# Supplementary material for: Structure, thermodynamics, and rearrangement mechanisms in gold clusters—insights from the energy landscapes framework
Source: Nanoscale. 2017 Dec 15;10(4):2004–16. doi: 10.1039/c7nr07123j (PMC5901115; doi:10.1039/c7nr07123j)
Supplement: Supplementary file 1 [file NR-010-C7NR07123J-s001.zip]

Archive with 571 entries (499 files):
- ReadMe
- au55dft/
- au55dft/ReadMe
- au55dft/au55isomers1-16DFT.xyz
- au55dft/au55isomers1-16Gupta.xyz
- d-graphs/
- d-graphs/147_Au/
- d-graphs/147_Au/dinfo
- d-graphs/147_Au/min.data
- d-graphs/147_Au/min.dec
- d-graphs/147_Au/min.fcc
- d-graphs/147_Au/min.ico
- d-graphs/147_Au/min.twi
- d-graphs/147_Au/tree.ps
- d-graphs/147_Au/ts.data
- d-graphs/55_Au/
- d-graphs/55_Au/dinfo
- d-graphs/55_Au/min.amb
- d-graphs/55_Au/min.data
- d-graphs/55_Au/min.dec
- d-graphs/55_Au/min.fcc
- d-graphs/55_Au/min.hcp
- d-graphs/55_Au/min.ico
- d-graphs/55_Au/min.twi
- d-graphs/55_Au/tree.ps
- d-graphs/55_Au/ts.data
- d-graphs/85_Au/
- d-graphs/85_Au/dinfo
- d-graphs/85_Au/min.amb
- d-graphs/85_Au/min.data
- d-graphs/85_Au/min.dec
- d-graphs/85_Au/min.fcc
- d-graphs/85_Au/min.hcp
- d-graphs/85_Au/min.ico
- d-graphs/85_Au/min.twi
- d-graphs/85_Au/tree.ps
- d-graphs/85_Au/ts.data
- d-graphs/ReadMe
- minima/
- minima/100_Au/
- minima/100_Au/gmin.xyz
- minima/100_Au/min.data.amb
- minima/100_Au/min.data.dec
- minima/100_Au/min.data.fcc
- minima/100_Au/min.data.hcp
- minima/100_Au/min.data.ico
- minima/100_Au/min.data.twi
- minima/120_Au/
- minima/120_Au/gmin.xyz
- minima/120_Au/min.data.amb
- minima/120_Au/min.data.dec
- minima/120_Au/min.data.fcc
- minima/120_Au/min.data.hcp
- minima/120_Au/min.data.ico
- minima/120_Au/min.data.twi
- minima/140_Au/
- minima/140_Au/gmin.xyz
- minima/140_Au/min.data.amb
- minima/140_Au/min.data.dec
- minima/140_Au/min.data.fcc
- minima/140_Au/min.data.hcp
- minima/140_Au/min.data.ico
- minima/140_Au/min.data.twi
- minima/147_Au/
- minima/147_Au/gmin.xyz
- minima/147_Au/min.data.amb
- minima/147_Au/min.data.dec
- minima/147_Au/min.data.fcc
- minima/147_Au/min.data.hcp
- minima/147_Au/min.data.ico
- minima/147_Au/min.data.twi
- minima/30_Au/
- minima/30_Au/gmin.xyz
- minima/30_Au/min.data.amb
- minima/30_Au/min.data.dec
- minima/30_Au/min.data.fcc
- minima/30_Au/min.data.hcp
- minima/30_Au/min.data.ico
- minima/30_Au/min.data.twi
- minima/31_Au/
- minima/31_Au/gmin.xyz
- minima/31_Au/min.data.amb
- minima/31_Au/min.data.dec
- minima/31_Au/min.data.fcc
- minima/31_Au/min.data.hcp
- minima/31_Au/min.data.ico
- minima/31_Au/min.data.twi
- minima/32_Au/
- minima/32_Au/gmin.xyz
- minima/32_Au/min.data.amb
- minima/32_Au/min.data.dec
- minima/32_Au/min.data.fcc
- minima/32_Au/min.data.hcp
- minima/32_Au/min.data.ico
- minima/32_Au/min.data.twi
- minima/33_Au/
- minima/33_Au/gmin.xyz
- minima/33_Au/min.data.amb
- minima/33_Au/min.data.dec
- minima/33_Au/min.data.fcc
- minima/33_Au/min.data.hcp
- minima/33_Au/min.data.ico
- minima/33_Au/min.data.twi
- minima/34_Au/
- minima/34_Au/gmin.xyz
- minima/34_Au/min.data.amb
- minima/34_Au/min.data.dec
- minima/34_Au/min.data.fcc
- minima/34_Au/min.data.hcp
- minima/34_Au/min.data.ico
- minima/34_Au/min.data.twi
- minima/35_Au/
- minima/35_Au/gmin.xyz
- minima/35_Au/min.data.amb
- minima/35_Au/min.data.dec
- minima/35_Au/min.data.fcc
- minima/35_Au/min.data.hcp
- minima/35_Au/min.data.ico
- minima/35_Au/min.data.twi
- minima/36_Au/
- minima/36_Au/gmin.xyz
- minima/36_Au/min.data.amb
- minima/36_Au/min.data.dec
- minima/36_Au/min.data.fcc
- minima/36_Au/min.data.hcp
- minima/36_Au/min.data.ico
- minima/36_Au/min.data.twi
- minima/37_Au/
- minima/37_Au/gmin.xyz
- minima/37_Au/min.data.amb
- minima/37_Au/min.data.dec
- minima/37_Au/min.data.fcc
- minima/37_Au/min.data.hcp
- minima/37_Au/min.data.ico
- minima/37_Au/min.data.twi
- minima/38_Au/
- minima/38_Au/gmin.xyz
- minima/38_Au/min.data.amb
- minima/38_Au/min.data.dec
- minima/38_Au/min.data.fcc
- minima/38_Au/min.data.hcp
- minima/38_Au/min.data.ico
- minima/38_Au/min.data.twi
- minima/39_Au/
- minima/39_Au/gmin.xyz
- minima/39_Au/min.data.amb
- minima/39_Au/min.data.dec
- minima/39_Au/min.data.fcc
- minima/39_Au/min.data.hcp
- minima/39_Au/min.data.ico
- minima/39_Au/min.data.twi
- minima/40_Au/
- minima/40_Au/gmin.xyz
- minima/40_Au/min.data.amb
- minima/40_Au/min.data.dec
- minima/40_Au/min.data.fcc
- minima/40_Au/min.data.hcp
- minima/40_Au/min.data.ico
- minima/40_Au/min.data.twi
- minima/41_Au/
- minima/41_Au/gmin.xyz
- minima/41_Au/min.data.amb
- minima/41_Au/min.data.dec
- minima/41_Au/min.data.fcc
- minima/41_Au/min.data.hcp
- minima/41_Au/min.data.ico
- minima/41_Au/min.data.twi
- minima/42_Au/
- minima/42_Au/gmin.xyz
- minima/42_Au/min.data.amb
- minima/42_Au/min.data.dec
- minima/42_Au/min.data.fcc
- minima/42_Au/min.data.hcp
- minima/42_Au/min.data.ico
- minima/42_Au/min.data.twi
- minima/43_Au/
- minima/43_Au/gmin.xyz
- minima/43_Au/min.data.amb
- minima/43_Au/min.data.dec
- minima/43_Au/min.data.fcc
- minima/43_Au/min.data.hcp
- minima/43_Au/min.data.ico
- minima/43_Au/min.data.twi
- minima/44_Au/
- minima/44_Au/gmin.xyz
- minima/44_Au/min.data.amb
- minima/44_Au/min.data.dec
- minima/44_Au/min.data.fcc
- minima/44_Au/min.data.hcp
- minima/44_Au/min.data.ico
- minima/44_Au/min.data.twi
- minima/45_Au/
- minima/45_Au/gmin.xyz
- minima/45_Au/min.data.amb
- minima/45_Au/min.data.dec
- minima/45_Au/min.data.fcc
- minima/45_Au/min.data.hcp
- minima/45_Au/min.data.ico
- minima/45_Au/min.data.twi
- minima/46_Au/
- minima/46_Au/gmin.xyz
- minima/46_Au/min.data.amb
- minima/46_Au/min.data.dec
- minima/46_Au/min.data.fcc
- minima/46_Au/min.data.hcp
- minima/46_Au/min.data.ico
- minima/46_Au/min.data.twi
- minima/47_Au/
- minima/47_Au/gmin.xyz
- minima/47_Au/min.data.amb
- minima/47_Au/min.data.dec
- minima/47_Au/min.data.fcc
- minima/47_Au/min.data.hcp
- minima/47_Au/min.data.ico
- minima/47_Au/min.data.twi
- minima/48_Au/
- minima/48_Au/gmin.xyz
- minima/48_Au/min.data.amb
- minima/48_Au/min.data.dec
- minima/48_Au/min.data.fcc
- minima/48_Au/min.data.hcp
- minima/48_Au/min.data.ico
- minima/48_Au/min.data.twi
- minima/49_Au/
- minima/49_Au/gmin.xyz
- minima/49_Au/min.data.amb
- minima/49_Au/min.data.dec
- minima/49_Au/min.data.fcc
- minima/49_Au/min.data.hcp
- minima/49_Au/min.data.ico
- minima/49_Au/min.data.twi
- minima/50_Au/
- minima/50_Au/gmin.xyz
- minima/50_Au/min.data.amb
- minima/50_Au/min.data.dec
- minima/50_Au/min.data.fcc
- minima/50_Au/min.data.hcp
- minima/50_Au/min.data.ico
- minima/50_Au/min.data.twi
- minima/51_Au/
- minima/51_Au/gmin.xyz
- minima/51_Au/min.data.amb
- minima/51_Au/min.data.dec
- minima/51_Au/min.data.fcc
- minima/51_Au/min.data.hcp
- minima/51_Au/min.data.ico
- minima/51_Au/min.data.twi
- minima/52_Au/
- minima/52_Au/gmin.xyz
- minima/52_Au/min.data.amb
- minima/52_Au/min.data.dec
- minima/52_Au/min.data.fcc
- minima/52_Au/min.data.hcp
- minima/52_Au/min.data.ico
- minima/52_Au/min.data.twi
- minima/53_Au/
- minima/53_Au/gmin.xyz
- minima/53_Au/min.data.amb
- minima/53_Au/min.data.dec
- minima/53_Au/min.data.fcc
- minima/53_Au/min.data.hcp
- minima/53_Au/min.data.ico
- minima/53_Au/min.data.twi
- minima/54_Au/
- minima/54_Au/gmin.xyz
- minima/54_Au/min.data.amb
- minima/54_Au/min.data.dec
- minima/54_Au/min.data.fcc
- minima/54_Au/min.data.hcp
- minima/54_Au/min.data.ico
- minima/54_Au/min.data.twi
- minima/55_Au/
- minima/55_Au/gmin.xyz
- minima/55_Au/min.data.amb
- minima/55_Au/min.data.dec
- minima/55_Au/min.data.fcc
- minima/55_Au/min.data.hcp
- minima/55_Au/min.data.ico
- minima/55_Au/min.data.twi
- minima/56_Au/
- minima/56_Au/gmin.xyz
- minima/56_Au/min.data.amb
- minima/56_Au/min.data.dec
- minima/56_Au/min.data.fcc
- minima/56_Au/min.data.hcp
- minima/56_Au/min.data.ico
- minima/56_Au/min.data.twi
- minima/57_Au/
- minima/57_Au/gmin.xyz
- minima/57_Au/min.data.amb
- minima/57_Au/min.data.dec
- minima/57_Au/min.data.fcc
- minima/57_Au/min.data.hcp
- minima/57_Au/min.data.ico
- minima/57_Au/min.data.twi
- minima/58_Au/
- minima/58_Au/gmin.xyz
- minima/58_Au/min.data.amb
- minima/58_Au/min.data.dec
- minima/58_Au/min.data.fcc
[truncated: 271 more entries]
