# Supplementary material for: Structure, thermodynamics, and rearrangement mechanisms in gold clusters—insights from the energy landscapes framework
Source: Nanoscale. 2017 Dec 15;10(4):2004–16. doi: 10.1039/c7nr07123j (PMC5901115; doi:10.1039/c7nr07123j)
Supplement: Supplementary file 1 [file NR-010-C7NR07123J-s001.zip › ReadMe]

Contents of folders:
./au55dft/ -> 16 lowest-lying Au_55 minima at Gupta level, and the corresponding coordinates re-optimised using DFT.
./d-graphs/ -> Databases of minima and transition states for Au_55, Au_85, and Au_147.
./minima/ -> XYZ Coordinates of Au_N global minima and parameters of other local minima for the harmonic superposition approximation.
