# Supplementary material for: Structure, thermodynamics, and rearrangement mechanisms in gold clusters—insights from the energy landscapes framework
Source: Nanoscale. 2017 Dec 15;10(4):2004–16. doi: 10.1039/c7nr07123j (PMC5901115; doi:10.1039/c7nr07123j)
Supplement: Supplementary file 1 [file NR-010-C7NR07123J-s001.zip › au55dft/au55isomers1-16DFT.xyz]

55  
Low1 ATOMIC_POSITIONS (angstrom)
Au       3.882149149  -2.696937611   1.810797052
Au       5.565951129   2.042695126   0.977304337
Au       3.938974949   2.083607051   3.504117240
Au       3.382621630   0.265831333   1.293258354
Au      -0.768083781   3.079142077  -1.224617279
Au       2.060557051  -5.719760875  -2.500965646
Au      -3.391291667  -0.755380663  -2.677024963
Au       4.284986174  -0.784331072   3.844775947
Au      -0.071168314  -4.064141654   4.415046356
Au       1.378144452  -0.269542303  -3.494111923
Au      -4.143718878  -1.886458586   2.249750623
Au       0.404003498   4.239208765   1.114422281
Au      -0.378093948  -1.244160934   4.851459218
Au      -1.434910160  -0.250297753   1.726534418
Au       1.693883277  -3.033818377  -3.319033577
Au       0.681554735  -5.971722749  -0.110692960
Au       0.443076471  -3.161070113  -0.481122987
Au       1.848180638   4.198430605  -1.265969242
Au       5.288985812  -2.581434223  -0.753849563
Au       1.219205312  -1.418988687   1.679540890
Au      -0.867381128  -1.935820698  -3.160280252
Au      -4.452694883  -3.568942638  -0.019208559
Au       5.987832725  -0.866309077   1.246650431
Au      -4.778975274  -0.764776618  -0.268971574
Au       0.031018113  -0.311327186  -0.772595116
Au      -1.053249348  -3.001805402   1.979762962
Au       1.434502345   3.180784105   3.506797703
Au      -3.013902343   1.372767954  -0.856602016
Au      -3.993607721   0.928772499   1.799416490
Au       0.824077616   1.430296742   1.405081981
Au       4.060006101  -1.362530404  -3.357417162
Au      -1.202122003   0.929657519  -3.025221439
Au       2.125374588  -2.399230520   4.205970221
Au      -2.163285874  -1.952948156  -0.379953511
Au      -2.611332783  -2.925122312   4.407138016
Au       1.830901721   0.460679533   4.483863279
Au      -3.326091585  -4.639345950   2.295949905
Au       2.673298504  -1.483959463  -0.870998605
Au       1.037812755   2.546727939  -3.345704060
Au       3.669112561   1.382698619  -3.457468549
Au      -0.519088006  -4.745507409  -2.622741931
Au       4.257696161  -4.071211759  -2.828016225
Au       2.213937495   1.357873574  -1.032506234
Au      -2.942291376  -0.177064335   4.152837077
Au       3.152359045  -4.441093396  -0.235833106
Au      -2.065264367  -5.134212925  -0.232357561
Au       3.133417358   3.530962232   1.199189886
Au       5.205194144   0.266557764  -1.281920194
Au      -3.041155348  -3.617080821  -2.475014752
Au      -0.726336636   1.462078749   3.920913711
Au      -1.826306806   2.614762979   1.377202019
Au      -0.766997613  -5.804768764   2.245022661
Au       1.658779839  -4.389663352   2.140250200
Au       4.435924375   3.049171466  -1.318611005
Au       6.409152649   0.874619033   3.364203459
55  
Low2 ATOMIC_POSITIONS (angstrom)
Au       4.973834925  -1.492890479   3.210184523
Au       6.018637353   1.371037495   0.624936071
Au       2.409204341   2.673161414   3.601448232
Au       3.678308653  -0.141719116   1.053222449
Au      -0.225478925   2.804109219  -0.932195129
Au       2.805640444  -4.608406188  -0.955668637
Au      -3.416241512  -0.536061482  -2.501992274
Au       2.591608385  -0.187414126   3.988926343
Au       0.322389771  -4.505478973   4.028968294
Au       1.287196948  -0.327555133  -3.691378409
Au      -3.877158977  -1.875533047   2.488556265
Au       1.096277566   4.065782198   1.309592860
Au       0.239103615  -1.712644770   4.421116862
Au      -1.102472669  -0.295705654   1.861235565
Au       1.430095087  -3.147026642  -3.360089933
Au       0.377720208  -5.985958503  -0.617316841
Au       0.274774931  -3.159640390  -0.666962028
Au       2.317043021   4.006621993  -1.164457319
Au       5.133229013  -2.955224918  -1.421834852
Au       1.411895245  -1.682144366   1.547761408
Au      -1.043064003  -1.853166753  -3.275764043
Au      -4.507460532  -3.368487066   0.130737565
Au       6.166157522  -1.453624732   0.653243992
Au      -4.672618025  -0.552204388   0.061139239
Au       0.084753906  -0.272343341  -0.771651059
Au      -0.945613971  -3.131034352   1.874679815
Au      -0.092700721   3.859908664   3.810460911
Au      -2.585862140   1.287823774  -0.515449110
Au      -3.649411518   0.951375723   2.145032463
Au       1.221065180   1.213992356   1.449642393
Au       3.851528139  -1.593164060  -3.663375859
Au      -1.156888075   1.033207548  -3.021372288
Au       2.703121706  -3.064997539   3.722484942
Au      -2.177600821  -1.822657122  -0.277131437
Au      -2.185086681  -3.193305559   4.406697084
Au       0.119010412   1.058917650   4.252748875
Au      -3.285204116  -4.666320822   2.266601344
Au       2.617264740  -1.638098777  -1.083655371
Au       1.226975171   2.484794208  -3.334798235
Au       3.700136968   1.165381101  -3.653965867
Au      -0.854148374  -4.677444946  -2.768884934
Au       3.933000787  -4.371967904  -3.495967911
Au       2.441549098   1.173250502  -1.107261308
Au      -2.346865084  -0.432735954   4.421548080
Au       4.098542790  -3.313238661   1.219717347
Au      -2.320434839  -5.141143114  -0.386064938
Au       3.788557709   3.086887091   1.118264628
Au       5.372678457  -0.117620275  -1.736188149
Au      -3.290930607  -3.355437194  -2.402134628
Au      -2.396242374   2.337118553   4.203470559
Au      -1.411385874   2.684292053   1.581531625
Au      -0.824158910  -5.974761120   1.907202933
Au       1.761612787  -4.831705158   1.623711375
Au       4.787225340   2.680700184  -1.527636719
Au       4.802211059   1.367059778   3.176779956
55  
Low3 ATOMIC_POSITIONS (angstrom)
Au       4.505816894  -3.094696584   2.174084864
Au       5.317000907   2.041761112   0.714138006
Au       4.321033854   2.099272181   3.483294391
Au       3.088018807   0.327816708   1.473333585
Au      -1.279804620   3.016222042   0.157717778
Au       1.181904569  -6.291008186  -0.431878628
Au      -2.704099901  -1.201533041  -3.056047537
Au       4.695832413  -0.779408479   3.700550173
Au       0.124600938  -3.828470374   3.883514698
Au       1.854364881  -0.517146059  -5.109235442
Au      -4.012504102  -1.398233458   2.297827703
Au       0.345906053   4.376463048   1.984489078
Au      -0.024553128  -1.203011582   4.948916193
Au      -0.661972611  -0.166556664   0.139861589
Au       0.965405368  -3.004779552  -4.004506775
Au       0.160168414  -6.131270005   2.166372054
Au      -0.571584733  -2.535580446  -1.394781802
Au       1.210445628   4.258768513  -0.692176914
Au       4.379990471  -2.604335135  -0.638650699
Au       0.922439920  -1.334423323   2.253697530
Au      -0.846329009  -1.171217707  -5.193180515
Au      -3.082982634  -3.812297432  -1.774045581
Au       5.713640659  -0.852295852   0.985492765
Au      -3.533929796  -1.286391042  -0.434000313
Au       0.262326904  -0.122125717  -2.713259399
Au       0.992608023  -3.749173976   0.759390926
Au       1.868778258   3.174801583   4.015293640
Au      -2.535050458   1.162430148  -1.534978007
Au      -3.022055594   0.985459611   1.242813216
Au       0.622367095   1.488153789   2.085019632
Au       3.183616957  -1.609206566  -2.968682278
Au      -1.795496422   1.247014309  -4.209852983
Au       2.557562274  -2.421688652   4.296935844
Au      -1.468604607  -2.585301631   1.415318641
Au      -2.348794100  -2.556709764   4.194293026
Au       2.308636233   0.382027967   4.604024460
Au      -3.931732345  -3.822958175   0.857564552
Au       1.822273811  -1.337639446  -0.495218317
Au      -0.304199592   2.767470426  -2.477969919
Au       2.733445851   1.328401689  -3.258435091
Au      -0.251718329  -5.134778607  -2.485123572
Au       2.392784829  -4.167911600  -1.953710429
Au       1.509138134   1.468767361  -0.647164515
Au      -2.404940388   0.213088995   3.930894602
Au       3.589771192  -5.063380871   0.400194544
Au      -1.568655767  -5.365163830   0.032720491
Au       3.005079957   3.550739704   1.405859788
Au       4.438570813   0.245371410  -1.271487542
Au      -1.774341342  -3.585777718  -4.179610027
Au      -0.202621551   1.573102494   4.915236793
Au      -1.754166387   2.774163401   2.935924301
Au      -2.266345962  -4.974308528   2.805176538
Au       2.521143366  -4.880350099   2.956265371
Au       3.707563706   3.054873710  -1.307183796
Au       6.719568729   0.919518780   2.843410031
55  
Low4 ATOMIC_POSITIONS (angstrom)
Au       4.069465147  -3.116335968   1.614104032
Au       5.397693887   1.806944726   1.235395522
Au       3.784621169   1.458103736   3.614420932
Au       3.284740885  -0.217842127   1.193444867
Au      -1.028890650   3.159734704  -1.410861888
Au       2.100071702  -5.486470375  -2.897310484
Au      -2.978420600  -1.164886097  -1.943897529
Au       4.398905483  -1.340567294   3.745946043
Au      -0.018272213  -2.164885699   5.320619158
Au       1.443251225  -0.141195408  -3.833400445
Au      -4.161458175  -1.617418081   2.371898555
Au      -0.022134319   3.505393041   1.354416502
Au      -0.523826758   0.589679097   5.260961347
Au      -2.094439094   0.230306319   0.667410705
Au       1.855446161  -2.857696108  -3.915771555
Au       1.241364269  -6.481778008  -0.449988184
Au       0.522240352  -3.765350416  -1.142856460
Au       1.618524526   3.860202147  -0.882218346
Au       5.368843638  -2.550344763  -0.904225405
Au       1.139576954  -2.086020999   1.242009602
Au      -0.781628437  -1.924564929  -3.503266041
Au      -4.263488895  -3.028504960  -0.110820697
Au       6.010308573  -1.049273955   1.270411726
Au      -4.845815789  -0.271879816  -0.018855149
Au      -0.001856229  -0.826309018  -1.009915830
Au      -0.970290065  -1.033308820   2.886597874
Au       1.130363941   2.204197810   3.706427135
Au      -3.363775584   1.591444755  -1.495783288
Au      -4.240097719   1.250200585   2.273297172
Au       0.619300587   0.737601434   1.323332723
Au       4.121003199  -1.132281785  -3.462477752
Au      -1.164702303   0.808365266  -3.032501999
Au       2.156380336  -2.927942435   3.761021579
Au      -1.570784802  -2.581263789   0.556369187
Au      -2.625308105  -2.750789198   4.476842484
Au       2.069022117  -0.318072500   4.922501202
Au      -3.106867385  -4.274252579   2.169955243
Au       2.633800001  -1.841461557  -1.154111578
Au       0.998559131   2.541127379  -3.254188416
Au       3.673012685   1.584554481  -3.345043551
Au      -0.403016414  -4.625484249  -3.757664631
Au       4.351874068  -3.855123164  -3.096656388
Au       2.139647463   1.020201578  -1.047412030
Au      -3.129988415   0.001974672   4.490014104
Au       3.489356604  -4.711265499  -0.558028399
Au      -0.974782215  -5.380364334   0.772753475
Au       2.766864719   2.914310598   1.476679025
Au       5.213920573   0.265812406  -1.220879855
Au      -2.291620956  -3.932340565  -1.864077945
Au      -1.656576878   2.106442757   3.206470174
Au      -2.719584176   3.053016278   0.791233896
Au      -0.433672983  -4.040635083   3.230470535
Au       1.771999936  -4.814179041   1.687988908
Au       4.263309599   2.939485130  -0.974748294
Au       6.413152759   0.547548598   3.492415152
55  
Low5 ATOMIC_POSITIONS (angstrom)
Au       1.068242692   0.451738709  -6.045040301
Au      -0.533641194   2.646676070  -5.321608313
Au      -0.285134126  -0.155822662  -2.152676068
Au      -0.644351481   1.390753163   0.462849304
Au       0.035734651  -0.132750376   3.097308986
Au       4.563114580   1.316875900  -4.303341334
Au       2.270657623   2.771895920  -5.180336658
Au      -1.996847797   4.317402451  -3.598477490
Au      -2.605745787  -4.885671233  -2.748114120
Au       3.200306100  -1.117881355  -5.207585760
Au       2.116124618   0.648670150  -3.219928936
Au       0.636193624   2.607349419  -1.756405950
Au      -2.051154262  -2.543651238  -4.084916895
Au      -0.757049917  -2.891508287  -1.547362984
Au       0.550467989  -2.080098548  -4.998623698
Au       1.957797436  -1.838290737  -1.765205064
Au       2.145815693   0.628378804  -0.340236856
Au      -2.127062232   1.889788703  -1.897831022
Au      -2.366874900  -0.718179892  -0.364191453
Au       0.337820959  -1.416267910   0.545796726
Au       2.730565529  -0.817100610   2.270218909
Au       1.914787654   1.942215843   2.346031866
Au      -0.748272370   2.548657654   3.000913942
Au      -2.593241086   0.476464338   2.361787308
Au       0.895566603  -2.780351177   3.018165420
Au       4.658543079  -1.133431640  -2.837384756
Au       1.847693975   5.257836038  -1.227040937
Au      -0.905032575   5.061372085  -1.160593771
Au      -3.604526293   4.274549976  -1.297207843
Au       0.763263104   4.610337899  -3.722461196
Au      -3.713058503  -0.376897443  -3.353604309
Au      -3.975529946  -2.700604681  -1.861041083
Au       0.080233579  -4.514559226  -3.699534674
Au      -1.415871921  -0.025357626  -4.957795739
Au       2.721685113  -3.517483649  -3.873995743
Au       4.293829611  -3.538880759  -1.502355827
Au       3.350171788   3.412890568  -2.704468626
Au       3.227570474   3.284339280   0.115399505
Au      -4.909581439   2.028018554  -2.375800496
Au      -3.189654184   2.060042308  -4.612271862
Au      -2.580209582  -4.336592580   0.146546098
Au      -4.292089099  -2.348224539   0.950827168
Au       0.131999584  -4.424878435   0.968202316
Au      -0.624646348  -5.949226073  -1.198804338
Au       1.824751495  -4.755793446  -1.409929326
Au       4.760531376   1.319214255  -1.434031244
Au       4.435322266   1.172446517   1.389586395
Au       0.629535870   4.081658394   1.037883923
Au      -2.177593430   3.924157754   1.083855406
Au      -4.107047907   2.059266083   0.404922011
Au      -5.151343798  -0.331440846  -0.920075473
Au      -5.254034918   0.047152841   1.880500210
Au      -1.773302748  -2.406534036   2.166161602
Au       2.737126288  -3.283786705   0.873310397
Au       4.497453491  -1.208883969  -0.007957346
55  
Low6 ATOMIC_POSITIONS (angstrom)
Au       3.634480203  -3.208708115   2.276544595
Au       2.672920267   4.599457198  -2.655722999
Au      -3.133821553  -3.690886369  -3.450802008
Au      -1.560007966   3.491743595  -3.059388660
Au       1.879735324  -4.210049059   0.366151651
Au      -2.135777221  -0.515683972   0.103597439
Au      -0.402571943   1.184168303   5.767924443
Au       1.783770230   1.911279127   4.142547868
Au       2.229389247   1.197957253  -4.720672545
Au      -0.882765624   2.805869126   3.582020974
Au      -2.930209010   1.126192359  -2.736799971
Au      -4.545445133   0.827261675  -0.368742610
Au      -0.639717964   1.192039332  -4.459137488
Au       1.750079292   0.747336033   0.119163224
Au       0.378988391  -1.788078453   0.544039373
Au      -1.802804681  -2.410739045   2.878864564
Au      -1.339973896   4.240590098   1.303563129
Au       2.164339878  -0.760993016   2.446527129
Au      -4.149569334  -1.294773783  -2.257012733
Au      -0.260469628   0.496976423   2.127389177
Au       0.805025706   3.590020472  -4.671684572
Au       3.738537011   1.849944622   2.075650992
Au      -1.413546969  -2.693863184  -1.412511143
Au      -0.003068960  -1.392549933   4.695907597
Au      -5.023829081  -3.852706008  -1.417151271
Au      -4.041269536  -0.752696415   2.140321369
Au       0.162482626   5.736922206  -3.025781387
Au       3.077921945  -0.489882331  -2.608879643
Au       0.930564718  -1.233958129  -4.359179570
Au       1.365936266   3.447455446   1.896861631
Au      -5.663357373  -1.658195907   0.093921444
Au       4.074421122   0.203509082   4.325122078
Au       4.964338297  -0.748196791   1.864225179
Au      -0.751883607   2.041953353  -0.325504160
Au      -3.259792585   3.203966664  -0.767007779
Au       0.851965963  -3.487272005   2.970345027
Au      -2.298727626   0.188625163   4.020767247
Au      -2.642888202  -5.229700004  -1.008518061
Au       4.033510262   2.172898387  -2.774195515
Au       4.545040425   0.718566221  -0.460466948
Au      -1.782970202   5.515488018  -1.108655905
Au      -2.967257978   1.906195720   1.796506253
Au       3.274421277   3.306494128  -0.236939683
Au       0.086291257  -5.125763558  -1.551097921
Au       1.757495907  -2.931345178  -2.199050628
Au      -1.944674483  -1.220392567  -4.054318649
Au      -0.108814985  -0.257626247  -1.886426484
Au       3.547582971  -1.963779125  -0.267495995
Au      -0.917140417  -4.442950882   1.061772238
Au       2.009306897  -0.052757250   6.168925105
Au       1.225805860   2.184199936  -2.231130492
Au      -0.387736577  -3.640211038  -3.908872676
Au       0.862272423   4.800553602  -0.446946276
Au      -3.513156083  -3.289172083   0.909382760
Au       2.696624850  -2.344733097   4.752051288
55  
Low7 ATOMIC_POSITIONS (angstrom)
Au      -3.261197455   1.434564652  -5.352704457
Au      -0.630011803   2.352731893  -5.044261598
Au       0.506029893   0.136774772  -2.020663336
Au      -0.093523334   1.355666180   0.769314246
Au      -0.075076229  -0.263988176   3.375352883
Au       1.303593087   0.247979484  -4.904663018
Au       1.921304774   2.783430968  -3.987827482
Au      -3.661331923  -0.810891862  -6.894652948
Au      -2.315642350  -2.602803172  -5.296887509
Au       2.999020682  -1.886361549  -4.301544180
Au       3.454597116   0.588979632  -3.127152410
Au       1.393338337   2.692573245  -1.155874221
Au      -1.839729675  -0.304424357  -3.435363093
Au      -0.910357494  -2.439025979  -1.813255056
Au       0.471299093  -2.436449617  -5.301427963
Au       1.914155099  -2.174245227  -1.598178495
Au       2.431560429   0.189336902   0.037821580
Au      -1.368443984   2.156050875  -1.852404735
Au      -2.180469759  -0.227786490  -0.590039474
Au       0.234879488  -1.499456982   0.635278877
Au       2.440983635  -1.503080102   2.676373416
Au       2.205644760   1.354259797   2.850317768
Au      -0.292654594   2.491930601   3.501821610
Au      -2.437317713   1.099090965   2.419832965
Au       0.179363460  -3.018670648   3.120303665
Au       5.065193365   0.651305803  -0.837330169
Au       2.211353310   5.175233958  -2.671268423
Au      -0.364577974   4.500527218  -3.220819193
Au       0.155127951   5.201099092  -0.472899519
Au      -2.927984780   3.639583376  -3.764320910
Au      -4.560951540  -0.919297161  -4.266788330
Au      -3.561799313  -3.147950938  -2.865731693
Au      -0.894783928  -4.431283078  -3.800566519
Au      -1.023488884  -0.199204658  -6.220608025
Au       1.884406493  -4.290240237  -3.635857760
Au       4.715373432  -1.806209528  -2.129169312
Au       4.061490467   3.068831796  -1.957795903
Au       2.990290249   5.014275202  -0.064147954
Au      -2.502062493   4.596017058  -1.158381020
Au      -4.175519975   1.428941671  -2.593793560
Au      -2.193089320  -5.039669820  -1.393405853
Au      -3.455458154  -2.897071066  -0.006472213
Au      -1.035729436  -4.106910921   0.913042443
Au       0.608381883  -4.958571987  -1.257745017
Au       3.485572233  -4.377488092  -1.267271134
Au       4.598671312   0.107119191   1.934195157
Au       3.863688156   2.600482793   0.906046106
Au       1.323858604   3.840773795   1.751776432
Au      -1.561885599   3.756627882   1.325797542
Au      -3.610634415   2.220310156   0.071279527
Au      -4.882219321  -1.025859461  -1.544718568
Au      -4.384078636  -0.385909378   1.090919045
Au      -2.220334108  -1.762121453   2.259229970
Au       1.875822604  -3.902146291   1.045894354
Au       4.125363274  -2.267380725   0.553423460
55  
Low8 ATOMIC_POSITIONS (angstrom)
Au      -2.406807990   1.230761286  -5.959608856
Au      -0.131325079  -0.383803510  -5.946312563
Au       0.026226777  -0.679025605  -1.873840179
Au      -0.142346613   0.042801590   1.167822608
Au       0.488981730  -4.616754756   2.489713408
Au       4.568555252  -0.776204253  -5.489349273
Au       0.115901923   2.464456445  -5.866685196
Au       2.384401673   0.914289001  -5.747144470
Au      -2.669895662  -1.528309267  -5.471112694
Au       4.223753521  -1.998017495  -3.051829955
Au       2.403818444   0.344314230  -2.842611408
Au       0.056121726   1.957490725  -3.121658031
Au      -2.207060622   0.219446572  -3.268706268
Au      -3.045439093  -2.938055343  -3.035696499
Au       1.761692647  -3.320614914  -2.581850217
Au       2.243222006  -0.885667782  -0.200246112
Au       1.333223657   1.789954923  -0.567732477
Au      -1.644454927   1.692104155  -0.888078309
Au      -2.383349219  -0.995921134  -0.548430784
Au      -1.179371526  -5.395955769   0.477912237
Au       2.483300668  -0.293086147   2.820898352
Au       1.464025747   2.350129579   2.405429033
Au       0.106749896   0.610903542   4.051984413
Au      -2.236595772  -0.555735713   3.068193114
Au      -0.118395333  -2.572739977   0.271277743
Au       4.764513628   1.408742976  -3.809743930
Au       2.552524296   3.170863248  -4.090085523
Au       0.243117747   4.718364886  -4.174377615
Au      -1.279233868   4.526915690  -1.792060387
Au      -2.224706513   3.494224962  -4.317131726
Au      -4.482370813   1.848456603  -4.166419484
Au      -4.815593874  -0.872273617  -3.788184810
Au      -3.193094025  -3.758994703  -0.343329863
Au      -0.468991164  -2.558909851  -4.151280799
Au       2.049097991  -1.780967224  -4.901794141
Au       4.860907515   0.110554103  -1.249314609
Au       3.915647826   2.800983761  -1.583348479
Au       1.547316906   4.464749631  -1.749628358
Au      -2.841347450   3.720829948   0.520243833
Au      -3.864285228   3.518959194  -2.033992149
Au      -0.798872675  -4.262529682  -1.994115190
Au      -5.029998101  -1.861877110  -1.207198279
Au      -2.066891337  -3.295471796   2.291999789
Au       1.531891994  -4.778130373  -0.215700460
Au       3.839093701  -3.196692816  -0.627378544
Au       3.841911778   1.468499939   1.043160007
Au       2.796510417   4.024635790   0.662747382
Au      -0.042234642   4.068036437   0.680483115
Au      -1.416974409   2.283830956   2.444675441
Au      -3.668211069   1.078411437   1.203351893
Au      -4.566035007   0.888640229  -1.451567886
Au      -4.210815089  -1.696719484   1.467538127
Au       0.269048472  -2.031430636   3.356454651
Au       2.600007931  -2.976493200   1.896085541
Au       4.663140232  -1.201969679   1.219604840
55  
Low9 ATOMIC_POSITIONS (angstrom)
Au       4.447216991  -2.963989903   3.409546320
Au       3.254370327   2.387230552  -0.845615565
Au       3.551313355   1.621674066   4.110538597
Au       2.713070202  -2.946132416   1.030006722
Au      -1.863267921   3.520734315  -0.664630620
Au       2.800178729  -4.741799097  -2.299091595
Au      -2.178700080   1.467158846  -2.509048731
Au       2.850982898  -1.032270588   4.626800090
Au       0.746186947  -5.937615733   2.799847141
Au       0.162908796  -1.760710835  -5.094470867
Au      -2.612810872  -1.988880621   3.785759779
Au      -0.193620483   4.053647812   1.572561748
Au       0.910802588   1.036829217   4.774554607
Au      -0.879604264   0.941751681   2.124625285
Au       0.844284412  -4.302713020  -4.200529597
Au       1.778209219  -5.838106468   0.120589094
Au       0.932191708  -2.876995183  -1.295267811
Au       0.905643725   4.128619087  -1.047480731
Au       5.565497018  -2.422117288   0.934271750
Au       1.829000257   1.537182062   1.749223333
Au      -2.312592736  -0.722375949  -4.280047835
Au      -2.268015385  -3.819045863  -0.631770183
Au       4.480793986  -4.827669882  -0.103644919
Au      -3.358110063  -1.729696798   1.058600291
Au       0.221364016  -0.448492410  -2.579136372
Au       0.006895159  -3.540510115   1.403049504
Au       1.635118011   3.603729323   3.727300095
Au      -3.144942703   0.981736001   0.038710503
Au      -3.633017526   0.446278823   2.757550402
Au       0.068256266   1.527776196  -0.548722753
Au       4.819965951   0.065586843  -0.071089750
Au      -0.459786301   1.324897188  -4.696844117
Au      -0.886563335  -4.135024396   4.146132794
Au      -0.729924351  -1.098902636   0.133617914
Au       1.058350759  -1.114569685   2.416477459
Au       0.028405217  -1.651805198   5.016584286
Au      -2.726581744  -4.242217932   2.079406810
Au       2.675525338  -2.247386735  -3.758407503
Au       1.550183100   2.286236622  -3.024161373
Au       2.109516966   0.248731368  -4.890087458
Au      -0.192249225  -5.399314633  -1.886117658
Au       4.288518247  -2.379449638  -1.537013377
Au       2.023659865  -0.494436253  -0.247148855
Au      -1.809522393   0.445568928   4.852884920
Au       3.414474922  -5.352221579   2.431654883
Au      -1.487375918  -3.161751877  -3.183913121
Au       2.627795866   4.219082877   1.182376000
Au       4.980340062  -0.322101168   2.736506801
Au      -2.943829333  -1.251672105  -1.657569807
Au      -1.048457741   3.014687733   4.097934314
Au      -2.828415411   3.020978233   1.936488336
Au      -1.057632944  -6.043478237   0.661048939
Au       1.847400806  -3.651024815   4.102027788
Au       3.558493698   0.176113243  -2.555685194
Au       4.603427853   2.254806916   1.619266010
55  
Low10 ATOMIC_POSITIONS (angstrom)
Au       3.975951081  -2.852936208   2.758762719
Au       5.017835669   1.513756860   1.231380517
Au       3.321421306   1.647143779   3.582277351
Au       2.857941120  -0.440856253   1.463428285
Au      -1.015168824   3.344092330  -1.178795090
Au       1.657642639  -5.473210242  -2.633331785
Au      -0.946704323  -1.690811003  -3.456541602
Au       2.824197767  -0.992720399   4.634975001
Au       1.467549536  -3.464162285   3.985275456
Au       1.328151908  -0.047842756  -3.675453635
Au      -3.564823045  -1.618744450   2.840202752
Au      -0.013448913   4.185878576   1.322645183
Au       0.339289990  -1.532884173   5.695325865
Au      -1.748914539   0.305157475   1.228590997
Au       1.732003526  -2.770476420  -3.971301340
Au       0.797548689  -5.833988544   0.042008204
Au       0.231724532  -3.310255592  -1.410010209
Au       1.683246247   4.111794946  -0.884920014
Au       5.775718160  -2.233528569  -1.739864549
Au       1.531051520  -2.990144313   1.020284617
Au      -0.546623142  -4.323690488  -4.084206583
Au      -3.947745307  -2.982904459   0.156168433
Au       5.546777267  -1.306696238   0.802521403
Au      -4.479272458  -0.247955999   0.566204361
Au       0.288316425  -0.670096435  -0.360270677
Au      -1.309291952  -2.550533965   1.009077802
Au       1.301504229   3.551918372   3.699839268
Au      -3.279836237   1.656281634  -1.069945940
Au      -3.764629075   1.212083379   2.932466890
Au       0.792526437   1.513599388   1.587369379
Au       3.971035523  -1.101666559  -3.628465534
Au      -1.093632464   0.870323189  -2.543422238
Au       0.306423529  -1.019188296   2.793054543
Au      -3.032453288  -1.034679745  -1.704497368
Au      -1.418850428  -2.979794010   4.169747684
Au       0.795268715   1.050205030   4.820954130
Au      -3.129578926  -4.340510762   2.543856310
Au       2.810839496  -1.655194797  -1.155288601
Au       0.944128086   2.649682031  -3.078588189
Au       3.547111463   1.667959549  -3.298497087
Au      -0.996102984  -6.190278346  -2.087844135
Au       3.868148940  -3.956130328  -2.619485372
Au       2.264923148   1.211450919  -0.812345001
Au      -1.850227782  -0.134102530   4.546165270
Au       4.272984701  -3.852110426   0.165288617
Au      -2.077122851  -5.244444183   0.208494019
Au       2.988828602   3.483754366   1.476217491
Au       5.216821554   0.457419685  -1.394765274
Au      -2.562657104  -3.734331604  -2.163951529
Au      -1.256919595   2.444768895   3.490487021
Au      -2.581695049   3.093723626   1.152580263
Au      -0.299078736  -5.003179827   2.463988237
Au       2.636995477  -5.275127692   2.029942663
Au       4.328242273   3.127846903  -0.982364357
Au       5.167949997  -0.377104156   3.343022101
55  
Low11 ATOMIC_POSITIONS (angstrom)
Au       4.958616774  -2.939668120   3.470396152
Au       4.313014381   2.610626544  -1.005784293
Au       3.806958762   0.788505706   4.164024883
Au       2.712959877  -1.370178529   2.500516944
Au      -1.874582490   3.350647496  -1.190457450
Au       2.336232754  -3.972468683  -3.002473467
Au      -2.704505691   0.951928975  -3.074699209
Au       3.191975440  -1.736654643   5.259504634
Au      -0.242091033  -5.000884277   3.436746876
Au       0.306752778  -2.612068427  -4.391254791
Au      -3.877910751  -1.824590996   3.630066135
Au      -0.150268790   3.306628412   1.138012512
Au       1.137969477   0.128026557   4.625734952
Au       0.563073261   0.205366051   1.463072843
Au      -0.366675447  -4.099478429  -2.130460260
Au       1.673042488  -6.128471050   1.808348357
Au      -0.181041160  -1.942636912  -0.222992159
Au       0.709468814   4.286307330  -1.378688871
Au       5.098452822  -2.575143435   0.631181201
Au       1.536860910   1.633509758  -0.806197863
Au      -0.789620382  -0.048313653  -4.783358622
Au      -2.612215708  -3.360807217  -0.607593386
Au       4.051049839  -4.622838006  -0.915901892
Au      -4.624040204  -2.362826393   1.016539648
Au       0.801103589  -0.496130650  -2.477100908
Au       1.976666662  -3.497352183   0.829551782
Au       1.858819920   2.331023280   2.921763155
Au      -4.191047366   1.863241712  -0.928077993
Au      -3.489130671   0.918457687   3.594586137
Au      -1.209532250   0.653499575  -0.701798380
Au       5.220379308   0.070688251  -0.361118813
Au       1.818524710   0.964532100  -4.749995635
Au      -2.003328430  -3.454415467   4.878306528
Au      -2.296189795  -0.707455605   1.512021358
Au      -0.079325914  -2.302762358   2.566689927
Au       0.582024770  -2.617548599   5.309813890
Au      -2.599635090  -3.928891410   2.182691943
Au       2.868143090  -1.567976118  -4.289106245
Au      -0.235097527   2.367504033  -3.311868755
Au       2.544771908   3.063779638  -3.101858900
Au       1.538095053  -5.766132292  -0.985612095
Au       4.459375615  -2.127596384  -2.087887406
Au       2.553941605  -0.964061303  -0.299042034
Au      -1.484783490  -0.705647159   4.715430555
Au       4.234733251  -5.031249951   1.827429497
Au      -1.929629342  -1.834823684  -2.901347413
Au       2.553203015   3.882279349   0.710536314
Au       5.497084970  -0.447610460   2.363162035
Au      -3.818138889  -0.846237978  -1.119370704
Au      -0.848104388   1.736301482   3.396792481
Au      -2.730337305   2.298605880   1.351163237
Au      -0.643095056  -5.019204862   0.581369638
Au       2.442004888  -4.210652871   3.884383847
Au       3.899549340   0.554320932  -2.825166551
Au       4.410799629   2.023556237   1.707823355
55  
Low12 ATOMIC_POSITIONS (angstrom)
Au       1.272363386  -2.295572381   4.369966797
Au       2.439646541   1.829251211  -4.257725737
Au      -0.697706987  -4.628392833  -3.159361821
Au       0.601642200   2.746190051  -0.989376059
Au       3.045704622  -1.929326095   2.260308334
Au      -2.684959552   0.200902644   1.073602467
Au      -2.495779839  -1.107090728   4.859339654
Au       0.712923173   2.422669581   3.911303899
Au      -0.452350257   2.112436354  -3.804603323
Au      -1.991478996   1.543614734   3.963471080
Au      -2.915244236   2.081398206  -2.297449880
Au      -4.772426700   1.771071203  -0.251931421
Au      -1.340544101   4.365204108  -2.390511281
Au       2.566937548   1.423488740   0.513375342
Au       0.184441741  -4.782301534  -0.421539978
Au      -1.270596818  -3.474451507   4.016964250
Au      -1.323140213   3.792552593   2.355377831
Au       1.083039614  -1.022600373   0.364204081
Au      -3.981689942  -0.514404425  -1.610524369
Au      -0.720558464  -1.119733902   2.574839623
Au       1.326811886   4.231453504  -3.301435548
Au       5.296162327   1.560073965  -0.267020041
Au      -1.453963654  -2.207271715  -0.038844051
Au       0.016306562   0.039010742   5.170641687
Au      -2.837260386  -2.748452548  -2.731077839
Au      -5.332714585  -0.741993320   0.911039139
Au       2.121291435   5.184153671  -0.796386624
Au       1.706860673  -2.778938557  -4.679493185
Au       0.639720205  -0.222446495  -4.757333405
Au      -0.130785554   1.387529389   1.391592944
Au      -4.170695090  -2.998180897  -0.169822496
Au       3.365555203   2.625141098   3.069758551
Au       4.651959036   0.333254325   2.191035038
Au      -0.929938431   0.331342197  -1.173960496
Au      -2.926666091   3.885067609  -0.097301069
Au       0.796661929  -3.729951692   2.043219833
Au      -4.423884278   0.189237085   3.385577077
Au      -2.518720946  -4.993700234  -1.098008044
Au       4.447744791   0.477752747  -2.723185657
Au       4.241718246  -1.046455012  -0.215427807
Au      -0.509051015   5.230554898   0.106974749
Au      -3.854616806   2.642544452   2.211107324
Au       3.634303421   3.102243367  -2.024566713
Au       2.634223059  -3.365189236  -0.103244431
Au       2.030163596  -4.539420403  -2.523976324
Au      -2.097383630  -0.181582591  -3.721081588
Au       0.316275752  -2.106990973  -2.268786123
Au       3.433655142  -2.103113221  -2.620131362
Au      -1.928334875  -4.507226693   1.545007557
Au       1.432390865   4.152878792   1.780767476
Au       1.763417122   0.306313976  -2.038153113
Au      -1.067519798  -2.455403191  -4.891064360
Au       4.060486607   3.878851609   0.686108509
Au      -3.579978658  -2.422753709   2.551573246
Au       2.585583220   0.176761412   4.116167658
55
Low13 ATOMIC_POSITIONS (angstrom)
Au       0.617121976  -1.330701235   5.551990088
Au       3.276913574   2.387212242  -4.537529729
Au       0.218355503  -4.188099140  -3.038917857
Au      -0.203797148   4.198186816  -1.500126242
Au       2.157792150  -1.729503438   3.238916070
Au      -2.417225221  -0.221793134   0.929229849
Au      -2.318189307  -0.890381147   5.417378459
Au      -0.102710017   3.274659271   4.046152795
Au       1.110659094   2.263277875  -6.209159536
Au      -2.615943212   1.678097343   4.158430210
Au      -2.126516015   2.429371985  -2.805849318
Au      -3.897023313   1.044905973  -1.171563744
Au      -0.182538495   3.756478209  -4.271356177
Au       1.870688248   1.685817038  -0.110240603
Au      -0.171902411  -4.978896574  -0.424401999
Au       0.107050025  -3.526612468   3.920847267
Au      -2.411170903   3.949002645   2.584402440
Au       0.806321105  -0.734490304   0.859610635
Au      -4.139604005  -1.821039282  -1.303021965
Au      -0.705664401  -0.551592257   3.200249123
Au       2.211435101   4.465701067  -2.915576004
Au       4.546738447   0.228100638  -0.497869690
Au      -1.169464952  -2.656851186   1.248195057
Au      -0.491343712   1.215189834   5.881669976
Au      -2.464725731  -3.222305787  -3.076095052
Au      -5.338727962  -0.338104514   0.725361001
Au       2.340188620   4.462701010  -0.138791955
Au       1.817969525  -0.156702462  -5.013318693
Au      -0.901371013   0.928783464  -4.870553523
Au      -0.448656086   1.781738066   1.672100889
Au      -4.172622205  -2.770600583   1.404971811
Au       3.397854830   0.468772995   2.078886522
Au       3.434607938  -2.092235742   0.769660862
Au      -0.730238140   0.788468891  -1.021020024
Au      -2.346875718   3.192994565  -0.088713485
Au       1.521491488  -3.984067367   1.569779228
Au      -4.063594800  -0.588425366   3.252261162
Au      -2.835100135  -4.233466812  -0.487421954
Au       4.086934285   0.027181053  -3.311565377
Au       1.875598354  -0.747437857  -1.694763118
Au      -0.037788685   4.566800636   1.301402429
Au      -4.110744154   1.922865647   1.770532461
Au       4.060087173   2.615258487  -1.895455148
Au       2.299136093  -3.882066492  -1.143611167
Au       2.382240480  -2.561333075  -3.765761623
Au      -2.650379212  -0.391975776  -3.231287853
Au      -0.618459317  -2.007632349  -1.386992568
Au       4.431673806  -2.268491565  -1.810231714
Au      -1.322149234  -5.192251216   2.143468970
Au       2.198598223   3.140462191   2.445251995
Au       1.131920301   1.715998592  -2.841866904
Au      -0.373198704  -1.769146202  -4.317672991
Au       4.424200551   2.756779932   0.838520641
Au      -2.644245916  -3.086760491   3.699846234
Au       1.686393233   0.978157352   4.171619839
55  
Low14 ATOMIC_POSITIONS (angstrom)
Au       4.229293887  -2.987141896   2.045910199
Au       5.304692060   1.928984343   0.836187924
Au       3.576092701   1.973687945   3.378695228
Au       3.304645025  -0.045931437   1.411803779
Au      -1.121975213   4.078347212  -1.895951130
Au       2.087798795  -5.555594474  -2.445486688
Au      -2.057019324  -0.822739473  -2.786814563
Au       4.316718732  -0.851624457   3.931057099
Au      -0.285816200  -3.897322217   3.666487345
Au       0.614573597  -0.315565912  -3.779987339
Au      -3.867658532  -1.828003346   1.922355433
Au      -0.121936820   3.440150508   0.653662153
Au      -0.083245461  -1.641722180   5.397513877
Au      -0.951980539  -0.883990301   2.838117523
Au       1.304499341  -2.944166867  -3.264078901
Au       1.688735363  -6.642777044   0.205131890
Au       0.972638272  -3.966630902  -0.455363797
Au       1.620060243   3.500904441  -1.726104322
Au       5.719512842  -2.799051896  -0.551705563
Au       1.306973457  -2.023299053   1.621154740
Au       0.261397332  -1.328697766  -1.053857946
Au      -3.674495855  -2.332319397  -0.908599370
Au       6.044008168  -0.895742414   1.390366405
Au      -4.243323415   0.386802369  -1.310758000
Au      -0.420531625   1.347783243  -1.496766744
Au      -1.325890271  -2.859931515   0.861682245
Au       0.888881632   2.540088372   3.179649010
Au      -2.813962738   2.658342937  -0.159334261
Au      -4.339627270   0.956466862   1.464978862
Au       0.599112654   0.675031456   1.092544563
Au       3.395640268  -0.971388179  -3.426739006
Au      -2.681124649   1.928279267  -3.033942458
Au       2.249424081  -2.651211294   4.197038831
Au      -2.031337025  -0.167744345   0.334308154
Au      -2.625290343  -2.491559409   4.470273063
Au       1.883483760   0.240725270   4.782099762
Au      -2.920756916  -4.459508201   2.525114304
Au       3.057719547  -1.992878778  -0.634771166
Au      -0.013061575   2.450626462  -4.015252341
Au       2.680116646   1.709231989  -3.758628776
Au      -0.588558728  -6.049263710  -1.470861843
Au       4.069908724  -3.589426201  -2.719269357
Au       2.356579728   0.680846998  -1.159053050
Au      -3.329578991   0.197239498   3.943717460
Au       3.800980277  -4.817359832  -0.095453878
Au      -2.847972658  -4.937313677  -0.269254100
Au       2.663480348   2.986906721   0.875360886
Au       5.172935012  -0.086592402  -1.291124110
Au      -1.368922951  -3.447867842  -2.273379983
Au      -0.787152018   1.044974920   4.870527540
Au      -1.872562504   2.156689735   2.481334282
Au      -0.627145333  -5.683758255   1.474869755
Au       2.024886693  -4.750257653   2.258271679
Au       4.298405097   2.621207891  -1.614780830
Au       6.183055205   1.081622761   3.315552250
55  
Low15 ATOMIC_POSITIONS (angstrom)
Au       4.682533154  -0.593567321   2.705606728
Au       3.001429490   3.223993295  -0.750333221
Au       2.383875331   3.480046381   2.045853395
Au      -0.695059476   0.676291408   2.056808756
Au      -3.136971101   2.026111714   2.334481246
Au      -0.116793930  -4.571259319  -3.093884386
Au      -1.965039483   3.521474783   0.316192011
Au       2.611444449  -0.428075307   4.604467316
Au       1.542082580  -5.700529662  -1.029309973
Au      -0.437286566  -1.732076481  -3.726674040
Au      -0.168063366  -0.360307698   5.153364564
Au       0.644748794   4.610754429   0.185692776
Au      -1.349127745  -2.908115350   4.376251711
Au      -1.878185987  -1.777122411   1.296149353
Au       4.075897900  -2.692768600  -3.727417839
Au       2.899575996  -4.839565941   1.304162423
Au       0.234346480  -3.550690867   0.463467091
Au       0.725234226   3.599952036  -2.429440183
Au       4.103281859  -4.164961499  -1.134135929
Au       0.361796451   1.823873785  -0.267226522
Au       1.546750962  -3.156217110  -4.942416528
Au      -3.502078808  -3.988327908   0.330362399
Au       4.693500800   2.021052189   1.101184613
Au      -3.549552879   1.285670068  -0.354025924
Au       2.502707317   0.080686932  -1.294171905
Au       0.657512498  -1.706997592   2.653995460
Au      -0.392698583   3.554472579   2.592581438
Au      -1.864177626   2.526458668  -2.241477295
Au      -2.725045510  -0.464085368   3.993409792
Au       2.885782635   1.974330362  -3.299435670
Au       5.085614618  -1.537632458  -1.528001558
Au      -2.248622151  -0.205647671  -2.356173343
Au       3.264213804  -2.919500408   3.301372912
Au       0.027352516  -0.923716431  -0.491715976
Au      -4.427033731  -0.384063942   1.802261916
Au       1.285410699  -2.729171292   5.375248963
Au      -1.744858579  -4.819496482   2.325213635
Au       2.626610126  -1.993108119   0.583495773
Au       0.175878604   0.987344492  -3.332421734
Au       2.292881334  -0.580516475  -4.173803840
Au      -2.158235344  -3.042337335  -1.984574239
Au       2.730004352  -5.141754964  -3.388779129
Au       1.731402802  -2.645639609  -2.005904437
Au      -3.783326294  -2.911081715   2.947688233
Au       5.200874920  -2.829124088   1.086948007
Au      -1.383120036  -5.480710028  -0.748349234
Au       5.001305200   1.293820318  -1.581779783
Au       6.250441894  -0.189907959   0.499449252
Au      -4.026569143  -1.450789214  -0.679708645
Au       1.211232293   2.001814038   4.270684847
Au      -1.546840609   2.000905949   4.615482212
Au       0.376508045  -6.336790984   1.351815544
Au       0.893550313  -4.552802901   3.367583723
Au       2.153441636   0.629355765   1.611597650
Au       3.914785404   1.856610194   3.736734319
55  
Low16 ATOMIC_POSITIONS (angstrom)
Au       0.644618857  -0.237463080  -6.392306385
Au      -0.644387110   1.221054003  -3.364673789
Au      -0.372779806  -0.465622363  -1.186411876
Au      -0.262588216   1.157354760   1.210709195
Au      -0.121585847  -0.022056513   3.761732569
Au       2.113547684   1.763851155  -5.048538933
Au      -0.551150106   2.319033381  -5.843742097
Au      -3.225889298   2.072309474  -4.673392016
Au      -2.031146449  -0.233653355  -5.445137362
Au       3.078189572  -0.993596983  -5.161055325
Au       2.133799476   0.114526904  -2.607413243
Au       0.869821160   2.256418495  -1.141742917
Au      -3.766900223  -0.373459435  -3.211528851
Au      -1.418197276  -4.322686857  -1.827558081
Au       0.161484363  -1.518720816  -3.801102519
Au       1.410098400  -2.486132597  -1.443331552
Au       2.153059533  -0.151607500   0.247653032
Au      -1.975098438   1.893029638  -0.954618482
Au      -2.526032835  -0.522311844   0.479590587
Au       0.384290884  -4.476250026   0.381719927
Au       2.414943008  -0.939194514   3.016053244
Au       2.164232029   1.843842576   2.751554637
Au      -0.283223654   2.836427585   3.591435296
Au      -2.564405543   1.332598375   3.029477977
Au       0.023761649  -1.829867838   1.501626461
Au       4.630716739   0.902320856  -3.968732743
Au       3.254617572   2.886274713  -2.646032170
Au       0.716281757   3.834869058  -3.624264642
Au      -0.703815737   4.805787989  -0.864784811
Au      -2.008728933   3.968574004  -3.151809318
Au      -2.466335345  -2.757193002  -3.930441783
Au      -1.084639736  -2.621315832  -6.329060209
Au      -0.069666617  -4.329562163  -4.292722918
Au       1.601024362  -2.997984340  -6.225842894
Au       2.801452129  -3.586930696  -3.840423301
Au       4.518486700  -1.646421236  -2.720022188
Au       4.642174289   0.796802530  -1.172007773
Au       2.019458772   4.882389821  -1.175940633
Au      -3.449688123   4.376373073  -0.776179985
Au      -4.477335322   2.152165569  -2.184990862
Au      -3.625006012  -2.567445483  -1.475819655
Au      -4.628854183  -2.468930657   1.110063099
Au      -2.130855949  -3.516593804   0.786571694
Au       1.322939125  -5.247015060  -2.102585707
Au       3.780395014  -3.974234590  -1.229194450
Au       4.462284534   0.622094982   1.674776969
Au       3.278015693   2.780531541   0.309861657
Au       0.906322324   3.988627774   1.312786814
Au      -1.946174508   3.711527074   1.504834677
Au      -4.281451944   2.205000778   0.750918357
Au      -5.048284733  -0.185533530  -0.696904097
Au      -4.823803734  -0.006483029   2.267684177
Au      -2.421668206  -1.584906635   3.023806967
Au       2.616050699  -2.981230445   1.139344344
Au       4.807636560  -1.679381883   0.090141884
