# Supplementary material for: Structure, thermodynamics, and rearrangement mechanisms in gold clusters—insights from the energy landscapes framework
Source: Nanoscale. 2017 Dec 15;10(4):2004–16. doi: 10.1039/c7nr07123j (PMC5901115; doi:10.1039/c7nr07123j)
Supplement: Supplementary file 1 [file NR-010-C7NR07123J-s001.zip › au55dft/au55isomers1-16Gupta.xyz]

55
-195.284850548399987
Au 3.751855473497632 -2.506182846137879 1.674120053747837
Au 5.538148721122994 2.016585319093107 1.011343688315481
Au 4.040875879112620 2.058443172428829 3.443096561549099
Au 3.394455064990153 0.333290320505338 1.386690002337301
Au -0.425001356999652 2.585072467846024 -0.954584516003747
Au 2.020474935311950 -5.662450470085137 -2.440569010376321
Au -3.330491855083658 -0.844523304298061 -2.638404186308601
Au 4.392541137562395 -0.748328418638263 3.711477144845400
Au -0.050157093317172 -4.006113270116653 4.259603765229803
Au 1.431046724427042 -0.283375527594093 -3.193552347295364
Au -3.834506166334541 -1.874904546267293 2.082376973873803
Au 0.432522168674493 4.146877752916144 1.144439188180946
Au -0.360067519379411 -1.263425985876767 4.167090192082676
Au -1.486410491540514 -0.201175688146293 1.732063225157132
Au 1.729159141152115 -3.041635329406625 -2.943517628583199
Au 0.609361684330309 -5.806328626728265 -0.138128793673460
Au 0.353445844070611 -3.104414281379064 -0.471197324918227
Au 1.863487875805457 4.092990417508652 -1.197831030197007
Au 5.140427305938307 -2.462782368988281 -0.786239720040909
Au 1.156131447463015 -1.370844321915327 1.706566602154599
Au -0.846154353703668 -1.967210808085129 -2.887461245905576
Au -4.430309647914894 -3.537249615935029 -0.037983072344251
Au 5.898097525464248 -0.788500451773274 1.282052975961425
Au -4.746382522080393 -0.811651371243365 -0.287227098097791
Au -0.031918123582122 -0.257260137965777 -0.756011671524431
Au -1.129296860357701 -2.997760648527752 1.968618533668027
Au 1.496367020342376 3.110041103895803 3.446762149079985
Au -2.655127332879278 0.939025867221525 -0.650878852459646
Au -3.986770262690528 0.860744113771154 1.757653797602404
Au 0.765370966984384 1.457939653908539 1.427262704481588
Au 4.018219343931464 -1.373859066137916 -3.120232679805514
Au -1.141728971184900 0.814418265608575 -3.010406773123741
Au 2.186245217082360 -2.405053188716110 4.012216801033304
Au -2.254681517045213 -1.928997970388053 -0.378161343843922
Au -2.563196086404870 -2.907324205133792 4.295256404813417
Au 1.861094263541588 0.393860942656891 3.855829931777417
Au -3.334270579798974 -4.582122499073810 2.251341130529726
Au 2.613885537605458 -1.427007465051853 -0.769204494632545
Au 1.100946406658418 2.429995898498424 -3.238981643169795
Au 3.636896753690276 1.355252083537709 -3.313478428636949
Au -0.517264241119124 -4.726343652937442 -2.495664135778021
Au 4.204452645536470 -4.054541291136379 -2.755299583124894
Au 2.234411337148494 1.386438221292564 -0.979110915663163
Au -2.896755086632115 -0.191556361659182 4.055488481797192
Au 2.958463065383957 -4.220297476788973 -0.379424916727685
Au -1.981421466525011 -4.806077569901079 -0.140705078004540
Au 3.030917993591589 3.221356255075172 1.134733740134014
Au 4.904980437261992 0.302752670832694 -1.091141924119880
Au -3.026457917437335 -3.575090918445675 -2.395274670192411
Au -0.717763795156414 1.500777051480350 3.800065406613752
Au -1.806185688850503 2.554407274974937 1.490811270936708
Au -0.822817358650807 -5.686397061493743 2.218472017165584
Au 1.482814084730044 -4.195714661873136 1.990197830641627
Au 4.387446522680039 3.021183217098663 -1.277651398036753
Au 6.415916300079211 0.901608215892601 3.251140630378056
55
-195.263557467699997
Au 4.871902067667091 -1.453348549387199 3.126788250841570
Au 5.950535857470291 1.339547457873044 0.604599754008554
Au 2.376578297107840 2.630555703779411 3.490411347256786
Au 3.692839115836886 -0.146206783441855 1.032412397296206
Au -0.046206072415010 2.547940307828069 -0.810950198865654
Au 2.742496557302981 -4.499739947410810 -1.034720986625944
Au -3.363102401473993 -0.572834282768336 -2.399176791451466
Au 2.515276501651832 -0.171370681642987 3.663146043922823
Au 0.271380570068434 -4.431259710423550 3.949110251721112
Au 1.353708796538279 -0.340575784842691 -3.327183102761876
Au -3.532789990348026 -1.871719855439131 2.295617903500526
Au 1.134148856856357 3.949538727425018 1.320281852349269
Au 0.158027357248463 -1.699106529059811 4.085219498709107
Au -1.130262720739450 -0.298577188132500 1.876277891812645
Au 1.487866872337679 -3.167804947629400 -3.226160440690749
Au 0.361332164520534 -5.884661038557335 -0.575268637300718
Au 0.286335826206896 -3.173310400262883 -0.681978675683956
Au 2.333920833943674 3.878583527318150 -1.168309460172027
Au 5.090943019418148 -2.900130169200700 -1.406151710806335
Au 1.394720180457854 -1.670193266704647 1.505016197553583
Au -0.980053396718463 -1.847314616546635 -2.916362866563202
Au -4.446921955628588 -3.330870146450704 0.142482642230758
Au 6.084903960042421 -1.398979367824577 0.676968481801174
Au -4.583567807972853 -0.594726292884055 0.071189826598144
Au 0.107473028361357 -0.303631040686482 -0.743395605569877
Au -0.959929764535062 -3.155365271811958 1.872154272202284
Au -0.074383214352746 3.750391360977675 3.732694760969676
Au -2.404169001620390 1.020962229465655 -0.390123504713919
Au -3.572954261413374 0.900331329210361 2.162830068075941
Au 1.211235170461453 1.218890478839162 1.458039340680996
Au 3.835732561637621 -1.567578614506381 -3.598605587040776
Au -1.090591523235348 0.948160037521766 -2.860600214600007
Au 2.601119447984279 -2.971019550228494 3.587645957641177
Au -2.194378208926210 -1.844855000269410 -0.284034964633330
Au -2.153319945074174 -3.174716414263079 4.316060731016218
Au 0.057627091958721 1.089602295911017 4.049775340494654
Au -3.239520831197462 -4.612666551134285 2.251428806925336
Au 2.642034718925729 -1.691127258440042 -1.129793081506486
Au 1.236342228682734 2.406220093569612 -3.223379728323656
Au 3.655917221468453 1.179671913812864 -3.565699633537180
Au -0.851430320778200 -4.597172928373840 -2.693579397369109
Au 3.930640904863518 -4.203996109091658 -3.394834689303749
Au 2.461698675751193 1.160791656384971 -1.117998803943148
Au -2.331161534894437 -0.417975753027326 4.331847431631617
Au 3.887631910732844 -3.030629209493496 1.098775524327979
Au -2.128550564619922 -4.763518398190938 -0.265935031087946
Au 3.623860680474823 2.761788047243936 1.014535270996533
Au 5.038763645685104 -0.120676695456142 -1.547449701295518
Au -3.242086849637057 -3.312251340283415 -2.333703908040350
Au -2.344414914387563 2.280999583195029 4.139237964905146
Au -1.298353888617322 2.529133458498586 1.681307378642636
Au -0.821829026081467 -5.881635873459953 1.893717578957760
Au 1.560286045871214 -4.544179720858821 1.520803052395685
Au 4.745219089271676 2.619131071741583 -1.500705694707278
Au 4.762801468363389 1.300044885787871 3.074173318628317
55
-195.257564185200010
Au 3.558045291710901 -2.532203934161524 1.808768197376038
Au 5.249071801141284 1.961041704140550 0.782037092640835
Au 4.317064880748693 2.008658299263133 3.489422432421112
Au 3.192203184787536 0.330568143221230 1.620096665155226
Au -0.989026134769585 2.701523125174129 0.147108261795138
Au 1.122748452189617 -6.069825452757144 -0.417786002098563
Au -2.207693973247646 -1.385619418770090 -3.099404336084389
Au 4.655951673727780 -0.788468219892842 3.669796047508589
Au 0.138982714969607 -3.716471023536857 3.730198837528023
Au 1.208876159436146 -0.222818338124476 -4.916637678471211
Au -3.842741389749103 -1.401403290597491 2.170696576064284
Au 0.362503666514106 4.212534122203294 2.018881254963754
Au 0.033427490742249 -1.229600654433641 4.999917264082782
Au -0.671816993971671 -0.139911220652080 0.324649394026689
Au 0.523834399561163 -2.686854727601356 -3.782854291037428
Au 0.217056857853685 -6.011787172546363 2.179247511921335
Au -0.552401143252064 -2.631502764980190 -1.148094997050985
Au 1.243439416923692 4.157145627290311 -0.574063869130382
Au 4.335289035403831 -2.528111784051360 -0.863867305151385
Au 0.984344275110549 -1.298539624534193 2.430514983868077
Au -1.092482357614833 -1.453818183848100 -5.550471511259310
Au -2.906827702806709 -3.833452985758744 -1.830967815083911
Au 5.591994465796110 -0.838901608829815 0.947735369586843
Au -3.104356558690779 -1.376430557998432 -0.465772517295907
Au 0.289840035668667 -0.230047802129307 -2.358326735787689
Au 1.047119004045254 -3.719277281813272 0.953513597454859
Au 1.867440567927440 3.114756058280594 4.038110333574898
Au -2.193081255551922 1.025048379755098 -1.707022989455731
Au -3.061336328792927 1.005216815648729 0.993836874165749
Au 0.661533085807127 1.496978481103307 2.217837182088249
Au 2.834430290740724 -1.365130881841082 -2.956180810389196
Au -1.202212657765746 0.927870422530445 -4.312450135012770
Au 2.515296416707503 -2.424813743991296 4.391273618659053
Au -1.429366324589818 -2.542928173187974 1.571537457922996
Au -2.295417024230503 -2.518125010020456 4.165217124988123
Au 2.234410971922192 0.370371607401659 4.375748902706309
Au -3.738373023687703 -3.757543448491955 0.791704348598715
Au 1.931015292237042 -1.364135349116641 -0.307972424433754
Au 0.010328072954541 2.560162752405798 -2.468156762687007
Au 2.459192706175621 1.396688279541762 -3.087387178733739
Au -0.408987684592708 -5.024515934455003 -2.454217936839795
Au 2.039312626915487 -3.825258798230486 -1.747606277190132
Au 1.575063508988340 1.457504392085818 -0.449015898980022
Au -1.613346815842343 -0.079498590077147 3.091292211520842
Au 3.453784387043856 -4.868097764765010 0.358338712913228
Au -1.396339100630815 -5.077995259110554 0.143674221770000
Au 2.865850958838214 3.222791229059297 1.448028511686642
Au 4.119937448547209 0.278830404968644 -1.128608091097789
Au -1.882638162300176 -3.756134668217520 -4.328286374565262
Au -0.212603439011057 1.539425903727169 4.812470664869094
Au -1.741662820079680 2.655751289660338 2.796483900175402
Au -2.193936921482822 -4.868963016587050 2.777941356914667
Au 2.543662084310499 -4.811294228313187 2.963877044116974
Au 3.660445613151166 3.014862374259871 -1.199856271594214
Au 6.568473504565437 0.808310379899705 2.773498977866002
55
-195.254700156700011
Au 3.794166168498791 -2.914031998673588 1.346428966844840
Au 5.284718808776563 1.777207603220394 1.252111365712449
Au 3.755831301405366 1.454986290123481 3.602886504749573
Au 3.257741100562249 -0.082372056317417 1.360924022360686
Au -0.625368816233743 2.199750508914138 -0.909083561144283
Au 2.461116140685974 -5.693427905490209 -3.173409228608080
Au -2.774800337760552 -1.200208272924216 -1.697625497564898
Au 4.310988863717099 -1.358548818266168 3.571989520314610
Au 0.059911720203854 -2.169975565804453 5.132556058301354
Au 1.473507259138584 -0.315309842765035 -3.327891291593824
Au -3.796415953578863 -1.478040392811797 2.275698884098711
Au -0.005971225332341 3.556668121532815 1.426476409695345
Au -0.467028380903038 0.548042873007927 5.174591152033833
Au -2.126446036150199 0.320447109347385 0.689542637921955
Au 1.968223339476478 -3.050836260086096 -3.380918142601955
Au 0.982983563114331 -6.137341819647291 -0.975509973881699
Au 0.527550413097065 -3.457918085105686 -0.966572981846969
Au 1.572779225915144 3.845296369558644 -0.851530488966444
Au 5.268424954649618 -2.496973269388525 -1.037566897583891
Au 1.133816221464927 -1.962679318870570 1.396831443730528
Au -0.676552899323828 -2.185859797162751 -3.222325234980790
Au -4.183218568310098 -2.909455357093603 -0.047897547088300
Au 5.838722312992873 -1.018172420575192 1.222281834327541
Au -4.714577694429110 -0.220401982862437 0.004241001083580
Au -0.050203993303007 -0.664963191916936 -0.964654298260128
Au -1.003837292326466 -0.938118625810209 2.951483329252632
Au 1.102257249793823 2.308130388112529 3.700451453344947
Au -3.228587739285729 1.511429011956709 -1.499575687454450
Au -4.145433001267286 1.260217324938167 2.261923667664317
Au 0.561610942988617 0.876858171231979 1.438357325162330
Au 4.140727962350990 -1.226734598463757 -3.285823324382238
Au -1.157690596950753 0.607670522970758 -3.113101444883582
Au 2.168927575801344 -3.148907859835371 3.626438306635863
Au -1.594521548970860 -2.459411447008487 0.641276157580833
Au -2.530196974033937 -2.669340108776440 4.410474683108291
Au 1.710523656678353 -0.410380059431654 3.797123339920048
Au -3.088165734326047 -4.140120556792963 2.163688978428994
Au 2.683389411127442 -1.629475798168595 -1.007219261288497
Au 1.005973368053506 2.371702591404107 -3.113633243690773
Au 3.580954751271086 1.466019991191698 -3.185967640247723
Au -0.109311589539346 -4.916305273484758 -3.171174518748617
Au 4.510870438720686 -3.906040695498223 -3.206581020367869
Au 2.097679420058750 1.152445357506499 -0.915181968631516
Au -3.054365812480585 0.040717894671355 4.456961307927559
Au 3.202097929380940 -4.430355569145225 -0.910430988564852
Au -1.054070141393364 -5.180423212080870 0.593287439831549
Au 2.678795556744918 2.779079194517095 1.419921159004188
Au 4.846964436980115 0.265830376579737 -1.046663275067706
Au -2.161101303703508 -3.937854035479699 -1.637358189141474
Au -1.576096041327555 1.920531524600836 3.057811886577606
Au -2.656924715369897 2.995356225552909 0.766335915099759
Au -0.467669090278625 -3.787903850772434 2.957016627918822
Au 1.595159491393148 -4.722971311037911 1.349908628197324
Au 4.141194682661800 2.947806214960053 -0.948194922041379
Au 6.206269749376948 0.481224569847581 3.375317343301830
55
-195.249115631899997
Au 1.030924496612266 0.439193841904102 -5.905512855813509
Au -0.306405310140590 2.108735576313214 -4.155894009852496
Au -0.429504200718467 -0.154334057750806 -2.218811630098365
Au -0.530451247333918 1.334803434547393 0.497053089704145
Au 0.028702963459558 -0.095273460154485 2.962196096254997
Au 4.399972008795481 1.279884755508398 -4.301747829433143
Au 2.221139663985039 2.706391103679158 -5.139795326726461
Au -1.981575406834021 4.286804059356815 -3.626281153187843
Au -2.548928785859228 -4.866025918563768 -2.762533626783204
Au 3.139552021987947 -1.022349754914731 -5.214274109598430
Au 2.053378165921664 0.642064545724002 -3.230168912242255
Au 0.799821099735569 2.677992163349585 -1.614758222364747
Au -2.024292981852421 -2.557365050357468 -4.015505423238984
Au -0.837036871851922 -2.906219171124581 -1.548601446465856
Au 0.623396595063513 -1.754015767091768 -4.263824409371082
Au 1.935189125175627 -1.824505997927042 -1.740965226137912
Au 2.125418556443744 0.599271526317626 -0.313068623912642
Au -1.986379674262712 2.126411486528084 -1.831100177693934
Au -2.429837507223258 -0.685153647785219 -0.252165763361842
Au 0.322359448974365 -1.376655865014200 0.506584049564665
Au 2.625936112644498 -0.765335602496715 2.134083965786014
Au 1.827429958197241 1.878573535619442 2.157679442070202
Au -0.730637104117848 2.540383554892642 2.907318563485389
Au -2.520155374339605 0.490185175841051 2.268755712938612
Au 0.823682487323895 -2.679481749599996 2.894711768515022
Au 4.398850320460911 -1.134717153049520 -2.884056678245540
Au 1.847550037560471 5.233377778078340 -1.245424843691145
Au -0.867745492589967 4.894311321827897 -1.288661472904932
Au -3.579067553427854 4.225960876873355 -1.384651783739821
Au 0.789779601428884 4.568736497625165 -3.621381575695003
Au -3.195992805514971 -0.233017654140651 -2.942312976426981
Au -3.765432993162438 -2.667578117533871 -1.799475456829639
Au 0.063502281954746 -4.406612149646711 -3.622338994946486
Au -1.491526210782186 -0.144999423613861 -5.098251562348615
Au 2.769951674739964 -3.387700491331004 -3.802899628304306
Au 4.190226039599549 -3.485585928639315 -1.497603826468228
Au 3.237106330771128 3.364303872025322 -2.771508932902197
Au 3.135847328964832 3.211116879112813 0.005797373258420
Au -4.735658413351297 1.980252515643363 -2.369659958429397
Au -3.068287782661236 2.013873707695592 -4.480139090495264
Au -2.577722206022613 -4.321868764000368 0.036453405168124
Au -4.288239539716091 -2.399099616998670 0.874691703111181
Au 0.024848753761868 -4.198091425342877 0.828107202361998
Au -0.641983510934908 -5.800751623758462 -1.261123738637621
Au 1.714142096498273 -4.571352328767943 -1.467011183899571
Au 4.497334342732397 1.266469323081919 -1.542769904134223
Au 4.354063429463125 1.169272463047448 1.256932187750035
Au 0.617912412916722 3.981423023058246 0.902653158100871
Au -2.078131610290506 3.661761794571958 0.830075636374568
Au -3.895980494914108 1.792255436426941 0.195898977710145
Au -5.119929063702449 -0.401725015978700 -0.930185925072708
Au -5.063049048621549 -0.057200878044776 1.723070372799469
Au -1.776898495304927 -2.282549665575927 1.963632637102990
Au 2.570526254547959 -3.135387283472377 0.743756977268838
Au 4.302315075509846 -1.158856685374065 -0.112956040371035
55
-195.247313739300012
Au 3.581795153604316 -3.140568175295573 2.265354565714112
Au 2.590824116599664 4.523831457026142 -2.687126336909860
Au -3.088304092472247 -3.698654536304738 -3.343710670276228
Au -1.270885550809293 3.404341347210412 -2.747371949876779
Au 1.848033893743817 -4.161451841356081 0.371092423033828
Au -2.117167108768742 -0.473566180856099 0.126938404423164
Au -0.403480863864205 1.176091323660609 5.714705860695172
Au 1.606428279701305 1.553005004097999 3.969925231191552
Au 2.194660295891507 1.209472991255974 -4.641648149774972
Au -0.947996038019359 2.720969389797232 3.563737076454816
Au -2.561128429895351 1.000260941404356 -2.296854802289380
Au -4.504351140756848 0.799587318546728 -0.272165017681015
Au -0.513505942855480 1.171223527508717 -4.264531921405291
Au 1.792789435642457 0.702461463607795 0.082365041799228
Au 0.434440330490617 -1.808942097250829 0.503309204138867
Au -1.599263803441652 -2.016136996864616 2.492586940058054
Au -1.411904027243080 4.175780254374112 1.253785929184777
Au 2.194278240781998 -0.776690250767592 2.446911768538774
Au -3.873561320103594 -1.407653723926531 -1.940818489044324
Au -0.295700289151892 0.510512627362871 2.091581468347351
Au 0.850446898995343 3.583562705066755 -4.564305754118087
Au 3.605088248622788 1.672483567414434 2.006943660245950
Au -1.401168309855594 -2.719192151374656 -1.431154553680221
Au 0.167691990688799 -1.107023574279143 4.415780893937331
Au -4.953154302471385 -3.815515443449331 -1.408274568054279
Au -4.034663823492560 -0.673347457348811 2.066563308450357
Au 0.173231377549400 5.662477510948750 -2.996910447566498
Au 2.776318607207563 -0.294197777453912 -2.426628280735191
Au 0.907985619276400 -1.213469766821945 -4.309718496489169
Au 1.102913301809155 2.979822567224455 1.655198618052033
Au -5.613346763006122 -1.638628425085024 0.095318891674392
Au 3.992858510475664 0.127065476023664 4.294066124813368
Au 4.878424714534919 -0.743275690970096 1.863536918167298
Au -0.773862010545428 2.010023048737247 -0.289343711579919
Au -3.201089207192697 3.209142158690911 -0.676037999809056
Au 0.913509162011919 -3.303881700123200 2.841047719761545
Au -2.267493899984350 0.281396517792764 3.972641473796811
Au -2.631429581342142 -5.131408480176858 -1.068781535995434
Au 3.952836997402914 2.159358221136247 -2.745270119387339
Au 4.488922076330345 0.721192805606467 -0.447302831555553
Au -1.771146974154133 5.465078710057699 -1.095355556545784
Au -2.830124129335063 1.817907022123539 1.713295141061643
Au 3.136165311715340 3.143021256628388 -0.327978569898416
Au 0.055943453694115 -5.045470258959480 -1.537646407247850
Au 1.454137389529037 -2.738731813244727 -2.016892327483521
Au -1.830856423834246 -1.264379131411867 -3.856292984445704
Au -0.049076442900737 -0.292638287476899 -1.904280546923563
Au 3.246961091422921 -1.770127941680252 -0.083143870505072
Au -0.872764258956381 -4.268946668865343 0.914364429286668
Au 1.998015185179759 -0.060026451284239 6.089291013516092
Au 1.250420854525540 2.183237163083164 -2.252865980048627
Au -0.405603682756964 -3.598063006941945 -3.835842087619637
Au 0.679982065862322 4.458331162492866 -0.643156551420751
Au -3.361429994956785 -3.013692486926066 0.609252573781097
Au 2.709355808976939 -2.245957222284121 4.691815838142347
55
-195.245831005500008
Au -3.240212021032289 1.314370271058337 -5.219425999999582
Au -0.694953004428711 1.894556992454166 -4.290672626408057
Au 0.422717115304946 0.237704843213811 -2.220860458291524
Au -0.041817343988286 1.298147263026571 0.780515734147359
Au -0.104433148950546 -0.247183685472820 3.188878043709286
Au 1.463062589773173 0.325820830948723 -4.983685414300439
Au 1.936654903343515 2.721605221564183 -3.837005638279427
Au -3.524559996957700 -0.786888736521179 -6.816559564243742
Au -2.286686938628210 -2.550051001998798 -5.267164580796167
Au 2.987427702785041 -1.820267108027080 -4.331866712704757
Au 3.147839254166866 0.458317247190579 -2.760259347350296
Au 1.440115457527903 2.736730894577761 -1.131984707334666
Au -2.065220221335892 -0.466366180231203 -3.336430785433113
Au -0.971915057053128 -2.508711371388199 -1.670940049460920
Au 0.236473495637092 -1.959389952764454 -4.169682770093980
Au 1.876472082889425 -2.072984321778536 -1.710245638905031
Au 2.411093332455248 0.188743490488116 -0.015475458094003
Au -1.395370792261001 2.259873741891324 -1.588694814601487
Au -2.133589256738417 -0.221157157386316 -0.464369609096010
Au 0.226985374872821 -1.472381897039303 0.624113371376161
Au 2.358693491351045 -1.425881284953466 2.451620777880947
Au 2.108658300347539 1.314368766214022 2.641921314689346
Au -0.363039164877413 2.458467396193468 3.286433137531318
Au -2.414807535153563 1.048541732498238 2.191872106630079
Au 0.183035800412168 -2.947242473660334 2.986277582537896
Au 5.007061561672692 0.482198340873608 -0.769263568038192
Au 2.267559802420098 5.064511510908375 -2.593713320523552
Au -0.275979979999008 4.356587425368978 -3.083995427514959
Au 0.234070360824966 5.136071525984711 -0.545883396246292
Au -2.804838804955001 3.579411487771771 -3.674830988396836
Au -4.505721914577071 -0.993809516878115 -4.371837729385596
Au -3.397209936964287 -3.116773224549962 -2.892968098612073
Au -0.918673295496258 -4.401707021867000 -3.679210784878612
Au -1.056628605698924 -0.231675468191405 -5.995472832871119
Au 1.861365440411313 -4.140385378204170 -3.611257171882537
Au 4.620986524214195 -1.848699457014965 -2.235349846219575
Au 4.006873190735235 2.976629844474262 -1.927343287449766
Au 3.008846680288158 4.924173063082127 -0.113829197249538
Au -2.383813522208708 4.717148048140385 -1.270763035856405
Au -3.956327356176327 1.424365227127119 -2.581904836145783
Au -2.156487490937326 -5.021633048350001 -1.384628815341652
Au -3.328373636725327 -2.843980916968783 -0.112580818477480
Au -0.974814729752663 -4.003545503192975 0.813299502020934
Au 0.626610333260475 -4.768046617169557 -1.335141071170388
Au 3.414903103367267 -4.207283013954039 -1.361797930998499
Au 4.498489599490273 0.145149196510467 1.864945167518097
Au 3.752141715826164 2.499037349626671 0.740856861334385
Au 1.272471647373163 3.707878250634900 1.551241668165188
Au -1.519735350828944 3.583812735470194 1.022139554649311
Au -3.630971883318657 2.103537819974298 0.022394539995742
Au -4.584399766089231 -0.991410709711418 -1.637333444433104
Au -4.365037649090310 -0.435290683972843 1.005363474337087
Au -2.150998817812276 -1.717120146017747 2.064151894436916
Au 1.851609557562288 -3.685325275115697 0.854922817026206
Au 4.024407803422395 -2.072569364286766 0.335512228598882
55
-195.245813707299988
Au -2.307783503708264 1.226433830057676 -5.829260559730187
Au -0.066629553195372 -0.078033347613040 -4.771357810490841
Au -0.195604139373100 -0.839590308901052 -1.949714116035190
Au -0.079603584059051 0.077654086372282 1.131970000008535
Au 0.468492589493742 -4.540291763129868 2.378310011741551
Au 4.488024361842186 -0.854835108098739 -5.709635791849980
Au 0.164066270040902 2.490368481612132 -5.717451003206802
Au 2.422873662724393 0.815236070522613 -5.678843109687625
Au -2.492993057850504 -1.355161557669092 -5.239017267666435
Au 4.220371286640112 -1.799246466480044 -3.241800404669611
Au 2.212755681754349 0.189317619645146 -2.908605290094138
Au 0.034001661438485 2.115671395055676 -2.992683755277777
Au -2.337174075768631 0.540862506438891 -3.104561093256889
Au -2.595013348519426 -2.311486163491939 -2.701989103290889
Au 1.751205502058965 -2.768006935579243 -2.356046590210689
Au 2.169663405823745 -0.912413863695827 -0.226486842991469
Au 1.355836680074109 1.762280927122253 -0.568063640545573
Au -1.515559274056898 1.778653834988685 -0.650942769037450
Au -2.446694646212202 -0.864773560826480 -0.288922399941861
Au -1.030072629217242 -5.352772572544421 0.427905382397188
Au 2.305910480733964 -0.296282121781040 2.621035244959472
Au 1.374793036995626 2.272865904018103 2.252836524627461
Au -0.037389937791081 0.600511235723827 3.867195949468497
Au -2.269447114129359 -0.535956317163532 2.634144090988719
Au -0.182395424346845 -2.616799249638394 0.339686777811277
Au 4.578307494914448 1.018967994563918 -3.856475913621085
Au 2.456756680572094 2.939836707762401 -4.044505311022085
Au 0.261079705584602 4.652809892664129 -4.140460090824659
Au -1.242394385553259 4.397691726843854 -1.820876172134326
Au -2.144001438070765 3.352173290980692 -4.239240412088366
Au -4.451237564503039 1.791885238718890 -4.185570799196068
Au -4.688878299746978 -0.850685875640261 -3.732671193400725
Au -2.958994089655675 -3.640285187395361 -0.307848642039647
Au -0.340682253166495 -2.728910918422765 -4.212888937365742
Au 2.116507282830687 -1.813345628101678 -4.965972556807416
Au 4.620824828876927 -0.072254275530270 -1.248686902324344
Au 3.753307985788925 2.510012690013967 -1.668124137111076
Au 1.539432613050750 4.285884575895707 -1.793573664283381
Au -2.784074919615102 3.853514473160236 0.503215017954319
Au -3.635038918213236 3.104302463063305 -1.950947930927727
Au -0.632304441944894 -4.128110717345945 -1.916912082376915
Au -4.903007941815401 -1.980214232223331 -1.224321664519350
Au -2.062843674530532 -3.313131626709840 2.216230971695358
Au 1.578723596365210 -4.584916575608932 -0.242549031806051
Au 3.914551708863111 -2.940329080491171 -0.707812588649689
Au 3.696413589357366 1.368317884555662 0.914041107381839
Au 2.770501385516609 3.887386368431020 0.556851486361895
Au -0.015915618111163 3.942257279264995 0.567349909638274
Au -1.462905994781679 2.228194463613203 2.232552883671637
Au -3.677416929806238 1.228362692994012 1.019321050869686
Au -4.603409509313233 0.660970694439080 -1.479251281824212
Au -4.261910601427044 -1.857261532083726 1.395010833219416
Au 0.152053894494899 -1.966451604321936 3.103032718467862
Au 2.473473846934108 -2.899313776331266 1.697041988747822
Au 4.541456635412427 -1.191563961103136 1.248368909795560
55
-195.241717449923527
Au 4.401762508423378 -2.924223965696608 3.384140337699826
Au 2.938100525140320 2.195579480654091 -0.701346894842921
Au 3.518279077003935 1.559853844317970 4.054898165029152
Au 2.730200597006688 -2.908761734828375 1.171339606331528
Au -1.776580116408157 3.429170197665529 -0.563693906911188
Au 2.688205295424804 -4.699449360658627 -2.250447605789218
Au -1.727553487777258 1.419514718518708 -2.506294542399957
Au 2.808891540890542 -1.058940823875886 4.718440654820253
Au 0.737727602754244 -5.840646851256443 2.785605473047270
Au 0.144198190694622 -1.716153654528168 -5.156451386404666
Au -1.723015819838075 -1.706872872603761 3.022618995736403
Au -0.101664994548409 3.649858696006556 1.593661768126484
Au 0.896784703785751 0.967381986182187 4.558525589578639
Au -0.872994423869425 0.932432593089881 2.227444154479326
Au 0.849854789932416 -4.323806264348979 -4.192572628438337
Au 1.699884963115965 -5.416912643202103 0.224272105721208
Au 0.954883351814356 -2.904044334891311 -1.175156185049130
Au 0.894519112806661 4.015631466857781 -0.932611196060236
Au 5.412781044924054 -2.369962686250505 0.920880759989493
Au 1.854490059932448 1.531273696504265 1.850739249007510
Au -2.206239887776705 -0.716618261472095 -4.281777487469665
Au -1.903874215914651 -3.601003838929295 -0.541609188173147
Au 4.368645462464114 -4.712081053711004 -0.060085177537180
Au -3.400497019823676 -1.700920753009764 0.885489280069980
Au 0.236068271097210 -0.536088365793571 -2.615348772219272
Au 0.012647871992583 -3.505422241265768 1.546672792983993
Au 1.638722661759640 3.505919107744517 3.736061310921912
Au -2.753820747644335 0.945872492995449 0.084789443691781
Au -3.510067822592362 0.403104545548169 2.677753839178562
Au 0.098940765769160 1.469342989726236 -0.420204584567760
Au 4.799458699604274 0.099445321728504 -0.247042752600660
Au -0.441000264385938 1.117337903324617 -4.889155929332307
Au -0.869095274226691 -4.081483084278288 4.112121742009391
Au -0.744882758101042 -1.123078137757304 0.251725234585991
Au 1.074505682857108 -1.090098831058079 2.574551236015526
Au 0.100842953648125 -1.653514619834561 5.092461183498126
Au -2.618216290909652 -4.133232592022930 2.030077205118028
Au 2.338137755273709 -2.212263160809075 -3.587376259228763
Au 1.175739855551079 2.056956068943429 -2.907281184564789
Au 2.013429465650023 0.209844005958961 -4.864574623207376
Au -0.099512580636036 -5.311515189924370 -1.865423601420624
Au 3.903933983737995 -2.325852946344937 -1.343751181088189
Au 2.076891691678561 -0.503534915498910 -0.138002474397885
Au -1.768301857365243 0.399142581697453 4.785051162548729
Au 3.377984913257706 -5.260957173642198 2.420947896970329
Au -1.162912682486151 -2.980946878227884 -3.103830749978415
Au 2.590848190482950 4.102410225838858 1.236540678978016
Au 3.889044959673646 -0.474699897911114 2.247512541217345
Au -2.676727843189600 -1.129577130841827 -1.705551003589487
Au -1.008917278523894 2.924608514816208 4.101738534343877
Au -2.733330226273910 2.933444133409966 1.971886430217348
Au -0.995986572592399 -5.889929063022716 0.680847800975594
Au 1.789424852261230 -3.523463353627368 3.882557145503579
Au 3.261270824662810 0.174158124146066 -2.525674176213000
Au 4.493412470711491 2.160332863448389 1.572357894488981
55
-195.229196351000013
Au 3.851301937029972 -2.837379079681782 2.667917543947221
Au 4.733821688448206 1.433523924300732 1.113318371018158
Au 3.209282966802073 1.616372569971391 3.443114451912039
Au 2.794406789690058 -0.488314501757375 1.519344997444698
Au -0.456810407726240 2.224246221844749 -0.578989819916774
Au 1.594755058367450 -5.289432252818829 -2.690267533891975
Au -0.936507323988886 -1.728821968270458 -3.485145571848341
Au 2.695883523049539 -0.946485496314813 4.383507968840804
Au 1.433412772674282 -3.372940538047163 3.916561439233796
Au 1.353770706682903 -0.137580708609944 -2.975459830411197
Au -3.428592949559311 -1.576479909311014 2.678219949965613
Au 0.033435605985764 4.112058718333775 1.363092547869676
Au 0.285967171267998 -1.437721318715529 5.560673694536745
Au -1.713907013377539 0.357578417901345 1.280773014557539
Au 1.660098437628998 -2.733640606189885 -3.741103140042262
Au 0.921419505023976 -5.515551830279944 -0.046867548684116
Au 0.091294197779109 -3.282876218832435 -1.436501214929673
Au 1.653274725615411 4.045342232421213 -0.893800085113654
Au 5.657327399364348 -2.216588413710352 -1.771785018856513
Au 1.489343832505063 -2.957868867896711 1.025956829702104
Au -0.551391527971263 -4.305652168288508 -4.067876438950150
Au -3.847454449744789 -2.970872033612974 0.204248835375286
Au 5.246800616828185 -1.435364956156265 0.719190744142866
Au -4.351490515799618 -0.263484557697031 0.557082904905095
Au 0.316118966050901 -0.618914896126110 -0.380316063788092
Au -1.305772133501706 -2.512357740621931 1.084969023771004
Au 1.286279547389504 3.559649812041986 3.663667649508680
Au -3.107169397880452 1.514115239108833 -0.982366208608277
Au -3.716342800509300 1.227735520817826 2.794033162231022
Au 0.863614920516372 1.531989454228702 1.808538445490775
Au 3.923803547790210 -1.094860691131688 -3.549577846442711
Au -1.213577351952114 0.853756913185994 -2.796864458692544
Au 0.349836065609961 -1.034566254490616 2.803517548331151
Au -2.335105309058014 -1.126494146512377 -1.174001913331123
Au -1.357340240398973 -2.885272673074592 4.005309461756328
Au 0.761632628027616 1.074311686045293 4.658298384882246
Au -3.036082190421500 -4.279687523983852 2.443897406904959
Au 2.880009005785190 -1.664706257752837 -1.122271458127324
Au 0.924692253488186 2.547536487450974 -2.957710344222028
Au 3.437931517576757 1.660082988414310 -3.215545109932504
Au -0.893571848829064 -6.018111365445407 -2.095935180813661
Au 3.834197469413127 -3.848764726112883 -2.639223691288745
Au 2.298747223965524 1.311787479720984 -0.679004895182383
Au -1.779150213568834 -0.073001303159960 4.268343376488636
Au 3.961421637347773 -3.859496691021950 0.101657053985089
Au -1.900465964019521 -5.033695146788266 0.133387100420753
Au 2.857620936031403 3.435793919516156 1.390501922103597
Au 4.900599484136979 0.368848066082632 -1.386824056094476
Au -2.491346504028738 -3.709308663787045 -2.187102102960611
Au -1.249292720941318 2.470792776851480 3.365481238513082
Au -2.525958658902165 3.048744421957939 1.111748172242941
Au -0.253275693609582 -4.831393633217633 2.342849694988388
Au 2.533165180915049 -5.176265563515549 2.119440774129926
Au 4.237406692527435 3.105894675751936 -1.025600616614581
Au 5.053253734976241 -0.369649944816284 3.179943161043468
55
-195.228254811529837
Au 4.940396827481711 -2.881862417197087 3.382121754025442
Au 4.263987312950629 2.576643047953774 -0.955758432002554
Au 3.623917579165489 0.715072880086820 4.038526492806190
Au 2.896740919220031 -1.355031678168380 2.405965427904563
Au -1.841555665237069 3.243389181125029 -1.314340327114323
Au 1.994165007396463 -3.180370715607034 -2.149438779196012
Au -2.594277947419223 1.070225199312639 -3.021852053190763
Au 3.105396058861245 -1.751573876988930 5.090957303652516
Au -0.208708883741047 -4.884164063510323 3.526671806370648
Au 0.234559467460821 -2.569012646945035 -4.177585806129917
Au -4.067477110892820 -2.143607474377806 4.120417884797439
Au -0.206059999157496 2.866452987138084 0.912416696747989
Au 1.028339691645752 -0.140467483646562 4.223483737779994
Au 0.787089853502447 0.232669337761996 1.406819424352652
Au -0.627431843905289 -4.057798710355335 -1.999456674065247
Au 1.654351678049704 -5.940844558173005 1.799337868643489
Au 0.019273490176657 -1.984072356843826 -0.334932446718333
Au 0.755674075531630 4.139032483101417 -1.363663178125458
Au 4.914101923822183 -2.515874963323704 0.634856829367728
Au 1.697654234037806 1.633884293194083 -0.869027909352754
Au -0.697429961009035 -0.056184572127066 -4.659954839403389
Au -2.594963301863549 -2.947397901676954 -0.296997827375576
Au 4.026810889200894 -4.583443052679196 -0.943725320531123
Au -4.405720292314285 -1.762622450593090 1.485969895638270
Au 0.958381187253367 -0.500450768972787 -2.546030737356258
Au 2.157602870217210 -3.488976992947997 0.729268836256805
Au 1.578069409432313 2.309643838460030 3.003609313824533
Au -4.250060618997122 2.150639965226945 -1.264417289057220
Au -3.685548459591045 0.316566012308170 3.119642602196154
Au -0.993469124822496 0.679058004709858 -0.827126042090095
Au 5.297384531748446 0.044466852598251 -0.415564753874302
Au 1.869303653675257 0.924497408451409 -4.694728382506653
Au -2.007122049370465 -3.624523643702150 5.096925684979485
Au -1.863010785593085 -0.809347020187597 1.450499067014344
Au 0.232566884686856 -2.379878598482896 2.525533942638801
Au 0.537135002353488 -2.730858509008884 5.218580244321596
Au -2.399667521554120 -3.436178007778654 2.439744478005144
Au 2.821532753962180 -1.587828187851790 -4.227892298824784
Au -0.038963740805921 2.162357525852123 -3.135707884495912
Au 2.587771357804524 2.998765934207299 -3.064921401232457
Au 1.447438793664817 -5.568579693605022 -0.898703520735750
Au 4.552638904448802 -2.105667945870145 -2.104981846449589
Au 2.751280059305065 -0.955881138816680 -0.397123308488470
Au -1.588060958713891 -1.093010825173683 4.280832159815233
Au 4.221983129676897 -4.955975022297986 1.752437284808142
Au -1.732004941317768 -1.539061061720820 -2.549110806519085
Au 2.409779592317270 3.711006078695375 0.756789002219219
Au 5.468342347088524 -0.421636876983098 2.326314537470227
Au -3.583761780283142 -0.375977159883605 -0.759859137534932
Au -1.093860902115614 1.386393919505855 3.108175646150229
Au -2.826404361160219 1.810568801307330 0.958167159537186
Au -0.506470160704006 -4.571575173467926 0.741846645367400
Au 2.412386321898615 -3.968268088064525 3.586160434977145
Au 3.706578431742790 0.495908905605370 -2.665952359271001
Au 3.534718701688802 1.267319858427710 1.345227921373392
55
-195.218149780900006
Au 1.221888724232667 -2.238803769800880 4.166196003223149
Au 2.448281812423719 1.886740186773785 -4.124700029964433
Au -1.058424268838371 -5.148965258798146 -3.148250580328966
Au 0.589449275784936 2.878135906683590 -0.871097926802021
Au 3.024338281253439 -2.094312453323640 2.037523457753704
Au -2.662816150931650 0.371624437178739 1.184861353254769
Au -2.421473011535062 -1.041999679372690 4.804253236445553
Au 0.686186240340682 2.531098719292302 3.975330959919094
Au -0.238125156318857 1.890487376264893 -3.457213602514410
Au -1.894619247170661 1.478890609192365 3.781231327079129
Au -2.858229737977390 1.863619596159374 -2.457989686364118
Au -4.583612752035188 1.667276071710309 -0.270422172620245
Au -1.309165063872047 4.168489178571487 -2.342816121191769
Au 2.565903980284170 1.548330047454034 0.639327124601476
Au -0.198700087562563 -4.391015997928690 -0.710719085596494
Au -1.256316714125947 -3.346233638003756 3.859284827787623
Au -1.298573231010148 3.866492223708144 2.458559328517107
Au 1.100716515698700 -0.877128947249988 0.517211597949825
Au -3.545472390468180 -0.615256936731292 -1.369253964215872
Au -0.691623322085594 -0.954641106626553 2.691265230388269
Au 1.296031448334030 4.172424094287209 -3.166415763574618
Au 5.156260577049270 1.575169878621040 -0.216392792191907
Au -1.510637810286053 -2.046709395134149 0.174772697856064
Au 0.049854034298224 0.071128568174180 5.118882090176527
Au -2.371365299204425 -2.929195030309044 -2.371090029845937
Au -5.129636645518510 -0.740171618108911 0.899257743354989
Au 2.066749500561027 5.168458630906085 -0.711115044606964
Au 2.039128477683782 -2.796972776173646 -5.130791396407044
Au 0.978155085277204 -0.473173970751776 -4.381396821852041
Au -0.119991616401614 1.572981879773480 1.541896112458892
Au -4.035071927360257 -3.067791231982271 -0.074486771208463
Au 3.316864495938117 2.578306631607006 3.057831601250462
Au 4.488648369592921 0.267582035599833 2.087926780901250
Au -0.947812709843639 0.501170368554635 -1.048293472187110
Au -2.173694667051242 2.968623467007230 -0.016911222229735
Au 0.557138214546878 -3.375591189909706 1.765999183685162
Au -4.337372989871545 0.247063515998141 3.340104669482935
Au -2.737987313318289 -5.235054019075584 -1.026265818518006
Au 4.386012986005199 0.582988442615728 -2.643867860727532
Au 3.839165619983671 -0.852811092336324 -0.341310102997505
Au -0.531445687874464 5.167541496900963 0.116917198321686
Au -3.793499784100179 2.657028672618403 2.181755387754768
Au 3.358439293787038 2.976536038509956 -1.774062258352940
Au 2.300304207411482 -3.173742563520475 -0.474280793028110
Au 1.470665722648272 -4.203381848525028 -2.961770133541149
Au -1.699507798774277 -0.482573659150299 -3.530974296449689
Au 0.275343789677224 -1.910308171789894 -2.042169206195451
Au 2.992961898309591 -1.828784043215848 -2.841662732719258
Au -2.043708869573881 -4.407627786835864 1.447331382312461
Au 1.387299019900694 4.000337896932400 1.706631585201170
Au 1.782727138129683 0.508554805156149 -1.885032479245585
Au -0.528039285888915 -2.858605454117436 -4.489199074052936
Au 3.985683059591472 3.877354370098984 0.755351812913384
Au -3.322150364529950 -2.157862558679993 2.447351783295849
Au 1.934876134885347 0.204279051201777 3.122896763544181
55
-195.214965123899987
Au 0.635940396893893 -1.511768713881627 5.714617398261165
Au 3.508680897530454 2.132991327068953 -4.803902456328915
Au 0.274402670922650 -4.009215226894058 -3.098254435080826
Au 0.080856650713371 3.955743339854549 -1.886759333809306
Au 1.908268107110652 -1.657693120460683 3.295385374305809
Au -2.131754501047705 0.303114600459226 1.150255291026861
Au -2.024951945627791 -1.914922990588824 5.434572702403631
Au -0.249920492062415 2.973540244346853 4.593466687565183
Au 1.189503580424177 2.349704832998879 -5.995587593918110
Au -2.446264040809703 1.578820415253225 3.699690518025087
Au -2.016435276669462 2.356868167652610 -2.854284919273190
Au -3.669535602870327 1.207278598030290 -1.027707122745926
Au -0.504032838249229 3.727691551334821 -4.554901549359569
Au 1.352144153234711 1.839651146933396 -0.392673312173027
Au -0.104017202237704 -5.122358744034962 -0.602073255475371
Au -0.263405737381546 -3.381516927487884 3.872305149731720
Au -1.670832120685938 3.872949008195639 2.442707527199928
Au 0.630426407039854 -0.696660372175223 0.948287571042046
Au -3.195294327917898 -1.499183999152227 -0.801227524824961
Au -0.679192488372077 -0.612356384042725 3.465721994465252
Au 2.056729189188092 4.164761002246707 -3.790841619867007
Au 3.973228360922505 0.495249124784134 -0.391176006616028
Au -1.641298390370109 -2.415332137765472 1.544542343146623
Au -0.977459836412035 0.654397919572481 5.846137010566442
Au -2.254456463972291 -3.003103310382595 -2.910405277768381
Au -4.813689786185702 -0.142470960266957 1.060870089089277
Au 2.466153461982031 4.780557373533123 -1.071051645249418
Au 1.849234903663549 -0.130494937140944 -5.114774976188617
Au -0.901023260457487 0.967841639353990 -4.949866847821971
Au 0.055561519801836 1.781069162281176 2.149044167180868
Au -4.323428325718738 -2.804490355642625 1.366879095996106
Au 2.744445200461965 0.747151560390443 2.058080040040225
Au 3.141953651877841 -1.827954891605915 0.822365335169616
Au -0.869021361391724 0.349051523322133 -1.385827761516144
Au -1.545060274544895 2.793192784693493 -0.052351620548922
Au 0.972752962921794 -3.518389697592323 1.380405893610027
Au -3.498500889196456 -1.014366632758250 3.291512215677820
Au -2.624988825219684 -4.170436205092428 -0.392033142126213
Au 3.858732724651178 0.027062117749017 -3.233500072880888
Au 1.799962486563509 -0.744034289086475 -1.590845758844548
Au 0.753807356278152 4.185831997559640 0.953100781695031
Au -3.809935924527486 2.405953965068428 1.481173547648746
Au 3.535297886726391 2.560707414809083 -2.083895914137162
Au 2.139527457173060 -3.583409963884215 -1.148586956910192
Au 2.456761167593957 -2.403040907565896 -3.647312550419716
Au -2.720893324209483 -0.307231333396607 -3.272100603323772
Au -0.440088349780731 -2.433475159331088 -0.983175678361123
Au 4.305949996605987 -2.026759529265193 -1.600656619180742
Au -1.283636067478177 -5.063806590317948 1.853520120858369
Au 2.103682756339098 3.212564045911796 3.159637397043367
Au 1.075999405515016 1.640954823503612 -3.201211123887250
Au -0.144117050909975 -1.321608232848355 -3.617986340488705
Au 3.426622390763304 3.087211161102080 0.774346010593576
Au -2.957013031276114 -3.692928756819847 3.572133543831731
Au 1.463621992784391 0.857099521571909 4.524214212850666
55
-195.211205705200001
Au 4.041771408473129 -2.846215801141498 1.888405993463425
Au 5.230552617408778 1.865160353290554 0.901074192005661
Au 3.562822361235447 1.916440978366688 3.245800587074136
Au 3.330548198856539 -0.050864873866210 1.356352153737199
Au -1.132330001411961 4.000896691252455 -1.934423461293301
Au 2.087533488504345 -5.487019561801831 -2.298388966640665
Au -1.976032566810916 -0.718273618972859 -2.539701463481257
Au 4.290415339704843 -0.857563164938957 3.789899343309844
Au -0.278825627032674 -3.674312864347621 3.405784961365316
Au 0.688131929907866 -0.202750107664123 -3.473940903561635
Au -3.649497088475845 -1.760657507336773 1.973262388954306
Au -0.130324966939655 3.377442307294461 0.570919653009456
Au -0.034707188024406 -1.638050682378242 5.234341521483310
Au -0.985951034888641 -0.898276060121040 2.808170196699145
Au 1.393379759986859 -2.891561660704122 -2.946551992695051
Au 1.647595940345914 -6.597784586044477 0.144423222373027
Au 0.979840691261987 -3.984629036024015 -0.343003528781508
Au 1.546534373947312 3.382337315657298 -1.731866392596966
Au 5.562179689616938 -2.755547966578238 -0.476230277041838
Au 1.333875365222069 -2.034567032449279 1.698946035145502
Au 0.247822598019891 -1.312306241381805 -0.952556037848100
Au -3.477214433150583 -2.259071521003334 -0.798209092547476
Au 5.944496606357209 -0.856805968119419 1.434966144359128
Au -4.132867914059911 0.417228217714517 -1.274012933408933
Au -0.433804787486476 1.405002985383381 -1.400136804258474
Au -1.305591278004809 -2.875701936816983 0.833740453282617
Au 0.872934382093939 2.588005294650009 3.090997475370081
Au -2.737490911217468 2.549669348083086 -0.227575786861255
Au -4.207796623952840 0.905132624189681 1.460040643089368
Au 0.610352077438244 0.723921101002896 1.157890619202692
Au 3.341731228609743 -0.938367296405827 -3.183397402220668
Au -2.598411918287187 1.940165962943979 -2.934613803573573
Au 2.267325214888075 -2.728216906536818 4.133732000199760
Au -2.019225562365438 -0.154916387978960 0.300080097616168
Au -2.546519269031357 -2.445724128747012 4.403026779554824
Au 1.640662642653155 -0.022027063327987 3.763167193622686
Au -2.827784240043941 -4.356270635641474 2.492022872858151
Au 2.977460321039182 -2.035990583150916 -0.649880845064476
Au 0.006172991417377 2.448327287660053 -3.854843872758425
Au 2.625121414384229 1.723260342498344 -3.649704260006039
Au -0.519657604633230 -5.985244607606893 -1.380107816350864
Au 4.018474272303567 -3.589004511188105 -2.607745938771053
Au 2.267289744391163 0.671589315590786 -1.180951016586244
Au -3.233919756696860 0.175043052208713 3.888984227444493
Au 3.681706421446558 -4.758170195175421 -0.135170862646645
Au -2.739256081672614 -4.896023989848881 -0.231860946216336
Au 2.579625603856174 2.728327437011182 0.795003862112398
Au 4.979224838688992 -0.091167260450536 -1.053806884322280
Au -1.270777134408994 -3.407114153889379 -2.012306866786197
Au -0.728837431569313 1.008374209842761 4.715266414998722
Au -1.737404165857410 1.886629898260441 2.315050451695084
Au -0.604245381739887 -5.583493162239312 1.367679083485143
Au 1.996913960231667 -4.732819568804707 2.161682745007259
Au 4.173791172466316 2.537789948597674 -1.514476229155473
Au 6.057508843507597 1.042324849382273 3.283199794455790
55
-195.196533566600010
Au 4.502879116131481 -0.600272723992425 2.432300007973693
Au 2.810190961186464 3.206207163722586 -0.768887566177052
Au 2.177675806378482 3.343221129812987 1.888438111902559
Au -0.712647413563823 0.648610773355769 2.294750647398312
Au -3.078444506706751 2.031102280349296 2.394251270467076
Au -0.056168072203790 -4.474664110252718 -3.026593764233096
Au -2.045417940736836 3.552158659943465 0.301791681614745
Au 2.555066834197206 -0.430521259188263 4.403970126255338
Au 1.475129425091471 -5.575885816851488 -1.044727545994824
Au -0.172867296810326 -1.697309563068373 -3.517675778645342
Au -0.182487484245132 -0.364295667552234 4.954341548750933
Au 0.493022340671371 4.618457509848414 0.156468432992149
Au -1.323356407152300 -2.806069340663353 4.136044006861819
Au -1.860158387715730 -1.794973089153118 1.280394305116131
Au 4.098215714973241 -3.026798975226911 -3.723641257895070
Au 2.789989618944905 -4.656306486040123 1.206279412731588
Au 0.308126809643664 -3.519079325718658 0.464754903346099
Au 0.682427676547279 3.583986605911830 -2.347612648196214
Au 4.011493852461693 -4.247312516691807 -1.206945278794960
Au 0.249650481854130 1.965710969611689 -0.079119978190348
Au 1.665714635735236 -3.113934937797947 -4.788638328737573
Au -3.496086620002332 -3.866675928799339 0.307242920602446
Au 4.411315397969950 1.761231391885099 0.899473111866305
Au -2.393429576995935 0.792199484500622 0.040536569185238
Au 2.480241442713742 0.422263115490194 -0.998556473555769
Au 0.709879047244880 -1.733692573451766 2.642421791528250
Au -0.522992680448986 3.415924429969894 2.469057527122876
Au -1.743077735746971 2.444697407167181 -2.094150836427472
Au -2.720629300768503 -0.446866653934966 3.866292637868566
Au 2.826851171701446 2.028596602929084 -3.216879114557584
Au 4.431174723220194 -1.512165329503742 -1.550028548640101
Au -2.166383057855038 -0.234045429234675 -2.458305708141923
Au 3.211998654598506 -2.882156438868126 3.222215589655998
Au 0.000844689658881 -0.825707816500477 -0.604534968641881
Au -4.273070060561593 -0.394319553238868 1.715381428567503
Au 1.247649805784612 -2.667176832364274 5.207454692745644
Au -1.681796597287770 -4.611436912881441 2.107605120207497
Au 2.630255481180120 -1.897341852115526 0.603367571209340
Au 0.372236336430057 0.902210946721712 -2.833115581313696
Au 2.558327375386980 -0.718897287345001 -3.584958909317297
Au -1.687595727620557 -2.843655188064547 -1.496155138732341
Au 2.595146830851161 -5.193407058049279 -3.423075947262253
Au 1.813080617396091 -2.802924447753729 -1.936827406694460
Au -3.752497656384423 -2.844628908668338 2.841969482657314
Au 5.073163875220192 -2.863126018895688 0.931602507891373
Au -1.332516894548967 -5.405109099742038 -0.619816407535885
Au 4.930079882182750 1.255644393732893 -1.710386095909887
Au 5.989157691702935 -0.336763080226909 0.233222492963235
Au -3.889665765939463 -1.421040995098991 -0.710668382207034
Au 1.134843266101887 1.948644693253027 4.110645771934091
Au -1.557594685101763 1.966035099288297 4.592723699788403
Au 0.388913935098600 -6.225623883949972 1.305967965596172
Au 0.866379136745390 -4.439097309909791 3.229708424613250
Au 2.035090886819557 0.606725042474640 1.787757349691660
Au 3.797992877075031 1.846213589024414 3.541317276196469
55
-195.191064755599996
Au 0.552090184937656 -0.265697243410179 -6.295712511758815
Au -0.542659136290169 1.214221722276794 -3.430287632789939
Au -0.416569389126269 -0.540922992852416 -1.274987052289257
Au -0.330130179650413 1.138656273903921 1.135843137448622
Au -0.041242143375315 -0.106361766166409 3.505134065239609
Au 1.865441082874282 1.708401636733782 -4.869372340123819
Au -0.701212392441008 2.169830279281961 -5.843448852239590
Au -3.166147105454820 1.917885353345072 -4.564331386597530
Au -1.977729207670546 -0.298940482817344 -5.358131835352719
Au 2.894399250568290 -0.949247117159595 -5.033231878478182
Au 2.100954186651686 0.156610154877471 -2.607611254929565
Au 0.872403550963397 2.242825702227653 -1.149708540733666
Au -2.940204233037764 -0.143404928401127 -2.667746427851120
Au -0.893250081679652 -3.301490406991451 -1.752233960169709
Au 0.245262279775788 -1.580914394602714 -3.895306369965964
Au 1.689036702228253 -2.343127178551970 -1.198410193028944
Au 2.111420250647850 0.072463779808124 0.213699055157686
Au -1.926774224277385 1.963838877617929 -1.050086503671731
Au -2.601188256670816 -0.455970266253884 0.395756827361590
Au 0.315076584137244 -4.416832959656258 0.430888635362716
Au 2.467264477433195 -1.067652768965383 2.657584623479697
Au 2.046221908903469 1.626735680747222 2.601424568027556
Au -0.303696011353251 2.651543534358634 3.459813393738430
Au -2.504786744372621 1.214746517007213 2.846242236945707
Au 0.131030967141988 -1.751366522451130 1.275669176066122
Au 4.464950521161563 0.868132895500113 -3.891436610793056
Au 3.177465582232922 2.824119005858635 -2.601648291748485
Au 0.681121911731351 3.758475773839325 -3.430280841820342
Au -0.688186785601354 4.584979711354829 -0.936117356754230
Au -2.021529809359730 3.784669818177929 -3.149563425293648
Au -2.383253948354105 -2.618097908350096 -3.910841290914512
Au -1.084252562205488 -2.652707785637883 -6.256807489061787
Au -0.066425107442639 -4.246928270973780 -4.251733554010230
Au 1.492154796178397 -2.935908542348748 -6.146104403615817
Au 2.538171583381978 -3.383896828309399 -3.695136281994181
Au 4.257639438859419 -1.592430501375299 -2.583848198755118
Au 4.502738379204557 0.781867178907325 -1.162497599277690
Au 1.989538293816047 4.750746069661012 -1.131040547593543
Au -3.408009150314553 4.274279089571486 -0.827356483861992
Au -4.417771762782520 2.133772730236834 -2.150238850306670
Au -3.553450693129262 -2.468345686925384 -1.420328491164709
Au -4.595259762018047 -2.372391638682261 1.042095927407904
Au -2.101482971168862 -3.277077865828472 0.777720473811452
Au 1.314725796420930 -5.010761461135822 -1.962496270100517
Au 3.764624427583898 -3.991959778680738 -1.223859596641584
Au 4.390316285727665 0.624931295977217 1.622714004958763
Au 3.238177776107356 2.735144385215711 0.281415569169673
Au 0.866566829054321 3.772432008830487 1.232492852890161
Au -1.887274280753616 3.510720391233115 1.353110641658017
Au -4.141128406760971 2.054396310620467 0.624718161771884
Au -5.026856769236479 -0.196010826939043 -0.695655333080566
Au -4.762817121089719 -0.052805870184126 2.170558137548771
Au -2.372573378140160 -1.503299366343155 2.840188909342660
Au 2.580846314657747 -3.355608607028509 1.231549722526581
Au 4.306231251076276 -1.656266209547655 0.151007536355632
