# Supplementary material for: Structure, thermodynamics, and rearrangement mechanisms in gold clusters—insights from the energy landscapes framework
Source: Nanoscale. 2017 Dec 15;10(4):2004–16. doi: 10.1039/c7nr07123j (PMC5901115; doi:10.1039/c7nr07123j)
Supplement: Supplementary file 1 [file NR-010-C7NR07123J-s001.zip › d-graphs/147_Au/dinfo]

delta   0.2
first   -530.942
maxtsenergy -530.942
SCALEBAR 1
centregmin
connectmin 1
levels  50
minima  min.data
ts      ts.data
TRMIN 4   150000 min.ico min.dec min.fcc min.twi
comment         RED     GREEN   BLUE    MAGENTA ORANGE
CHOOSECOLOURS
comment MONOTONIC
LOWEST 10000
comment IDENTIFY
IDMIN 11490
IDMIN 11492
IDMIN 51875
