# Supplementary material for: Structure, thermodynamics, and rearrangement mechanisms in gold clusters—insights from the energy landscapes framework
Source: Nanoscale. 2017 Dec 15;10(4):2004–16. doi: 10.1039/c7nr07123j (PMC5901115; doi:10.1039/c7nr07123j)
Supplement: Supplementary file 1 [file NR-010-C7NR07123J-s001.zip › d-graphs/147_Au/min.data]

     -531.714421815026640      552.158310295726324    20     3694.7242533036     4187.3018097789     4187.3018097791
     -530.663981906966001      516.888353796762090     1     3807.4626582796     4102.4271284436     4120.1985010657
     -532.141596030224378      522.469110139323789     1     3916.5086205226     3964.9821526902     4040.2697515224
     -532.154800285636270      528.313348023700769     1     3888.3280717086     3975.4122145618     4072.3939100502
     -532.128088388341666      522.932223303896194     1     3923.7503786821     3942.8643719158     4060.3100669625
     -532.141855010426866      505.653857999798845   120     3936.5868879729     3936.5868884493     3936.5868884500
     -531.494956887116700      556.274420379357707    48     4029.5928992917     4029.5928993403     4029.5928993431
     -531.628486025968073      549.438022220410517     1     3707.7945219763     4139.2446794032     4249.5812280976
     -531.581269719192392      550.104699554997524     1     3702.0949838373     4181.2992109403     4196.2807611502
     -531.818364718115049      528.812169685017921     1     3918.1337883326     3949.5435960329     4203.8567279911
     -532.183275535394955      526.963424873047984     1     3879.1349781432     3973.7929325982     4108.0299001726
     -531.965058524777191      522.313329385080010     1     3917.0888752586     3960.2570217022     4060.1102118990
     -532.162987375735383      525.782426609722734     1     3904.6893051983     3956.1253524636     4074.7423509341
     -532.166883572914003      528.227175486240753     1     3898.0367284866     3954.1054969309     4091.8160600867
     -532.163661407537575      522.649732413589277     1     3910.2910845228     3942.5452200167     4065.2835298650
     -532.150994429023513      522.936083408054515     1     3913.0361056874     3945.6852251722     4058.9580596751
     -531.970854716760073      522.448537239582379     1     3915.8340827412     3956.2366166550     4047.9722162253
     -531.989564516227915      521.054381284434612     1     3915.5777581332     3963.0819753262     4042.1180668207
     -531.984224918944278      524.921368370565574     1     3907.1414139311     3961.8807907588     4064.3875497525
     -532.130532828912465      524.621448263501293     1     3897.7405783124     3961.8162528556     4066.3315095390
     -532.098130660500829      525.146813045324620     2     3875.6627224662     3996.1049359787     4061.5130399541
     -531.784093280973138      526.941989002409628     1     3875.5245625348     4016.0917564775     4078.3136172303
     -532.144261559959318      529.642069334648568     1     3869.1387642449     4000.1615953582     4102.3419920874
     -532.082538850806827      525.362651805856444     1     3912.9722672281     3964.0193421127     4035.9058503612
     -532.068596609275573      522.505964151511989     1     3926.3131437004     3955.4008842602     4031.6244397903
     -532.069400787466066      523.024064011929454     1     3925.7072477241     3952.9103323274     4035.7223821913
     -532.016986363815363      520.622292617357289     1     3919.2803467200     3949.2877356440     4045.4955813995
     -532.156105881127814      525.715762286640597     1     3877.9288576215     4016.8851370318     4038.6316244801
     -532.122960182722636      527.756044296232290     1     3877.2041611682     4015.4128503334     4047.0799940551
     -532.093325608796249      524.667319610806771     1     3881.0269502948     4017.7445926067     4034.6682710825
     -532.209578512418602      527.948616384051093     2     3877.6487070295     4012.5408627784     4046.0983132488
     -531.024530510920044      529.139913929011300     1     3843.5982979417     4006.7297013422     4275.4696076887
     -531.124159760159614      526.682710610057825     1     3854.0634506356     4014.7320676378     4231.8970224830
     -531.164517764212064      528.778841269467421     1     3864.0789519890     4013.9919410654     4231.7473651851
     -531.251760246303206      531.638581217577098     1     3861.8942436694     4021.4109503431     4202.3716532744
     -531.315995962896409      536.191871520518475     1     3869.8565644020     4032.3918861924     4196.1691485612
     -531.087195278871832      530.333191884365760     1     3862.0036980876     4018.9787272664     4238.0100525346
     -530.863297419972127      531.977703821761452     1     3869.2492924695     4082.5836509354     4190.3188876236
     -530.914443944152708      536.299609903454666     1     3885.9404210466     4067.9150185519     4185.8120802727
     -530.916862720974564      533.782367963732099     1     3879.5458386608     4064.9548610019     4186.1525429095
     -530.593943766109987      528.748815202319633     1     3859.6473378500     4048.1209929919     4259.8447519960
     -531.013402618059331      531.289611278924440     1     3842.3545158179     4053.4389297303     4248.6053324790
     -531.399662022119060      536.683491149870974     1     3766.3281839134     4102.1551125717     4282.7726979659
     -531.436457108033551      537.355775931098037     1     3767.9419108787     4083.2340721123     4299.4499947171
     -531.482087064530901      537.662573579005198     1     3747.4642929463     4087.9067371526     4323.9729311759
     -531.653283501829037      538.941978358172378     1     3754.2808706816     4062.8644981778     4283.7905668076
     -531.117842227782148      532.586863665750343     1     3788.4235129610     4087.1121359060     4262.5687180264
     -531.142149074628264      535.047489943711184     1     3795.9510031884     4086.8037375026     4286.3485975686
     -531.591115846665957      536.478657328940471     1     3755.3337240431     4062.6067275154     4282.3781970843
     -531.628709749311952      536.735250749331044     1     3746.8465966590     4085.4997105532     4265.3906196965
     -531.502929520229827      535.537830346159126     1     3791.8127387310     4077.9895231203     4249.9186152322
     -530.847269024068282      526.175160552378543     1     3839.9842626788     4049.1851922289     4220.3241414238
     -531.767514478882617      527.925584770122668     1     3868.4529400493     3980.2260942027     4159.8326000967
     -531.731865781177248      525.942591823100202     1     3871.5229624411     3989.0907250590     4141.7571569851
     -531.724351422903169      521.143626004993507     1     3896.2962436769     3938.0739341765     4150.1306088233
     -531.734485761760425      520.597437958525802     1     3896.0113867416     3931.0013394794     4163.7347751504
     -531.805444326108386      519.789949596090651     1     3887.3511072403     3918.1603367053     4186.3669725706
     -532.007759677210970      530.885567513293608     1     3884.1985331025     3939.4870136735     4178.4012789287
     -532.073601090066290      527.078673318599044     1     3871.8279733559     3961.8132409772     4161.5020748286
     -532.162042525031666      530.335392357894648     1     3868.2220033678     3966.8458235435     4171.7341905227
     -532.072360763413258      533.384579184325844     1     3866.8696061622     3962.8149789966     4172.0487654277
     -532.290937941606217      527.055868144256578     1     3863.2142729268     3975.0987003466     4100.7777903710
     -532.303934288335313      528.652242142654814     1     3853.9379179103     3984.8095115642     4108.5381581445
     -532.625500370468558      528.778978559549046     1     3888.0691192113     3924.0727421137     4080.3096873501
     -532.152023993457988      523.781536077445480     1     3898.6888701389     3969.8250957460     4062.0418902657
     -531.392225506216960      545.150834069065013     1     3730.6928817418     4139.5116959568     4233.4868776739
     -531.394653193876593      546.705839396259989     1     3726.3485662008     4132.8692250720     4247.6775103485
     -531.495610887331281      549.258559675806623     1     3717.0582004356     4127.5811411741     4268.6026519976
     -531.409020198762164      543.530268738219320     1     3747.1732646045     4123.8286029174     4232.6701446982
     -531.377304365274540      544.350351189815342     1     3740.6215862549     4130.9828924585     4239.9171003986
     -531.403685047152180      544.207922037057983     1     3753.0671710963     4127.2370761591     4223.5199842068
     -531.105587200708669      539.227404284786530     1     3744.1241480115     4142.9596644391     4230.2984427299
     -531.145222998873692      540.167819381355798     1     3760.6217353772     4131.9864800568     4222.6600272182
     -531.416941125581161      544.630185345618315     1     3751.1612346278     4138.0873363482     4229.2512556767
     -531.604976871063400      552.372891908617135     1     3711.6989467308     4109.8210473100     4292.1112827065
     -531.529285241864159      544.960656173210282     1     3726.8110986149     4134.6904332251     4250.7821220525
     -531.533473607980227      540.975517411630790     1     3760.0001116292     4078.9636203259     4249.8727932163
     -531.413028960585166      538.467847134466638     1     3764.8044620701     4093.6620513483     4246.1307999162
     -531.310903192099886      534.910607461035397     1     3829.5473649565     4053.3893952874     4198.1403209126
     -531.495383536713462      531.698032416497426     1     3814.1012745397     4043.1399647468     4176.5452863893
     -531.556063534283226      535.044570184607437     1     3823.4866196961     4016.6110783409     4210.9513017948
     -531.557812624316057      535.303686251280169     1     3806.8134234109     4041.0825302614     4217.3597118106
     -531.375547278985209      532.440150066236583     1     3807.1194518300     4053.4365357456     4180.6084622730
     -532.519439189642867      525.856835251923712     1     3888.1816394238     3936.8402965629     4089.7080167720
     -532.528192477053153      522.997053048514772     1     3882.9285258546     3940.8949656881     4065.6147143900
     -532.277311471181179      522.543229407851186     1     3897.7177383703     3965.4149276381     4027.3638177279
     -532.316605404407255      522.214581557749170     1     3896.6052759977     3960.2023879349     4034.3340549347
     -532.550284167544532      529.536960164847983     1     3875.3319919912     3956.9887692376     4069.1836121062
     -532.593571992213015      531.439557423359929     1     3870.5901276172     3969.7027515069     4067.4004651345
     -531.166317647829601      545.472381591671706     1     3716.3445823038     4145.9396199631     4246.9522475921
     -531.128733126941711      545.352306948792943     1     3727.0719144787     4142.3034767612     4232.5482196462
     -531.097303413890359      542.678618253078525     1     3728.8377026272     4136.9136611073     4244.7976485556
     -531.045628470472025      548.207956023884208     1     3741.2669314309     4119.7409938087     4246.6434436198
     -531.422693934760559      550.568669589934643     1     3739.0286363212     4115.4781454113     4225.1693041048
     -530.731706442865175      521.327610248299266     1     3848.5686057960     4057.1469391791     4172.4010518327
     -530.713819878066147      527.028665951960079     1     3854.0044777272     4052.1677884113     4181.5040818002
     -530.684314842063259      527.301192896938687     1     3845.5714845359     4054.2759688005     4184.7308173956
     -531.158084390028080      535.615645585158177     1     3827.4229485067     4060.6142547683     4180.1992858913
     -531.164013869888890      533.854222111798663     1     3820.3227230253     4069.8257157318     4169.7170042967
     -531.180550350988597      529.760512142195580     1     3851.7574773068     4039.8710892708     4148.1828599130
     -531.160244923968207      533.723675335127268     1     3853.8287791276     4042.6630609030     4151.0301809041
     -530.668571567335107      516.960531037007172     1     3824.5268360937     4060.1693069258     4173.0482365308
     -532.460618548327375      531.112099018286472     1     3844.7930860681     3993.4997359902     4113.2168978049
     -532.443320041793413      524.052057005335882     1     3853.4031870374     3978.0270698779     4098.5778128401
     -532.578821862357017      526.846424938290625     1     3874.6456056657     3939.1929485869     4079.8319448693
     -532.270548084743268      526.464570027449099     1     3878.1062209065     3985.1408386040     4092.9029465534
     -532.363988903775180      527.320568255605394     1     3878.1644386923     3983.7652402161     4077.4127700853
     -532.234071521302212      525.479098017386946     1     3885.9233124149     3955.3850040276     4092.9577662810
     -531.194799215041485      540.375871346721851     1     3766.5364556442     4100.2881007018     4219.8696967137
     -531.155137760961793      543.478297293288051     1     3782.2384603122     4085.5446885238     4229.4969497472
     -531.028181896971091      542.138249503392331     1     3794.4071249572     4099.5844957446     4214.4132580620
     -530.906663602808067      536.214073902668929     1     3781.9097429555     4107.8560333267     4215.7186023267
     -531.627699581603906      550.371696697940706     1     3728.6079101958     4093.7582986389     4327.2694775141
     -531.616957546087519      549.022049532577057     1     3711.8452508164     4122.6595495652     4335.3827312805
     -531.620969081364933      549.142183743286182     1     3711.4185192266     4123.7624719609     4335.0977496147
     -531.623691842688004      550.355664195450458     1     3728.8633517674     4110.3842334357     4311.2011790137
     -531.211340396571131      547.143328569526602     1     3733.9438182261     4129.8363797959     4350.5624028732
     -531.189451035828597      547.545134429684026     1     3722.5111167578     4141.3254063766     4365.2167568422
     -531.095971109110792      542.892006506545954     1     3738.4686144311     4108.1890330960     4326.8517132563
     -531.183121567219359      529.340462987424758     1     3771.3312343786     4083.3759085226     4241.6246998058
     -531.326025130116705      532.974133865902104     1     3802.7349183089     4073.6265520882     4253.5491554759
     -530.763287952434666      523.907163980006885     1     3776.2827144669     4082.8143577737     4235.3510730334
     -531.156035896048706      530.472570640755066     1     3785.0837250299     4083.3428683125     4227.2478874474
     -531.036565768176274      531.812601637437979     1     3773.5824848025     4097.0630122309     4257.8813305559
     -530.899512762662084      526.610522706079337     1     3778.1011400768     4077.4387215773     4289.0526587559
     -530.793287232283205      520.633002618155160     1     3820.2456574168     4088.6200777973     4173.5286997316
     -531.206452895995312      527.524929788161899     1     3852.0497103809     4067.5226100180     4131.3100964229
     -531.173492496426434      524.035474005004517     1     3855.4194633333     4101.1430531761     4115.3432720733
     -531.371026936932708      528.120828550046213     1     3848.8352752276     4083.4538005019     4142.2786091613
     -531.358263871676400      525.344556940238022     1     3834.3065667832     4089.9432552169     4154.4077422188
     -531.740916942517288      528.878142458740172     1     3869.5366996536     4037.3799598786     4145.5324086576
     -531.678838304546957      525.017679446418128     1     3875.8228797276     4015.4234825496     4149.6619384615
     -532.512429622856871      536.505132606322832     1     3833.9211171769     4027.3830113083     4165.0633102205
     -532.327403827361422      534.680735741847343     1     3847.2798356290     4021.1044333915     4151.0238213764
     -532.240607844908027      535.316988548055747     1     3820.7931716576     4022.2543722486     4185.4960067058
     -532.277380519297367      534.059480782038918     1     3842.4853787530     4019.3214974003     4138.1006878669
     -532.260256619142751      529.801688473629042     1     3857.2066367525     4009.3122242313     4117.8560547925
     -532.186900293514668      526.236858948664462     1     3884.4558680779     3985.1334024840     4078.4298992483
     -532.207357016686842      521.842196435439291     1     3895.6272927089     3959.7874814074     4077.9059588227
     -531.506154914851891      551.829716354825337     1     3703.8915467413     4152.4655552172     4255.9600188571
     -532.021074521955939      524.919104411677949     1     3878.6159236004     4009.0670095679     4034.6378908740
     -532.533697145460565      530.184616842674586     1     3862.9626661433     4001.4654773478     4046.9851053130
     -532.550814930170532      529.529680987888014     1     3886.4315383108     3957.1209174688     4050.1437430362
     -531.227618911640207      539.934415770862643     1     3773.0610290022     4099.9528911022     4220.9746121808
     -531.292734491184433      536.526037624612968     1     3801.3074976668     4099.6416782405     4171.6557106327
     -531.151643602632362      533.720592012073098     1     3817.4961621633     4129.6384010661     4159.4060255879
     -531.209995898829902      531.615261169856012     1     3843.6982156470     4100.8180683368     4160.0537643831
     -531.180101225106682      533.003835019517737     1     3852.8711227659     4077.9976637519     4166.9172905096
     -531.054041285624294      526.836007098246569     1     3882.1004974075     4045.7564095034     4139.3983925052
     -531.225704104328202      523.668043479100561     1     3900.9478717023     4007.1350255031     4117.5797054273
     -531.280012516599072      526.107893271444595     1     3881.6448599084     4068.0756447320     4091.7077819597
     -531.449058416723005      528.318896898967296     1     3839.4660393275     4087.5035033203     4171.3780560089
     -531.395123459594856      523.463535530916033     1     3928.7585130328     3999.1213084618     4055.0983065845
     -532.225109637706055      529.792972681236279     1     3876.5102585537     3978.4977610897     4132.1552725683
     -532.161806825312169      522.362579436952615     1     3897.2274817560     3965.2819702773     4088.0835360241
     -532.136297555234819      524.910686231720319     1     3910.0468047091     3966.1871989616     4051.0671570764
     -532.112062107563247      527.198142139242464     1     3882.0021175319     3997.0293474071     4065.8055596764
     -531.977598867824554      527.571041935765152     1     3909.0496425983     3960.4163372489     4133.5344435560
     -531.895030783286529      523.374400187215883     1     3895.7031676679     3990.3693487878     4103.9394746210
     -531.209249312775455      535.188361848455997     1     3832.6133974753     4043.8341835741     4240.8299719272
     -531.160810275351196      533.531981274956024     1     3827.5173107722     4069.3224994851     4202.7688605074
     -530.835909533621361      530.562698882247446     1     3748.5180250968     4145.1798111098     4221.3441546455
     -532.076130508852657      529.236811985800614     1     3862.6355546914     3997.9177634094     4116.2245669559
     -532.042853449208224      525.351030084745162     1     3879.5977252660     3982.8978265090     4106.7389163081
     -532.200187116795519      528.277710677612163     1     3873.9459954744     3974.3291745885     4131.3094220593
     -531.798889009092704      521.579882481725804     1     3885.3940761231     3974.7192396240     4103.3147879744
     -531.796752329740684      520.536871316764064     1     3891.0431367591     3975.7714771257     4080.7912486219
     -532.123138407127954      527.266746824338611     1     3886.8574875898     3987.5470929994     4059.5139178740
     -532.121511536178787      522.997357757821533     1     3922.7208503011     3945.7478944505     4051.6621357714
     -531.347713285208556      550.114321740486844     1     3725.9040133377     4153.8493191972     4223.3563160906
     -531.362278019443920      550.148495947611991     1     3722.3853101789     4184.6505813971     4209.9456439429
     -531.380202162816659      549.345633462362684     1     3724.5057254843     4184.8518804832     4216.1671571083
     -531.370580782677280      549.307546115706259     1     3737.6017975391     4177.0210459176     4228.7671061233
     -531.348511877432429      546.969685439330306     1     3750.1656980655     4138.2425114368     4236.0365951404
     -531.082250841252289      542.999929590183115     1     3746.4395907928     4153.6213288507     4255.5253881072
     -531.365763463327426      549.253901946538235     1     3738.5272098713     4150.6024862956     4253.8906265046
     -531.260871923074546      542.513642023838770     1     3770.1292499269     4140.0703760534     4193.6962549760
     -531.140307663613726      537.806384640886449     1     3780.7371745963     4130.5900206819     4206.7604980203
     -530.817326622532732      531.845412166108531     1     3793.3886812256     4109.6289404116     4234.7043813711
     -531.224114501414874      537.316656789383046     1     3763.7247266007     4120.1141406796     4220.6600308041
     -530.737604694402421      527.349870447711737     1     3810.2612383989     4103.2960227828     4209.8726409041
     -530.913089440085855      526.753200164649002     1     3827.8444838883     4077.0022817729     4223.2409156543
     -530.958614738494134      530.811464234744903     1     3833.9844505174     4089.7696167822     4183.7933817544
     -531.119560624299424      526.108535137699846     1     3823.7664375080     4042.6857845834     4213.5866783864
     -531.127458817909883      521.428446356381755     1     3821.1336333809     4002.0480723486     4317.8961466750
     -531.183992468538122      526.762769432148161     1     3822.1865650420     3999.7952484688     4338.8696198499
     -531.495966116494401      527.008397179327176     1     3838.7004699099     3990.6620313957     4277.2458024182
     -531.574068166983920      530.671291868735011     1     3868.1241418827     3960.1144621957     4283.8593340252
     -532.093006188487379      531.861066962002496     1     3839.7121966719     3988.8005982312     4237.6752941862
     -531.977642857047272      531.496462438823528     1     3836.8558707416     3978.8007077869     4268.7415161255
     -531.792122145072767      528.140274695345397     1     3863.3491145557     3974.1582444743     4224.2249299961
     -531.231813294978792      524.999142872033303     1     3856.7831568074     3978.9705731109     4298.3658155425
     -531.288981892455013      517.981110846010665     1     3828.6996397444     4024.6968928576     4300.6794312754
     -531.506773609768629      527.418121028490532     1     3883.6891139533     3994.6430969473     4226.1874759692
     -531.472095648697291      527.466582554133424     1     3852.0581895957     4021.6322774801     4244.3777911173
     -531.715861487251573      526.582809314846372     1     3873.8644622656     3989.6239879283     4212.4500473611
     -531.658692178720571      528.396227351542848     1     3864.5891424607     4006.6263083384     4234.7309108354
     -531.123610376532724      528.093833096931348     1     3933.3524189387     3957.2067165942     4263.7167436544
     -531.111810951004486      521.778906549325029     1     3932.8391845203     3969.6198031530     4222.3700277470
     -531.163968634392404      526.182281732677325     1     3913.7698777984     3970.8692288277     4258.8777658883
     -531.184367477902697      526.431602749172384     1     3912.7689962131     3962.0411881444     4265.5106587791
     -530.702713511441175      525.441043897951431     1     3866.1171344562     4025.7700946242     4290.5049968212
     -530.589315583908842      527.152109275953876     1     3836.7412263385     4090.4924062438     4247.9776418542
     -530.556758295923260      525.807279655055481     1     3852.8845598783     4075.9359065557     4231.8646071964
     -530.575304886434878      531.242389594912765     1     3849.4580618417     4055.6902556555     4265.7191607881
     -530.634476866124373      538.753555486976438     1     3919.0443971138     3998.0569425524     4268.3755047038
     -530.349790426901905      533.755438225790158     1     3950.2357933930     3995.7176979289     4257.1430231611
     -530.931642959645956      545.617554421986597     1     3941.7262205839     3989.6014796167     4215.8499776484
     -531.010348610246979      549.574479930576672     1     3966.5515986426     4024.1036254050     4158.4893504848
     -531.100780866210926      549.288018942583221     1     3964.6779927366     4034.8017001783     4125.6286855736
     -531.134534204585862      549.495894869470931     1     3965.0737442424     4026.7641085444     4116.8741832339
     -530.951366831077507      548.743712320892655     1     3959.2486676856     4033.6548759678     4116.1634819238
     -531.135369774995297      549.507188412050368     1     3938.7140370752     4040.6678920723     4130.3857962771
     -531.101941589261287      549.281720378958312     1     3948.4815124784     4038.4181490868     4138.8223847328
     -530.873773552729858      546.260785239712391     1     3915.5271969334     4071.5637423262     4144.0556258933
     -530.462817115944858      528.380507445122930     1     3919.5437163972     4055.3478999480     4209.2066217914
     -530.715349709892052      537.479586189194833     1     3870.0316706502     4074.1175785649     4219.8438456057
     -530.288987037995980      526.238962628101262     1     3892.9551529376     4101.6188707800     4158.0733850766
     -530.432547671115117      530.998911740278004     1     3909.3574306535     4081.5190013308     4146.9593644614
     -530.458632763985065      533.994895904081545     1     3915.2247158296     4103.3191767615     4119.4285415977
     -530.853968517480098      540.527146756833986     1     3960.7438874689     4034.6136482961     4120.8652233814
     -531.303026481355232      552.316163608217266     1     3904.3847924383     4074.4221288769     4176.3524023751
     -531.197269668912440      547.997198238314127     1     3938.2176325426     4032.3688653167     4158.3520170776
     -531.124021350557655      546.333978152886061     1     3925.1200021621     4053.6906424215     4164.0625072915
     -531.085172960573459      546.419604856333194     1     3882.8130080817     4043.3459109758     4230.2013895740
     -531.125493153957336      546.380148404222155     1     3896.6860249130     4016.9296240830     4234.0556260056
     -531.767877391689240      559.210150282346945     2     3948.4881445076     4012.4055918916     4142.5519941239
     -531.638177455998743      557.787073246121281     1     3985.6452208859     4022.0500862516     4088.5922175620
     -531.543856874727908      557.824728911411967     2     3924.4970701171     4060.4332059628     4155.8863253007
     -531.585234983819078      549.876705384679440     1     3698.3661276700     4154.8719072417     4240.8698777390
     -531.499118231474768      549.905005008316266     1     3707.3581002668     4174.9436653052     4207.1860784717
     -531.677211094252471      552.364499816980583     1     3707.0565011064     4140.2965171242     4241.7434247703
     -531.677377383150770      552.425028099960286     1     3702.7610439401     4147.4181623852     4237.1681272717
     -531.357761494289207      537.784666836664087     1     3732.0840612596     4116.4766290397     4230.6653740604
     -531.635914207600536      552.681636557985712     1     3707.6516555152     4153.6973482938     4256.0978938926
     -531.465364162843002      536.261994895099292     1     3788.4467478736     4062.5738388147     4249.2738578871
     -531.119027605507540      527.497597237753212     1     3816.6540576827     4030.7741366179     4218.5178564372
     -531.105780495818749      526.999314735857411     1     3841.4838450502     4006.4643462177     4222.2679508720
     -531.563258455200753      536.455804217225705     1     3848.2556594808     4005.3626790273     4225.6350239431
     -531.536000816144906      536.618592238201586     1     3825.3343345037     4032.7397714351     4214.6841654396
     -531.410720413994568      534.990662395324080     1     3832.1998967943     4021.9637018870     4217.6726309749
     -531.575344346996644      537.852623670227445     1     3843.1768082200     4012.0058805721     4228.7614443228
     -531.417968155601557      534.980596711173916     1     3851.9297478593     4018.1940561141     4223.8221958225
     -531.565048344888851      538.873772277939338     1     3792.4359133575     4087.7789058629     4261.3679512073
     -531.129891556770758      532.747947239199789     1     3797.3132472844     4064.4544764522     4257.2462915964
     -531.524578569047321      536.259274531187430     1     3817.6975783375     4037.8228485175     4236.0939840367
     -531.516576552964466      536.719257706983512     1     3808.2136430292     4041.6319814829     4238.2073058171
     -531.684714228332382      534.629069364823295     2     3789.9999873066     4059.2543847744     4211.0973790543
     -531.289387313405314      534.318238539099639     1     3805.0692645543     4097.8929201756     4166.2920097151
     -531.245867553716721      532.182375649102710     1     3806.5933078144     4103.1930726694     4165.2862547209
     -531.279261777528177      530.817366024452554     1     3832.4385779469     4082.0935953538     4129.8014816042
     -531.501063676280296      531.052776515678943     1     3810.8821910470     4027.2019732703     4225.6022979980
     -531.560639209150963      536.473229933777702     1     3814.1018268440     4021.6186145221     4212.7565231127
     -531.566220696783034      533.479394708535324     1     3826.2471772607     3993.9381869992     4246.2295401346
     -531.205821239655847      528.380748077262751     1     3827.0389041588     4059.6042707655     4204.2958981394
     -531.205880930101330      529.507072226693822     1     3842.3895136825     4045.7937681798     4197.9922501383
     -532.483227167939731      534.401744541748599     1     3885.3929536247     3961.6883814127     4119.5379821269
     -532.341966691759467      533.980282018985804     1     3824.9952426884     3988.3107333795     4188.2092396239
     -532.529237268758834      526.112121985199224     2     3882.9022895474     3930.2716625440     4103.8002505282
     -532.554336661565912      527.961657061549545     1     3881.6025641923     3939.6971700197     4087.6534359874
     -532.446280742437693      527.723804920780822     1     3886.5137925983     3941.9255328500     4069.4986377663
     -532.525390386956701      527.835557676555368     1     3888.3069563016     3941.1066318393     4070.2550179958
     -532.194259920332343      524.707213885337751     1     3901.9792413481     3949.2494670522     4063.9072273166
     -532.118359487023099      520.840036633795762     1     3929.0884916372     3934.3695101741     4057.3838030506
     -532.076444707807696      530.328156351405141     1     3893.1232273816     3949.0965656090     4177.1654584163
     -532.038309461670565      519.953799672171158     2     3923.7211910035     3968.7370952527     4016.6796480106
     -532.317596173146285      527.455830768195938     1     3892.6547752500     3951.7292907939     4092.4337036596
     -532.165225566890854      530.792222567934118     1     3878.0717363830     3959.7361951171     4133.2414723768
     -532.054290256991067      528.778026793329900     1     3895.9471189156     3952.2573792124     4101.4601231043
     -532.099657681372264      522.875982629328973     1     3913.7644725669     3982.6592412718     4021.5910600568
     -532.096307050110454      523.266951968669105     1     3927.4155165585     3957.7988990897     4031.8007154891
     -532.067095717148277      527.299467600892399     1     3874.3196134946     3994.6907092823     4070.1366230510
     -532.071362388363355      524.653026907847902     1     3881.1983080686     3984.7241299792     4072.9644923030
     -532.051398936023020      525.925424873611519     1     3875.0486368938     3997.4710664149     4071.5707744161
     -532.044345615400402      528.155675961361567     1     3868.0415171473     4009.9201251292     4066.3968705877
     -532.134503810141268      525.583885752363017     1     3910.8117407466     3961.3670067587     4069.7136471998
     -532.113640794988555      524.636983707960439     1     3907.0993635933     3967.5608178266     4064.6071398344
     -532.097626961619312      521.806573915931949     1     3914.2295567866     3964.1755849083     4039.7130857229
     -531.886227458446911      521.010488298846212     1     3891.9282356042     4003.5937577888     4038.4085112645
     -531.238622592125694      527.511674048201144     1     3825.7742364498     4055.7684121574     4179.6082470663
     -531.279881363378195      530.615923920993509     1     3815.2934652698     4084.5624419956     4206.1134673255
     -531.459429024866267      531.771509911231874     1     3804.1371526815     4061.5198416961     4219.9333246533
     -531.364893066079730      531.344920379804080     1     3815.1077661406     4052.5706272469     4265.4539712061
     -531.363502024850959      533.613482247698471     1     3806.2827083289     4065.3370763378     4266.6850439914
     -531.263881346096809      532.874144713959140     1     3810.6758211382     4078.7880965966     4263.0814419120
     -531.320805719804639      529.696531433968516     1     3834.0380900721     4037.8611086409     4266.0110219138
     -531.072829437819905      527.325310232411198     1     3795.1142276681     4086.2486899496     4224.4007062734
     -531.722073398186808      529.382273493527350     1     3802.6514057335     4105.9580477986     4123.8209741192
     -531.690506992062410      524.434464872233889     1     3810.3222398541     4095.4398089955     4114.7295734510
     -531.749410338788607      531.672182483692268     1     3793.7980165755     4109.8156293081     4146.1541480965
     -531.779554911295577      531.964184160349646     1     3817.5060228139     4089.8698798083     4134.5227489316
     -532.402569151716307      537.563397141459745     1     3908.2644605359     4003.2505257611     4090.2463129251
     -532.346317564305537      532.174939416415327     1     3919.7366214626     3988.5913866380     4084.5316806880
     -532.411750276042767      533.595599230374205     1     3912.0686534150     3979.9474022972     4098.5158883798
     -532.595728891068120      533.857206905204634     1     3892.4358062637     4002.4274324150     4076.1495308011
     -532.595270714567278      531.749449292416557     1     3874.2927606181     4020.8478364674     4069.1723777676
     -532.453543878134838      528.880891105428759     1     3874.4525813680     4016.5118266941     4061.9121974184
     -532.491899639202302      534.628745444943775     1     3860.8390601364     4020.9263465706     4047.3176121358
     -532.498290494340381      532.110393947603825     1     3873.0956455229     4012.3178154329     4035.1229187900
     -532.730542952263477      532.451116658611340     1     3862.9137830002     3990.5753465144     4031.2993769568
     -532.507893835503637      531.851703875662338     1     3886.7381594700     3966.4565897615     4049.2471295822
     -532.541734118413615      531.898828335978351     1     3876.1490872314     3969.0045443401     4058.3605647207
     -532.526712249566344      526.549605918802968     1     3888.1115258536     3966.7486432759     4039.7045790408
     -532.473235097282895      525.520259498916289     1     3890.9500997913     3955.5962118173     4044.2465093404
     -531.934511676255170      520.273305358572202     1     3909.9597804818     3961.4501704568     4023.1616945400
     -532.120320355111403      524.429448119023050     1     3924.0921072964     3938.1915569581     4059.1733085923
     -532.138956038528704      525.289011219576423     1     3905.0672297860     3955.4202974013     4070.3598515236
     -532.135635015027447      522.499702321543623     2     3893.3462476604     3973.2598512127     4058.9875894280
     -532.132665533990462      525.876935676067660     1     3877.7554638182     3986.8111740366     4074.7860402449
     -532.071904452341983      526.524305686386697     1     3869.7293294822     3991.3990119815     4100.8153741612
     -532.072142829030668      529.683670195413470     1     3856.7466519565     4006.7955501120     4106.3191462742
     -532.068164434594223      528.643964419379358     1     3858.1139457762     4008.5322536059     4100.5326866954
     -532.053976218185880      526.406807226617730     1     3885.5150755040     4012.6855058400     4050.8560950806
     -531.943747819048440      525.772960443547504     1     3879.7604963658     4015.3241707224     4061.8653495428
     -530.549910493558059      516.858624210907578     1     3921.2283829400     4030.7841740906     4166.7541357579
     -531.377431291355038      512.786258275448176     1     3917.2297191051     3985.5389572824     4191.7088206918
     -531.436237416326435      518.792360340653318     1     3940.2100831099     3993.2643829461     4160.8261945633
     -531.408047426222879      517.418314075706689     1     3950.3565812492     3993.9151389760     4155.9818075516
     -531.726171643312568      524.689990566486472     1     3939.5571932896     3966.1537762994     4202.7656212710
     -531.771845422653996      527.964064540313871     1     3908.5610745154     4015.6144024176     4182.0536878236
     -531.774345724239993      527.721676230716753     1     3898.8392121182     4029.5167355889     4171.5754175860
     -531.675607342541753      535.159890173824692     1     3916.5803213356     3990.5970536307     4178.2208662044
     -531.575721273004319      532.331921264164407     1     3914.5552415115     3998.1555559892     4181.0693918818
     -531.779827621822506      533.978658078233366     1     3902.9993929467     3996.7144533645     4172.5276588395
     -531.837940135700251      528.751030918845572     1     3899.0877203274     3934.0832413809     4245.2168123313
     -531.833820163021073      524.149325909257755     1     3887.2873366425     3945.5773477463     4300.1095064091
     -532.024409574246420      529.053090220402851     1     3901.2907868810     3919.5659743344     4260.7491388566
     -532.281529160520904      531.866437953204922     1     3866.4784648559     3968.5148291404     4228.1018423719
     -532.070359349283422      526.880162111456798     1     3894.5361500596     3949.5285950010     4199.0593905332
     -531.877605675929772      528.581281479684890     1     3913.0512844924     3943.5930884101     4166.5819200715
     -531.901302547551609      534.809020172728538     1     3893.2397801533     3967.0204318636     4180.0994871439
     -531.932365587696950      535.681584571922940     1     3895.3559013540     3969.3942795128     4175.0085489744
     -531.925080778105780      528.601189861354555     1     3901.1550724866     3977.2087607885     4143.5688344166
     -531.920478167985152      524.551536969809945     1     3892.8766693511     3984.1795526801     4137.3666406570
     -531.919102836668458      528.461565687876373     1     3884.8174384195     3996.9626233453     4149.1621453002
     -531.950289778749493      529.106977916391543     1     3872.1088170941     3998.8514136294     4161.6568816297
     -531.956512597683400      530.000409918107948     1     3899.9582205721     3983.4335828658     4140.5690386167
     -531.969813149849642      527.564811948655006     1     3911.1093484686     3956.9431694930     4108.3410746784
     -532.027068674933957      529.436333939872156     1     3899.6839122506     3960.9978130548     4129.4439086033
     -532.056891985210086      526.806732717651357     1     3898.4871132125     3953.4580804906     4131.2767024939
     -531.694947680390328      523.180165769033465     1     3925.7271163138     3968.2406135215     4123.1046879626
     -532.191713568447085      531.344651233987065     1     3933.4188160532     3950.2639636326     4081.6394195342
     -531.737686637714432      532.550537838804530     1     3949.9387466556     3974.6100621620     4158.5141451877
     -531.480236866122141      526.580999780537923     1     3930.7318715013     3966.8537976937     4219.7696518867
     -531.826326744318749      529.490431783105009     1     3923.5452976766     3964.1301682226     4187.3940948101
     -531.826659343750293      528.551999457595116     1     3869.6010591672     4001.2476756273     4223.0544650436
     -531.825547813088406      527.342726243099946     1     3865.8150730925     4002.7049495332     4213.5533885245
     -531.788777512978299      524.582932706241536     1     3884.0835312825     3974.1172641500     4185.2132393935
     -532.102764814827083      522.586934337424395     1     3912.0798792320     3980.6167958742     4040.5957176994
     -532.077921023579506      522.249537167393555     1     3916.5254909827     3987.6646995464     4027.1014458256
     -532.033298807825190      527.263379912201913     1     3926.7104900421     3973.2856205528     4069.0934871260
     -532.022751576224323      527.491017160323395     1     3916.7863882514     3983.7765361482     4085.8184363272
     -532.036445101502864      528.104587390095617     1     3904.8420803126     3987.4486337225     4098.8369357073
     -531.984314924239811      526.715213879483485     1     3894.0186049985     3992.2786095793     4103.3654598028
     -531.985757367944757      527.642099986867265     1     3896.7025400027     3994.1759632444     4096.7606133757
     -531.941155513676790      526.733125475223119     1     3893.6633616254     3988.3839432769     4115.2931393388
     -532.272334163653341      531.610782749940881     1     3906.3413929566     3936.6827525868     4156.5628961598
     -532.286070379246098      530.094326428707518     1     3885.7188087904     3967.6120968309     4146.7361329605
     -532.346577724522149      535.713273426655974     1     3837.2617216725     4008.5422882308     4182.3684530856
     -532.499110264087335      532.937057293916837     1     3858.6811010105     3956.4186740939     4179.2217705256
     -532.276106253659009      530.282507852531239     1     3905.9500388999     3938.4518193828     4174.3420108663
     -532.568965341305443      532.668762982837279     1     3873.0780981332     3944.5510632915     4180.7457708826
     -532.488469032176567      526.605703959363495     1     3892.0656013379     3929.7618747635     4160.1483204158
     -532.458411004640539      527.003750131615334     1     3878.5156789707     3941.4737276897     4172.4843508456
     -532.382442338898045      524.693527097829133     1     3873.3501733761     3955.1018749569     4164.5758538071
     -532.155690487206357      526.927614586736468     1     3894.3315876210     3948.6456640817     4177.8471911890
     -532.176531371329816      530.031419035807289     1     3877.7037917475     3966.5165346281     4203.8944359521
     -532.278732135765040      522.299793312884503     1     3885.7924219873     3945.8183569161     4160.4205491908
     -532.005571839240702      528.731427865087653     1     3901.0039041967     3928.4549485616     4210.8615509939
     -532.018879359599964      525.313440496941553     1     3909.0303082202     3917.2574808803     4186.8395535651
     -530.996844488171632      521.092082577179553     1     3850.6033258024     4022.0961230638     4205.9497769108
     -531.076778863763025      545.233387919067809     1     3746.9932803537     4118.9120783307     4270.0268754720
     -531.015480265968563      534.708027303923018     1     3772.6682153749     4119.8497361292     4216.6340100820
     -531.341697736062656      539.441963171380394     1     3727.1134559927     4137.3908177197     4264.8588253469
     -531.479507743268528      538.150563265976530     1     3755.3721350144     4082.8774629014     4274.1760506189
     -531.403193682118854      536.353087740027604     1     3762.8363488038     4058.2563265656     4316.2080832233
     -531.486296386907497      538.903085773938869     1     3815.8422632946     4037.2711638594     4273.2854716628
     -531.460578206480818      535.775386719134985     1     3812.6588185640     4051.5961550024     4268.9563918820
     -531.591973730613745      529.908120238885772     1     3776.8465799248     4080.1405795314     4280.9236439899
     -531.262799462614453      527.554719546718275     1     3782.9351411842     4088.0760350388     4262.5239887664
     -531.154691057398736      524.496666181310161     1     3799.3870842555     4079.2505556957     4253.4204001378
     -531.176808822644944      523.826310132087428     1     3799.5988193798     4084.5082811527     4217.9133429045
     -531.197787191182215      521.701868865051438     1     3789.6672829357     4090.4065034204     4234.6022591253
     -531.199782802521213      521.542735427101661     1     3805.7329955527     4074.0504617837     4225.3275280727
     -531.196754522876063      521.022588970463630     1     3802.6708833657     4077.6590895370     4233.4240005079
     -532.207658933888638      531.585808604741487     1     3834.6171984672     4036.5946151096     4162.6094435954
     -532.587186776491194      532.932771029947844     1     3849.5028269955     4023.9595404416     4160.7345581244
     -532.377577455332016      534.091014211719539     1     3835.5620131478     4048.1937217768     4170.3638931317
     -532.592677092446820      533.135523233238928     1     3850.0859659641     4026.7875913345     4150.5356919370
     -532.588575574951051      533.913789921983948     1     3850.3318324574     4030.6141402365     4142.1082989312
     -532.366525918814318      529.006351230609084     1     3858.5868831327     4019.9829625020     4160.2195827420
     -532.324966806000361      535.938313278615738     1     3817.8230982875     4111.5042420629     4180.3267230986
     -532.304473859676591      532.455681877601364     1     3814.5344318285     4131.7054383910     4181.4762113164
     -532.245703259552556      532.121457971289601     1     3837.5742043173     4030.0446184344     4203.2781419261
     -532.057457496715415      531.535661445339201     1     3850.2646857107     4060.4398557123     4161.7994909145
     -532.436569983037430      532.659107584699541     1     3869.0243859680     3976.5496258491     4166.4085953147
     -531.904630358180952      530.454126456806307     1     3835.0287340563     4076.2329745990     4163.3994508095
     -532.185731253119684      529.750483184064365     1     3884.9024901278     3976.3889413984     4180.2417130840
     -532.004851992261820      527.107258930098283     1     3899.1500272541     3974.4953379605     4155.8271559459
     -532.017161771982842      526.896613296217765     1     3895.4430913925     3988.0356086553     4136.1745872217
     -532.192645463851136      526.750108017495108     1     3883.5662198233     3975.1219390110     4095.6086334625
     -531.909669840520905      528.312075165887563     1     3903.8150542391     3976.8171245425     4093.8254753509
     -531.995342099603590      525.419307330189895     1     3901.7280546910     3988.2200370080     4081.2690083719
     -532.093909069324695      528.062492725872175     1     3887.5269743005     3997.8600132809     4065.1453182919
     -532.111221381466066      528.292850232941760     1     3886.3936252717     3992.0816252398     4072.6157128970
     -531.925873036312169      525.150231645944018     1     3895.6302808733     3986.1510593968     4074.8129785612
     -532.005247659060728      524.539983890308463     1     3891.7181127636     3979.9707174867     4082.0464645107
     -532.151470934945678      532.597307851785104     1     3864.0962198473     3992.1418035284     4138.3732395260
     -531.891312549555096      528.170604876121388     1     3867.1463293642     3985.6759850604     4184.4932932122
     -530.917743709183469      520.947555479530365     1     3849.1352763220     4054.1855351432     4134.1661888906
     -530.922146573758255      517.110333457365982     1     3859.1251793508     4036.4714968478     4120.3841763489
     -530.801297359308819      514.691514681120793     1     3837.3487715335     4072.5720854487     4125.1491052356
     -532.064739678705223      523.339265065297582     1     3888.3700170114     3989.1489719991     4062.1740437089
     -532.165140991093040      526.704355829299743     1     3881.6865874348     3969.8086658605     4107.0640223025
     -532.051935688742788      524.039803662909094     1     3893.4850540492     3989.9608280426     4070.4696456726
     -531.058707413553407      525.955748369984235     1     3900.4834989395     4005.8741774143     4171.3188666821
     -531.906679814981999      523.765133194075815     1     3915.2419786349     3964.1259445185     4106.1318344531
     -531.959058160873269      527.241205504168420     1     3912.7402955523     3955.4703887659     4136.1265533017
     -530.885572832831826      525.258357634101799     1     3883.2310760699     4011.6046415697     4229.5532231800
     -530.894825566927580      523.288568962363001     1     3876.9704447136     4003.1541519256     4234.4473231292
     -530.888580520959408      522.888390042276797     1     3879.4187208789     4010.8079354058     4234.1969301807
     -530.907837247150155      524.002230258914210     1     3882.9900415302     4001.6883343364     4237.7254428060
     -531.044106075077934      523.721449256915434     1     3856.5426249480     3985.8652155551     4274.0876984349
     -531.039292674838748      525.041081674670636     1     3832.6161629819     4011.3810143213     4276.5136309409
     -531.032220376933651      523.308984164842627     1     3851.6867307270     4007.5882027288     4254.1497504205
     -531.350022390989579      526.717363498814962     1     3882.2738866908     3992.2492783059     4243.8520558754
     -531.137980252325065      526.510681653161328     1     3861.0208953647     4018.1859166584     4236.0789912360
     -532.106661081812604      525.844522389386157     1     3895.8697229450     3976.1714684306     4062.2003613312
     -532.186937017008859      528.319982575476274     1     3896.4414467229     3960.3952100961     4079.3270650504
     -532.148190388011926      526.741782764992877     1     3904.6268014652     3943.0382306048     4093.2036243263
     -532.076163603892610      526.717998266402788     1     3868.0295873071     4011.5323107341     4058.7725287344
     -530.945859025608456      523.133021899629171     1     3832.6339324209     4069.3072457958     4148.2863109019
     -531.390325046085195      536.876908674898914     1     3897.4074515654     3994.4715175609     4158.8251686485
     -531.358527537697455      532.993733243033944     1     3891.6557467935     3988.6273636717     4149.9016520346
     -531.298401046263848      547.361968182324063     1     3750.2931992216     4164.8812782693     4186.5309154459
     -531.344462215675890      548.313352982334322     2     3741.4526503960     4172.7318654831     4203.5937253408
     -531.342201130906801      547.833744878646144     1     3719.1381410960     4176.1044466334     4205.9378450095
     -532.115815597868050      526.481485941642745     1     3912.4958922832     3955.9902200834     4048.7227826889
     -532.032494869368520      527.361816301481440     1     3872.7922027689     4014.8320557784     4069.2677670448
     -532.032428645380833      529.044559503154233     1     3867.4172583532     4016.5164281708     4083.0617396092
     -532.012101630793495      530.041195756957563     1     3859.6839573124     4016.6188063713     4093.9465528092
     -532.129613876323560      529.249013575899426     1     3880.5685056527     3961.0382854691     4119.6058486034
     -532.127068578411240      523.823428629945056     1     3901.2148635738     3947.6406160170     4082.9726415726
     -532.127243849440561      524.807762549785025     1     3905.5281679223     3942.2039375134     4083.0162105195
     -531.134688133046325      527.669656011892926     1     3859.8906067917     4031.7740174549     4152.4469982330
     -531.408429679931487      533.730039460227204     1     3832.7136638133     4036.2357991808     4163.2200877308
     -531.459700116228760      536.010288515453112     1     3825.0351144319     4039.0508999027     4165.4238279318
     -531.459121129244863      535.048131327180272     1     3840.9192658664     4029.2175066257     4156.0265049252
     -531.331879650182259      532.159415530921706     1     3896.7326816302     3987.2614092792     4143.4579480221
     -531.314542087316909      532.987025882154853     1     3894.0447162566     3991.0525944877     4141.3087579878
     -531.063055690749593      530.583066182785160     1     3869.0432229576     4031.2927058692     4219.0168872990
     -531.208877795265039      529.033401293669272     1     3849.8776221468     4025.8621435025     4205.9596786186
     -530.637445052852740      518.103022080046003     1     3816.5527283824     4095.0074662276     4119.9439646963
     -531.123997745454631      530.740131661032137     1     3842.6477371371     4050.4513248977     4201.3883450162
     -531.159733679348960      532.028920541654543     1     3861.2752889985     4033.3440363589     4195.0451688414
     -531.264526395793268      535.766904912913105     1     3870.0718176787     4053.6271079735     4151.8204525040
     -531.217123658677110      536.252960197998391     1     3870.0906618821     4057.1972007215     4147.9374135066
     -530.902867206677456      529.101633621404744     1     3874.6129247649     4059.0108542365     4186.5098526912
     -532.556654673969888      528.287193408228177     1     3905.6787347241     3920.9334347167     4072.9471551163
     -532.540926978472612      527.712954783607302     1     3864.3555671277     3964.0426141412     4086.8425416785
     -532.946254556770555      533.136472247231154     2     3861.5911133222     3936.8152950593     4080.9070897325
     -532.762893938549723      530.889805010548571     1     3859.3068125809     3948.5281789492     4112.7785528126
     -532.770480810850700      533.882357296918258     1     3859.3674750533     3955.5216787144     4110.5799407316
     -532.733106109685764      533.100459382747999     1     3860.1213723482     3955.7588295967     4107.3526524752
     -532.691376039581428      531.166426943742977     1     3885.5402954558     3994.0003395875     4053.7785008951
     -532.665992290663553      532.063563320678895     1     3853.7639003071     4021.8984780785     4058.1642145267
     -532.827297883240476      533.382160389713476     1     3850.0769921990     4017.3156693610     4034.2037777703
     -532.718644834466431      533.937123650512149     1     3849.6623553449     4003.3509822054     4079.4586168063
     -532.775235278505420      535.966468757355869     1     3853.8473002520     3997.8515192205     4090.3220970350
     -532.331537398953060      529.297083252104358     1     3892.3119618754     3991.6070839308     4103.9634789659
     -532.339619339943738      531.281216131671499     1     3886.5347653328     3983.8254727956     4128.8066613269
     -531.858027250130363      528.769313615839565     1     3837.5238856705     4056.6412636302     4214.4195843816
     -531.796890667492676      528.347379517319382     1     3840.6090278753     4040.5978952887     4243.7408807096
     -531.156905543066159      519.896943106936760     1     3897.2713326217     4047.9465936123     4185.1875123630
     -531.488826953537341      519.764896653335086     1     3877.3798286652     4039.9853591016     4176.0640317736
     -530.996234369112358      512.259673977205921     1     3837.3587397915     4028.4204316375     4276.0982357735
     -531.188178165059639      521.702236928157504     1     3810.2733793574     4087.6641718322     4300.6090669251
     -531.020213311040607      519.355096417939421     1     3799.7560694799     4070.8089305543     4298.9105494636
     -531.019432189489407      519.589122097964946     1     3797.5924380479     4073.9087108561     4289.4874020531
     -531.198577047679237      520.698162468340456     1     3866.5666544501     4037.5113968414     4238.3839588579
     -530.904669220152982      517.827987954811192     1     3900.3793057686     3984.9250821310     4254.5261119726
     -530.858013807465682      520.857350228993369     1     3945.5582543718     3992.9497890322     4190.0683988907
     -530.817282626456063      513.214041944961650     1     3937.4756451878     4000.2212152618     4194.1806105277
     -530.686051556059283      512.321276554228120     1     3876.4559901384     4106.2903022088     4196.7290121369
     -530.432017509367824      515.699702456214595     1     3917.7524636211     4055.1826508984     4198.2575549285
     -529.762010120519108      512.169754493613709     1     3961.0707660271     4035.4032159824     4160.0985305186
     -530.267021820209493      518.637941712146585     1     3935.1742682837     4002.6589210927     4239.6337348545
     -530.106874859805203      519.731193041466895     1     3962.9170959089     4041.5183565759     4142.9869217585
     -530.170939790757529      526.458020630623537     1     3967.1618778336     4040.0761126247     4170.9436576360
     -530.298824123169538      524.804437114725260     1     3982.6584109978     4003.6962928156     4161.2811775524
     -530.365263703227015      526.499944168700495     1     3973.7797220978     4002.5993718388     4171.7244321099
     -530.362326758906875      526.528960888109282     1     3942.2879002305     4068.0798505865     4130.9647722702
     -530.340504320337118      531.170884638484836     1     3935.0161168144     4088.0856165416     4135.7998874387
     -530.338589661661445      531.644466258337275     1     3956.1400719599     4067.2074546272     4132.7195470451
     -530.455007508450080      535.375530905520009     1     3947.0918643472     4018.7436468156     4179.9791609179
     -530.363018560105957      531.341545863755869     1     3951.3382938246     4045.4872940470     4155.5776253475
     -530.364890674830008      532.324218507133082     1     3953.3448954374     4036.4574410577     4145.9855352285
     -530.379212481804643      533.606859240224026     1     3965.0403885526     4035.1168733074     4160.9834691532
     -531.094304187636453      550.001237172943547     1     3958.2918668813     3991.9328636043     4163.4901128314
     -531.097501192311711      551.590777602944172     1     3950.3535520436     3999.2687729888     4165.1967559390
     -531.381437686323011      557.956395371698704     1     3958.7276367043     3991.1451892656     4141.0687889513
     -531.848513774609273      560.556857885551949     1     3938.4029664961     4032.0467844949     4112.5894007760
     -530.945314925496291      545.454742993506898     1     3935.4930512014     4089.8467046299     4152.9532287600
     -531.866670697721133      560.655682930292414     1     3959.1708846428     4008.8207453411     4126.1357076015
     -531.646601940826486      559.102126793354728     1     3971.0297171468     4029.3499031417     4116.3932165046
     -531.937807972661517      560.312022483147757     1     3951.7890924430     4013.3306217254     4120.9405813686
     -531.016471968430324      548.828558356355416     1     3975.0527917872     4016.6880332302     4133.5763411117
     -531.155058993280932      551.421378488061350     1     3976.5384070573     4011.6738016651     4131.8268070418
     -531.190172587526263      551.805331139074383     1     3915.0011794751     4012.9745812688     4196.1146740024
     -531.353116166624545      556.982177318276626     1     3932.6752385880     4028.6521223893     4141.9884419980
     -532.019481606933596      524.757313985064229     1     3890.3286467333     4012.9792374603     4020.9342646045
     -532.149628024916410      526.149716724506561     1     3889.3220754777     4012.5648009198     4028.2532082993
     -532.033316343413958      524.311814356047876     1     3879.7458246663     4004.6523429409     4051.4095694856
     -531.135868220935663      528.432649093441000     1     3860.7134369522     4033.7443242923     4160.4066097127
     -531.149786764818600      533.778653453103630     1     3868.0692802699     4043.7265657753     4165.6645945917
     -531.135394576883755      531.178146785140939     1     3865.4442252013     4038.5359471089     4166.9377190471
     -531.170344916647650      534.469448172979924     1     3860.5289141313     4046.8832643257     4153.3224971234
     -531.123683054497178      527.860222381665153     1     3852.4276871677     4014.9175914129     4231.5647369746
     -531.037483497956828      530.356808296021313     1     3828.3274351069     4069.2263925238     4178.2897171008
     -531.157658528787579      534.506278984855385     1     3853.6638068161     4034.1627614067     4219.2536548583
     -530.970308125587167      533.789603717279306     1     3840.3206584157     4054.7911753730     4219.6229252454
     -530.994744367541671      536.857280805953337     1     3831.9800186089     4076.8251650511     4225.5605590615
     -531.731554549055659      539.346891969058674     1     3808.7322166438     4045.9898648174     4244.2937205015
     -531.722470129191038      538.065412533112067     1     3809.4712751565     4043.7006827557     4236.5144814832
     -531.711403796386662      541.522762679796301     1     3808.0100903095     4029.7519057558     4243.0564789254
     -531.474407716359337      538.890586416425435     1     3799.2696614775     4054.9208521556     4293.1701362162
     -531.446872119659020      540.672741492910404     1     3824.9476314551     4041.0975599237     4267.0345371495
     -531.431989347898366      538.034479960197245     1     3825.7679382324     4053.3106530714     4261.3967508718
     -531.286286747901727      534.752733979473192     1     3812.0766360312     4074.4479325556     4214.8123111920
     -531.256500932072186      532.560468090884797     1     3825.5957051617     4061.4331099952     4261.3093365970
     -531.401673910300133      535.007670568015897     1     3839.3373033580     4050.7287169723     4274.4834792388
     -531.395312396047871      531.817900148908279     1     3846.2693095657     4033.7367991231     4270.2336934566
     -531.232578695135430      524.233961008892948     1     3842.1956301396     4022.1265188072     4256.4196686062
     -530.983981744061680      525.055445995802870     1     3840.8182756766     4051.6758585688     4249.4105895350
     -531.396943639265487      539.094365263297846     1     3825.9318383481     4083.5705665987     4230.7302880551
     -531.270582469430110      548.044901149521593     1     3717.0625477596     4177.1506642784     4216.1364591957
     -531.320809124311268      548.287904343541413     1     3724.6293238453     4169.2467115094     4223.1292011531
     -531.671512340869981      552.474956665293689     1     3707.5263579521     4168.9009200954     4197.7266097797
     -531.557478471591935      541.641591662272845     1     3770.3631795436     4069.5889705842     4213.9383627254
     -531.619873342073220      536.556911170622016     1     3794.4609315315     4068.3750754889     4167.5028429956
     -531.746446061773213      534.547215562338465     1     3798.5836361125     4027.7783377025     4244.3546012684
     -531.515893451599482      530.363922490286882     1     3765.9553459457     4049.0905012922     4238.3876976492
     -530.903208393778982      515.863732584384138     1     3820.1476964173     4044.2236330213     4173.7367718299
     -531.427214680411907      521.696122007597069     1     3953.6980824935     3990.9492688161     4066.3795882895
     -532.168963256760208      530.359128006847754     1     3882.5980644402     3975.5540994374     4177.9499286812
     -531.715808944326682      530.067172760745962     1     3933.9637259972     3967.1446935801     4204.1116047388
     -531.743853552453629      528.815396286793657     1     3914.8700496814     3979.6294833040     4212.8243983282
     -531.747437200427726      527.007087495205610     1     3883.7810404131     3997.7655024723     4232.2369790849
     -532.112936126093700      529.874805791523045     1     3861.1551732494     3996.2717705294     4203.0857044400
     -532.206230409977138      528.893456548734093     1     3868.2492528531     3987.2418433044     4184.6714256101
     -532.112398945031828      532.125344750964018     1     3891.9770824992     3964.6843863995     4168.6401894500
     -532.238526843065301      531.927471271514378     1     3892.3493830742     3984.5505292343     4166.1768709781
     -531.936084571234119      532.310141193328718     1     3888.3301725764     3953.5953597255     4191.9616587149
     -532.357790165526353      532.961404058393100     1     3848.9243915259     3999.5999726675     4192.7797134764
     -531.640420231205553      524.320095881332009     1     3883.2205698568     3971.6038563435     4163.0304068733
     -532.439433759982194      528.840020164294287     1     3896.3990157192     3990.8040858243     4054.8586439613
     -532.514776169155766      531.894270772382242     1     3878.6653418429     3998.3898209195     4046.6384310232
     -532.045439533160334      522.582546767948543     1     3918.7097791208     3955.4947368941     4041.9088427051
     -532.057869549348652      519.850461299648828     1     3914.7962282048     3960.3844278180     4038.4880261006
     -532.150976265605891      526.728724491805451     1     3890.0550367163     3973.5338483742     4076.0396134642
     -532.154796758464954      527.953067770516327     1     3894.5394580021     3967.1022743220     4065.5174039688
     -532.022356929235571      524.367957898748614     1     3897.3445808943     3979.0304728792     4070.7115034273
     -532.013571308496353      523.746829394176302     1     3890.5345296322     3980.5240027523     4073.8109883044
     -532.184586351101416      524.998834670307815     1     3908.3614660686     3945.6194737848     4075.4069705091
     -531.301630620414244      546.792316300527432     1     3741.4454067044     4141.3854239626     4216.6897244270
     -530.918966658025852      542.631969679367330     1     3756.2054265315     4173.7783201017     4207.8308708895
     -531.263383137904384      547.156806407155841     1     3746.0550386841     4119.5854882684     4246.4054836114
     -531.187895461522999      545.529147743326689     1     3727.9780316573     4156.0860318907     4237.6185952028
     -531.194827256563826      545.385668138161122     1     3744.0342946356     4149.4406994643     4222.4598527014
     -531.140366058894415      544.179693031376587     1     3794.8025482995     4132.4719005747     4158.8627696115
     -531.280236828129091      542.742658511326454     1     3726.0005606850     4119.5157731685     4300.8795476777
     -531.319343126102808      542.242677946805088     1     3722.8846092236     4096.3925680847     4318.5250650182
     -531.377060969545710      544.567441680532738     1     3716.3995533545     4112.2825728445     4300.3577499252
     -531.300875823787919      539.381288928246931     1     3742.4193112287     4087.7956597837     4308.3001262555
     -531.547413054086746      545.824221398705959     1     3718.0524519594     4137.3959166553     4266.4841591870
     -531.403638075901085      536.175189664671393     1     3721.1436423656     4101.9074076133     4356.6686456548
     -530.834509066316969      513.081464562922633     5     3817.0075270602     4078.0946529393     4078.0946545853
     -531.757515536486039      524.682487231627306     1     3912.0191252307     3965.2654196839     4046.3454530007
     -532.129690589627103      526.096685786357511     1     3902.4086914432     3972.5466236850     4056.1350894304
     -532.149979431422594      526.478393601901416     1     3897.5895793247     3963.9197368513     4081.0489366344
     -531.172830074235549      535.345622755966815     1     3804.9707641998     4068.1448767248     4232.4493321524
     -531.207518641410388      533.843705690700176     1     3888.9630098904     4030.0048247830     4185.4853962528
     -531.192055818779068      531.495411435115784     1     3875.7302177972     4036.6135203918     4193.9823070321
     -531.312436152368718      536.698723252576201     1     3875.5459720906     3990.7047043851     4248.4796398916
     -531.317567273541044      537.364864653136351     1     3879.3367870170     3999.0821620455     4236.4799972381
     -531.115303104924237      524.786962956995353     1     3814.0714750086     4038.4390749688     4269.5221144975
     -530.837403126907475      531.229591896729062     1     3840.9491855596     4027.9419664271     4276.9539925207
     -530.791170411899884      525.017744749279586     1     3820.1359898386     4060.2019348667     4251.1382661025
     -530.848545301623744      524.068727375766457     1     3795.5840036276     4098.6726665931     4229.4569428343
     -530.969648429677932      533.655850883507583     1     3830.1129285686     4058.6205130021     4262.2942188119
     -531.109929217947411      546.597253002102434     1     3735.2825344328     4148.2979825888     4230.7311015960
     -531.609391650453631      549.906408032300419     1     3722.4093473636     4115.1451932510     4307.6788351870
     -531.662979643607969      552.838556692229986     1     3721.4075764770     4102.5185870834     4313.3426384911
     -531.612199154782161      549.982443975219667     1     3721.3086395695     4097.5770064048     4325.8018096039
     -531.596756973855122      549.834851789541062     1     3720.2450887195     4108.7413469258     4302.3942302939
     -531.412030604141705      537.257217652391319     1     3736.2833957200     4088.9819857985     4274.6321995013
     -531.186101938059437      533.242453231462150     1     3745.1589403134     4094.4496944043     4267.2201732452
     -531.205070702053831      534.449473114634202     1     3746.1778127957     4114.3431433356     4241.9747169486
     -531.229475596454108      533.095135182760259     1     3759.2073482072     4107.4456819005     4248.9015432744
     -531.224368708868042      531.654879077374176     1     3762.3352325111     4089.9964039412     4257.2242114421
     -531.288997396575724      533.981337893061664     1     3774.0980266859     4074.0859663546     4265.8816663995
     -530.526917836254370      525.908462279967580     1     3812.3557809742     4085.6236373927     4272.5030252214
     -531.139819342869259      535.949221166805728     1     3788.1886497500     4097.9171811538     4248.4635075606
     -530.625251852911447      516.081208816647631     1     3789.7447293564     4110.0426292209     4137.0673183477
     -530.609048430585517      512.411916872057532     1     3796.2505888659     4105.6236051189     4137.6628063476
     -530.644423166318347      518.392259554889733     1     3803.3121764693     4095.5875027562     4137.9395472437
     -531.274221480869301      550.701072055351347     1     3722.6112070632     4173.8394095337     4239.1947147585
     -531.666177781999068      552.244188529207236     1     3706.3056056164     4133.3425002881     4236.1419052935
     -531.543047876798937      549.482279109624301     1     3711.7939298153     4143.1096185402     4240.7645396200
     -531.624276837312323      552.458610103325327     1     3712.2896272907     4136.0174347621     4259.6795946729
     -531.401884764775446      538.857734194565978     1     3730.5057052786     4109.2605579903     4238.3590094661
     -531.215583590879874      531.395128123383188     1     3753.1582845516     4094.1539896971     4247.8754798714
     -531.354173661869140      544.687662862502179     1     3784.1924052198     4118.0170547068     4190.9772082889
     -531.272964148900542      544.052193833103956     1     3778.2657529505     4116.6527898369     4222.3760930291
     -531.264048749262656      539.001344028329640     1     3810.4122338864     4065.3720760395     4233.4097918067
     -531.203380726270552      531.435815786172725     1     3813.0663385455     4061.2772091673     4227.8450902389
     -531.203895775704268      535.212681320050933     1     3806.1017640859     4066.8138319186     4229.5023641118
     -531.212604066155450      536.911977359810408     1     3803.0538633347     4058.1056299927     4241.8985944092
     -531.112598584176112      533.560121466003125     1     3789.5911025845     4083.1178748441     4239.6780777144
     -531.326691398109574      537.483429400358659     1     3783.7299566215     4078.4466067907     4245.7695083929
     -532.107598055960352      524.937184738002770     1     3906.7058810009     3955.1216410021     4059.0216872425
     -532.127213488389998      526.951274386790715     1     3922.8524645830     3939.1456099849     4063.4286791554
     -531.324444064630029      533.416013464923367     1     3903.4930293950     4022.9689785269     4116.0072238181
     -531.349386278926318      537.711867083781499     1     3902.5036375634     4031.9112189753     4112.9659915879
     -531.350057693640792      534.786439129162318     1     3899.0497414766     4018.7412730314     4111.9038171649
     -531.351359794781843      534.029616640200743     1     3895.8616126446     4026.7960338608     4103.5755139402
     -531.236776285052542      535.803005616441965     1     3902.0143883185     4037.7142334973     4103.5865142178
     -531.213493338950002      533.361210732159634     1     3917.5124411270     4006.6926260551     4111.3124828820
     -531.303884586401409      537.950887014647151     1     3921.0070508793     3996.3470991445     4113.7637180776
     -531.274566530503421      536.157375737629991     1     3923.5465627453     3999.2624187238     4105.4902327230
     -531.332664012485338      537.216094854945823     1     3935.6374368900     3963.2554709330     4141.2405273263
     -531.408486812327055      538.199233261003428     1     3913.9418575713     3978.1261939543     4123.0346206130
     -531.385583146233330      535.604151187535308     1     3907.4043626686     3997.6212228562     4118.3938085936
     -531.521901821328129      535.140103969804272     1     3913.7353174590     3976.5641443457     4110.9071263238
     -531.498211917361004      533.708293619564870     1     3921.0253855908     3969.6766063166     4110.1587399190
     -531.338718712236300      532.662683425167188     1     3903.4434726623     4032.3423582265     4063.5142201220
     -531.268670191123988      530.739501571629489     1     3898.8803483992     4042.4894361303     4052.8738388883
     -531.476002806581050      535.297250844032874     1     3891.1201589823     4013.4599465601     4127.6771659775
     -531.445860010273464      535.532354561843931     1     3890.2841369586     4018.1517739444     4119.8957305438
     -531.445179275898113      533.866560569745388     1     3898.3967689514     4011.5013345899     4120.1430209432
     -531.356749293001599      532.116836613835289     1     3904.3331988780     4020.6984658135     4081.5182034678
     -531.362048647015740      531.885384372485191     1     3880.8079371607     4031.2978993288     4111.6917224529
     -531.361827465120314      530.974667085116266     1     3880.2042636294     4030.9583891099     4114.6497448808
     -531.312917137234081      532.059287733815722     1     3882.2368466118     4026.0068987806     4112.5849323637
     -531.314267801065057      534.048660746536825     1     3900.9962577303     4036.1855724100     4101.0022328850
     -530.922972764333394      532.649963470053535     1     3875.6485094231     4067.7965169325     4189.4427359444
     -531.648193296948648      552.662032878999298     1     3719.3764625132     4117.2350476477     4287.6041892507
     -531.425283412899375      537.627950981703179     1     3736.2763018989     4108.3472496773     4253.0535713614
     -531.380053190411218      529.659961250296192     1     3729.7349316793     4109.7069904952     4257.9450481710
     -532.013639385526517      527.406323531716339     1     3888.1630954943     3979.0015850369     4114.7869377737
     -532.162753200776365      532.108570934844920     1     3906.1202495101     3928.9552466996     4188.5077893411
     -532.026860499242957      530.377067418560387     1     3886.8410214629     3970.8683885929     4144.8598189077
     -531.928474289885798      527.280658186012943     1     3884.6557943232     3977.8789656444     4135.5847994933
     -531.941604882538400      524.627183565307405     1     3885.5239334177     3923.8135479616     4182.9336337561
     -531.941987221772933      524.247530730756125     1     3884.1978251320     3923.9692164290     4180.7545274044
     -531.985867484969845      524.397528591439595     1     3889.3450587401     3914.5966072043     4182.7968514933
     -531.986518111990790      526.316531826677306     1     3902.5301457008     3908.6173065970     4183.5649368198
     -531.866215952489256      527.361345055004222     1     3874.6287471023     3932.4310423536     4196.5454976322
     -532.181528627841317      529.368473277767521     1     3891.0688842967     4006.8954939910     4074.7688123149
     -532.042084832576052      530.302685594911736     1     3868.3623104482     4018.7856457477     4104.1566692709
     -532.071613577356402      532.772478275842673     1     3831.7591181427     4028.4632140429     4163.2143077716
     -532.204138253629480      532.814578519994143     1     3828.3643802266     4038.5299318793     4147.9463605770
     -532.195450621765531      528.692032737059321     1     3902.6831460925     3935.6141210968     4111.9347701019
     -531.737027757679016      525.668992675360073     1     3870.1120815595     3984.8184189068     4155.5542643438
     -531.744800369277755      526.563853587239350     1     3865.4597755292     3990.5778024824     4163.1296503026
     -531.987319710598626      528.788115171905588     1     3928.6951330679     3974.0273610000     4050.1444885649
     -532.194869480716534      528.245552255388475     1     3896.4856923830     3985.8573400955     4078.2703856427
     -532.239517283657619      531.858413253129356     1     3872.2438318503     4006.1409727295     4095.1891036149
     -532.194529883144810      526.592671931344285     1     3895.2637863085     3981.5059836673     4073.8571325844
     -532.198307744860927      527.376054719585227     1     3898.1516066866     3975.9791998870     4076.2511085189
     -531.948352080651148      526.723862244274187     1     3900.5226495010     3950.8916280054     4173.0219287642
     -532.195546408885548      530.251128888179323     1     3852.5956472522     3975.6400632378     4166.8383265840
     -532.198373310127408      528.762374035755897     1     3862.5379719330     3968.2100208700     4169.3879306368
     -530.786994006076611      533.790497253683952     1     3785.8327785244     4110.2972834418     4232.5936958806
     -532.138786053132776      526.210653679883876     2     3906.6103942984     3948.6228441936     4080.9781745556
     -531.355233753669950      535.473274625985368     1     3815.8438831861     4090.4093774585     4143.1862113030
     -531.397092639557286      535.986466985266134     1     3813.2256324561     4090.0943711694     4139.6942292035
     -531.425009059908007      538.939080555940563     1     3783.5150482759     4111.4579349700     4173.5880411789
     -531.320337531917971      533.853178014023001     1     3840.7847888665     4084.8906922446     4098.7603095119
     -531.287809908786812      532.397739238172448     1     3849.9336114983     4067.4108387710     4105.2091547313
     -531.227552165280940      533.434233416958477     1     3858.2311383747     4070.9907880667     4114.9295446341
     -531.177084780605355      527.394637255610860     1     3859.6758662223     4062.2373588378     4106.4598676678
     -531.039504062240439      527.546861756983390     1     3866.2545493973     4060.1063270970     4090.2613099395
     -531.181407089878007      527.813367713909088     1     3867.2379262990     4044.3515700626     4110.8366990168
     -531.456861317845096      537.120354661590682     1     3850.7804627898     4067.0166927433     4106.2944710466
     -531.498991827162968      538.220680236324711     1     3848.3734366306     4066.0035323482     4104.6723814056
     -531.465780262740509      536.491084316501770     1     3859.5788281483     4049.5352204137     4110.0821539437
     -531.461610562272085      532.362119423399008     1     3859.2618500433     4048.6391923191     4100.2649937792
     -531.387738542295324      530.880504009705078     1     3879.4735653831     4042.1165855453     4108.0645692766
     -531.350903200145126      533.827087478853514     1     3896.3539549680     4019.4169809659     4119.4736370009
     -531.511626770816179      538.615339347798454     1     3887.2719005021     4008.7641672059     4120.9392277478
     -531.320911306457219      530.229198925899937     1     3864.8103341536     4052.0465803025     4106.8148760457
     -531.360395740507101      532.597910958699686     1     3868.4811547437     4043.4739927870     4123.1006346008
     -531.000372585199671      530.448204700810152     1     3888.1896172303     4036.0963651298     4172.0271242710
     -531.016705680891732      533.399907155106121     1     3876.4998889189     4049.2765908010     4180.5335055370
     -530.916593763262654      531.220617030054541     1     3871.4002009063     4060.5839663827     4189.8328379678
     -531.332150401018225      551.031139470060907     1     3711.0117306622     4137.4072706726     4251.8274534650
     -531.676935671878596      552.404437131411555     1     3705.8267069975     4132.1620458601     4250.6551301386
     -531.558646358266287      549.889746290761309     1     3711.3876863897     4137.4837768377     4260.2764461160
     -531.420462713007282      543.794090598644971     1     3724.9956800973     4134.3095616870     4253.1881305531
     -531.372852420299523      533.335808890567364     1     3761.8109572669     4096.8110791804     4205.9415226005
     -531.284424108750272      529.291980458131206     1     3755.6788504441     4089.7868691492     4217.5041320257
     -531.494568077430927      544.411795389014742     1     3716.8306032707     4137.2121921538     4268.1156303853
     -531.671389309643473      552.928885556639671     1     3709.0669761222     4159.2744602546     4263.7441780203
     -531.825042010214474      553.642375607872737     1     3710.5173616126     4152.2554564809     4246.8330854533
     -531.620527335237625      535.652822137900898     1     3787.8423440413     4078.0169699293     4179.1296249832
     -531.585002795371793      538.714111392901145     1     3766.8796571825     4085.6888677707     4229.7856263009
     -531.265330798828813      534.759122699636805     1     3788.9943576303     4075.5651175212     4247.3231910419
     -531.355109474065330      536.830600045545111     1     3777.5685918591     4080.3284471989     4254.9285134058
     -531.474906502285194      537.834012984149126     1     3784.2795590300     4062.0678576592     4284.3297227198
     -532.073927261144831      524.293883213960953     1     3914.5593958779     3984.9643024293     4024.2016569061
     -531.887382197611714      523.257616278082423     1     3887.0182479889     4022.4545988747     4033.6258228079
     -530.678199977871259      529.143929153656245     1     3792.5763470316     4129.9596744364     4186.5388808291
     -531.666803070866990      545.380655420409425     1     3722.0645999015     4132.0005894161     4279.3980119879
     -531.547941344700916      541.119972611177332     1     3755.7042279640     4095.5523939966     4282.5020813028
     -531.203585944515225      528.748101925496144     1     3826.9295574021     4052.5551289230     4191.8338972588
     -531.306470098193586      532.103314862580874     1     3810.5126138535     4057.6111658546     4274.9672217978
     -532.010524330708790      528.886652918992581     1     3883.2336298272     3991.0168081227     4113.0858142003
     -532.007864540066521      529.243007024638700     1     3895.9979262275     3992.2990114892     4074.5468869551
     -532.226432170091698      529.616300944101340     1     3866.7956094626     4010.2873203049     4086.7628651629
     -532.215296127155057      526.415029180689089     1     3870.8017066329     3997.2447296106     4080.0009313803
     -532.387937129566467      531.481052429281362     1     3839.6472757118     3994.0141490306     4115.4562708775
     -532.373419959983153      531.719912811363088     1     3840.0954236751     3998.9443176570     4133.2805385798
     -531.936699341586404      524.288042380620141     1     3881.6779785460     3975.8637952009     4080.9208403011
     -532.227195811665183      524.301578022514832     1     3866.0111233576     3963.7446301062     4077.6816029550
     -532.000356349864205      533.626638388390461     1     3850.6558372268     3991.2146179777     4150.3341268452
     -531.988388570515895      532.074749810157869     1     3855.2686093059     3975.9706259267     4159.2847562639
     -532.001419199339807      530.771222204558853     1     3845.1098285289     3989.6266354677     4158.1253153356
     -531.227389171489904      535.229861550692590     1     3805.6685723643     4107.1800490764     4163.3716214425
     -530.978103829717043      533.723115981958927     1     3818.7491995122     4095.0241013254     4187.9338946040
     -530.895597544486577      529.514659883364516     1     3840.4458886193     4036.8030394086     4195.6241911866
     -530.725971225671856      521.215954345049795     1     3857.1317240056     4040.0236196207     4149.6737792905
     -530.481997705446474      511.145269277284001     1     3834.0270437468     4074.2674669102     4143.4224891393
     -530.481087584867851      509.751567759878242     1     3840.0089711807     4068.5177360302     4136.2137011806
     -532.236814849750317      529.909009328177717     1     3896.7161335193     3982.5966592865     4091.7501646249
     -532.406357905676032      527.364724588888521     1     3880.9833129520     3946.1968736147     4120.7449034447
     -532.409488544445367      529.323209852830814     1     3866.5519696222     3961.2055470942     4124.7971513455
     -532.291195803825417      528.364849304194991     1     3884.1921147224     3953.7004442741     4124.2389555391
     -532.445598829139271      528.107713391256993     1     3879.2123944222     3928.9495567496     4141.0223392103
     -532.294975045031038      530.648980410537092     1     3879.1110795162     3970.6616052382     4116.4221038383
     -532.260198951137795      526.401895977573190     1     3882.8986466941     3969.8790182434     4107.5545206117
     -532.101338492077957      520.663404442200886     1     3878.8955843672     3970.8019844180     4122.4415487132
     -532.450195963147848      528.879037768812168     1     3892.5288530917     3934.8065289879     4110.1176808537
     -532.046879481648944      528.953388752322098     1     3886.8426603121     3962.4342376203     4131.8389122384
     -532.093569331267759      532.293332264699075     1     3898.7929804764     3956.6490983896     4136.6744321172
     -532.300961290592682      531.344060863541472     1     3879.6918846468     3952.1242376471     4170.0812182856
     -532.101942550411763      522.161751580502710     1     3894.4409739549     3960.7324969215     4106.6137943632
     -532.144293251466252      529.361933914243764     1     3881.6676931787     3970.8403755312     4145.0673319196
     -532.166247886774613      524.292177719749930     1     3901.9294566847     3968.5466731028     4088.7936883506
     -532.129343113592881      524.029801333656110     1     3899.4116200639     3965.6538695261     4100.5039351529
     -531.189839028197298      531.149053652170778     1     3849.5239572316     4012.4903806874     4206.5439754730
     -531.991031658549105      522.533814350183548     1     3913.4162505073     3945.2959273734     4056.1100272112
     -532.001290041380457      525.288056514374148     1     3900.4963307190     3954.9666306635     4066.7942121287
     -532.063624167768239      528.153133006809071     1     3875.4303077040     4006.4676768582     4071.1459454852
     -532.051744805349358      525.732913250695333     1     3872.9705644865     4015.1493562024     4069.3774662144
     -531.891476227321618      523.030418430758573     1     3895.9907821663     4000.3166432012     4088.4592101579
     -532.178646729312732      528.583930981136746     1     3882.3589967861     3976.2198294504     4117.1280543423
     -531.626732082765557      533.369859980236583     1     3804.1652524920     4039.5578907237     4242.0696342433
     -531.678114598714956      536.129359575660828     1     3801.6078384323     4046.3963924316     4269.6583469874
     -531.566001975894096      531.945498525911262     1     3823.2579985914     4009.4547423473     4270.7212561172
     -531.644213360688241      534.983067573420840     1     3811.6193259158     4031.0991686181     4268.5734309744
     -531.408598583289745      533.598172342621524     1     3816.4362259270     4047.5212671614     4273.1306852190
     -531.252405740978816      533.078169759420007     1     3852.5444328652     4036.2176320226     4262.7517702496
     -531.608049587054666      537.032754891089780     1     3837.5960147045     4016.3884802237     4273.4271307312
     -531.678103177820958      538.845820345202355     1     3852.1833528035     4006.6096978363     4265.6563063624
     -531.659453953232514      537.868231523036116     1     3854.3261992503     4008.8804687433     4259.9041449663
     -531.622101549911577      534.626487865467539     1     3808.6456069818     4028.7600676431     4278.9591581695
     -531.656527010537275      537.011565937988735     1     3826.1499487144     4016.7609013835     4282.9354672867
     -531.471646914903886      537.165365438951312     1     3821.8568398730     4024.1666826961     4274.6108869267
     -531.818163190267342      539.655691994846734     1     3811.4302327735     4030.1817293161     4272.6987585831
     -531.378462004593644      534.944372427649796     1     3849.6054334220     4035.1505723844     4265.8996770667
     -531.333747163442240      537.429155721655434     1     3861.5982436201     4038.0087576667     4247.5035507714
     -531.278053927170276      534.050069887504719     1     3879.4222161203     4038.3712961865     4223.3158349740
     -531.263074233636416      535.217286139659677     1     3862.2817244162     4053.3173962673     4244.6109004126
     -531.300848515602183      534.718666402035069     1     3862.4128284701     4031.6314336360     4244.2841085308
     -531.226473945980956      527.505835596155976     1     3830.3354972804     4041.3025201572     4245.3041875545
     -531.449639016660399      534.960552630880670     1     3810.2971717620     4053.0055396059     4283.1216148665
     -531.414395023730435      536.998363203447525     1     3801.8251459352     4039.8719461895     4291.9945072174
     -531.438857808904459      538.659013591439475     1     3796.2998092786     4135.3270781897     4238.8181624684
     -531.490443327844446      540.789952994276859     1     3795.9146419534     4134.4252542596     4220.5601321778
     -531.412847605546972      538.174426370556830     1     3809.1454078347     4123.0023989776     4208.4403280798
     -531.528593124137160      541.467544402692056     1     3800.9980304883     4070.1323481700     4261.4536049212
     -531.338172226754523      523.657671513666855     1     3932.2966815646     3992.8076295596     4110.2590297780
     -532.257215472072630      528.757484046001764     1     3917.9414978699     3932.2468472346     4120.9706603324
     -532.079567141175403      532.563535114967522     1     3863.3690344233     4003.8541292989     4199.7085657888
     -532.161744980853427      530.928666048546916     1     3867.7619986519     4002.0863738989     4183.6138696529
     -532.058942800176737      525.170287147570434     1     3907.4351303258     3955.9635798472     4109.3153081780
     -531.649794754118602      551.954952803320680     1     3700.2646655750     4155.7117279778     4217.2752701490
     -531.009167183276759      544.051992430788118     1     3745.8239613249     4148.4065670880     4204.4530437975
     -531.389833399792906      544.179391774307533     1     3737.7820744131     4132.2817562953     4225.0488229699
     -531.367361732688892      545.035658841599115     1     3735.9448827143     4128.4182482729     4250.4680726172
     -531.375857768261653      547.432258826976977     1     3710.5997491195     4165.8966159098     4231.5308545546
     -531.309447878795254      545.173059194498592     1     3743.5997955104     4135.9282295490     4241.2853154416
     -531.302701887005014      546.154642285653722     1     3763.2918165803     4129.7561931285     4237.6455457275
     -531.431062753730089      544.711945231259620     1     3747.6565920765     4122.5630600932     4250.0363552138
     -531.513135566832716      548.277440762667879     1     3716.0505186487     4163.9446907459     4240.6767772853
     -531.380902366135160      543.444127090562347     1     3739.0333274969     4159.8192744303     4224.2644274897
     -531.388087178475416      543.808323949620330     1     3743.6562504649     4151.4023334468     4225.8388508160
     -531.477338024858796      542.309441908619533     1     3725.4309560482     4120.6336259625     4279.0930424130
     -531.450876393874864      544.690053381217581     1     3733.7855640965     4123.7025376158     4272.1405082857
     -531.366490766916058      537.495295190651632     1     3774.4385292690     4089.5907200994     4238.9218646604
     -531.558006351820723      546.975280283447205     1     3717.7497992523     4133.9043114757     4251.4500245939
     -531.367991288834332      542.940418049762002     1     3715.7190899195     4151.3444198136     4244.4439688189
     -531.500724344119476      545.679130560888098     1     3714.6448173493     4132.5109164059     4262.7860706726
     -531.955643180754237      519.788774439858685     1     3917.5959443425     3951.7450651745     4043.2577946186
     -531.901104114075679      518.945174312349650     1     3922.8396999141     3954.3598375857     4049.1592927897
     -531.150749378002729      535.130956399333172     1     3751.9736234599     4121.1356313165     4179.9699105381
     -531.968147498448502      523.046440077663192     1     3885.2395112550     4003.6723771280     4058.6075694175
     -531.965112940102813      523.531272580731184     1     3881.3736215909     3999.8484259366     4075.3499235896
     -531.997059226657598      526.469861542697345     1     3879.4063769627     4016.1268166901     4054.8628741549
     -531.996598123564581      525.608515173562637     1     3887.3679658674     4017.3632050311     4025.2251946677
     -532.128959527518646      526.806983525923670     1     3879.4712665074     4021.7986063149     4037.5948655691
     -531.798601028125518      524.115940967495931     1     3867.3113738788     4037.0248893772     4060.7971874289
     -531.814380862532403      528.659757674514594     1     3849.7724905319     4038.0081295248     4087.3430445885
     -532.526622325187077      530.424450954392569     1     3858.6099170145     3958.1309139587     4117.1464787565
     -532.400171825873372      531.354313238677605     1     3885.9036953419     3965.5281780714     4108.6204664326
     -532.297778801246523      528.893261753649085     1     3889.6500385474     3947.1497984677     4107.5762615455
     -532.345533110467500      525.075621338565043     1     3865.4061826092     3979.7394732878     4087.4581503222
     -530.865752202919907      541.978118039072911     1     3769.1742174799     4145.8381645247     4199.9540806847
     -531.392649931930350      546.018233747895465     1     3749.7857279285     4129.5919897866     4232.9180245935
     -530.872697439788453      531.854315207542641     1     3853.1807731589     4062.8398847853     4208.3676822585
     -530.932641287158276      531.350855734537618     1     3860.7490507122     4042.8356721081     4201.7760577121
     -530.957515441218334      528.175320428751775     1     3845.3522482438     4042.5369649652     4232.9023282050
     -531.385422741975276      534.285594556918227     1     3816.8101650714     4048.2699288893     4237.1456764842
     -532.433171624622105      529.225903540087415     1     3860.2495459185     3994.0791202501     4058.1264422660
     -532.404026354093048      524.863911777776480     2     3865.0807312209     4000.8837297479     4039.8310362813
     -532.445705476710827      524.019756775679298     1     3875.9874484928     3947.8175166880     4090.5034841440
     -532.435780272697684      525.708712184431420     1     3866.7203892454     3961.6040233686     4097.7417139420
     -532.448495206738130      530.243682473520494     1     3875.7420626152     3957.0990440889     4089.2983373791
     -532.461663588363990      531.806846322133310     1     3875.1894063984     3952.8071867259     4091.3488348299
     -532.533844941142206      525.039287604674087     1     3888.5442875153     3935.7177342092     4069.9568930584
     -532.558253596845930      529.607459931180642     1     3879.3102478444     3935.0329275276     4083.5331454581
     -532.497497572583939      528.832121591392252     1     3872.7469567807     3941.7477488368     4107.1556415810
     -531.163849719663290      543.079227128728007     1     3707.6191070539     4156.3862794084     4230.9625946111
     -531.508035195066327      546.125407928970503     1     3709.1818922622     4144.6180523862     4240.6603440274
     -531.414707484654059      543.748745826718391     1     3744.6657838519     4134.6425051867     4203.7939771274
     -531.255510331376740      545.501341255863508     1     3734.8260236457     4144.0894583907     4218.1642343236
     -531.778479142069727      553.323777143943744     1     3697.0966632433     4114.6267809714     4302.5783871891
     -531.239242375793197      548.904086231587712     1     3709.6082618452     4123.7285442195     4298.5132177009
     -531.084151816785720      532.635800137798924     1     3849.2542658234     4037.3352914653     4209.6191599732
     -531.035977020114842      530.623163153686733     1     3830.9156166421     4059.2870929913     4198.4749746962
     -531.198684171338073      535.359117074038636     1     3805.8868933073     4065.2609318528     4228.8314136501
     -531.115037387220809      529.715084619489744     1     3797.5994563208     4096.4854026104     4242.0410688574
     -531.174886792370785      534.867790543905585     1     3794.0033174308     4091.1894529228     4237.0777985228
     -531.427275809211778      536.890787136769063     1     3833.2087991012     4029.1483990066     4219.2938789769
     -532.087068271736143      528.336926624721627     1     3949.4122727338     3984.8470368455     4039.8134556468
     -532.581732060249124      534.315147089047173     1     3930.0391317822     3976.9857052022     4025.1034457918
     -532.607269832402608      534.673510236191191     1     3922.7990020601     3977.3620232677     4034.3917979867
     -532.576127436623437      534.045313860715396     1     3931.8359762388     3972.5792113768     4027.2585077124
     -531.967308107346184      523.586265984792703     1     3915.2234409609     3989.6809675792     4054.5951290895
     -532.510212401745662      527.552301895617234     1     3872.5838204665     3959.3483517483     4081.4938825480
     -531.221237822819830      548.336472382613124     1     3724.9260784210     4133.0127377647     4246.9983661964
     -531.183965817422632      545.369013553168543     1     3722.6763825446     4128.5928171876     4267.2939434513
     -531.389748228633380      548.700451884971812     1     3720.6340286783     4166.1975959937     4207.6800158938
     -530.636468336869143      518.075522298030023     1     3814.2985278005     4095.8445989701     4120.5268137274
     -530.595847417076584      518.717754282495662     1     3810.4231620508     4094.5991071566     4134.8426641333
     -530.375240385567622      517.146444919480473     1     3792.4501727697     4130.5592736793     4163.5590034300
     -531.456046383005628      538.258545244020866     1     3792.5446157067     4102.2892091901     4173.4217365290
     -531.365699413468292      541.511442337863627     1     3765.8961029939     4094.6835078826     4226.6760996471
     -530.942237411063275      531.378514222263107     1     3792.2792214762     4115.1813547945     4189.0350674286
     -531.502387088859791      551.982844727725819     1     3703.6882697176     4157.3986524941     4248.5130416090
     -531.279730131458223      538.323663891911906     1     3723.3216464865     4141.4293612979     4217.3638440475
     -531.502144266990740      551.994094272914595     1     3703.5334209408     4178.7236127825     4226.8895235941
     -530.990051922514454      535.607648253609568     1     3794.0226287917     4091.6791803859     4220.4114350935
     -531.195617605688426      529.878384788381140     1     3827.2883826632     4073.4315639487     4173.8120044108
     -531.219221458290008      528.058935241259633     1     3842.6719348196     4049.3051338750     4172.9145963808
     -531.133475830562134      526.807650302148772     1     3839.0744699056     4057.0139620203     4190.2633487956
     -531.156101719793810      527.885715711301486     1     3829.5205161209     4069.5842132641     4191.5520586895
     -531.447619451593027      528.165124249314999     1     3842.1175388214     4026.5927561458     4215.3704301439
     -531.400451298980670      527.174114694044420     1     3855.8909388231     4008.3732296622     4248.3300477626
     -531.097680978711310      529.051439236857505     1     3813.7286754464     4093.3926903387     4261.5709251627
     -531.035610476906299      528.993262765211284     1     3818.6543381831     4063.0032211143     4288.0430872637
     -531.311739340696818      530.220137581008885     1     3800.6360693258     4062.9338784143     4310.9518401985
     -531.311950520627306      532.525914536484720     1     3811.5615456373     4032.7117319278     4319.6901356599
     -531.257064976908396      526.960018718329025     1     3836.6352417723     4010.7896343540     4293.4883291074
     -531.083028629916271      524.929878176338889     1     3851.3349799239     4026.1986632468     4264.9715196778
     -531.013997156964820      524.459093376413875     1     3827.8143529381     4037.4743898464     4233.2162351576
     -531.055958337736797      527.543374012499498     1     3825.4251506168     4037.2239059394     4225.7824368636
     -531.395168382537008      526.539040538257154     1     3878.9210362603     3996.1202760483     4124.7636609247
     -531.469384059846789      533.609726888220962     1     3875.5207088365     4000.0162222592     4133.9541445003
     -531.347418606181009      533.285243517208869     1     3815.6633419855     4058.0750355882     4195.4397072007
     -531.338500469930068      531.916700877362814     1     3806.7751163413     4061.1392891595     4202.9782911973
     -531.221340349360958      535.957952830882391     1     3779.6762742543     4098.3129253340     4254.2843198466
     -531.198561585953598      532.853321961088000     1     3796.4493032982     4074.5726426689     4236.0407449772
     -531.681496669040371      520.653708781337400     1     3923.8612032244     3967.5741714303     4070.6980854081
     -531.453798418981705      538.533278880326861     1     3794.2558159214     4088.1068466847     4160.1289240013
     -531.360923352840018      532.116089684117014     1     3823.7836171759     4064.0381098508     4121.6275967337
     -531.600546186158226      538.747071197972787     1     3796.5833494292     4081.7815805206     4151.7036509648
     -531.355570133405195      537.489112129151636     1     3799.8358013455     4085.1148600427     4172.5436229693
     -531.249163156459190      538.183924162784820     1     3823.7597849930     4077.9075477383     4179.5155407757
     -531.311721019572246      533.966034451608039     1     3845.6728319332     4051.1670068883     4169.0067693578
     -531.179602320516437      535.035897434425351     1     3805.8835440643     4097.3019742543     4185.6097945313
     -531.215910113651262      536.653534997692191     1     3804.6608497064     4070.2930410402     4194.7350885263
     -531.124478546458704      529.162014667341623     1     3822.0210854871     4044.0045712167     4200.3643693847
     -531.071950888206857      526.960938472509270     1     3819.9705624003     4081.7186391532     4185.2563722684
     -531.047614230116551      526.655147103262834     1     3825.4945494589     4087.7801216678     4199.4354020532
     -530.826510864078273      523.304137841768807     1     3853.1940400718     4049.5647037653     4218.8905751403
     -530.876271185923656      525.579223778001165     1     3875.4563518593     4031.4066139639     4199.9513834246
     -530.899224201596212      526.801203243943633     1     3859.3049242166     4051.2874156288     4214.4249846878
     -530.800690609713797      529.530533084649164     1     3838.3438347924     4086.2723270275     4241.0039486308
     -530.803429770108096      525.463361423306537     1     3844.0909857997     4080.2222146487     4234.5339594960
     -531.240301629149599      533.554803989056609     1     3834.7989840351     4028.9039176058     4211.9855925791
     -531.518179550747845      535.918552606349408     1     3803.6192491774     4077.6629616710     4198.2746756071
     -531.779164563324230      524.562861359265753     1     3912.4060253133     3987.2432420363     4056.7352381960
     -531.973029013160499      525.989887524570008     1     3913.9142819576     4015.1724907946     4048.7615508135
     -531.408121203107498      532.903520920169626     1     3818.3806162504     4045.3159345253     4198.9494427029
     -531.285025372643076      532.683679277408714     1     3872.5015707643     4016.7771828539     4167.9135140920
     -531.276780842623907      527.980577530347546     1     3871.4168708635     4015.4185112840     4158.9456725897
     -531.194324490035001      526.078345533218794     1     3836.9702116238     4026.9449762382     4189.0494049739
     -531.474411330013368      529.555816024249680     1     3829.9315714530     4008.4158073456     4199.3968799706
     -531.425682963906979      526.709727707097500     1     3829.1513057512     4008.6098406839     4218.2299231931
     -531.456770434983696      530.395488519342280     1     3813.9635336484     4022.7398565124     4220.4013056306
     -531.506554567261787      531.457905035234717     1     3831.9427160985     4015.3973223808     4200.1237441133
     -531.361233244955088      549.663896735503158     1     3711.7224792610     4158.8674273311     4251.9514309392
     -531.185044928636557      537.675952818653286     1     3732.6226905745     4148.1668074001     4209.8693937210
     -531.193876776177717      539.138467090748009     1     3772.1377255734     4088.0689639811     4210.5892300824
     -531.534367475241766      542.403251969368284     1     3769.1410387627     4076.5996919398     4207.7328290036
     -531.452474866361740      539.414533043763413     1     3797.6058427913     4082.2340384573     4148.4386180068
     -531.053260850817537      535.852816621665625     1     3788.2561616061     4109.2563585301     4188.5001745578
     -530.636454820528343      517.115983539022409     1     3801.3385597418     4104.4994333017     4131.7136498205
     -530.859132393755431      539.649242759540016     1     3789.2228136724     4126.9133288675     4200.1698983874
     -532.046654496482006      526.049005137499194     1     3918.5733389663     3971.6489598526     4080.6714006634
     -532.043341958472638      524.794657554751666     1     3905.7161151476     3992.5271571779     4083.9506458525
     -532.002002551088140      527.028886514226201     1     3893.3980429013     3999.3132324840     4093.9362104707
     -532.001229956341945      526.240322755387865     1     3894.0392748667     4001.6314090770     4089.3411491525
     -532.276104171992415      531.644342769905165     1     3890.0497926144     3966.4689932961     4122.1701098648
     -532.281682037575365      531.766579994640551     1     3894.1166444927     3957.5138646600     4118.8725673949
     -532.296173343257465      532.449073657029885     1     3905.5065082220     3955.5581605974     4111.6552095191
     -531.528571714460213      552.176564909627473     1     3703.2329449710     4196.3447134545     4225.0572497703
     -531.486345838507077      550.155783211864104     2     3703.1717496450     4219.7963355205     4221.8712017636
     -531.320819820893234      549.183496265871327     1     3699.9929319539     4184.6257251941     4249.2116523821
     -531.231926892523006      546.471248832596643     1     3696.6365975715     4186.9607412402     4259.9091809340
     -531.213849465231988      547.509521129032123     1     3702.5805523542     4190.3870769781     4283.5406330407
     -531.210206594677175      547.652435138249189     1     3695.2066225655     4178.8810888251     4294.1034383645
     -531.512552545489143      546.655967914079838     1     3697.0529414697     4151.8784225481     4313.6776717809
     -531.600656782019200      552.211811586524504     1     3701.6680351003     4145.8050224264     4307.0108971601
     -531.628285026962544      552.706016050145990     1     3718.1619592667     4113.8660051184     4320.4330645779
     -530.978384227061269      538.162385466008459     1     3782.0851647666     4093.0518957342     4223.3451999333
     -531.048256979712733      535.341555971634307     1     3813.7551236633     4090.0105889105     4173.5791476034
     -531.148137570181120      533.508909850550822     1     3797.9427159277     4092.1371713620     4189.5049327921
     -531.241099710979711      534.996104105053064     1     3795.0526746853     4093.1600785742     4177.6398014931
     -532.504840630836497      530.070002236028813     1     3884.7551407940     3936.6933822207     4107.1196572432
     -532.428627983813271      522.235099988770571     1     3897.8545442869     3941.6010403029     4086.4647591197
     -532.464654627629898      526.748243068735974     1     3866.0512602474     3974.1181175915     4097.3730809350
     -532.464034563488894      528.721256481442651     1     3866.1287757940     3974.7511135575     4099.6372025040
     -530.666712578065244      517.197796198162564     1     3788.7357832562     4109.1069632170     4167.5176448192
     -531.593001892084771      527.655121919160479     1     3871.4759682867     3964.8350708950     4209.7971467439
     -530.685962545344864      512.526683556367175     1     3792.4090573119     4085.5108751529     4178.1021631057
     -530.688952296028674      518.125813641812783     1     3786.1870834095     4102.7418037059     4184.6570706885
     -530.639006511806997      513.427491782084303     1     3815.1540566221     4056.0714775360     4202.2526636026
     -531.019539589751389      534.099098019692860     1     3800.4156413147     4111.3268656372     4197.9201355908
     -531.001465238351329      532.041355474300531     1     3811.4208623111     4084.6002372638     4211.9525572752
     -531.268195862392986      527.595678906740773     1     3824.3988014200     4047.6494563976     4269.2215931415
     -531.301179211957219      529.610798067680207     1     3830.1257354227     4028.6902970991     4303.9263316936
     -531.083500512023420      522.961209296835136     1     3838.5728538627     4044.8189216477     4220.8836567158
     -531.058921966541106      524.475135497454517     1     3866.7987457686     4037.9469218765     4161.3399025014
     -531.110589124842022      524.390115551112217     1     3878.4640833087     4016.7849786393     4176.0436171141
     -531.102064444986240      523.508847257250636     1     3872.7622935510     4013.2447608289     4191.6333718406
     -531.079751615340570      525.574609343138150     1     3881.0446711775     4017.9942874035     4170.3667230708
     -530.888633629790888      519.993232736145046     1     3857.2810751109     4048.2493161760     4229.0722200148
     -530.767824287221174      521.134434741914561     1     3864.9387897846     4051.4936449762     4224.3589301211
     -531.243863591924992      526.339409214804732     1     3904.6219948414     4002.5254450667     4207.7814169436
     -531.000952073708845      522.316303642793059     1     3878.9040822707     3985.7265377745     4268.6525702362
     -530.994303486529361      522.105120713192946     1     3879.2282732247     3985.9427584460     4271.3771827240
     -530.995890008938773      524.346962218544149     1     3857.0009143028     3999.6739014775     4297.3098813810
     -531.001241086307004      522.740532889741189     1     3885.6973317023     3974.2549843841     4285.1821042712
     -531.072388778551044      523.850634233314963     1     3924.5628269422     3965.2771593993     4247.0347544844
     -531.071416701279645      521.704522157095539     1     3928.2693651005     3957.4375638630     4243.5202250680
     -531.072737291343856      527.012276086711495     1     3911.9252111744     3967.8741023659     4268.8858919763
     -531.137209507612511      528.081492987007550     1     3870.9038247747     3992.0232263671     4272.3420499724
     -531.140584662112246      525.335461158525391     1     3905.9766380238     3966.4937391036     4277.9583038134
     -531.083339914705562      524.539139728599025     1     3866.2814292473     3992.2336268777     4311.5545556482
     -531.021548263353225      526.468920447228356     1     3839.7643896330     4007.2776502889     4292.1441692679
     -531.012536292167283      527.632616598092682     1     3827.0559783359     4028.9141341458     4300.5596892786
     -531.058603727241916      534.438633822976499     1     3739.1424897034     4063.3951514861     4415.5444934098
     -530.861486321825623      526.725074317211693     1     3797.3515788736     4035.6715169150     4341.9953755683
     -531.030294261837525      527.251335676722420     1     3767.2699648744     4054.1236770273     4345.3148216361
     -531.003366273501456      526.207811171077537     1     3751.9335258585     4066.2156569336     4358.0053366289
     -531.134793718837727      530.963300700617424     1     3758.9960246442     4063.1582990509     4352.1914397925
     -531.099120853715931      529.543639788716177     1     3758.3335448271     4077.6456984447     4355.7377898622
     -531.531658669107628      526.571166391200222     1     3748.0566288375     4093.9771711810     4352.9542468788
     -531.533383505094889      526.657905113830225     1     3770.7614297162     4068.8279476847     4351.3278429385
     -531.409671752599365      524.864450727279518     1     3787.1231056868     4085.2552062564     4305.4381072608
     -532.488627794005765      529.284424477824928     1     3865.7535405406     3953.5111155497     4178.8197288885
     -532.471717463699633      524.465163358343602     1     3873.7627972409     3946.2832754552     4124.7201747183
     -532.395982410195188      524.577277739112219     1     3898.2099004408     3941.6976586736     4090.6462295817
     -532.446686776575461      526.519355366105515     1     3904.1497739768     3934.5663083424     4092.9657876396
     -532.104803803782374      523.344116836147577     1     3889.9773517839     3977.1465492633     4103.3378900277
     -532.405280744982292      524.930785147673191     1     3871.6243205567     3971.3468216754     4087.9822468903
     -532.428963752718801      530.348011498638357     1     3851.2507949699     3988.9914191794     4109.6458715874
     -531.325339289127669      549.157815009475598     1     3703.7300517662     4189.8596351405     4222.9270750866
     -531.230107040276607      548.089934150726208     1     3719.6102397392     4150.1145173549     4256.9884633195
     -531.275995919326306      546.231981750825184     1     3714.3851980107     4157.1958633654     4263.5408239025
     -531.482833462631902      549.324739258931231     1     3704.4600030433     4159.0203364528     4269.4193675539
     -531.526201075116319      552.019622330491302     1     3702.7258002741     4160.3197583934     4262.2768245820
     -531.286226956617384      551.064470313747506     1     3723.0140565114     4177.9856105360     4249.7053311637
     -531.521391696513433      552.043568855257718     1     3703.3909597245     4151.0323520604     4270.4647406297
     -531.632632501354237      552.817950063112221     1     3717.5971603092     4096.7352340678     4336.1720083718
     -531.478578210460114      549.243387359565645     1     3704.8640038433     4158.7765245514     4269.2147050496
     -531.409973396623286      548.740584279796053     1     3709.3324095304     4142.2811623472     4309.4161375866
     -531.414293645683529      549.106935088351406     1     3717.4484429672     4124.4797147515     4334.6418704882
     -531.549623767586468      550.057973392298209     1     3715.3426335576     4147.8356700518     4250.6111074304
     -531.098587821019009      537.862080847344146     1     3739.8901828556     4095.0658856887     4348.1019780095
     -531.096668154197232      542.013600077162778     1     3738.3870608922     4101.4574190572     4337.7916152492
     -530.943594547421071      537.024632840227468     1     3772.0964898810     4125.9857589469     4235.9671764143
     -531.014998585745502      533.993882575076782     1     3802.1475355812     4119.5669843938     4188.5359311655
     -530.980501578926919      527.501732731302354     1     3811.7630899359     4097.7428075409     4185.2945613972
     -530.948176146097012      530.140313292984047     1     3793.8350440788     4106.2571710675     4223.9218774625
     -532.109539042659890      521.605302289997553     1     3926.5752287765     3965.1600151220     4026.6856089431
     -532.092395689838895      526.081224751454329     1     3914.1602871097     3964.9453178508     4041.6239103813
     -531.379626499512483      549.340544498903114     1     3741.5280125144     4120.7565619285     4264.7723608499
     -531.387992097604638      549.367377929259533     1     3728.0235781651     4134.4156587658     4248.5745843476
     -531.353670373901650      549.572975035182708     1     3725.7700506415     4132.7273336012     4244.1498449362
     -531.031001913781893      535.892904028905036     1     3747.4460685186     4119.7496263006     4228.6426956476
     -532.011156093841805      526.708143622449143     1     3876.4158835498     4009.8791270815     4089.3321837176
     -530.911072091514825      514.875367413037566     1     3852.5520063913     4039.5887073244     4138.8279500790
     -531.056719089719536      519.555102781342953     1     3857.8706706794     4033.6807100801     4179.3480544027
     -530.879048394750953      521.040735403482586     1     3851.2268515395     4053.8698081321     4151.5390863140
     -530.921011485228178      520.634634046503379     1     3865.5277089986     4044.5609787623     4109.4429684137
     -530.971067447359019      520.017666045932970     1     3862.4881182414     4030.1596788275     4109.4885600187
     -530.938874585107556      519.572547928279278     1     3862.1008915077     4030.4189933889     4112.2590153827
     -531.372106412711901      532.646469580505709     2     3791.9641954895     4055.9098550188     4270.5476060668
     -531.740421943447473      532.057421180668825     2     3808.3047449754     4008.4213592479     4250.0586970090
     -531.556234726574758      549.345231025503836     1     3721.7618870961     4108.4644064550     4322.1810764252
     -531.564826665311671      549.573437082222767     1     3721.8041344007     4105.6688465200     4325.0338728318
     -532.337773765453562      527.114688709433381     1     3900.0439800589     3942.4176871301     4101.9749709409
     -532.326673808729311      524.597065532127431     1     3911.5457461849     3942.2727351550     4077.9893228371
     -532.318349090739389      526.238189219047285     1     3921.3517820357     3937.0385466822     4063.7183363540
     -532.335796536663565      531.873831335207342     1     3908.2124433283     3974.9538451961     4093.0418194190
     -531.721790292388050      524.595149954578460     1     3896.8481046409     4012.8415232313     4133.5753563292
     -531.759611152674211      528.781281458461194     1     3859.1699646570     4050.9911809241     4164.8282943929
     -532.448844522873173      528.865926850879760     1     3857.7522855182     3968.1438068991     4124.8874789748
     -531.896482543302000      534.409347558303807     1     3871.6443866488     3960.7437956170     4253.9708967697
     -532.002905626763777      531.865561113215676     1     3831.1189087060     3980.9891033407     4253.8456729417
     -531.997942618548109      529.672952889011412     1     3816.1036010563     4002.5749145320     4265.1122937633
     -531.531596114423223      528.908391836520650     1     3811.9754276712     4080.9708826207     4172.1764788274
     -531.516594241565713      529.311758839258914     1     3818.8645720336     4068.6133130169     4156.4512846264
     -530.823032273011677      517.030934634807409     1     3808.3509217654     4100.4001635888     4148.3667835025
     -530.943438223301996      521.353833761126907     1     3836.5803219352     4097.6373808996     4131.7723008151
     -530.460247215555569      521.819682778084257     1     3827.0666271123     4118.8662223373     4145.7508980516
     -530.464520265850751      523.279358824188080     1     3808.0097593238     4129.0556661177     4166.6340155059
     -531.025694374209479      530.519175524315187     1     3798.8434506794     4107.3081615680     4159.6718484440
     -531.027670116217109      528.875596972280619     1     3829.6383561908     4082.4918267960     4130.5002406160
     -531.275284183189456      536.972164995666276     1     3799.4720628284     4088.5647604897     4167.7953776819
     -531.080115609304812      527.227234561868158     1     3830.8968546458     4064.7654604146     4144.5468916975
     -532.002017472978423      524.147736774337659     1     3915.9030030278     3971.4222517570     4066.5848278988
     -532.006421620301808      521.514927171271665     1     3910.6735519533     3977.0309246151     4052.3466081502
     -532.008178157767134      525.144677266752296     1     3909.5109702218     3986.3315695635     4057.8905950197
     -532.042159277170640      525.586110024440700     1     3901.5739117990     3992.1772987233     4077.2184020610
     -532.031308538647181      525.208787385634196     1     3909.4835889090     3978.9463093302     4077.7915451497
     -531.992738567394440      522.066810791719490     1     3906.0572605683     3966.5792597411     4095.0513937041
     -532.067718400846957      528.052533839778334     1     3907.3315252545     3960.1656603177     4097.1390807244
     -532.142611824328810      529.754954173069905     1     3889.0985689524     3964.4936312093     4113.7652847203
     -531.668005307764702      527.489162837815911     1     3900.1871775124     3993.1684742345     4149.9518801796
     -531.783747324036995      527.829305646617399     1     3892.1943104679     4003.4463681376     4159.9333285652
     -531.781873885194614      525.145080455936636     1     3886.5528541324     4000.4495232225     4147.2926577163
     -531.099751784964155      538.404064569298157     1     3759.0537867441     4115.7943782496     4252.5927500716
     -531.372426114797690      537.777530909044685     1     3769.4513239434     4115.5195687919     4227.9875467900
     -531.482446620678047      534.484311138098292     1     3793.4008712960     4085.7114364867     4212.7056438613
     -531.958278135830483      518.081190392492431     1     3928.8168956484     3943.1366316564     4035.2752508614
     -532.343962017592617      536.387851958151145     1     3879.2352703309     3986.6008616265     4141.5651841525
     -531.914482539069240      521.402997776826965     1     3924.8394091140     3961.3491324632     4047.1920085971
     -531.915503234227344      521.989759720288816     1     3918.3528967876     3964.0403807625     4065.8845131594
     -531.908713819919512      521.212414778462517     1     3914.9468998370     3969.1831549102     4065.5263620748
     -531.907687785293547      520.341480855118562     1     3920.4529597935     3967.4704617977     4049.3788535580
     -532.183683257741677      528.003463198642862     1     3859.7106646782     3990.2587844264     4130.4112073932
     -532.302975900876731      527.306408353549273     1     3901.1320350180     3955.9249641359     4104.7569687734
     -532.247093544270570      529.234949269463186     1     3873.2801069748     3985.2224379326     4114.8003150421
     -532.129868154704582      528.979767752809380     1     3873.7667066442     3999.4205221549     4084.5636494973
     -532.272386750760461      525.293237283921485     1     3882.7483554839     3979.4663627221     4067.7109700765
     -531.894482911113414      523.783961805596959     1     3904.2978649821     3996.2555661543     4081.5535912830
     -531.216851161812087      523.190008277303718     1     3835.6172959393     4110.4308439928     4120.8425296760
     -531.534181194591270      523.980172626117792     1     3867.6596490574     4062.1625630037     4128.4474563758
     -531.639783749113349      528.094179190812838     1     3815.6363754856     4118.3299892891     4179.1867795759
     -531.709360556791353      533.310050940261931     1     3818.6913293853     4090.6615384691     4192.9229613328
     -531.729823754266022      531.045791586904443     1     3847.6281338233     4044.9200472143     4179.4878878715
     -531.354703979833516      524.004432631496115     1     3831.2364314136     4085.4798755212     4159.5619891172
     -531.138631002757165      536.490027689866793     2     3807.8774579599     4094.7055335375     4165.4304854803
     -531.106726676114363      539.561029150477680     1     3822.6729285207     4095.8875290514     4155.7176858666
     -530.546115359513351      519.332464078791531     1     3808.2315624997     4105.5955976416     4138.7426330362
     -531.953789321658974      522.734096056859357     1     3923.6241528229     3954.8557839162     4055.2014973968
     -532.003466430273420      530.397636528744670     1     3888.4745116464     3968.1825915405     4195.9589866509
     -531.803293985948926      528.627819519839932     1     3878.4908577761     4019.2647435586     4200.9691844086
     -531.799113941851374      522.053327081761495     1     3906.2832480620     3978.9216743193     4027.0839852080
     -532.148819587980825      526.028755386459693     1     3896.4327708996     3986.9923553544     4039.2587134609
     -532.115660817948196      527.885697967289957     1     3881.6381092729     4004.6190942496     4060.0697694239
     -532.074137928334949      526.520002793946787     1     3873.0188388148     4013.2267364735     4073.7037780867
     -532.027374926280004      531.163935198825584     1     3875.9024103641     4015.7718967177     4105.4325816707
     -532.008303902552370      527.072973700417151     1     3868.5923315995     4013.3980359485     4108.5937369619
     -531.997067496366640      528.497474234576657     1     3855.8839854748     4023.4231574087     4115.7440373340
     -531.183012243155758      524.075049272785236     1     3839.3730625065     4110.7672825209     4123.7386588947
     -532.541867152355621      534.720395619391411     1     3839.4796689207     3975.5338997520     4154.0764765231
     -532.539088121536224      530.289171101546913     1     3865.8173394725     3955.3414697524     4115.4104963239
     -532.523903343168854      529.886562308238581     1     3873.2763835610     3957.6447053408     4102.4260507886
     -532.532282722858099      527.537165515535207     1     3887.6026575897     3943.7634161046     4076.3204499101
     -532.125013809854750      530.705993029103638     1     3899.7736155422     3992.1653491033     4121.5123667445
     -531.976990697627002      524.793989781140340     1     3886.0759082378     4013.3866111473     4131.4021340212
     -531.992200080393786      526.045623500613942     1     3856.6230290355     4060.3629371546     4137.0562112962
     -531.856173796181565      525.123873398292289     1     3868.6564685310     4040.0426960742     4110.1338109552
     -531.864185832426301      524.155735881089299     1     3871.6733797214     4024.3943615287     4113.1157737249
     -531.806362144369928      528.201597990951768     1     3878.2865591743     4003.8760663625     4155.5203564958
     -532.324766766769017      525.118731867726069     1     3892.4296051339     3950.6516364067     4106.9191104527
     -532.571097246550721      531.430578250910344     1     3879.9516008751     3972.9530362348     4050.9069152652
     -532.050197196235899      526.713178024068725     2     3862.2055338500     4025.4418689438     4052.8731455326
     -532.147851290641711      529.716119937944995     1     3863.9654368785     4032.8854993402     4047.2594355769
     -532.402827992417883      528.934209528117321     1     3874.0974125873     3967.1274729914     4050.8928641012
     -532.879812308949340      529.914771241353037     1     3866.1032289602     3955.4157492527     4053.8707575652
     -532.357476926796380      531.321429915151271     1     3902.7212851460     3974.2744577272     4079.9997145793
     -532.171700316906140      528.377173020741566     1     3918.4367062537     3965.1815286283     4097.9083967312
     -531.371776518727756      526.425236313831306     1     3834.5074492908     4031.4452243225     4136.5410534070
     -531.214779190741751      526.408034061946410     1     3847.0811519006     4054.2899272508     4120.9362178754
     -531.295790654234906      533.019199957121259     1     3810.0845454072     4078.9865606260     4265.1252655132
     -532.426356182267000      533.210058598910678     1     3829.0152875362     4024.3856890311     4147.7136986912
     -532.418089283954032      529.812274940901375     1     3841.0465496977     4002.9570367053     4141.1049410591
     -532.416509489002806      531.577924357075062     1     3845.0505334225     3996.3848171165     4170.6750020541
     -532.308258014378225      531.189111063903852     1     3846.9749253599     4000.4005206550     4154.7165689602
     -531.221920508061771      535.929970779472569     1     3807.5216689010     4109.3518356891     4166.4626683179
     -531.062404407410099      527.862066017216307     1     3851.9686381625     4069.9523149396     4145.5784710021
     -531.042951683030537      530.918865717594713     1     3827.7721406013     4062.6691942585     4208.6329466251
     -532.013532182670360      526.983167492023313     1     3878.9204670367     4021.6877523291     4080.8652633175
     -531.888930409598856      521.092737088668059     1     3872.8454725699     4040.4733130183     4083.6465984276
     -532.018792386191990      520.432300214341012     1     3933.6165149510     3966.9100591785     4030.0532395907
     -532.022461846060196      520.387637376454791     1     3936.5064601284     3962.5413386478     4030.7627566610
     -532.033291838635591      519.972102757281505     1     3915.0152940374     3968.9424698887     4044.6397927981
     -532.029101043997912      521.291066805371543     1     3909.0057333462     3966.6103463766     4064.0586497327
     -532.180036989940277      524.186425956037965     1     3897.8680409175     3966.9065838587     4086.4057318903
     -532.002939284431250      526.661960411420182     1     3857.8170510065     4007.8011714913     4116.8157469080
     -531.211601299044105      523.222785307651975     1     3846.0371180371     4093.9274172757     4127.4937636395
     -531.610435884574599      529.782506539802739     1     3846.3619862491     4095.6195804851     4136.1383464931
     -531.603568358566122      532.155781409659539     1     3832.5567278904     4105.3910197435     4151.7829594066
     -531.188732290051917      524.540940900573446     1     3828.9863326648     4114.0076114955     4137.1487544542
     -531.184807837209064      523.784993749822888     1     3859.5413704361     4091.7749229265     4114.8203938633
     -532.169076606410385      529.285255638760987     1     3892.8197213008     3992.2898431662     4045.3739529954
     -531.759710276056467      522.011560333404191     1     3906.4630933517     3968.2014510295     4093.8789858395
     -532.447300559584960      526.324063012173724     1     3871.0278940589     3940.9095791243     4139.8848078586
     -532.341148561311456      528.229903722024687     1     3891.1298702226     3966.9225726851     4073.1673122795
     -531.947085345356072      521.325254088323959     1     3914.4564189836     3967.9547335361     4064.1727266626
     -531.944378068483275      524.918246440846133     1     3903.7438881974     3978.6999687722     4059.0470362240
     -532.062527640444046      522.573089590209747     1     3909.6134516685     3966.0455285559     4066.8045105196
     -532.160821057315729      527.970962646092062     1     3898.0407572905     3960.5603704033     4099.1819373302
     -532.187158376819980      528.048539567052330     2     3889.9131682360     3959.3967744785     4114.0387224940
     -530.986363076738598      518.510080762588814     1     3871.1397357417     4009.6633081215     4104.9090399834
     -530.942926834782725      520.474739641637257     1     3873.1945515436     4016.1941768072     4104.1514511111
     -530.913933080168022      519.197457596178310     1     3875.3477762464     4010.2013412655     4109.8503481630
     -530.959555202310071      526.332634176460374     1     3866.5053894981     4026.9422301738     4148.1973493421
     -531.294236466957841      528.362289175327987     1     3852.8060026446     4055.1635755265     4126.9542983000
     -531.122054142996035      538.246082548825484     1     3779.8800955624     4107.2342724446     4216.3162582090
     -531.280219859052636      543.182137198315445     1     3702.7738008384     4172.8697112265     4250.7870024218
     -531.096454455073854      533.993657496356150     1     3818.2546101152     4076.6924407310     4178.9057341654
     -531.368749267810244      533.541928058912504     1     3840.1579877668     4059.5646906964     4136.1681887195
     -531.214148046521018      532.880289707137194     1     3844.3260108521     4037.4875183749     4162.7876221301
     -531.435243863661526      536.818259190012895     1     3880.3379551426     4031.3325395722     4112.5845702057
     -531.390288256724716      533.228524970999501     1     3870.3508685755     4001.8691316376     4157.3096890847
     -531.516577684317440      537.377471826583132     1     3856.0361418926     4006.3715864684     4183.1867577553
     -531.285684369912587      533.468086066456749     1     3880.5317210562     4043.2576788450     4120.6884850509
     -531.201923628117584      531.014942117830401     1     3851.2386457187     4058.0091283344     4153.8839405802
     -531.216444429575631      531.249788580552945     1     3851.4333411846     4057.7666214690     4150.2679789959
     -531.376710646916990      534.652237348126050     1     3846.6024279382     4043.2494800222     4161.5492576942
     -531.353439036683653      532.129006928578747     1     3846.9084436435     4044.4587773533     4160.5640028349
     -531.422143308738669      530.252475103779148     1     3872.6869887597     4027.8117074634     4091.6236551891
     -531.422363943308710      531.631009579930037     1     3871.2675314620     4028.7541554222     4104.9096066689
     -531.380415225058300      531.395669257507734     1     3865.3870962803     4034.7794143605     4106.4947456453
     -531.378579298560226      529.137535843532419     1     3869.0309960660     4033.6912700200     4098.0830065777
     -531.386249455754864      529.958171346244740     1     3868.3155393560     4038.5958723427     4093.6314538358
     -531.489944762319851      533.611156634637950     1     3871.2654507136     4004.2940787911     4134.1286013257
     -531.530230535936767      534.997103869049852     1     3876.0143293624     4001.1737400716     4132.1571574315
     -531.535512745130404      534.372201938670742     1     3879.8431593257     3993.1790106989     4128.6175920892
     -531.439245302940321      528.923545506216783     1     3877.0200818494     4004.0058574847     4110.6249279940
     -531.581067450951082      534.094292141538517     1     3871.4814044599     4008.7031357063     4101.6460884577
     -531.512255477619760      533.890234240330528     1     3883.4124326893     3972.8637499163     4159.3912061389
     -531.494043144311490      529.190831878231506     1     3894.4520061103     3942.9402101444     4178.3999652924
     -531.495677497020779      532.268112842850883     1     3893.5426359296     3939.5072232948     4188.4129222545
     -531.503636083420588      533.846025051595802     1     3912.6521013810     3939.2806655339     4185.5703807566
     -531.321444540445100      526.761769876543212     1     3872.1955964931     3974.2251139189     4190.7259887125
     -532.220727338376832      528.397591413447572     1     3895.7614959261     3987.3882180728     4105.2137294923
     -532.297333085280002      527.552504998302993     1     3891.4345430276     3986.4481510675     4098.1529770787
     -532.342626070816550      527.960732610161699     1     3884.7104160871     3978.4167298636     4069.7635534354
     -531.365965543185212      541.227279744159773     1     3765.7945494785     4120.8221550395     4196.8483371102
     -532.025877454112560      536.584912621746867     1     3843.1997512863     4068.1863136342     4114.8364843503
     -532.095037622838163      527.019570262891648     1     3846.7209216096     4068.0232020345     4094.6269355665
     -532.117220662641330      533.354989075698541     1     3830.1410795553     4081.1658750905     4113.1192496932
     -532.231530097903260      523.104382724528136     1     3867.0096586355     4032.3547885389     4038.2598566831
     -532.506687852297887      527.117877221419576     1     3880.8128079732     3972.8209709777     4047.6540512080
     -531.373291139259663      544.068741259332000     1     3756.0588239278     4130.7302567834     4209.0140638055
     -531.380851322778540      544.854846582701043     1     3765.1997190726     4121.8911960587     4206.8629623558
     -530.953000606307796      531.237449354025102     1     3789.1849498406     4092.8556490498     4229.3854354333
     -531.969386401998577      522.017871225254908     1     3911.5948096690     3960.2314166271     4047.2448109134
     -532.004603151915489      520.026019794446938     1     3926.9901858260     3952.0690621790     4030.9768530807
     -532.168999260200167      527.668135153804087     1     3892.2006203715     3968.2943972104     4060.3308365215
     -532.150573203450676      528.071482651251358     1     3903.1541767921     3968.3035880201     4046.2293485034
     -532.175508107735368      524.716409928179701     1     3914.0842448111     3947.8953861587     4048.9128440480
     -531.936260056002084      524.863849928180912     1     3931.1747511127     3945.8048900660     4052.1508182653
     -531.409760558670428      524.944111335092771     1     3936.6637868471     3993.5271133526     4035.2962464401
     -531.473491316830746      526.819241311652263     1     3915.6712614703     4031.2010980161     4067.8232502318
     -532.147470052473750      530.872976576063820     1     3845.6911271888     3986.9064832519     4187.6162427887
     -532.022995871514354      526.678322553962062     1     3856.4587176453     3995.1130516519     4175.7608964535
     -532.024465314884310      530.611086766191079     1     3889.2727489113     3952.3363115410     4180.0538945520
     -532.173825697312395      529.022672470820453     1     3877.2819367816     3964.7366963456     4169.4727900729
     -532.150400100553497      526.068884308746192     1     3870.8851581842     3969.9878182891     4157.8550797534
     -532.135959873973661      526.528541658802851     1     3872.0924140257     3968.4083844203     4181.0797081659
     -532.251152046992843      528.340963302332284     1     3889.6020369159     3953.8719384110     4182.6311149686
     -531.050021641364992      531.416305365117864     1     3840.5151743504     4035.2462372888     4215.1958374963
     -531.271833379262375      530.532644120056943     1     3813.4229631782     4025.6772984112     4227.3097881553
     -532.251911623297246      527.888930629503420     1     3862.0080874956     3975.6790589498     4152.3403698019
     -532.262293436858727      528.925962516700338     1     3869.8256449549     3976.8948547802     4138.7796023269
     -532.146096219744777      523.306923194024193     1     3904.7299800666     3959.9369122323     4082.3944490796
     -531.138263035609953      529.480168478175415     1     3828.9530191016     4054.8348053372     4189.5141504095
     -531.554368109049733      549.246292115517235     1     3732.4599819362     4152.4684822980     4218.4953396182
     -532.028106713832699      525.975794834641192     1     3929.8297039504     3995.7894392999     4045.9317736210
     -531.979722182083151      526.000630383425460     1     3925.1850885514     3996.1498476938     4056.9228074036
     -532.219630106647173      530.499555211982852     1     3876.5276827712     3985.2476589304     4131.2233587886
     -532.417182771231865      533.897222643778150     1     3837.1143093347     4017.3940886710     4143.2530952476
     -532.352972558674992      530.706780096562056     1     3894.1014141769     3962.9748802165     4143.7144816416
     -532.152270340731775      528.798368777328960     1     3875.9405928498     3972.5185710574     4087.9497843469
     -532.097573795231483      525.403004979115053     1     3874.5446239970     3979.9440106959     4101.0391686148
     -531.387314826984607      543.780971073985938     1     3731.9445538036     4140.4860625087     4192.8600927860
     -531.463511982912223      549.122634642923458     1     3726.7957050225     4138.3498381850     4213.9719271209
     -531.642965683157172      549.727051083722813     2     3706.1719816450     4191.2843111019     4192.7453837683
     -531.670070323048321      552.453202285569319     1     3702.7978401940     4179.0511299174     4206.9858564664
     -531.065536202362637      541.998882389198570     1     3740.2530782964     4167.5540556742     4195.8610094489
     -531.455158975096538      548.769412645094349     1     3752.1370617207     4114.1065109614     4237.4355471873
     -531.358750567639618      544.298293603245611     1     3752.6630869079     4136.4829449407     4233.3196297707
     -531.203134846154626      544.056641100789420     1     3741.5592310761     4173.6457190278     4193.2548043108
     -531.507695387978742      549.731399840297286     1     3763.0662960376     4142.8235912208     4234.7993441306
     -531.499443314507971      546.636049481374471     1     3754.6670311741     4155.1302226528     4231.5893982362
     -531.158295609608444      546.621134432032704     1     3723.8128958251     4171.6619464628     4245.1386275908
     -531.534826651866183      550.361179673216839     1     3714.3880650968     4163.2523864568     4207.2882425760
     -531.452353742570267      550.155137804294554     1     3719.2780906977     4156.1187498110     4219.7140102985
     -531.625002055202572      552.791285008953878     2     3719.9084396719     4150.1175433366     4208.9160096965
     -531.625664645298343      552.688736358318010     1     3712.8457259306     4178.5720437794     4201.5303238390
     -531.531250412385930      550.216513100381462     1     3710.0582829255     4175.7013760378     4213.2919649268
     -531.594720937864736      552.529905223327546     1     3725.2296652784     4153.1266690291     4210.0729281191
     -531.352222791311306      545.871998659218320     1     3717.4620237178     4169.3201587422     4220.7923382938
     -531.586755541803996      549.785651737241324     1     3723.5378717846     4183.6695160684     4223.0573968270
     -531.604136149353849      550.084742211195589     1     3722.3927980257     4192.4850892032     4219.0193862424
     -531.387973420084791      548.251665694067810     1     3743.6750058871     4186.3754790491     4201.1080853313
     -531.736608045834259      550.466075866818301     1     3710.1160582857     4181.8997662670     4213.3212374262
     -531.498834178469679      547.763853219008865     1     3754.9670589274     4093.5859674752     4249.1638098672
     -531.378427517782143      542.985206610770774     1     3753.4617496228     4110.0101691593     4234.3712343093
     -531.241039337554753      537.543945265838715     1     3768.3732706701     4132.7252798540     4197.4622622134
     -530.980418737108380      531.849328489980735     1     3789.0443585889     4102.7368831507     4220.6405157002
     -531.094486416781706      526.819016292037190     1     3884.7606295109     3999.9793213568     4235.6970220941
     -530.945526079881120      521.991467293936353     1     3818.5882968311     4023.7492368232     4256.2751636916
     -530.983053534938449      527.209566983975833     1     3832.7271889293     4002.3973725812     4277.6205191124
     -531.161772702349026      533.566283238117535     1     3872.8984558126     4008.3402278024     4231.0504153187
     -531.029448895619453      529.052704600761899     1     3856.3388470196     4034.3694907149     4204.9058609627
     -530.769036802628534      526.661729706517917     1     3799.4786226573     4099.1483127146     4240.4945960777
     -531.259465675232946      540.474182932367853     1     3735.6135091177     4138.4057108936     4197.5194438714
     -530.985231653515825      542.113789067671064     1     3740.7447449226     4170.4829984727     4208.6876386901
     -530.940273447740879      539.977834916093798     1     3746.7029515451     4174.7594445313     4191.3079152823
     -531.663147250409111      552.889141256733183     1     3728.0593555488     4177.3896301909     4211.5288715105
     -531.178803550287171      535.499637785651544     1     3747.5513718838     4135.4221388827     4200.2724510693
     -532.438471865164161      526.367524056761113     1     3871.4607896176     3968.7455308536     4095.4279340793
     -532.117700068229851      531.261252876443564     1     3838.5328275160     3985.3677369014     4212.0316422260
     -532.082215602723863      532.014319626141514     1     3857.4400441752     3978.4879090309     4209.2133574187
     -531.525311126655879      529.624185361909895     1     3840.6389556703     3999.6261620066     4274.3321489023
     -532.087260265394775      527.301500178472452     1     3880.5450133822     4008.0478074075     4059.9181908591
     -532.006029312067199      524.710494920855695     1     3874.0811885915     4019.9722881890     4046.3770223436
     -532.029050095016942      532.018175326912115     1     3868.5716742060     3995.7904828409     4165.1964738033
     -532.027773094982990      533.727994046372942     1     3866.4081204748     4000.8687606771     4162.0984101751
     -531.886726301558497      522.481450810567708     1     3863.0270675810     3963.4623386673     4222.2353713426
     -531.860503088977794      520.844533736462608     1     3861.3406577769     3962.8232613968     4227.7118087297
     -531.810286457400593      523.733297307639305     1     3830.1466190536     4021.9804085035     4217.1338473147
     -531.827630493842662      525.860457693021203     1     3822.9069951066     4039.4933192579     4219.1049613693
     -531.997603968359954      532.578671287610405     1     3822.5103113981     4018.0302494169     4254.4560726315
     -531.957089683572121      523.699793000923933     1     3847.5448259392     3971.0911522736     4212.8108285922
     -531.850163159953922      529.185278692424276     1     3841.4165896894     3976.9020307112     4257.0149676202
     -531.879307630054427      522.907675067869036     1     3852.4916664475     3943.6702951895     4253.3715941380
     -531.883619526706639      525.104511085389390     1     3857.4246015169     3934.4777641288     4275.6590629714
     -531.574249146061334      527.663113922780099     1     3840.3439535070     3962.0923847945     4310.8982619387
     -531.393156062831508      530.360928705473270     1     3844.5731958015     3966.7207465490     4322.7059439847
     -531.275603541926330      525.451177525301546     1     3806.7200236228     3986.8701267291     4363.7110412417
     -531.216155365614100      525.497945657791206     1     3817.8228078794     3976.1882240127     4365.2168561342
     -531.383946054342232      548.160976839553655     1     3735.7990301418     4133.1351413709     4235.8639171522
     -531.406090980664999      547.242947616253446     1     3739.1752779903     4136.2463644531     4240.7104110764
     -531.381830831829120      549.250551272548364     1     3729.2181596644     4143.8405394124     4239.4570080363
     -531.365371385242042      549.237536381542213     1     3744.3413911168     4133.3275923290     4252.4352460081
     -531.393816948738163      546.704382514633721     1     3753.2844040138     4125.0946891994     4256.9714594703
     -531.317388921756105      543.979997541789203     1     3737.8343211875     4156.5918569889     4251.6767634034
     -531.415743191264141      547.124727244184214     1     3752.2880207584     4155.3616643559     4228.6176338726
     -531.113751582421628      535.190889911133581     1     3770.8729469477     4142.3226715610     4193.4164270696
     -531.124966543620417      538.462199059950990     1     3777.1958096522     4142.8317405331     4186.0686572912
     -530.713208118615626      527.585182149179218     1     3827.9367927504     4089.6039452133     4192.2215416267
     -531.844411091590359      528.601503919171250     1     3890.3618591922     3959.6409482695     4187.3052051101
     -531.894305072369434      528.272708191204288     1     3894.4383622559     3955.7536637861     4186.4142433798
     -532.093899318403714      525.679026106614970     1     3890.3885743425     3942.6462437283     4159.2363865674
     -532.088165493953738      525.649332824317071     1     3893.4088752948     3936.3789029883     4162.1321061053
     -532.020562493051102      524.327281731959943     1     3886.2146201650     3952.8853581123     4165.2452090563
     -532.065020038474586      529.814788539205438     1     3872.8851028051     3963.8890991014     4182.7020225099
     -532.066632912071441      528.427870290735427     1     3868.9210375978     3961.1923600287     4187.7053917937
     -532.062459680331017      526.752310726787186     1     3879.1281462669     3956.7749325913     4174.8228927157
     -532.061083825137871      526.573628996617344     1     3879.3573355161     3965.9434519150     4164.9827109719
     -532.029438971967352      526.986277334515876     1     3881.7757192506     3964.1577779557     4164.0279989498
     -531.931022902948143      529.160014251130406     1     3850.7827445335     3995.4366379366     4207.5849280805
     -531.899361802206045      528.022974132675586     1     3871.0994864843     3963.5127305830     4204.6639875232
     -531.891834695585317      525.149372343465188     1     3860.4717209724     3981.3967243941     4182.1671986993
     -531.887650531968802      520.585687615524989     1     3873.8925234819     3967.8906404071     4175.7101272420
     -531.887908384800767      522.370012687692792     1     3877.9546371883     3964.1725790562     4175.3718512189
     -532.026330531457688      528.567279269000210     1     3877.5345460136     3961.4228196624     4184.4995385092
     -531.450291536482382      526.649099186566787     1     3835.5230229778     4002.1649742185     4247.6766224274
     -531.217329197604499      545.123343377588299     1     3744.7830532430     4180.9996524617     4197.6833090019
     -531.473612978175083      551.863394782278988     1     3741.0500488404     4156.0055926991     4213.1620744369
     -531.318321172879678      549.580880586236049     1     3752.5301847694     4162.4076989315     4222.4706780090
     -531.530251676865532      552.998185264709718     1     3750.4396633846     4151.0636602376     4225.0290885976
     -531.236117022625194      541.246772698700397     1     3727.3955607735     4152.4984323084     4274.5844516330
     -532.604896994495220      528.720240749143727     1     3896.9290716455     3927.3010465633     4064.9938608367
     -532.524249787288568      523.789101429408902     1     3883.0429744269     3941.9111059948     4062.6766727928
     -532.030964513442086      532.039423244778163     1     3887.8285456769     3959.0185836666     4139.4578418694
     -532.025400941615771      523.708354928913650     1     3909.8595385803     3921.9431582977     4120.9697922818
     -531.962800483500359      531.905635044740393     1     3874.7869773630     3989.4257934059     4098.7718181226
     -531.920845039424307      530.955068460579923     1     3872.7089314160     3991.8216924849     4116.3623132456
     -531.915609106659758      527.315927737182392     1     3889.5164116017     3971.2994780470     4117.5766163392
     -532.003504847821318      527.582249068344254     1     3896.8308398996     3943.7754967649     4120.1398645510
     -531.925849278341502      530.102719451774647     1     3894.9123607350     3987.7468865326     4094.9363149779
     -531.919371475910566      526.154359606755179     1     3901.4629938198     3991.7493274188     4081.0724654317
     -531.895070520262607      527.409049999419381     1     3890.9903653351     3988.8118019257     4095.4516490925
     -531.738739832748024      525.998868154068305     1     3915.1687062469     3965.4193762661     4096.1606542228
     -531.710850304285714      522.308917144035718     1     3918.4222735680     3954.6982126896     4098.7465143525
     -531.950275071163787      525.081757840296859     1     3856.9824369699     3976.7668174855     4170.9472757135
     -532.201369692839648      528.589940354184023     1     3858.5747658276     4012.2902878857     4092.5270107674
     -532.147175883040177      532.756712758131243     1     3841.1223040778     4016.3750716770     4126.8591241097
     -532.030774467992387      528.936205510950685     1     3870.3926149011     3966.4609965389     4140.0766944428
     -532.300374494949779      530.135012947956852     1     3859.6048650132     3946.6588095688     4143.4531769288
     -531.921684635579368      528.895677891625610     1     3890.0884500565     3948.5503759471     4165.3216216367
     -531.798276792631668      529.948528514240024     1     3887.4413279387     3985.8513912269     4153.3885046803
     -532.135024383285895      531.614906116400675     1     3858.1167200854     3956.6223811182     4212.4693028843
     -532.135283634628991      530.705198234374166     1     3866.6463128411     3953.4384471357     4193.8315362940
     -532.125565485459333      529.544911849299183     1     3869.1482079324     3938.4738473504     4200.1895705098
     -532.055781145159813      528.934859474349537     1     3877.4762923672     3950.1354517268     4199.7973925767
     -531.995152857139601      531.347206169350443     1     3868.1477044441     3988.5772598401     4199.4072779810
     -532.499315679814117      527.058409693782664     1     3876.5097489860     3935.2357867718     4146.8105505617
     -531.941692284072133      526.414884165755666     1     3832.5995181471     4040.3245752236     4203.6982721639
     -531.523446644149203      529.937819840722341     1     3927.2353757559     4032.2347980272     4124.1028975341
     -531.527197896406847      530.278489612124076     1     3932.8518566462     4026.6124478179     4123.7852626161
     -531.731648523099807      530.032645705273922     1     3903.4451052812     4021.8683787396     4125.7418466754
     -531.573928932016202      526.308961213352063     1     3895.7085633986     4016.0215893355     4146.5187880523
     -531.836585683204589      528.118039603476859     1     3856.2296382583     4015.1002836397     4184.4496701117
     -531.873682835138766      528.693375713200112     1     3844.9617998667     4018.4041150288     4194.5157327785
     -531.593436618608507      524.910520291653370     1     3875.4274159270     4012.6855666351     4193.6671803590
     -531.368419871958281      523.737062243414925     1     3874.6215072591     3990.8926164988     4256.7954539174
     -531.447478924441043      526.611298648339698     1     3813.5709062492     4018.7828054010     4297.5404274840
     -531.364151998129387      520.704801042014310     1     3843.0214960953     4010.0872430488     4272.0327701557
     -531.752768641422108      527.530483089798736     1     3887.8464710312     4003.1102557263     4157.8714568440
     -531.683407395918152      526.644338003800840     1     3887.2141567648     4011.7693945552     4148.1935107353
     -531.960539708440137      530.732804522959782     1     3856.5797422215     4013.8921755842     4207.3104430061
     -531.982026659864573      523.403664059567404     1     3892.7717464238     3967.4670000579     4162.9909634289
     -531.861081197335693      529.872470582253527     1     3931.2997166964     3966.7482946374     4131.6160167692
     -532.146791008202513      526.148108973261401     1     3928.0168645736     3938.3611532202     4153.8629153018
     -532.185837712924240      531.489376866491853     1     3895.8924869247     3955.2255623932     4155.2633875948
     -532.181447315279343      528.642417476560468     1     3903.9892960148     3948.7049916930     4142.7835603756
     -532.389072050216100      532.000160012124752     1     3906.4195120924     3937.9429998869     4108.4844418222
     -532.314736368173044      532.057912844822681     1     3892.8885468821     3937.3074262690     4144.7466422688
     -532.634122503534854      533.054800855606686     1     3883.2631435156     3925.5001514063     4179.9882319225
     -532.715272648759765      529.040022981132438     1     3880.3937013338     3953.6541797306     4127.9128807762
     -532.087762148177717      530.973926421149940     1     3873.7751381428     3973.5531426095     4157.8675795255
     -532.096321691830781      531.255651341079556     1     3878.9833143426     3975.9449087655     4157.1158647228
     -532.138253747417366      531.275481525516852     1     3864.7905027618     3994.5414414161     4148.8809957863
     -532.044596638467738      528.181434963468178     1     3891.5625564920     3950.3616812199     4148.9298668698
     -531.799102885752518      530.416159528490425     1     3883.8590398945     3972.1150180754     4200.9547954922
     -531.964246272677769      531.379565953376186     1     3858.6683511460     3990.1571069595     4217.5535619900
     -531.949855786398189      531.717090859693485     1     3863.9880741487     3984.2561440183     4215.5840548313
     -531.978135125852077      522.396224802000347     2     3892.0743695695     4004.5095698737     4027.9944149263
     -531.480540307784850      517.237616901480465     1     3922.8515617467     3996.3933919639     4048.0683840193
     -531.480675412585356      519.207220379457226     1     3917.9337012621     3991.6213403834     4052.7704139307
     -531.483152407088255      521.281609394812335     1     3912.6307633604     3990.0769931547     4067.3563465523
     -531.456007324494863      524.995058920423844     1     3928.4708388296     3971.0354089023     4073.3583641817
     -531.372293373079515      523.305930060390438     1     3930.2528568031     3998.4428293653     4057.7435877965
     -532.061273569077002      531.621995106596046     1     3860.2115535821     3961.7927839652     4232.5324627070
     -532.069233300320889      531.870536025837737     1     3862.8134853956     3966.9685358881     4228.8466782915
     -532.070145814011994      529.356189916985954     1     3862.7147292168     3962.7125124471     4233.6304967792
     -532.053464269391156      529.952169326396643     1     3853.8950984793     3965.3514026655     4257.8756846316
     -531.798298880483344      529.471582475846049     1     3829.3422684947     4012.5658481838     4240.5983260218
     -531.798575156639799      527.791508495085054     1     3828.0967026102     3997.3127964864     4258.5781222093
     -531.791732721145081      531.355963805083093     1     3810.5602146622     4022.9342844732     4293.3354136598
     -532.463685606422246      528.240608263512172     1     3863.4906054842     3996.3047773791     4046.3598512677
     -532.254162941766822      533.857451131631819     1     3857.1711607158     4005.1190037264     4087.6383311819
     -532.592313431253274      525.838303838718957     1     3853.7324893554     3941.3745607882     4083.9427770118
     -532.704171723385912      528.284361932037427     2     3876.4151975713     3909.9970186095     4089.8064659729
     -532.399599742084092      531.557386520807313     1     3849.4353011340     3954.8413135985     4152.7683341558
     -532.250284646259956      530.794555151164332     1     3837.7151040267     3970.7122388493     4163.6045120748
     -532.115559492528973      530.121910814316493     1     3873.9699467768     3941.3032180813     4197.2276311010
     -532.133089725438026      532.307620087258442     1     3874.5426561895     3942.6301106451     4208.6935765673
     -532.154237352572181      531.070852440278031     1     3853.5419941396     3969.8962291966     4206.6110373479
     -532.136761734132392      529.287855769102407     1     3859.1623523319     3958.3249811685     4211.2397850709
     -532.194729181154116      523.060207676431787     1     3879.1965668771     3971.5723084096     4127.5981721982
     -532.198181110097948      528.509417552931950     1     3867.4302648049     3978.3706405226     4140.3898180916
     -531.979704345317828      528.207829054859076     1     3852.4742803204     3979.0345036188     4227.0775672250
     -531.749509346314767      527.042846694782497     1     3855.0633183602     3988.2007842735     4226.5155446377
     -532.035070783215929      522.023446131292985     1     3917.8525578120     3964.2307123254     4028.2655229345
     -532.058562001696259      521.917352132859946     1     3919.3776064779     3974.4113990836     4020.9945998356
     -531.540579676187463      528.981878708281556     1     3860.9379525740     4061.0362382327     4102.6971623174
     -531.586013795953249      530.222244788387002     1     3866.0988135155     4052.6942433427     4105.7013070126
     -531.579048107024505      526.833487709709175     1     3875.1499532443     4030.4021875941     4111.1634177929
     -532.030833644861332      532.654638449309573     1     3844.2628168062     4008.8420037027     4148.2000825488
     -532.028096496297280      532.717529968681106     1     3842.7442758179     4010.9902615477     4150.9972902350
     -531.941411799373100      532.978804074750087     1     3826.9321561782     3996.4070824753     4250.6925321873
     -531.929732647908054      529.799934104157160     1     3851.1903266391     3987.3899003488     4251.9653416090
     -531.526312142368056      525.096294273195554     1     3864.6401818661     4004.6855908922     4243.7166096423
     -532.324209093707509      523.744157752757928     1     3925.1438989967     3940.5740676706     4027.2814643316
     -531.882057961787837      527.073697079480667     1     3859.7653344518     4043.4922502826     4076.1167994098
     -531.994612514022037      531.568693416257020     1     3890.3450477624     4020.9485540201     4058.8435017844
     -531.934979015833960      530.566799202894913     1     3880.4764097721     4027.0012556001     4072.9975425570
     -531.914191846200765      531.679328638796392     1     3866.0717679037     4037.5169678689     4092.0323939833
     -531.446499117084386      521.067439494452174     1     3908.8887649925     3966.8532019031     4134.5811265398
     -531.578446981442994      523.204142218424636     1     3901.9232862590     3953.5283747031     4183.0671209452
     -531.428548365544088      523.878672384407992     1     3912.5588832298     3974.9417624537     4150.0465632242
     -531.408964825424619      521.008882865162946     1     3920.8596138150     3967.4284711507     4147.2477294130
     -531.299448225285801      526.767090530609039     1     3909.6641314396     3950.8454459577     4198.9452813529
     -531.186336065522937      522.093105336847771     1     3910.8760791722     3963.8506213954     4208.1770816242
     -531.274985961092057      530.483976820860903     1     3911.1053763251     3978.0641129323     4199.8086168717
     -531.199242477237249      522.914018336294248     1     3928.5195471634     3949.3977047246     4199.6248565923
     -531.114966000324785      522.261892690748823     1     3935.4024816749     3967.5498544156     4210.9532475519
     -531.101709439327465      520.894330809357029     1     3944.0426005922     3958.2841916815     4217.3921623633
     -532.029555451494616      519.947581484154171     2     3870.6111815516     3993.3711187247     4076.5061150981
     -532.038273911007536      526.253954572015459     1     3875.1820960497     3987.2567662356     4084.0785911320
     -532.199467765240911      522.990691175928305     1     3867.8404065277     3968.3486265001     4076.4862641156
     -532.237467459099776      521.974998078886870     2     3875.9603930422     3963.2875705061     4066.8547744070
     -532.022067898050977      531.663663738308173     1     3835.3071781961     4028.7378004655     4140.3439116962
     -531.175303395562196      527.502457860539266     1     3823.4470008259     4041.7840454807     4191.8330480181
     -532.074357833101999      529.111969509503979     1     3871.0905211696     3961.1831712380     4122.7158565410
     -532.078870916073015      526.649956551054288     1     3872.3938718570     3960.8991444515     4121.1329275755
     -532.080526056360213      530.238311490656542     1     3865.8954826528     3962.2339931365     4133.2812111378
     -532.377173341862886      530.446963173368999     1     3855.1731215150     3970.8055737617     4145.5763897578
     -532.377017410622443      526.158208531930995     1     3860.4612787726     3967.8581532593     4131.2654543920
     -532.376575963318260      527.389960347339411     1     3865.2384986978     3973.4249871211     4123.2146038134
     -532.397116191482837      530.477992765396607     1     3863.4149825661     3982.0346637752     4131.4084435577
     -532.366961264264546      528.761479946759664     1     3863.8497099760     3985.2955848733     4138.9534653342
     -532.362046155451822      529.291200849940424     1     3883.8976667052     3940.8552456846     4167.1925653799
     -532.423075025753974      528.566767092436862     1     3881.9379547639     3930.2571169678     4174.3655325020
     -532.452026603093032      526.056598097570259     1     3874.3863982187     3916.2679078977     4206.0539145676
     -532.271247579439546      527.817524154551961     1     3862.7850718029     3915.4801650906     4213.5344737155
     -532.039860584069515      527.814960955765628     1     3859.3072336490     3943.7252754043     4203.4746685620
     -531.901311290268268      527.133125999911385     1     3880.9957674292     3935.0366422472     4194.0131496855
     -532.388163267617983      528.017610419114021     1     3849.4924361929     3938.6734597696     4199.6993237564
     -532.388587559646794      529.994956491273797     1     3855.3430930064     3932.2230082085     4241.3080023165
     -532.398601239549521      533.312665415983361     1     3851.3257295719     3939.2930044249     4235.3052446825
     -532.375618249913941      531.048218840135746     1     3861.5988468413     3940.7232643930     4223.8106693971
     -531.920703343151104      527.254933600678555     1     3828.9366248063     3983.1160664642     4250.6261768112
     -531.922868414561549      528.831798907101529     1     3820.7713663365     3987.9425038872     4267.0746408170
     -531.914357665929629      527.282530641227481     1     3825.1292839557     3995.1566681497     4262.7611041459
     -531.292802769521359      529.281543017922104     1     3934.3248231652     3948.6094746065     4223.1737892445
     -531.297742473372068      530.072949223777186     1     3924.5418168247     3956.5213985430     4234.7341813305
     -532.118295483564793      525.767039757800603     1     3880.4797832827     4010.0865272666     4044.1555711823
     -532.126862806268264      525.860986020473888     1     3884.1271898322     4002.1805887429     4053.6996365918
     -532.017975231826085      524.004039684877171     2     3877.1009738726     3995.9757106638     4070.4720437435
     -532.160052989643987      531.631274172228586     1     3842.7511812943     3984.1674906259     4156.0563927375
     -532.146645930206887      530.903490946754687     1     3840.6949101684     3984.4086357791     4149.6027705557
     -532.135233431220740      529.916026393789252     1     3846.0288917866     3994.9053510828     4135.4228449760
     -532.108930495431537      525.593838727455363     1     3847.8007731773     3994.3924205478     4131.6355378764
     -532.122353281229266      530.702107004235359     1     3845.0193438141     3985.5888746573     4152.2668922267
     -532.057609113281728      524.560175260638630     1     3857.8956205934     3961.8444995745     4149.9490468748
     -532.395651563171214      527.876567699855400     1     3861.6522886041     3915.8851447114     4151.0421909190
     -532.081205390019363      530.718038591010554     1     3830.7043126935     3990.1613719569     4210.3862572188
     -532.056539605820831      528.603462773530282     1     3841.4586679081     3956.8209095661     4229.0449248591
     -532.088109133702233      530.775036339498570     1     3835.2084741284     3975.4353224824     4219.6870418873
     -531.728367487388368      523.171494287183464     1     3842.6364313656     3992.6625975211     4190.4197784299
     -531.747128782575601      526.902275104626824     1     3863.7976629224     3986.4705902243     4210.5279920989
     -531.752576974144063      524.971517209296508     1     3866.8616927586     3979.6549122246     4214.2865369037
     -532.186272089072759      523.905303469398973     1     3900.7185549648     3951.7932205171     4064.0640052862
     -532.181122989272239      525.075831149265355     1     3891.0760603203     3958.8247700263     4084.0570803354
     -532.006763315172861      528.315037419721307     1     3905.4915410224     3991.1516062680     4091.2030988574
     -532.053050266658033      527.551799703165557     1     3928.2787403573     3991.5035664821     4060.0044845442
     -532.047650314239831      527.313953954747603     1     3927.3360678129     3989.5180919174     4071.2205654599
     -531.996191975684042      527.169125459146358     1     3923.1023428078     4016.3628800345     4051.3028402269
     -531.956144495855369      523.946116426407343     1     3893.2974307963     3987.1632273232     4067.9614494533
     -531.594924324152203      525.733028559068998     1     3891.0059102260     4001.1759922243     4135.3265703486
     -531.590442126403218      523.353349880072301     1     3891.5168568537     3997.7084664912     4134.0784089025
     -531.560465234734579      523.342197876554565     1     3889.3530143439     3999.4223096971     4137.2768334378
     -531.819677219833807      527.691413721903928     1     3867.9766203135     4009.0704613010     4183.3099549895
     -531.831082751140684      528.351185577623141     1     3862.6090993888     3997.3439696196     4189.2993062264
     -532.234086443626666      530.580984682131202     1     3853.2147281496     3975.7210331707     4180.4801304208
     -532.213250030115887      531.294052130907062     1     3863.9679790909     3965.5843575764     4176.9778104633
     -531.019020623492906      522.110255303873373     1     3909.5006668817     3976.2315354645     4206.7748974531
     -531.437356289350646      525.494749199242733     1     3893.3442750013     3978.5183739932     4245.5133415290
     -531.440444480043652      526.674595742613633     1     3902.3773650171     3971.6343247127     4237.6187667535
     -531.476595167821415      529.677037571415781     1     3903.8036340303     3944.0526278790     4264.4572910648
     -531.308814671920800      528.752608256337680     1     3909.3383141893     3974.6340836307     4262.1443173768
     -531.111439481482194      529.837560132895646     1     3928.2749160830     3996.2274499452     4189.6370101437
     -531.085977171887862      526.010350003670737     1     3886.6595713281     4004.7234705146     4223.2449213707
     -531.190760669185465      531.989521263678284     1     3889.5788226083     3993.9693905891     4242.9192342580
     -532.009059333287382      526.494711951736576     1     3879.7385397575     4005.1867040801     4050.0730344859
     -531.948437253035650      526.934858351749654     1     3872.3802271422     4027.0254164258     4045.5727337229
     -531.976302685893529      529.778929036969657     1     3853.4044691284     4032.9938299982     4072.0026844681
     -532.001547677319877      529.861422840638056     1     3861.0564916726     4024.3127559790     4075.1303735482
     -531.973460133806498      529.908871797434244     1     3862.5340496256     4028.2831298584     4076.2012958355
     -532.011685223296922      522.817360789365694     1     3902.2235295917     3956.1228861905     4073.5386742401
     -531.988586851493210      521.859383129648563     1     3886.3424924049     3974.2145939201     4071.6955567401
     -532.269408412693792      524.564647667370764     1     3874.9485696975     3956.7584692599     4069.7748639525
     -532.239381865134305      532.668394735765560     1     3849.9072838155     4025.2603150901     4065.7332659383
     -532.489107949616937      535.915422213285979     1     3832.6405303837     3997.3294538464     4130.0852672670
     -532.228643231022488      537.188804478530415     1     3876.8661891622     4023.4339440490     4115.8742032477
     -532.239325871619485      536.422524803779766     1     3877.6482425414     4016.8098168460     4123.5637679656
     -532.422724394378974      535.149348821967806     1     3825.6814406481     3999.9517819984     4143.5406766278
     -532.404608236216518      535.136010189295916     1     3833.1317565040     3992.9550738663     4139.4643344935
     -532.380244097020068      535.474061701093319     1     3840.6912905808     3988.3144208243     4132.7674416869
     -532.730151492975097      537.616422172621697     1     3823.6308393769     4001.7554230378     4139.9317238540
     -532.700191323219883      535.212414101792092     1     3830.1537927510     3994.3811836566     4135.4683970254
     -532.718163073586652      537.256628805334230     1     3824.7425981256     4001.9127084477     4139.7872254978
     -532.549342472320632      534.850506458293353     1     3850.0361226273     3982.1131281877     4144.8299259284
     -532.351171071831232      533.563166404552248     1     3856.8761554128     3960.3162213598     4155.8296174195
     -532.352494714943418      533.778343386097504     1     3846.5754645981     3963.4588330830     4173.6774521121
     -531.927379618450800      526.772146538727839     1     3834.0338948844     3958.7404729902     4214.8320485649
     -531.836448545741519      529.517909134454271     1     3839.8338815265     3955.9608244120     4229.5204716219
     -531.638929365364334      522.880609715326841     1     3882.0746864046     3945.4227510870     4183.3824477373
     -531.728364822959520      522.851892661599550     1     3884.2736758109     3942.8255316804     4176.3600042281
     -531.922698484255079      525.530076071811322     1     3875.7113657469     3944.4626660675     4194.0202647614
     -531.914746758127080      526.429787329715623     1     3876.0426728745     3938.4873340748     4197.2640876964
     -531.644827430712553      525.871506785611814     1     3891.5951483509     3967.5682164271     4160.6327558042
     -531.572670948937684      523.864862140634841     1     3900.7839912237     3946.9344283969     4194.4723079859
     -531.378488984025807      522.582902538777375     1     3903.4719910157     3977.8778787935     4154.9135583123
     -531.244375298693626      530.391512544342845     1     3888.6395668067     3972.8433579098     4229.4401003359
     -531.177442297990183      524.752142622737779     1     3928.1208604311     3950.2752807000     4210.5105529705
     -531.141211487035662      523.401067643121110     1     3922.7525716654     3969.5120924942     4221.4087432642
     -532.083139618664177      527.110170238654518     1     3885.5663022487     3976.2443344747     4089.3700653284
     -532.096481951958253      527.625076745593105     1     3878.9679679837     3988.1538002078     4118.2071004510
     -532.068665729549821      525.698199606465096     1     3886.8994397612     3979.0122816760     4131.8834503059
     -532.140955706552177      528.705648056244968     1     3874.7841321847     3981.4306689090     4137.7383950447
     -532.179083279334577      533.058275468555280     1     3883.4232985447     3975.7781580126     4137.4475327776
     -532.045598356996948      532.375038218006580     1     3866.4444894393     3985.9929271385     4163.3784782454
     -531.989696816871856      531.039295553455304     1     3867.8612177094     3987.6735810954     4166.4522755930
     -531.989500390775902      532.925396114139176     1     3865.8242475352     3992.2502161137     4163.0577518757
     -531.985196342841164      529.379875683593696     1     3845.3894008730     3994.6059253845     4159.1017933607
     -531.903447433713609      528.082969545734159     1     3844.7627613257     4028.0730634772     4167.1634748933
     -531.892012752942492      525.776894615676156     1     3841.6420041581     4016.4275688392     4188.9971442115
     -531.894921105677099      528.211934450892727     1     3850.3526971302     4005.0003140867     4192.8998888303
     -531.522246215371297      520.955580522526816     1     3904.2385165919     3958.3548463818     4184.1140685035
     -531.507802259938444      524.535676566504321     1     3907.5193331071     3946.7082756856     4204.5044967903
     -531.242386583548182      524.292380464697317     1     3897.0006118528     3961.3853384174     4236.3198522423
     -531.262469534074171      524.992007045352011     1     3897.0307031490     3949.1161444927     4254.6628581779
     -531.280686444648836      523.936728941463002     1     3891.9448308302     3956.5505187279     4247.0441998424
     -531.244455682587500      523.173033420747174     1     3887.9871872769     3954.6337778635     4261.7441021514
     -531.541944738321376      522.994540060588861     1     3905.7469058140     3950.7912093261     4259.4286168950
     -531.374080631200741      520.260993118632200     1     3898.4911155851     3962.0938713021     4242.3598048345
     -531.419020040355235      523.879065967284873     1     3933.8251265036     3942.3654051068     4266.6357931884
     -531.118397083877767      521.755410212042079     1     3891.5771251311     3949.7978105613     4319.0450270896
     -530.949867214004144      524.975142005783482     1     3879.7450887216     4014.0614516016     4263.2870146438
     -531.093595824951990      523.295487755622730     1     3907.1511404269     3986.1523312717     4223.2569960906
     -531.211406662791546      521.595415438651230     1     3897.8016830396     3990.3572232597     4209.8895630353
     -531.103057540940540      524.008637485898930     1     3903.1539157876     3985.8211355707     4203.1097928324
     -531.097637829604878      522.323158267635222     1     3905.1934015555     3980.9117496114     4196.0856306305
     -531.212232376667544      525.665312658872267     1     3894.2005877136     3976.3957449244     4204.8271286864
     -531.369428192322403      523.445203385773198     1     3940.2789668980     3958.0249872842     4149.0382401838
     -531.224861581430105      527.507389232793230     1     3903.6894928362     3969.1707378036     4214.8143097748
     -532.500389746824794      528.276188128936610     1     3877.6161777096     4000.6774740444     4023.6149278560
     -532.911112654643148      532.607731217189780     1     3871.0910162135     3936.0458835787     4071.7262288818
     -532.670236587864338      532.668803522484495     1     3835.1122098995     4013.4386163997     4084.0372703071
     -532.670874600730485      532.654018761674251     1     3845.7739579334     4004.6384788275     4081.9015618452
     -532.682450972373999      531.998051560249678     1     3835.3823357947     4006.1623246180     4085.9198937819
     -532.706148931746725      534.057860393797682     1     3828.0357298708     4001.0280151225     4095.6028830153
     -532.434594051529871      532.585870814847340     1     3868.9933659619     3978.7038396241     4083.6993407801
     -532.511222183845689      534.330580855351741     1     3881.2709980455     3970.1522121153     4087.6813661948
     -532.534484327343193      534.803240196805859     1     3871.4017586655     3979.3319794243     4088.7501160657
     -532.516712224024559      533.024470088262206     1     3877.6069047735     3947.8341428786     4109.9896034200
     -532.142321607881740      528.614245420536804     1     3911.2960205995     3925.9755720673     4109.3669279765
     -532.089234131262856      525.639394360562619     1     3842.9477275179     4000.5267990711     4138.4557664825
     -532.089172909101421      526.225535740909095     1     3843.0769295973     4001.6668982515     4139.8946063779
     -532.201814892584594      528.805752890834583     1     3833.4646107951     3983.8074648428     4155.5655465158
     -532.254617047972715      526.347610438212541     1     3855.6014298211     3980.7422292501     4125.2709443761
     -532.183089759683412      529.287899772435480     1     3841.0157810785     3989.0563425936     4152.4823554025
     -532.149478502414809      530.032654110413773     1     3842.8697469641     3984.8329459517     4172.3228491755
     -532.054023376440455      531.156470335729523     1     3871.9201936182     3998.4788773349     4142.6884685303
     -532.435967972707772      531.319146154545138     1     3867.6118977842     3961.6107456827     4138.8859051136
     -532.392931548995080      529.793213244751087     1     3869.5881848999     3956.2567284378     4150.2198508062
     -532.268314846695944      525.440226565816829     1     3873.1363301737     3934.9344988144     4163.4783345644
     -532.266605804421602      523.806033034482198     1     3845.1987526123     3974.5879374552     4126.0329054249
     -532.484558006442057      533.221381167285585     1     3846.2787596650     3965.8983646517     4145.6956883228
     -532.617268749958157      529.763251034027121     1     3847.9065629518     3970.6124289978     4124.2682137214
     -532.630710994461879      531.522947101896193     1     3834.4623189522     3977.6432752842     4142.9791911091
     -532.751812227983237      534.507906643170145     1     3833.9033181325     4007.3528652914     4117.5579206869
     -532.832755334112107      535.322525734000237     1     3846.8072841554     3999.0869193261     4105.1474721347
     -532.653942012424864      531.548643344641960     1     3854.8160492303     3973.4777316594     4115.9092741494
     -532.680931533883836      535.906819113929828     1     3847.9761244446     3976.1262785245     4130.7099780509
     -532.385497278016373      534.486170403179813     1     3862.3839031576     3950.6692868445     4216.3930705883
     -532.035968358997820      530.736423313411819     1     3853.7568169047     3956.6941396280     4217.5745130358
     -531.981600352740884      526.850375753723483     1     3856.9606479994     3963.4924867376     4188.8424894311
     -531.917047578258462      526.122767583757195     1     3873.7350572115     3946.7058588912     4197.0198213798
     -532.079542473340439      527.688200119672274     1     3891.2732526556     3928.4297044629     4204.3094873035
     -531.934512228753874      527.088763567524666     1     3881.1446302967     3951.0393082218     4204.2638007727
     -531.932377002923999      526.564649676042222     1     3877.4305111315     3950.1339057010     4206.0001661968
     -531.928169401929381      526.405213750520147     1     3886.5947550213     3944.6931520363     4204.3547503342
     -531.765257719423062      521.953352676263080     1     3905.4842415648     3935.6640386974     4186.1520148642
     -531.754191417121888      521.837146565804005     1     3906.0799837298     3936.6829981916     4184.6118806570
     -531.801695626478363      523.136925302316740     1     3889.2380253198     3949.2057906870     4194.0217599418
     -531.628682255087597      527.664518534470858     1     3929.9158222069     3945.7005264032     4168.8556886659
     -531.607496645581136      525.817562578992010     1     3924.2807170353     3945.2928974774     4165.9372633101
     -531.688501272149892      524.858237636221588     1     3897.3413940275     3943.7936070621     4197.3393791893
     -531.830779666984881      528.553034804506069     1     3879.7166036422     3955.4461387552     4204.6928227468
     -531.888566419371045      533.054723884253690     1     3862.6119742085     3982.8270883980     4229.2080205345
     -531.767605587670687      528.704934998258182     1     3879.5930179890     3968.2842323263     4222.1915648165
     -531.862607318506889      528.739657835000912     1     3852.7010218981     3966.7319908542     4261.4611124918
     -532.188470073561007      528.895567724312286     1     3853.1027752144     3981.5356612049     4135.6338004345
     -532.150507561477639      527.122383009106329     1     3852.9838772340     3978.4157274986     4138.7968224128
     -532.024104702030513      525.405467119453988     1     3869.8552564346     3943.0251838950     4151.0300181782
     -531.870012676272268      525.598953225356468     1     3868.4135422112     3944.5637866135     4183.0169888734
     -532.186547766192007      533.933035328991537     1     3881.8237112063     3933.8557262029     4231.5348336943
     -531.997530276064822      530.308159865147445     1     3888.5139701500     3932.8258967160     4199.4600214823
     -531.755038344813897      525.210577687701971     1     3885.7752385065     3958.3387504451     4219.7328732364
     -532.270250133147215      527.617378738394564     1     3923.4214747704     3940.5416935873     4065.0703835347
     -532.521021589596103      527.325277226654975     1     3866.7286766330     3957.1569433825     4075.3011834630
     -532.501271162404350      525.927907885478703     1     3861.7466254087     3960.6394331821     4077.8137617632
     -532.502379377972147      528.716480930189391     1     3859.4794935535     3957.7985579816     4087.9802109987
     -532.488040417633101      534.426265360782622     1     3832.8095976401     3977.2208462049     4152.5418740103
     -532.288651297035017      533.252958361947890     1     3862.6965529482     3955.6018802691     4171.1821624024
     -532.340230202796420      533.727876867168902     1     3868.7424553317     3953.3771184219     4162.3025733240
     -532.405722434691825      530.743711603919223     1     3859.6722861555     3928.8391669378     4193.3511571336
     -532.375031382590350      529.361834790262378     1     3838.8861477120     3953.9273800990     4182.2283320940
     -532.158834754904547      531.408832484923323     1     3848.4379042083     3968.3820086611     4177.5498267130
     -532.376592719519522      527.450093084963896     1     3869.0579775717     3904.4011895945     4221.4659920567
     -532.404111204496417      532.153298996459057     1     3881.4449175085     3898.5778512744     4241.9992089402
     -532.417616318011937      533.246003303029170     1     3884.7724882641     3894.1344266545     4247.0493173156
     -532.367474948466224      533.042039085632496     1     3880.0329491616     3902.4805388091     4245.6945080523
     -532.365535834673324      535.192153448406430     1     3866.0896766313     3914.9053554120     4246.5099717287
     -532.272865745294439      535.411278295700072     1     3887.1999576184     3928.4749226184     4195.8351387370
     -531.587160215550398      527.595413351330535     1     3827.5044162097     3976.7161794936     4320.0940121064
     -531.586257633203104      526.153017058388741     1     3830.4088784785     3969.5614940596     4326.1671037260
     -530.832254634308697      524.763406077802415     1     3791.7675407275     4099.8352760342     4240.3883196642
     -530.829748442919254      526.502275669384062     1     3796.2738076037     4095.1267339767     4243.1528308418
     -530.774372880246801      528.789155367668172     1     3789.9087388789     4101.4512421009     4271.8366086716
     -531.324524212931124      544.040318121717519     1     3734.8691038773     4131.0947597986     4246.4460207290
     -531.228926589676348      545.405851854484467     1     3774.5096280976     4119.2419845235     4250.2283820804
     -531.172675589837468      543.147207983114299     1     3775.8757090290     4103.9293005639     4268.7984380667
     -531.425632077413752      546.299612864686083     1     3753.5840163868     4116.7886924538     4252.7608292896
     -531.554531226516247      553.498237652065427     1     3765.1201644886     4079.8757663318     4270.6998383897
     -531.315868664312802      543.740512177624737     1     3757.7391170668     4132.8738164101     4234.9501368302
     -532.122338345094477      526.999598930013690     1     3863.9449066764     3980.7075993553     4120.7871733145
     -532.128157996143727      527.787901792816115     1     3867.0549621352     3976.0301435058     4121.8057271397
     -532.154912979635810      528.223969162944513     1     3867.7481695946     3985.1794212089     4111.8635912800
     -532.325441291241873      528.287543348253621     1     3866.8011990679     3984.7039367634     4118.7501750222
     -532.229996248181124      531.833104635129189     1     3872.8633505731     3980.1387143323     4140.7529335406
     -532.285858214565110      533.835502051210710     1     3859.1101303256     4005.1834108013     4124.1620082996
     -531.213485172510218      531.528051907516101     1     3801.4512260229     4095.6028247453     4156.8951714685
     -531.276973774869816      531.647688278119176     1     3791.7072473379     4097.3658415361     4166.0165952125
     -531.120572632678545      534.543995941229241     1     3835.2805917492     4042.6470536522     4201.8191274203
     -530.444088106693243      531.442638095809230     1     3853.8968641301     4118.4887997398     4160.6702646195
     -530.460544031849281      531.816456458715606     1     3841.0049348453     4139.0150266593     4150.4134359424
     -531.028936907261368      549.412175822774998     1     3934.2644344882     3990.2652827240     4276.8864566780
     -530.994615589281466      549.196127795376924     1     3963.5863922869     4001.7466861306     4188.6689621325
     -530.858435136655430      542.435069149590277     1     3765.6933352258     4142.3348143480     4230.5379556921
     -531.117918392066258      551.841335223101510     1     3742.7677631783     4180.9063244236     4250.4759390628
     -531.115145686905635      551.886139168947238     1     3743.5086651864     4181.7630944514     4248.5200738724
     -531.367780571610865      549.942213679539918     1     3727.1587567882     4184.3179238106     4202.6720433293
     -531.394635292232124      549.390659860706023     1     3731.0211846065     4185.2970241759     4206.1516914836
     -531.376074853169484      549.312784752354446     1     3728.0618528368     4170.4135567671     4210.9738534523
     -531.351204954739956      549.899484027424364     1     3724.8562272653     4164.2569743289     4212.2080063486
     -531.097295440107928      551.818690826616717     1     3744.0511161827     4179.6983311042     4236.8113716888
     -531.376025393798841      549.305643436384798     1     3728.0585359908     4181.5847683740     4199.8257643874
     -531.621378669178853      555.227831192727535     1     3905.7671928401     4026.8723808685     4142.0550557915
     -531.586345002041185      553.181152434453679     1     3925.2236970985     4024.9318713572     4136.3964260452
     -531.539383977012335      551.849452310021775     1     3912.1675040815     4024.3276357191     4153.5345267652
     -531.527611653999770      549.646127226189151     1     3905.1000294905     3991.4501962997     4202.0352309036
     -531.528806362534169      554.742486819701298     1     3920.6931905535     3972.3886966690     4221.2720115300
     -531.315699759707172      548.423449420961560     1     3891.4237369265     4020.0387103957     4224.3111440508
     -530.667363656832322      528.250256514246530     1     3841.3377306195     4105.3324176067     4189.4410101728
     -530.708053089589498      525.600469295296875     1     3872.8336088864     4084.2815716245     4148.9734056703
     -530.710142898978575      529.940780978866997     1     3883.8290650825     4073.8148818130     4150.6878081780
     -530.670424823065673      528.210495300559614     1     3909.3179767806     4053.8504859234     4159.8064534283
     -530.827005638149558      542.014518802550128     1     3922.4329861575     3987.6054117914     4244.4321431054
     -531.444541830443995      556.470765792072712     1     3841.1596559619     4049.9350752083     4275.9464252962
     -530.623152655645072      541.786223355630796     1     3942.2637703181     4032.7254296563     4183.7271222643
     -530.858803394402685      548.575924919757313     1     3973.5616164481     3996.4039945634     4193.8854397942
     -530.712117113920158      523.768999414817245     1     3784.4445469105     4116.0429021263     4189.9413535493
     -530.739787890337197      527.176271291822786     1     3815.3860257566     4088.2772106747     4180.8278385048
     -530.721811264605435      526.998166301015090     1     3815.2380067266     4084.2386892285     4176.8825411412
     -531.681844690523462      555.139079968509918     1     3862.4214266254     4069.6834219910     4124.1839941701
     -531.385754696770505      549.259292396866044     1     3799.3891354891     4124.9839729948     4180.7077375169
     -530.271560343329725      523.735827384380514     1     3833.1654358263     4166.6540765507     4168.8173886648
     -530.294786549411583      529.264402867818603     1     3847.9050957699     4124.5197551302     4203.8106335264
     -531.566905037241327      556.655795042798331     1     3904.6626284728     4035.6919967284     4135.8341280543
     -531.218421692857078      551.300760575426921     1     3909.2803530055     4030.4595731657     4134.5946642120
     -531.702246450956636      557.268695282230624     2     3902.1220594830     4024.5501686674     4134.1328381687
     -531.399835848324187      549.651209003404688     1     3881.2170966224     4087.2454457166     4143.8561042146
     -531.259430666133539      543.257256169440666     1     3885.2340350332     4092.8136315396     4138.3578496897
     -530.985741400076790      539.271897182219277     1     3901.1788206266     4082.8379203246     4158.0326419265
     -531.045659875681963      542.097185746043806     1     3876.9096402039     4100.9877424303     4159.3107258395
     -530.873274791810218      545.971471368840980     1     3922.8765875944     4070.1972210808     4140.1869088320
     -530.846354690566386      541.333499764873295     1     3934.0146299288     4052.3744989066     4149.8212289077
     -530.763093499073989      542.184946906155460     1     3925.2123834305     4044.9754158329     4149.0326462877
     -530.446664855454856      536.187608870404688     1     3961.4083234026     4037.4444615714     4130.9161037633
     -531.162581641764632      546.363078358667508     1     3965.3315940091     3977.5209436853     4174.7232699403
     -530.502045309241794      532.673214615787515     1     3910.3930624723     4077.4820567768     4125.3220118468
     -531.654226576384417      557.034221008827899     1     3937.7809745695     4023.0915305028     4097.8285272187
     -531.841508405926220      558.396858632000772     1     3944.3939790450     4014.6996615314     4089.2726339124
     -531.700156509518138      557.701483674706537     1     3943.3934281753     4005.7711399753     4096.7379250241
     -531.796090671345041      557.868721668410558     1     3934.8618370249     3973.9946542225     4134.2924133565
     -531.446023667825784      552.985380861981071     1     3932.6818182733     4014.1442287890     4117.5605060005
     -531.648513224976114      556.781765750207114     1     3934.6574777176     4016.1572036872     4094.8886455807
     -531.524874605408399      552.770988249585344     1     3935.2533438469     4006.6978512910     4121.0017908678
     -531.547765543234277      554.061220483954116     1     3939.7278115388     4013.4765266873     4106.9842353012
     -531.393287863478804      552.674743615756029     1     3938.6010107866     4027.1606828225     4102.0041627370
     -531.285103156827290      555.336082855914015     1     3914.7977637634     4017.4228160396     4132.5533996812
     -530.948079291890735      544.354508741553673     1     3969.4632725141     3988.3894617795     4128.2511082058
     -530.968027450239902      544.696772227462930     1     3975.7436315969     3996.8099114833     4118.9937249455
     -530.544584688297846      539.589892723842581     1     3985.5675400620     4002.8454477689     4152.0493670561
     -530.864798482815104      548.510673005402623     1     3931.6183171492     4022.4591538735     4171.7058856143
     -531.237840054970547      550.804103807372826     1     3921.8005599567     4004.6322740194     4189.2858022873
     -531.127692248407584      548.145617790450842     1     3907.8568975303     4036.0768076529     4185.8183018840
     -531.022544272730897      546.312864662772768     1     3968.6653760906     4010.6729736454     4108.1027496261
     -531.198782676022915      546.694785080746328     1     3965.9923572530     4020.5573777594     4097.4378631967
     -531.173123162451589      547.486990550718247     1     3957.9729532379     4048.0249987283     4067.5684866543
     -530.820722948767866      541.913676333592889     1     3964.1300486270     4058.0459498832     4081.7488699381
     -530.983327398816527      545.383319197394144     1     3962.0782058797     4039.7798358338     4084.8709171301
     -531.441180700601990      552.345868936795000     1     3958.5398764598     4046.3959418418     4094.1079208511
     -532.509323326248705      527.401545103619128     1     3875.2322724576     3957.1808035357     4078.3885588638
     -532.500566122708733      521.223293398214878     2     3870.9125451081     3964.7782078098     4064.9437612878
     -531.002948449994960      523.516930113176954     1     3905.7848724950     3991.8028673613     4190.3194865727
     -531.005224174795103      525.716865767224817     1     3899.4508436576     4008.8860131475     4192.8185517250
     -531.141313388032358      526.721595945728382     1     3913.3712833929     3981.3825753248     4192.1886145665
     -531.141244393138322      526.241035210955147     1     3915.6020261518     3981.9402533793     4189.0782627825
     -531.084956708583036      528.747489052322180     1     3908.6596181344     3990.1892615216     4234.9012387709
     -532.342544071477505      534.403373383955341     1     3883.4437531972     3908.4103995995     4259.8234006101
     -532.344312328752039      530.250366521542787     1     3864.0105662501     3916.4277747191     4243.8467551013
     -532.352863551600535      531.348356524998849     1     3870.4999099614     3915.1149128276     4229.5767695956
     -532.204797559617532      523.942463560492229     1     3849.3215536398     3947.7304239787     4245.1098847946
     -532.203023803758470      532.764088705532345     1     3880.1381175016     3916.2982110098     4260.1450717590
     -532.090685599292442      528.741348687704658     1     3875.8839526092     3914.8532891322     4266.1886828613
     -532.136542498917720      530.665650835082374     1     3873.7084400202     3920.5111846235     4267.0244281299
     -531.939476477383323      529.405326889997582     1     3872.5620572627     3925.3399388223     4270.8174930060
     -531.952365086756572      527.253101635392568     1     3866.9015360867     3931.5656397703     4273.9767201271
     -531.965440703289801      524.937779938374774     1     3870.4114316562     3928.3711305436     4274.6597633331
     -531.139435954369219      521.160181089216280     1     3882.0269315957     4053.5417116176     4137.1016045749
     -531.404935011261159      526.364758955159800     1     3907.2976909850     3945.9223677894     4228.8250673288
     -531.357026470008236      526.602015744857340     1     3901.0057796271     3971.0365142585     4221.1710165832
     -531.381701506268428      531.183956139507359     1     3848.6461480325     4043.9553373480     4218.7945809399
     -531.419952312488704      531.878261388996748     1     3838.2628450869     4071.5613139651     4222.6431070635
     -531.147501479458469      528.225908604336723     1     3871.9155222323     4081.4857165808     4178.7270136810
     -530.405481944711823      518.097137640360302     1     3862.7801412903     4100.4611251428     4180.4510286841
     -530.278450963580894      527.142908000993657     1     3932.8111265111     4056.6019090795     4174.8949950727
     -530.228581448701107      524.687940296376496     1     3928.2034429696     4053.9692961973     4188.4853613455
     -530.257591569352826      526.834005471553837     1     3915.5473264872     4052.0015072155     4210.7673132499
     -530.373541179621270      538.688718610013666     1     3916.0270082189     3983.9627087608     4321.5948836533
     -530.640757402551117      537.547192596237892     1     3892.5617963673     4002.1746126096     4312.7528636498
     -530.686975216042129      536.477929521603755     1     3879.3568386336     4016.8693009144     4303.6517437391
     -532.199695185903806      523.450367093024965     1     3886.4185534381     3954.3355660029     4158.5992380684
     -532.181625806266197      520.355687894619450     1     3897.3489892356     3951.0257964940     4138.1429311459
     -532.179940459942259      525.742854220267645     1     3876.3928529589     3974.9480724519     4155.0410484298
     -531.866090017517308      522.841260150706944     1     3927.2563549515     3954.2711601947     4073.7015032755
     -531.799588254423384      524.965468331899956     1     3913.1405896286     3971.7610302875     4088.7932064893
     -530.389891062628749      516.834256213729873     1     3930.9901692694     4020.0447241413     4160.3031283682
     -530.291586470249172      517.154143831393753     1     3922.8139361856     4019.2474102448     4170.5532249613
     -530.339833956152575      524.079321365107376     1     3866.0943901201     4122.7668129105     4137.7403619265
     -530.483617298175886      529.164700910054080     1     3874.2465407713     4096.0352073265     4164.8982743721
     -531.049361152151846      543.594334930255627     1     3874.2848539142     4064.3276075625     4196.8423745203
     -530.927721516592328      542.048943841314326     1     3884.4408192362     4071.7267537676     4180.2930071041
     -531.453307208558613      553.399250429524955     1     3908.5218967323     4040.6925756819     4133.0177332885
     -531.569289404500523      556.748807755670668     1     3959.8667028203     4025.0320601571     4091.3785977716
     -530.563232872550998      533.794568209413342     1     3887.7910141101     4078.1410911138     4189.7890220413
     -531.911095884753877      560.245511321563527     1     3938.9455324405     4049.4206610158     4077.6220873455
     -530.458875954641030      531.389859022304108     1     3881.3745525251     4085.3185720126     4189.5094450704
     -531.972582357071929      524.431422238776918     1     3889.2961585375     4008.2428078857     4071.4372402877
     -532.293988510453801      525.255423660844258     1     3894.5783331988     3977.9421001607     4100.1039173747
     -532.455596204523545      528.332804793570631     1     3859.2971186324     3942.1778449539     4162.2859736218
     -532.459106159446947      528.244551515708849     1     3870.5616233378     3930.5938991878     4156.7861831234
     -532.372006758034786      530.232846995884529     1     3881.8264531741     3934.0809931668     4161.2338247934
     -532.332069789270008      527.639942621703426     1     3898.4815878157     3960.4772238963     4108.3626655347
     -532.348935578228634      530.585615758335734     1     3910.1570968112     3960.0787662843     4095.2726706851
     -532.284808662481282      528.941553929342717     1     3916.0384488653     3945.3694710591     4098.3938502080
     -532.069418202960946      528.167208294504235     1     3893.2665719972     3951.3040668095     4147.4076005714
     -531.630506552640554      526.621193551488545     1     3931.0355631300     3964.8818919062     4133.0498979181
     -532.042054218986095      529.948413494247461     1     3914.4300390509     3947.3870460571     4147.7051917191
     -532.089385424649890      529.778220771700148     1     3898.4986331443     3957.3620103029     4149.5429856621
     -532.086652268736657      527.569650022356655     1     3895.4435362973     3939.1073866960     4171.9465192595
     -531.986888796201697      527.511559431035153     1     3902.7798043351     3933.0657073352     4198.0290413765
     -532.059085586856554      529.160330879083972     1     3912.5586620799     3938.7776761626     4173.0049791036
     -532.360737204574320      532.154190564653163     1     3917.8177791318     3942.5657749452     4110.5921809718
     -531.916123688083644      526.735493190623515     1     3911.5132994756     3954.0658772151     4175.0318123874
     -532.203138859454612      528.093439524741484     1     3906.7281729589     3925.7829781830     4194.9318480421
     -532.032808465737730      526.855234151782724     1     3918.8611131911     3924.3470630904     4167.4902365626
     -532.307989922638399      529.786572706163724     1     3905.3052132434     3932.9196697853     4165.4866687393
     -532.193766208087368      529.376434506194073     1     3854.8361717765     3970.9727396296     4181.8979007234
     -532.169922880763238      528.961014413899761     1     3850.2155529202     3975.5918738796     4179.1888094134
     -531.901258340627464      529.714729354648625     1     3880.3497239295     3974.7157365618     4185.5179732801
     -531.947396737518261      531.600697320571726     1     3859.5983008505     3984.0634680039     4203.3632929882
     -531.908152908875536      530.912836786796333     1     3850.8692966231     3970.6049730355     4236.8266949316
     -531.919753473348919      534.755849463736809     1     3849.3538395805     3976.8511578752     4234.4679589986
     -531.970408159153408      531.742822780700294     1     3861.7399227277     3968.0823219135     4224.1352466216
     -531.904300307819085      527.065095418618625     1     3851.3884384736     3975.5448916985     4220.1410540184
     -531.849575302545873      529.668347532869916     1     3850.8300204195     3989.4029712939     4215.7849222576
     -531.759232594546347      528.834368935286420     1     3850.6543658119     3983.5961732961     4231.1856023568
     -531.722826125223946      532.146751823314730     1     3860.4118756388     3982.0530885059     4231.0536586686
     -531.692982107877924      528.018922262386354     1     3869.3156336127     3980.2655620885     4223.1511868590
     -531.832075584371978      525.534711179667852     1     3892.6999633715     3959.1239312506     4187.1853135394
     -531.815679188816034      522.492207348837042     1     3894.1022312743     3954.3543617975     4206.4368748381
     -531.945134339207470      523.819111800097971     1     3871.2133423468     3964.7603987666     4233.4824342484
     -532.010075731835059      532.498311851083372     1     3841.6582966456     3960.4420803926     4284.1672734587
     -531.897045566482916      526.856880524274629     1     3851.6105344351     3966.1569203384     4255.0628245966
     -532.073217074350850      528.231283357110783     1     3855.7900769321     3956.7953803876     4263.1917769634
     -531.991388419889176      529.034123663609989     1     3849.8836236648     3958.8099501014     4273.6822496485
     -531.670478022255793      527.258491839846556     1     3905.9658021383     3933.8055178647     4249.2842538204
     -531.526364401049932      522.820126030379242     1     3902.4658739315     3932.2110445225     4251.5858614630
     -531.521164953920561      523.360221567058716     1     3896.7332431084     3942.3541014828     4241.1760374933
     -531.771377230263283      524.973475689061274     1     3882.2285981121     3929.6658922236     4261.5751172022
     -530.411051893508329      526.809431203342115     1     3777.3099565594     4084.6071708536     4483.4418178761
     -530.368288269376649      527.195872539355150     1     3811.3895877367     4056.9875268228     4493.6487547326
     -530.577718845733330      530.938133303126619     1     3803.0289562733     4027.2757414033     4546.3646417355
     -530.640570593730445      537.196441478545580     1     3826.4433954786     4020.9474600334     4521.4262318579
     -530.395276598106420      528.376084288552534     1     3828.8154820256     4035.2306634173     4527.2750289185
     -530.433689765741406      532.413260389565949     1     3866.0138332093     4024.2159427842     4495.0300158037
     -530.479675290744922      532.478883326977552     1     3818.7885526737     4062.8513220635     4549.6747333563
     -530.745026310441972      539.389467170972239     1     3854.0569575445     3995.0498492548     4547.2641257949
     -530.777798592745512      532.914085254239694     1     3838.3184489716     4036.0829598341     4376.3178666381
     -530.641422822532604      522.472615515526854     1     3897.1092472116     4027.1941765814     4264.4071428131
     -530.686612067081796      526.333595964122310     1     3876.2900026322     3986.3429049501     4344.8935936884
     -530.618291370618181      518.730503667335483     1     3895.3793150863     4017.3376999502     4260.8202692555
     -530.801192161693848      526.033584871475455     1     3879.5073940906     4023.3425866422     4262.3484160462
     -530.747481236600720      529.300889432271674     1     3838.8185982612     4077.2045652477     4269.6931094959
     -530.931575225696974      526.805537983253089     1     3803.0151063017     4111.6351777293     4258.2434716534
     -530.873690664573132      533.376375584857215     1     3799.3688884352     4105.1546748587     4279.5647227348
     -530.760630335781457      530.688441196491794     1     3819.0108284824     4074.0774002968     4292.5076653126
     -530.714815304955437      524.629354086347576     1     3847.6080550309     4031.5136226647     4342.2241254107
     -530.787100704150930      530.694623448339257     1     3848.6854342261     3989.6843039855     4385.8602580885
     -530.828429917351741      533.500199784836354     1     3825.9559614590     4012.2591022940     4393.9879146936
     -530.828207923357922      531.291568290563873     1     3803.1811734787     4072.7796663448     4333.4430274517
     -532.050035700150261      525.174811262083267     1     3905.3682191062     3963.0526230660     4047.2457961724
     -531.964808882911825      524.018851090131648     1     3901.0109465247     3995.5536559775     4053.0799447852
     -532.030380620755977      529.254471191191442     1     3886.3143127079     3993.9882985368     4071.7348109344
     -531.991840215202615      528.367408955014980     1     3878.0615545284     4004.6756013903     4070.6599626655
     -531.618990103767828      525.162663189800128     1     3869.3852822211     4038.6325089514     4086.6320623007
     -531.619588268082225      523.617300868733082     1     3882.0653698210     4042.0264415574     4091.5503002515
     -531.616955577418594      528.553331862986852     1     3875.1894018764     4052.7538179346     4093.3290679046
     -531.543942785502281      529.542151694064273     1     3864.7923772829     4062.8320732865     4096.6597350108
     -532.024284577311391      519.663956588567544     4     3903.1022877112     3938.4183506790     4088.5242358741
     -532.018439822849359      523.780391345859925     1     3894.7370621428     3942.0040021382     4101.9014113566
     -532.013903510758155      521.217428932541452     1     3897.9549974244     3947.4618904398     4089.0917403911
     -532.012263998140384      518.577541509483922     1     3902.1779644149     3950.3428373976     4078.2785875371
     -531.978966235472285      521.386820617402122     1     3921.6443313093     3947.2547657332     4091.0443849040
     -531.877867877057497      520.607629105537058     1     3898.3200507148     3965.4728444043     4078.5357200262
     -532.125151456585627      523.780350013634688     1     3886.0615665957     3943.4791570070     4080.0507957716
     -532.110308171321094      520.123312832567649     1     3892.1157542074     3936.9946880317     4072.6086023728
     -532.112963614192495      523.228394891803532     1     3889.2537532459     3931.2715060937     4086.5049606233
     -532.362095531393379      525.922369463330142     1     3888.4613391366     3927.2990232826     4094.3562011059
     -532.357253597352724      522.057911383603710     1     3890.4016191779     3930.5066192468     4084.4442911787
     -532.355003645198053      518.601669116359290     1     3893.5030132955     3932.4749323347     4074.9398047898
     -532.375700097805520      523.280842442914036     1     3906.0470430911     3924.5010628839     4075.0989657871
     -532.356639120648197      526.570232683886388     1     3899.7855965621     3933.3417690051     4074.3059952154
     -530.911884895467210      527.012956634869738     1     3901.1533472445     4035.5545702801     4145.0798738180
     -530.572471778775821      526.488255999059220     1     3868.7173638114     4074.2997161346     4157.0666346475
     -530.719595044893254      533.522430224991922     1     3901.0350118216     4025.6760482305     4168.7029432234
     -530.856542974058357      539.898511941452853     1     3899.8629589825     4026.3715308660     4183.2473860486
     -530.914188522045606      538.167964537871626     1     3922.5482225485     4035.8974664498     4167.9461988987
     -531.091900271893564      542.925726662108787     1     3904.5610653271     4017.4284067032     4200.5913171465
     -530.873746294508237      542.957843772555975     1     3902.8992215619     4025.1089003578     4203.3170530898
     -530.994083103942671      545.172546297855433     1     3909.4903867605     4023.8766770991     4197.5329789752
     -531.048209931504857      547.864931279433904     1     3903.9752218464     4017.3048035253     4222.7896818258
     -531.356614652733128      554.532728182652818     1     3917.1839310583     4002.9687619905     4197.2860029110
     -531.021440855022092      546.808488183887107     1     3944.6986424200     3986.1834960507     4194.8132021011
     -530.953231440489844      543.238837325660370     1     3933.0828716772     4011.5032051180     4170.0687993494
     -531.061574771249980      546.519794614656576     1     3929.5896339069     3997.2851763610     4175.7145294197
     -531.219694689049902      550.346542626327391     1     3929.5149563549     4043.4365137262     4116.1542331024
     -530.987881795026283      546.384626948221808     1     3930.8428251032     4048.6120321676     4128.0398360386
     -530.930993169239173      548.317491298813252     1     3966.5326739332     4021.6979406016     4121.7776288362
     -530.825169087294512      545.400715836027075     1     3974.1873564025     4019.7833609016     4102.9060212426
     -530.960749613219150      546.396821258720820     1     3992.6608465896     4018.8140379542     4104.0991737782
     -530.969057921376930      547.759451774997615     1     3987.7356306649     4014.3288473363     4107.4071718331
     -530.528002454614921      546.492290577507219     1     3980.9482458136     4040.4507869797     4125.5189384310
     -531.935054782735278      523.858474920378399     1     3900.8841524885     4020.0867665183     4063.8501835215
     -532.209718462073056      529.458948637229241     1     3887.2906167055     4031.3097450931     4092.9741901547
     -532.192444755215888      528.514624551921997     1     3864.7201739143     4033.6595585247     4121.3990345937
     -532.208874480528266      530.597884376920206     1     3845.5323025934     4038.3245905986     4153.5234219399
     -532.462657418758909      526.091534923531185     1     3865.1978058830     3953.5106715851     4143.0622529237
     -532.271163394897826      533.496463509855062     1     3873.0924604467     3995.0152239528     4161.1366155912
     -532.421954718008010      529.316844752154452     1     3866.2239432525     3978.0621548928     4162.2968843056
     -532.288995186259172      527.788711560164188     1     3882.3812891947     4010.8763129242     4112.6645662776
     -532.741210209894234      534.419184838817046     1     3815.6569260714     4006.4637764162     4193.2434623332
     -532.725345979264262      534.441752875189650     1     3846.8127182296     3980.2040430667     4160.6397151305
     -532.395068934448886      532.772947058480554     1     3863.0244993483     3968.8553000116     4177.9135696120
     -532.409442322215341      533.277998137553823     1     3829.8424066197     3990.5741007945     4237.3813345520
     -532.141582467589387      527.548288588736114     1     3868.5234344565     3998.3986256379     4174.6857232477
     -532.234235931283592      530.415134277105153     1     3836.4005190546     4032.1054381086     4155.3401767637
     -532.450801929381100      534.074239466576046     1     3843.8329770285     4010.5076508249     4122.0081773323
     -532.446746514408687      531.500188137941791     1     3844.3999144701     3993.4749343943     4131.4661990947
     -532.390615012618696      532.314252369230189     1     3826.0914251405     3990.1039001641     4176.5001222120
     -532.259483621375693      530.412803233537943     1     3829.1677702239     3997.9595861987     4161.5613412181
     -532.261317368780283      532.079098911767915     1     3828.1790020644     3998.0268722399     4189.3947262555
     -532.406301586768791      537.530280124678939     1     3768.6532824169     4055.6020358489     4226.8818599174
     -532.319759927124778      536.086858772877235     1     3798.8214193560     4033.6786373230     4208.9713477763
     -532.315687187920958      533.104269310553946     1     3796.7085237949     4035.4280333846     4210.1188856210
     -532.325183014289223      536.313835694801014     1     3805.7479495551     4032.2072373338     4195.2572538142
     -532.070376874899239      533.087671823663754     1     3851.0875636214     4017.4090919761     4168.3538503525
     -531.978773072653894      528.940637736465760     1     3847.8247998304     4006.0158259965     4178.7200569572
     -531.936202184053741      529.459093368949198     1     3847.7488276505     3988.2423851694     4206.4943277379
     -531.941495894001946      531.969787530589656     1     3851.5454776641     3990.9532445869     4203.5213359689
     -531.925843080400000      532.522206048225144     1     3846.3465113578     3988.2764602138     4211.0589977940
     -531.833338709252075      532.337556724988758     1     3862.1690377599     3987.5578628172     4199.4960088198
     -531.917280785890057      531.170347003763936     1     3821.6903058368     4023.5075833604     4212.5984926441
     -530.604236009747979      510.446483716867590     1     3885.2544392489     4076.3783470426     4185.6168170157
     -530.610725756522015      513.554789963477447     1     3893.8138362550     4069.7349346416     4183.5970785506
     -530.641326443455796      511.887033031343833     1     3930.6712230283     4018.8535818697     4193.2714259392
     -530.935249239799759      516.113354179641192     1     3894.6165590236     4098.0809828049     4117.6257611356
     -530.958277152879305      518.862555632099316     1     3909.1510481159     4086.4223722981     4108.5619645922
     -530.728139789132115      515.063519795641014     1     3941.2391196550     4068.4046955638     4102.3216369074
     -530.699973569537292      512.561018384595400     1     3924.6218735399     4081.7652415690     4107.1029266511
     -530.710701378980048      514.054706868199105     1     3937.5329760942     4084.6132380753     4097.3671095148
     -530.697499848418829      512.963742805084280     1     3937.6874737450     4082.0060536101     4093.8799231087
     -530.735828657420825      514.075208872667417     1     3954.6151494086     4073.6827924740     4083.9207118349
     -530.411254525699519      506.224488696822903     1     3898.8136899125     4061.1389331870     4152.6677138258
     -530.447327486729591      514.103221902463360     1     3888.1040670361     4074.9340462290     4168.6964862858
     -530.457564752481062      512.792807904136453     1     3877.4159679072     4082.6834095743     4179.4927710978
     -530.411314986494403      507.771897501861758     1     3896.6355071720     4043.5303363565     4179.4080074050
     -530.429759095443501      511.854671960465339     1     3919.3234194408     4017.2651762791     4186.0881059894
     -530.422571142576317      511.920045175987582     1     3930.8714938681     4003.9333022700     4180.2508172375
     -531.615665016559433      555.540272095103091     1     3793.4341781522     4172.0216832101     4293.9264528363
     -531.772617562619757      553.023701574269126     1     3759.8712449153     4187.9763878571     4299.5342499260
     -530.690663129350582      528.357519069578984     1     3902.7582642695     4045.7310273472     4191.7632422047
     -531.180773353830773      548.886444791952158     1     3955.2116565531     3996.1689187477     4150.0012733248
     -530.898024733660577      546.882001709836572     1     3967.3419507271     4008.6960888937     4162.3406615837
     -531.298412675368922      551.853040871407643     1     3964.1180287355     4021.4593988624     4133.5702824830
     -530.856970780026813      546.633622093678127     1     3956.3260134712     4028.5114636399     4147.4455769774
     -531.341028470360698      552.427379386435177     1     3949.6140383954     4036.5223969941     4147.4391997010
     -531.160796385277422      551.220173358179863     1     3929.3921913992     4056.1852338734     4156.3981794322
     -531.009770036134341      547.499179363630446     1     3928.7912852247     4074.3182100356     4145.0626561258
     -531.281531179423837      551.712484272112306     1     3945.0601228889     4062.6058872878     4111.7007105544
     -531.454262172057838      549.268482102481016     1     3693.1835307833     4189.9012918278     4271.8027117156
     -531.137122158501256      532.427998231282459     1     3762.8646361787     4111.8723975547     4202.3421995515
     -531.628016329387833      552.964163287176461     1     3715.1144674629     4124.6687140230     4304.8407852657
     -531.620902656706335      549.862293012781720     1     3725.6477464615     4123.5869151313     4293.3187632791
     -531.041055336286945      530.914829856452229     1     3761.4478595732     4124.4334507644     4229.4761699481
     -531.038293411769928      530.209575946961081     1     3774.6554289868     4109.2893830185     4224.4416736769
     -531.086189628900456      531.389743734790272     1     3799.2853750049     4086.8768049633     4226.2399653720
     -531.469211109784965      534.668124859326667     1     3795.0724183390     4081.5708036893     4219.8965349880
     -531.279653622676051      532.720270515676020     1     3801.7851569566     4072.7691074092     4211.3423081098
     -531.217800154026122      537.156907688148067     1     3777.1707600035     4110.2819197509     4215.1792303933
     -531.366004275568457      537.886235996213145     1     3771.1503234319     4102.1457094045     4209.7410878238
     -530.690052147713118      525.454946859910933     1     3795.6391357277     4121.9598646198     4181.8930280568
     -531.045129789666134      525.876866855402454     1     3828.6567001225     4094.3313880873     4111.8699724303
     -531.231271342510126      528.486192457680659     1     3850.6514497404     4059.1512841825     4130.3620424323
     -531.551110422874217      536.090892523049092     1     3818.6442611274     4069.6991884902     4171.7579598352
     -531.526840218197322      531.389492317574991     1     3827.9106830111     4042.4087957606     4175.0318238082
     -531.065383243810174      534.546668178489995     1     3844.3523229491     4048.6252593111     4208.4031169710
     -530.536968433665038      532.188711594869119     1     3849.5855891797     4116.7848124185     4157.2126491138
     -531.159090686663603      550.587443548667693     1     3945.3731164461     3993.4591296174     4241.6484654443
     -531.293370984269018      551.636682942012840     1     3935.1091756384     4005.0968253048     4214.5941912537
     -531.071281498578060      539.862451620548427     1     3938.9342159537     4029.6572999108     4181.8864269582
     -530.735766249030348      536.084584431207190     1     3940.3390342058     4045.9449128352     4162.9235238839
     -530.887094993212713      539.209575628927155     1     3936.8241010105     4050.7642469365     4146.4560052272
     -530.810589351509520      548.232998718124463     1     3866.6174104353     4074.1790184206     4208.2244207005
     -530.616686911985653      544.979352907959537     1     3875.9146531296     4065.0238625601     4230.2181657397
     -530.980064774239622      549.771575762198040     1     3879.0321086716     4044.5159496760     4247.0742671132
     -531.189537313823394      551.197852978311062     1     3957.1113133546     4019.8178994776     4193.0970940356
     -531.050419647152921      546.593659355749878     1     3979.5209773092     3998.6548658941     4227.3832302426
     -531.047255585647349      546.129035291669652     1     3976.4212668339     3997.9831909552     4220.5571182440
     -531.188716640468215      551.269624034412914     1     3979.9143382192     4001.7638536617     4176.4387704436
     -530.941601704379650      546.283791252356764     1     3978.6856666457     4011.7526984963     4185.6168229658
     -530.810865333757192      534.321305106312252     1     3953.9248636038     4022.1354058250     4182.4886188701
     -530.780287461000171      535.761917436625140     1     3957.1708337775     4004.0919611391     4193.2170069111
     -530.846670010040384      538.042586245181724     1     3946.7206570133     4067.0921681463     4117.5803135146
     -531.111809619705468      547.765434393260421     1     3850.5650495771     4127.4037958971     4155.9806869729
     -531.376756023353209      552.389138861962579     1     3854.8318685983     4108.4887369752     4144.3519554715
     -531.345768874537725      552.207568469636612     1     3858.6181546572     4049.5219481100     4197.1990361664
     -530.973853473579652      549.625896658116972     1     3872.6174812093     4069.3883092513     4181.6995127169
     -530.899259426303615      545.672960282638314     1     3932.8889869021     4056.3090568934     4117.1417916003
     -531.438509063888773      552.083456713156579     1     3941.9741124770     4070.1532078220     4086.0851048697
     -531.300451860946396      551.721451120730308     1     3955.4795730085     4070.6209564463     4097.4930408194
     -530.707134389066141      540.913831452332147     1     3946.6051741015     4069.4760346043     4118.2619111903
     -531.096862748780268      549.061447616728969     1     3949.3965932464     4029.8331661780     4145.5552240244
     -530.997407162145123      548.453243174702948     1     3939.4778233037     4046.9499337311     4164.6580950124
     -532.654520034886446      532.611580599862691     1     3874.1212832041     3950.4847193149     4089.0274403065
     -532.489820354885978      528.255150926161264     1     3874.7711335630     3939.7218577020     4112.1659994077
     -532.488242736113875      528.378437736258775     1     3866.4845544950     3947.8749991872     4117.1495942258
     -530.840267451951604      521.789579639449244     1     3896.9978956105     4006.1166370634     4144.1301971174
     -530.815350563829270      522.770634408231217     1     3901.0991918553     4004.6125331322     4160.9527405962
     -530.949063484282192      544.916163227303514     1     3887.3473039248     4000.4763121266     4276.1477491251
     -530.860965031015098      536.410845500922619     1     3858.7978316173     4032.0534152560     4269.8607082616
     -531.266306459962266      548.026024407329487     1     3903.8331883391     4036.3478049065     4182.9497876026
     -531.699406615941598      557.303083285868638     1     3909.9800267688     4030.4300762305     4126.7531229462
     -531.655018567045317      556.957470310725171     1     3902.8409320265     4061.1672565860     4089.2858082230
     -531.355667994973146      553.845089951080581     1     3904.1816165337     4062.0518879491     4150.9036303492
     -531.291072355399820      550.857868994307069     1     3903.4806811262     4041.8136334583     4165.9635910710
     -531.716647003236062      557.284561105235866     1     3910.9588274668     4035.8310855470     4128.0357419778
     -532.088504977307707      521.676938759978157     1     3903.8101555287     3964.1211426352     4076.7998284767
     -531.779080863622880      522.830319166268737     1     3889.3754785522     3976.3942655972     4120.0556118548
     -531.788135334561275      521.237284574466230     1     3904.2487217467     3956.5662903039     4113.5035229044
     -531.940860336817991      560.306210984329709     1     3923.0246596452     4028.8571906864     4140.2554719069
     -531.080397251628369      542.898846175581980     1     3970.4850533053     4051.2023425037     4099.8145939012
     -531.281735269465571      533.438653608929258     1     3861.3304627786     4032.9519365933     4169.8465636904
     -531.369842774380686      534.587128878210819     1     3856.2728137476     4005.2245347745     4194.1371882378
     -532.349819239287854      525.993611881591391     1     3905.7376767480     3949.2630370265     4045.0239930345
     -532.634774901341075      531.032001714763169     1     3887.8624710913     3941.7985639732     4082.0426071866
     -532.789487578602689      530.907139816241056     1     3870.7101357691     3946.9944597299     4147.9645492931
     -532.794019899259411      533.468006177115853     1     3868.0151334519     3962.9520671718     4139.0540824058
     -532.665472725439940      531.889057241487080     1     3858.7800670123     4017.5340118958     4093.4242820098
     -532.668325890295819      533.220761184506614     1     3862.3901576994     3989.5873913658     4116.9062382845
     -532.669981466273839      534.187442404725857     1     3850.1941857291     3988.3924222928     4122.4928465512
     -532.613886172287607      531.893582193330076     1     3843.0549121132     3969.0075474054     4146.2426966009
     -532.433175610296757      533.576240716678967     1     3824.4251030582     3988.8475808505     4144.9969250533
     -532.502213945966901      531.805524350105316     1     3858.4278105163     3955.7070712514     4111.2505448991
     -530.943227478866561      528.633479004231731     1     3796.5653945918     4039.2452700782     4301.3909279246
     -530.963616337230178      524.249344573889175     1     3786.7211700477     4051.8054222903     4280.9680778471
     -531.043158484148307      530.946205221285027     1     3791.0357613241     4087.8061941964     4255.9449831526
     -531.042056102357492      533.059424643399893     1     3797.8940771318     4094.0369638462     4244.2972856883
     -531.024797703318427      534.180359034681828     1     3822.2455208798     4085.8114586096     4215.5977527749
     -530.983980785003496      529.039047673505365     1     3877.0640784519     4009.3219415483     4158.6099956726
     -530.891786576266099      526.315629837133656     1     3888.9340544835     3995.7724309442     4160.4008802992
     -530.869884002770277      527.099081548534400     1     3881.0422498539     4004.5991614500     4172.5894896317
     -530.772579489138252      533.109645329184332     1     3839.4594745280     4016.1025858542     4252.2701019915
     -530.833171633200777      532.615404889938418     1     3831.7737556237     4020.7887545045     4253.8559432511
     -530.832580640857600      532.276807629256950     1     3830.7435460375     4019.9839686883     4262.2085384327
     -530.759404868300749      532.470933067550618     1     3841.8552282736     4011.3622275873     4263.8181210431
     -530.784150629006831      527.702558376362958     1     3848.3319373739     4001.7563858070     4237.9700122525
     -530.581442450228337      523.843595766582439     1     3908.5535496728     4003.1205415390     4216.4060716334
     -530.567506682847693      530.901557677611436     1     3901.8397196669     4016.7084280570     4220.0580748516
     -530.605837880023955      534.357620369124106     1     3912.9555630179     4018.2071345596     4205.8357829613
     -530.574748557815724      536.192507137440998     1     3928.4612518465     4016.9677382063     4192.7864239457
     -530.578578683662158      540.266020416363062     1     3914.3912041550     4039.9977173955     4189.6139875897
     -530.748200211018229      546.136091166196820     1     3955.3572626896     4065.1199581730     4140.9181720759
     -530.628738153455970      547.436100064010589     1     3963.9794556573     4078.9437098755     4122.9651231864
     -530.567029456927912      546.650741744660536     1     3955.2912875645     4096.7801804975     4115.7169249024
     -532.124039545537471      527.282797335120449     1     3882.7275756761     3993.4827907488     4059.0300691800
     -531.954098493593165      533.503415568909759     1     3867.3357704114     4025.6950220042     4084.1908257507
     -531.966027184117706      529.082298770748935     1     3872.3408369127     4029.3937928860     4070.4019013283
     -532.081536903720234      526.846938742591533     1     3881.6389717809     3980.5400416251     4088.0448951995
     -532.079885124090083      528.774972171242666     1     3881.5936550185     3981.7174244006     4090.1842583826
     -532.083846437408170      529.387926521628401     1     3880.6558391678     3983.0507347218     4119.8020549101
     -532.084758160902197      531.063591654749757     1     3871.6420911585     3994.5010805154     4125.1896116041
     -532.381820969787441      527.706972680202512     1     3895.9782523581     3942.2294875561     4105.9381534844
     -532.364389328577658      529.073648010452075     1     3899.7545230553     3948.1769244929     4105.7054279447
     -532.184894989177110      531.356049516361736     1     3867.6137814092     4001.7482551835     4138.6836706099
     -532.483201431815928      534.958822730936049     1     3850.4743934952     3992.9554609766     4141.9244732087
     -532.350437253767495      531.371598476846430     1     3895.4228145130     3948.6943421409     4137.2305573826
     -532.226885762919892      533.687998200600646     1     3878.2378795928     3948.3298384382     4157.7895211148
     -531.984305565545583      526.392298375399491     1     3892.9801677048     3958.4766019677     4174.6508043441
     -531.330503560523425      528.023355918722473     1     3809.6313806780     4046.9487518820     4262.4778583002
     -531.501626891092428      523.956003403133082     1     3838.0365013137     4031.0397777733     4209.1452334158
     -531.350737496058741      526.285383704231435     1     3796.5494484094     4061.6121126305     4254.6211053170
     -531.526659127654170      528.775734222839560     1     3807.7433277884     4048.3843542352     4300.3687952773
     -531.397600451354378      525.913460425016979     1     3813.0098335849     4042.4703821142     4242.8863222397
     -530.617261060182273      518.091076154775806     1     3895.8975909737     4002.6892919450     4238.2311184188
     -530.624049064919859      519.986458981311785     1     3911.3768345430     4003.9272594544     4232.4028628283
     -530.621403935669605      522.846244930288776     1     3900.3849066043     4019.8133613643     4240.9141914929
     -531.299982963235720      532.025911455211258     1     3956.9547666702     3998.2239095919     4168.7795415752
     -530.437476104882649      517.274564734699425     1     3845.2144068147     4104.0122560681     4231.4786976101
     -530.425599212021098      518.162852754331539     1     3845.5370251213     4107.5039337233     4227.0940374867
     -530.373820484167595      516.230122717943914     1     3848.8456833489     4113.3607715335     4218.4117928197
     -530.413527949570266      527.921378256733533     1     3922.6234204107     4062.6094891975     4220.9741092379
     -530.485692499019706      527.718154989700452     1     3915.7835464480     4052.3212958363     4236.6680490111
     -530.354032879016131      520.249892760695047     1     3906.0496400450     4063.7973095002     4234.9232484827
     -530.381679925229378      521.516425271083563     1     3882.0032465767     4071.3134999744     4255.8850786608
     -530.395799861717819      529.546984226567020     1     3872.2294745074     4072.9561874311     4279.5107096838
     -530.466214160829509      531.300941186702858     1     3915.0199936036     4052.9541274005     4224.5124604836
     -532.048153039510453      525.059104331583171     1     3881.5581390200     3977.5169387210     4042.3257600141
     -532.046159999252495      520.639072073586362     1     3881.7140058881     3970.1379303689     4043.9535150881
     -532.435628715941334      524.319081955832530     2     3894.5765902255     3924.8941565683     4089.3465050450
     -532.453735997993931      531.924108258746628     1     3870.9733675464     3946.1144064723     4108.0202605657
     -532.538347199420400      532.676475919739005     1     3858.6757693226     3951.0575809160     4125.4340343704
     -532.447525529167024      528.467044719173145     1     3864.2222984428     3976.1152209118     4085.1972881428
     -532.439305712130704      527.891602003879257     1     3893.1757154058     3966.1411570535     4093.4001251157
     -532.437743971224336      530.845953554944799     1     3901.5085172033     3948.1439653115     4111.2502525871
     -532.966747575183831      536.923131252950157     2     3922.5246776095     3945.2071855093     4042.9777419459
     -532.801322294538636      535.290270689599197     1     3911.7385835464     3998.0998122331     4040.6081274779
     -532.926623960378038      535.853273293438178     1     3892.9744406873     3978.7725932147     4066.3611773764
     -532.847391843591367      535.165895383866314     1     3888.9978874636     4003.3920035322     4051.6467320266
     -532.642553678131094      535.644024098883961     1     3893.8613780349     3990.2279485172     4095.8423919864
     -532.670110860463069      540.180459602569158     1     3897.6151432431     3980.8314610986     4108.1542577884
     -532.484429738834706      536.121316004503228     1     3785.4025901212     4008.6671251635     4301.7058780121
     -532.282026197667960      529.310449317837993     1     3823.3600029739     3984.1934128844     4303.3103176207
     -532.722499803648930      534.831646989569549     1     3871.8071540398     3938.4262037367     4148.7534057757
     -530.859450855781574      527.643089015688133     1     3892.2029371734     4063.4314443787     4180.9471836819
     -530.596590423860107      524.424561917987262     1     3937.2982775468     4037.6415869589     4174.4423743186
     -530.541386372929082      527.398499726351815     1     3906.5210638856     4084.4804213996     4187.4022155268
     -530.542541459342033      528.170664265413507     1     3930.1902256593     4059.0422530858     4186.8037497921
     -531.373050011789360      552.683589961946609     1     3906.0054726463     4009.3165835736     4216.9215640399
     -530.760081584676641      535.296902189563639     1     3962.1588999072     4047.3061577902     4113.4903786716
     -531.511909635430811      558.528303115768153     1     3946.2948938754     4019.3744889906     4137.9995512098
     -531.459528821419894      555.330765563263526     1     3930.2381372165     4024.9758189848     4135.8439158959
     -531.142275674070106      549.324598540135298     1     3870.2621180180     4067.8787718705     4188.9602186942
     -531.190375423320120      550.593413407342950     1     3874.4038563484     4033.8940669189     4212.8986686552
     -531.140552652412453      549.584959891842800     1     3888.5233419656     4039.9006408923     4219.3199138916
     -531.187939769058858      550.080270102498048     1     3873.1571878926     4048.9363555656     4246.9538829286
     -532.723716129639797      533.515765525781148     1     3866.0044944571     3954.1076172346     4109.8354361148
     -532.436067563239135      536.611603038509315     1     3894.0273373138     3980.5101371045     4107.9326440326
     -532.349870839194750      534.159774526626961     1     3905.5536297591     3975.0226183543     4097.6631510177
     -532.184805512065623      529.136227805769181     1     3936.2919733447     3941.5124023876     4093.0723161757
     -532.194096534530559      533.354564404791063     1     3942.6821544650     3949.8347950148     4083.0384435525
     -530.906743532264841      523.490702211838197     1     3884.7524376715     3955.5092797477     4332.3155625397
     -530.473860493519282      517.933953423910907     1     3902.7930007632     3964.1847240520     4309.2795534106
     -530.790459793996774      528.271342851858549     1     3775.6400298928     4038.0858043611     4372.5472994319
     -531.038898119487840      545.396662074990331     1     3870.2148637846     4073.6032697685     4226.3286290918
     -531.032246874833163      547.201428472537600     1     3912.0063425610     4029.0236114103     4218.7698881138
     -531.347852554614633      546.941111391543018     1     3935.7948156967     3995.6947850149     4172.1128996418
     -531.527368588592594      557.427683626560338     1     3925.6703738962     3991.4636524755     4200.7334015398
     -531.413291504203471      548.622448899131427     1     3935.0632604206     3994.8683385571     4180.7027559603
     -531.040603634693525      546.448238999494947     1     3947.6355100720     4010.6709877156     4186.7071448738
     -531.367435778073173      556.494817893367781     1     3956.9471186898     4000.0317583111     4164.2577142507
     -531.240665338303302      548.627552570700459     1     3983.9980346650     4009.2022647882     4132.2270550608
     -531.970869095323337      523.963596469225308     1     3876.9092989106     4003.2241775752     4039.6863670567
     -531.960179084002334      527.168599276100622     1     3866.2096156811     4012.7119404624     4049.8494881336
     -532.438085532133869      527.612256933911340     1     3858.9150859520     4009.3890940307     4039.2841155015
     -532.825445108632266      528.013772791923657     2     3852.7719668433     4006.8997512700     4014.6953439166
     -532.313311399482018      529.659414162797930     1     3905.7810609754     3985.2658470023     4042.3277993180
     -532.320913060493808      527.992566630989131     1     3897.1994973714     3984.6057728326     4047.8564733806
     -532.311073510894062      530.246209088130627     1     3883.7919341691     3991.2619359704     4063.2720700961
     -532.347446281230759      533.573395507458144     1     3889.9027108677     3979.9847824853     4072.4315202197
     -532.401435944359378      530.187142172501353     1     3897.5298399609     3963.3739226364     4046.1973789721
     -532.665625473449609      530.862597461028258     1     3882.7167365370     3976.6814959483     4022.4072934008
     -532.688549259360229      531.192332635180946     1     3877.1451772675     3989.9021391576     4016.3189731799
     -532.737627720000432      532.062481360093216     2     3868.3240079540     4001.0356896209     4020.7434211665
     -532.714286242817707      531.808139620116208     1     3874.6038649833     3986.6638907290     4026.0291951209
     -532.471508495672992      535.218298405882024     1     3876.7555094464     4014.7470039172     4047.6018348705
     -532.375612724771145      525.588301313449620     1     3884.4262177845     3956.8594702703     4067.8598485580
     -532.270638231388261      531.775743194771167     1     3910.0613200492     3950.0236873925     4065.4604647417
     -532.275489643483183      524.965000447608077     1     3905.4339696565     3938.4963107006     4103.1803878581
     -532.277043382468833      527.596086721427469     1     3904.6345983009     3923.3532805705     4125.6763373962
     -530.717917027589010      517.598829450241396     1     3879.6441660883     4059.8668117989     4126.9558120497
     -530.693642200212025      514.629528875785581     1     3874.4735065224     4071.3295502089     4127.6882750630
     -530.802889732590188      523.640899438448400     1     3878.8673458740     4042.5774634744     4160.7271306703
     -530.929494580271466      525.326698486489931     1     3881.6505518054     4011.3837638315     4164.6558156468
     -530.906752734009387      522.292459117291969     1     3891.9294227217     3998.9677369267     4182.8769547644
     -530.684632733420017      529.796447312467194     1     3889.7576363695     4049.5612214989     4181.3651032416
     -530.798740576977252      533.940908126159229     1     3858.9396361802     4090.3603803589     4185.8777067167
     -530.838257445230965      531.725578055880078     1     3902.1407541375     4029.8140830834     4185.6110575392
     -530.921638674283827      539.974981098254034     1     3945.5604250685     4010.5333532549     4162.8761015678
     -531.204900610036589      553.536763343879329     1     3901.9426536225     4032.3249546839     4226.5518450890
     -531.193346404080785      545.234317249721698     1     3923.1534979565     4037.0463744630     4126.3549797354
     -530.765039474595255      531.366593480850270     1     3927.2578142446     4065.9590295750     4112.1221310244
     -531.243884093845736      550.095968964565145     1     3929.2395789531     3994.5663935442     4171.0496722692
     -531.518636890235257      556.242043479848689     1     3929.9803808637     3982.1873060730     4158.0837910190
     -531.627921774061633      556.681508941052357     1     3927.1488661857     3968.9504976549     4156.7321759382
     -531.123338905632863      554.707076419810164     1     3935.7738797431     4006.7959861001     4174.1802991425
     -531.508479386879003      554.462785355592928     1     3907.7190351109     3989.8926356483     4181.8275924928
     -531.823530465848762      558.046133781850017     1     3894.2949929632     3975.0940111760     4187.7877910570
     -530.654390469171176      533.157897431089623     1     3877.1785268374     4062.7461892187     4237.5048578296
     -531.517571735186152      553.130703775199208     1     3880.9082067584     4044.1084092332     4193.5855758967
     -530.950700857127231      543.155770209366210     1     3901.9678409737     4050.6324768784     4188.3906345081
     -531.553021946505851      556.797985874358233     1     3914.8470480936     4046.7301883111     4117.3206280023
     -530.831878208442618      535.703116501909562     1     3901.3179684148     4054.1658025600     4223.2039440921
     -530.764933041468112      535.134048102364545     1     3887.5938153475     4064.4088423706     4235.2451091877
     -530.628857933504719      531.325274384137288     1     3885.8636678572     4081.0991279700     4225.0416679313
     -530.644353688781848      535.229900286950169     1     3878.6463542832     4098.8630733464     4171.5395915035
     -530.496191965755202      535.441082799971127     1     3878.2834802483     4098.5532518299     4182.3362593190
     -530.453493936748487      529.587287580129214     1     3857.9298521848     4116.1926132256     4187.8254433051
     -530.745933559338596      534.001603321846005     1     3845.6485158746     4117.1014904014     4198.9728248526
     -530.618669430479827      531.553869651820264     1     3850.1527497351     4090.8131987488     4228.3915081742
     -530.632554649753956      536.154240588022276     1     3853.5103884099     4097.3754441456     4219.3398121776
     -530.824400767572911      537.646551133708954     1     3866.5077728743     4035.3961193928     4274.4399855120
     -530.759902986679890      531.588197772736180     1     3838.5095808296     4074.4564916082     4269.5629750025
     -530.625175483308226      531.501573740755020     1     3851.2582424295     4076.6935494308     4252.8900759328
     -530.440887810159211      530.293697562689545     1     3910.2564623174     4073.3467195682     4150.8048784172
     -531.258393373402782      550.753518413262668     1     3723.1388975330     4156.9719556266     4255.4625048212
     -531.505736255007491      551.919441784096534     1     3704.1389674758     4143.5085326398     4263.9772112424
     -531.308621462747169      533.909303969312191     1     3805.0433676025     4106.5271645775     4216.2859830588
     -531.295572946356515      532.279186761285814     1     3813.3069483747     4093.0125868087     4213.5486255590
     -530.318846773420319      521.131971209212907     1     3847.0876361237     4092.3123607829     4176.7967815489
     -530.309770411224235      521.828189235705622     1     3852.1440885965     4088.3171414151     4166.3305253837
     -530.436785524840730      530.898263853728395     1     3873.9704215211     4089.8655096702     4156.7796878488
     -530.385720152731096      525.905729166337892     1     3873.0555467531     4098.7339708791     4145.6387542331
     -530.152613029224767      527.369659591685718     1     3880.6406810650     4092.6722204923     4192.4200081671
     -530.137703301146985      525.737720115644606     1     3862.1424098888     4093.1740994600     4231.1691564746
     -530.974290286905784      541.069341558298220     1     3782.6498656249     4112.1892069006     4411.7133241118
     -530.736191412868720      532.757542518518449     1     3884.9674666271     4074.2699481026     4247.9789937738
     -530.656366844448030      532.410527451994881     1     3880.2784291733     4093.4174722018     4208.9026356650
     -529.818472432558565      519.330652570625489     1     3897.0656708132     4098.8347517385     4176.4039486054
     -530.137913520564439      526.327515036160321     1     3912.0093375559     4060.4117153150     4204.5234072449
     -531.686599856356111      551.571795697333073     1     3744.2711657585     4151.7158426324     4343.5461438057
     -530.749155635818852      546.549192300200730     1     3976.1724762150     4011.2521579727     4205.5126700847
     -530.982048088845659      548.964308904981522     1     3979.3341345640     4042.6562158187     4157.7005483036
     -530.658858320090189      544.666342508483808     1     3960.8501156643     4073.0076264047     4179.6254399231
     -530.937171393564313      548.000989348541339     1     3955.2495572683     4035.2860537908     4186.5047630138
     -530.635107681225918      546.582325008296493     1     3969.9551588869     4044.0056773046     4187.9050714419
     -530.433563995594341      540.248721434447020     1     3951.5989509587     4058.4962496049     4192.0500573137
     -530.365089971484508      533.542609801029471     1     3925.0109467039     4069.0294341109     4171.5250111610
     -530.377359228690352      537.979701036794381     1     3940.9292667308     4009.0155061276     4242.7368397483
     -530.850909150806842      544.699073909437743     1     3933.7133817558     4028.1533564915     4193.5157993065
     -531.024596579016816      545.913558517308843     1     3934.6773431987     3970.6861038589     4277.4225452557
     -530.670121522421368      540.388392839029279     1     3934.4417703800     3993.7781890964     4259.2269340411
     -530.837727572193103      544.419132675604033     1     3930.9224933489     3996.3095973717     4236.1969456705
     -530.731147988869679      544.428751054447844     1     3941.6412578277     4020.2837484465     4227.5985216755
     -530.754028227108165      548.105316338041575     1     3948.9479133747     4019.8005087695     4237.6327335223
     -530.597158129350419      541.710755350663817     1     3931.8654429451     4046.9648151090     4236.6216435526
     -530.614011583973479      541.089917504569598     1     3912.9904366057     4073.2301137800     4226.9447392029
     -530.772958549942018      546.986869376278378     1     3941.2531108878     4045.2035709250     4202.1632171178
     -531.382083953032748      555.647192495728291     1     3815.3632738216     3977.2854435347     4439.8158158113
     -531.519481529599602      556.512752513931787     1     3811.1297565237     3977.4186570283     4433.1293482110
     -531.435176919019113      556.315564070335199     1     3807.2286400612     3981.7362415228     4483.4792345774
     -531.080863753260019      549.935346178642817     2     3747.0303173975     4184.9481466032     4248.1342577049
     -531.137653316585556      553.040997586929166     1     3745.0298847398     4181.1120844222     4245.3562798499
     -531.339414182509358      543.937787512322870     1     3749.1344267619     4097.6247969876     4283.2562697958
     -531.337303432083559      543.275404332300582     1     3757.5823878140     4087.6789337028     4281.9201518677
     -531.599704089863963      547.916813422514110     1     3742.4338448332     4121.2944178072     4260.5698044023
     -531.352629913190526      546.818552937938762     1     3753.3707609220     4125.6490442191     4242.0300728742
     -531.421507510699485      548.188850839795350     1     3753.0942759894     4123.4644593369     4249.4439512900
     -531.432062092445449      547.580349495823498     1     3738.9514202776     4133.6472173221     4237.2414555286
     -531.300368491263725      547.399489908670830     1     3725.1860300335     4146.6807520014     4250.8205164734
     -531.230844023096893      548.092314001926411     1     3723.7720169260     4162.1823717234     4268.1373879369
     -531.608022323689397      550.059874429727870     1     3716.7795796075     4118.3465235728     4290.3964745163
     -531.645912621490424      552.746445670359435     1     3717.2249610347     4126.9667480357     4274.6712528177
     -531.619880141655017      552.589434023196532     1     3710.9958679716     4145.4122666565     4247.2210940981
     -530.600203421462766      515.194280623104987     1     3798.9491513390     4100.6507103472     4146.4935596362
     -530.599881282178671      518.427016550388316     1     3816.1628932456     4093.4730744343     4144.6163250301
     -530.631178876462627      515.214971265690451     1     3790.2342127661     4103.4464751093     4139.8606068730
     -530.623290245108478      508.804003239369422     5     3775.2319995378     4127.8518847809     4127.8518928735
     -530.410069160676017      513.631339424587509     5     3719.2433967141     4175.1244675140     4175.1244701509
     -530.514990160936918      514.718188109634639     5     3725.3409085465     4168.2394885626     4168.2394904802
     -531.046537769040583      541.620175999806634     1     3738.0173643620     4151.2004725304     4229.5863064359
     -531.173858045599104      544.327300597439148     1     3765.5507498791     4146.4594406208     4198.8009591228
     -531.430857890827042      548.052982653201752     1     3719.7984066055     4140.8731315104     4233.2042108480
     -531.125422942597652      543.733651462516036     1     3739.0129368350     4137.5769278499     4237.2409643837
     -531.244244014842366      547.673115420273348     1     3730.1615220645     4152.5372977311     4256.0882255717
     -531.359014001285459      547.658095472107220     1     3748.7003680178     4126.6537450572     4250.6675626028
     -531.330290380496990      548.115812232378971     1     3759.7699279008     4131.6343505889     4249.4641296564
     -531.262920636448030      544.965737936964274     1     3758.4916434734     4136.1206726996     4241.0813518587
     -531.402489220318671      548.788569786692165     1     3732.1307502291     4179.1849778991     4249.5148244947
     -531.114486434897572      551.900508609107192     1     3742.7679274929     4182.4357215833     4249.0636956758
     -531.519560383869930      552.071062154672859     1     3702.1541540747     4165.1279865303     4255.9082241545
     -531.420596174376897      546.785026621497991     1     3750.5936635891     4142.3718459723     4211.1084392592
     -531.539337058389265      545.461507074291035     1     3734.6786455207     4143.6260512591     4215.2740145882
     -531.666688014256124      547.398621725445651     1     3707.3799261926     4151.4276527754     4229.9456367011
     -531.637303895504942      541.749555607011871     1     3754.5643906290     4111.4987162255     4193.5847152584
     -531.602586497290531      539.117032996567900     1     3752.7578598422     4102.3516399028     4196.5794454365
     -531.681672408229701      540.426548705293840     1     3741.9883289662     4097.9581017393     4245.6930668085
     -531.283818377949274      533.567247174400336     1     3789.8482186511     4088.9093245585     4228.0040387949
     -531.498225433448852      535.446768713796018     2     3806.4814379829     4061.4263006261     4229.7974284932
     -532.522700737824721      528.671248024115698     1     3884.8040171487     3929.4777499517     4110.8711397447
     -532.361359226640047      525.550287911506757     1     3886.5172803023     3954.9088961424     4120.3565537303
     -532.398675704849552      527.246407039697147     1     3883.5520210272     3963.1571040079     4122.5377716274
     -532.469765059391193      528.419422399899759     1     3857.4557705537     3976.0926640353     4160.2533313679
     -532.458606419131115      529.809366120614754     1     3864.7986583881     3967.2085700052     4157.2463366434
     -532.518031684245102      533.431727169375677     1     3845.6546831664     3999.8521694194     4164.6565592698
     -532.235580627366858      532.368507841763858     1     3860.3488511951     4027.8800821747     4124.4857240014
     -530.594537826013152      530.565241500864317     1     3890.7553195820     3999.5168990494     4261.2053874299
     -530.655839873803188      534.688355259236573     1     3882.1367021301     3981.6061916275     4321.3388580582
     -530.569631015327559      529.235350673633320     1     3896.3585621514     3972.6550085464     4298.1492140267
     -531.339031639721156      551.680988095132420     1     3938.9950884152     4012.3832570122     4174.1414032314
     -531.456019813471016      551.829078732845005     1     3954.0822189328     3987.6809562931     4160.9402439659
     -531.313826781433249      550.268458238673475     1     3926.0701396110     4024.6871096999     4173.7893111708
     -531.529241328891771      557.717831337678831     1     3933.0178827768     4020.9658455567     4156.5518600394
     -531.249446711911673      552.683679192886643     1     3941.3472382910     4013.2747811671     4207.0486225869
     -531.482876428231862      558.336868520470034     1     3891.3500333283     4056.1050947460     4222.0567809025
     -531.465592171304934      558.188891641707642     1     3885.4670770129     4062.7733352744     4218.3933066408
     -530.881228769832319      542.472494051460785     1     3976.4115194132     4011.8560912796     4122.9571247658
     -531.394660817750832      548.269598053445634     1     3977.5865099625     3991.9020560781     4118.2044838123
     -531.412827722263955      548.672273119960892     1     3940.9102552530     4017.3216590400     4129.5448462891
     -531.806896265630371      558.971624199040662     1     3965.5354533820     4004.2331638447     4103.5536149770
     -530.471766082039721      528.700013420552295     1     3932.3660542979     4029.5462190011     4201.8156067088
     -530.984545804057575      540.179541008613910     1     3927.8770545762     4007.7904491415     4212.7587717985
     -530.540847065165167      533.017248071993322     1     3926.3270986382     4019.2737369558     4238.1976376222
     -530.462487320315176      532.101861785715528     1     3935.8968331670     4037.0397784716     4203.7709258989
     -530.460809751052238      529.108451686859325     1     3939.8747721093     4032.3604572274     4197.4012909739
     -530.962967861052334      545.527168235461659     1     3884.9808134002     4060.2536869179     4215.2270131233
     -530.996037401160265      545.899661251409952     1     3890.6615159776     4011.0153127772     4243.0268013340
     -531.061895723146790      545.926176340314441     1     3904.2707191228     4010.5751133210     4213.9167720721
     -531.237818222030228      536.072786180568301     1     3806.3876604614     4111.2906190062     4166.9603964178
     -531.217385131349602      529.743240562220535     1     3826.0943080793     4074.3908124211     4175.8878416401
     -532.199402722798482      525.771949700558935     1     3881.0266043155     3982.2635278187     4075.3564799944
     -532.225129429509366      531.629428192187106     1     3863.1001608960     3989.7913264809     4106.5805498584
     -532.599356962119259      528.381030928138557     1     3890.3658527243     3932.2905450369     4067.7728495228
     -532.527302579978596      529.126474020625210     1     3879.3023588482     3945.1442686120     4073.2922235171
     -532.573158908884352      533.294340557414102     1     3846.1384866983     3982.4648411193     4110.9267601690
     -532.616426267092493      532.011740506510137     1     3853.6976967571     3975.9521707391     4105.6087068550
     -532.680997759284423      531.782161067368065     1     3840.1797416965     3981.1751292653     4105.8296575275
     -532.588149576266005      534.172644894506448     1     3858.1465709039     3978.0993169194     4098.4918384827
     -532.569206482607342      533.222633772576046     1     3869.4437509758     3970.7743893914     4095.6858447325
     -532.506700403235754      532.965134912692406     1     3902.3788567019     3952.1205672802     4090.5201892217
     -532.438929007247793      527.317695669875206     1     3877.5689540816     3990.3770822531     4051.1310437044
     -532.317218206662687      532.389857242673088     1     3911.7061735200     3955.0012046683     4103.2540765585
     -531.841657252536606      529.138006125810989     1     3926.7643793319     3963.6042225898     4090.6603208328
     -531.812625613315618      528.778803955388412     1     3927.4109861394     3962.3363959765     4105.6061646047
     -531.999633781093166      533.674450669990165     1     3927.1564271563     3979.6244496211     4114.6492104186
     -532.000612081123563      530.578242238322332     1     3924.0678770787     3979.8833449391     4138.4405238047
     -531.489821584655829      528.508573116196089     1     3872.9457640541     4065.7378415394     4129.8032195137
     -531.015289843194864      527.681642800833288     1     3943.0142366129     4070.6329826373     4093.7730086789
     -531.067599263034140      530.463194789648355     1     3951.1650491818     4057.5920302590     4127.2198680878
     -531.082734348079953      531.707005201404286     1     3956.3873308491     4055.0579076843     4131.2715416151
     -531.377760522000244      533.698221236580139     1     3940.2875564131     4043.1714479575     4152.3074987599
     -531.312062317199548      530.518185304025906     1     3936.9265504263     4053.6388046999     4141.2786505807
     -531.332012830662961      539.578645154748415     1     3951.3949830038     4067.8288408462     4166.2898518504
     -531.500162073503589      534.067879957235391     1     3908.5631516302     4052.3587095468     4172.6497578852
     -531.491229985677478      528.848464362529626     1     3904.4435456379     4016.4512866681     4188.8673078722
     -531.275018900316581      530.230664756553779     1     3923.6605378570     3999.7812242378     4194.9636763555
     -531.071552691807824      527.032334211193756     1     3896.4254829977     4014.5016885752     4216.6430069988
     -531.277004672399698      529.657308650888353     1     3863.3914512625     3978.0927895985     4296.5608438630
     -531.209059255838383      527.615001031868132     1     3831.0244707779     4026.4129502371     4319.1437236103
     -531.184381265118191      528.228336839758413     1     3827.3910063844     4023.3263068467     4314.9489048738
     -531.276237102591949      529.393495729465030     1     3839.0491244174     4005.2893851752     4327.4965264360
     -531.181864010556296      522.608146496792187     1     3850.4228891237     3980.0006530689     4294.8616038022
     -531.160295317889563      520.510197587468497     1     3849.3095279308     3977.6848995147     4309.4725244349
     -530.901279681511141      526.613879376022396     1     3904.0578825202     3965.5794114426     4227.5723023181
     -530.702336232072525      528.415830608468241     1     3942.8579959346     3969.6918350595     4224.9790233768
     -530.843223444133741      529.435611042478740     1     3914.4957504185     3959.4521229186     4276.0387530867
     -530.806438956242914      534.156063754421666     1     3914.1473627832     3971.5209208137     4254.2256989203
     -530.778957426770603      532.842824064021329     1     3908.3602556168     4000.6035705915     4227.2564320691
     -530.831746578757134      534.343601197457815     1     3876.7084290455     4024.8908707057     4263.3875197190
     -530.770703313123363      530.799451989004297     1     3882.0596106971     4014.5207313093     4261.2453488513
     -530.679479082757894      532.802086487369138     1     3843.4153686796     4055.4304450831     4266.4919255628
     -530.771996240846988      542.039412053720753     1     3890.0960189977     4014.2800409281     4268.1080306366
     -530.651867912223906      535.053922213311580     1     3911.0383204932     4012.6194690343     4196.3734311298
     -530.650857274062446      533.702657767513983     1     3924.4994918728     4011.4556952768     4189.6092913967
     -530.637372548446479      531.504707591507895     1     3924.6593676335     4022.1974014182     4180.9267203390
     -530.701169488931214      541.065413126105682     1     3906.5606771093     4042.6935870606     4204.0167577512
     -530.682508231509132      533.370861393166479     1     3918.4137890131     4040.8352183728     4172.2963868078
     -530.702614336235683      539.360707873532533     1     3937.5425641966     4049.4632803914     4146.7342182052
     -530.922657198251386      546.788516088512324     1     3920.1090931373     4068.4327848593     4137.1919202930
     -531.276907881347597      550.966707295920855     1     3914.6417756925     4040.5839041501     4146.9174895027
     -531.104311008026798      548.339550132662453     1     3909.7804870857     4058.6005155591     4137.9767450925
     -531.474844285102336      553.168824965157455     1     3929.9700433031     4030.0500112565     4152.4501155703
     -531.441003053336431      553.242127772279900     1     3929.6332123999     4018.3871562004     4157.9377737453
     -530.969856265771796      549.019259782545305     1     3931.6883187272     4020.6757188772     4164.6221307851
     -531.084621713466504      550.935166753821591     1     3943.2732379673     4023.3912510190     4161.8830433023
     -531.338068441966016      552.446428271894547     1     3957.0912905401     4024.5450556802     4150.9082662287
     -531.105408895338542      547.581216594113471     1     3971.1470032381     4018.7841087906     4152.9944892898
     -532.091771970157197      526.468938435416021     1     3883.5556275038     3991.7344709274     4066.8719392991
     -532.195511605211891      526.785724514502022     1     3871.3108797442     3965.5704858740     4188.5035955174
     -532.170379123471662      528.701615259723894     1     3876.6706095269     3964.6211437944     4187.5014537970
     -532.174799836550619      532.346964123533667     1     3863.1244946416     3980.3238253875     4195.7066315247
     -532.138324664216043      530.770290036712140     1     3863.6892281034     3976.5768329345     4194.8211831853
     -532.134598847742041      528.914565929599348     1     3866.8970369079     3968.3465456499     4194.9278234180
     -531.849998668182138      525.526310005762298     1     3898.5016871727     3941.7494171328     4237.6464393679
     -531.405615564975847      528.738490056139653     1     3813.8719632812     4028.3959128933     4249.0097507620
     -531.460784089823619      534.562321000164275     1     3809.6529691214     4036.7599363024     4236.5221091488
     -531.603091628071866      533.578094084235317     1     3809.7406597006     4033.8326867227     4235.3080294076
     -531.044977751443525      526.209518642142939     1     3837.9606829429     4022.5768587012     4233.5770322379
     -531.485946653286874      536.352794795902469     1     3832.3844165533     4030.5590418581     4208.6247718210
     -530.918549879979764      532.886475609634999     1     3958.9943428721     4028.1551315489     4109.5878780817
     -530.761045307814584      528.095539667931575     1     3906.8862383533     4048.7086008420     4110.5497133739
     -530.995843357260924      529.469120165915456     1     3905.1583715887     4007.1814148062     4161.5860385885
     -531.456486750909221      534.322587395656683     1     3845.5199449703     4039.2482195940     4229.0283997388
     -531.285776303456942      533.506869586804896     1     3824.6472407191     4051.5842869037     4240.6819366224
     -531.269067896596539      536.250735508067237     1     3836.4629583751     4052.4857631422     4228.4562793886
     -531.378623557750757      534.604672574795700     1     3912.4993542807     3980.5366223893     4151.8437860387
     -531.369603194855699      533.239257112546284     1     3922.7334382861     3976.5171107760     4131.6086062356
     -531.363513340776990      535.989756720524269     1     3914.1265235457     3973.7576296882     4154.6588420426
     -531.356542188272556      538.681870714262914     1     3895.2382597552     3976.7747931546     4190.1934070618
     -531.292069960170807      536.570356210175987     1     3901.3536078734     3974.4234136125     4188.5716590315
     -531.292427945981785      535.318187282316103     1     3906.8056938181     3962.7310086945     4196.2385069521
     -531.552725021711240      536.027814765393373     1     3877.6977666161     3989.8746551700     4209.7193423307
     -531.547285698348105      536.106521336409287     1     3891.8031336505     3966.8491039953     4221.2535285531
     -531.369102427035273      536.060790534140210     1     3916.5525026724     3955.6897492975     4232.1209164389
     -531.334633286979738      539.282766240948717     1     3876.5273703234     4007.2467419316     4202.3511857424
     -531.363380649744840      536.312051574441170     1     3925.3327769307     3985.2964837067     4162.0836070371
     -531.356537859645186      534.258457499697215     1     3893.8333692591     3993.0429557359     4175.8342858436
     -531.336262056597320      535.519270428280151     1     3884.1845006008     4013.3746213617     4174.7414757534
     -531.420447223080828      530.259011800114763     1     3873.7446839574     4024.8363658322     4122.5585150914
     -531.421103402125027      531.565331206269093     1     3877.8191610154     4020.3310942776     4125.0197306308
     -531.600368501117714      534.648832131428435     1     3873.6152044255     3991.8309785742     4156.7258960253
     -531.600149916622627      535.955437607576869     1     3871.0678416476     3996.8779085090     4156.2474683762
     -531.573689630088438      535.576004263463574     1     3864.3733527932     4009.5035671546     4162.6758198064
     -531.524411646352746      532.312433076975822     1     3860.5313980147     4013.1038082904     4155.3476264228
     -531.064557261991013      527.282685122391172     1     3852.5705959337     4018.1831430105     4188.9003803658
     -531.098181571200485      529.362043543620530     1     3832.1723259466     4025.6782613186     4205.1568950661
     -531.130372071702368      531.416730352422746     1     3832.8611888834     4036.3878961539     4194.7004935711
     -532.311902191326567      524.318206541505447     1     3900.3865809770     3933.6037868507     4148.7554873078
     -532.485489625085165      534.651969990602083     1     3905.4582863376     3930.5206710278     4159.9323468395
     -532.538626302044008      532.679923317407429     1     3879.0477598769     3945.1211864663     4187.4114551253
     -532.149950373067441      528.741284036047432     1     3873.4819715425     3991.7105078243     4168.8820907774
     -530.963823310985163      545.614273746724393     1     3961.6781488080     4065.6115648998     4089.7392612710
     -531.222318555319816      552.213270823354719     1     3951.7651292732     4038.8008122179     4091.6989339004
     -531.107711897134322      549.339251391857943     1     3981.4991388562     4027.5172336891     4103.0841101735
     -531.086378461469280      549.814926502042908     1     3985.0755983276     4018.4531310178     4103.8632587119
     -531.062828595060637      547.224632858529958     1     3978.3826832863     4011.7586949190     4100.9252316289
     -531.153374958517361      548.915831443887441     1     3977.1498471291     4028.1748906475     4090.0293885374
     -530.457571491517683      534.814134983495364     1     3969.3451462041     4022.9438119006     4141.4355054743
     -530.555450668909543      537.711311813798375     1     3966.6276318153     4018.5538184237     4156.3711022444
     -530.987396724975724      547.057937913121350     1     3980.8796911383     3998.6847532764     4119.7874048294
     -530.979765282200219      544.754818290957019     1     3978.5587637055     3994.7677650941     4114.2025145822
     -531.422078021378184      550.822349694984268     1     3912.9507405350     4021.9228066407     4197.5048042424
     -531.762154589108377      558.232488369065322     2     3957.5104214370     4002.9286156835     4096.6517514770
     -531.520933965848826      553.834797355877527     1     3946.2170435068     4009.8221349772     4153.7202844322
     -531.011618632481600      541.232265994637373     1     3999.5368067919     4038.3608775149     4060.2030505507
     -531.049185849013270      544.418388585015805     1     4000.5313694916     4048.8134886708     4054.2224012704
     -531.060849242351310      545.159384221723371     1     3982.7816268411     4047.0849885895     4078.6356092980
     -531.600818882697467      557.485113108053952     2     3979.3282652542     4026.8490310394     4074.5498717070
     -531.254731608188195      556.071696475199133     1     3953.2143544768     4037.1840583314     4139.5621630413
     -531.209107509082742      552.531059639570003     1     3945.5085054591     4035.9463810826     4143.5631611086
     -532.612229144236039      529.250746714815136     1     3880.9332374076     3957.0076928953     4081.7329098306
     -532.842839371435957      535.759715672934590     1     3854.9085953681     3967.9970333698     4120.3030986317
     -532.824936993815754      535.379890112901080     1     3879.9871076914     3959.2361298006     4091.7932363254
     -530.660154035564119      526.930719582376241     1     3915.6652770045     3939.4746188136     4290.3779076998
     -530.824714076437544      536.435230407351810     1     3935.9443312429     3981.1025329728     4186.7589986894
     -530.824692021561418      537.076551463973487     1     3932.6216098988     3985.8686129251     4183.9215893247
     -530.801847988099098      536.861009541636918     1     3923.0287561058     4000.0288107686     4191.8035354702
     -530.810416882724439      538.565065817061850     1     3902.9196466239     4013.1709673984     4207.9407200358
     -530.315155907808162      532.251841889316211     1     3876.1568021255     4070.9129840178     4218.1568151307
     -530.345427632458154      532.923112606817426     1     3883.9403225149     4061.7896249958     4227.0839611416
     -530.515845432970309      532.281317932358434     1     3903.4655003543     4082.9789944785     4213.4252823068
     -530.768899553670053      539.825609686550820     1     3888.6290394573     4037.5748413202     4275.8321794665
     -531.787642858109507      559.904278519348281     1     3898.2807183483     4017.0991191671     4227.1209537496
     -531.747163580332426      559.689543741019520     1     3911.8304342043     3985.2925302815     4226.3733859225
     -531.689677380922490      559.016037239706407     1     3897.5542507965     3979.6338474601     4253.7521670050
     -531.687621280927715      558.998855411682143     1     3883.5902725454     3999.8966445935     4274.5400228159
     -531.686122295250698      558.999954227837065     1     3884.4900437611     3999.1468585565     4260.6229928413
     -531.502913884432587      552.549772776676491     1     3887.1552511148     3993.8333845397     4256.2794103382
     -530.959114316979253      546.202365056409349     1     3931.9467709394     4006.3636632636     4215.2393461183
     -530.988014218278181      548.589472389945399     1     3944.5654488460     4017.1447370424     4205.7159601190
     -531.322800993787155      551.341753933318955     1     3949.2330186764     4019.4492549896     4176.1235240216
     -531.354824929480174      551.187539006606016     1     3956.9964602247     4016.4136899798     4184.1298819270
     -531.512159007263904      558.490493638117073     1     3914.5316737087     4058.0213188981     4191.8350224887
     -531.679089766414791      559.013534769344687     1     3946.4316728028     4038.7621234893     4139.0142735595
     -531.302571105408902      555.955167470369815     1     3954.9629145573     4033.7472839609     4144.0804084840
     -531.448570600804942      557.214221649887236     1     3943.7731430526     4039.3366776205     4135.3397450380
     -530.919658583154501      550.649298881197751     1     3955.5100098634     4043.7653208249     4110.5463562614
     -531.011713423256083      551.746361849274308     1     3964.2740512522     4043.0864496674     4104.3787075875
     -531.408949055103676      557.257084515079555     1     3957.3121157175     4056.2083499083     4100.0504185667
     -531.312056974837219      555.313011075645704     1     3988.6675749959     4025.6045162678     4090.4439410849
     -531.439046976420968      556.920726621228368     1     3985.3784027141     3999.6608338289     4127.5906002059
     -531.607304957273072      558.427835740399473     1     3975.9512128304     3983.2421319584     4140.4699245468
     -530.848776665079185      543.708512873014229     1     3959.6447185941     3998.8896559066     4177.5330472064
     -531.072415743686065      548.811694641071540     1     3852.4134441446     4047.6235118944     4247.3440944318
     -532.204771650093676      526.459951633998685     1     3874.7323838599     3969.2528655967     4092.0304260271
     -532.245607044613166      529.389031109731945     1     3864.8552173122     3967.4478236679     4100.9952871783
     -532.295901880709266      528.677392142758094     1     3852.9311808365     3957.1412747957     4210.2147770100
     -532.256671466309854      527.333133289948478     1     3845.9956758171     3966.8686160440     4208.4687761892
     -532.251512948445679      526.780954480208607     1     3839.7769711702     3968.1173500390     4215.9149030989
     -532.214640146298279      523.968437587954327     1     3858.3773924275     3951.0862987149     4211.5637074014
     -531.756728108238576      532.283310031573251     1     3799.0512825796     4019.8938821794     4341.1892198588
     -531.627121824706478      536.109480787252323     1     3891.8149086019     3974.3033341590     4261.8570641779
     -531.606132753078100      534.643363807933838     1     3910.6485873537     3957.8511080736     4257.4476053554
     -531.483207762141888      533.544284608954968     1     3895.7817888088     3984.2939153706     4261.4578824298
     -531.427511906658310      527.845392341949832     1     3907.6706315450     3988.0003547998     4230.2359775881
     -531.524764892214648      533.672599785369471     1     3908.8785574678     4003.4503497385     4207.2654735093
     -531.777729914764109      536.990922338251949     1     3912.7653826265     3978.6085179019     4211.5815451817
     -531.539719206930272      537.272885741611503     1     3891.7972145691     4021.4902193515     4200.9378176889
     -531.419542103268782      535.062901621307333     1     3886.3254684789     4029.4674594245     4208.4394744928
     -532.136201970707930      524.884941647813775     1     3903.3245512945     3950.5954283072     4074.3231299844
     -532.094830326172200      525.143285963192852     1     3892.4598222450     3949.9786515570     4086.9328186039
     -532.223708094260815      530.512127068667382     1     3911.3395103153     3949.2517717002     4091.2054782458
     -532.267960088185646      532.287127016775571     1     3912.3450756060     3952.8866140413     4086.0604768414
     -532.310577931636431      527.705460192788451     1     3892.3519700736     3952.5353767460     4107.7295261656
     -532.438409037025167      534.396626598917919     1     3865.6012325327     3996.3992480472     4094.5706969206
     -532.442534921843276      531.206296245967678     1     3859.3726057226     4000.6698262122     4093.7406550029
     -532.501931945478646      532.329648673752558     1     3847.1952234514     4009.9924751231     4097.9113041924
     -532.506360790391909      533.990959290129013     1     3851.2184168662     4009.2860672394     4091.6774164402
     -532.516658479474700      535.242599800462585     1     3863.8140929714     4006.0107240011     4080.6030617773
     -532.831886582858715      536.240353407292218     1     3842.3018960592     4025.6851779160     4082.0127342282
     -532.653643382593486      535.581894827571318     1     3830.2316890930     3999.8441523234     4163.9724893051
     -532.653782690282128      534.610338657344300     1     3839.4384195906     3987.8494543787     4158.2689833496
     -532.230712803207325      534.548227764435637     1     3870.7430393746     3970.8785779887     4207.2449264912
     -532.099839026213772      531.407275281891316     1     3868.8570458987     3983.4129997300     4200.2839118213
     -532.065939448233962      531.084908089206579     1     3857.0729125328     3983.4586107757     4214.8340807842
     -532.058564932473246      531.519059156943968     1     3863.0559673893     3969.2632204888     4224.1653895781
     -531.451802391246474      549.002322328235891     1     3930.1194151852     4021.8293460532     4208.3336872810
     -531.617282704289551      552.476092917400365     1     3911.7891089931     4019.5330595582     4208.3452669331
     -531.623390045463566      553.606609685287481     1     3905.7425651847     4023.3705071491     4213.1545537413
     -531.608508836999363      550.932151412802227     1     3893.7053200318     4039.3066699069     4245.2707216679
     -531.704405342611608      550.913938363038937     1     3900.0795682481     4005.5385059177     4229.6519360138
     -531.650265065686426      551.830230572678374     1     3926.8919090621     3984.8066245730     4209.9474300768
     -531.536945379337112      550.777335870347542     1     3903.1259023390     4006.3683601583     4237.4696051925
     -531.395367871646044      551.686824968607198     1     3949.3156510022     3988.2480191529     4227.9595513360
     -531.039079973552703      550.467968661909708     1     3873.7268471803     4076.8102515940     4243.6869772221
     -531.195999374344979      550.821075390040505     1     3887.3200775645     4085.8001791913     4205.4605564366
     -531.767274593137245      559.271024226288091     1     3932.0533607755     4062.5991228745     4082.6067785264
     -531.471524281449888      552.624249965788522     1     3941.1916294552     4056.7878761541     4096.6927822775
     -531.476186979947443      554.414000644365501     1     3935.4816874136     4070.8824993581     4102.0678870154
     -532.305024631884066      530.989143005719598     2     3918.4931147364     3950.7808697984     4101.0837874702
     -531.471279515285801      524.836166085672062     1     3872.6150543732     3994.8991641239     4169.7825455122
     -531.376584014374885      530.470138580850517     1     3860.7310453979     4048.4791936778     4133.8568791774
     -531.423866186359191      530.900825611750065     1     3835.3679900013     4072.1232430157     4130.3874882273
     -531.594611988239080      537.462334758412226     1     3814.0369093064     4088.8642892850     4165.0932760518
     -532.050002560383973      523.119406373821562     1     3936.7970540591     3954.6928880036     4046.4154354555
     -532.080140722483975      529.390638532779462     1     3873.5823041884     3993.5557004927     4142.0530306063
     -532.339793994288812      532.611040359511094     1     3868.7599496279     3971.6904694549     4185.3674795996
     -532.339676659258316      531.036540691007076     1     3855.2366885461     3986.8785927531     4171.0210491967
     -532.354936101502744      535.657120488978990     1     3811.3363344995     4042.7862529492     4187.6009520606
     -532.314498863105541      529.963906377157286     1     3856.1563210216     3978.8513824637     4178.8875601073
     -532.314150284609468      533.315976339625877     1     3822.8381552024     4008.4648773409     4212.9691386405
     -531.572443813774839      528.182924339777060     1     3814.3489150407     3997.8087438246     4311.1387902381
     -531.370912383914060      532.352699393288844     1     3848.2905617721     3999.1501465151     4246.8493451652
     -531.369826451757262      531.800628841010848     1     3853.9992757932     3998.0520549602     4232.5033544868
     -531.457527187420396      534.215422025880684     1     3894.2937453915     3949.5743914269     4256.3352316813
     -531.255938468347949      529.857867417012244     1     3863.0416054456     4005.6037973449     4206.6064624682
     -531.613919918061697      535.852547918697837     1     3824.4792021393     4036.3972972133     4207.5397113253
     -531.945009075305734      524.895293128908406     2     3915.3771405228     4019.2134349201     4044.4566412162
     -532.530306280590821      533.041204670953562     2     3917.4734824463     3985.9284312437     4034.1321287309
     -532.536899864751149      530.434475111452571     2     3950.3599642193     3950.4147435416     4024.9206040433
     -532.448899455093169      526.978263465082478     1     3883.3204902014     3928.9008894206     4149.4237350902
     -532.449451905628393      528.650975006137287     1     3891.7267342405     3924.4353481362     4138.2369884731
     -532.541770606724185      528.685819291286748     1     3873.9925104461     3931.9152186237     4164.4108047044
     -532.548635397390854      533.521180814634249     1     3869.9177583641     3938.0076163286     4158.7326807411
     -532.475409158415687      529.118875887198101     1     3864.6100680961     3943.4139728247     4158.1151731005
     -532.525546677257694      530.503101110577404     1     3870.8507159622     3950.5759002825     4156.2012642252
     -532.200948017501901      529.374100065739867     1     3876.6374467059     3937.3231643597     4157.2990557736
     -532.526779244344652      527.914993478347128     1     3874.8910729544     3947.4006222358     4135.5651607705
     -531.818947560322954      527.570359260067903     1     3886.9354095392     3966.5094502123     4179.8266340226
     -531.974104082227541      529.560778361317603     1     3834.9735822197     3992.7807401254     4229.8016557111
     -531.995096327808938      531.543692215408555     1     3846.5800599115     3960.8673973018     4244.0344349700
     -531.902449737138681      529.559813888394842     1     3857.4485531541     3971.9035001195     4231.7014617864
     -531.785966787734878      530.431088946437399     1     3845.9454411293     3991.2600560744     4232.3203798749
     -531.961291518428197      532.028804813362740     1     3818.4267992509     4042.1075926170     4219.3725691793
     -531.877860293634853      524.185064053834935     1     3899.3746622662     3946.2167855804     4162.5209709696
     -531.906140217975917      523.853100476045483     1     3914.8650626331     3958.7575852055     4123.1708141601
     -532.047224954158764      526.868788418972599     1     3888.7697344828     3973.1401844591     4132.7155083409
     -531.504883634080102      526.565146919770768     1     3856.4582564739     3992.0748864460     4224.3470376039
     -531.711335883998345      526.442132297816670     1     3873.1446745706     3971.7483169432     4172.2526807862
     -531.743458269407256      527.194306133855662     1     3880.4499061200     3963.1661275910     4188.1836368102
     -531.630570054310283      525.389403641724584     1     3861.3751320312     4015.9095339552     4157.7570521437
     -531.270580717128723      522.423506690313502     1     3888.5902554086     3999.8707964626     4172.1455244899
     -531.538132953045078      527.053606775529147     1     3894.5568262372     4018.9679879621     4110.8794439350
     -531.168421136097663      523.852129589064475     1     3857.2709329782     3973.2676765264     4234.3247514474
     -531.219867395053939      525.442292206563252     1     3850.3786789727     3994.5269014387     4222.7348607389
     -531.173410420018627      525.225306218144851     1     3848.8168786914     3983.4924322094     4241.7150559001
     -531.153935674274067      524.962537985853942     1     3860.9478473358     3996.6884739951     4241.7358287466
     -530.531164420646519      523.363859198575483     1     3898.2121937856     4074.6902206769     4159.0073131718
     -530.496080963975942      524.583839679063090     1     3891.9195003175     4068.1478401012     4157.6476177878
     -530.418175621732075      519.780106577851257     1     3907.5511268958     4026.3571279435     4193.0111704819
     -530.374163694739536      517.159062848748363     1     3943.4289895020     4022.0826260570     4146.1802734351
     -530.377749769550746      521.124232637306363     1     3940.1927999221     4030.8485375653     4151.4222037772
     -530.406069534932158      524.717100844998981     1     3941.3003287777     4039.5443733639     4144.4939865176
     -530.335130153982504      521.432738516216205     1     3932.5195699624     4042.0280559191     4161.7630202826
     -530.348359467030946      522.681240230979142     1     3916.5598138994     4057.6425988465     4167.7924315564
     -531.551073771232495      558.583772847708588     1     3922.7328094085     4023.4389432667     4189.9651373046
     -531.476549964397236      558.382673646741182     1     3921.5685295448     4008.2535474852     4179.3625307683
     -531.401740051814613      549.755821258625360     1     3946.9884581729     4025.8461264263     4132.8957360370
     -531.334562465108320      548.514515129054075     1     3946.5499561280     4006.0950048125     4150.0157958138
     -532.479429521622365      529.078184023159793     1     3898.2892261859     3920.5242579258     4129.0083523523
     -532.438734436851519      527.337965923829188     1     3877.0205711837     3942.9412668349     4131.0811561883
     -532.362702077581616      528.998974658441057     1     3896.9408811090     3922.9950948824     4171.1545536725
     -532.386440132853977      529.813376367628393     1     3900.7137814250     3930.5594471148     4177.6451691983
     -532.256313534409173      528.383432868180535     1     3871.0949674821     3945.0059146058     4216.0636665091
     -532.312111184837931      535.009223250506807     1     3838.5917592638     3987.5715800935     4245.4105870960
     -532.292138536691709      531.724323616320589     1     3849.4559128955     3992.3472524486     4222.9452583825
     -531.679006667781323      533.581584405685931     1     3799.9274360786     4048.5284405819     4214.4598035212
     -531.208448560319994      532.595150580899713     1     3792.1749879455     4064.9457183847     4210.0496788014
     -531.191183504778792      532.356934652447080     1     3789.3662778736     4071.7339738918     4220.4150371655
     -531.621117015612981      536.454309081700558     1     3803.6587615923     4027.2096233167     4221.8734047241
     -531.003701360775494      530.495335198747853     1     3840.4591121791     4040.2821343773     4203.3987930416
     -530.818317710478937      527.523873493200199     1     3844.0416086699     4055.6355635266     4194.8032859178
     -531.500187763556596      534.410958012336437     1     3853.9710438521     4009.7930814628     4226.8108842592
     -531.008985343639893      527.018326144638650     1     3840.4147230677     4079.1732530839     4172.7536823682
     -531.137008052801434      527.777246440004660     1     3837.4767017575     4100.1787726082     4137.9926038872
     -531.062943475036491      526.406804077015181     1     3826.8294183181     4106.5371748522     4139.9617873443
     -531.301418731195895      526.821125853705780     1     3847.3376095991     4077.2887682670     4108.9272256534
     -531.299961715605946      529.205962366838207     1     3828.0403176635     4092.7118341468     4124.2089548042
     -532.102427359445073      525.622064413567273     1     3893.4443758809     3995.9567151318     4053.1942593263
     -532.407008215981136      532.709909016454731     1     3852.4365751325     3992.9601134292     4114.1624032899
     -531.312350497202374      535.910005615710816     1     3886.7926560217     3999.9319748986     4166.3748809920
     -531.310331972870244      534.011020329820326     1     3885.5258401989     4000.9733861500     4171.0584421613
     -531.664635935196884      533.513274366330393     1     3852.2322333978     4003.6992286036     4222.7989143037
     -531.036929589956685      532.497114311328914     1     3833.5684856741     4054.8994810116     4213.2243076852
     -531.200448648559018      531.885573244566899     1     3818.1124281516     4059.8128203670     4222.2287767058
     -531.265667949112867      533.838993390327573     1     3838.7607682909     4020.0512954713     4233.9009914373
     -531.364507593204280      536.314636401098028     1     3857.1952546769     4004.6562270690     4214.9439971347
     -531.440694568877120      534.691002173954075     1     3815.6842069786     4064.3101658687     4196.6268215524
     -531.400313458905089      534.853299307524708     1     3837.9258432025     4028.7661163075     4198.5370489375
     -531.383539724306729      533.903240887100537     1     3829.4546968040     4032.3062910539     4202.3036586055
     -531.361733574275945      527.525495146362459     1     3822.8791615971     4019.7303897899     4231.4685280206
     -531.351844203972291      528.463024537682145     1     3811.1973366341     4038.8659638367     4234.2049909801
     -531.484143700566278      534.580879081187959     1     3838.3817372336     4016.9188547652     4232.1027763643
     -531.419078950906851      532.572053724200032     1     3796.0882616284     4070.5967002594     4231.4174874461
     -531.330446549277326      533.672718483203539     1     3807.4114186305     4052.5435403325     4242.7107803421
     -531.339951798659740      535.285329078610289     1     3814.1709300341     4055.8435542731     4239.1137525382
     -531.314943970880336      535.125018656542011     1     3848.3207283201     4033.5393686337     4205.8696472443
     -531.288881554935756      528.611043751573220     1     3817.1062853156     4065.3565003852     4187.5366873374
     -531.215592845917399      530.119129971051848     1     3804.7381134807     4062.7697652553     4205.8763571078
     -531.190285823709928      531.488667012530414     1     3788.0113406725     4078.7870367078     4227.4686492972
     -531.271197727372851      535.329264422982988     1     3743.6084838469     4103.1355112488     4317.7993815083
     -531.318357616486651      536.183148291994598     1     3750.1679479679     4086.8750984611     4305.1221412258
     -531.133396517988672      531.618077721058626     1     3749.8532118141     4130.8522063828     4289.8961333865
     -531.153340438000441      538.006526935607894     1     3754.2900862831     4127.9419640830     4281.1841812622
     -531.164903380626015      536.933784176408153     1     3774.3964412085     4111.0511948799     4255.3180488421
     -531.506527122721650      538.042247302683336     1     3823.4411395707     4028.2138881420     4257.7519544319
     -531.205041936820976      537.313900780564609     1     3836.8181296644     4053.8351797222     4219.6534845321
     -531.291722696806801      536.587143703900438     1     3856.6775263652     4014.9756825939     4247.4331355047
     -531.286273901496315      538.766467024545250     1     3828.2424560008     4047.6222424475     4249.3150173449
     -531.332269114484461      541.548447191440687     1     3831.1362128203     4038.6531729834     4256.1377796490
     -531.374341531643040      537.865682146307449     1     3832.0028689824     4032.3980870843     4245.2165353157
     -532.053401364626552      526.958772979495393     1     3878.4061439322     3995.0771664405     4066.2429574505
     -530.589242705598622      531.186218384800327     1     3780.6652699352     4137.7297500456     4176.0851724132
     -531.219121156333927      548.763231010264008     1     3744.4120542931     4145.0591286044     4218.2772441112
     -531.388647240702539      548.968488688612410     1     3746.1284481301     4155.5996706952     4196.5833731417
     -531.452303305102646      548.892490842541520     1     3714.3494351075     4150.1571888181     4249.4894005309
     -531.482423173546294      536.323279718957679     1     3850.6888806939     4042.8761173076     4136.4161271513
     -531.563898463234523      535.854320205432487     1     3832.5474884557     4036.1179786226     4174.1763953067
     -531.560063740172154      535.341092124633406     1     3827.5850750860     4036.6893613865     4182.5657242676
     -531.558543844225028      534.761589246155495     1     3825.5834812642     4040.1143018889     4189.7210918502
     -531.364979583325294      532.081682266107350     1     3826.8273079704     4076.9158096260     4178.2624023540
     -531.455356191670603      534.393609815401760     1     3833.5536680258     4085.6909203730     4184.0954202910
     -531.625863947994162      536.653305110457154     1     3819.2940205390     4058.1056217864     4182.1262994622
     -531.543621452573348      533.863341738610984     1     3827.3968587707     4051.6578088168     4171.9184110723
     -531.303219848321987      532.232785909823406     1     3840.1983896519     4033.5977502687     4167.4266264511
     -531.498185631759156      530.067000863232238     1     3856.0315788284     4010.7065766960     4137.1837089683
     -531.610720763593463      538.330299362700543     1     3846.1761018820     4019.5277332830     4153.4204343852
     -531.571183568507308      535.053768883988937     1     3849.3372573732     4008.1735238775     4158.2331122847
     -531.557967201193264      532.303644873333951     1     3789.4757060125     4035.8373627238     4261.1676577541
     -531.500912906903636      530.401620563479696     1     3810.0233323335     4027.2153834127     4228.8406706865
     -531.983346948155486      529.895081715407173     1     3864.9508296611     4010.6203347519     4083.1828187831
     -530.857437090765302      514.503292873975738     1     3825.1271694802     4044.9866984255     4151.8625741952
     -532.078861682221600      526.303178291041945     1     3888.0689636738     4016.5553469699     4029.3487449582
     -531.902457861978633      520.983214289528064     1     3898.1570486854     3977.0144281531     4067.7636373676
     -532.178977997068955      525.043153404316854     2     3898.8292884287     3952.2482334862     4082.4495287717
     -532.461169688333257      528.379007629801208     1     3879.8005089005     3942.8874511002     4133.1610023466
     -531.116334474127257      522.643550705134999     1     3799.9451486512     4055.6905659407     4204.1720843714
     -531.064404787047351      516.719903010781763     1     3819.8760309456     4067.7041456517     4165.5416976146
     -531.219774990859378      529.188323355930152     1     3804.1836500204     4103.7464062947     4175.3529361915
     -531.352295938887892      529.556537519729432     1     3836.2841646427     4069.3507533009     4155.2110506037
     -531.457810759663403      530.797173213023598     1     3852.4768429411     4041.1134018237     4196.2549659503
     -531.168600107622865      525.845094258332210     1     3880.7545232873     4049.7849117123     4137.1734598451
     -531.235396035522740      528.017661773116970     1     3862.2392936106     4053.1677811307     4128.0385038392
     -531.286370366860865      531.737172715071893     1     3825.4725105621     4086.8933651075     4149.4286626707
     -531.219738579671457      526.489724076127004     1     3815.1386555576     4108.2767984213     4147.6189436586
     -531.222812445072805      528.423057015970244     1     3843.5187167360     4070.3910760733     4146.4135591830
     -531.186013236182021      533.536523755678559     1     3847.8794516961     4065.0044611899     4177.9510276453
     -531.184622362574487      531.194411564787742     1     3847.1860481493     4056.7510380557     4188.9476770579
     -530.918524640493615      530.039063006401989     1     3792.4722548524     4087.7553256659     4218.6383572221
     -532.178586749888268      532.802213977117617     1     3857.9183001884     3992.9614115559     4109.2508932109
     -532.219245133880577      531.527979156668948     1     3849.7242164162     4005.0541714576     4076.3543058298
     -532.008004733591292      524.395669033203603     1     3877.8006202144     3991.5079312288     4076.6900282057
     -532.009378786903426      521.881805883679590     1     3888.2661113085     3974.7994103007     4072.0499369696
     -531.833051393179289      525.789786989080653     1     3882.4691459164     4005.8064496408     4056.9354846395
     -531.445810717241557      533.460553190202404     1     3869.5677538600     4044.1662399752     4084.0173435474
     -531.394618121391204      534.300983838273510     1     3907.2921360047     3998.8276228941     4097.5289008652
     -531.397268419085890      531.667840538099540     1     3894.5126384798     4029.7720616938     4065.6744718186
     -531.212959381283213      529.196991724770442     1     3882.5835362726     4012.5515536649     4128.8845187559
     -531.393834744313494      534.978457373991773     1     3905.9341073998     3969.3513505299     4146.4401845592
     -531.362678464153760      533.351086231875115     1     3900.7995714751     4004.1386617180     4123.8452876476
     -531.364094356438045      534.050887189346440     1     3898.8488159598     4009.8203555356     4121.2376169489
     -531.362466496990351      531.795752426889408     1     3907.4176556863     4015.5119091770     4113.6522729004
     -531.360124406491650      533.090602322548079     1     3905.2945471425     4015.3664573553     4114.8165023656
     -531.507852055218677      537.417871849898347     1     3886.9174337565     3970.8004391716     4222.5478308462
     -531.345805254441188      534.676572582641938     1     3850.5764986867     4010.1112884723     4219.2780843085
     -531.010919161130801      530.413259787359948     1     3838.0451834239     4048.2442466944     4244.8209525413
     -531.018819279736022      527.654349394921724     1     3854.4378706047     4034.4463426282     4248.8047665100
     -531.103921069591252      531.971049841205172     1     3868.0107138458     4026.7565527795     4240.6620029355
     -531.338583158509550      533.222460285831971     1     3864.7842273087     4038.2236122315     4237.7302384733
     -531.349683990338008      538.830371526188856     1     3866.1690596584     4044.5376591567     4249.8343218269
     -531.412955419434752      539.051340617801657     1     3855.9792724193     4042.8351602455     4255.3104385006
     -531.383766387486730      537.259444540640061     1     3831.2611683949     4037.3736281640     4278.2505943200
     -531.659951144014713      540.655286512473822     1     3801.8474436027     4093.2891346257     4242.0255862975
     -530.805684360477812      512.520869773914910     1     3837.3224536243     4019.6463699888     4174.4939406016
     -532.332183337407287      530.333448739475898     1     3875.6141338927     3962.6120102263     4132.1100218824
     -532.313143459194748      530.757844845405998     1     3878.7359334029     3970.2056637289     4122.1677365955
     -532.396344060915681      534.674215785097772     1     3890.1787457230     3950.4605902262     4173.3738497076
     -532.065829459782208      529.202418220899176     1     3876.6975530136     3965.7749830881     4200.6177695612
     -532.122407750542720      531.974534196207287     1     3859.8506035097     3994.4019426923     4160.7848409120
     -530.888752149118886      524.811659982819947     1     3829.2617411458     4072.0926380510     4167.5767238642
     -530.886464883987401      524.971296952138005     1     3837.0633630389     4070.7742516359     4156.7730640019
     -532.053653069048437      528.094260053837615     1     3883.8729411643     3960.5475331317     4168.6660206665
     -532.397710386461085      532.890723381762541     1     3858.1349418634     4003.9710355467     4125.6764633748
     -532.008959952650230      530.203979773455899     1     3844.1265353482     4036.5217214076     4171.7351361093
     -531.453149728544645      536.544439715853514     1     3833.7559652062     4021.5698853164     4247.0790303247
     -531.521248814461728      532.004722787294440     1     3869.0446437842     3970.2220644156     4221.9997522867
     -531.624268238673153      533.299745684177765     1     3814.7257833865     3998.9648123379     4256.8981821379
     -532.112988541160917      530.325797269061241     1     3868.2023703559     4008.8120894285     4097.9910150511
     -532.081149351108365      523.187583815750486     1     3885.0916193408     4014.7700561495     4048.6748755086
     -532.097465855182236      530.106557268087158     1     3874.0725186866     4007.2077625925     4079.6342654508
     -532.029683164029848      519.039293466724644     1     3888.0390096123     3982.9939531194     4075.0754141368
     -531.460390569823062      534.971439186037742     1     3927.9699420951     4047.1565570202     4081.9684749780
     -531.576498992321262      534.692094880500917     1     3938.7753379190     4019.8008472117     4075.4346557467
     -531.701548467112161      538.526989779262635     1     3914.4937658293     4038.4599421485     4067.3761774777
     -531.660455686529303      541.436254846888005     1     3929.5001748706     4017.9347076622     4085.0612498566
     -531.646199946049819      540.659535974584514     1     3942.5014055108     4026.2876298923     4065.7038488627
     -531.702220538091069      533.036789379590687     1     3962.3422006307     3985.4839185381     4079.2494942849
     -531.576229687563909      537.861226946151874     2     3945.7589554331     4017.6825949895     4045.9146198189
     -531.478152961266005      535.537520775304642     2     3950.2067672702     4027.3939531524     4028.7961439433
     -531.556127047348127      539.081326636287827     1     3933.8364965561     4039.7257586763     4068.9089797429
     -532.000004914739065      537.625510286903591     1     3919.8206628999     3962.6979270687     4180.5243212119
     -531.908819145490156      538.155763745097374     1     3918.5873721086     3978.1352369584     4165.7390855240
     -531.386105560581655      538.280600187145183     1     3894.7025983612     4008.6050397169     4195.4923773165
     -531.256148642103312      533.705012604162221     1     3861.7091674642     4031.5695930592     4155.5169966413
     -531.176629799886655      534.189331762807683     1     3872.8139318663     4011.8434254429     4184.1013818484
     -531.197650190197010      535.031214874490843     1     3868.4480719807     4004.6425560364     4202.7096143082
     -531.224222981111780      534.674605170943437     1     3852.9267138657     4010.2512146685     4211.9040113160
     -531.207882997115576      533.370676451562190     1     3874.7384344969     4001.6345489550     4210.1735020767
     -531.215406615933375      532.497338807272513     1     3872.8840398282     4005.2166551664     4205.5264497706
     -531.281493114796604      533.722459306057544     1     3865.2197517975     4012.6347822279     4191.4768094673
     -531.309544339446802      531.055005654108072     1     3848.0817408802     4010.1955242879     4194.2584367487
     -531.299123401147085      535.894129423855702     1     3848.0080701803     4017.3204763095     4191.6887822413
     -531.531255958972224      536.830300868324798     1     3836.5967552647     4017.1035270763     4220.3412103837
     -531.501464044315526      538.308599316016853     1     3865.8526403722     4005.4652994361     4225.2851441387
     -531.452944768064413      532.687767922205921     1     3856.4817396148     3992.4895188254     4247.7835679211
     -531.457335657475483      534.083099661736696     1     3858.9728473752     3992.9476786359     4245.0681214825
     -531.488631902782913      533.397612990487801     1     3857.6425013919     3985.9421388318     4245.5890968903
     -531.440877464412438      534.092480705838625     1     3858.9326714530     4006.0339067455     4227.0907715340
     -531.345916632659964      532.794089112813026     1     3828.6028327730     4021.4043384139     4227.9130095566
     -531.585575508020042      537.822861621989887     1     3833.4475198396     4012.6906657114     4236.8419249046
     -532.136230356073725      527.565338799607844     1     3898.1173705581     3950.6054476907     4128.2982453497
     -532.216275071614746      531.653453851308200     1     3869.7054634888     3987.4226338702     4125.7658063175
     -532.107367602329646      525.261981793882228     1     3926.1737683414     3956.8020227255     4054.3348174131
     -531.900983330985696      526.410332316093445     1     3892.1688394754     4004.6892870881     4046.8322819630
     -532.341096170413948      534.316659125901310     1     3815.8121607051     3997.1264807136     4195.2932837663
     -531.993767281417263      526.292599654478636     1     3892.7039348074     3969.2482996349     4059.0637265531
     -532.184497792025468      525.547375085148246     1     3878.8162164043     3966.3731544659     4086.4901468341
     -531.467962335305515      535.622878618860568     1     3796.2102712376     4083.7868348219     4200.2826756168
     -531.441713534122300      532.562977586489978     1     3808.0012521574     4061.3260149018     4203.4333938946
     -531.126719741173360      531.028258966895237     1     3771.1096599655     4104.1952964794     4237.3742504232
     -531.109982498421459      531.305860554910282     1     3787.9002764753     4091.4575617893     4241.7326571915
     -531.095578292725918      529.488994221229746     1     3815.7986580195     4077.0986215214     4202.7546880217
     -531.107392565655232      529.193728246935507     1     3830.5041126917     4080.7454029214     4194.6407208073
     -531.080070947939248      527.370250060778062     1     3843.5162398006     4030.5877545803     4228.5290050702
     -531.497084804707356      527.538495600581200     1     3839.4082143470     4018.6470401733     4264.6484790838
     -531.496246156482130      528.616861151606940     1     3852.0457517319     4001.4869435265     4267.0457892102
     -530.882195603681453      525.779524171763228     1     3872.0862481036     3990.3095771591     4188.5309759532
     -531.097427764086547      530.651018359640375     1     3880.7287314166     4033.3471911690     4158.8609355053
     -531.169790767455993      529.184821746482612     1     3867.9900732103     4060.6862041668     4160.6812583039
     -531.250813386655636      532.968389883935629     1     3847.1510116850     4030.1559115764     4192.6362009767
     -531.148355724006251      529.365535020378502     1     3893.7692411521     4032.2053910510     4139.9112568850
     -531.134390294854370      529.585779843743012     1     3873.7495183052     4051.2298618084     4123.0330230842
     -531.176305889326159      530.317811691351153     1     3874.9813789890     4044.8794478904     4138.9952730796
     -531.204310126535916      530.366037889888730     1     3872.9466282275     4023.7838288614     4153.9005621979
     -531.402431001905597      534.214446358263103     1     3888.5676107843     3986.9900971676     4138.2865994450
     -531.332265515131098      533.318515430149318     1     3909.1829386254     3998.2210382784     4114.7669857112
     -531.310709711678101      532.805185143984659     1     3909.6693171830     4002.1267902357     4105.1760435874
     -531.264143378721769      534.011944666529075     1     3928.7813557651     3984.6945913309     4152.2770778815
     -531.567379303878056      536.275818759480785     1     3859.1334087911     3989.8373355189     4228.0856170224
     -531.451105720792725      538.143517656789982     1     3793.2116735773     4113.1768793512     4158.0394405880
     -531.409708345095851      535.109414327991203     1     3808.1529987455     4076.7446070968     4172.4761378263
     -532.387543076435463      528.346696802962583     1     3875.6002666361     3992.7187497671     4032.2701393482
     -532.719296116662349      531.443771379607483     1     3873.9430617500     4006.3630454924     4050.9148018955
     -532.730373796124582      535.599694002618548     1     3864.5879913950     4018.6736883920     4053.8915869623
     -532.501020459202437      533.916017840181098     1     3827.3100381782     4030.5086531686     4101.6961232537
     -532.638622668402490      533.814939827400622     1     3825.0699585935     4043.4218148838     4101.7517446296
     -532.661344217574765      533.485895093964473     1     3825.3666747968     4028.9027586355     4089.0527117677
     -532.257347370244588      528.313840745692801     1     3852.4766447517     4017.0882090829     4093.7516466560
     -532.060230621428445      528.879068912077855     1     3856.0056130531     3993.0897448711     4122.8028024717
     -532.050304106935982      528.767358379480356     1     3869.4051936916     3965.0068913102     4154.1254151260
     -532.591315448817681      532.239256388655349     1     3901.7551862290     3966.5221635865     4054.6192574255
     -532.580509584259971      527.984141982785786     1     3911.0069959493     3962.9040086920     4055.4613286419
     -532.674390027851359      532.078744101057055     1     3915.5900011804     3964.6309493266     4046.2549240825
     -531.979266070981339      523.905802823425347     1     3875.7391246758     3987.2415830838     4092.1984370633
     -531.979381041106194      523.597401556342334     1     3876.4615795266     3992.0593046188     4086.7945802560
     -531.701408916954847      527.579228945558384     1     3845.7078616807     4038.7276118942     4088.4559648770
     -531.663293968874200      525.024106494106832     1     3844.4395931020     4026.3731206324     4097.8034781055
     -531.581175107821196      527.711843137986193     1     3824.6281905075     4071.0502310980     4118.2261151404
     -531.738529335677299      530.985305645615654     1     3811.1641640573     4094.8149171982     4134.5320967107
     -531.300210849416089      527.200496757327301     1     3866.6153979160     4010.8553053634     4152.5751161653
     -531.374853403678458      523.305629740260656     2     3846.4024360857     4012.2818326420     4128.8928787686
     -531.294299457680722      523.966655319223491     1     3876.0440686669     3996.4916867155     4213.2916077351
     -531.093424958822311      523.506259013390263     1     3875.0650088153     4011.0086369710     4208.8114911532
     -531.069203053457841      520.354993011756733     1     3892.0305635170     3966.3778579538     4260.1723261752
     -531.067287360327441      521.680039142484588     1     3900.5155066062     3953.9801698887     4263.4824345002
     -531.098867123001355      523.877821310879312     1     3873.3422002251     3952.6284004557     4326.5395156105
     -531.183231808894561      523.103715951847448     1     3889.5227987571     3945.1059734083     4321.0441903410
     -531.471380179367429      525.523545409211351     1     3900.0642039991     3970.9309396758     4255.8535900194
     -531.167778401303394      524.642679959820157     1     3855.8922697521     3991.3466204734     4327.3695500552
     -531.434590265539327      525.980497761597007     1     3858.2779128862     4047.9972195087     4226.8835767552
     -531.398845618226005      529.028351672306940     1     3857.4435146274     4047.5822778680     4233.9849534811
     -531.386549256497915      529.466894332529137     1     3838.9764358371     4057.8862746985     4251.3916322614
     -531.842736756015370      526.588595009811343     1     3870.4228085808     3978.1938407740     4245.9626059189
     -532.108614570247596      536.698166002141647     1     3793.4594140992     4094.3129927791     4179.3734403059
     -532.015968401406212      529.426795407178929     1     3821.5491740486     4056.0534122663     4159.3367808231
     -532.153649580701199      533.688434776229883     1     3818.7344855630     4074.9365117096     4179.4752242104
     -532.240771639431159      540.028507106856182     1     3808.9140204695     4053.1760290365     4211.3287821475
     -532.177564160778616      537.451583500044762     1     3824.6153620466     4093.5087165573     4159.0465859242
     -532.227334582825620      538.176402255551352     1     3776.8824653406     4127.3303090431     4167.7860949968
     -532.095644371059507      534.289005549076137     1     3756.1905196300     4149.7120974473     4176.6961435396
     -532.157896467794103      539.035187208824482     1     3721.7271304627     4157.0613669659     4205.8388563520
     -532.198921472710026      540.778933617899270     1     3709.5879904401     4161.0967697640     4221.4220107789
     -531.636644105453684      527.988209385992036     1     3806.3629700121     4090.8646901580     4171.5226882828
     -531.634540083389311      530.604008135935828     1     3825.3437730563     4083.1705341494     4158.9899710343
     -531.525290428004382      530.078083740223633     1     3847.1572719392     4065.2944068953     4133.5059773337
     -531.498074929520044      528.625837484724912     1     3849.5052673471     4066.6049334323     4125.9725494650
     -531.451005450812090      529.143246334070000     1     3846.9682203522     4072.4737812412     4123.5594978324
     -531.361717131830574      525.808403178279377     1     3849.5867591410     4050.3312290407     4140.4749616179
     -531.392077707289559      529.448560746160524     1     3841.2083584015     4061.0640243719     4146.7153113282
     -531.594150666832320      525.857999635276656     1     3873.3372371502     4033.3891150953     4099.9836942286
     -531.988733505280152      525.595636230680043     1     3876.5768864871     4036.6886652992     4099.5799981349
     -531.606977863953034      528.174382690252401     1     3880.6978156685     4057.1517947824     4107.3889696958
     -531.637153935814808      525.799720129080015     1     3916.0202206845     4019.1763842140     4111.5832358015
     -531.659787413414961      522.717659677712959     1     3912.7911463336     3994.3804695600     4132.2422792330
     -531.942392499412563      528.419883632638857     1     3915.8313172375     3979.4517710002     4151.6687154078
     -531.991910860285429      529.765465053531898     1     3873.9915126598     3993.9154275307     4143.7956950870
     -531.663790679485601      533.489339453496200     1     3912.9059697246     4024.4308652768     4103.6756857556
     -531.652073849095359      532.398829511042777     1     3926.0536931773     3962.5199428954     4174.3523935888
     -531.674585924040798      534.164355269903467     1     3942.2723047861     3954.8673240224     4157.3199261764
     -531.732416428707666      530.611470108590424     1     3925.6524757598     3960.4028976813     4161.6770749567
     -531.563347798094469      529.668754926138377     1     3947.4502879493     3997.3683901437     4112.7709799497
     -531.322691644572615      528.796519037074404     1     3980.3701805728     4014.8121831381     4107.4183677187
     -531.121690972032866      526.562323964107009     1     3938.8196360587     4056.9699386212     4099.4776376480
     -531.144816482442934      530.132735641837826     1     3911.0142011885     4083.0572457569     4116.7644790869
     -531.123857868911500      525.154080207895390     1     3891.1235615802     4098.9940962378     4113.0869708409
     -531.122795008162143      526.389959931470571     1     3898.6503114873     4080.6378109117     4125.2388408572
     -530.627986550909554      520.797648390331119     1     3928.7337259596     4077.7303684675     4118.2383898730
     -530.602420214242898      518.519664046645289     1     3921.3916613850     4072.1256173127     4135.1207604971
     -530.627078886625441      521.479213886154980     1     3949.3753790511     4065.2634326469     4150.0060424991
     -530.600819133628420      517.221001422153222     1     3934.9067000657     4067.9907966078     4149.3548806350
     -530.675171554401118      521.659442134543838     1     3922.7816390858     4021.6742870277     4251.1302758794
     -531.038176167297365      529.680384298945910     1     3935.6923729286     3979.9371224387     4266.4411118713
     -530.946450887968467      525.775014165882340     1     3934.5943123237     3962.3521374206     4288.6803101914
     -530.920064562958601      522.087723974528217     1     3937.7613115971     3952.9334660091     4276.0606334754
     -530.895205937090395      520.863149239241579     1     3936.9925390682     3976.9634875527     4250.5599386633
     -531.061772944716836      526.630560336108601     1     3926.0024630520     4004.2138013916     4217.4355221140
     -531.086419476913761      529.488855318496803     1     3922.9005742307     4003.0692040325     4246.5342612788
     -531.130129511150471      527.545076289870622     1     3921.0915076995     3990.3842298281     4270.4887605097
     -530.690014554339996      525.434778148844089     1     3956.8935675960     4002.4514442015     4192.0676972461
     -531.148352168783504      522.863299433760176     1     3903.1166753943     3973.5264956981     4316.9339454627
     -531.143601979167670      529.605201713821771     1     3864.9360544712     3985.7551539952     4335.2548139930
     -531.022999854848536      524.316675270768314     1     3901.0367734865     3990.5752763902     4256.9790045536
     -530.583193237710930      521.268143056021472     1     3923.4736802079     4043.9975806436     4192.4162110999
     -530.570366532680282      521.864839065643082     1     3932.4916899962     4033.2871242364     4196.6491158894
     -530.463809101975244      521.714010393006674     1     3916.4333218882     4036.7778728371     4205.3590458040
     -530.927727930124888      517.472128225501251     1     3905.3353793440     3961.5531862322     4319.2995732215
     -529.897860537969109      509.484921606583782     1     3902.2239494728     4077.8890945305     4161.2485917167
     -529.865210086000843      509.754185678239594     1     3905.5621181354     4080.7154425143     4164.1558275730
     -529.650670958639353      510.081016546575540     1     3930.0073801156     4072.7814963142     4145.2040321849
     -530.311069918192629      509.793476115015608     1     3850.4364037067     4057.1558913587     4233.9540014934
     -530.341744012347931      515.563063213613987     1     3850.7727997498     4069.1642321513     4229.2638574631
     -530.451922623644577      521.979827713680379     1     3894.3087862050     4053.1822350088     4172.4359969944
     -530.810089103482028      532.664228684139175     1     3925.9713184209     4002.0567724533     4197.7498058463
     -530.515077934400210      521.917774164185971     1     3872.7824150170     4077.2995443563     4182.5091538847
     -530.797903693699482      548.453838719270038     1     3924.4165675093     4027.2978840642     4208.4988135436
     -530.981697508643038      546.674776216474470     1     3919.5523202368     4022.9040286718     4186.5471985243
     -530.731088708142693      543.434481302531140     1     3910.4777499368     4022.2693731061     4213.8149472395
     -530.647852146905734      538.887373446675156     1     3893.8616354798     4041.3568699298     4216.9017589672
     -530.825882552463327      539.604416533924905     1     3872.0661813266     4094.0685463114     4203.6807256525
     -530.899565823657667      539.130243522626870     1     3924.2484739097     4034.0675764837     4191.4217827865
     -530.813906981593163      540.889230021172466     1     3957.6125764138     3974.2350942419     4202.0917586712
     -530.963230993597563      550.356940709783885     1     3953.3945983040     3992.3125405038     4188.8368832862
     -530.966966051781696      544.194685813502929     1     3943.9592766152     3993.3790745219     4201.2171511249
     -531.536307231272872      556.535235455791394     1     3895.5051229358     4016.5097930585     4193.0679582424
     -531.143308675168782      549.611542501378267     1     3978.2375051956     4031.4970609186     4106.1820144904
     -531.200523065897528      548.747601285577730     1     3950.9012058968     4029.7373609313     4130.4141980066
     -531.749586160099057      559.476359022714973     1     3871.8144155740     4035.8739127096     4176.4536472750
     -531.751894295370903      559.453150272108019     1     3882.9406381269     4024.3737505955     4176.8989168884
     -531.592263808249754      558.066281249605254     1     3949.8848297036     3993.0837298097     4138.8247992869
     -530.971942056876742      551.757683541315828     1     3963.9960508768     3994.3563633506     4175.7612899432
     -531.474081918168736      557.879863817226692     1     3961.2206272615     3994.6435798775     4154.3610967359
     -532.522398719416969      529.237986160238279     1     3883.4538845263     3958.6653582348     4057.7145233491
     -532.860286117472015      531.284210583701793     1     3865.6723548279     3941.6927595641     4070.3316204591
     -532.745879693044230      529.652178766296856     1     3877.4773946499     3939.2052637588     4061.7664733298
     -532.673949889929645      532.676980146923825     1     3875.6239291939     3937.3640870389     4074.8946294918
     -531.817554790571535      526.579153773821645     1     3864.1941879513     4032.5051574902     4080.7312290978
     -531.907039441529605      530.223362317018996     1     3828.2484511541     4074.5583960847     4089.2794333666
     -532.788360460205013      532.348729783216072     1     3862.9623166972     3964.0956414194     4059.2827343255
     -532.597425289945136      533.406211938580668     1     3846.3634540688     4012.4688323638     4107.9156721523
     -532.064622544602798      530.620686463980405     1     3853.1062440717     4000.9709588524     4122.7426382704
     -532.060466370836934      529.899271685925783     1     3843.6130483590     4009.9931469491     4128.8320673984
     -532.072247628184300      530.692204313206275     1     3842.1881992644     4008.1373230353     4119.2806148702
     -532.258843350085385      531.177535729685701     1     3871.3481948106     4002.0169748165     4099.3314437276
     -532.322055726641906      532.039221700776807     1     3873.8531083367     4007.4364663842     4091.9926171655
     -532.301249428416895      526.379341694765571     1     3907.3990893789     3929.8069555473     4086.2153890530
     -532.367265138999187      529.580697336010530     1     3867.9709721942     4001.9648547709     4059.9998395237
     -532.433929770574537      533.666972312791813     1     3854.1643742435     3991.4045547245     4125.6453875761
     -532.836971652197462      535.454774069548876     1     3856.3517617950     4018.3331861628     4071.3795903030
     -532.630871910549217      532.017137697568273     1     3851.7616991289     4043.2536243222     4079.2000890023
     -532.594790498049974      530.601865385612882     1     3900.5020804466     4000.8525354396     4061.7889988956
     -530.645884771120677      520.019046691958806     1     3829.5543601152     4064.9428946492     4154.0673735547
     -530.922956610668393      522.753356243386406     1     3852.8529266217     4056.5935839332     4108.3245803040
     -530.983200709153834      524.721151720663443     1     3848.1568330585     4057.1660539946     4108.8941197503
     -530.972087843788813      519.361516235588056     1     3866.6271702120     4022.1401224523     4108.2670503517
     -531.107428400942808      538.751113558601674     1     3782.4682564086     4130.4711136786     4189.6083421391
     -531.209831255961149      535.604295320550364     1     3808.5922645808     4131.9254837621     4141.3859979643
     -531.334612249702332      533.758278074015266     1     3809.0937128516     4098.5380387081     4239.0842283165
     -531.290970104178314      531.692300616192142     1     3804.9534419395     4086.1832851109     4267.1399152896
     -531.292011856909426      533.202518323154777     1     3812.9074362270     4077.4071297556     4267.1765081458
     -531.220044471569167      532.343057188360376     1     3814.2592261808     4043.0154523491     4288.6211310169
     -532.513055103306783      531.508350019761792     1     3874.7246945462     4003.1537696389     4039.7151131500
     -532.759170934034387      533.346312126086332     1     3852.5223240710     3997.0769783782     4037.2500432404
     -530.706128467485087      516.629631838056980     1     3811.6056828763     4101.2033033145     4103.2476213934
     -532.605945506292528      527.082643274717384     1     3871.2373876166     3986.8095245579     4083.1968778211
     -532.626016708701968      533.842984862063417     1     3840.8217617671     4014.6494814642     4108.8420015171
     -532.294763891974412      525.699465160622367     1     3893.2635839643     3958.5130780552     4050.8124836520
     -532.327108940319704      526.361540538589793     1     3892.3602076816     3967.5517713033     4043.0199774789
     -532.273607426410081      531.412412156039863     1     3864.6921162977     3982.2053771333     4079.2832280051
     -531.964864750619995      527.768798689618393     1     3875.2228265049     4015.0823756766     4053.9293628370
     -531.965586749448676      525.826327049219344     1     3886.8071230608     4005.1884260382     4040.0993694075
     -531.945113751863232      525.846881025880066     1     3882.3397760162     4006.7073099315     4054.7679294513
     -532.446811122552845      528.284536492053917     1     3867.2588258158     3954.6676898064     4099.7697735212
     -532.068782729366490      528.423491072697061     1     3869.1723528339     3995.5164199433     4098.2807311028
     -532.528365516603230      526.929289161631914     1     3902.5999988119     3951.9044751922     4041.2786372191
     -532.507516364972503      527.149980839352679     1     3914.1107890417     3950.5208136204     4029.1173229314
     -532.292470826988279      527.200438186327347     1     3886.9925431429     3983.9744662502     4068.5376789920
     -532.468059285189156      527.575865056213956     1     3899.3271956588     3947.6273004406     4053.8234022922
     -532.520085234525709      530.146404583732988     1     3918.3005653334     3924.2790472510     4072.1666279474
     -532.553511206899429      531.157543731003102     1     3911.5116365630     3931.2589355017     4078.7045439694
     -532.381762786206991      535.041023462888688     1     3892.5084823276     3989.6680464081     4077.4927673376
     -532.367273466479901      532.708567246470579     1     3885.3296888999     3996.2885714778     4074.1570505277
     -532.286446504192668      528.301119495727335     1     3876.7584802088     3992.3293521375     4087.7391280499
     -532.337426626835054      532.088053330551588     1     3886.6264386304     3997.7601870949     4069.5818129436
     -532.253034274992842      533.260574175108331     1     3876.4616617240     3997.4033943617     4085.8251430206
     -531.749157386105480      526.393274428965697     1     3862.4084675554     4019.1430554737     4086.3125495487
     -531.722405880933138      527.731005298654281     1     3848.1042668161     4039.0914560017     4089.1054298120
     -531.594920348236201      527.409324350613360     1     3828.7309832855     4066.6108456917     4121.1565335765
     -532.401724293780603      525.960593550771137     2     3885.8321054141     3932.2455841422     4089.3548433590
     -532.279658557969242      532.427933964182444     1     3892.0673662105     4011.9751687765     4030.3254988292
     -532.602164271708716      534.105940087194654     1     3865.5043780380     4017.3821345290     4038.5291062879
     -532.599165159927907      534.768951720371206     1     3873.6613476226     4008.2691475327     4037.3482871710
     -532.341587773865285      529.580844642185411     1     3892.5124681149     3982.5017300416     4062.6216336816
     -532.339742590785931      528.788134028723107     1     3886.8073919800     3982.4080485686     4068.3277336659
     -532.333357516754745      527.536034546852193     1     3893.1648830793     3999.3683474976     4049.9243470398
     -532.341682141336491      529.530723977839102     1     3902.9760359366     3999.9862689654     4035.1696976939
     -532.553912023758471      528.931311105670147     1     3879.3259623276     4016.0139337196     4025.6218690156
     -532.371083875693557      528.797763600437065     1     3901.8011626971     3997.3366999619     4032.2021761997
     -532.749611920091752      532.883673373157649     1     3862.7840272456     3996.5192935292     4066.0817217948
     -532.799988973847803      533.523949324939963     1     3858.9346643355     3966.6713475755     4090.5644676154
     -532.759238100484595      533.944494547583986     1     3863.9159897744     3999.2597210517     4060.7191756006
     -532.686847352063069      531.906030731573878     1     3877.5309644946     3999.4989665959     4039.4943648943
     -532.751012375906612      534.996660268141113     1     3873.8406127464     3998.8002596973     4048.2268210996
     -532.598939648246642      533.842030105497201     1     3877.2205976541     4020.2281813379     4051.2696920356
     -532.712715861703487      534.361914661415540     1     3851.6943592600     4023.9938398343     4074.0758853159
     -532.479031916782333      532.995523443838806     1     3857.2404958651     4040.7549451607     4069.0864850265
     -532.097490010600609      524.076035655410692     1     3909.2215154321     3981.1575355976     4026.7105752906
     -532.067897783662943      524.363029879011719     1     3901.0734672824     3993.3973670248     4022.6168678422
     -532.048600239924326      522.786332679929501     1     3904.9223920067     3982.3815341387     4025.4659953865
     -532.070585232609119      523.881539096231222     1     3891.0111139765     3998.7161654041     4037.5715277244
     -532.183660433610271      529.422452021552317     1     3865.8365964515     3990.0873740269     4105.9569297490
     -530.586878626950806      510.212764512286412     1     3778.9637591066     4115.0490896567     4136.1965271016
     -530.567488671337060      517.126221374797296     1     3795.5239217790     4103.9413621020     4142.1681436957
     -532.124900672293961      529.911049663770882     1     3863.0306454120     4014.3414976526     4088.4362841556
     -530.579356649139640      515.008535546424241     1     3794.1094108078     4105.3329093131     4139.2688067057
     -530.578993216282470      516.366900595457992     1     3793.0185999990     4111.7328215786     4134.4896178916
     -530.553004957250778      515.076376951266411     1     3784.1667835740     4111.9350507984     4138.7432273283
     -530.543703684908792      514.508221690966820     1     3783.8557134986     4123.0889992846     4130.8583015487
     -531.957850028911480      530.782468114952280     1     3887.8666456384     3985.8766787818     4082.7648070565
     -532.302148714234590      534.419019764123050     1     3867.7804147610     3985.2978358797     4107.9250718823
     -531.911622894579750      529.565785649891950     1     3880.5223052545     3997.2901350367     4077.1939495270
     -531.956044594910736      527.523256962366645     1     3888.1015118565     3993.9396520876     4067.3073036987
     -532.375030636393149      534.608996598313297     1     3875.3566532246     3982.8625435529     4098.3293422266
     -532.257379898203453      531.468539405251931     1     3878.9918220336     3986.2427454844     4082.7204753771
     -532.213664268257730      532.923400323894157     1     3899.1491887063     3945.9884952074     4127.9555873546
     -531.932624863286605      537.036550274940055     1     3921.6699834401     3966.4302925882     4168.3053740087
     -531.941645965978182      527.522268470105132     1     3902.8138408357     3995.3880630239     4078.6144161549
     -532.138109858391999      526.907023818684479     1     3896.4217935042     3988.3382176344     4103.0447746667
     -531.955469750255133      527.831402146552136     1     3910.0150832996     3984.1347046521     4106.2591466885
     -531.910920268469113      528.639991549051842     1     3920.0037677237     3999.2476215213     4065.3927983313
     -531.945041601345565      529.349054541411761     1     3927.5429756632     3990.9411571222     4065.7421787904
     -531.952507861898539      528.892519451104363     1     3919.4127653182     4002.6800983105     4065.0351054992
     -532.000175933896912      529.071434077291087     1     3929.4222534572     3998.8039317167     4050.1696045411
     -531.936011478459932      526.662527694764094     1     3938.9444219948     3994.9954835197     4035.3414584175
     -532.011870224309405      525.361723901889604     1     3891.2614796347     4003.3704951626     4029.7660428954
     -532.067566182865903      523.096007915383211     1     3923.2269496935     3951.0398134422     4045.1269438827
     -532.189472742328917      528.950377263676387     1     3893.2525672894     4006.1418952940     4015.5945055856
     -531.884107297404057      526.780446301133566     1     3870.9018770264     3996.4269595965     4114.2676597773
     -531.130975328356726      532.379206180413689     1     3917.9634571749     3987.3715187280     4245.0250908373
     -531.220739013401726      525.327563250471940     1     3922.7827124033     3952.2036816340     4263.5285450759
     -531.252439694039253      528.614057845926254     1     3906.7348566394     3966.3466700045     4302.0006439753
     -531.065220249350546      528.039451741375728     1     3866.1938139222     3970.0077470870     4336.5230935753
     -531.004686810435487      524.890630964368256     1     3856.6426006438     3948.9147827333     4368.8260286597
     -531.166523530422182      524.018880099945818     1     3843.3393642817     3920.0174509194     4403.2100750885
     -531.170680827747901      527.076368305643769     1     3787.9638286726     3968.4422450938     4415.5431081894
     -531.109685608959126      529.147219087014491     1     3808.9762051794     3969.4878695029     4355.7453658071
     -531.435489117536008      532.263229251644248     1     3861.7477136657     3948.0840612421     4335.1037429641
     -531.317790893335427      526.178634361618720     1     3881.6862367055     3934.0708582075     4307.5613533485
     -531.327153938322112      529.318662935728071     1     3865.3162610635     3952.8753947705     4308.8014797486
     -531.606246301335659      532.109185892077676     1     3836.1324965669     4006.8673135093     4309.3449218112
     -531.496556514616941      528.138860678340848     1     3829.3813797542     4005.0038262090     4302.1655780108
     -531.755996680222893      531.651018348649814     1     3821.0219630705     3975.0103044233     4342.4431872353
     -531.727958338448275      531.654819908964896     1     3820.9450002230     3985.2714038813     4372.2375994009
     -531.495132451650306      526.123169703440567     1     3877.9421754874     3920.3781533028     4358.7603681338
     -531.641224018131993      534.865489127753222     1     3826.0426214598     4028.9322975119     4321.4489141157
     -531.334219239091567      531.231529462540152     1     3831.3692813083     4015.2279600901     4315.5719208462
     -531.365499205253741      529.494642527598785     1     3815.3119044707     4032.1255899422     4275.7780347906
     -532.253186286846017      528.349429008193056     1     3935.4445056518     3950.3622345541     4032.8269438353
     -532.246669325080347      529.769226692854318     1     3912.4383038024     3966.0979329956     4048.4236403716
     -532.471063740425961      531.467152122649622     1     3894.8112630999     3985.7569680325     4052.8476174554
     -532.519436521121975      531.590703646422526     1     3884.0345546413     4011.3459047955     4068.1698892604
     -532.629331863137509      530.780605665330313     1     3851.3598166101     3972.7274468838     4117.7350854753
     -531.793196742039413      520.614652081626332     1     3874.6467262520     4028.1056649209     4080.4112563724
     -531.501028687570511      517.598407353752691     1     3880.7300031030     4010.6865199298     4107.9860360594
     -531.499466432684585      513.040946328087898     1     3870.5670213913     4004.5490403074     4131.4190168195
     -531.631904263313004      526.542107251863285     1     3883.9652062320     4005.9809017829     4182.4667018413
     -531.647722726913685      519.582249369553097     1     3851.1992864732     3991.6255002487     4235.7614958667
     -531.679803781218197      520.492416158001561     1     3906.1289134977     4013.1135844235     4152.2885851205
     -531.653987838433181      517.648158602791909     1     3886.7194546035     4005.8409013995     4174.5607311709
     -531.665944410737552      520.747927381669911     1     3892.0720674430     4011.3046752155     4164.9454120896
     -531.673695434444198      527.644181350814165     1     3877.9973658751     4009.9790649391     4192.3352104908
     -531.671468896453916      527.425868499099806     1     3870.1775498155     4001.0953730847     4212.8501788130
     -531.606082059518258      525.161386532935808     1     3902.1034071648     3977.6739396495     4209.2320928845
     -531.383500886446086      521.571656861247220     1     3908.2830672980     3981.9019646432     4188.0355327764
     -531.371788104280199      515.401827776981690     1     3913.0400303443     3991.5335902010     4193.9177431672
     -531.991547270785190      525.601203636307787     1     3883.7687977999     3995.1481448463     4095.1957262061
     -531.996429105191282      526.722079510443336     1     3909.9820012640     3999.7618158187     4074.9017758700
     -532.185561448757653      528.669307537558439     1     3942.5655266149     3968.5746571237     4033.8818572584
     -532.103028226550691      531.672925986908126     1     3935.1589200862     3973.1484040417     4069.3279355094
     -532.243783015962777      534.947660016794543     1     3849.6407502819     3989.5472374601     4183.2601678367
     -532.698792769838064      533.761697150317218     1     3845.0437570686     3982.5289329363     4162.1928078591
     -532.734304147095827      532.284700530813211     1     3845.2016871469     3989.7539914015     4147.1331906848
     -532.535683868372189      536.419711366245224     1     3832.6282429444     4013.9606061432     4164.9787596609
     -532.348838009492283      533.344833515282176     1     3815.1662779866     3991.0500238513     4244.9890652208
     -532.389247864669301      535.423840169671394     1     3844.5665151551     3971.9255884199     4243.0762780013
     -532.401037561106591      536.689196159396829     1     3858.3926376977     3966.8320021911     4248.8953454160
     -532.282452362234380      532.844953366065397     1     3880.0622436504     3962.3892958842     4133.2313177542
     -532.278123288891379      532.792410928376739     1     3874.5533999522     3969.0252136675     4137.5701126133
     -532.277237600793455      532.029435026178135     1     3872.6096535729     3975.9634520009     4133.7060651163
     -532.111384198684163      528.811442994045024     1     3908.7532591091     3959.9841494421     4133.0045941671
     -531.872511776115061      526.019987614722709     1     3925.7221059452     3965.8446486222     4130.0163032775
     -531.686452770045548      528.049589008030694     1     3921.4288662353     3985.6136194766     4159.5267891379
     -531.682902016327262      525.461415230990724     1     3889.5329552693     4025.5501436455     4176.2083544921
     -531.600942475560032      522.819756328370431     1     3911.6995181727     4024.6974070828     4153.2957268197
     -531.658566155452377      527.174039644603567     1     3873.7461435441     4056.1880171386     4169.7604183525
     -531.964403238856107      523.220942331362949     1     3885.1098816679     3978.1046438590     4071.4532925249
     -532.548183250715738      530.672388074126616     1     3853.0842874663     3973.3843390558     4134.8490231902
     -532.567942325681429      529.240612525298047     1     3872.1536618700     3970.4075584481     4097.5532383904
     -532.579082643420634      529.077212896469746     1     3873.1944428719     3982.7877712382     4095.6816099516
     -532.596675396692945      528.601740330744406     1     3877.4248926921     3979.3383032218     4078.5361628672
     -532.513517058788580      527.606508162577938     1     3891.5836992639     3974.3877909288     4079.3551105180
     -532.469516754009078      524.289617053913844     1     3883.3749320126     3980.8963866376     4117.8751013490
     -532.469217164653060      525.195674261016507     1     3881.9510968639     3980.7963875150     4123.8820722737
     -532.469143385735606      527.994757510525574     1     3887.0461322133     3978.0902559095     4129.6377531067
     -531.425957264472913      523.081440581332117     1     3906.4948730187     4037.0067081242     4123.0315083465
     -531.435992860683996      529.109983091711229     1     3903.9217320893     4044.4202033970     4122.9334079732
     -531.404000039164544      525.514055672778795     1     3902.0579090725     4046.1678623210     4127.0750306364
     -531.443213065290252      521.659294921157084     1     3965.2672224477     3999.4409060571     4126.8203922382
     -531.443415771937794      521.872722962411785     1     3960.3904237712     4000.8633759960     4133.0571085488
     -532.334851570443220      525.719273233587160     1     3907.3501738363     3929.9670956890     4071.4925099022
     -532.483245306881827      536.554669789879085     1     3831.1398284061     3989.0683886993     4223.2376411160
     -532.047214545742122      529.803453879159065     1     3890.4150936676     3954.3994075013     4208.1428360841
     -531.882736198794646      531.283095309892474     1     3920.5752782578     3953.0694097513     4192.9336674844
     -531.909715530581138      526.591240659376354     1     3895.8266383168     3998.6776380017     4089.3952324586
     -531.810214714650897      527.267370053762193     1     3927.2742497545     3988.7281939797     4099.6175060121
     -531.869388275622782      527.021195215227181     1     3910.8160601449     4011.6736780102     4107.3411798080
     -532.022370488725755      528.347379613879411     1     3926.7027075612     3980.4953063224     4070.4889771037
     -531.876164673524272      529.059013581581326     1     3924.1661853455     3995.3740039734     4079.5567430188
     -532.107771153469230      530.092358903393801     2     3931.8646426640     4001.2392703976     4098.1307982499
     -532.176451021828143      521.724136723217157     2     3921.0390665515     3958.4451217649     4106.6020801431
     -532.052871402907613      529.502878189624312     1     3936.3664156153     3977.2008930842     4107.2937536491
     -532.490028524890818      533.333570316290889     2     3888.3537004746     3941.4441250124     4188.9403800054
     -532.009101661891350      526.116053864766286     1     3912.2051108614     3969.9630310056     4120.0542026295
     -531.916236907779648      527.749368150166674     1     3931.0495816281     3971.8125989174     4112.8367494633
     -532.180160023115377      532.654729038612572     1     3946.8098357965     3958.8067796038     4114.2718757115
     -532.159651810773312      531.767662521494913     1     3933.2542041239     3980.7885033237     4100.3658780168
     -532.089664430757580      530.774829765246636     1     3928.2456249570     3983.1216691104     4106.2088633095
     -532.161682372062046      529.152003878577489     1     3960.6480017548     3968.4898877774     4073.6034012687
     -532.385052727094376      532.351194794620483     1     3926.2142204670     3959.6182297301     4097.3034151954
     -531.871808421582728      528.144218968161340     1     3943.1535378697     3952.3734316741     4126.3294453656
     -532.124702538884776      528.306065729592433     1     3919.0669415162     3965.0440093634     4135.8298209032
     -532.261810718013749      528.964442153491746     1     3912.0450170571     3980.3514807310     4139.2469299340
     -532.257460355901230      530.795953417495866     1     3922.1520263477     3997.6219924167     4115.9063088675
     -532.127389073133600      537.666814797638608     1     3912.8889704479     4019.0541182217     4129.8578433573
     -532.110433542656665      532.774299460269845     1     3883.6898566922     4051.7554365045     4088.0954647627
     -532.134961266232608      527.171681152478413     1     3893.7628332772     4012.5873582746     4055.6094295665
     -532.135001233925323      525.841601714353374     1     3896.7515703195     4011.1789161276     4053.6041603104
     -532.136114218049443      528.151087449393117     1     3896.5110859883     4010.9084969817     4053.0318690838
     -532.368660590582863      529.577469980203318     1     3860.3462726023     4017.0514321362     4099.4886677398
     -532.625059493453364      535.390298877842497     1     3861.7910581380     4026.8098040200     4080.3824240000
     -532.508255979373530      535.132899946014504     1     3822.8052665413     4025.5212075974     4150.7302071357
     -532.214602415003355      533.594834384279125     1     3849.3811090709     4038.2149200539     4095.6204555870
     -532.205130423586297      532.071887225629666     1     3847.2028941263     4045.3961598122     4094.4208601300
     -532.249928590037939      531.368583737511699     1     3855.6491179193     4035.9736361629     4090.7193338873
     -532.247747259995776      532.577642976321954     1     3857.6880534768     4034.8528761297     4087.7091911603
     -532.069711272278596      527.681704812368480     1     3930.3751807683     3998.5668098127     4069.1185350564
     -532.068772331579453      527.117169838442464     1     3922.3441381972     4010.6356963098     4072.2004985435
     -531.957588865093271      528.661880700871393     1     3906.2535927436     4030.6695271930     4090.1515904887
     -531.734478206480048      525.166990321848971     1     3896.3924065323     4021.2980217316     4114.2088079059
     -531.743574269603073      524.835282862777035     1     3885.3940605427     4034.3741387669     4130.1200970100
     -531.768099320676811      523.562562246214611     1     3896.9417869908     4019.0327293460     4128.1867454142
     -531.760346369407443      523.489824351648281     1     3910.8460060395     4012.4317463014     4109.4610453402
     -531.782495883232514      525.188392784664074     1     3913.7216417499     4012.8516627401     4106.4227428184
     -531.767145505288681      523.732155461140110     1     3904.7357434504     4016.9657985072     4107.5267707196
     -531.787802902442763      523.332193873008805     1     3873.0161619060     3984.3012519475     4138.2249916237
     -531.809489223106993      524.223641969132700     1     3876.2790038419     3979.9826460008     4135.0095576461
     -531.994587559068691      531.541465283041930     1     3904.6060473447     3945.4839676388     4202.0905398063
     -531.995883759727803      531.077011224570811     1     3903.3508279002     3946.9713815396     4206.7394545044
     -532.090746580090240      528.891355627249141     1     3905.1017947383     3948.2233797445     4166.8512211585
     -531.995952860022044      532.109153172526703     1     3843.2123600577     4008.8539178230     4223.1112368081
     -532.463813255421769      531.856708746200184     1     3862.6680311219     3966.9707494071     4170.1455153592
     -532.219549264747798      528.931208875311086     1     3903.8290023697     3956.5387499582     4125.7261575847
     -532.279119622355438      529.858386754934486     1     3909.8342023754     3937.5744779989     4135.6189734745
     -532.333624213954863      530.153682976951018     1     3895.3090939554     3936.9591505146     4158.5508179153
     -532.173024746037527      526.146280448011339     1     3908.8951351048     3921.7069832759     4179.9252883347
     -532.227094541903398      530.237587764283262     1     3889.7238919540     3955.4887939119     4173.4984722672
     -532.109804091391993      524.159653292608368     1     3867.0333932914     3977.0959801574     4185.9514858463
     -532.133550162419397      522.554541879144494     1     3872.0163540569     3963.2383795275     4192.8133878745
     -532.237224183509284      529.589778448670927     1     3894.0377740398     3947.2318196609     4184.6634659724
     -532.305631603081565      528.252686145864914     1     3886.7977592889     3936.3287037825     4203.7479571792
     -532.371011880613992      531.065517630300633     1     3881.9237286186     3923.4310200644     4235.2976252090
     -532.312221530238389      526.294484624043093     1     3888.1253354693     3927.3891614238     4209.0897464717
     -532.309884301232387      529.761250969300932     1     3896.2805531718     3936.8966594373     4193.6155184595
     -532.346482665362828      530.673032862335845     1     3870.4646945891     3946.1634620322     4143.1012179167
     -532.287909276364758      525.579408102744992     1     3889.8763952614     3921.3203825297     4132.5447019922
     -532.036545938708286      526.425701546416576     1     3884.5798028279     3933.7541627199     4198.9857264209
     -532.037431688511788      527.524477603950118     1     3867.2274671601     3959.3919814750     4211.6996719450
     -532.329894817946524      530.397119823021853     1     3860.9305215931     3963.7398106374     4194.4504733578
     -532.324394190470684      526.859121479424630     1     3865.8152485914     3960.1391961640     4190.3393989931
     -532.299692844042852      533.208063072060895     1     3852.4642891267     3957.4719323437     4231.9807043737
     -532.034524374164562      528.156378453624825     1     3856.0482430724     3954.8529890064     4253.7152168374
     -532.031809145108582      528.502080704840068     1     3852.6526626965     3958.3630114909     4262.4126022082
     -532.200442845269777      529.382655142665840     1     3872.1499955337     3942.7027882678     4202.3129426321
     -531.986983578135209      527.511112031296648     1     3909.8018176497     3983.0478465526     4049.9870540331
     -532.204533453183899      528.799766301056025     1     3871.3606367538     4037.3356827640     4044.8692913053
     -532.175375153506934      528.530849991665264     1     3894.3968090347     4012.2631790184     4038.3297972676
     -532.130825534010796      529.407748441830904     1     3912.5495656808     3995.0665523906     4046.8382319155
     -532.066609985855621      532.821620925299726     1     3878.6278383575     4010.2943408236     4100.2411819835
     -531.735880431151486      526.586672626434734     1     3922.8558805147     3930.9986488271     4214.4760850587
     -531.761307932955333      530.552340600299772     1     3926.4639590453     3938.6970865260     4195.4988359542
     -532.077541218402644      533.902434749651093     1     3855.0089090532     3954.6904142453     4261.7420363619
     -531.951335449986345      530.363633353800651     1     3901.4203586073     3918.8447303654     4246.5545487056
     -531.855640004785187      528.072424118122967     1     3883.6289461509     3928.6159432250     4279.2945214730
     -531.437291327527987      518.522566795729517     1     3916.3274140000     3982.9988152506     4078.6373277708
     -532.560286540328661      526.636600400584825     1     3869.1984168302     3951.1239136655     4162.3173414026
     -532.555834119420410      528.648273221422528     1     3854.1639886445     3963.8502793482     4173.4285947226
     -532.594973940849741      532.782704087983120     1     3847.4170098990     3973.0816751092     4173.3529173517
     -532.313563025487269      530.749649252627819     1     3807.9088800491     4022.4768898017     4195.1408903220
     -532.337798411636527      529.718774655969696     1     3861.1588096653     3965.1260958538     4153.8679519895
     -532.290382804536534      531.138390826570003     1     3859.1976961327     3981.9335491418     4153.4233650045
     -532.257531051067303      530.644950698590833     1     3852.5834774193     3987.2945240214     4155.2601754994
     -532.135334652046822      532.708103358986705     1     3880.2437305159     3939.7101029178     4275.3402258134
     -531.958245790465753      530.041918986521750     1     3856.4832201004     3988.6274832867     4228.3756971905
     -531.677677720008319      527.211918342038871     1     3903.2059590953     3996.4314300497     4207.7266013885
     -531.725403896232592      529.513435038130297     1     3910.9738285024     4001.8545468455     4180.9637362750
     -531.735493131438375      528.392581600914355     1     3884.6777535138     4007.8461722134     4200.3986826221
     -532.398738256357092      527.999007039689673     1     3898.7457714135     3950.7458305736     4099.6088547970
     -532.199085904561684      528.431367487049556     1     3899.9630619780     3958.0200090888     4101.0236717232
     -532.276409682900180      530.777783184053419     1     3868.4151336316     3995.2683089891     4121.6372545574
     -532.112440729102332      533.840205225829209     1     3843.5383860470     4017.7915352677     4205.9582893843
     -531.850904231126492      531.484945194006400     1     3869.3296774968     3949.9280078006     4235.0522814300
     -531.867108708347018      530.604301711568496     1     3835.4136766982     3955.4955881556     4301.9170168066
     -532.180965009275269      536.130274505077864     1     3842.9269720938     3952.7733371597     4269.6727832129
     -532.072968083318642      533.194417765936237     1     3851.0496902448     3956.2120132834     4270.4957082055
     -532.056124312152065      535.718149803014057     1     3852.0848010054     3976.0897991664     4246.1401202201
     -531.808056088576905      525.745176722589235     1     3895.0697455168     3941.1342331064     4197.8825523683
     -531.812817350332125      524.950918201400555     1     3903.0581880127     3942.5594084215     4177.4870771286
     -532.388312198910171      528.747812603961620     1     3868.9831649037     3963.0018258893     4148.0459567954
     -532.363353791821510      531.176688604024434     1     3869.1917027179     3967.8635281870     4156.6001208911
     -532.034673874204714      530.193172865445149     1     3891.4015102852     3981.4010734468     4115.0181430524
     -532.035942804273986      527.184640267619102     1     3885.6203705565     3991.5872701226     4097.6342069995
     -532.144523679781742      535.072659802818862     1     3873.2690403835     3998.4637492207     4124.9719505898
     -532.090363729175465      529.872249290163722     1     3877.3750529187     3978.7281996507     4152.4941370295
     -532.090457858299146      527.811025234129033     1     3880.0347249145     3974.2875448245     4150.8087899259
     -532.090377280602070      526.441750311411852     1     3880.2725805309     3976.6029930218     4135.4470185727
     -532.018924203777146      526.630028397603610     1     3916.1943895354     3942.9568853364     4118.1009274908
     -532.016631211899039      527.043832720043042     1     3905.1405187812     3954.1414806018     4135.5375749029
     -531.895848009465567      522.862015775304030     1     3908.5033203720     3950.1474168638     4109.2032842572
     -531.978900152126130      525.693369051479181     1     3923.5663348441     3953.1906505312     4076.0985790992
     -532.245449225622451      529.552386938572340     1     3884.8010461432     3943.7351494968     4117.3162187769
     -532.280931191504806      529.003025343186778     1     3897.9208743736     3937.9715837271     4104.5896690801
     -532.398147156593836      527.828827392749645     1     3901.2822047950     3928.4297315579     4104.3752660967
     -532.415806703985368      526.699047955852507     1     3894.6140662561     3938.5259308690     4113.4222006111
     -531.839080710155940      524.705360822484863     1     3884.4895973633     3971.9329394396     4181.5507852092
     -531.839179307134714      525.886903843187156     1     3885.0408173245     3970.3147450320     4182.4650306308
     -531.920136092946564      530.093200721027074     1     3888.0516969591     3974.2205344623     4162.5961575587
     -532.132458734280817      533.848057035605962     1     3905.4443335035     3961.0666623776     4165.8339926399
     -532.119944163503760      528.459542890857392     1     3882.0952769222     3961.9190359926     4194.9207293808
     -532.103456733470580      531.203564551717704     1     3859.5634642862     3956.2023158015     4264.3047073161
     -531.761393925882203      526.614875062439410     1     3869.5467280894     3955.4358858341     4293.6817336456
     -531.804334450670808      531.043955017130315     1     3885.7079089767     3936.5183200675     4287.7956445199
     -531.819790487215755      528.566487022670685     1     3866.2815034182     3959.3777467242     4291.9453551376
     -532.134580771969581      525.971397024453267     1     3898.3649605230     3995.6911286870     4031.9769815260
     -531.959710998834453      519.939918060805326     1     3896.5482291470     3977.9124479931     4038.9703870461
     -531.959694335211907      521.040497024089859     1     3894.8907035747     3977.8276367141     4042.9200297962
     -531.954386647788283      524.160177764866603     1     3891.1734059776     3976.7904656929     4055.4295693423
     -532.498484363319676      527.243078329259333     1     3876.9619302012     3968.7387756475     4058.8083511181
     -532.444381858562565      523.977241127911270     1     3901.6041562402     3955.3825054549     4030.1984586590
     -532.658803100557520      537.054645874866878     1     3849.7571702314     3982.1130808184     4159.2586375314
     -532.558177764264997      533.861133431776238     1     3888.1358740896     3951.1697450078     4152.7565712389
     -532.561123506132390      533.905304093078598     1     3893.6622686715     3937.4322001264     4158.9829532903
     -532.558694674617186      532.577152868429721     1     3887.2009776884     3926.6641108589     4184.1421640420
     -532.498552968328568      537.165171385848566     1     3883.9136306561     3943.3344645284     4170.4267966785
     -531.827457169235458      527.580272628211219     1     3931.4650184782     3975.4055956349     4101.6726662568
     -531.848575829113202      530.628533816204936     1     3935.8605709824     3975.2529031178     4097.9764947138
     -531.798272340808012      527.202747456933480     1     3897.3695290857     4005.5710213136     4128.4171018583
     -531.814594468678024      531.940901060608326     1     3888.9821547647     4019.7623885477     4129.4275677757
     -531.764586009287427      526.978311178427248     1     3882.8864806702     4030.3869052643     4149.0129166590
     -531.793576622509249      527.483812752148197     1     3890.4922651837     4034.8141185104     4125.3629183669
     -530.922900009606565      538.246392077890164     1     3786.2718195042     4104.2598097922     4221.8044250283
     -530.422410581309123      515.971659850494916     1     3815.8602808090     4081.1788437934     4157.3874610703
     -532.150097370248773      528.650018905559705     1     3904.6307249506     3956.0328215809     4080.6721229626
     -531.756460026540481      526.826528557177426     1     3926.2248544185     3936.2568393720     4116.0096188728
     -531.667330710751912      527.087243164895654     1     3915.9856186756     3967.2424730923     4133.7668902176
     -531.655061585131762      522.914645628150424     1     3909.1940771478     3980.7466846267     4123.9334782126
     -531.692560927753675      531.433559968462873     1     3891.0713011661     3975.8257305106     4180.5845815829
     -531.677578699436481      531.400758661171949     1     3898.2142101234     3971.1649737892     4171.6170027472
     -531.664408579754763      525.941449749610911     1     3905.6553696745     3979.5075554435     4131.5717122502
     -531.584481955158935      528.504025768464771     1     3910.9860932169     3990.5196349180     4125.1536808574
     -531.591964310033518      528.898423323566249     1     3902.8710025834     3990.7098292060     4142.1208998922
     -532.069223131899321      526.965979308809779     1     3912.1986641882     3965.7883244602     4149.8475418490
     -531.795501683869816      526.612851185040199     1     3880.3442221831     4000.1386892540     4136.3118958854
     -532.022175590467555      526.548173106698187     1     3898.6401738875     3993.6273026442     4125.9834282729
     -531.626237163270503      527.684769585468302     1     3898.8368539070     3999.8338078382     4167.4521897076
     -532.120883652428688      528.334002588019416     1     3901.6219958433     4002.8743278762     4068.9514868528
     -532.400899675549908      523.946988525970369     1     3900.6855127800     3944.8349859590     4113.3775470790
     -532.453304696134978      531.803082125508467     1     3876.3205184881     3962.8275424305     4128.5806376008
     -532.453711467873859      525.762693929892521     2     3890.7843128011     3921.6911869979     4134.4594536447
     -532.468177673205219      525.338791805234905     1     3880.2594546945     3934.7680410457     4126.4860615765
     -532.428446244023348      527.729930271216745     1     3862.4626888207     3954.9607484455     4137.2617080779
     -532.049282615116795      530.760697687810875     1     3878.4121750234     3930.4131620449     4218.9580707959
     -532.133594207267151      528.945691907853757     1     3880.6061784558     3941.6863730682     4184.5443728828
     -532.028068252783441      530.254164182740055     1     3896.8187870471     3958.4268326616     4154.9238975031
     -531.950611504285689      528.480614112321859     1     3875.4639363010     3993.0234203906     4158.9002238948
     -531.144397274651851      532.604620977295326     1     3831.5994492336     4092.3228244320     4130.2500706294
     -531.093070527480563      532.054238566405047     1     3834.1301559660     4104.4453479395     4125.7902265294
     -531.099232512815206      532.582681030812864     1     3841.0369820304     4116.0377016684     4137.1763614429
     -530.817668377431346      532.520060688636931     1     3810.5302044948     4127.1475225370     4212.9568587113
     -530.677879237034972      527.201497633609620     1     3851.5083941117     4137.1921968548     4177.3360688126
     -530.607582531784828      526.415693831164845     1     3816.9829519598     4126.6412647071     4212.1753039050
     -530.752925519242694      519.772884458132694     1     3854.7808303345     4060.0651916272     4197.4076767280
     -530.793668644673630      514.337283846117202     1     3866.7757444766     4049.8439558834     4181.5604624170
     -530.827594242745704      517.273799308870252     1     3889.7635393316     4027.4735505074     4191.7853292965
     -530.826196540361252      515.573491896699807     1     3890.9953160313     4024.2529143418     4188.6348433849
     -530.787370371028373      512.182057333909029     1     3875.2333220434     4038.8973102201     4180.1213295084
     -530.838565987826200      515.940050416644340     1     3887.0947047881     4007.4941825822     4225.8607590831
     -530.881586689640130      521.471275482998180     1     3884.0295284442     4009.9273281905     4207.4356482164
     -530.994697534814577      520.515092572347157     1     3893.3486666560     3999.4655995525     4216.6652122093
     -531.298421301758594      516.109325335469748     1     3895.0121592680     3977.5393087729     4239.5953229441
     -532.132373338932780      530.257090421556086     1     3834.3125531774     4055.7323681585     4188.9763857989
     -532.287176546626938      529.501870654067488     1     3870.1409621695     3995.6628373365     4127.0121457743
     -532.333477830080142      525.844789868479893     1     3866.7325146474     4002.3359060354     4116.4702213014
     -532.439297176943683      533.742240096216165     1     3851.6411522688     4008.7571313426     4119.7809049179
     -532.527912224109400      527.876367111415107     1     3891.1468790757     3970.5954142912     4069.4970473331
     -532.061063605083518      523.684891575197184     1     3868.8291129873     3966.7629690557     4115.1069656613
     -532.082198401212395      522.185737496945421     1     3874.3944723237     3954.5492447245     4123.7024558371
     -531.974796201034451      525.363989973194748     1     3887.6683596162     3950.5404423870     4156.4046977361
     -531.945107011723849      525.383268046546959     1     3892.1847458616     3955.6811492204     4142.5981324773
     -531.948525732041389      528.585203439711904     1     3897.9672026968     3942.6545353619     4163.8782911909
     -531.714507660872300      526.550258886266420     1     3885.0777073653     3935.9824972611     4224.2761249705
     -531.748936183435035      522.343691616801607     1     3897.9106072984     3933.4244852967     4213.7313536368
     -531.783461348834294      528.000908418152790     1     3911.0882523363     3935.3941947595     4235.1872456686
     -531.659674524041634      526.426597631503455     1     3914.9583805458     3934.6793380998     4233.7154978758
     -532.113444516602385      526.257670495050320     1     3901.3658815650     3956.0767588149     4066.3793678965
     -532.008565289716330      533.827936472689771     1     3887.2027690896     3988.7420887892     4107.6279861361
     -531.445711644563289      522.250478786474787     1     3912.8129135115     3983.5146020222     4074.6636430135
     -531.714896719371723      522.886931475955180     1     3918.9180891762     3970.8767024046     4088.2048897628
     -531.716833421306205      523.668309068463145     1     3913.4777530690     3971.5112797489     4107.1427828893
     -531.710142197563982      521.977158871324946     1     3908.9755550323     3970.0405929246     4115.0582840694
     -531.949489724957061      530.516574707363475     1     3891.1207669585     3988.1445101553     4125.4453350212
     -532.052566264335269      527.182419789191840     1     3879.3282759997     4005.0672894790     4113.7304642377
     -532.059718134598597      529.775004667774056     1     3886.5458079205     3993.0232092785     4120.3686543354
     -532.060811939002861      531.802211461239835     1     3880.9988452143     4000.3906046034     4122.3766105988
     -532.094500414004756      534.585709783675497     1     3868.9159021166     4030.1338577235     4102.1056928901
     -531.965589204130765      529.415655570564695     1     3901.3516307025     3979.6315283111     4118.7475096849
     -531.918933861474102      530.434937170000012     1     3879.4806897407     3984.0824399991     4177.5967072086
     -532.179730200426661      528.803351229543864     1     3884.2891598200     3971.0366580714     4078.1290078026
     -532.107125306523244      529.433245879307151     1     3866.4490944989     4005.5522253707     4149.9550760792
     -531.789340143290474      527.780099863193527     1     3867.1405104409     4019.3518599060     4147.5653385279
     -532.071127184431703      522.352501576559121     1     3872.8295814052     3991.7655969459     4099.3773171757
     -531.793905215945529      529.160103677923303     1     3876.4313651200     4019.4409159878     4135.7736061512
     -532.012871626061269      529.929612544425368     1     3859.7301885371     4020.3254973438     4139.0122377902
     -532.189594510932466      518.907710787244241     2     3900.9363948030     3943.0508915880     4091.8178978678
     -531.940469639540083      531.112535065957331     1     3913.6780384264     3935.8424661356     4132.1840140724
     -531.623048711380306      527.801944867235989     1     3867.1366378262     3999.3610965513     4177.3007907671
     -531.922511685021959      530.216322206588075     1     3866.3269332611     3993.8297140306     4202.3233444007
     -531.923645430453234      533.998747982327359     1     3839.4901375004     4027.7497419623     4216.6480953426
     -531.977529178216059      533.861483200186171     1     3831.9001970339     4026.9939490135     4227.6391059168
     -531.885956075167996      528.992933497608306     1     3878.8849131423     3987.2367797734     4205.6436476909
     -531.814703358111501      528.660708146231855     1     3856.5958270076     4004.1107900543     4193.0935904224
     -531.932075675991882      526.268674121059121     1     3924.3694068917     4004.7042394521     4054.8336825390
     -532.436137604518876      530.297224502529843     2     3905.1421464249     3992.5429400820     4048.6970625299
     -532.519319552994261      531.831489293827758     1     3921.4345644153     3985.4919152540     4028.0770492677
     -530.989282730770810      520.003883188817667     1     3881.2870283889     4001.1990877418     4116.1606804929
     -530.824359449036706      519.577097337099076     1     3892.5482661760     3979.7257293616     4165.6328003258
     -531.305875965341670      525.000163135001117     1     3896.5427993674     3956.8891098708     4167.5533609396
     -531.320426413061341      524.943407030203730     1     3892.0913118772     3963.0588698913     4164.0429244740
     -531.042087872079946      525.611098007951114     1     3927.9117397962     3944.1803141977     4181.6141931024
     -531.407616678834302      525.158592136420452     1     3852.3943284086     3983.2826654621     4306.2772070177
     -531.419819570837262      532.064719891048412     1     3842.4194621125     4004.6727593702     4287.8772216300
     -531.811325331605076      527.548704885645861     1     3904.6117202865     3953.8913299370     4167.4559802326
     -531.715989217342667      525.603251309559028     1     3885.0980036251     3973.4543317982     4185.4021564760
     -532.350855677928053      523.539245543545348     1     3884.5957084571     3937.8454037386     4134.8309922302
     -532.352302029077350      525.816461264526538     1     3886.1414578646     3933.7867502866     4138.8637383101
     -532.073174978048655      530.354005921136377     1     3866.0034418364     3975.6524189516     4187.9983701334
     -532.054995673437816      527.778671013514895     1     3845.5262318931     3994.2946163173     4237.1666204234
     -531.905989949524496      526.977832524914106     1     3889.6374346046     3952.6827657600     4202.8329574689
     -531.690721941561492      525.904357974797335     1     3901.1505840471     3946.6275763626     4190.6632568087
     -531.937237820191172      528.539220867277891     1     3872.9774382670     3939.9768796377     4258.5531535879
     -531.760155691444425      521.020699043198988     1     3894.7018931076     3971.9492331929     4143.0475244683
     -532.024491096153611      527.201276110976323     1     3882.9114077436     3939.9315371016     4182.2677695416
     -531.953385139357124      523.331246868291259     1     3878.1212542617     4003.2222008522     4094.4321446322
     -531.981344518081528      530.064378587791452     1     3896.0694313834     3977.0682380333     4122.4836441709
     -531.953458032890580      530.430430696550161     1     3892.8816440662     3986.7602352492     4148.2625350711
     -531.930601730931244      526.465563765287129     1     3916.9168227765     3980.3670554899     4109.3840699253
     -532.068588330892112      527.520265177313036     1     3908.2145533512     3995.6120788985     4119.3564956768
     -531.962834585099131      528.593639258678650     1     3887.0207422504     4012.3714993279     4141.0303191916
     -531.903298679825298      528.026265504000435     1     3865.8707270599     4013.5979522739     4184.8063281674
     -531.942057229324746      529.620178711109133     1     3865.9039004156     4034.1061568799     4170.7669995973
     -531.873169299354458      530.545763252366555     1     3847.2055708781     4036.7491818041     4195.7787351944
     -531.909697693683825      530.116513195660218     1     3857.1094377119     4025.9309403142     4177.8512400819
     -531.734016855174445      532.183806311924855     1     3892.2920686395     3983.5521446824     4249.9460046312
     -531.667618761817607      533.853838742844118     1     3941.1708867201     3961.8641546611     4188.4074993150
     -531.942211828519135      525.629990488425165     1     3920.8467368529     3996.9814219970     4065.5903296261
     -531.969298158876882      528.178460314786548     1     3925.9802188468     3997.3231766688     4063.4870455008
     -532.459273061739168      532.937922670566195     1     3915.0962293686     3989.6158849145     4045.7398740453
     -532.519535959384939      532.660089754841010     2     3924.0108751055     3986.1430421493     4032.4645003906
     -532.519365187249946      534.772822003265787     1     3923.8160600083     3983.7898279138     4044.1463682881
     -532.579842595418427      532.414045274133741     1     3933.6848124702     3962.8610149863     4032.0566295911
     -532.087731806083184      532.825331765653800     1     3897.8775029755     3953.5709587629     4147.0266997662
     -531.966871180549333      531.244818254675010     1     3838.0241816796     4040.4232873543     4209.7938721742
     -531.980704993425320      538.684075973960830     1     3825.0913100193     4066.5371997707     4218.5469375990
     -531.968116801230053      534.901253562682541     1     3815.7787285222     4082.8396499474     4210.8433021927
     -531.849375033645401      526.435857659065846     1     3859.0842051017     4021.9376577579     4158.6035806509
     -531.986306817353011      531.533686494869698     1     3832.4211199731     4036.8784617587     4193.7538436053
     -532.053155414360958      526.738746723041800     1     3880.0652189792     3958.7675047663     4156.7650038547
     -531.908700132938861      530.226533927458149     1     3901.0113323497     3957.0437895928     4178.0600450456
     -532.400490569837984      529.575050427733004     1     3884.8747285870     3958.0844061689     4139.5081516969
     -532.033529649791831      526.639133504073016     1     3885.0724589780     4004.1883739466     4094.7698527142
     -532.056322539012285      527.768603413807227     1     3892.9334263985     3991.5419322898     4092.8879026072
     -532.276848824184981      524.504180589702855     1     3894.1620120189     3951.7908056608     4124.0691063574
     -532.295870642190494      527.709503047410408     1     3895.4002928814     3937.7208701099     4161.6551801949
     -532.407275395365218      528.351769501205581     1     3890.3620114562     3924.7599289351     4157.7494714136
     -532.246785224793825      530.033570851040054     1     3899.2154604303     3920.1197109393     4179.6760712406
     -532.191558066502466      529.033744958248349     1     3880.2946990033     3945.7315106647     4169.1493794783
     -532.187180624815028      531.774133409290471     1     3860.8773339829     3977.6758280173     4150.0408810605
     -532.570315269582238      531.174233027251262     1     3883.4749129390     3931.9890177669     4176.1149521137
     -532.101031245650802      522.981162860160225     1     3910.6012561019     3955.7515792510     4069.0970620241
     -531.800209498740060      520.911954574064339     1     3916.0855937971     3969.2083416321     4052.5795519968
     -531.876469682622087      521.167423127927123     1     3915.9563371032     3969.9878701262     4058.0545214808
     -531.778078717649805      525.791627256303741     1     3879.9285939747     4012.2666629337     4081.2022093641
     -532.345939956327129      527.816457213040394     1     3874.4456596050     3963.4172857958     4102.7071446143
     -532.083197565416526      526.959779955570184     1     3873.6199539379     3976.4380222537     4173.1519940148
     -532.045841113647498      526.278094420816046     1     3884.2048001080     3972.3422045565     4161.0486793974
     -531.970733563731073      524.473922824392162     1     3872.8756768143     3967.0612334301     4188.8887967260
     -531.948844006789614      524.917412234438643     1     3859.0221919650     3988.0779845305     4200.5745624424
     -531.969767647315734      530.616586554221385     1     3869.9379254651     4002.3621114686     4191.4681112936
     -532.117625867037304      527.886749209290656     1     3903.0029596483     3996.2533865980     4057.0489991443
     -531.867051366719465      532.662661800054252     1     3876.4809690728     3993.9324168708     4102.2895519398
     -532.588237166175645      534.389476128358069     1     3860.8980316851     3958.8107762143     4184.4539552360
     -532.296537578930042      529.089008755740679     1     3879.9194950312     3950.0775004889     4157.1299473223
     -532.292088888513263      526.056486749604346     1     3891.0224003444     3936.9445339697     4152.8647158822
     -532.278475105407892      530.929286514385467     1     3847.0004335584     3995.0004872141     4116.0063170275
     -532.295885748719456      530.483243745725645     1     3857.3084754724     3995.5516313846     4123.9620792207
     -532.348980013385699      525.938808649277689     1     3862.1318077996     3983.5207815719     4126.9486897831
     -532.209808138333756      524.727630442839768     1     3878.6941835494     3959.4360717397     4130.7485424195
     -532.487569820860131      526.605090419576300     1     3884.0297441663     3935.9532347044     4161.7007972977
     -532.453250475264895      530.624463744836589     1     3868.1258871246     3959.9319788373     4170.9638243793
     -532.435467884341392      522.593500117774852     1     3902.6497867614     3942.7511912834     4036.0398704929
     -532.515095060930889      531.810583459065697     1     3885.9043178987     3966.9340489381     4050.3444377743
     -532.428450504413831      523.320027144801088     1     3910.6942351875     3960.1695724257     4017.9837628229
     -532.442716628916060      529.774954175782909     1     3897.0259783971     3980.0431544542     4021.0769654154
     -532.125601554432706      527.741312674064829     1     3912.5253059929     3998.2281785564     4020.1478093384
     -532.120781998987354      530.895372455952952     1     3902.0563139525     3997.4977169964     4025.9625061300
     -532.041995492225055      525.121975525901007     1     3921.6315345921     3972.2214101852     4022.4292911013
     -532.063895638785198      525.207575547239344     1     3910.6037218976     3976.0969344630     4030.3941641981
     -532.234519710762243      529.184627944943827     1     3876.4215546693     3935.0632221728     4143.9709977310
     -532.395379393122994      528.844343043807385     1     3874.3803780621     3933.9595642857     4171.6159074336
     -532.271685824995870      524.829524912434522     1     3895.3684880861     3930.2851118913     4171.5219082554
     -532.314040837130278      526.341254870731518     1     3889.8087084952     3935.8752993297     4149.4383982623
     -532.006733536828960      523.827157531441230     1     3928.6954940099     3975.0131480443     4045.2855393299
     -532.033462257699398      526.128375663128850     1     3913.2597844849     3977.0680609468     4071.7941587031
     -532.186902942265192      518.939124301449056     1     3896.0781895109     3970.5102375633     4089.5245046396
     -532.216911795596047      528.951281414863502     1     3876.4198572545     3998.4226982429     4107.1182174319
     -532.170259731242254      523.828746973524289     1     3889.0199432409     3985.5640143035     4096.6529431782
     -532.394448305526680      528.774997361091778     1     3899.1827964083     3948.5680780129     4160.2752515056
     -532.037130985714043      527.629440673063755     1     3902.3228623128     3991.4538019924     4080.2965605649
     -532.023436581491183      524.199405344294632     1     3901.9052296993     3988.4198268542     4080.1779295618
     -532.313411465020408      531.104895919368118     1     3894.9821616478     3933.7192717121     4188.0981338197
     -532.425430845603842      530.908677136745837     1     3888.0539409727     3924.7954662550     4183.0409994107
     -532.414513862319950      529.291581374330576     1     3863.8542086291     3958.7594156729     4150.4498089896
     -531.350854855916054      539.470067188959661     1     3762.8664323427     4083.3998155351     4255.1419897276
     -531.367389632287882      540.232376460937417     1     3782.8887268295     4077.1554434668     4258.2242967084
     -531.458101167099358      543.090231472957612     1     3739.5422405231     4130.6769467427     4237.6921747171
     -531.279428210621631      538.202051613717458     1     3759.0789855668     4113.5194551524     4246.5258990051
     -531.433105813948146      537.876884663048031     1     3748.9265119997     4089.6382188004     4303.6969674460
     -531.502793188287910      537.709690436283040     1     3753.6621249083     4091.0041997921     4265.5936414303
     -531.490754607737358      539.311353469096844     1     3756.4764566464     4087.8228822300     4270.8554053365
     -531.944190457165405      527.111198582658631     1     3886.8546597117     3940.1301588983     4181.7309396201
     -532.388924918865996      528.313319085728267     1     3863.5194002275     3950.7971597320     4155.9652791160
     -532.211156938915678      530.562925323752779     1     3885.5728823265     3952.0564566328     4172.4523740635
     -532.120305920186638      526.789894267595855     1     3887.8782666672     3929.1796447962     4196.2216174657
     -532.081783419694148      529.565508956359963     1     3898.3189642899     3922.1618400764     4199.2633834864
     -531.269302823152771      544.349856590426725     2     3827.1209447388     4089.7250241034     4143.9332674998
     -531.231165418267665      538.673131618631601     1     3819.0180857437     4069.3568663230     4197.7010662378
     -531.345360125343177      542.189020690104030     1     3779.4027514030     4085.2448178531     4215.3505212769
     -531.284703446018625      539.418439880433084     1     3772.8295858071     4095.9544849351     4232.2690336206
     -530.955705558734167      532.015407832797678     1     3785.9968708062     4123.4674251812     4197.6675396918
     -531.119267034442714      537.906889727722159     1     3780.8574804376     4113.6353110577     4212.0084314881
     -532.079196975946843      526.500907181675643     1     3918.5624328882     3948.7813494609     4054.6686004013
     -532.238097274726897      528.590307866775333     1     3901.7312836680     3963.9894742607     4115.7814357421
     -532.245363192130299      530.842876808241385     1     3884.5799919359     3981.5520714658     4121.1157537033
     -532.279172346770679      535.722830935268462     1     3842.3912793824     4018.8181969791     4147.1204411108
     -532.310997473964903      536.192601354653902     1     3844.0611638994     4021.2513559771     4164.0650501550
     -531.393999385689085      533.256035077554543     1     3794.3646780572     4082.9398953829     4258.5135534108
     -532.082445251092395      521.523519214947441     2     3887.0666320008     3994.3702339406     4049.3440406371
     -531.356460581992224      535.277303638723765     1     3837.0448034940     4054.7453350838     4167.1664539075
     -531.410555451808477      533.225388957996984     1     3896.1067072149     4029.0925210769     4096.4168242098
     -531.436556649723570      530.345546137836095     1     3880.7901699298     4028.3494276255     4156.4039629687
     -531.395771371025830      528.560235317172783     1     3873.3810633991     4045.5550401288     4132.3520517586
     -531.172115992266185      532.809738805528355     1     3878.5349002350     4050.6474401868     4143.2012091534
     -531.029546024623187      531.306477785935044     1     3883.7709799034     4064.7108102284     4137.2782949914
     -530.735302514194473      529.427220532659703     1     3855.3188143468     4103.4030502465     4201.1876965865
     -532.338465753327228      534.277064697036053     1     3801.9497286368     4035.2160167311     4189.1313349363
     -532.320213229438309      532.243961561316723     1     3827.2879879242     4023.5265556027     4191.7240754821
     -532.313789491641614      530.570275300501294     1     3829.1298784847     4013.9723272228     4195.8580335218
     -532.417636771986054      534.768263204309847     1     3805.1145619536     4020.2289320966     4236.0691688974
     -532.438081862713375      533.501582709873787     1     3794.0513197367     4047.7378302910     4197.1776340995
     -532.460716755084150      537.474385112246864     1     3814.0540923801     4045.1800519617     4164.4272027958
     -532.313994602369235      539.036329231263153     1     3836.0207958472     4060.6197424548     4160.7284733653
     -532.381839807139499      528.545617454459602     1     3806.8647161190     4027.8686047339     4245.7413022506
     -532.405135946933910      531.220342742780758     1     3805.5285287201     4023.8427472285     4240.4537174434
     -532.570172379945120      533.272943153907704     1     3799.2901692347     4024.0977496405     4249.7216240915
     -532.623705330593566      537.470235176861820     1     3805.6629142486     4017.8759665618     4256.4499806358
     -532.414145953097545      527.145444780499929     1     3843.5343875195     3992.0956662077     4198.9960839277
     -531.213881127056084      536.795268931151668     1     3804.9713919628     4080.4019836433     4168.5801489496
     -531.142163614795209      531.655895139626864     1     3823.0437232419     4068.7139834800     4149.6703155446
     -530.988667729944041      524.905135263595184     1     3860.5538484601     4051.5989943289     4089.2317669139
     -530.974864467298289      517.117369027065820     1     3880.6722013933     4013.6668922918     4085.5260250891
     -530.981532485220441      526.832453430268060     1     3847.9155411789     4075.0472009964     4161.1117682224
     -531.031169620432252      520.608887843966272     1     3859.9460721000     4022.6527766575     4208.7694371737
     -531.117523458238225      523.174381315562300     1     3866.1628417223     4004.6688543791     4220.6690389209
     -531.257125197715027      520.936826287630311     1     3801.6420850954     4052.2296114303     4257.9263500562
     -531.252389693773239      518.839448565877547     1     3800.0718287086     4060.5355960502     4250.3661697569
     -531.216061411746182      522.204564321961129     1     3801.8800789540     4084.1355628287     4239.0196862573
     -531.208775069589933      520.891042372586412     1     3787.2060382830     4098.0001242040     4243.2865742961
     -532.516677804890151      525.792365349236093     1     3876.6239027181     3960.7809187640     4089.8280010611
     -532.595082727733711      527.525105685757921     1     3875.9967756805     3990.9324335087     4085.7115195610
     -532.628319729311443      533.732196958545160     1     3842.8806413390     4019.8357723543     4112.6822340106
     -532.602651289523010      532.717169112055785     1     3845.2611118980     4003.6773886216     4121.3268944424
     -532.595671671321497      529.363253184441305     1     3843.6852944920     4005.5576592943     4128.4755025110
     -532.599606487665710      530.981528653674218     1     3853.9281068529     4000.8047842988     4127.8811419161
     -532.446101669944824      532.419462008189157     1     3825.4774192460     4033.8965765833     4151.2963372612
     -532.440574398102285      527.136283193706959     1     3876.8116029762     3942.6287019778     4171.0920606527
     -532.463556634879978      525.977849875606466     1     3890.9506149916     3938.4435206368     4149.4565609649
     -532.553927175631884      533.188006129474275     1     3881.4023772697     3937.6478435454     4178.4665873609
     -531.389896151930316      549.992506037734643     1     3710.1074812937     4154.9017776741     4270.9842234066
     -531.419179743856830      532.413251537845326     1     3797.4892493622     4078.6884285198     4219.5450371608
     -531.336005057507805      535.264111588714400     1     3817.0874266150     4067.5106582277     4259.8939037600
     -531.422467892257259      533.855720786699976     1     3796.5665911018     4093.5737715246     4255.1043116751
     -531.374457391624446      531.677497369073308     1     3807.1706597842     4085.5656064206     4258.8890561136
     -531.349174753308489      533.363102548844040     1     3799.1946576266     4091.4004748004     4265.8366998158
     -531.166243248655178      523.703418328827524     1     3807.1024350312     4098.1403214706     4217.3826670745
     -531.166928623927561      522.423303123189157     1     3812.8014850262     4079.4000144659     4236.2947120725
     -531.117155885276361      521.121931918119571     1     3801.5698476213     4063.9623360187     4284.0951674347
     -530.568529127166698      515.939134572714465     1     3810.3621638633     4108.2586185316     4123.2581769867
     -532.836618483668758      531.019383169379239     1     3877.9196066150     3937.9977613365     4058.0774312442
     -532.490566837594201      530.477108005945524     1     3897.1383832260     3952.1936565435     4071.8638909463
     -532.519023966148666      529.577286833735002     1     3904.2832248430     3943.6202424892     4075.0804375711
     -532.574128299609697      528.368114755136844     1     3867.9734527141     3976.3215951048     4075.2404026926
     -532.526453247405243      529.128513870726579     1     3865.7512919681     3986.5787868055     4071.5319900182
     -532.401459737406185      527.382042525703127     1     3880.1489883126     3973.5509318325     4079.4965269397
     -532.488590237830522      527.519461411337033     1     3866.3561398106     3972.0991712898     4091.7122466957
     -532.501140475643183      528.441179537537892     1     3853.3777879328     3974.2241497814     4106.0889055715
     -532.250830057407939      529.332183150696437     1     3880.4223283617     3942.2945076780     4115.4236776325
     -532.027746650469794      533.761084106123690     1     3926.8089479397     3991.5021556845     4030.1931561382
     -531.958063162264921      527.062555356688449     1     3924.5862067539     3968.0984798620     4075.9217539069
     -531.948216874641048      527.496502959052350     1     3931.2724488173     3958.4560767196     4077.8208458190
     -531.949433399702343      532.383810888600351     1     3905.7453734808     3988.4386665993     4083.5806236003
     -531.958673348759362      532.399646077310535     1     3905.0280163238     4002.3875722119     4073.4516599333
     -531.934649502966636      528.724176162142385     1     3920.0283557212     4007.4112100286     4069.3394100935
     -531.889529394446299      531.292711373297493     1     3901.6071610680     4034.3964640822     4074.6672418224
     -531.946413819007830      533.193636486282571     1     3893.1310524006     4037.6990715653     4082.1333646637
     -532.113722504527914      529.294353331654179     1     3875.9686465580     4040.8258533530     4112.6131032525
     -532.124303638828110      527.553060856429511     1     3858.3921092488     4007.9099037204     4157.6033472178
     -532.032028074826712      524.834804876279236     1     3892.3558205776     3992.0755242841     4130.4694916766
     -532.031123213419960      524.408582250832637     1     3875.2217540374     4015.5432077854     4138.1770283889
     -531.987558782462429      526.011824957505837     1     3862.0919315582     4042.6342626127     4140.2726314580
     -532.035139667255748      527.313748600669442     1     3872.9474204120     4040.8576077892     4130.1769288582
     -532.038301076266862      528.926852358906785     1     3874.2609416587     4034.6751831204     4133.3294427862
     -531.992466132872778      531.132577042495427     1     3885.7159564359     4024.6372789156     4138.7364240487
     -532.128741793633367      532.011690857696522     1     3896.7512180124     4005.3301983315     4126.9613013061
     -532.291588493652625      529.467746003319576     1     3883.5060630804     4015.9158542122     4122.8999604467
     -532.266666148731701      533.305243037192668     1     3887.8295923119     4047.6183640097     4099.5153054443
     -532.264084004958477      532.174295607377985     1     3881.8473764726     4048.5424928365     4103.1092730286
     -532.236523590713432      534.299153854246242     1     3894.1655829886     4039.4252215843     4101.8003633797
     -532.275678690836344      534.025075964073494     1     3885.7751962860     4008.7670379773     4128.3595142724
     -532.436909763550602      527.327365633543081     1     3857.0420204050     4014.1275784685     4070.3009882893
[truncated: 17,120,962 more chars]
