# Supplementary material for: Structure, thermodynamics, and rearrangement mechanisms in gold clusters—insights from the energy landscapes framework
Source: Nanoscale. 2017 Dec 15;10(4):2004–16. doi: 10.1039/c7nr07123j (PMC5901115; doi:10.1039/c7nr07123j)
Supplement: Supplementary file 1 [file NR-010-C7NR07123J-s001.zip › d-graphs/147_Au/min.dec]

00001
00008
00009
00066
00067
00068
00069
00075
00091
00092
00093
00094
00099
00100
00101
00113
00114
00115
00116
00117
00118
00119
00120
00123
00140
00170
00171
00172
00173
00174
00175
00176
00177
00230
00231
00232
00233
00235
00372
00435
00436
00437
00521
00522
00536
00537
00538
00542
00565
00566
00591
00592
00593
00594
00595
00600
00607
00608
00609
00610
00647
00697
00698
00699
00700
00701
00703
00704
00705
00772
00788
00790
00791
00796
00797
00819
00838
00839
00852
00853
00854
00861
00863
00875
00894
00900
00901
00914
00929
00930
00931
00934
00935
00936
00937
00954
00967
00968
00969
00971
00991
00992
00993
00994
00995
00996
00997
00998
00999
01000
01001
01002
01004
01011
01012
01013
01024
01025
01045
01118
01142
01208
01216
01217
01218
01219
01220
01221
01223
01224
01225
01226
01227
01228
01229
01230
01231
01232
01233
01234
01235
01236
01237
01238
01239
01240
01248
01249
01250
01251
01274
01275
01276
01277
01278
01280
01301
01302
01303
01304
01619
01621
01622
01623
01641
01642
01643
01644
01646
01647
01648
01649
01651
01654
01658
01664
01668
01669
01670
01683
01684
01685
01686
01687
01688
01689
01690
01696
01697
01698
01745
01844
01846
01912
01914
01915
01932
01933
01934
01935
01936
01937
01943
01946
01964
01965
01966
01968
02038
02059
02060
02111
02114
02115
02116
02117
02118
02119
02121
02123
02137
02138
02148
02170
02171
02172
02175
02178
02179
02180
02181
02182
02183
02184
02185
02196
02197
02198
02199
02200
02202
02219
02220
02221
02222
02344
02345
02351
02352
02353
02433
02435
02436
02437
02555
02556
02557
02675
02784
02787
02788
02789
02825
02921
03157
03214
03215
03377
03980
03981
03982
03983
03996
03997
03998
03999
04000
04001
04002
04025
04084
04113
04137
04138
04173
04174
04175
04176
04177
04178
04179
04180
04220
04224
04293
04294
04332
04333
04334
04335
04339
04343
04347
04348
04349
04350
04391
04392
04393
04462
04463
04511
04548
04549
04550
04551
04552
04556
04557
04558
04559
04560
04562
04563
04567
04568
04569
04570
04572
04573
04576
04610
04611
04612
04619
04620
04712
04720
04721
04759
04760
04761
04762
04824
04825
04826
04827
04828
04829
04831
04832
04833
04838
04839
04840
04887
04888
04889
04892
04893
04895
04896
04897
04898
04899
04997
04998
05001
05040
05041
05042
05043
05044
05046
05100
05112
05113
05116
05117
05118
05119
05120
05121
05132
05133
05158
05159
05160
05161
05162
05163
05164
05165
05166
05167
05168
05169
05170
05173
05174
05215
05216
05217
05218
05219
05220
05221
05275
05276
05277
05283
05303
05304
05361
05371
05450
05453
05475
05476
05477
05478
05479
05480
05481
05482
05560
05592
05593
05594
05600
05601
05650
05652
05683
05687
05718
05739
05740
05877
05887
05888
05890
05891
05930
05931
05932
05933
05938
05964
05969
05985
05986
05990
05996
05997
06075
06076
06078
06115
06116
06142
06146
06187
06188
06215
06217
06218
06219
06220
06222
06232
06252
06255
06256
06257
06258
06259
06260
06261
06262
06265
06279
06302
06319
06320
06322
06323
06332
06333
06334
06335
06336
06350
06351
06352
06353
06354
06355
06356
06358
06359
06360
06362
06363
06364
06365
06366
06367
06391
06396
06445
06446
06451
06452
06453
06484
06485
06486
06487
06488
06489
06490
06491
06492
06494
06500
06501
06502
06506
06515
06516
06520
06521
06522
06525
06532
06533
06538
06540
06541
06542
06543
06544
06545
06546
06547
06548
06549
06550
06551
06556
06562
06585
06630
06633
06634
06635
06636
06637
06638
06640
06641
06642
06644
06645
06646
06647
06691
06729
06731
06732
06733
06734
06736
06738
06739
06740
06741
06742
06743
06744
06797
06849
06853
06854
06855
06856
06863
06864
06904
06905
06906
06907
06908
06909
06910
06911
06912
06920
06983
06984
06988
06989
06990
06991
06992
06993
06994
06995
07142
07145
07148
07159
07256
07259
07260
07261
07262
07263
07264
07265
07297
07332
07338
07339
07340
07344
07347
07348
07349
07350
07351
07391
07433
07476
07477
07478
07479
07480
07534
07535
07536
07537
07538
07540
07555
07560
07561
07624
07625
07626
07684
07685
07692
07694
07695
07697
07701
07720
07723
07724
07728
07729
07730
07731
07801
07802
07803
07804
07805
07806
07807
07808
07809
07810
07811
07812
07813
07814
07815
07816
07817
07869
07870
07871
07872
07873
07874
07875
07876
07877
07878
07883
07884
07886
07887
07888
07889
07890
07894
07911
07975
07978
07979
07981
07983
07984
07985
07989
07990
07991
07992
07993
07999
08000
08001
08004
08006
08010
08012
08020
08021
08022
08023
08024
08025
08026
08031
08032
08033
08060
08062
08063
08064
08065
08066
08067
08068
08069
08070
08082
08083
08084
08137
08138
08139
08140
08141
08142
08156
08157
08158
08162
08167
08168
08169
08170
08184
08187
08188
08189
08190
08191
08192
08193
08194
08195
08196
08197
08198
08199
08201
08206
08207
08208
08209
08210
08235
08237
08260
08261
08262
08263
08276
08278
08285
08288
08289
08290
08293
08294
08295
08296
08297
08298
08299
08300
08301
08302
08303
08304
08305
08306
08307
08308
08309
08310
08312
08313
08314
08336
08342
08344
08347
08380
08381
08382
08383
08384
08385
08386
08388
08389
08390
08429
08432
08434
08435
08436
08437
08453
08457
08458
08459
08460
08462
08463
08464
08469
08470
08471
08472
08473
08474
08475
08476
08477
08478
08479
08537
08538
08539
08541
08542
08564
08570
08580
08591
08592
08593
08597
08598
08599
08600
08601
08605
08606
08607
08608
08609
08646
08669
08670
08673
08680
08681
08682
08683
08684
08687
08688
08689
08690
08691
08692
08693
08694
08698
08699
08700
08701
08716
08719
08720
08721
08722
08723
08724
08725
08726
08727
08733
08734
08736
08738
08739
08740
08741
08742
08743
08744
08745
08751
08752
08753
08755
08756
08757
08759
08760
08761
08904
08905
08935
08937
08938
08939
08943
08946
08947
08985
08988
08989
09027
09058
09059
09060
09061
09062
09066
09067
09068
09069
09089
09161
09163
09169
09170
09171
09172
09193
09219
09221
09224
09265
09266
09267
09273
09332
09335
09336
09337
09338
09371
09409
09410
09411
09413
09414
09415
09418
09419
09420
09421
09422
09423
09482
09483
09485
09486
09487
09493
09550
09624
09636
09637
09638
09639
09640
09641
09653
09718
09719
09744
09819
09820
09839
09845
09908
09915
09922
09923
09924
09925
09926
09927
09928
09929
09930
09931
09932
09933
09934
09943
09944
09945
09948
09953
09962
10023
10038
10044
10045
10111
10161
10162
10171
10172
10319
10322
10323
10324
10404
10406
10407
10439
10441
10442
10443
10444
10445
10446
10447
10448
10449
10450
10451
10452
10453
10454
10455
10456
10457
10458
10459
10461
10462
10463
10464
10465
10466
10467
10468
10469
10470
10471
10472
10536
10537
10538
10539
10540
10541
10542
10543
10544
10567
10568
10569
10570
10571
10572
10611
10613
10617
10618
10619
10620
10621
10622
10623
10624
10629
10630
10631
10633
10695
10733
10734
10782
10903
10904
10935
11038
11039
11040
11041
11043
11044
11050
11051
11276
11293
11294
11295
11299
11300
11303
11304
11380
11490
11491
11493
11494
11495
11496
11497
11498
11499
11500
11501
11502
11503
11504
11505
11506
11507
11508
11509
11510
11511
11512
11513
11514
11515
11516
11517
11554
11555
11556
11573
11580
11590
11591
11593
11594
11595
11597
11599
11602
11603
11605
11606
11607
11608
11609
11611
11612
11613
11614
11615
11616
11617
11619
11621
11622
11623
11625
11626
11627
11629
11630
11632
11634
11635
11636
11637
11638
11639
11640
11649
11650
11651
11660
11661
11662
11663
11664
11665
11666
11667
11668
11669
11670
11671
11672
11673
11674
11675
11677
11678
11683
11697
11701
11702
11703
11704
11705
11706
11722
11723
11724
11725
11726
11754
11755
11756
11757
11758
11760
11784
11785
11786
11789
11808
11859
11860
11861
11862
11865
11866
11867
11868
11869
11872
11885
11902
11903
11906
11923
11943
11948
11949
11951
11952
11953
11965
11966
11982
12000
12007
12008
12009
12010
12011
12021
12022
12029
12062
12068
12069
12070
12071
12072
12073
12076
12079
12085
12086
12093
12125
12126
12127
12128
12130
12131
12132
12133
12134
12135
12142
12158
12159
12160
12165
12168
12169
12178
12196
12197
12198
12199
12200
12201
12202
12203
12219
12221
12235
12240
12251
12252
12253
12254
12255
12256
12257
12258
12259
12260
12263
12264
12265
12266
12267
12303
12304
12305
12306
12309
12310
12311
12314
12328
12329
12331
12332
12333
12334
12335
12336
12337
12338
12339
12340
12341
12342
12343
12344
12370
12374
12381
12382
12394
12407
12414
12451
12452
12453
12459
12460
12462
12492
12493
12495
12498
12499
12505
12508
12509
12510
12511
12512
12534
12544
12545
12546
12579
12580
12581
12582
12583
12584
12585
12586
12588
12589
12596
12606
12657
12658
12659
12660
12661
12662
12663
12664
12665
12666
12667
12668
12669
12670
12741
12742
12769
12770
12778
12779
12780
12781
12782
12783
12784
12785
12786
12787
12823
12824
12827
12832
12840
12845
12846
12847
12849
12850
12872
12873
12874
12875
12876
12877
12878
12879
12880
12881
12888
12889
12890
12894
12906
12907
12936
12937
12941
12942
12943
12944
12945
12946
12947
12948
12949
12950
12951
12952
12953
12954
12955
12956
12957
12958
12959
12961
12970
12975
12976
12977
12978
12993
13007
13008
13012
13014
13025
13026
13029
13030
13085
13086
13087
13088
13089
13092
13093
13094
13095
13096
13097
13098
13103
13104
13107
13108
13110
13111
13112
13113
13115
13116
13117
13118
13119
13120
13121
13122
13123
13124
13132
13138
13139
13189
13190
13191
13192
13194
13195
13196
13197
13198
13199
13200
13216
13217
13218
13219
13220
13234
13271
13272
13273
13274
13276
13278
13292
13293
13294
13295
13296
13297
13298
13299
13300
13301
13326
13327
13328
13329
13330
13331
13332
13333
13334
13387
13391
13392
13397
13398
13408
13411
13414
13420
13421
13422
13423
13425
13426
13427
13429
13434
13470
13471
13472
13473
13474
13475
13477
13480
13481
13482
13483
13484
13485
13486
13490
13491
13493
13533
13534
13535
13536
13537
13538
13539
13541
13542
13543
13544
13545
13546
13547
13548
13549
13550
13551
13552
13553
13554
13555
13556
13557
13559
13560
13561
13562
13563
13564
13565
13612
13613
13614
13626
13628
13629
13630
13631
13632
13633
13634
13635
13636
13637
13638
13641
13642
13643
13644
13645
13646
13647
13648
13657
13658
13659
13661
13662
13663
13664
13668
13669
13742
13743
13744
13749
13750
13753
13754
13755
13756
13757
13764
13765
13786
13791
13792
13793
13796
13799
13807
13816
13820
13821
13822
13823
13824
13825
13826
13830
13831
13833
13834
13835
13836
13839
13842
13843
13844
13845
13846
13847
13848
13853
13855
13856
13857
13858
13859
13860
13861
13862
13863
13901
13919
13920
13921
13922
13923
13924
13925
13926
13935
13936
13937
13938
13942
13943
13944
13945
13946
13971
13972
13977
13978
13980
13981
13982
13983
13984
13985
13986
14006
14007
14014
14028
14030
14031
14032
14033
14034
14035
14036
14037
14038
14039
14040
14041
14042
14095
14096
14097
14112
14113
14121
14122
14123
14130
14132
14134
14135
14136
14137
14138
14140
14141
14153
14154
14155
14156
14157
14158
14159
14160
14161
14162
14163
14178
14185
14187
14189
14190
14191
14192
14195
14196
14197
14198
14199
14200
14201
14202
14203
14204
14205
14206
14216
14217
14218
14219
14245
14249
14250
14251
14256
14257
14258
14268
14269
14270
14271
14277
14278
14279
14282
14283
14285
14286
14287
14288
14289
14290
14291
14292
14307
14308
14309
14310
14311
14314
14315
14316
14317
14318
14319
14320
14324
14326
14327
14328
14329
14330
14399
14400
14409
14410
14411
14412
14413
14421
14422
14423
14424
14425
14426
14427
14428
14429
14433
14434
14435
14436
14437
14438
14439
14440
14441
14442
14443
14459
14461
14462
14465
14466
14467
14468
14469
14471
14472
14473
14474
14477
14478
14479
14480
14481
14482
14483
14484
14485
14486
14487
14490
14535
14536
14553
14554
14555
14568
14569
14570
14571
14572
14573
14574
14576
14577
14578
14585
14586
14587
14588
14590
14618
14626
14633
14634
14636
14637
14638
14639
14643
14644
14645
14647
14648
14649
14650
14651
14652
14653
14654
14661
14662
14665
14666
14671
14687
14688
14689
14690
14691
14692
14693
14694
14696
14697
14699
14703
14712
14713
14714
14726
14734
14735
14736
14737
14738
14752
14754
14755
14756
14757
14758
14759
14776
14777
14778
14779
14782
14783
14784
14785
14786
14787
14788
14789
14790
14791
14792
14793
14795
14797
14798
14799
14803
14804
14805
14806
14807
14808
14809
14811
14816
14817
14819
14821
14822
14823
14824
14825
14826
14827
14828
14829
14830
14844
14845
14846
14847
14848
14849
14850
14851
14852
14853
14877
14890
14891
14895
14896
14899
14901
14903
14905
14906
14907
14946
14947
14948
14949
14950
14951
14962
14963
14964
14968
14970
14971
14978
14979
14980
14981
14982
14983
14984
14985
14986
14987
14988
14991
14992
14993
15003
15014
15015
15016
15017
15018
15042
15045
15046
15047
15048
15060
15061
15062
15063
15064
15065
15066
15068
15071
15084
15109
15110
15111
15112
15121
15167
15169
15170
15171
15172
15173
15174
15175
15176
15177
15190
15191
15192
15193
15194
15221
15229
15230
15252
15253
15254
15255
15256
15257
15258
15260
15261
15262
15291
15292
15293
15372
15374
15398
15400
15401
15402
15404
15405
15406
15407
15408
15409
15410
15411
15455
15456
15457
15458
15460
15462
15463
15464
15465
15466
15478
15480
15481
15482
15495
15496
15498
15499
15512
15513
15514
15515
15516
15522
15529
15531
15532
15533
15534
15535
15536
15571
15573
15577
15578
15580
15668
15678
15679
15680
15681
15685
15686
15687
15688
15689
15708
15724
15772
15773
15806
15812
15894
15895
15896
15912
15913
15914
15915
15916
15917
15932
15933
15939
15940
15941
15942
15943
15944
15945
15973
15974
15975
15976
15984
15986
15987
15988
15994
15995
15998
16001
16002
16006
16007
16013
16035
16063
16064
16070
16072
16111
16112
16113
16114
16115
16118
16125
16138
16139
16149
16158
16160
16161
16195
16204
16205
16206
16207
16225
16226
16228
16252
16260
16284
16290
16291
16292
16293
16310
16311
16315
16316
16317
16318
16319
16320
16321
16323
16324
16325
16326
16341
16342
16343
16344
16345
16346
16347
16349
16350
16351
16376
16384
16401
16402
16404
16405
16406
16408
16411
16414
16436
16440
16445
16447
16449
16451
16452
16456
16458
16459
16460
16461
16462
16463
16464
16465
16466
16467
16468
16469
16472
16473
16489
16490
16491
16492
16493
16495
16496
16498
16499
16500
16568
16597
16650
16675
16678
16682
16688
16689
16690
16691
16699
16700
16705
16708
16710
16722
16735
16777
16800
16826
16827
16830
16833
16839
16842
16844
16861
16919
16958
16960
16961
16963
16964
16965
16966
16967
16968
16969
16970
16971
16972
16973
16974
16975
16979
16980
16986
16989
16999
17003
17007
17035
17102
17103
17105
17108
17120
17121
17132
17133
17134
17135
17136
17137
17142
17147
17148
17149
17150
17151
17152
17153
17154
17155
17156
17157
17158
17192
17193
17194
17196
17197
17198
17217
17232
17233
17234
17235
17236
17237
17238
17269
17272
17275
17277
17278
17279
17280
17283
17284
17373
17374
17375
17376
17377
17378
17379
17432
17433
17435
17436
17441
17464
17465
17466
17467
17469
17470
17481
17493
17494
17495
17496
17497
17503
17505
17506
17507
17508
17509
17516
17517
17530
17531
17532
17559
17561
17562
17564
17565
17566
17567
17568
17569
17570
17571
17572
17574
17575
17577
17578
17579
17580
17587
17614
17615
17616
17617
17645
17659
17664
17764
17818
17997
18050
18107
18116
18117
18118
18400
18401
18483
18588
18589
18596
18597
18598
18618
18619
18621
18622
19056
19059
19288
19379
19455
19456
19457
19458
19465
19608
19609
19610
19611
19612
19672
19677
19678
19679
19680
19699
19700
19701
19705
19746
19747
19748
19749
19750
19861
19956
20205
20219
20324
20325
20326
20327
20328
20331
20333
20338
20340
20341
20342
20343
20344
20345
20346
20347
20539
20541
20542
20543
20544
20545
20547
20548
20549
20550
20551
20552
20553
20766
21091
21193
21194
21287
21288
21581
21582
21583
21639
21713
22187
22190
22192
22281
22283
22284
22425
22650
22988
22990
22991
22992
22993
23200
23240
23243
23456
23457
23458
23459
23460
23461
23462
23463
23464
23465
23466
23467
23468
23469
23470
23471
23472
23473
23474
23475
23476
23477
23621
23830
23831
24177
24295
24296
24298
24299
24300
24301
24302
24428
24436
24437
24490
24491
24652
24667
24668
24809
24810
25010
25011
25012
25013
25014
25030
25107
25108
25112
25113
25114
25206
25446
25447
25524
25525
25756
25763
25764
25802
25826
25856
25924
25926
25928
25929
25930
25983
26045
26169
26286
26288
26290
26291
26292
26293
26386
26387
26388
26389
26390
26391
26405
26406
26429
26431
26433
26574
26588
26589
26636
26672
26674
26675
26676
26677
26678
26680
26682
26683
26720
26798
26843
27009
27010
27011
27012
27014
27016
27017
27018
27019
27020
27088
27188
27315
27444
27445
27448
27449
27450
27465
27577
27578
27579
27580
27581
27582
27598
27599
27600
27601
27602
27603
27685
27747
27788
27789
27793
27794
27795
27796
27797
27802
27803
27804
27805
27806
27807
27813
27850
28012
28016
28017
28018
28019
28020
28021
28022
28023
28024
28025
28026
28027
28028
28040
28041
28042
28105
28106
28107
28108
28109
28110
28111
28112
28210
28228
28229
28577
28839
28840
28841
28842
28843
28845
28931
28932
28986
29293
29294
29295
29312
29313
29314
29317
29318
29467
29529
29530
29536
29537
29538
29540
29543
29544
29545
29546
29674
29833
29834
29856
29991
30118
30119
30120
30121
30371
30372
30419
30554
30555
30556
30557
30656
30669
30676
30677
30678
30679
30696
30697
30698
30699
30700
30718
30719
30720
30731
30742
30743
30744
30745
30746
30747
30748
30779
30836
30904
30905
30906
30911
30912
30913
30963
30965
31089
31090
31405
31406
31407
31408
31409
31410
31411
31412
31469
31470
31505
31508
31509
31510
31511
31512
31549
31573
31700
31722
31723
31724
31725
31766
31771
31772
31773
31774
31775
31798
31841
31844
31964
31965
32048
32050
32051
32052
32065
32066
32067
32068
32190
32198
32199
32200
32201
32202
32205
32206
32207
32208
32247
32254
32256
32257
32258
32358
32359
32360
32361
32364
32365
32410
32434
32435
32507
32617
32751
32752
32753
32754
32755
32768
32919
32953
32987
32988
32989
32990
32991
32992
32993
33036
33108
33109
33131
33132
33133
33134
33135
33243
33244
33249
33250
33251
33252
33253
33254
33257
33258
33341
33353
33354
33355
33356
33357
33360
33392
33395
33396
33430
33431
33444
33445
33640
33685
33686
33687
33688
33689
33690
33692
33693
33694
33695
33696
33697
33698
33699
33736
33737
33738
33739
33740
33741
33742
33743
33744
33745
33746
33747
33805
33807
33809
33972
34069
34070
34071
34072
34076
34566
34585
34586
34587
34588
34589
34590
34591
34592
34593
34594
34595
34596
34597
34598
34599
34600
34630
34631
34818
34819
34820
34823
34824
34825
34826
34827
34828
34829
34830
34831
34942
34949
34950
34951
34952
34953
34954
34955
34956
35005
35138
35159
35161
35255
35338
35339
35340
35477
35478
35479
35480
35486
35487
35488
35489
35519
35523
35524
35525
35526
35527
35528
35530
35531
35678
35679
35680
35681
35682
35683
35684
35685
35686
35687
35688
35746
35750
35751
35752
35790
35796
35970
35978
35979
35980
35981
35982
35983
35985
35986
35987
35988
36042
36064
36067
36549
36597
36598
36599
36600
36601
36648
36649
36650
36654
36655
36656
36657
36658
36659
36660
36661
36662
36707
36709
36710
36966
36967
36969
36970
36971
36972
36973
37188
37189
37190
37191
37192
37193
37194
37215
37216
37217
37218
37237
37238
37239
37240
37241
37242
37243
37277
37278
37283
37284
37285
37286
37287
37288
37289
37291
37292
37293
37294
37295
37299
37300
37301
37304
37322
37323
37324
37325
37326
37327
37328
37331
37332
37333
37334
37335
37336
37337
37338
37339
37344
37345
37346
37347
37351
37352
37353
37354
37356
37357
37376
37379
37380
37382
37397
37399
37420
37421
37436
37437
37438
37439
37440
37446
37447
37453
37454
37460
37461
37462
37463
37464
37465
37466
37467
37468
37469
37470
37471
37472
37473
37474
37475
37476
37477
37478
37479
37480
37483
37484
37485
37486
37487
37488
37490
37491
37516
37517
37518
37519
37520
37521
37523
37532
37564
37566
37567
37569
37627
37628
37629
37630
37631
37632
37633
37637
37642
37646
37657
37664
37665
37666
37674
37675
37676
37677
37678
37679
37680
37681
37682
37683
37684
37685
37686
37687
37688
37689
37690
37691
37692
37693
37750
37752
37778
37779
37783
37785
37786
37787
37788
37789
37790
37791
37792
37793
37794
37795
37796
37797
37798
37799
37800
37804
37814
37815
37821
37824
37881
37882
37883
37884
37885
37886
37909
37910
37912
37913
37914
37917
37918
37919
37920
37922
37923
37985
37986
37987
37988
37989
37990
38020
38021
38022
38031
38033
38034
38035
38038
38039
38040
38041
38042
38043
38044
38045
38046
38047
38048
38049
38056
38057
38058
38059
38061
38062
38064
38099
38103
38104
38105
38106
38107
38169
38170
38171
38172
38173
38174
38176
38177
38178
38180
38181
38218
38229
38230
38231
38232
38272
38275
38276
38277
38278
38279
38281
38301
38331
38332
38333
38334
38336
38349
38350
38351
38352
38353
38354
38355
38356
38357
38429
38456
38457
38504
38532
38536
38537
38538
38539
38630
38638
38643
38644
38645
38646
38647
38648
38654
38707
38710
38711
38742
38766
38768
38795
38796
38811
38812
38878
38880
38884
38899
38901
38902
38903
38904
38905
38906
38907
38908
38909
38910
38967
38968
38971
38972
38993
38994
39065
39074
39105
39106
39107
39108
39109
39110
39111
39112
39113
39203
39204
39205
39208
39210
39211
39212
39213
39215
39216
39217
39219
39221
39222
39227
39228
39229
39230
39231
39232
39233
39234
39236
39237
39238
39239
39240
39241
39244
39245
39246
39247
39248
39249
39250
39251
39252
39253
39254
39255
39256
39257
39258
39260
39261
39262
39263
39264
39268
39270
39274
39293
39337
39338
39339
39455
39456
39457
39458
39459
39474
39492
39493
39550
39572
39591
39653
39654
39655
39660
39687
39696
39697
39698
39699
39700
39708
39709
39710
39712
39713
39714
39715
39716
39721
39723
39724
39760
39761
39762
39763
39764
39765
39766
39767
39768
39769
39770
39771
39772
39777
39778
39779
39780
39781
39782
39783
39784
39785
39786
39787
39792
39793
39795
39809
39812
39817
39922
39923
39928
39929
39930
39931
39932
39933
39934
39935
39936
39945
39946
39947
39948
39949
39968
39993
40040
40047
40048
40064
40077
40085
40161
40162
40163
40164
40166
40167
40168
40169
40170
40192
40196
40197
40198
40199
40201
40207
40269
40270
40370
40371
40372
40392
40397
40398
40400
40401
40402
40403
40404
40405
40406
40407
40408
40409
40410
40411
40412
40413
40414
40415
40416
40417
40419
40431
40433
40434
40452
40453
40456
40457
40458
40459
40471
40485
40486
40489
40490
40491
40492
40493
40494
40495
40497
40500
40502
40506
40508
40509
40510
40511
40512
40513
40528
40535
40536
40537
40538
40540
40542
40543
40544
40546
40551
40571
40600
40673
40687
40704
40707
40728
40761
40820
40954
40986
41003
41004
41006
41010
41015
41016
41081
41088
41089
41090
41097
41099
41100
41102
41127
41165
41203
41204
41205
41228
41266
41279
41288
41309
41310
41436
41446
41447
41448
41449
41450
41451
41452
41453
41454
41455
41459
41461
41462
41463
41464
41465
41466
41467
41468
41469
41528
41529
41531
41532
41533
41534
41539
41540
41543
41544
41545
41546
41547
41548
41549
41550
41578
41579
41580
41581
41582
41631
41752
41753
41754
41755
41756
41757
41758
41759
41760
41769
41806
41808
41839
41844
41853
41854
41856
41857
41858
41879
41910
41911
41914
41915
41923
41954
41969
41970
41971
41972
41973
41974
41975
41976
42024
42025
42026
42027
42028
42029
42031
42034
42064
42067
42068
42079
42080
42081
42082
42083
42088
42089
42108
42204
42205
42207
42208
42209
42210
42212
42242
42243
42244
42246
42247
42248
42249
42305
42311
42312
42360
42480
42499
42515
42523
42537
42547
42548
42552
42554
42555
42560
42670
42678
42707
42709
42710
42748
42749
42750
42751
42752
42753
42773
42821
42822
42826
42827
42828
42829
42830
42832
42833
42834
42835
42836
42837
42838
42839
42840
42842
42843
42844
42845
42846
42929
42962
42964
42967
42972
42974
42976
42977
42978
42979
42980
42981
43003
43004
43005
43080
43081
43085
43086
43087
43088
43094
43095
43096
43097
43098
43099
43100
43101
43105
43106
43119
43123
43124
43125
43127
43132
43135
43157
43160
43161
43175
43177
43204
43205
43206
43207
43208
43209
43210
43211
43213
43214
43228
43241
43270
43272
43274
43275
43290
43291
43346
43347
43348
43352
43353
43362
43370
43379
43380
43432
43455
43457
43460
43473
43494
43495
43497
43498
43512
43519
43586
43606
43657
43676
43678
43680
43683
43684
43685
43686
43687
43688
43689
43690
43692
43703
43723
43726
43727
43729
43767
43770
43788
43789
43829
43830
43831
43832
43833
43834
43835
43836
43837
43849
43910
43911
43913
43914
43915
43916
43917
43953
44006
44007
44150
44151
44152
44153
44154
44205
44221
44282
44306
44347
44435
44436
44468
44469
44477
44506
44510
44513
44514
44515
44516
44517
44518
44519
44520
44522
44523
44526
44527
44528
44549
44552
44569
44570
44617
44677
44737
44801
44802
44803
44804
44824
44825
44826
44827
44828
44885
44886
44888
44889
44923
44956
44985
44986
44987
44988
45015
45016
45019
45020
45021
45022
45023
45024
45025
45026
45027
45028
45029
45030
45031
45032
45033
45034
45035
45036
45037
45038
45090
45091
45092
45135
45211
45222
45236
45290
45291
45292
45293
45319
45324
45325
45326
45327
45328
45330
45331
45462
45465
45466
45470
45473
45474
45475
45502
45512
45532
45534
45607
45619
45693
45709
45755
45760
45762
45763
45764
45831
45833
45965
45966
45989
46165
46170
46171
46172
46184
46243
46244
46246
46247
46258
46270
46358
46368
46369
46370
46376
46416
46417
46418
46423
46424
46450
46451
46452
46453
46454
46455
46456
46457
46458
46459
46460
46463
46511
46512
46513
46514
46515
46516
46517
46609
46613
46615
46699
46700
46701
46702
46703
46704
46705
46707
46751
46753
46781
46806
46902
46984
47030
47139
47162
47212
47215
47216
47226
47227
47280
47315
47316
47368
47369
47370
47374
47375
47376
47385
47390
47391
47392
47455
47456
47457
47458
47459
47460
47489
47523
47524
47525
47526
47557
47558
47559
47560
47562
47563
47564
47565
47566
47567
47568
47570
47571
47572
47575
47608
47609
47610
47611
47613
47617
47618
47619
47649
47693
47702
47706
47724
47728
47918
47956
47988
48002
48005
48011
48267
48284
48285
48286
48287
48288
48309
48342
48343
48344
48345
48346
48347
48348
48358
48360
48383
48402
48403
48404
48405
48406
48407
48408
48409
48410
48488
48499
48500
48501
48502
48503
48504
48577
48578
48582
48776
48777
48778
48779
48782
48833
48994
48999
49035
49036
49037
49040
49041
49042
49043
49044
49045
49130
49131
49132
49133
49134
49151
49152
49157
49170
49187
49188
49189
49190
49191
49192
49193
49194
49217
49258
49259
49260
49261
49262
49263
49264
49265
49266
49267
49268
49271
49276
49285
49287
49288
49289
49290
49295
49296
49297
49301
49302
49315
49350
49358
49359
49360
49372
49375
49376
49377
49378
49379
49383
49384
49396
49442
49443
49568
49569
49570
49571
49572
49580
49581
49582
49583
49584
49594
49595
49641
49642
49643
49669
49671
49679
49681
49682
49683
49684
49686
49687
49688
49689
49690
49776
49777
49802
49803
49807
49810
49843
49844
49845
49846
49847
49848
49849
49859
49863
49864
49868
49869
49873
49882
49885
49893
49894
49895
49897
49901
49911
49912
49913
49917
49918
49920
49921
49922
49923
49929
49946
49949
49968
50005
50007
50133
50134
50135
50136
50137
50138
50139
50140
50141
50142
50143
50145
50146
50147
50148
50149
50150
50154
50155
50156
50157
50158
50159
50160
50161
50162
50163
50164
50165
50166
50167
50168
50175
50182
50184
50185
50186
50187
50188
50189
50190
50191
50192
50202
50203
50204
50205
50206
50207
50208
50209
50210
50211
50212
50213
50214
50232
50234
50235
50236
50237
50245
50247
50248
50249
50250
50251
50252
50253
50254
50255
50258
50291
50335
50336
50337
50338
50339
50360
50363
50376
50390
50392
50393
50394
50395
50396
50397
50398
50399
50400
50401
50402
50403
50425
50426
50428
50449
50450
50451
50452
50455
50456
50457
50458
50462
50463
50476
50481
50487
50488
50489
50490
50498
50499
50520
50521
50527
50528
50529
50530
50532
50757
50763
50846
50847
50848
50849
50850
50851
50852
50853
50854
50856
50857
50887
50907
50911
50952
51006
51015
51017
51162
51184
51208
51210
51212
51215
51216
51237
51244
51245
51247
51270
51292
51301
51302
51312
51327
51364
51366
51372
51419
51420
51421
51676
51677
51678
51679
51680
51681
51682
51686
51707
51712
51836
51853
51862
51864
51865
51866
51867
51897
51917
51920
52048
52115
52266
52325
52326
52346
52384
52399
52400
52402
52403
52404
52405
52406
52407
52408
52409
52426
52445
52446
52596
52597
52601
52602
52603
52604
52605
52606
52687
52801
52832
52857
52861
52867
52868
52869
52870
53016
53020
53021
53022
53069
53083
53184
53185
53187
53188
53263
53295
53296
53297
53298
53299
53300
53301
53302
53303
53304
53317
53401
53402
53403
53453
53454
53455
53456
53457
53458
53459
53460
53461
53505
53510
53511
53512
53513
53514
53515
53516
53517
53518
53552
53553
53554
53603
53607
53613
53614
53615
53616
53617
53619
53620
53621
53622
53624
53626
53636
53638
53639
53653
53704
53710
53825
53826
53828
53829
53838
53839
53953
53989
54040
54072
54079
54080
54081
54082
54083
54084
54085
54086
54087
54088
54089
54090
54091
54092
54093
54094
54095
54096
54097
54101
54102
54103
54104
54105
54106
54107
54204
54205
54208
54209
54211
54212
54213
54214
54216
54217
54219
54220
54221
54226
54227
54228
54229
54230
54231
54232
54233
54235
54304
54305
54306
54308
54309
54313
54314
54333
54352
54361
54392
54393
54449
54465
54543
54740
54741
54748
54761
54762
54763
54764
54765
54766
54767
54768
54769
54770
54773
54814
54978
54991
55055
55059
55061
55069
55070
55071
55072
55073
55075
55076
55077
55078
55079
55081
55101
55154
55155
55156
55157
55165
55166
55228
55229
55230
55231
55232
55233
55238
55239
55240
55241
55242
55243
55244
55245
55246
55261
55373
55380
55381
55382
55383
55384
55385
55386
55387
55398
55399
55407
55470
55471
55472
55473
55474
55476
55477
55480
55506
55511
55512
55513
55521
55525
55529
55530
55531
55532
55544
55545
55548
55572
55577
55578
55579
55582
55587
55588
55589
55612
55627
55649
55650
55651
55652
55653
55654
55655
55656
55657
55658
55659
55660
55661
55681
55691
55692
55697
55738
55739
55740
55741
55742
55762
55763
55766
55767
55768
55769
55773
55774
55775
55776
55777
55778
55780
55781
55782
55783
55784
55799
55800
55801
55802
55803
55804
55805
55806
55807
55808
55809
55814
55817
55818
55819
55820
55821
55823
55825
55826
55827
55829
55830
55839
55867
55868
55879
55880
55897
55900
55901
55905
55908
55909
55911
55913
55914
55915
55916
55918
55919
55920
55922
55923
55925
55926
55927
55928
55929
55930
55931
55933
56022
56023
56024
56045
56166
56167
56168
56169
56170
56173
56174
56175
56176
56177
56178
56179
56181
56182
56184
56185
56188
56308
56390
56460
56461
56462
56463
56476
56592
56603
56607
56609
56610
56618
56669
56670
56818
56819
56820
56821
56938
56939
56940
56941
56942
57078
57082
57084
57087
57088
57164
57304
57305
57306
57309
57310
57311
57314
57315
57316
57499
57500
57501
57502
57503
57534
57535
57536
57537
57587
57608
57722
57728
57748
57753
57764
57765
57766
57769
57792
57803
57813
57814
57815
57816
57819
57820
57821
57822
57827
57828
57829
57830
57839
57841
57842
57843
57846
57847
57848
57851
57852
57871
57872
57873
57874
57875
57878
57880
57881
57882
57883
57884
57903
57909
57927
57928
57929
57930
57931
57932
57933
57934
57935
57936
57938
57939
57940
57963
57964
57965
57968
57969
57970
57971
57972
57973
58029
58057
58071
58217
58342
58348
58349
58356
58384
58385
58391
58392
58393
58426
58428
58525
58534
58559
58562
58563
58568
58577
58579
58581
58582
58595
58598
58603
58634
58636
58638
58640
58641
58642
58643
58644
58649
58673
58682
58683
58684
58685
58689
58690
58691
58692
58693
58694
58740
58770
58799
58800
58801
58802
58804
58832
58872
58873
58894
58897
58898
58899
58900
58922
58923
58983
58984
59001
59055
59063
59070
59086
59100
59118
59281
59300
59308
59310
59311
59312
59330
59383
59384
59385
59386
59387
59388
59389
59473
59477
59478
59479
59480
59481
59482
59483
59484
59485
59486
59494
59505
59527
59557
59569
59584
59587
59588
59590
59611
59622
59624
59625
59626
59627
59628
59629
59630
59631
59637
59638
59639
59641
59645
59646
59647
59648
59649
59668
59669
59719
59720
59730
59731
59732
59733
59734
59735
59736
59737
59740
59741
59752
59809
59813
59814
59839
59840
59841
59842
59843
59844
59845
59846
59852
59853
59856
59877
59895
59940
59941
59956
59988
59989
60070
60072
60075
60076
60077
60087
60090
60143
60156
60222
60223
60224
60225
60226
60250
60254
60255
60257
60263
60270
60271
60294
60298
60299
60328
60469
60470
60471
60472
60473
60475
60476
60477
60488
60490
60512
60517
60518
60521
60522
60524
60547
60595
60633
60634
60639
60640
60641
60649
60653
60654
60656
60657
60658
60659
60660
60692
60702
60738
60739
60740
60741
60742
60743
60744
60745
60746
60747
60748
60749
60750
60751
60752
60753
60754
60809
60810
60811
60852
61044
61070
61071
61072
61081
61087
61131
61166
61167
61168
61169
61170
61171
61173
61181
61182
61252
61257
61262
61263
61264
61265
61280
61284
61285
61286
61287
61288
61289
61290
61291
61292
61293
61303
61344
61345
61346
61347
61348
61349
61352
61358
61359
61363
61370
61407
61453
61461
61462
61463
61476
61498
61499
61559
61560
61561
61562
61563
61567
61568
61569
61570
61581
61582
61583
61584
61585
61586
61587
61653
61654
61682
61687
61693
61694
61695
61709
61878
61894
61895
61896
61902
61905
61906
61907
61909
61910
61911
61912
61913
61914
61915
61916
61917
61918
61919
61920
61924
61925
61933
61934
61935
61963
61968
61969
61970
61971
61972
61973
61977
61978
61979
62014
62043
62044
62063
62120
62121
62122
62152
62153
62154
62155
62156
62157
62176
62177
62178
62179
62180
62183
62230
62231
62232
62233
62234
62235
62236
62329
62341
62342
62349
62351
62352
62353
62354
62365
62366
62367
62381
62420
62457
62513
62514
62518
62519
62521
62522
62523
62541
62542
62543
62544
62545
62546
62549
62554
62590
62626
62836
62841
62842
62843
62845
62846
62848
62851
62852
62853
62854
62855
62856
62857
62858
62859
62860
62867
62868
62877
62878
62880
62881
62889
62890
62894
62901
62906
62907
62908
62910
62911
62912
62913
62915
62916
62917
62918
62919
62920
62921
62924
62925
62926
62927
62928
62929
62930
62931
62933
62934
62935
62936
62937
62938
62939
62942
62943
62944
62994
62995
63113
63159
63160
63161
63162
63168
63176
63203
63209
63210
63237
63238
63239
63240
63241
63242
63243
63244
63245
63246
63248
63249
63250
63251
63252
63253
63254
63282
63283
63284
63285
63378
63380
63392
63393
63394
63395
63396
63398
63499
63507
63509
63570
63571
63601
63602
63660
63661
63662
63673
63674
63675
63677
63678
63679
63680
63681
63718
63762
63763
63785
63786
63787
63789
63791
63792
63793
63876
63893
63894
63895
63896
63948
63949
63950
63952
63956
63959
63960
63961
63970
63971
63972
63973
63974
63975
63976
63977
63978
63979
63980
63981
63982
63983
63984
63985
63986
63987
63988
63989
64007
64008
64009
64011
64012
64016
64045
64046
64060
64061
64062
64064
64065
64070
64074
64075
64076
64078
64106
64128
64129
64134
64136
64137
64139
64142
64144
64145
64146
64147
64148
64158
64159
64216
64255
64273
64274
64275
64279
64282
64284
64285
64286
64287
64288
64289
64290
64291
64292
64293
64294
64295
64296
64297
64298
64305
64357
64410
64411
64412
64451
64452
64454
64455
64456
64457
64458
64463
64464
64465
64485
64585
64586
64589
64590
64591
64592
64625
64626
64630
64643
64646
64647
64648
64649
64650
64652
64653
64654
64655
64656
64663
64664
64702
64703
64704
64759
64760
64761
64762
64763
64821
64911
64912
64968
64981
64982
64983
64984
64985
64996
65039
65040
65041
65042
65043
65044
65079
65080
65081
65082
65083
65084
65085
65086
65138
65142
65200
65201
65202
65203
65204
65206
65207
65210
65213
65214
65215
65219
65220
65221
65222
65223
65224
65225
65226
65228
65229
65230
65266
65333
65368
65370
65371
65436
65438
65443
65444
65445
65446
65447
65448
65451
65463
65466
65467
65471
65498
65502
65503
65505
65506
65507
65508
65509
65510
65511
65512
65513
65514
65544
65545
65562
65640
65641
65643
65645
65646
65647
65648
65653
65688
65689
65709
65786
65794
65796
65841
65852
65853
65922
65926
65927
65928
65929
65930
66010
66011
66012
66016
66017
66018
66019
66020
66028
66054
66063
66064
66066
66067
66068
66069
66080
66081
66091
66110
66140
66150
66151
66166
66167
66215
66309
66313
66314
66331
66332
66333
66345
66348
66366
66367
66368
66369
66370
66371
66374
66375
66403
66404
66405
66406
66407
66408
66409
66410
66411
66412
66418
66419
66420
66421
66422
66423
66424
66425
66426
66434
66435
66436
66437
66440
66464
66465
66468
66469
66502
66503
66504
66505
66506
66520
66521
66532
66533
66534
66535
66536
66537
66539
66540
66548
66594
66595
66596
66598
66599
66600
66601
66602
66603
66604
66607
66625
66626
66627
66628
66629
66635
66641
66642
66644
66649
66650
66651
66653
66656
66657
66660
66661
66662
66696
66697
66698
66699
66700
66701
66702
66706
66717
66718
66743
66747
66768
66769
66770
66771
66774
66775
66776
66816
66818
66837
66840
66841
66842
66880
66937
66938
66952
66953
66993
66994
67040
67141
67142
67152
67220
67244
67245
67248
67260
67288
67289
67290
67291
67292
67295
67391
67483
67500
67501
67558
67560
67561
67562
67564
67578
67583
67589
67597
67698
67705
67706
67707
67710
67711
67712
67716
67717
67718
67719
67720
67723
67724
67728
67729
67730
67731
67732
67733
67734
67735
67736
67754
67755
67756
67811
67842
67843
67844
67850
67851
67852
67855
67866
67867
67868
67896
67897
67898
67930
67931
67932
67934
67935
67936
67938
67947
67953
67983
67984
67985
67986
67987
67989
67990
67991
67992
67993
67994
67995
67996
67997
67998
68000
68001
68002
68003
68016
68017
68018
68024
68080
68092
68093
68181
68182
68183
68184
68187
68198
68209
68274
68286
68290
68376
68404
68407
68410
68415
68425
68790
68791
68793
68794
68944
69039
69040
69041
69042
69043
69044
69049
69084
69132
69146
69147
69152
69153
69154
69155
69156
69157
69158
69159
69178
69195
69196
69250
69251
69252
69253
69254
69255
69273
69305
69306
69308
69309
69310
69311
69312
69313
69341
69414
69515
69636
69637
69638
69779
69780
69781
69782
69783
69784
69785
69786
69787
69788
69829
69880
69881
69882
69883
69886
69938
69999
70012
70013
70014
70037
70077
70078
70178
70185
70186
70188
70189
70190
70191
70203
70204
70239
70240
70241
70242
70243
70244
70245
70247
70248
70249
70251
70267
70273
70276
70294
70295
70328
70329
70356
70401
70402
70403
70404
70421
70565
70566
70567
70568
70569
70570
70571
70572
70573
70574
70575
70576
70577
70578
70602
70661
70662
70665
70666
70669
70670
70671
70691
70711
70771
70772
70773
70774
70775
70776
70791
70799
70801
70802
70807
70813
70815
70847
70848
70905
70910
70914
70916
70917
70918
70919
70920
70921
70922
70923
70924
70935
70936
70941
70942
70944
70961
70962
70963
70964
70965
70966
70968
70969
70970
70971
70972
70973
70974
70975
70976
70986
70999
71006
71008
71010
71011
71012
71013
71014
71015
71024
71063
71064
71065
71066
71067
71068
71071
71072
71073
71211
71212
71214
71245
71276
71350
71392
71393
71406
71409
71413
71414
71415
71416
71417
71418
71419
71420
71432
71437
71451
71456
71481
71494
71521
71522
71523
71524
71525
71526
71527
71646
71648
71649
71650
71651
71652
71655
71656
71657
71658
71659
71660
71661
71662
71760
71763
71764
71765
71766
71767
71768
71769
71770
71771
71772
71773
71774
71775
71776
71777
71778
71797
71987
71989
71994
71995
72021
72039
72047
72048
72056
72064
72083
72085
72086
72087
72088
72097
72121
72122
72125
72126
72128
72129
72130
72131
72132
72133
72135
72136
72137
72145
72146
72147
72148
72149
72150
72151
72152
72154
72155
72156
72157
72158
72159
72160
72161
72162
72163
72164
72165
72166
72167
72168
72169
72170
72241
72242
72243
72244
72246
72319
72320
72321
72323
72330
72331
72332
72333
72334
72336
72337
72338
72367
72401
72402
72405
72410
72411
72414
72415
72416
72417
72418
72419
72441
72463
72464
72466
72467
72468
72473
72526
72559
72560
72561
72562
72563
72565
72566
72567
72568
72569
72570
72571
72572
72573
72574
72575
72576
72688
72694
72725
72726
72727
72742
72743
72744
72745
72748
72750
72751
72752
72753
72754
72755
72756
72757
72758
72764
72765
72766
72767
72768
72769
72770
72771
72787
72798
72799
72800
72801
72802
72803
72858
72859
72860
72861
72862
72938
72941
72943
72945
72946
72953
72954
72957
72958
72959
72960
72961
72962
72963
73052
73053
73093
73094
73095
73202
73204
73299
73300
73326
73327
73328
73329
73330
73331
73332
73333
73334
73335
73336
73337
73338
73339
73346
73347
73348
73349
73350
73351
73352
73397
73398
73399
73417
73633
73635
73636
73637
73638
73639
73640
73667
73669
73738
73739
73740
73741
73757
73764
73765
73766
73769
73770
73771
73772
73773
73823
73873
73923
73926
73950
73951
73952
73953
73962
73963
73965
73966
73967
73968
73969
73972
73973
73974
73975
73976
73977
73978
73979
73980
74007
74025
74026
74027
74028
74029
74030
74031
74032
74042
74059
74060
74061
74062
74063
74065
74107
74108
74109
74121
74130
74158
74164
74165
74166
74499
74500
74501
74503
74506
74509
74510
74511
74649
74650
74651
74660
74696
74754
74755
74799
74800
74801
74867
75007
75011
75012
75018
75019
75062
75119
75124
75125
75126
75173
75211
75212
75213
75214
75215
75216
75217
75218
75219
75220
75221
75222
75223
75224
75247
75248
75249
75250
75251
75288
75371
75372
75373
75374
75426
75427
75431
75432
75433
75434
75435
75436
75437
75438
75446
75450
75451
75483
75484
75536
75537
75538
75539
75540
75614
75615
75616
75617
75618
75619
75620
75621
75622
75623
75626
75627
75628
75629
75630
75648
75649
75650
75651
75652
75653
75657
75658
75659
75660
75661
75662
75663
75664
75665
75666
75667
75668
75669
75675
75702
75703
75704
75705
75767
75768
75770
75854
75855
75856
75857
75858
75925
75927
75930
75931
75932
75933
76005
76012
76013
76031
76032
76033
76034
76035
76036
76037
76046
76087
76159
76167
76168
76169
76171
76174
76175
76176
76177
76178
76179
76228
76229
76230
76231
76232
76254
76255
76256
76257
76258
76263
76264
76265
76266
76267
76269
76270
76271
76274
76427
76432
76435
76436
76437
76438
76439
76440
76442
76444
76483
76485
76486
76487
76488
76489
76490
76491
76492
76546
76547
76569
76571
76602
76609
76610
76611
76612
76613
76614
76615
76616
76617
76618
76619
76672
76688
76692
76699
76701
76702
76703
76706
76707
76708
76709
76710
76711
76712
76713
76714
76715
76716
76746
76767
76772
76773
76774
76775
76776
76777
76778
76779
76780
76788
76818
76822
76857
76858
76859
76860
76861
76862
76863
76864
76865
76867
76868
76869
76871
76895
76898
76900
76903
76924
76931
76932
76938
76941
76942
76945
76956
76979
76981
76982
77043
77044
77045
77046
77047
77048
77119
77120
77129
77130
77131
77144
77145
77146
77147
77156
77202
77321
77322
77323
77382
77415
77470
77472
77473
77474
77475
77574
77584
77601
77648
77649
77650
77651
77652
77653
77678
77781
77782
77783
77784
77785
77812
77814
77830
77886
77915
77916
77922
77947
77980
77981
77983
77985
77986
77996
78035
78039
78045
78046
78047
78048
78049
78050
78051
78052
78053
78133
78134
78135
78136
78138
78328
78329
78331
78334
78341
78352
78353
78354
78355
78359
78360
78361
78362
78370
78387
78388
78389
78390
78391
78488
78490
78503
78505
78516
78545
78588
78590
78592
78593
78594
78624
78717
78718
78719
78720
78721
78729
78756
78814
78815
78816
78822
78831
78832
78833
78834
78847
78848
78849
78850
78851
78885
78898
78899
78900
78901
78902
78903
78904
78905
78906
78907
78927
78929
78930
78931
78932
78934
78935
78936
78937
78938
78939
78940
78941
78948
78973
78974
79018
79019
79020
79043
79162
79163
79164
79166
79167
79168
79169
79170
79270
79285
79296
79305
79335
79349
79353
79354
79355
79366
79406
79414
79579
79580
79581
79582
79583
79584
79585
79586
79587
79588
79589
79600
79601
79610
79612
79615
79616
79620
79623
79650
79655
79672
79703
79707
79712
79718
79719
79720
79721
79722
79733
79735
79770
79774
79775
79776
79782
79783
79793
79795
79826
79827
79829
79830
79831
79844
79845
79846
79912
79960
79971
79980
79981
79982
79983
79984
79985
79986
79987
79988
79989
79990
79992
79993
79994
80097
80098
80099
80100
80101
80102
80103
80104
80105
80106
80121
80147
80185
80186
80187
80188
80189
80190
80195
80204
80205
80206
80207
80208
80210
80211
80212
80213
80214
80215
80216
80217
80218
80228
80229
80230
80232
80233
80234
80235
80248
80249
80250
80251
80252
80253
80280
80291
80297
80298
80299
80300
80301
80302
80303
80308
80309
80311
80312
80313
80314
80315
80323
80324
80325
80326
80327
80328
80329
80330
80331
80333
80346
80377
80415
80416
80417
80418
80419
80420
80421
80424
80425
80426
80427
80428
80434
80435
80436
80437
80443
80444
80447
80448
80449
80450
80451
80461
80462
80463
80464
80465
80466
80467
80469
80470
80552
80553
80554
80555
80566
80567
80568
80569
80570
80571
80572
80573
80574
80592
80640
80661
80663
80693
80694
80735
80741
80742
80824
80825
80826
80829
80830
80831
80833
80834
80835
80836
80837
80838
80839
80840
80841
80846
80848
80850
80931
80945
80946
80947
80948
80949
80952
80953
80962
80965
80995
81047
81049
81050
81052
81053
81055
81057
81058
81069
81070
81074
81078
81079
81080
81083
81084
81154
81169
81206
81211
81213
81214
81215
81224
81226
81228
81244
81245
81246
81247
81248
81249
81250
81260
81284
81285
81286
81287
81288
81290
81297
81298
81299
81301
81303
81316
81319
81320
81444
81445
81446
81447
81448
81449
81450
81451
81452
81454
81455
81457
81458
81459
81460
81463
81465
81466
81467
81468
81563
81593
81670
81671
81692
81709
81715
81716
81783
81784
81816
81817
81837
81838
81839
81866
81869
81870
81871
81877
81947
81989
82005
82006
82010
82011
82012
82013
82032
82033
82034
82035
82037
82038
82039
82059
82061
82062
82063
82107
82125
82179
82194
82205
82233
82260
82268
82272
82273
82283
82287
82341
82435
82436
82437
82438
82439
82440
82441
82442
82447
82449
82450
82452
82579
82580
82605
82696
82706
82707
82708
82710
82711
82712
82717
82743
82758
82854
82862
82863
82864
82865
82866
82870
82871
82872
82928
82929
82930
82932
82933
82934
82943
82946
82948
82967
82970
82983
82984
82985
82986
82987
82988
82989
82990
82998
82999
83024
83027
83028
83042
83053
83096
83097
83098
83099
83100
83101
83102
83103
83104
83105
83106
83107
83141
83224
83225
83226
83227
83228
83229
83230
83231
83247
83248
83249
83250
83251
83252
83253
83254
83255
83256
83259
83261
83309
83310
83311
83326
83328
83329
83330
83332
83342
83354
83355
83356
83385
83386
83391
83392
83394
83396
83397
83400
83401
83463
83464
83496
83534
83561
83576
83577
83603
83619
83620
83621
83641
83642
83643
83644
83645
83703
83709
83714
83749
83750
83759
83805
83806
83808
83812
83814
83816
83833
83834
83835
83836
83837
83838
83839
83840
83895
83896
83897
83899
83900
83937
83962
83963
83964
83966
83967
83968
83974
83977
83978
83979
84096
84173
84206
84207
84208
84209
84210
84211
84212
84214
84215
84216
84217
84218
84219
84220
84221
84223
84224
84240
84241
84267
84281
84282
84283
84440
84472
84473
84474
84475
84476
84477
84543
84544
84545
84546
84547
84548
84549
84551
84552
84553
84572
84599
84652
84665
84688
84689
84748
84770
84771
84845
84896
84924
84927
84940
84941
84942
84945
84956
84957
84958
84959
84960
84970
84971
84972
84973
84974
84975
84977
84978
84979
85000
85004
85005
85007
85055
85067
85068
85085
85141
85142
85143
85175
85180
85182
85183
85188
85189
85190
85191
85192
85193
85195
85196
85197
85198
85199
85203
85205
85206
85207
85208
85209
85210
85211
85212
85213
85215
85285
85438
85480
85481
85493
85519
85538
85545
85546
85547
85548
85549
85551
85567
85588
85590
85591
85631
85654
85679
85713
85721
85889
85949
85961
86024
86036
86037
86173
86184
86185
86186
86187
86209
86210
86212
86217
86218
86268
86365
86369
86430
86591
86594
86595
86596
86598
86605
86606
86607
86699
86702
86703
86718
86724
86754
86755
86760
86762
86763
86764
86767
86768
86769
86770
86790
86791
86792
86794
86943
86944
86945
86946
86947
86950
86994
86995
86996
86997
86998
86999
87028
87029
87030
87031
87032
87038
87084
87159
87199
87203
87249
87266
87305
87306
87309
87312
87372
87463
87491
87492
87528
87544
87630
87632
87790
87817
87832
87833
87885
87927
87931
87936
87937
87938
87939
87940
87941
87942
87977
87978
87979
87980
88008
88009
88070
88071
88072
88073
88074
88075
88082
88088
88095
88096
88097
88151
88164
88202
88203
88205
88206
88207
88208
88232
88244
88280
88281
88282
88286
88300
88301
88305
88310
88311
88324
88325
88326
88327
88328
88329
88339
88341
88342
88343
88350
88351
88352
88353
88359
88493
88495
88496
88497
88500
88505
88545
88551
88552
88561
88562
88563
88564
88565
88585
88596
88597
88598
88599
88600
88601
88602
88633
88634
88635
88636
88637
88648
88683
88717
88753
88757
88758
88759
88760
88763
88776
88777
88781
88928
88929
88930
88932
88933
88935
88936
88937
88938
88970
88971
88972
88973
88974
89068
89069
89086
89087
89088
89089
89090
89091
89092
89093
89094
89095
89096
89097
89098
89099
89100
89101
89102
89103
89104
89105
89107
89108
89109
89110
89111
89112
89114
89119
89120
89121
89125
89126
89127
89128
89129
89130
89131
89132
89133
89134
89135
89136
89137
89138
89139
89144
89145
89146
89155
89167
89168
89169
89170
89171
89173
89176
89177
89178
89180
89181
89182
89184
89185
89186
89187
89188
89189
89190
89206
89207
89208
89209
89211
89212
89220
89235
89237
89238
89241
89242
89243
89244
89246
89247
89248
89249
89251
89252
89253
89254
89255
89256
89257
89267
89268
89269
89270
89279
89286
89288
89302
89306
89307
89308
89309
89340
89342
89343
89344
89345
89390
89391
89417
89420
89421
89446
89527
89528
89529
89530
89531
89532
89533
89537
89545
89583
89584
89586
89617
89618
89619
89620
89621
89622
89623
89624
89625
89626
89627
89633
89635
89636
89637
89639
89647
89648
89649
89650
89663
89664
89665
89666
89676
89677
89689
89694
89695
89696
89697
89698
89699
89717
89721
89722
89723
89724
89725
89726
89727
89728
89735
89736
89737
89738
89747
89757
89758
89763
89765
89780
89781
89801
89802
89803
89804
89807
89816
89818
89819
89820
89821
89822
89839
89873
89874
89877
89878
89880
89881
89893
89897
89911
89912
89913
89914
89915
89916
89917
89918
89919
89920
89925
89926
89927
89928
89929
89955
89956
89957
89967
89968
89969
89970
89992
89993
89994
89995
89996
89997
89998
89999
90006
90007
90008
90009
90010
90011
90015
90016
90017
90018
90019
90021
90022
90023
90075
90080
90081
90082
90083
90084
90085
90086
90115
90119
90120
90127
90128
90143
90145
90146
90170
90171
90172
90175
90187
90188
90189
90190
90192
90193
90195
90196
90197
90198
90199
90200
90201
90202
90203
90204
90205
90206
90207
90215
90225
90270
90271
90272
90273
90277
90334
90338
90352
90385
90386
90387
90412
90415
90416
90417
90418
90419
90420
90421
90422
90423
90450
90451
90452
90453
90454
90455
90456
90457
90458
90459
90485
90486
90487
90488
90489
90490
90491
90492
90493
90505
90506
90537
90538
90539
90540
90541
90590
90591
90592
90597
90651
90653
90654
90659
90660
90661
90720
90721
90722
90723
90724
90762
90783
90868
90869
90870
90871
90872
90874
90875
90876
90877
90878
90879
90880
90881
90882
90883
90885
90886
90889
90899
90900
90902
90939
90943
90955
90956
90957
90958
90959
90960
90961
90967
91008
91009
91011
91016
91018
91019
91048
91050
91053
91054
91055
91056
91057
91059
91075
91083
91089
91090
91091
91092
91093
91147
91152
91158
91169
91170
91171
91172
91173
91174
91176
91177
91178
91179
91180
91181
91182
91183
91184
91186
91191
91193
91194
91239
91240
91241
91242
91243
91250
91251
91252
91374
91413
91414
91427
91431
91531
91532
91535
91536
91537
91538
91539
91540
91541
91542
91589
91593
91633
91638
91640
91643
91645
91646
91647
91688
91689
91774
91794
91795
91797
91798
91835
91836
91837
91838
91839
91840
91841
91842
91843
91844
91913
91914
91915
91916
91917
91918
91922
91942
91943
91944
91945
91947
91948
91955
91956
91957
91958
91959
91960
92002
92003
92004
92033
92085
92087
92088
92089
92090
92091
92092
92093
92094
92095
92096
92097
92098
92099
92101
92102
92103
92129
92130
92131
92132
92133
92134
92135
92136
92164
92165
92173
92196
92222
92223
92224
92225
92230
92244
92245
92246
92247
92248
92249
92251
92253
92254
92255
92256
92257
92258
92259
92260
92261
92262
92263
92264
92265
92266
92267
92268
92269
92272
92273
92274
92280
92284
92285
92296
92297
92299
92330
92331
92344
92345
92350
92351
92352
92354
92355
92376
92377
92387
92409
92410
92411
92412
92413
92414
92415
92416
92417
92418
92420
92422
92423
92424
92425
92427
92428
92429
92430
92431
92432
92433
92434
92435
92437
92438
92439
92441
92442
92443
92444
92459
92491
92492
92493
92494
92495
92496
92497
92498
92499
92500
92501
92518
92519
92520
92521
92522
92523
92524
92525
92526
92527
92528
92529
92530
92531
92532
92533
92534
92535
92536
92543
92560
92561
92562
92563
92569
92570
92571
92572
92573
92574
92575
92576
92577
92578
92579
92580
92581
92582
92583
92584
92585
92586
92587
92614
92615
92653
92654
92655
92656
92663
92664
92665
92666
92667
92668
92669
92670
92671
92672
92673
92679
92680
92681
92682
92685
92686
92687
92691
92692
92694
92695
92696
92697
92698
92700
92701
92702
92703
92705
92706
92707
92711
92712
92713
92714
92716
92717
92721
92722
92724
92725
92726
92727
92728
92729
92730
92731
92732
92733
92734
92737
92738
92739
92740
92741
92742
92743
92758
92842
92843
92844
92845
92846
92849
92850
92851
92852
92894
92906
92907
92908
92910
92912
92913
92914
92916
92918
92919
92921
92922
92936
92961
92962
92963
92964
92965
92966
92967
92968
92969
92971
92972
92973
92974
92984
93001
93002
93016
93017
93070
93071
93155
93164
93165
93166
93170
93171
93172
93173
93174
93175
93189
93190
93196
93197
93198
93199
93200
93201
93202
93203
93204
93222
93230
93231
93233
93236
93238
93239
93240
93241
93242
93245
93246
93248
93249
93250
93252
93253
93255
93256
93259
93269
93270
93273
93274
93277
93285
93286
93287
93288
93293
93298
93299
93300
93301
93306
93338
93339
93340
93349
93350
93351
93352
93353
93354
93361
93362
93363
93365
93366
93369
93370
93376
93377
93378
93383
93394
93395
93396
93398
93401
93402
93403
93404
93405
93433
93434
93435
93436
93437
93438
93439
93440
93444
93449
93450
93455
93456
93457
93458
93465
93466
93467
93468
93469
93470
93482
93483
93484
93485
93486
93487
93488
93489
93490
93491
93492
93493
93494
93495
93496
93527
93530
93531
93532
93533
93534
93535
93536
93537
93538
93539
93546
93547
93548
93558
93559
93560
93578
93579
93580
93581
93582
93606
93607
93610
93612
93614
93619
93620
93621
93622
93625
93626
93628
93629
93632
93645
93652
93663
93664
93672
93692
93716
93744
93764
93766
93767
93768
93769
93770
93771
93802
93803
93804
93805
93806
93808
93809
93810
93811
93812
93813
93814
93815
93816
93817
93818
93820
93824
93834
93835
93836
93855
93856
93857
93862
93864
93865
93880
93881
93882
93888
93891
93892
93893
93894
93903
93907
93908
93909
93910
93911
93928
93929
93930
93931
93932
93933
93934
93954
93965
93971
93972
93973
93974
93981
93982
93983
94077
94097
94098
94099
94100
94101
94102
94103
94105
94106
94107
94108
94109
94110
94111
94115
94140
94173
94174
94175
94244
94245
94246
94247
94277
94279
94280
94298
94299
94300
94301
94302
94307
94314
94315
94316
94317
94318
94319
94329
94330
94331
94332
94333
94334
94335
94337
94338
94339
94340
94341
94342
94343
94344
94354
94355
94356
94404
94405
94406
94407
94408
94409
94410
94411
94412
94413
94414
94415
94422
94513
94522
94527
94586
94590
94591
94592
94593
94594
94595
94597
94605
94606
94612
94615
94616
94617
94618
94628
94629
94630
94631
94632
94644
94658
94659
94663
94664
94665
94666
94667
94668
94669
94670
94673
94674
94677
94713
94714
94726
94727
94728
94729
94730
94731
94732
94734
94735
94736
94737
94738
94739
94740
94741
94742
94743
94760
94761
94762
94763
94788
94789
94790
94791
94792
94793
94794
94795
94797
94799
94800
94801
94806
94807
94810
94811
94813
94814
94815
94816
94817
94835
94836
94837
94838
94839
94840
94841
94842
94843
94844
94845
94846
94847
94848
94850
94851
94896
94897
94918
94919
94920
94921
94922
94923
94953
94954
94955
94956
94957
94958
94959
94960
95019
95020
95021
95022
95023
95024
95025
95026
95027
95028
95029
95030
95031
95032
95033
95036
95037
95039
95051
95054
95055
95056
95057
95058
95059
95060
95061
95062
95063
95064
95065
95066
95067
95068
95069
95070
95071
95086
95087
95088
95089
95090
95091
95092
95095
95096
95097
95126
95130
95131
95134
95135
95153
95161
95172
95183
95184
95185
95186
95187
95188
95189
95190
95191
95196
95197
95203
95213
95215
95216
95217
95218
95219
95220
95231
95232
95243
95246
95248
95249
95250
95251
95252
95253
95254
95255
95256
95257
95258
95259
95260
95261
95262
95263
95264
95265
95266
95267
95271
95283
95289
95292
95295
95296
95323
95324
95325
95326
95327
95366
95386
95387
95390
95391
95395
95396
95397
95398
95399
95400
95401
95402
95405
95406
95407
95410
95411
95412
95414
95415
95416
95430
95444
95445
95446
95447
95448
95453
95454
95455
95462
95463
95464
95465
95466
95467
95468
95469
95486
95500
95536
95537
95538
95567
95568
95578
95579
95580
95581
95582
95637
95638
95639
95641
95642
95661
95662
95663
95664
95665
95666
95667
95668
95669
95670
95671
95672
95673
95674
95675
95676
95677
95678
95680
95697
95719
95720
95721
95722
95727
95728
95730
95832
95838
95839
95853
95854
95855
95856
95857
95864
95865
95876
95877
95878
95879
95880
95883
95912
95913
95930
95931
95932
95935
95936
95937
95938
95939
95940
95941
95942
95943
95944
95945
95947
95969
95970
95975
95976
95977
95978
95980
96028
96031
96032
96033
96034
96043
96046
96047
96059
96079
96098
96182
96183
96218
96219
96220
96221
96222
96223
96224
96225
96226
96237
96255
96256
96257
96258
96259
96267
96268
96269
96270
96271
96272
96273
96274
96279
96280
96281
96290
96291
96292
96293
96300
96337
96338
96339
96369
96370
96371
96372
96376
96377
96378
96379
96380
96382
96383
96397
96399
96400
96401
96402
96403
96404
96425
96472
96522
96523
96524
96525
96526
96527
96528
96529
96531
96532
96540
96545
96546
96547
96548
96563
96564
96565
96566
96567
96568
96569
96570
96571
96572
96573
96574
96575
96576
96577
96578
96579
96597
96604
96606
96607
96629
96633
96634
96750
96751
96752
96753
96754
96755
96756
96757
96758
96759
96760
96761
96767
96768
96769
96770
96771
96772
96773
96774
96775
96776
96777
96779
96785
96786
96807
96808
96809
96817
96818
96855
96858
96862
96863
96864
96869
96870
96899
96914
96915
96916
96917
96918
96919
96920
96948
96958
96964
96966
96975
97028
97029
97030
97031
97032
97041
97042
97043
97046
97047
97048
97049
97050
97053
97054
97055
97081
97082
97083
97091
97104
97105
97106
97107
97129
97130
97132
97133
97134
97135
97136
97137
97138
97139
97140
97142
97143
97146
97149
97150
97152
97172
97173
97174
97175
97176
97177
97178
97179
97180
97230
97231
97232
97233
97234
97235
97236
97237
97245
97246
97247
97248
97249
97250
97251
97252
97253
97255
97256
97257
97305
97306
97315
97316
97319
97322
97324
97338
97354
97355
97356
97357
97358
97359
97370
97371
97372
97373
97391
97408
97409
97410
97411
97412
97431
97439
97440
97441
97443
97444
97445
97446
97447
97448
97472
97473
97474
97475
97476
97477
97478
97479
97480
97482
97483
97488
97489
97490
97491
97492
97495
97496
97498
97520
97521
97522
97523
97524
97525
97526
97527
97529
97530
97531
97532
97533
97534
97579
97580
97581
97582
97583
97584
97585
97587
97589
97590
97591
97592
97593
97594
97595
97596
97597
97598
97599
97600
97602
97613
97614
97615
97649
97655
97679
97681
97682
97683
97684
97685
97686
97689
97690
97691
97692
97693
97694
97695
97708
97753
97755
97770
97783
97795
97797
97798
97810
97811
97812
97813
97828
97829
97830
97831
97832
97833
97839
97840
97843
97848
97868
97869
97870
97871
97872
97876
97887
97888
97890
97891
97892
97893
97894
97895
97896
97897
97898
97918
97919
97920
97956
97957
97970
97971
97972
97973
97977
97980
98002
98003
98004
98005
98029
98030
98031
98032
98033
98066
98067
98068
98069
98070
98071
98072
98073
98074
98075
98076
98078
98079
98091
98093
98096
98097
98098
98103
98120
98121
98122
98123
98124
98125
98126
98127
98129
98130
98131
98132
98137
98138
98140
98141
98142
98144
98227
98228
98229
98230
98231
98239
98255
98257
98258
98259
98278
98296
98297
98298
98299
98300
98303
98316
98317
98318
98319
98320
98321
98322
98323
98324
98326
98327
98458
98466
98467
98468
98469
98470
98471
98472
98473
98474
98485
98561
98562
98563
98564
98565
98566
98567
98575
98576
98578
98594
98595
98597
98598
98643
98645
98646
98647
98670
98671
98674
98678
98679
98680
98681
98682
98683
98684
98685
98686
98698
98706
98718
98719
98725
98726
98727
98730
98731
98734
98760
98761
98762
98763
98764
98802
98803
98804
98805
98806
98811
98820
98822
98823
98831
98845
98855
98856
98857
98858
98859
98928
98930
98980
98981
98982
98983
98989
99026
99036
99037
99038
99039
99040
99041
99042
99043
99044
99045
99074
99075
99077
99080
99081
99082
99089
99108
99123
99125
99127
99129
99130
99131
99132
99134
99135
99136
99137
99138
99139
99219
99223
99229
99230
99233
99244
99246
99256
99262
99280
99286
99287
99291
99292
99293
99294
99353
99354
99385
99386
99387
99388
99389
99424
99425
99426
99427
99439
99440
99447
99455
99456
99458
99459
99460
99461
99462
99463
99488
99489
99543
99544
99545
99546
99547
99548
99549
99550
99551
99552
99553
99557
99558
99559
99586
99617
99618
99620
99621
99622
99623
99624
99626
99628
99629
99630
99631
99632
99633
99648
99657
99684
99685
99686
99687
99688
99718
99722
99724
99728
99731
99732
99738
99739
99740
99743
99771
99772
99774
99775
99776
99777
99778
99779
99780
99804
99807
99808
99809
99810
99811
99829
99844
99867
99868
99869
99870
99871
99872
99893
99894
99895
99900
99901
99902
99903
99904
99970
99971
99972
99975
99977
99978
99979
99980
99993
100002
100025
100026
100027
100028
100034
100035
100036
100067
100068
100069
100070
100085
100093
100119
100132
100133
100134
100135
100138
100139
100140
100144
100183
100184
100185
100186
100187
100188
100189
100190
100191
100194
100195
100196
100197
100199
100200
100201
100202
100203
100204
100205
100206
100207
100208
100209
100210
100240
100241
100242
100243
100244
100246
100247
100248
100249
100250
100251
100252
100297
100341
100390
100391
100392
100395
100396
100399
100400
100404
100412
100413
100414
100415
100416
100417
100418
100419
100464
100467
100474
100475
100476
100477
100478
100479
100522
100523
100524
100525
100527
100528
100578
100587
100588
100589
100590
100591
100592
100599
100620
100663
100664
100668
100669
100670
100671
100672
100673
100675
100688
100720
100721
100735
100736
100737
100738
100739
100819
100833
100845
100856
100857
100858
100870
100871
100872
100873
100930
100999
101000
101001
101002
101003
101004
101005
101006
101037
101038
101103
101105
101145
101147
101167
101197
101198
101199
101200
101201
101202
101206
101207
101261
101265
101268
101269
101270
101271
101274
101337
101338
101339
101340
101341
101406
101407
101408
101409
101435
101436
101453
101454
101455
101458
101531
101532
101533
101534
101535
101536
101537
101694
101729
101732
101758
101759
101760
101761
101762
101774
101805
101806
101860
101861
101862
101945
101947
101948
101949
101950
101951
101959
101961
101984
101989
101990
101991
101992
101993
101994
101995
101996
101997
102000
102001
102002
102003
102009
102010
102012
102013
102014
102015
102016
102017
102054
102061
102079
102080
102111
102113
102114
102115
102117
102132
102135
102137
102188
102201
102202
102208
102251
102252
102253
102254
102255
102273
102274
102300
102301
102323
102324
102365
102366
102369
102370
102371
102379
102380
102395
102396
102404
102407
102409
102410
102411
102412
102413
102414
102415
102416
102417
102418
102467
102488
102489
102490
102499
102525
102526
102529
102530
102531
102532
102533
102534
102535
102536
102537
102538
102548
102549
102550
102551
102603
102619
102620
102621
102622
102623
102624
102625
102628
102629
102639
102643
102644
102645
102646
102647
102648
102649
102650
102699
102710
102711
102712
102713
102714
102716
102717
102718
102719
102731
102732
102735
102736
102737
102738
102742
102769
102770
102774
102775
102776
102777
102788
102789
102810
102818
102862
102870
102871
102885
102979
102988
102989
102990
102995
102996
102997
103023
103030
103031
103032
103033
103034
103035
103042
103056
103067
103068
103069
103070
103071
103073
103074
103075
103076
103077
103078
103079
103083
103089
103090
103100
103105
103110
103117
103127
103128
103155
103172
103173
103175
103256
103262
103263
103264
103265
103266
103268
103280
103281
103282
103289
103301
103354
103378
103411
103412
103413
103494
103510
103519
103521
103550
103557
103560
103561
103562
103563
103564
103566
103567
103568
103569
103571
103582
103628
103629
103631
103881
103882
103883
103884
103885
103886
103887
103888
103900
103909
103910
103911
103914
103999
104052
104056
104057
104058
104059
104060
104064
104065
104067
104132
104168
104169
104170
104171
104173
104177
104178
104179
104180
104186
104190
104191
104192
104193
104195
104196
104220
104226
104227
104241
104243
104261
104262
104292
104293
104294
104295
104298
104335
104351
104352
104353
104354
104355
104356
104357
104358
104359
104469
104473
104478
104479
104480
104481
104486
104487
104488
104489
104490
104491
104492
104545
104546
104547
104548
104549
104560
104561
104562
104564
104778
104796
104797
104799
104805
104806
104807
104810
104831
104832
104868
104889
104931
104971
104972
104973
104974
104981
104982
104990
104991
104992
104993
104994
104995
104996
104997
104998
104999
105001
105005
105007
105008
105009
105010
105011
105029
105070
105073
105075
105078
105081
105098
105099
105102
105105
105106
105123
105124
105125
105177
105178
105179
105180
105181
105184
105302
105303
105304
105318
105341
105359
105403
105404
105405
105406
105407
105408
105409
105410
105411
105412
105413
105451
105452
105453
105454
105472
105473
105475
105476
105477
105478
105479
105491
105492
105493
105494
105495
105797
105798
105805
105848
105909
105910
105911
105912
105913
105914
105915
105916
105917
105918
105919
105920
105967
105968
105969
105972
105973
105974
105975
106047
106048
106050
106051
106052
106053
106054
106057
106058
106059
106060
106062
106063
106064
106065
106104
106261
106262
106353
106401
106402
106403
106404
106405
106406
106407
106408
106602
106603
106615
106627
106628
106629
106630
106649
106775
106776
106777
106778
106780
106781
106782
106783
106784
106785
106786
106787
106788
106821
106827
106831
106866
106867
106868
106869
106871
106873
106921
106922
106923
106924
106925
107102
107103
107104
107105
107107
107108
107109
107110
107122
107123
107133
107134
107135
107138
107140
107141
107142
107143
107144
107145
107146
107147
107148
107149
107150
107152
107153
107154
107155
107156
107158
107161
107170
107303
107304
107308
107309
107331
107336
107384
107385
107400
107560
107566
107720
107721
107722
107723
107724
107725
107726
107727
107728
107729
107814
107815
107816
107817
107824
107825
107826
107973
107974
107981
108040
108043
108047
108065
108067
108078
108128
108136
108242
108337
108338
108339
108340
108471
108493
108624
108626
108755
108756
108757
108758
108761
108762
108872
108873
108874
108875
108944
108945
108954
108958
109030
109048
109280
109287
109291
109293
109297
109373
109384
109385
109386
109387
109388
109390
109391
109392
109393
109394
109395
109396
109397
109401
109402
109403
109404
109405
109606
109608
109637
109689
109847
110139
110550
110563
110589
111330
111881
111882
112851
112855
112915
112919
112920
112921
112923
112924
112935
112936
113251
113363
113501
113566
113567
114015
114077
114078
114227
114374
114375
114376
114377
114378
114382
114423
114526
114616
114617
115035
115036
115242
115243
115244
115327
115330
115331
115332
115346
115377
115518
115525
115607
115608
115609
115610
115611
115741
115889
115890
115952
116021
116023
116025
116027
116029
116235
116236
116246
116247
116273
116279
116406
116537
116538
116541
116542
116606
116683
116955
117337
117514
117517
117611
117829
117836
117871
117876
118090
118091
118283
118362
118367
118378
118379
118380
118385
118386
118458
118459
118466
118507
118756
118776
119549
119574
119575
119606
119631
119633
119634
119635
120198
120200
120994
121439
121440
121441
121443
121444
121582
121597
121876
122077
122701
122949
123217
123368
123369
123370
123371
123376
123377
123378
123379
123502
123590
123667
123767
123942
124004
124327
124505
124805
124958
124959
124960
124964
124984
125052
125134
125135
125808
125809
125810
125830
125832
125976
126075
126131
126339
126342
126630
126737
126941
127061
127062
127181
127475
127481
127609
127614
127638
127662
127664
127709
127765
127766
127814
128038
128040
128131
128135
128136
128137
128138
128140
128143
128208
128210
128784
128786
128794
128803
128805
128806
128807
128808
128809
128810
128814
128815
128816
128817
128818
128819
128821
128822
128823
128825
128851
128898
128923
128954
128955
128956
128990
128997
128998
128999
129000
129001
129021
129023
129050
129090
129092
129093
129094
129095
129096
129097
129098
129106
129117
129118
129120
129121
129122
129124
129125
129126
129127
129128
129129
129131
129132
129133
129134
129135
129136
129138
129139
129150
129155
129173
129200
129201
129205
129254
129255
129257
129258
129289
129290
129291
129292
129293
129296
129328
129330
129331
129332
129333
129349
129355
129395
129398
129399
129415
129416
129417
129418
129419
129425
129452
129462
129463
129464
129473
129495
129496
129497
129502
129525
129545
129546
129548
129564
129565
129566
129567
129568
129569
129570
129604
129605
129606
129607
129643
129693
129695
129708
129709
129714
129715
129724
129725
129801
129802
129803
129857
129869
129871
129872
129873
129940
129941
130000
130016
130023
130119
130120
130121
130122
130123
130124
130125
130126
130127
130128
130129
130130
130207
130218
130219
130220
130221
130222
130223
130224
