# Supplementary material for: Structure, thermodynamics, and rearrangement mechanisms in gold clusters—insights from the energy landscapes framework
Source: Nanoscale. 2017 Dec 15;10(4):2004–16. doi: 10.1039/c7nr07123j (PMC5901115; doi:10.1039/c7nr07123j)
Supplement: Supplementary file 1 [file NR-010-C7NR07123J-s001.zip › d-graphs/147_Au/min.fcc]

00007
05294
05295
12122
12502
12807
12814
13716
15216
15217
15452
17342
17343
17344
17345
17346
17347
17348
17349
17350
17351
17357
17358
17359
17647
18348
18349
18350
18351
18718
18721
18988
18989
18990
18991
19284
19285
19496
19500
19508
19511
19512
19513
19520
20646
20647
25265
27604
28230
28231
28232
28233
28234
28236
29902
31129
31563
31564
31565
31566
31800
31801
31802
31803
31872
31873
32920
32921
32922
32924
32925
32926
33028
33550
34108
34109
34706
34707
34708
34868
34869
34870
34871
34872
35139
35240
35241
35244
35292
35293
35294
35329
35330
36403
36407
36408
36409
36410
36411
36412
36413
39962
39963
39964
39965
40964
40965
40968
40969
40970
42179
42180
42181
42182
42183
42184
42185
44032
44033
44034
44035
44036
44048
44062
44063
44588
44589
44808
44809
44810
44811
44812
44813
44814
44815
44944
45300
45421
45422
45423
45424
45425
45968
45969
45970
45971
45972
45975
45976
45977
46410
47334
47335
47336
47338
47341
47342
52098
52099
52100
52102
52103
52120
52121
52122
52123
52124
52127
52128
53343
53347
53520
53521
53522
63517
64808
64809
64811
64812
64813
64814
64815
64816
68899
70268
71280
71281
71282
71440
71441
71442
71443
71445
71446
71447
78674
78675
78676
81502
81503
81504
81505
81506
81507
81508
81509
81510
81512
81515
82102
85968
85973
90058
90059
90060
90061
92175
97265
97268
97271
97272
103330
104678
106171
106172
107063
107064
107065
111508
113618
116600
116601
117257
117258
117259
117352
117441
117454
117463
118157
118158
118705
118706
118707
119465
119467
125829
126343
126513
126514
127201
127202
127203
128779
129985
