# Supplementary material for: Structure, thermodynamics, and rearrangement mechanisms in gold clusters—insights from the energy landscapes framework
Source: Nanoscale. 2017 Dec 15;10(4):2004–16. doi: 10.1039/c7nr07123j (PMC5901115; doi:10.1039/c7nr07123j)
Supplement: Supplementary file 1 [file NR-010-C7NR07123J-s001.zip › d-graphs/147_Au/min.twi]

00209
00210
00211
00212
00213
00214
00221
00222
00223
00224
00225
00226
00227
00228
00229
00502
00504
00505
00506
00507
00508
00509
00510
01636
01637
01659
01660
01672
01676
01694
01695
01699
01700
01701
01702
01747
01847
01848
01849
01850
01851
01852
01853
01854
01904
01905
01906
01907
01908
01909
01910
01911
01930
01931
01938
01939
01940
01941
01950
01951
01952
01954
01955
01972
01973
02005
02006
02062
02063
02064
02065
02066
02067
02077
02078
02079
02080
02081
02082
02083
02136
02153
02154
02155
02156
02157
02158
02161
02162
02163
02164
02165
02166
02167
02168
02169
02224
02225
02226
02227
02229
02230
02231
02237
02238
02239
02290
02291
02292
02293
02294
02295
02296
02297
02298
02354
02355
02357
02358
02359
02360
02361
02374
02375
02376
02377
02378
02379
02380
02381
02382
02383
02384
02385
02386
02387
02388
02389
02390
02391
02392
02393
02395
02438
02440
02497
02498
02499
02500
02786
02792
02793
02794
02795
02796
02797
02798
02799
02800
02801
02802
04340
04341
04442
04710
04711
04724
04841
04986
04987
04988
04989
04990
04992
04993
04994
04995
04996
05140
05141
05142
05143
05155
05157
05212
05285
05286
05287
05288
05289
05290
05292
05293
05296
05297
05298
05349
05350
05362
05541
05542
05543
05544
05546
05547
05548
05549
05551
05552
05558
06029
06030
06031
06032
06033
06034
06035
06036
06037
06038
06039
06040
06041
06329
06331
06370
06371
06372
06374
06375
06376
06377
06379
06380
06381
06382
06383
06384
06385
06386
07044
07045
07330
07392
07722
07725
07726
07863
07864
07865
07866
07867
07868
07922
07925
07926
07929
07930
07931
07932
07933
08018
08072
08073
08074
08075
08078
08079
08080
08081
08132
08133
08134
08136
08183
08249
08250
08251
08252
08253
08254
08255
08256
08257
08258
08273
08274
08281
08337
08377
08378
08379
08557
08558
08560
08561
08562
08563
08659
08662
08663
08666
08667
08668
08877
08878
08879
08881
08882
08884
08886
09252
09256
09260
09261
09262
09310
09311
09315
09316
09318
09320
09329
09360
09361
09362
09363
09364
09365
09366
09367
09368
09369
09370
09524
09525
09526
09527
09530
09531
09532
09533
09534
09535
09536
09538
09539
09540
09541
09542
09543
09544
09545
09546
09547
09549
09551
09552
09553
09554
09555
09556
09557
09558
09559
09560
09690
09691
09721
09737
09739
09740
09741
09742
09743
09812
09813
09814
09815
09816
09817
09818
09868
09869
09870
09871
09916
09917
09918
09919
09920
09921
09959
09960
09961
09964
09966
10047
10048
10049
10050
10051
10052
10053
10054
10055
10056
10057
10100
10149
10150
10154
10155
10156
10157
10158
10159
10160
10196
10199
10200
10201
10202
10203
10290
10291
10293
10294
10295
10296
10301
10302
10303
10304
10308
10309
10521
10524
10526
10527
10528
10529
10530
10531
10532
10533
10677
10678
10679
10680
10681
10682
10683
11277
11278
11280
11281
11282
11283
11284
11285
11286
11287
11288
11289
11290
11291
11292
11518
11522
11524
11527
11528
11529
11530
11531
11532
11533
11534
11535
11536
11537
11553
11575
11576
11577
11578
11579
11581
11582
11583
11584
11585
11588
11589
11653
11654
11655
11713
11714
11715
11716
11717
11718
11719
11720
11721
11745
11749
11750
11751
11752
11775
11776
11777
11778
11779
11780
11781
11783
11793
11794
11795
11796
11801
11849
11855
11856
11857
11858
11881
11884
11889
11894
11895
11896
11897
11898
11899
11900
11901
11944
11945
11947
11973
11974
11975
11976
11977
11978
11979
11980
11981
11997
11998
11999
12002
12003
12004
12005
12006
12060
12064
12065
12067
12105
12107
12108
12109
12110
12111
12112
12113
12114
12115
12116
12117
12118
12119
12120
12121
12123
12124
12190
12191
12192
12194
12195
12241
12242
12243
12244
12245
12246
12247
12248
12249
12250
12288
12290
12291
12292
12293
12294
12295
12296
12297
12298
12299
12300
12301
12362
12431
12435
12436
12437
12439
12440
12443
12445
12446
12447
12449
12450
12456
12500
12501
12503
12504
12621
12624
12625
12650
12653
12654
12655
12656
12714
12715
12716
12717
12752
12753
12795
12796
12798
12799
12800
12804
12805
12806
12810
12811
12812
12813
12815
12816
12817
12822
12841
12842
12843
12844
12871
12898
12900
12930
12931
12991
12994
12995
12996
12997
12999
13000
13001
13002
13003
13042
13043
13044
13045
13046
13047
13048
13049
13050
13051
13056
13057
13058
13059
13060
13061
13062
13065
13066
13067
13068
13069
13070
13071
13072
13073
13074
13078
13079
13080
13081
13082
13083
13144
13146
13147
13148
13149
13150
13151
13152
13221
13222
13223
13224
13225
13226
13227
13228
13229
13250
13251
13252
13255
13258
13259
13260
13261
13262
13263
13264
13265
13266
13267
13269
13288
13289
13291
13308
13310
13311
13312
13313
13314
13316
13317
13318
13319
13320
13321
13322
13323
13324
13325
13393
13394
13395
13409
13410
13465
13619
13622
13623
13624
13625
13696
13702
13703
13704
13705
13706
13707
13708
13709
13710
13712
13713
13714
13715
13717
13718
13720
13721
13722
13724
13727
13728
13729
13730
13733
13735
13737
13738
13739
13740
13741
13783
13784
13785
13787
13788
13797
13817
13818
13910
13911
13914
14018
14019
14020
14021
14022
14023
14024
14026
14027
14080
14081
14082
14083
14084
14085
14086
14087
14088
14089
14090
14091
14092
14094
14117
14118
14119
14120
14125
14126
14174
14176
14177
14228
14229
14246
14247
14401
14402
14403
14404
14405
14406
14407
14408
14550
14551
14552
14621
14623
14624
14627
14630
14631
14675
14676
14677
14678
14680
14681
14682
14683
14684
14753
14800
14883
14884
14886
14887
14888
14889
14921
14922
14925
14926
14927
14928
14930
14931
14932
14933
14934
14935
14936
14937
14938
14939
14940
14941
14942
14943
14944
14945
15011
15012
15013
15034
15035
15036
15037
15038
15039
15040
15213
15214
15215
15218
15219
15284
15288
15289
15290
15379
15380
15450
15451
15453
15454
15489
15576
15579
15581
15582
15583
15584
15585
15586
15587
15588
15596
15597
15598
15599
15600
15601
15602
15603
15606
15607
15608
15609
15610
15611
15712
15713
15714
15868
15873
15874
15876
15884
15885
15886
15887
15888
15889
15890
15891
15892
15893
15926
16105
16106
16107
16108
16109
16110
16129
16130
16131
16132
16134
16135
16136
16137
16199
16200
16202
16222
16223
16224
16250
16253
16254
16255
16256
16257
16258
16259
16312
16336
16337
16338
16362
16363
16364
16365
16373
16374
16375
16396
16397
16403
16430
16431
16432
16433
16434
16435
16632
16633
16634
16635
16636
16637
16642
16679
16697
16698
16821
16823
16824
16825
16934
16935
16941
16942
16943
16944
16945
16946
16947
16948
16949
16950
16951
16954
16956
16957
16959
17006
17028
17029
17030
17031
17033
17034
17112
17113
17119
17208
17209
17210
17213
17214
17215
17216
17285
17288
17289
17290
17291
17292
17295
17296
17297
17298
17339
17340
17341
17352
17353
17354
17355
17356
17360
17361
17362
17363
17364
17365
17366
17367
17368
17369
17370
17371
17372
17423
17424
17425
17426
17427
17428
17451
17452
17453
17454
17457
17458
17459
17460
17461
17462
17463
17473
17485
17491
17492
17546
17547
17549
17550
17551
17554
17556
17557
17648
17649
17650
17651
17658
18352
18402
18403
18404
18405
18406
18407
18408
18713
18714
18715
18716
18717
18719
18720
18722
18723
18724
18725
18726
18727
18728
18729
18730
18731
18732
18733
18925
18926
18927
18928
18929
18930
18932
18933
18934
18935
18936
18937
18938
18939
18940
18941
18943
18947
18948
18949
18950
18951
18952
18953
18954
18975
18976
18994
18995
19044
19045
19046
19047
19048
19049
19050
19051
19085
19087
19088
19089
19090
19091
19092
19093
19095
19096
19097
19098
19099
19100
19101
19197
19198
19199
19200
19201
19203
19221
19227
19228
19459
19461
19463
19497
19498
19499
19503
19504
19505
19506
19507
19509
19510
19514
19515
19516
19517
19518
19519
19521
19522
19760
19761
19762
19763
19765
19766
19767
19770
19988
19989
19990
19991
19992
19993
19994
19995
19996
19997
19998
20207
20208
20210
20211
20212
20639
20640
20641
20642
20643
20644
20645
20990
20993
21360
21361
21362
21363
21364
21365
21366
21367
21502
21503
21506
24413
24414
24417
24418
24419
24420
24426
25016
25017
25023
25024
25212
25213
25214
25215
25219
25220
25221
25266
25267
25268
25269
25270
25271
25272
25273
25574
25575
25576
25577
25578
25640
25641
25642
25643
25644
25645
25646
26064
26066
26069
26070
26071
26076
26077
26078
26079
26080
26081
26082
26083
26084
26085
26086
26088
26089
26090
26091
26092
26093
26094
26095
26096
26098
26153
26154
26155
26156
26157
26462
26463
26464
26465
26466
26690
26691
26692
26693
26742
26743
26746
26747
26748
26749
26750
26751
26752
26753
26754
26759
26763
26764
26919
26921
26922
26923
26924
26925
27205
27206
27207
27209
27213
27443
27664
27665
27666
27670
27671
27672
27808
27809
27810
27811
27812
28043
28044
28045
28235
28237
28239
28240
28241
28242
28244
28245
28395
28396
28397
28398
28399
28400
28402
28403
28625
28626
28627
28628
28630
28631
28632
28633
28634
28635
28636
28637
28981
28982
29560
29561
29562
29563
29564
29899
29900
29901
30009
30010
30011
30012
30013
30014
30015
30016
30017
30018
30019
30020
30021
30022
30023
30024
30025
30026
30027
30028
30029
30030
30032
30033
30034
30036
31285
31286
31287
31288
31289
31290
31291
31292
31293
31294
31295
31296
31297
31567
31568
31569
31570
31571
31572
31757
31758
31760
31761
31762
31763
31764
31782
31783
31784
31804
31874
31875
31877
31878
31879
31880
31881
31882
31883
31884
31922
31923
31925
31927
31928
31952
31953
31954
32259
32260
32261
32262
32263
32264
32265
32266
32267
32763
32764
32765
32766
32767
32863
32867
32923
32927
32928
32929
32947
32948
32949
33016
33017
33018
33019
33020
33021
33026
33029
33030
33032
33033
33259
33260
33474
33475
33477
33478
33481
33488
33493
33494
34110
34111
34112
34113
34115
34116
34161
34162
34163
34164
34165
34166
34167
34168
34194
34704
34705
34712
34713
34714
34717
34873
34874
34884
35006
35007
35008
35009
35024
35140
35231
35232
35233
35234
35235
35237
35238
35239
35243
35245
35246
35247
35250
35251
35252
35253
35258
35295
35296
35297
35299
35332
35333
35557
35558
35559
35560
35562
35563
35564
35565
35566
35568
35570
35571
35572
35797
35798
35799
35800
35801
35802
35803
35804
35805
35989
35990
36071
36072
36073
36074
36402
36404
36414
36415
36416
36417
36418
36419
36420
36421
36422
36423
36663
36711
36712
36974
38014
38015
38328
38329
38330
38471
38472
38475
38476
38477
38478
38479
38483
38484
38485
38489
38490
38497
38508
38509
38510
38518
38519
38520
38633
38634
38635
38636
38912
38913
38914
38915
38916
38917
38918
38919
38920
38921
38922
38923
38924
38925
38938
38939
38940
38941
38973
38974
38977
38978
38979
38983
38984
38985
38986
38987
38988
38989
38990
38991
38992
39425
39443
39574
39575
39576
39577
39578
39579
39580
39581
39589
39590
39592
39593
39594
39601
39602
39603
39605
39606
39612
39613
39614
39615
39619
39621
39622
39624
39625
39626
39629
39630
39632
39633
39634
39635
39638
39639
39640
39641
39642
39643
39644
39645
39651
39652
39659
39667
39668
39670
39671
39672
39675
39678
39679
39680
39681
39682
39683
39684
39686
39688
39689
39690
39691
39693
39701
39702
39703
39704
39705
39706
39720
39726
39727
39728
39729
39730
39731
39732
39733
39734
39735
39742
39743
39744
39748
39749
39750
39751
39752
39753
39754
39755
39757
39758
39759
39796
39797
39798
39799
39800
39824
39825
39826
39836
39837
39838
39839
39840
39841
39845
39846
39847
39848
39849
39850
39851
39852
39853
39854
39855
39856
39857
39858
39859
39860
39861
39862
39869
39870
39871
39875
39890
39891
39892
39893
39908
39909
39910
39913
39915
39937
39938
39939
39940
39942
39950
39951
39952
39953
39954
39960
39969
39970
39973
39974
39975
39976
39977
39978
39979
39980
39981
39982
39985
39988
39989
40027
40028
40029
40030
40031
40032
40033
40034
40035
40036
40037
40038
40039
40049
40050
40052
40053
40054
40055
40056
40057
40058
40060
40062
40063
40072
40073
40104
40107
40110
40111
40112
40113
40114
40115
40116
40117
40118
40119
40120
40124
40125
40126
40138
40139
40141
40142
40143
40144
40145
40146
40148
40149
40150
40151
40152
40153
40156
40184
40185
40186
40187
40188
40189
40191
40202
40203
40205
40206
40214
40215
40216
40217
40221
40222
40223
40224
40225
40233
40234
40235
40236
40237
40238
40271
40272
40273
40280
40282
40283
40284
40324
40325
40326
40327
40328
40329
40330
40376
40377
40378
40379
40380
40381
40383
40384
40385
40386
40387
40388
40389
40390
40429
40430
40461
40462
40463
40464
40465
40467
40468
40469
40470
40472
40514
40515
40518
40519
40520
40521
40522
40523
40524
40525
40547
40548
40549
40550
40553
40559
40573
40574
40575
40576
40582
40583
40584
40585
40586
40587
40588
40613
40614
40615
40621
40622
40623
40624
40625
40630
40631
40632
40633
40639
40640
40641
40642
40643
40644
40645
40646
40653
40657
40658
40659
40661
40662
40663
40665
40666
40667
40672
40698
40708
40709
40710
40711
40712
40713
40714
40715
40716
40717
40718
40719
40720
40721
40722
40732
40733
40734
40735
40736
40737
40738
40739
40740
40741
40742
40743
40744
40745
40746
40747
40748
40750
40752
40753
40754
40755
40756
40757
40758
40759
40760
40828
40829
40830
40831
40879
40880
40881
40882
40883
40884
40885
40886
40887
40888
40889
40890
40955
40956
40957
40958
40959
40960
40961
40972
40973
40974
40975
40976
40977
40987
40988
40989
40991
40992
40993
41022
41023
41024
41025
41026
41028
41029
41030
41031
41032
41039
41040
41041
41042
41043
41044
41048
41065
41066
41104
41105
41106
41107
41108
41109
41114
41151
41152
41157
41158
41159
41160
41162
41207
41208
41209
41210
41211
41212
41213
41215
41218
41219
41237
41238
41239
41240
41241
41242
41247
41284
41285
41286
41287
41292
41293
41294
41295
41296
41297
41298
41300
41301
41302
41303
41304
41305
41306
41307
41308
41332
41333
41335
41336
41342
41351
41352
41353
41354
41355
41356
41357
41358
41360
41361
41362
41363
41364
41365
41366
41367
41368
41369
41374
41375
41376
41380
41381
41382
41383
41456
41457
41458
41561
41576
41577
41583
41584
41590
41591
41593
41594
41595
41596
41597
41598
41599
41600
41601
41607
41608
41609
41610
41611
41612
41614
41616
41617
41657
41659
41662
41663
41664
41665
41666
41667
41669
41671
41678
41679
41680
41683
41698
41736
41737
41738
41739
41743
41744
41745
41746
41747
41748
41749
41750
41751
41761
41762
41794
41795
41796
41797
41798
41813
41815
41820
41825
41827
41865
41866
41867
41868
41869
41870
41871
41919
41920
41921
41956
41957
41958
41959
41981
41982
41983
41984
41985
41992
41997
41998
41999
42000
42002
42003
42004
42006
42007
42035
42036
42037
42038
42039
42040
42041
42042
42044
42046
42047
42048
42049
42050
42053
42054
42056
42057
42123
42124
42125
42126
42127
42131
42132
42135
42136
42172
42175
42186
42250
42251
42252
42255
42257
42258
42259
42260
42299
42300
42301
42302
42303
42304
42306
42362
42363
42364
42365
42421
42422
42423
42425
42426
42484
42485
42487
42488
42489
42490
42491
42493
42494
42495
42496
42497
42498
42506
42507
42508
42509
42524
42525
42526
42527
42530
42531
42540
42541
42542
42543
42544
42545
42546
42571
42572
42574
42575
42576
42577
42578
42587
42588
42589
42590
42591
42592
42603
42630
42631
42632
42633
42634
42635
42636
42637
42641
42657
42662
42663
42664
42665
42666
42667
42668
42669
42677
42680
42681
42682
42683
42684
42685
42686
42687
42688
42690
42692
42694
42695
42696
42697
42698
42699
42700
42701
42702
42705
42706
42711
42712
42713
42714
42715
42716
42717
42718
42719
42720
42727
42729
42730
42760
42761
42762
42763
42764
42765
42766
42767
42768
42769
42770
42771
42787
42788
42789
42790
42793
42796
42797
42798
42799
42800
42801
42810
42811
42812
42813
42851
42861
42862
42863
42866
42867
42868
42869
42870
42871
42872
42873
42874
42875
42876
42877
42878
42885
42886
42887
42888
42889
42890
42891
42892
42893
42894
42895
42898
42899
42900
42901
42902
42904
42905
42906
42907
42908
42909
42912
42930
42931
42941
42942
42943
42944
42945
42946
42947
42948
42949
42950
42989
42990
42991
42992
42993
42994
42995
42996
42997
42998
42999
43000
43001
43009
43092
43107
43108
43109
43110
43111
43113
43114
43115
43116
43117
43136
43137
43138
43139
43140
43141
43142
43143
43144
43145
43146
43147
43148
43152
43215
43216
43217
43218
43219
43220
43223
43224
43225
43226
43227
43306
43307
43308
43309
43311
43312
43313
43314
43315
43316
43317
43318
43319
43320
43321
43325
43326
43327
43328
43354
43355
43356
43357
43358
43384
43385
43386
43390
43395
43446
43447
43448
43449
43450
43451
43466
43467
43468
43469
43470
43471
43491
43499
43500
43501
43502
43503
43505
43508
43510
43511
43513
43515
43516
43520
43527
43528
43529
43530
43531
43532
43533
43534
43535
43536
43537
43538
43539
43540
43541
43576
43577
43578
43579
43581
43587
43588
43589
43590
43591
43592
43593
43596
43601
43636
43637
43638
43645
43646
43649
43650
43651
43652
43693
43694
43695
43697
43698
43699
43700
43701
43704
43705
43708
43709
43710
43711
43712
43713
43714
43715
43716
43717
43718
43719
43731
43732
43734
43735
43736
43737
43752
43790
43791
43838
43839
43840
43842
43843
43845
43850
43851
43852
43853
43854
43855
43856
43857
43860
43861
43862
43863
43864
43865
43866
43867
43868
43869
43870
43871
43872
43873
43876
43877
43878
43879
43881
43886
43887
43888
43889
43891
43919
43920
43921
43922
43923
43924
43925
43926
43927
43928
43929
43931
43932
43933
43934
43938
43940
43949
43952
43955
43956
43964
43965
43966
43971
43972
43977
43980
44015
44016
44019
44028
44029
44030
44031
44037
44038
44039
44040
44041
44042
44043
44044
44045
44049
44050
44051
44052
44054
44055
44056
44057
44058
44059
44060
44061
44064
44065
44066
44067
44068
44069
44076
44078
44083
44084
44085
44086
44087
44088
44089
44090
44091
44092
44093
44094
44095
44096
44097
44098
44099
44161
44162
44163
44164
44165
44169
44170
44171
44172
44174
44175
44176
44177
44178
44179
44180
44181
44182
44183
44229
44234
44283
44284
44285
44286
44287
44288
44295
44296
44297
44298
44300
44303
44304
44305
44310
44311
44318
44319
44320
44321
44322
44323
44324
44325
44326
44327
44328
44329
44330
44331
44332
44333
44334
44335
44339
44340
44341
44342
44373
44383
44384
44385
44386
44387
44389
44447
44448
44451
44452
44453
44454
44455
44456
44457
44458
44459
44460
44461
44462
44463
44464
44465
44466
44467
44470
44471
44472
44473
44474
44475
44476
44479
44480
44481
44482
44555
44556
44557
44560
44561
44571
44572
44573
44574
44575
44576
44577
44579
44580
44581
44582
44584
44585
44586
44587
44613
44614
44615
44616
44618
44619
44620
44621
44622
44623
44624
44625
44626
44627
44628
44629
44630
44631
44632
44633
44634
44635
44636
44647
44648
44649
44651
44652
44653
44662
44665
44666
44669
44670
44676
44679
44680
44681
44682
44683
44684
44685
44686
44687
44688
44689
44690
44691
44692
44693
44694
44695
44696
44697
44698
44699
44719
44743
44744
44745
44747
44748
44749
44767
44768
44769
44770
44771
44772
44806
44807
44816
44830
44832
44833
44835
44837
44890
44904
44905
44907
44917
44918
44921
44922
44926
44933
44934
44935
44941
44942
44943
44946
44947
44948
44949
44951
44952
44953
44955
44957
44958
44959
44960
44961
44964
44965
44966
44967
44968
44978
45039
45040
45041
45042
45043
45044
45045
45046
45047
45048
45049
45050
45051
45094
45095
45096
45097
45098
45101
45102
45108
45109
45113
45114
45119
45123
45131
45132
45133
45134
45136
45137
45138
45139
45140
45141
45142
45143
45144
45146
45147
45148
45149
45150
45151
45152
45153
45154
45155
45156
45157
45158
45159
45160
45161
45162
45163
45167
45170
45171
45172
45173
45174
45175
45176
45177
45178
45215
45216
45217
45218
45219
45226
45227
45228
45229
45230
45231
45232
45233
45234
45235
45238
45297
45298
45299
45301
45302
45303
45304
45400
45402
45405
45409
45410
45411
45412
45413
45414
45415
45416
45417
45418
45419
45420
45434
45435
45436
45437
45438
45439
45440
45441
45442
45443
45444
45447
45448
45449
45453
45454
45455
45456
45457
45480
45481
45482
45483
45484
45486
45487
45488
45489
45490
45491
45492
45493
45515
45572
45573
45574
45575
45597
45598
45599
45600
45601
45602
45603
45604
45605
45606
45612
45613
45614
45615
45616
45617
45618
45621
45622
45640
45641
45716
45717
45718
45719
45720
45722
45723
45724
45725
45726
45730
45756
45757
45758
45766
45780
45781
45782
45788
45790
45802
45803
45804
45808
45809
45810
45811
45812
45813
45814
45815
45816
45818
45819
45820
45821
45822
45825
45826
45827
45828
45829
45830
45834
45835
45836
45837
45838
45839
45840
45841
45842
45843
45844
45845
45846
45847
45848
45849
45850
45851
45852
45853
45967
45973
45974
45978
45979
45980
45981
45982
45983
45984
45985
45986
45987
45988
45993
45994
45995
45996
45997
45998
45999
46127
46128
46129
46130
46131
46132
46133
46174
46178
46179
46201
46215
46217
46218
46219
46224
46227
46228
46272
46273
46274
46276
46277
46278
46279
46280
46324
46329
46330
46331
46371
46372
46375
46377
46378
46379
46380
46381
46382
46383
46384
46385
46386
46387
46389
46390
46391
46392
46393
46394
46395
46396
46397
46398
46400
46401
46402
46405
46407
46408
46409
46411
46412
46413
46419
46428
46433
46440
46473
46474
46475
46476
46477
46557
46558
46561
46565
46576
46577
46578
46579
46583
46584
46585
46586
46587
46588
46589
46590
46591
46592
46593
46594
46605
46617
46620
46621
46622
46634
46635
46636
46637
46639
46640
46641
46642
46643
46708
46709
46717
46718
46719
46720
46721
46722
46728
46729
46733
46734
46735
46737
46740
46743
46748
46749
46750
46754
46756
46760
46761
46762
46763
46764
46765
46766
46767
46769
46770
46771
46772
46774
46775
46776
46834
46835
46836
46837
46838
46839
46840
46843
46846
46958
46959
46960
46962
46963
46964
46965
46966
46967
46970
46971
46972
46973
46975
46976
46977
46978
46979
46985
46986
46987
46988
46989
46990
46991
46992
46993
47009
47010
47013
47033
47034
47035
47036
47132
47133
47149
47150
47151
47167
47168
47169
47170
47171
47172
47173
47176
47177
47178
47179
47180
47181
47182
47217
47218
47219
47220
47231
47247
47248
47251
47252
47257
47261
47274
47287
47288
47290
47291
47311
47312
47313
47314
47318
47319
47320
47321
47322
47323
47324
47325
47326
47327
47328
47329
47330
47332
47333
47339
47343
47344
47345
47348
47349
47350
47351
47352
47353
47354
47356
47357
47401
47402
47461
47462
47469
47470
47477
47478
47479
47480
47481
47482
47484
47485
47486
47495
47499
47532
47533
47534
47535
47536
47590
47591
47592
47593
47594
47597
47598
47599
47600
47601
47602
47603
47620
47621
47625
47626
47627
47628
47629
47630
47631
47632
47633
47634
47635
47642
47643
47644
47645
47648
47671
47672
47679
47680
47683
47684
47691
47694
47695
47696
47697
47698
47699
47700
47701
47704
47708
47709
47710
47711
47712
47713
47714
47715
47716
47719
47720
47721
47722
47731
47738
47740
47741
47807
47819
47821
47888
47889
47892
47893
47894
47896
47897
47898
47901
47902
47904
47905
47906
47907
47920
47921
47923
47926
47927
47928
47929
47930
47931
47932
47933
47934
47935
47936
47937
47938
47939
47940
47941
47942
47959
47965
47966
47967
47968
47969
47971
47973
47974
47975
47986
47990
47991
47995
48007
48008
48009
48010
48015
48017
48018
48019
48029
48030
48031
48032
48033
48034
48035
48037
48038
48045
48046
48047
48049
48050
48051
48052
48053
48062
48146
48151
48157
48158
48159
48160
48161
48162
48163
48164
48165
48166
48167
48168
48169
48171
48208
48209
48210
48214
48216
48217
48225
48227
48228
48230
48231
48232
48234
48272
48273
48274
48275
48276
48277
48278
48279
48281
48387
48388
48389
48412
48413
48414
48416
48417
48418
48419
48421
48422
48505
48521
48523
48524
48525
48526
48528
48529
48531
48532
48533
48535
48536
48537
48539
48540
48541
48542
48543
48544
48545
48556
48584
48585
48587
48589
48590
48591
48592
48593
48594
48595
48596
48597
48599
48602
48629
48630
48631
48632
48633
48634
48635
48636
48637
48638
48639
48642
48645
48646
48647
48648
48649
48650
48651
48652
48653
48654
48657
48658
48659
48660
48661
48662
48663
48664
48665
48744
48745
48746
48747
48748
48784
48785
48787
48788
48831
48832
48859
48860
48863
48864
48865
48968
48969
48970
48971
48972
48973
48974
48975
48976
48977
48978
49000
49001
49002
49003
49004
49005
49006
49007
49008
49010
49011
49198
49199
49223
49224
49249
49250
49251
49253
49254
49455
49601
49603
49604
49605
49609
49676
49700
49701
49702
49703
49704
49899
49902
49947
49951
49970
49971
49972
49973
49977
49978
49979
49981
49982
50014
50015
50016
50017
50020
50021
50022
50023
50024
50025
50026
50027
50028
50029
50030
50031
50043
50044
50107
50116
50117
50118
50119
50120
50122
50123
50124
50125
50130
50131
50132
50194
50195
50215
50216
50217
50218
50219
50220
50221
50222
50292
50294
50295
50323
50324
50325
50326
50327
50334
50352
50367
50368
50369
50373
50374
50404
50405
50406
50407
50408
50409
50410
50439
50440
50478
50479
50482
50483
50692
50693
50704
50706
50707
50708
50709
50710
50711
50712
50713
50715
50716
50717
50718
50719
50720
50756
50758
50759
50760
50761
50762
50864
50865
50869
50870
50871
50872
50873
50874
50875
50917
50918
50919
50921
50925
50926
50927
50928
50929
50930
50931
50932
50933
50934
50935
50936
50937
50938
50939
50940
50941
50942
50943
50944
50945
50946
50953
50964
50965
50966
50967
50974
50975
50976
50977
50978
50979
50980
50981
50982
50983
50988
50989
50990
50994
51131
51132
51133
51134
51135
51136
51137
51138
51221
51222
51223
51224
51225
51226
51227
51230
51233
51234
51236
51250
51251
51252
51253
51254
51255
51256
51257
51258
51317
51318
51319
51323
51324
51325
51326
51328
51329
51330
51331
51332
51333
51334
51336
51337
51338
51339
51340
51342
51343
51344
51347
51348
51355
51358
51376
51377
51378
51379
51380
51381
51382
51386
51387
51390
51391
51392
51393
51394
51395
51396
51397
51398
51400
51422
51423
51424
51426
51495
51496
51497
51498
51499
51502
51503
51504
51505
51508
51531
51532
51533
51594
51655
51656
51657
51658
51659
51660
51661
51662
51663
51664
51665
51666
51667
51668
51770
51776
51777
51778
51779
51781
51782
51783
51784
51795
51839
51840
51841
51846
51868
51869
51870
51871
51872
51873
51874
51875
51893
51894
51895
51904
51999
52000
52001
52002
52003
52004
52005
52006
52007
52009
52010
52011
52012
52013
52014
52016
52017
52096
52097
52101
52104
52105
52106
52107
52110
52114
52116
52117
52118
52119
52129
52130
52131
52245
52253
52256
52257
52258
52259
52261
52263
52264
52265
52336
52337
52338
52339
52340
52341
52342
52343
52344
52345
52353
52354
52355
52417
52418
52419
52420
52421
52422
52423
52533
52534
52539
52540
52541
52542
52543
52544
52545
52546
52547
52548
52549
52550
52551
52552
52553
52554
52555
52608
52609
52610
52611
52622
52623
52624
52685
52743
52749
52750
52752
52753
52754
52762
52763
52764
52765
52795
52796
52797
52798
52800
52802
52803
52804
52805
52806
52833
52834
52835
52837
52838
52840
52842
52843
52844
52845
52846
52848
52849
52850
52851
52852
52853
52903
52905
52962
52963
52964
52965
52966
52967
52968
52970
52971
52972
52973
52974
52975
52976
52977
52978
52979
52980
52981
52982
52983
52984
52985
52986
52987
52992
52993
53001
53002
53003
53004
53005
53006
53012
53013
53014
53017
53071
53073
53074
53075
53076
53077
53078
53079
53080
53081
53082
53084
53140
53141
53142
53143
53144
53145
53164
53165
53166
53189
53190
53191
53193
53255
53305
53306
53307
53308
53310
53311
53315
53316
53333
53334
53335
53336
53339
53340
53342
53346
53348
53380
53381
53382
53383
53384
53385
53389
53391
53393
53394
53395
53396
53397
53398
53400
53420
53424
53426
53427
53428
53429
53431
53432
53433
53434
53435
53440
53462
53463
53464
53465
53466
53467
53468
53469
53470
53471
53473
53474
53475
53476
53477
53478
53479
53480
53481
53482
53523
53524
53525
53526
53527
53528
53529
53530
53531
53533
53534
53535
53536
53537
53538
53539
53540
53541
53543
53544
53545
53546
53550
53551
53572
53573
53574
53575
53576
53579
53580
53584
53586
53587
53588
53629
53630
53631
53632
53634
53635
53637
53655
53706
53707
53711
53712
53713
53805
53806
53807
53808
53809
53812
53832
53833
53834
53835
53840
53841
53842
53843
53878
53879
53880
53881
53882
53883
53884
53952
53954
53955
53956
53957
53958
53959
53960
53961
53964
53965
53966
53968
53969
53970
53971
53972
53973
53974
53975
53976
53977
53978
53979
53980
53981
53982
53984
53985
53986
53988
53990
53991
53992
53993
53994
53995
53996
53997
53998
53999
54000
54001
54002
54003
54004
54005
54008
54009
54010
54044
54045
54046
54047
54048
54049
54050
54051
54052
54053
54056
54057
54148
54155
54156
54163
54237
54238
54239
54240
54241
54242
54243
54244
54247
54248
54315
54319
54320
54321
54322
54323
54386
54464
54502
54504
54505
54506
54507
54508
54509
54510
54520
54612
54613
54614
54615
54616
54617
54618
54619
54628
54629
54631
54745
54746
54747
54755
54756
54757
54793
54802
54804
54879
54882
54883
54884
54885
54886
54949
54950
54951
54952
54954
54971
54972
54987
54988
54989
54992
55010
55011
55012
55013
55014
55015
55016
55017
55018
55046
55047
55048
55049
55083
55086
55087
55089
55090
55158
55159
55161
55162
55163
55164
55167
55168
55212
55213
55214
55215
55216
55217
55218
55219
55220
55221
55222
55223
55224
55247
55248
55249
55253
55254
55255
55256
55257
55258
55326
55327
55349
55362
55363
55366
55388
55389
55390
55391
55392
55394
55395
55439
55440
55441
55442
55443
55444
55445
55446
55447
55448
55449
55450
55451
55481
55482
55485
55533
55566
55567
55568
55620
55621
55622
55623
55629
55685
55686
55743
55744
55747
55748
55749
55750
55824
55836
55837
55881
55882
55883
55884
55885
55886
55887
55888
55890
55891
55892
55893
55894
55895
55910
55917
56214
56218
56219
56220
56221
56222
56223
56224
56306
56307
56309
56377
56378
56382
56384
56385
56386
56387
56388
56481
56482
56483
56484
56485
56486
56487
56488
56489
56490
56491
56590
56599
56611
56696
56697
56698
56699
56700
56701
56702
56703
56705
56817
56826
56862
56863
56864
56869
56870
56871
56872
56874
56875
56876
56877
56878
56880
56888
56945
56946
56947
56948
56950
56951
57095
57097
57098
57099
57100
57101
57102
57103
57104
57105
57106
57107
57108
57109
57110
57111
57112
57113
57120
57121
57125
57127
57132
57133
57134
57142
57144
57145
57165
57166
57167
57168
57169
57170
57172
57173
57174
57175
57177
57178
57179
57289
57334
57339
57340
57341
57342
57343
57378
57379
57380
57381
57382
57383
57384
57385
57386
57387
57388
57389
57391
57392
57393
57394
57515
57516
57520
57521
57522
57523
57524
57525
57526
57527
57528
57577
57581
57582
57583
57584
57585
57586
57590
57591
57592
57593
57609
57610
57611
57681
57682
57683
57684
57685
57730
57731
57732
57733
57735
57738
57739
57740
57742
57743
57752
57754
57772
57779
57780
57833
57834
57835
57836
57837
57838
57840
57856
57857
57864
57865
57866
57867
57868
57869
57885
57886
57887
57888
57889
57890
57891
57943
57944
57992
57996
58018
58020
58021
58022
58023
58024
58025
58026
58035
58036
58038
58039
58040
58041
58042
58048
58053
58054
58059
58061
58065
58066
58089
58090
58091
58095
58096
58097
58098
58099
58100
58101
58102
58103
58104
58186
58194
58195
58196
58197
58198
58199
58200
58203
58204
58205
58206
58207
58208
58209
58210
58211
58212
58213
58214
58288
58289
58290
58291
58293
58352
58353
58354
58381
58439
58444
58448
58479
58480
58482
58483
58484
58485
58486
58487
58488
58490
58491
58495
58496
58537
58538
58540
58541
58542
58543
58544
58545
58546
58547
58548
58549
58550
58551
58552
58553
58554
58555
58556
58561
58596
58602
58613
58646
58647
58648
58650
58652
58653
58654
58655
58656
58696
58697
58698
58699
58700
58701
58702
58704
58709
58710
58711
58712
58713
58723
58774
58775
58785
58786
58787
58788
58789
58790
58791
58792
58795
58796
58803
58828
58829
58830
58837
58874
58875
58876
58877
58878
58879
58880
58881
58882
58883
58884
58885
58925
58926
58928
58929
58930
58931
58990
58991
58992
58993
58994
58996
59043
59058
59059
59062
59069
59071
59072
59073
59074
59075
59076
59077
59102
59204
59205
59206
59207
59208
59209
59210
59211
59212
59213
59214
59215
59216
59318
59319
59320
59321
59331
59332
59342
59343
59344
59348
59354
59391
59392
59393
59395
59396
59397
59398
59400
59401
59403
59404
59407
59495
59497
59499
59575
59579
59581
59582
59585
59652
59653
59654
59655
59656
59657
59671
59672
59673
59680
59681
59745
59746
59767
59768
59773
59774
59775
59778
59779
59781
59782
59784
59810
59811
59858
59859
59860
59861
59862
59863
59864
59865
59866
59867
59868
59869
59870
59871
59872
59873
59874
59875
59876
59937
59947
59948
59949
59950
59951
59980
59982
59983
59984
59985
59986
59987
60089
60108
60119
60120
60121
60151
60153
60154
60155
60157
60158
60159
60161
60231
60233
60234
60235
60272
60273
60274
60275
60276
60278
60279
60280
60283
60284
60285
60286
60288
60289
60290
60291
60292
60295
60296
60300
60319
60345
60346
60347
60348
60349
60350
60357
60358
60359
60360
60429
60430
60496
60548
60549
60550
60614
60615
60616
60617
60618
60719
60720
60721
60722
60723
60725
60726
60727
60728
60732
60733
60734
60735
60736
60737
60766
60767
60768
60769
60773
60774
60776
60812
60813
60814
60815
60816
60817
60818
60819
60820
60821
60822
60823
60824
60825
60827
60828
60829
60830
60831
60832
60833
60971
60972
60973
60974
60975
60976
61009
61011
61012
61013
61014
61015
61016
61092
61095
61096
61132
61135
61136
61137
61139
61140
61141
61226
61234
61239
61240
61253
61254
61300
61310
61322
61365
61366
61367
61373
61374
61375
61376
61408
61413
61417
61418
61419
61420
61469
61470
61471
61472
61473
61474
61475
61479
61518
61521
61526
61571
61572
61574
61661
61662
61663
61664
61665
61666
61667
61668
61669
61670
61671
61672
61674
61675
61676
61678
61679
61680
61712
61713
61714
61715
61716
61717
61718
61719
61720
61721
61722
61723
61725
61726
61727
61728
61729
61731
61732
61733
61734
61735
61737
61738
61739
61740
61741
61742
61831
61833
61836
61837
61838
61839
61840
61848
61849
61850
61851
61852
61853
61854
61855
61856
61857
61858
61859
61860
61927
61928
61929
61936
61981
61982
61983
61984
61985
61986
61987
61988
61991
61992
61993
61994
61995
61999
62001
62002
62004
62045
62046
62082
62123
62124
62184
62192
62206
62223
62224
62225
62226
62227
62260
62261
62262
62265
62268
62269
62270
62271
62272
62273
62274
62275
62276
62277
62278
62279
62421
62422
62423
62424
62425
62426
62555
62556
62557
62558
62559
62560
62561
62562
62563
62564
62565
62566
62567
62568
62569
62570
62571
62572
62573
62575
62576
62577
62579
62580
62581
62582
62584
62586
62587
62588
62589
62631
62632
62633
62634
62635
62636
62637
62638
62639
62642
62643
62644
62645
62691
62692
62693
62694
62695
62696
62740
62741
62742
62743
62744
62745
62746
62747
62748
62749
62750
62751
62752
62753
62757
62758
62759
62760
62761
62765
62766
62767
62768
62769
62770
62771
62772
62799
62800
62801
62806
62807
62861
62862
62863
62864
62945
62996
62997
62998
63115
63164
63177
63178
63179
63180
63181
63182
63183
63184
63185
63186
63187
63188
63189
63190
63191
63192
63193
63194
63199
63200
63201
63257
63258
63259
63260
63270
63271
63272
63273
63289
63339
63340
63341
63399
63400
63401
63402
63403
63511
63512
63513
63514
63515
63516
63518
63519
63520
63521
63522
63523
63524
63525
63526
63527
63528
63529
63574
63575
63576
63577
63578
63579
63580
63581
63582
63583
63585
63586
63682
63685
63686
63687
63688
63689
63690
63691
63693
63694
63699
63700
63701
63702
63703
63704
63705
63706
63719
63720
63721
63722
63724
63725
63727
63728
63838
63839
63840
63841
63842
63843
63855
63856
63872
63878
63879
63880
63881
63882
63884
63885
63886
63887
63889
63891
63892
63898
63899
63900
63901
63902
63903
63904
63905
63906
63907
63908
63909
63910
63911
63912
63913
63914
63915
63916
63917
63918
63919
64023
64024
64025
64026
64027
64028
64029
64030
64031
64032
64033
64034
64035
64036
64037
64038
64039
64040
64044
64051
64052
64054
64059
64087
64088
64089
64091
64092
64094
64095
64096
64135
64149
64161
64162
64163
64164
64165
64166
64167
64168
64169
64170
64172
64183
64184
64185
64186
64213
64214
64215
64218
64307
64308
64309
64310
64311
64313
64318
64324
64355
64356
64406
64413
64415
64416
64418
64419
64421
64422
64425
64486
64496
64497
64498
64499
64500
64501
64504
64505
64506
64507
64508
64509
64510
64511
64512
64513
64514
64515
64516
64517
64518
64519
64520
64521
64522
64523
64524
64525
64526
64595
64596
64597
64598
64599
64600
64601
64602
64603
64665
64667
64668
64669
64670
64671
64681
64699
64714
64716
64717
64718
64719
64720
64721
64722
64723
64724
64725
64726
64764
64765
64766
64770
64771
64772
64773
64774
64775
64776
64777
64779
64781
64782
64783
64784
64785
64786
64787
64788
64789
64790
64791
64792
64793
64794
64795
64800
64810
64817
64818
64819
64820
64822
64823
64824
64825
64826
64844
64845
64846
64847
64848
64849
64850
64851
64852
64853
64854
64855
64856
64857
64913
64914
64915
64916
64917
64918
64919
64921
64922
64923
64924
64925
64926
64927
64928
64929
64971
64972
64973
64974
65045
65046
65047
65048
65053
65054
65062
65067
65089
65090
65091
65092
65145
65146
65147
65148
65149
65150
65151
65152
65153
65242
65243
65244
65245
65246
65247
65248
65249
65250
65251
65255
65271
65272
65273
65274
65275
65276
65277
65278
65279
65280
65281
65282
65284
65285
65307
65336
65338
65339
65340
65342
65345
65346
65347
65350
65351
65372
65373
65374
65375
65376
65377
65378
65413
65414
65458
65459
65460
65461
65462
65518
65519
65520
65521
65522
65523
65525
65526
65527
65528
65529
65530
65531
65532
65570
65571
65572
65573
65574
65575
65576
65577
65578
65579
65580
65581
65582
65583
65644
65660
65663
65664
65665
65666
65667
65690
65691
65692
65693
65694
65695
65696
65697
65699
65700
65701
65702
65703
65704
65705
65716
65719
65721
65724
65826
65827
65828
65829
65832
65833
65834
65940
65941
65947
65948
65949
65950
65951
65952
65953
65958
66030
66032
66033
66036
66037
66044
66058
66059
66073
66075
66094
66154
66155
66156
66158
66159
66160
66161
66162
66163
66164
66165
66194
66195
66196
66197
66198
66199
66200
66289
66290
66291
66293
66294
66295
66296
66315
66316
66319
66320
66376
66377
66378
66379
66382
66383
66384
66385
66386
66388
66389
66390
66391
66392
66393
66394
66397
66398
66399
66400
66430
66431
66432
66433
66441
66451
66452
66472
66473
66474
66475
66476
66477
66479
66507
66508
66509
66632
66633
66640
66646
66647
66666
66672
66673
66707
66708
66709
66710
66711
66712
66713
66714
66715
66716
66724
66748
66780
66783
66784
66785
66786
66787
66788
66819
66820
66821
66822
66823
66827
66828
66832
66833
66834
66835
66836
66852
66853
66854
66855
66856
66857
66858
66859
66860
66861
66862
66900
66901
66902
66903
66904
66905
66906
66907
66908
66909
66910
66911
66912
66913
66914
66915
66917
66918
66919
66921
66924
66925
66926
66927
66945
66946
66947
66948
66949
66950
66951
67006
67009
67012
67014
67015
67016
67017
67024
67138
67139
67193
67194
67195
67196
67198
67199
67200
67249
67250
67251
67252
67297
67298
67299
67300
67302
67326
67330
67390
67410
67411
67412
67414
67498
67499
67502
67503
67504
67505
67506
67508
67571
67572
67573
67574
67575
67576
67587
67590
67696
67737
67738
67739
67741
67743
67744
67757
67759
67769
67770
67771
67797
67813
67814
67816
67817
67818
67845
67846
67847
67871
67872
67873
67874
67875
67876
67877
67878
67879
67899
67901
67902
67903
67904
67905
67906
67907
67908
67909
67910
67911
67912
67913
67914
67915
67916
67939
67940
67950
67951
67954
67955
67957
67958
67962
68026
68029
68030
68036
68071
68072
68075
68076
68115
68117
68118
68147
68148
68149
68150
68188
68189
68190
68191
68192
68193
68194
68195
68277
68278
68279
68280
68281
68282
68283
68284
68394
68395
68396
68408
68438
68439
68440
68441
68518
68519
68520
68521
68565
68592
68598
68599
68601
68628
68629
68659
68660
68661
68676
68677
68680
68682
68683
68684
68685
68686
68687
68688
68798
68799
68800
68803
68804
68858
68859
68860
68861
68862
68863
68888
68889
68891
68892
68893
68894
68895
68898
68900
68911
68912
68933
68936
68937
68938
68940
68972
68974
68975
68990
68991
69076
69077
69078
69079
69123
69124
69126
69127
69129
69130
69131
69174
69175
69176
69177
69179
69180
69181
69182
69183
69184
69185
69186
69187
69188
69189
69190
69191
69208
69209
69210
69211
69214
69216
69256
69276
69277
69291
69292
69293
69294
69295
69296
69297
69298
69299
69300
69301
69302
69314
69315
69316
69317
69321
69322
69372
69373
69374
69375
69376
69377
69378
69379
69380
69411
69413
69419
69422
69423
69424
69425
69426
69427
69428
69429
69430
69433
69435
69484
69485
69486
69487
69488
69489
69493
69494
69503
69504
69505
69507
69509
69511
69512
69513
69540
69596
69599
69600
69601
69602
69603
69629
69630
69633
69634
69635
69641
69642
69643
69667
69668
69669
69715
69736
69737
69874
69875
69878
69879
69913
69914
69915
69916
69921
69922
69924
69925
69967
70015
70018
70019
70020
70021
70022
70166
70170
70171
70172
70175
70176
70177
70192
70193
70194
70195
70196
70197
70198
70199
70200
70201
70202
70205
70206
70207
70210
70211
70212
70252
70253
70254
70255
70256
70257
70259
70262
70263
70264
70265
70266
70270
70271
70272
70274
70298
70331
70344
70345
70346
70385
70386
70387
70388
70389
70390
70391
70392
70393
70394
70405
70406
70407
70410
70440
70441
70442
70443
70446
70447
70448
70505
70506
70507
70508
70509
70513
70514
70515
70519
70520
70521
70522
70523
70524
70525
70526
70527
70528
70529
70530
70531
70536
70537
70539
70579
70580
70581
70582
70583
70584
70585
70587
70588
70589
70590
70637
70672
70673
70674
70675
70679
70680
70681
70682
70683
70684
70692
70693
70694
70695
70696
70697
70700
70701
70703
70741
70742
70743
70780
70781
70782
70783
70879
70880
70881
70946
70948
70949
70951
70952
70953
70958
70978
70979
70980
70981
71016
71017
71018
71019
71020
71021
71022
71074
71075
71076
71077
71078
71080
71081
71082
71083
71084
71091
71092
71093
71153
71154
71155
71156
71157
71158
71159
71160
71165
71166
71167
71233
71234
71235
71236
71237
71238
71239
71241
71242
71243
71246
71265
71266
71267
71268
71269
71270
71271
71272
71273
71275
71277
71278
71279
71283
71284
71285
71286
71287
71288
71289
71290
71291
71292
71293
71294
71295
71324
71325
71326
71376
71377
71378
71379
71385
71386
71387
71388
71389
71390
71421
71422
71424
71425
71438
71439
71444
71448
71449
71450
71496
71497
71498
71499
71500
71501
71502
71503
71504
71505
71506
71507
71508
71600
71601
71602
71640
71663
71664
71665
71666
71667
71668
71669
71670
71671
71672
71673
71676
71677
71678
71679
71680
71681
71682
71746
71747
71748
71749
71750
71804
71805
71806
71807
71808
71809
71810
71811
71812
71813
71904
71905
71906
71907
71908
71909
71910
71911
71912
71978
71983
71984
71985
71993
72024
72089
72171
72172
72173
72174
72175
72176
72180
72181
72182
72183
72184
72185
72186
72187
72188
72189
72190
72192
72209
72210
72211
72212
72213
72214
72220
72247
72248
72249
72250
72251
72252
72253
72313
72314
72316
72317
72339
72340
72342
72343
72344
72345
72346
72354
72355
72356
72358
72359
72420
72421
72422
72423
72424
72425
72426
72427
72428
72429
72430
72431
72433
72434
72435
72436
72470
72471
72516
72517
72518
72519
72577
72578
72580
72581
72582
72583
72690
72772
72782
72783
72784
72889
72967
72984
72985
72986
72987
72988
72990
72991
72992
72993
72994
72995
72996
72997
72998
72999
73000
73054
73082
73083
73085
73086
73087
73149
73152
73182
73183
73184
73190
73191
73192
73195
73196
73197
73198
73199
73200
73201
73400
73401
73415
73416
73418
73419
73420
73421
73422
73425
73427
73428
73429
73430
73432
73433
73434
73435
73436
73437
73438
73522
73523
73524
73537
73643
73644
73646
73653
73654
73655
73656
73657
73658
73660
73690
73693
73694
73695
73698
73774
73775
73776
73780
73781
73874
73875
73954
73955
73959
74005
74006
74101
74174
74311
74312
74313
74327
74364
74365
74393
74395
74512
74513
74514
74524
74528
74652
74653
74654
74655
74658
74659
74662
74683
74684
74685
74686
74687
74688
74745
74746
74747
74748
74749
74750
74751
74752
74753
74802
74803
74804
74805
74806
74808
74809
74810
74869
74871
74876
74904
74905
74906
74907
74911
74912
74913
74914
74915
74916
74917
74927
74998
74999
75000
75037
75038
75039
75040
75044
75045
75046
75047
75048
75049
75050
75052
75057
75063
75064
75086
75087
75088
75089
75090
75091
75092
75160
75184
75185
75186
75252
75253
75279
75280
75292
75294
75335
75336
75341
75342
75394
75397
75398
75399
75400
75402
75403
75405
75406
75452
75453
75454
75455
75456
75457
75458
75459
75460
75461
75462
75463
75464
75465
75466
75467
75485
75486
75487
75488
75489
75490
75491
75492
75494
75496
75498
75499
75500
75501
75502
75503
75504
75506
75507
75508
75509
75510
75511
75512
75513
75632
75752
75753
75755
75756
75757
75758
75759
75760
75765
75862
75863
75864
75865
75868
75895
75896
75897
75898
75899
75900
75901
75902
75903
75904
75905
75907
75908
75934
75935
76038
76039
76040
76041
76042
76043
76047
76048
76143
76144
76145
76146
76147
76148
76180
76233
76234
76235
76241
76242
76272
76273
76319
76320
76321
76322
76323
76324
76325
76326
76327
76328
76329
76330
76331
76378
76379
76380
76383
76384
76385
76386
76389
76390
76395
76396
76397
76398
76399
76441
76493
76494
76495
76496
76497
76498
76499
76500
76502
76503
76505
76506
76509
76510
76511
76512
76573
76574
76575
76576
76577
76581
76673
76675
76676
76686
76721
76722
76723
76724
76725
76726
76727
76728
76729
76730
76731
76732
76781
76785
76786
76789
76790
76791
76792
76793
76794
76795
76800
76801
76802
76803
76804
76805
76806
76807
76808
76809
76810
76811
76823
76824
76825
76875
76899
76987
77079
77080
77082
77083
77084
77085
77086
77087
77148
77149
77150
77151
77152
77153
77324
77325
77326
77327
77328
77329
77330
77332
77333
77334
77335
77336
77337
77338
77339
77340
77341
77342
77343
77344
77346
77347
77348
77349
77350
77355
77356
77357
77358
77359
77360
77402
77403
77404
77405
77406
77407
77408
77409
77410
77411
77412
77413
77414
77476
77477
77478
77479
77480
77481
77482
77483
77484
77485
77577
77582
77596
77658
77786
77787
77788
77789
77790
77791
77792
77793
77794
77795
77796
77797
77798
77799
77802
77803
77804
77805
77806
77807
77827
77828
77829
77877
77878
77879
77884
77917
77918
77920
77924
77925
77926
77927
77936
77937
77939
77940
77942
78055
78059
78060
78061
78062
78063
78064
78065
78066
78067
78069
78109
78110
78162
78163
78165
78167
78168
78169
78170
78171
78172
78173
78175
78190
78191
78193
78206
78312
78313
78314
78315
78318
78320
78363
78364
78365
78366
78367
78368
78369
78414
78416
78417
78489
78491
78492
78493
78494
78496
78506
78507
78515
78519
78520
78595
78596
78597
78598
78603
78604
78607
78668
78669
78670
78672
78673
78677
78678
78679
78716
78740
78741
78742
78743
78744
78745
78748
78749
78750
78751
78752
78758
78759
78760
78761
78762
78763
78764
78765
78766
78767
78817
78818
78819
78820
78826
78829
79025
79026
79027
79029
79030
79040
79041
79062
79101
79178
79179
79180
79181
79182
79183
79184
79185
79186
79187
79188
79189
79190
79191
79256
79257
79258
79259
79260
79264
79279
79280
79281
79282
79283
79300
79302
79303
79331
79383
79391
79395
79397
79398
79399
79400
79401
79403
79404
79405
79407
79408
79411
79412
79413
79433
79434
79435
79436
79437
79440
79442
79443
79447
79448
79455
79456
79462
79464
79465
79468
79475
79478
79479
79480
79485
79486
79487
79488
79489
79490
79491
79492
79493
79494
79495
79496
79497
79498
79591
79592
79593
79594
79596
79597
79598
79648
79651
79657
79665
79668
79669
79671
79678
79679
79686
79693
79694
79695
79696
79697
79698
79699
79700
79704
79705
79706
79723
79724
79725
79726
79727
79728
79736
79737
79738
79739
79741
79742
79744
79745
79832
79833
79834
79883
79884
79885
79886
79887
79894
79897
79898
79973
80109
80110
80111
80113
80114
80115
80116
80117
80118
80134
80154
80155
80156
80161
80162
80167
80168
80169
80170
80171
80172
80173
80174
80176
80177
80181
80184
80221
80222
80223
80224
80254
80255
80256
80257
80262
80266
80267
80268
80270
80271
80272
80273
80274
80275
80276
80277
80278
80279
80282
80283
80347
80348
80349
80350
80351
80352
80353
80354
80355
80356
80357
80360
80361
80362
80363
80366
80374
80378
80380
80381
80384
80385
80446
80471
80472
80473
80474
80475
80476
80477
80478
80480
80481
80482
80483
80484
80485
80486
80487
80488
80489
80490
80491
80492
80493
80494
80495
80496
80497
80498
80499
80500
80501
80502
80503
80505
80506
80509
80593
80678
80680
80681
80682
80684
80685
80686
80687
80688
80689
80690
80745
80749
80752
80753
80754
80755
80756
80757
80758
80759
80760
80761
80809
80853
80883
80932
80954
80956
80974
80975
80976
80977
80978
80979
80980
80988
81030
81077
81081
81097
81170
81171
81172
81173
81209
81217
81218
81219
81251
81261
81291
81292
81293
81305
81306
81307
81384
81385
81439
81493
81494
81495
81496
81497
81498
81499
81500
81501
81511
81513
81514
81517
81552
81553
81554
81555
81638
81639
81640
81666
81686
81687
81688
81689
81690
81691
81734
81735
81736
81737
81738
81740
81742
81743
81745
81746
81760
81761
81762
81764
81765
81766
81767
81768
81769
81770
81771
81776
81777
81780
81785
81798
81799
81806
81807
81808
81812
81813
81814
81815
81818
81819
81824
81872
81873
81874
81875
81876
81878
81879
81880
81881
81882
81883
81884
81885
81886
81887
81888
81889
81890
81891
81892
81893
81894
81895
81984
81992
81993
82047
82055
82064
82065
82067
82068
82069
82070
82071
82072
82073
82074
82075
82076
82077
82078
82079
82080
82082
82083
82084
82085
82086
82087
82088
82089
82090
82091
82092
82093
82094
82095
82096
82097
82098
82099
82100
82101
82103
82104
82105
82106
82108
82112
82130
82131
82133
82147
82148
82149
82150
82151
82152
82181
82184
82185
82186
82206
82207
82208
82209
82210
82211
82212
82213
82215
82216
82251
82269
82291
82292
82294
82343
82344
82345
82346
82349
82350
82351
82352
82353
82354
82355
82356
82357
82358
82359
82360
82361
82456
82462
82519
82520
82527
82546
82637
82638
82639
82640
82641
82643
82644
82645
82686
82687
82688
82689
82690
82691
82692
82693
82694
82695
82697
82699
82701
82713
82714
82718
82719
82722
82728
82729
82730
82731
82732
82738
82741
82744
82748
82749
82750
82752
82753
82754
82756
82757
82774
82846
82847
82849
82850
82851
82852
82859
82861
82868
82869
82912
82913
82919
82920
82922
82923
82949
82957
82958
82959
82992
82993
82994
82995
82996
82997
83000
83001
83002
83003
83004
83005
83006
83009
83031
83037
83039
83040
83048
83054
83060
83061
83062
83063
83064
83077
83078
83111
83112
83113
83114
83115
83116
83117
83118
83125
83126
83133
83135
83201
83203
83234
83235
83237
83314
83315
83316
83317
83319
83320
83321
83322
83323
83324
83325
83379
83380
83381
83382
83383
83384
83387
83390
83402
83403
83420
83421
83435
83502
83504
83508
83509
83510
83511
83512
83513
83514
83533
83538
83544
83545
83551
83580
83584
83591
83592
83593
83594
83596
83597
83711
83712
83724
83725
83772
83773
83774
83775
83776
83777
83778
83780
83782
83783
83784
83785
83786
83794
83796
83821
83822
83847
83923
83924
83925
83926
83927
83928
83929
83930
83982
83984
83989
83990
84042
84043
84044
84045
84046
84047
84049
84050
84051
84052
84053
84054
84055
84057
84058
84059
84060
84061
84064
84065
84066
84067
84068
84069
84070
84071
84072
84086
84087
84093
84094
84095
84164
84165
84166
84167
84185
84186
84198
84199
84200
84202
84261
84265
84284
84378
84379
84436
84437
84439
84478
84502
84503
84504
84505
84506
84507
84508
84509
84510
84595
84596
84600
84602
84608
84679
84680
84682
84683
84684
84685
84749
84750
84751
84752
84753
84754
84761
84762
84766
84849
84850
84851
84852
84853
84854
84897
84946
84947
84948
84949
84950
84953
84954
84963
84964
84966
84992
85045
85048
85049
85050
85082
85223
85224
85225
85226
85227
85228
85231
85233
85235
85239
85246
85347
85348
85349
85439
85440
85441
85442
85443
85491
85494
85495
85496
85497
85503
85504
85505
85550
85552
85553
85554
85555
85556
85557
85559
85560
85562
85624
85626
85635
85636
85706
85709
85710
85776
85777
85778
85779
85780
85781
85782
85783
85784
85789
85790
85791
85792
85815
85816
85841
85842
85843
85844
85845
85846
85847
85848
85853
85895
85896
85907
85945
85946
85951
85952
85962
85969
85970
85971
85972
85976
85977
85979
85980
85981
85982
85983
85984
85985
85986
85987
85988
85989
85990
85991
85992
85993
86124
86125
86129
86130
86147
86191
86235
86236
86374
86375
86421
86456
86457
86458
86459
86460
86462
86463
86464
86471
86472
86473
86476
86608
86609
86610
86664
86665
86707
86708
86709
86710
86711
86712
86713
86772
86819
86820
86821
86822
86855
86856
86899
86900
86901
86902
86903
87002
87003
87004
87005
87006
87007
87008
87009
87010
87011
87012
87013
87014
87034
87035
87039
87040
87041
87042
87043
87044
87045
87046
87047
87049
87050
87051
87052
87053
87086
87151
87152
87176
87177
87178
87179
87180
87181
87182
87183
87184
87185
87186
87187
87188
87189
87190
87191
87192
87193
87194
87195
87196
87197
87246
87310
87311
87314
87315
87316
87317
87318
87319
87320
87321
87322
87329
87330
87331
87332
87333
87334
87335
87336
87337
87338
87339
87340
87341
87342
87343
87344
87345
87346
87347
87348
87349
87351
87352
87353
87354
87355
87356
87357
87361
87362
87374
87375
87434
87435
87436
87437
87440
87450
87466
87468
87469
87470
87471
87472
87473
87484
87534
87535
87608
87609
87658
87660
87672
87674
87675
87676
87677
87802
87834
87839
87840
87873
87935
87944
87945
87946
87947
87948
87949
87950
87951
87952
87953
87981
87982
87983
87984
88020
88021
88077
88078
88079
88080
88109
88110
88111
88112
88120
88147
88148
88149
88150
88152
88153
88154
88155
88156
88157
88158
88159
88165
88166
88180
88182
88183
88184
88222
88226
88228
88229
88236
88287
88318
88319
88321
88322
88360
88361
88362
88363
88366
88370
88371
88485
88489
88490
88491
88492
88498
88499
88502
88504
88615
88622
88718
88719
88780
88783
88785
88786
88787
88902
88903
88939
89014
89015
89016
89017
89140
89141
89147
89148
89149
89150
89151
89191
89192
89193
89194
89195
89196
89199
89215
89216
89217
89218
89219
89222
89223
89224
89225
89258
89259
89260
89261
89262
89272
89273
89274
89310
89311
89312
89313
89346
89348
89349
89350
89351
89352
89353
89354
89392
89447
89448
89449
89451
89468
89493
89494
89495
89496
89497
89498
89499
89500
89501
89502
89546
89548
89549
89550
89551
89587
89588
89589
89590
89591
89592
89593
89597
89628
89629
89631
89632
89634
89641
89678
89679
89680
89681
89682
89683
89700
89701
89702
89705
89706
89707
89708
89739
89740
89741
89742
89743
89744
89745
89746
89766
89767
89768
89769
89770
89805
89806
89808
89810
89812
89813
89814
89815
89840
89841
89842
89843
89844
89845
89846
89847
89848
89849
89885
89886
89887
89890
89891
89892
89894
89895
89896
89930
89931
89932
89933
89934
89935
89936
89958
89971
89972
90024
90026
90028
90029
90030
90031
90033
90034
90036
90041
90042
90045
90046
90047
90048
90049
90050
90051
90052
90053
90054
90055
90087
90088
90089
90090
90091
90092
90093
90094
90095
90096
90097
90098
90148
90149
90150
90208
90210
90211
90214
90216
90217
90219
90220
90221
90223
90224
90226
90227
90229
90233
90278
90279
90350
90351
90353
90354
90355
90358
90361
90362
90366
90367
90368
90369
90370
90371
90372
90373
90374
90375
90376
90377
90380
90388
90389
90390
90391
90392
90393
90424
90425
90426
90427
90428
90429
90431
90432
90494
90495
90497
90501
90545
90546
90547
90548
90549
90550
90551
90552
90553
90554
90555
90556
90557
90558
90559
90560
90570
90571
90572
90573
90575
90576
90662
90663
90664
90665
90666
90667
90674
90675
90676
90687
90688
90689
90690
90691
90692
90694
90695
90697
90698
90699
90700
90701
90704
90705
90706
90707
90708
90709
90710
90725
90726
90727
90728
90729
90730
90731
90734
90735
90736
90750
90751
90752
90753
90754
90755
90756
90757
90758
90767
90772
90785
90786
90787
90788
90789
90790
90792
90793
90794
90796
90797
90798
90799
90800
90801
90802
90803
90805
90807
90808
90809
90810
90812
90813
90814
90815
90836
90837
90838
90839
90840
90841
90903
90919
90920
90921
90922
90923
90924
90925
90933
90962
90963
90964
90968
90969
90970
91033
91034
91035
91036
91037
91038
91039
91040
91041
91042
91060
91061
91063
91064
91066
91067
91068
91094
91095
91096
91097
91098
91099
91100
91102
91103
91104
91105
91106
91107
91108
91109
91149
91150
91151
91197
91199
91200
91201
91202
91203
91204
91205
91206
91207
91208
91209
91210
91211
91213
91214
91253
91254
91255
91257
91258
91259
91260
91261
91288
91289
91324
91327
91328
91329
91330
91331
91332
91333
91334
91335
91337
91338
91339
91340
91341
91342
91345
91353
91375
91376
91378
91382
91383
91384
91385
91386
91387
91389
91415
91432
91434
91440
91502
91503
91543
91545
91546
91547
91548
91549
91550
91551
91552
91554
91555
91556
91557
91560
91563
91578
91581
91583
91584
91586
91594
91595
91596
91597
91598
91600
91601
91606
91607
91608
91609
91621
91624
91625
91627
91628
91629
91630
91631
91632
91634
91636
91637
91644
91648
91649
91650
91651
91653
91654
91655
91656
91658
91659
91687
91691
91692
91693
91698
91699
91700
91701
91702
91703
91704
91705
91706
91707
91708
91709
91710
91711
91712
91713
91715
91735
91747
91748
91751
91752
91753
91755
91756
91757
91758
91805
91806
91807
91808
91809
91810
91812
91851
91852
91853
91854
91855
91856
91857
91858
91859
91923
91924
91961
91962
91963
91966
91967
91968
91969
91970
91971
91972
91973
91976
91984
92008
92009
92010
92036
92037
92038
92039
92040
92041
92042
92043
92044
92104
92105
92107
92108
92109
92110
92111
92112
92137
92138
92139
92140
92141
92142
92148
92149
92150
92151
92152
92153
92169
92170
92171
92172
92174
92178
92179
92185
92226
92227
92228
92229
92300
92301
92302
92303
92304
92305
92306
92307
92308
92309
92310
92311
92312
92313
92314
92321
92395
92396
92397
92398
92399
92400
92401
92403
92406
92436
92445
92446
92447
92448
92449
92450
92451
92452
92453
92454
92455
92457
92458
92464
92554
92556
92558
92596
92597
92598
92601
92607
92608
92609
92610
92616
92617
92618
92619
92620
92621
92622
92744
92745
92746
92747
92748
92749
92750
92751
92752
92753
92754
92755
92756
92757
92761
92762
92763
92764
92765
92766
92826
92829
92830
92831
92832
92833
92834
92853
92854
92855
92856
92857
92858
92859
92867
92871
92923
92924
92925
92926
92928
92930
92970
92977
92981
93019
93022
93023
93024
93115
93211
93212
93289
93290
93291
93292
93302
93303
93304
93305
93307
93308
93314
93316
93317
93321
93355
93356
93507
93526
93602
93633
93634
93635
93636
93637
93638
93639
93640
93999
94001
94002
94003
94004
94005
94006
94007
94008
94130
94136
94137
94138
94139
94141
94187
94188
94189
94190
94193
94195
94196
94197
94198
94199
94200
94201
94202
94203
94204
94205
94206
94207
94416
94417
94418
94419
94420
94421
94426
94431
94969
94970
94973
95098
95099
95100
95328
95329
95330
95331
95332
95333
95334
95337
95338
95339
95340
95341
95342
95343
95344
95345
95346
95347
95348
95349
95350
95351
95352
95353
95354
95355
95374
95375
95376
95378
95483
95505
95590
95591
95685
95686
95689
95731
95732
95733
95881
95914
95915
95916
95917
95918
95919
95920
95921
95999
96080
96081
96082
96083
96090
96091
96092
96094
96099
96100
96101
96108
96111
96112
96113
96114
96115
96116
96117
96118
96119
96122
96126
96127
96294
96295
96296
96297
96298
96580
96611
96612
96613
96678
96679
96680
96681
96683
96684
96685
96686
96687
96745
96749
96819
96822
96823
96824
96825
96826
96827
96828
96829
96830
96831
96832
96833
96834
96835
96836
96837
96838
96839
96868
96883
96884
96885
96886
96887
96897
96976
97057
97066
97068
97069
97088
97216
97217
97258
97259
97260
97261
97262
97263
97264
97269
97270
97273
97274
97275
97276
97335
97336
97535
97536
97537
97538
97541
97542
97543
97544
97616
97617
97618
97619
97620
97621
97622
97623
97710
97711
97712
97713
97714
97715
97716
97723
97750
97752
97852
97917
97921
97922
97923
97924
97987
98100
98148
98149
98150
98151
98152
98153
98155
98156
98232
98233
98261
98408
98409
98410
98411
98412
98413
98414
98415
98483
98489
98490
98491
98492
98493
98494
98495
98496
98497
98499
98500
98501
98502
98503
98504
98611
98613
98614
98615
98616
98620
98707
98710
98711
98765
98766
98767
98774
98775
98810
98861
98862
98863
98864
98865
98866
98873
98992
98993
98994
98995
98996
98997
98998
99295
99296
99298
99301
99302
99303
99304
99306
99307
99308
99309
99310
99311
99312
99313
99314
99351
99352
99598
99599
99650
99661
99667
99668
99669
99694
99695
99792
99793
99845
99905
99906
99909
99910
99911
99912
99913
99914
99915
99916
99995
100041
100042
100043
100044
100071
100072
100073
100074
100075
100076
100077
100078
100079
100080
100090
100091
100092
100148
100217
100253
100254
100280
100281
100282
100283
100284
100285
100286
100287
100288
100289
100291
100292
100293
100294
100295
100305
100310
100402
100480
100481
100529
100530
100531
100532
100533
100536
100537
100538
100539
100540
100541
100552
100553
100554
100555
100559
100560
100561
100562
100593
100594
100595
100596
100597
100625
100689
100690
100740
100741
100742
100743
100744
100745
100746
100882
100883
100884
100885
100886
100887
100888
100889
100890
100891
101009
101011
101012
101013
101014
101015
101016
101017
101018
101019
101039
101040
101046
101047
101048
101049
101055
101056
101057
101058
101059
101060
101061
101062
101064
101065
101066
101163
101164
101176
101180
101181
101210
101218
101224
101233
101234
101235
101236
101237
101238
101239
101240
101277
101279
101280
101281
101282
101283
101343
101366
101636
101637
101641
101642
101643
101644
101645
101646
101647
101648
101649
101698
101750
101751
101756
101775
101776
101777
101834
101841
101842
101846
101847
101851
101852
101853
101854
101855
101858
101881
101954
101955
101956
101964
101965
101966
101967
101968
101969
102018
102019
102020
102021
102022
102023
102034
102035
102036
102037
102038
102039
102040
102041
102121
102123
102124
102125
102200
102230
102231
102232
102233
102260
102261
102262
102263
102264
102265
102266
102271
102272
102305
102339
102373
102492
102493
102633
102634
102696
102697
102698
102741
102779
102780
102781
102795
102796
102797
102798
102799
102800
102806
102807
102872
102873
102874
102876
102878
102879
102880
102881
102882
102884
102898
102899
102900
102908
102910
102918
102970
102983
103018
103019
103020
103024
103028
103029
103328
103329
103341
103351
103352
103377
103602
103663
103740
103741
103742
103743
103744
103745
103817
103988
103989
104021
104107
104248
104257
104258
104415
104416
104565
104566
104655
104656
104657
104658
104659
104660
104661
104662
104663
104664
104665
104666
104667
104668
104669
104670
104671
104672
104673
104674
104676
104677
104713
104917
104918
104919
104920
104921
104946
105187
105188
105189
105190
105191
105192
105194
105195
105196
105197
105198
105199
105200
105201
105202
105203
105204
105206
105207
105208
105214
105215
105216
105223
105224
105225
105250
105252
105841
106155
106169
106173
106174
106175
106176
106177
106178
106179
106246
106247
106248
106249
106250
106252
106604
106605
106634
106635
106636
106637
106638
106639
106640
106641
106642
106643
106644
106645
106646
106806
106807
106808
106809
106810
106811
106812
106813
106814
106815
106816
106817
106818
106819
106988
106990
107045
107046
107047
107048
107049
107051
107052
107053
107054
107055
107056
107057
107058
107059
107060
107061
107062
107066
107067
107068
107069
107070
107071
107324
107325
107326
107327
107328
107520
107568
107569
107570
107571
107583
107584
107585
107758
107759
107760
107761
107762
107763
107764
107765
107766
107767
107768
107769
107770
107771
107772
107774
107777
107778
107779
107839
107840
107893
107894
107896
107897
107898
107903
107904
108024
108025
108026
108028
108029
108033
108034
108035
108036
108037
108046
108049
108050
108051
108052
108053
108243
108244
108248
108249
108359
108606
108608
108610
108611
108613
108614
108654
108655
108656
108657
108658
108659
108660
108661
108662
108663
108664
108665
108666
108880
108881
108883
108959
108960
108961
108962
108963
108964
108965
108971
108972
108973
108974
108975
108976
108977
108978
108980
109035
109036
109037
109038
109039
109040
109041
109042
109043
109044
109045
109046
109047
109105
109133
109134
109136
109138
109139
109141
109142
109143
109144
109145
109146
109149
109154
109155
109156
109157
109336
109337
109338
109342
109343
109348
109349
109350
109351
109352
109353
109354
109358
109359
109360
109407
109408
109561
109562
109612
109614
109615
109616
109627
109634
109635
109685
109686
109687
109690
109693
109694
109696
109846
109962
110138
110171
110172
110173
110582
110583
110585
110586
110587
111121
111122
111129
111131
111133
111134
111138
111139
111140
111141
111505
112925
112938
112939
112940
112941
112942
112945
112946
112947
112948
112949
112978
112979
112980
112981
112982
112983
112984
112985
112986
112987
113084
113086
113118
113119
113256
113257
113258
113259
113261
113262
113263
113264
113265
113266
113267
113269
113270
113271
113616
113617
113779
113780
113782
114509
114510
114511
114512
114513
114516
114517
114518
114519
114520
114521
114522
114523
114524
114525
114762
114893
114894
114895
114896
114897
114898
114899
114900
114901
114914
114917
115115
115118
115119
115333
115435
115436
115437
115438
115440
115441
115442
115443
115444
115510
115520
115521
115522
115617
115618
115619
115620
115621
115622
115623
115624
115625
115626
115627
115628
115629
115630
115631
115632
115633
115634
115635
115636
115637
115638
115641
115734
115843
115844
115951
116139
116140
116143
116144
116149
116150
116151
116152
116153
116154
116227
116228
116229
116230
116231
116339
116504
116505
116507
116508
116509
116510
116511
116552
116553
116599
116602
116603
116604
116670
116671
116746
116747
116748
116805
116806
116812
116896
116897
116898
116899
116900
116901
116902
116903
116904
116905
116958
117016
117017
117018
117019
117020
117021
117022
117023
117024
117025
117026
117027
117028
117029
117032
117033
117034
117035
117036
117037
117038
117074
117075
117076
117077
117078
117079
117081
117082
117086
117087
117088
117089
117090
117093
117094
117095
117138
117139
117165
117166
117167
117168
117169
117170
117171
117243
117244
117245
117246
117247
117248
117249
117250
117251
117252
117253
117254
117255
117260
117261
117262
117263
117265
117336
117338
117339
117340
117341
117342
117344
117345
117346
117347
117348
117349
117350
117351
117353
117354
117355
117356
117362
117363
117364
117365
117366
117367
117368
117370
117371
117372
117373
117374
117448
117449
117450
117451
117453
117458
117459
117460
117461
117462
117476
117477
117478
117487
117488
117491
117492
117493
117503
117520
117582
117584
117592
117593
117594
117595
117598
117814
117815
117816
117817
117818
117819
117824
117825
117826
117828
117835
117842
117843
117844
117845
117846
117847
117864
117865
117866
117867
117868
117870
117872
117884
118022
118023
118024
118025
118152
118153
118154
118155
118156
118159
118160
118161
118164
118165
118269
118271
118272
118276
118277
118278
118279
118288
118289
118290
118291
118292
118293
118294
118295
118296
118297
118338
118339
118340
118341
118345
118347
118348
118349
118350
118351
118352
118353
118354
118355
118356
118357
118358
118359
118360
118366
118463
118467
118468
118469
118470
118471
118472
118473
118474
118475
118476
118477
118478
118479
118496
118497
118498
118501
118502
118503
118504
118505
118589
118590
118592
118593
118640
118641
118642
118643
118644
118645
118646
118647
118648
118649
118650
118651
118652
118653
118654
118655
118698
118699
118700
118701
118702
118703
118704
118721
118722
118723
118724
118725
118726
118727
118728
118729
118730
118731
118732
118733
118734
118735
118736
118737
118738
118739
118740
118741
118742
118743
118744
118878
118879
118880
118881
118882
118883
118884
118885
118920
118921
118922
118923
118924
118925
118926
118927
118928
118929
118930
118931
118932
118933
118934
118935
119119
119387
119388
119389
119400
119401
119402
119403
119404
119405
119406
119466
119468
119469
119470
119471
119474
119475
119550
119551
119552
119553
119554
119555
119556
119557
119558
119559
119560
119561
119562
119563
119564
119565
119566
119567
119568
119569
119570
119599
119604
120092
120093
120094
120095
120096
120183
120184
120190
120191
120193
120194
120195
120358
120359
120360
120361
120362
120363
120364
120365
120366
120370
120371
120784
120785
120786
120787
120788
120789
120790
120791
120792
120793
120794
120795
120796
120797
120798
120799
120800
120801
120802
120803
120804
120805
120806
120807
120810
120814
120818
120819
120820
120821
120822
120823
120824
120825
120826
121236
121237
121238
121358
121359
121360
121578
121579
121580
121581
121583
121739
121740
121741
121743
121746
121747
121752
121756
121758
121867
121937
121938
121939
121940
121986
121987
121988
121989
121990
121991
121992
121993
121994
121995
121996
121997
121998
121999
122000
122002
122003
122004
122005
122006
122007
122008
122009
122010
122012
122013
122026
122073
122074
122130
122415
122417
122418
122469
122771
122773
122774
122943
122944
122945
122948
122989
122990
123494
123495
123496
123497
123498
123499
123500
123511
123659
123660
123661
123662
123663
123664
123759
123760
123766
123877
123878
123879
123880
123881
123882
123946
123993
123994
123995
123996
123998
123999
124000
124001
124002
124003
124318
124321
124322
124523
124526
124528
124741
124742
124743
124744
124745
124746
124747
124748
124749
124750
124752
124753
124754
124755
124756
124757
124758
124759
124760
124761
124762
124763
124764
124765
124768
124769
124799
124800
124946
125311
125313
125314
125505
125506
125507
125508
125509
125510
125511
125512
125514
125515
125554
125814
125815
125816
125817
125818
125819
125820
125821
125822
125823
125824
125825
125826
125827
125828
125881
125882
125883
125884
125885
125886
125977
125978
125979
125980
125981
125982
125983
125984
126053
126055
126057
126058
126059
126060
126063
126064
126065
126066
126067
126068
126069
126071
126129
126175
126176
126177
126178
126179
126180
126181
126182
126183
126184
126185
126186
126187
126188
126190
126191
126344
126345
126346
126347
126416
126447
126448
126449
126452
126453
126454
126455
126458
126459
126460
126461
126462
126463
126464
126504
126507
126508
126509
126510
126511
126512
126580
126581
126582
126583
126584
126585
126586
126587
126588
126930
126931
126932
126933
126938
126939
126940
127179
127180
127183
127184
127185
127187
127188
127189
127190
127191
127192
127193
127194
127195
127196
127197
127198
127199
127200
127204
127205
127206
127207
127208
127209
127210
127211
127269
127270
127271
127327
127328
127329
127330
127331
127332
127333
127334
127335
127336
127337
127338
127339
127340
127341
127461
127598
127599
127600
127602
127603
127604
127605
127606
127953
127954
127955
127956
127957
127958
127959
128030
128031
128032
128178
128179
128180
128181
128182
128187
128188
128189
128190
128191
128192
128193
128445
128448
128450
128776
128778
128924
128925
129102
129103
129104
129105
129107
129108
129110
129115
129116
129297
129420
129434
129515
129516
129519
129520
129521
129522
129523
129571
129613
129614
129615
129634
129639
129640
129756
129806
129807
129808
129809
129810
129811
129875
129876
129905
129910
129952
129959
129960
129961
129962
129963
129965
129969
129980
129981
129982
129983
129984
129986
129987
129988
129993
130024
130025
130029
130030
130031
130033
130034
130035
130036
130037
130038
130039
130040
130041
130042
130043
130044
130045
130046
130084
130085
130086
130087
130088
130089
130090
130091
130092
130093
130094
130095
130096
130097
130098
130099
130100
130101
130103
130104
