# Supplementary material for: Structure, thermodynamics, and rearrangement mechanisms in gold clusters—insights from the energy landscapes framework
Source: Nanoscale. 2017 Dec 15;10(4):2004–16. doi: 10.1039/c7nr07123j (PMC5901115; doi:10.1039/c7nr07123j)
Supplement: Supplementary file 1 [file NR-010-C7NR07123J-s001.zip › d-graphs/147_Au/ts.data]

     -530.654590887099971      522.585043130025952         1         1         2     3787.6179067978     4117.2294144273     4140.3838121347
     -530.657856328699950      519.441159139780893         1         2         3     3804.9700377576     4104.1835021713     4118.9197995416
     -531.921590895600048      526.889749723025716         1         3         4     3910.1899979109     3964.8047481947     4058.4652771444
     -532.127071090900017      526.584820529600620         1         4         5     3917.4225797347     3947.6410274604     4063.3630269547
     -531.974207431100012      514.852925207950420         1         5         6     3923.7608677692     3954.2192980189     3977.3701819668
     -530.265152068699990      518.612023488362752         3         6         7     3978.6690289890     4070.5795179392     4070.5795214913
     -531.866853451100042      516.150059532295131         1         3         6     3925.0717543752     3958.4823973252     3991.2017408736
     -531.209242966200009      544.906120225595942         1         1         8     3712.9859519273     4150.1332901477     4214.1364713277
     -530.569035086100030      517.111093747453651         1         9        10     3805.4598262703     4081.4387497017     4187.0387632757
     -531.524497461999999      519.228083985299349         1        10        11     3894.2655726236     3958.4695236955     4152.7099712106
     -531.798916720799980      518.396175763782367         1        11        12     3912.8416990968     3958.3147950779     4050.7486836066
     -531.953880449799954      523.007568276129405         1        12        13     3917.4634260986     3955.6099983418     4056.4573715476
     -532.114269174500009      525.783972423185560         1        13        14     3905.0203037356     3949.2903844829     4071.6616409879
     -532.154933545700032      526.529441881463072         1        14        15     3905.7648062317     3947.1977959048     4071.4009857813
     -531.984456606199956      513.741477230264195         1        15         6     3923.3449246021     3946.3516072801     3983.3920839935
     -532.099684624000020      524.005459041388463         1         5        16     3921.5331697802     3939.1755174893     4053.0165511128
     -531.963567060900004      523.616699528902927         1        16        17     3913.4219627530     3955.5697932018     4043.9416925480
     -531.961627553999961      522.469777121444281         1        17        18     3913.7633328799     3960.3963873799     4042.2269991749
     -531.976630186600005      524.457546794253290         1        18        19     3916.0501779010     3957.0393587681     4051.5863465121
     -531.980452618999948      526.204360449959950         1        19        20     3905.2920989708     3960.1234651084     4061.6413833896
     -532.100152775700053      526.271062770235744         1        20         4     3895.6010091355     3962.4697640533     4060.4102517644
     -531.558612836799966      550.899651316801965         1         1         9     3700.0404234511     4182.7933144769     4192.6430564650
     -530.705365787899950      523.150205264463352         1         1        21     3773.1805711990     4119.2478826306     4154.7891018807
     -531.780689203099996      527.227301102854540         1        21        22     3875.9173346677     4011.3521743781     4073.2260969481
     -531.772837469699994      528.368062081406947         1        22        23     3882.6889524204     4005.7120314916     4067.8092626776
     -531.907568261599977      526.080494186858800         1        23        24     3898.1074511685     3986.4433091911     4059.8268213304
     -532.065080822699997      525.515015311640354         1        24        25     3920.7460070965     3958.4259846199     4033.9105736497
     -532.067427883700020      526.749790821680904         1        25        26     3929.6838961602     3950.5623672604     4033.9732035125
     -531.992012542499992      524.782616203902649         1        26        15     3922.9160737804     3944.9938306850     4043.8653755417
     -531.863791973000048      517.534978561398930         1         3        27     3931.1795583485     3946.6705230896     4018.9897320259
     -531.870508537199953      517.085929521870980         1        27        15     3925.0532300501     3941.8671847611     4029.9109099522
     -530.652334537899947      519.607480872622091         1         2        28     3800.2221774259     4101.4478202862     4125.5118414898
     -531.969767182799956      528.679100140121022         1        28        29     3874.3188035262     4020.2763325127     4044.3970292757
     -532.062751297199952      527.795603906946440         1        29        29     3880.6045912899     4015.3296365821     4034.9023727513
     -532.034879390899960      528.358561347393447         1        30        31     3881.1683526638     4014.6198452291     4035.6446198302
     -531.776943846600034      517.955767234319637         1        31         6     3908.0229201513     3988.2989580331     4003.7104195681
     -530.718837788799988      520.968569615262709         1         1         6     3826.4062946405     4065.0856526446     4138.1211079126
     -532.150040356400041      525.549334095217660         1        13        16     3910.4104670658     3948.8881792641     4061.9567660168
     -530.757464308700037      524.551464770376469         1         1        32     3808.0882551787     4073.7251141117     4209.2014356639
     -531.017931118499973      530.350975693772966         1        32        33     3842.4568807525     4010.7369807108     4266.6130576313
     -531.124053705899996      530.401418874439400         1        33        34     3855.0887002277     4014.1528700458     4231.1851791975
     -531.147962743699964      530.780251537909862         1        34        35     3866.6061255319     4013.2006983746     4223.1597985044
     -531.245574316300008      534.571483338287180         1        35        36     3861.4630260687     4032.4695649959     4194.9170288729
     -531.085510588800048      531.198677848200191         1        36        37     3862.2196337860     4017.0846322502     4234.0664917297
     -530.630461133399990      534.044239251433851         1        37        38     3865.1807493364     4062.8008159738     4217.9957642285
     -530.861889506800026      535.111719049214003         1        38        39     3871.8659916636     4078.1492633056     4191.5635041173
     -530.904846364700006      535.820459201256426         1        39        40     3881.5114425121     4064.5330644060     4185.4079044210
     -530.560994115100016      529.246717184710974         1        40        41     3857.4590166380     4050.6739144156     4255.8688854616
     -530.576456918799977      529.199346948941411         1        41        42     3857.4468886108     4046.4250224056     4255.8557336701
     -531.011729943799992      533.286172121886580         1        42        43     3838.8477659432     4051.5049751529     4253.8335033040
     -531.378324941499955      541.566868817883915         1        43        44     3774.1920564210     4090.0029505907     4285.6854363821
     -531.404940361400008      536.700349039119146         1        44        45     3759.6638923967     4087.0224625843     4301.5325881808
     -531.294799042399973      533.499391842611089         1        45        46     3749.8485832345     4078.8491124991     4296.1288283814
     -530.975283706300047      534.512544486910997         1        46        47     3760.9379034231     4101.6386372507     4288.1200886168
     -531.114849319199948      537.605925355413092         1        47        48     3787.8131970879     4089.8050259015     4268.9458584984
     -530.961283351099951      533.764063266922108         1        48        49     3761.5737164310     4102.7486219325     4295.8675195726
     -531.582286052600011      540.198844093969456         1        49        50     3757.2734145654     4062.4205714520     4278.6946505951
     -530.988342058299963      527.135455919665674         2        50        50     3750.2548770271     4089.6825725770     4255.5934489738
     -531.189333102299997      534.310851486333263         1        50        51     3777.2079016076     4081.7500169402     4258.3888093964
     -530.615890928199974      526.230445618242015         1        51        52     3829.8251630190     4035.4548776664     4244.6811898804
     -530.508973269999956      527.358379289261052         1        52        53     3835.7990036443     4057.6948908150     4210.6620015931
     -531.728365292000035      527.784287299412313         1        53        54     3868.3241048428     3988.9350676836     4148.2018642034
     -531.716314311399969      526.025363816432673         1        54        55     3890.7224350947     3953.4005587917     4151.0334152105
     -531.708367320900038      522.059629671456037         1        55        56     3891.9576134704     3936.1959830733     4157.3070544043
     -531.734480050800016      525.073126082306430         1        56        57     3896.3213224128     3930.2912013316     4164.3445497617
     -531.761757014299974      523.845716240263528         1        57        58     3885.6857040739     3919.6204822943     4188.1312742554
     -531.985940350299984      531.058375503133107         1        58        59     3876.7281238593     3942.1189822683     4180.3906792941
     -531.954213818499966      527.628051192088151         1        59        60     3872.1894119656     3961.4519681885     4153.8915367521
     -531.957849334300022      529.414810403778347         1        60        61     3871.8922676420     3962.0938621341     4166.8583773212
     -532.057428869799992      532.396397924063081         1        61        62     3872.3102279982     3961.5328505723     4155.3582279561
     -532.288320451600043      530.094229063899775         1        62        63     3860.3087970257     3978.9348826335     4101.0165594014
     -532.255303680300017      525.847539886650793         1        63        64     3865.4802434203     3973.4540237400     4076.1970721676
     -531.985778425700005      525.420287788193036         1        64        65     3909.4497807463     3953.2919347671     4050.8786487909
     -532.021590695100031      524.105962681824280         1        65        16     3906.9436188679     3956.7527662170     4056.5326800841
     -530.916427109900042      545.477143098008582         1         1        66     3731.8279763254     4158.2344442033     4212.5473305445
     -531.390694099300049      548.564495601667204         1        66        67     3729.5345780193     4136.7520339633     4238.3642560237
     -531.389270178099991      548.933533724182553         1        67        68     3723.3211442956     4129.7196394577     4250.7431762067
     -531.354680204000033      545.537501606155956         1        68        69     3732.6663526387     4131.6641148704     4238.5415600406
     -531.318051892499966      542.681891877712815         1        69        70     3733.6389972194     4132.0478185488     4237.0411141872
     -531.304922276200045      543.628464244250154         1        70        71     3736.6839971832     4132.0450349297     4233.3502013618
     -531.092002737800044      540.893569338033217         1        71        72     3753.9406690627     4131.5771737908     4222.6500542457
     -530.993768532400054      538.837874647286640         1        72        73     3751.2166978411     4140.2385803792     4225.5161352878
     -531.114923984599955      539.443711133652414         1        73        74     3770.0949604079     4122.8100137186     4217.5167848495
     -531.393103858300037      546.139589943628948         1        74        75     3738.0497470863     4136.4633094193     4238.3498482003
     -531.262393971200026      546.310203705705248         1        75        76     3718.3533397256     4169.6778834950     4255.0595733896
     -531.408642075199964      541.679250643751857         1        76        77     3744.2267965904     4104.7497163173     4248.1848201976
     -531.381511615599948      540.887541603480827         1        77        78     3758.5657972520     4093.5707540483     4243.2748327971
     -531.049564797800031      529.234302300062041         1        78        79     3771.0354415879     4088.8584990394     4225.6693357779
     -531.305544256400026      536.062347519339596         1        79        80     3826.7007351740     4053.7164441113     4191.0323710336
     -531.362976538199973      531.855237172229408         1        80        81     3820.5961022487     4033.0448893749     4179.0033328765
     -531.554315713899996      539.591038581783323         1        81        82     3809.6918776702     4033.1853953603     4215.7679800777
     -531.300238862000015      528.549240768289337         1        82        83     3806.4708909253     4038.6457559250     4183.8754946951
     -531.246158336899953      524.126472848102708         1        83        84     3821.3283966931     4054.6522118960     4157.3850868219
     -532.460289834800051      527.190073262176270         1        84        85     3881.0048429687     3941.9395704985     4086.9170378471
     -530.977689620299998      524.808029941562609         1        85        85     3799.2551122158     4087.4445175332     4169.3810098207
     -532.274493705299960      526.114706917472290         1        85        86     3894.9394069453     3962.2223632481     4028.6662573207
     -532.273431335099986      524.066071775964133         1        86        87     3901.9031284911     3956.5601578868     4027.9596980598
     -532.298324558499985      522.933106373864007         1        87        87     3893.8218294269     3955.6169378467     4035.8045135682
     -532.168639698600032      526.392138493840434         1        88        89     3877.9535575643     3958.1723389335     4061.3875463080
     -531.926932410900008      521.331258761458571         1        89         3     3915.5459987450     3962.5871434020     4023.8735092097
     -531.122649516500019      545.155328729025655         1         1        90     3713.3888617438     4154.9436072666     4223.0945871722
     -531.093728370999997      544.479929742777131         1        90        91     3716.1713723881     4148.4165824262     4231.4319324362
     -531.096943391900027      545.930044412124062         1        91        92     3728.5906427087     4137.6102133415     4244.3925475799
     -530.677648430499971      542.733315954561476         1        92        92     3743.5541443078     4155.2397184147     4234.2549305925
     -531.043767025799980      549.189745660927770         1        92        93     3738.4998413258     4122.6725643604     4247.6185685154
     -530.936234491700020      548.505589835129172         1        93        94     3745.0238930934     4106.3343965654     4243.6730670165
     -530.550018940499967      524.089996395323396         1        94        95     3790.3697954841     4095.9178836466     4188.8986528896
     -530.663121560099967      524.917744235924829         1        95        96     3839.2582233617     4061.1617289769     4167.6595993900
     -530.637330083500046      524.898672993490095         1        96        97     3840.8952451614     4057.5834360549     4172.1651857706
     -530.641944263699997      526.291776400209642         1        97        98     3839.9794243987     4060.9651068167     4171.0514855595
     -531.070502271500004      533.876767429129131         1        98        99     3822.3081575215     4063.6759054991     4167.8418144559
     -530.672337030199969      525.118633370795578         1        99       100     3847.3096592973     4059.3757372238     4149.2109984196
     -531.080466218299989      530.544022743235587         1       100       101     3850.0773874893     4040.7911544623     4146.0868619513
     -530.571516911499998      513.284949324740069         1       101       102     3825.8604749462     4032.1879322108     4196.3936564292
     -530.646138014200005      514.979431130386956         1       102       103     3840.9280088167     4043.6971296171     4159.1620054447
     -532.441595166700040      529.390718626235412         1       103       104     3850.9736350577     3983.1310630540     4102.4330102896
     -532.443257427000049      528.379724290374384         1       104       105     3855.0611080473     3975.8215889180     4096.1896091023
     -531.948378790600032      528.719036753800765         1       105       106     3885.5001064043     3976.1038627321     4088.6692757759
     -532.267460226000026      528.522923807429493         1       106       107     3879.2895132594     3984.1281413923     4087.0040747909
     -531.980536070100015      523.930631069580500         1       107       108     3879.0914611398     3965.5622792249     4098.3677733890
     -532.078745647999995      522.085935058667815         1       108        16     3907.8303694484     3943.5221959639     4056.6864785922
     -531.104299863700021      542.924207630021897         1         1       109     3744.7419830602     4130.2627995221     4208.0746323509
     -530.967739616800031      539.307246339994890         1       109       110     3768.1522699712     4094.5748516938     4223.5786361671
     -530.842018386200039      541.799678873024732         1       110       111     3773.3821809099     4107.3814580604     4233.5363628265
     -530.905114153600039      538.989805077749111         1       111       112     3782.5495365680     4107.1463177321     4217.3973339115
     -530.894448104799949      539.850462389504060         1       112       113     3779.6370329356     4108.6874046251     4221.8470218142
     -531.608725671600041      551.656227729051125         1       113       114     3717.4302739844     4112.6622204862     4330.9888595516
     -531.563274396999986      551.514909538420056         1       114       115     3710.5479868509     4124.3843828960     4337.1627517097
     -531.606672189400001      551.686785681182528         1       115       116     3718.5886201212     4117.8676039097     4323.2121818271
     -531.156329870899981      549.518174619341266         1       116       117     3736.4152836319     4122.3655945988     4338.7081601894
     -531.123837511599959      549.063737090470227         1       117       118     3728.9694268192     4138.0098644496     4351.9902344537
     -531.039174205600034      545.482010523447116         1       118       119     3744.2950523411     4124.0669003169     4310.3698149992
     -531.041307249200031      537.914091086524195         1       119       120     3755.8548245026     4107.3905713859     4273.9198769063
     -531.169235667200041      532.972862803223848         1       120       121     3779.4777171417     4079.9711839750     4231.7131430724
     -530.762320503799970      527.740772211868830         1       121       122     3778.7441549775     4083.7133004316     4231.6277136337
     -530.737492678900026      526.016589504636841         1       122       123     3778.0285411443     4081.7467042950     4235.4711918228
     -531.024173392499961      531.454182616671687         1       123       124     3777.4664889009     4088.2197799309     4249.7206425846
     -530.893366808900055      528.986834398778910         1       124       125     3775.5931792863     4082.0209377301     4279.8084051987
     -530.604478814999993      520.532208963710218         1       125       126     3838.5087156074     4046.7395315832     4182.3791989451
     -530.792631634700001      524.545442678287600         1       126       127     3821.4529954199     4091.2064205164     4170.2129989679
     -531.151514854299990      527.460030780253646         1       127       128     3863.7286454661     4073.7859009239     4117.4482862633
     -531.123361571599958      524.274294992978412         1       128       129     3839.3593350858     4122.9559545775     4130.4122784897
     -531.357640409299961      527.663330006763772         1       129       130     3834.2808081111     4091.7515346679     4153.5268730534
     -531.349352602099998      527.072427135551607         1       130       131     3843.6584608715     4076.8890708034     4144.6162034487
     -531.678732369399995      527.648229723598774         1       131       132     3874.7722627689     4016.3832886844     4149.4730467695
     -531.587080233599977      525.385782161356133         1       132       133     3901.7224403693     4026.3548100774     4108.9797210125
     -532.155353887200022      536.166812059870495         1       133       134     3838.2810356506     4022.5230413657     4168.1404886873
     -532.110147609500018      533.976767394651688         1       134       135     3833.6770477902     4010.2201949595     4182.2713788950
     -532.190022965099956      535.245632089026003         1       135       136     3830.1232368887     4024.5724304358     4159.8875691170
     -532.259096526100052      534.898039155675747         1       136       137     3854.3705357483     4010.6800957012     4121.9783324919
     -532.253734753600042      529.960949197350601         1       137       106     3866.4981375600     3999.3045943430     4105.0081288659
     -531.724159492399963      524.778064863468671         1       107       138     3882.5529783577     3985.1333417598     4071.0021942460
     -532.032723409800042      527.066026900226802         1       138       139     3886.5226225720     3980.5080523622     4070.9550347249
     -532.052696965800010      521.793142082157715         1       139        11     3892.7913151650     3966.6173059032     4070.4128614493
     -531.160379222499955      538.849668536864556         1         1       140     3720.5900233176     4145.3680306893     4207.3774178188
     -530.831311795200008      527.254050059735960         1       140        31     3775.2961199880     4118.5495182275     4159.7398860709
     -532.019284043100015      526.270057283489678         1        31       141     3877.7824535760     4008.1117397524     4035.8816590413
     -531.999882714899968      526.629833842558014         1       141       142     3880.8291917143     4008.0758110647     4028.0538489395
     -532.305404471699944      524.910630059388382         1       142        89     3871.8612127295     3979.0552533034     4045.8948837394
     -532.474260641999990      524.674178826018760         1        89       143     3897.5597216648     3940.9155072439     4041.9776808191
     -531.778769364399977      526.982115550466688         1       143        15     3909.4441958671     3957.1105126623     4081.1562309646
     -531.912197181100055      525.612248269999895         1        15        15     3889.0723223715     3970.0121996898     4065.5975918582
     -531.047311571099954      541.840352704710654         1         1       144     3743.4892396012     4138.7817349285     4205.6775260726
     -531.201997257000016      538.876956221708383         1       144       145     3780.3357734870     4097.3964796948     4196.1121695920
     -531.104173311700038      535.578785056235347         1       145       145     3818.8376819888     4115.0803725843     4156.3720925803
     -531.134963672899971      535.941713304911559         1       145       146     3810.2347848342     4122.5143400552     4161.9609113128
     -531.144306828300046      535.132634538974003         1       146       147     3824.1392901102     4121.2479718934     4150.9012117784
     -531.079986157999997      533.034531029680807         1       147       148     3838.1658061887     4088.1560161970     4165.7769293234
     -530.973489976699966      529.000205994942348         1       148       149     3869.2414548094     4058.3805086034     4140.3161648171
     -531.042779046499959      525.888683606316363         1       149       150     3895.3252859219     4026.3335479084     4133.7662820474
     -530.327465721900012      509.364741685158720         1       150       151     3850.8763811093     4040.4191944943     4149.2886197098
     -531.265701519999993      525.582241131058481         1       151       152     3881.0135046004     4063.2829466976     4098.2155278161
     -531.242303736099984      524.045452193594315         1       152       153     3899.5560112325     4028.6008229036     4082.5067174444
     -531.309143194400008      517.074386538911426         1       153       154     3936.0826655013     3991.0634418624     4033.1352293812
     -532.109032655499959      524.055951064184114         1       154       155     3897.5907497070     3965.7235133202     4080.9668032975
     -531.717844044300023      521.727446044460635         1       155       156     3912.4316325281     3977.3296778556     4074.4595839456
     -532.074240057800012      525.698992541483790         1       156         5     3923.6118238947     3947.6754053052     4053.9161421708
     -532.105501351599969      523.794147072088549         1        16        20     3913.7456154467     3940.4895517031     4062.9923744100
     -532.069578311699956      525.279701613253224         1        20        20     3892.6310986870     3961.2519996112     4059.0222406966
     -530.657039088500028      519.221808194241021         1         2         3     3807.0058001387     4100.3419585639     4118.2011909061
     -532.100821918099996      527.048808606596253         1         3       157     3897.8218081596     3978.7108291461     4054.1728918856
     -531.897188346300027      521.835629879962084         1       157       158     3891.8737497681     3989.4321913959     4093.5701973160
     -531.889825098200049      524.106865570992568         1       158       159     3896.1800308608     3989.7396170492     4096.5140152491
     -531.038981148200037      525.503450307140383         1       159       160     3880.8906515117     4022.1043282762     4156.9458860175
     -531.032056739800055      530.674466574860503         1       160       161     3832.0406233022     4058.1942828659     4204.7305828439
     -530.806636186100036      524.382330670430065         1       161         1     3781.4568013704     4124.0817630327     4163.8221454484
     -530.834199963200035      535.531015646984542         1         1       162     3743.8612190127     4150.9066431041     4220.8556971832
     -531.708731778699985      526.946192795836055         1        28        23     3868.5333620418     4017.3707125514     4081.9055179609
     -532.021634851799945      522.336495642277214         1        23       163     3882.4896371430     3987.0859810322     4064.7388875497
     -531.962680286099953      524.375776656110816         1       163       164     3879.7484095985     3982.2804785544     4091.5940994428
     -532.015113029499958      527.348267199294355         1       164       165     3883.1381578191     3978.9560496549     4089.9133227696
     -531.774979352299965      521.571855974022242         1       165       166     3888.1695866941     3969.4451133768     4099.1094759078
     -531.796072423700025      524.914099939699895         1       166       167     3889.9782838659     3973.6669276500     4086.8017367705
     -531.755800679100048      521.291821218703717         1       167        11     3893.1128587142     3973.8562166322     4070.7467733342
     -531.906152437400010      527.937180369395378         1        21       168     3880.9669893570     4001.2498867035     4053.8153628436
     -532.113671076599985      527.836824424202632         1       168       169     3903.8000317308     3969.5950174413     4047.1920662146
     -532.121480725600009      527.613351143035288         1       169         3     3923.0370043656     3946.0715354877     4050.6740307417
     -530.952961837600014      545.395031230598988         1         1       170     3723.8954902202     4177.9968009586     4236.7188989610
     -531.240206406100015      549.179872506759125         1       170       171     3725.1449371419     4176.2256872615     4212.7304438423
     -531.350375970200048      549.493876695979679         1       171       172     3725.7959358382     4185.0263608478     4210.3349469744
     -531.333359453999947      549.862844693699230         1       172       173     3734.7763409191     4180.0566877705     4216.7335269172
     -531.226035134199947      547.001861175276304         1       173       174     3749.1281113378     4153.7335215350     4224.4712180440
     -531.079181798300056      544.913483579428544         1       174       175     3750.3054205784     4150.1854429566     4247.9460421048
     -531.079070704200035      546.451220994789196         1       175       176     3745.3717253858     4153.3436821092     4259.7691544993
     -531.137403766800048      541.942156243480895         1       176       177     3760.6353988854     4139.9609642884     4219.7172242107
     -531.134382296500007      541.578059453797209         1       177       178     3778.4967041092     4131.0638422458     4204.9842272202
     -530.817087002900053      534.731901324826936         1       178       179     3792.2555231527     4109.0401290134     4233.5480701432
     -530.816942047600037      535.650266236873676         1       179       180     3792.4762603879     4111.0107067081     4233.2159806125
     -530.737336806300050      530.189514637595039         1       180       180     3807.9040369504     4104.5389168769     4210.9283679582
     -530.695709891299998      531.099281572535801         1       181       181     3822.5951652040     4099.2867184294     4192.3541295609
     -530.653851766100047      527.767024797023055         1       181       182     3812.7522691175     4098.5017945648     4217.8874709177
     -530.405650767499992      524.323555484074518         1       182       183     3836.2106829268     4093.8888361992     4190.6550163402
     -530.856408068400015      529.436529336717626         1       183       184     3835.5504505123     4075.4505001648     4199.6049962699
     -530.693236021299981      518.605568946347375         1       184       185     3811.5628234948     4040.8284631417     4265.3225322570
     -531.125109212600023      524.141147261916217         1       185       186     3821.5428702312     4001.6477064138     4320.8821137956
     -531.087954047500034      527.767629809661912         1       186       187     3816.8735271731     4009.0057878231     4315.6470960988
     -531.483092492700052      530.994687417933847         1       187       188     3841.3303481574     3982.5951247019     4295.1160968485
     -531.532303638300050      530.912183714259754         1       188       189     3876.0536827559     3956.7640427689     4263.6519566985
     -531.879564948000052      531.195684065082332         1       189       190     3862.5407117913     3972.7649039941     4223.2915822068
     -531.790415492400030      529.065029201682023         1       190       191     3867.5383181102     3970.7444535046     4218.2925071054
     -531.146212110299984      524.344052625104382         1       191       192     3860.1344737479     3980.0321790082     4292.3804925597
     -531.017369362900013      522.357542069231613         1       192       193     3896.8593442923     3964.9715352589     4269.5278401342
     -531.271655786800011      522.311172208102334         1       193       194     3836.6611004462     4025.1228502457     4291.1577009099
     -531.460762935599973      527.396878307819065         1       194       195     3859.2911409808     4015.0738155712     4241.4242249326
     -531.465846616500016      527.938922502729611         1       195       196     3853.1944916482     4015.8371539368     4238.0804318001
     -531.626453690599988      526.641733968374865         1       196       197     3870.5877639926     3997.3437467281     4216.8045931228
     -531.021582257600016      523.704369406857836         1       197       198     3908.9501061494     3973.2564760032     4274.7512931975
     -531.054862468100055      519.771044655743026         1       198       198     3917.0002145413     3971.1869823363     4261.9810868563
     -531.032770235399994      518.360588806817987         1       198       199     3924.1023529950     3977.1211471563     4227.3611017753
     -531.104606564099981      525.343890042275689         1       199       200     3932.1975688360     3957.4054067726     4238.7036280889
     -531.149392911099994      524.464535194150244         1       200       201     3911.3544136982     3969.1866895774     4258.8427794486
     -530.683073231999970      522.451805853538644         1       201       202     3867.4881524291     4008.4223967858     4303.7912429958
     -530.584253775699949      528.432820022338092         1       202       203     3846.6235437656     4075.6800636680     4247.3649611286
     -530.539550692000034      524.037834970196968         1       203       204     3847.6059747660     4079.3977705894     4231.1833127578
     -530.556687268899964      530.900987194711092         1       204       205     3852.7799014400     4073.5629141631     4234.5845070299
     -530.454348217499955      527.241026383944359         1       205       206     3889.7554320671     4046.7168537483     4219.2990054412
     -530.322670648300004      530.057518064638543         1       206       207     3952.6713596737     4007.8678012014     4231.2189590797
     -530.278364351000050      535.513619257558616         1       207       208     3962.4768879472     3964.7943521727     4266.2788013499
     -530.903546656999993      548.475853504925112         1       208       209     3947.7946547339     4020.8069751956     4175.5632522207
     -530.780943288199978      546.475134066671899         1       209       210     3968.4283619852     4028.5337056850     4137.3782266042
     -531.032791173900023      549.482225340142577         1       210       211     3968.6031168159     4031.6179444021     4121.2338380965
     -530.562294519200009      540.957356188975837         1       211       212     3971.0264345016     4031.6084619529     4104.4814907677
     -530.681473813000025      545.124551384005599         1       212       213     3958.0273236903     4039.2032706114     4106.9004889287
     -531.034064658700004      549.490876082190880         1       213       214     3948.6510279761     4038.3571123963     4135.0674554364
     -530.856372357900000      546.898012896023261         1       214       215     3918.4262042352     4063.4048366795     4144.0235722503
     -530.363295980999965      534.385229802583922         1       215       215     3919.9580259520     4077.1170474418     4156.5487063063
     -530.270879457100023      530.717622653548801         1       215       216     3904.2980812146     4080.4691769906     4187.4577776435
     -530.281585444800044      530.505769035769504         1       216       217     3909.5351916035     4082.2581224310     4180.3766063101
     -530.261269205100007      529.765143702697173         1       217       218     3904.8710200301     4089.7048683639     4164.0799855040
     -530.286926688199969      528.842024984273053         1       218       219     3891.9894238296     4101.4847886573     4159.9467927141
     -530.422318382900016      534.898559563232197         1       219       220     3912.4585136459     4091.8663371442     4133.6093794124
     -530.456202148699958      536.405544213199732         1       220       221     3923.7458719719     4099.8665563018     4109.3109864907
     -530.775443953200011      541.219124411537223         1       221       222     3937.6940338866     4052.7347187086     4138.2107016289
     -531.103007202299978      547.163106734174676         1       222       222     3924.7065696419     4050.3540575130     4163.9413237422
     -531.103638405499964      547.157137216168053         1       223       224     3927.8771928270     4047.4874264772     4161.5328039185
     -531.029603382100049      547.228111059364778         1       224       225     3912.7000673448     4046.2342077086     4190.2997983515
     -531.080591369499984      547.664474176396652         1       225       226     3882.9171206688     4035.3071664419     4234.3938169709
     -530.973469272400052      543.396790568089045         1       226       227     3921.3384373419     4013.7845194432     4203.2711583727
     -531.224758989200041      550.787316544687314         1       227       228     3937.5023281859     4033.4141684528     4156.9928581832
     -531.106324685300024      551.265461487684320         1       228       228     3964.5115982066     4040.9727975183     4124.9634974464
     -531.111514222400046      551.397026104734095         1       229         7     3973.6612042175     4043.4091925699     4106.3394821672
     -530.752787602199987      524.177496815644304         1         3         1     3790.6210611018     4110.1660730951     4132.3629826492
     -530.911835482600054      543.580839582186968         1         1       230     3715.4324565706     4167.0637504307     4231.3877726693
     -531.233659819900026      547.131151812143912         1       230       231     3705.2891246213     4170.2332619976     4229.7717338953
     -531.474392187300055      549.895158804839184         1       231         9     3704.7517694884     4178.0784805245     4203.8654689286
     -531.590798519300051      550.521309264778324         1         8       232     3708.5465416416     4139.6140187850     4243.5964896953
     -531.125374736099957      547.343820500141987         1       232       233     3717.4632473709     4159.0958967168     4206.9207896040
     -530.960483657700024      534.407732302844124         1       233       234     3733.5636070458     4126.2588085872     4220.6376406961
     -531.357385216199987      541.261810187015385         1       234       235     3732.0077157317     4117.2399328532     4229.8315892200
     -531.194297600200002      535.101516668683644         1       235       236     3752.3954211564     4093.1764643334     4255.2416079850
     -530.927951290999999      527.996733563025828         1       236       237     3874.1477476846     3986.2927993505     4222.7137916626
     -531.096841865499982      529.137131181061591         1       237       238     3831.1659012619     4016.5291776202     4215.5505955637
     -531.082900283700042      530.554448435631912         1       238       239     3853.6979618171     3995.3427301549     4230.0604049690
     -531.441590999399978      538.670409333852035         1       239       240     3847.7151220865     4019.7400344413     4208.9800430613
     -531.410760949200039      533.691180803807924         1       240       240     3827.6844045029     4028.5355645670     4212.1358386165
     -531.377032134000046      535.600362788669713         1       240       241     3823.9071417074     4028.5721244525     4216.2751582747
     -531.384014174700042      536.788808917442566         1       241       242     3838.6042865567     4016.9017978372     4221.9213679888
     -531.399840951400051      536.628852228144069         1       242       243     3851.0905605138     4014.2321634603     4228.7169196120
     -531.177335554800038      536.429466742564159         1       243       244     3840.7367133220     4043.5425952502     4230.2475244070
     -531.125713586299980      533.936267003376656         1       244       245     3803.7660185344     4058.1676179480     4255.1351132682
     -531.125016677200051      537.335596353795950         1       245       246     3797.5359030972     4065.2763616987     4253.1288272245
     -531.511733885899957      539.164170155308739         1       246       247     3811.0307391565     4040.1280274107     4238.6217512833
     -531.486217449399987      536.887972979596839         1       247       248     3808.8747610800     4038.5261204227     4235.3554906215
     -530.970549882999990      526.786633287010659         1       248       249     3796.0318466749     4083.2058016042     4176.0211106145
     -531.224053095399995      537.015642913277588         1       249       250     3811.6645024025     4105.0251212369     4155.1513087170
     -531.244732355600036      533.414113165761364         1       250       251     3811.7312829887     4096.4431580954     4157.7898030422
     -531.256975171800036      531.562650379765955         1       251       252     3815.8902814799     4087.6612045744     4163.4865441287
     -531.499682834700025      534.344200621282425         1       252       253     3812.9555611452     4024.8080574350     4217.6676837829
     -531.469260814399945      532.155058182803486         1       253       254     3814.9302313882     4016.7829376212     4224.4663426560
     -531.204735560600056      530.267309923818971         1       254       255     3826.7285210405     4059.7360271235     4201.4446076471
     -531.203596710099987      531.855607056635677         1       255       256     3834.5580943825     4052.6009112249     4200.8988541517
     -531.187138512000047      532.688654144756470         1       256       257     3834.8185806864     4039.1186441030     4234.0839655292
     -532.333976319700014      537.071132158692876         1       257       258     3835.5729564137     3986.6153506080     4173.9886041697
     -532.335242059799953      536.143874997591979         1       258       259     3838.6175494330     3970.7292113834     4177.4589883303
     -532.342847636699958      534.636803580475544         1       259       260     3828.1663041369     3980.3787030014     4170.4299017939
     -532.336245615000053      526.476215224077919         1       260       261     3887.1470360799     3939.2112487785     4070.8134964390
     -532.265931983299993      524.391476428826536         1       261       262     3887.3996324281     3939.4104150590     4058.4497234102
     -532.033250078700007      523.251969564583192         1       262       263     3897.1128168648     3956.1004230886     4061.4315019004
     -532.078036570600034      521.993275795726163         1       263        13     3907.0306530652     3947.4483487341     4049.2686568008
     -532.118056247899972      524.430866798268880         1        16       264     3925.7759913619     3936.2524464896     4058.6275794954
     -531.966792293099957      529.994097589945227         1       264       265     3894.1024952030     3950.3149146589     4156.8694128247
     -531.977324101599947      523.139785880164936         1         3        26     3924.8868907122     3954.1442634842     4031.5569763516
     -531.980032368699995      520.111737837159012         1        25        25     3924.6079294366     3960.1218009274     4010.3706049638
     -531.948380047300020      518.688828151268467         1       266       264     3921.6190592798     3957.2204563909     4025.5441986115
     -531.981061409799963      525.848710402137726         1       264        18     3919.8001123564     3953.7705271575     4052.1176622143
     -531.907121856999993      524.824874422981225         1       168       168     3886.1111957034     3999.8602001289     4042.6601225629
     -531.944825670600039      520.662511983475270         1        26        26     3933.9151173316     3949.9472779449     4018.1010773976
     -529.947620638900048      525.120381293072796         5         1         1     3737.3892184134     4164.5156034984     4164.5156047053
     -531.763999649999960      529.461934894712272         1        14       267     3903.7606883060     3967.2493431879     4100.7943894596
     -532.091371112599973      532.640450433730507         1       267       268     3858.9395067746     3974.1729507093     4172.0642166648
     -532.053453566500025      530.880258644397259         1       268       269     3893.8356922492     3952.7534597473     4103.7992830364
     -531.989195272700044      526.205981099956034         1       269         5     3923.2602589717     3941.1449778448     4059.5383855276
     -531.993714269700035      522.249044909921054         1        26       270     3922.4024843885     3961.8537435844     4020.2218493150
     -532.090753489500003      524.316992913138620         1       270       271     3919.7860672454     3968.9794714921     4023.9449923423
     -530.726939643599962      514.019450026855907         1       271       272     3835.8825662510     4064.4685168250     4104.3410044941
     -532.063480590299946      526.844197133894681         1       272       273     3876.7630257955     3992.6761792417     4065.0423644880
     -532.018089894099944      526.270613045741129         1       273       274     3877.1287733440     3990.6340658867     4065.7677387308
     -532.040275320199953      527.588049673926434         1       274       275     3871.3137054152     4006.4162120745     4060.6888891599
     -531.920464607100030      526.333544595674084         1       275        29     3870.3548768696     4007.2829341724     4056.5879427452
     -532.126010524799995      526.407824780819283         1         3       276     3914.8609461772     3962.5170182529     4053.1784691293
     -532.085844356000052      525.490693583858729         1       276       277     3904.8902977185     3963.1983656692     4064.4357865072
     -532.096544791399992      524.705360028282371         1       277       278     3914.1290575097     3964.2987795065     4043.7877132468
     -531.860592465900027      522.086390533112308         1       278       279     3900.7711894036     3991.3836576637     4032.9118153684
     -531.883748996899953      522.688572454377208         1       279        30     3889.5184087589     4006.1148837937     4035.9365225945
     -531.044189202199959      540.894613773090668         1         1       144     3744.4304719747     4132.6939373232     4205.3459574193
     -531.192621508899947      536.002323412420310         1       145       145     3805.5010086183     4104.2160298843     4167.3474489168
     -531.229037039499985      533.738649448915112         1       145       280     3810.8024039074     4075.3212617771     4172.1162082453
     -530.835262690800050      527.807342792581380         1       280       281     3826.5821811456     4084.1173532462     4169.6421362909
     -530.937265904300034      527.133958620351336         1       281       281     3816.7755470701     4080.0602928450     4187.0709219143
     -530.958148305500004      528.401134186082004         1       281       282     3819.1463578918     4078.3534137256     4196.4565685394
     -531.084107969899947      530.102803291794316         1       282       283     3811.8534670159     4060.2057639451     4232.8640652714
     -531.339368321700022      532.530920307722454         1       283       284     3807.5527526303     4061.4723948789     4260.6632059922
     -531.225769643800049      533.833235395120823         1       284       284     3808.7767175554     4072.2980271302     4263.8157533843
     -531.013581170799966      523.163801279274594         1       285       285     3803.0433339378     4078.7201780289     4213.4246286503
     -531.209394483900041      532.998867363594400         1       285       286     3818.9265535937     4061.2398069631     4250.5768573252
     -531.069396540799971      528.762697464415965         1       286       287     3801.9518442314     4079.2049782612     4227.1469189007
     -530.471148219000042      516.357808707370509         1       287       287     3845.8075550081     4067.1900099266     4168.5564163534
     -531.690227685299988      527.535659474775116         1       288       289     3809.1126507514     4098.2891610659     4114.7040164723
     -531.690279254299980      527.613539095269971         1       289       290     3809.1060435512     4094.5328956489     4116.8130864725
     -531.712260779700046      530.332872835331727         1       290       291     3798.5565485810     4109.9370130574     4138.1766229868
     -531.721305437799970      532.882938359741388         1       291       292     3821.7063903214     4081.0874880179     4134.5735474400
     -532.254755446400054      535.845693592964039         1       292       293     3905.7646795360     3986.8665698829     4103.8226944309
     -532.298984232099997      533.200883859562396         1       293       294     3923.8758828622     3990.3091036996     4077.8223811677
     -532.399253846700049      532.323137112014479         1       294       295     3908.8226306038     3981.4116526459     4095.3041839395
     -532.592937691100019      535.944413274910403         1       295       296     3883.0863951036     4011.4823918996     4072.6987297928
     -532.444313538499955      532.417853599808154         1       296       297     3871.1889161838     4021.8075274207     4064.1282858659
     -532.267118037200021      531.944103846338521         1       297       298     3896.5063475514     4001.2692400801     4024.4668346876
     -532.489812427099992      535.043025657578596         1       298       299     3865.5091428483     4014.9548340081     4045.3669091939
     -532.494616132700003      533.929797948428586         1       299       300     3873.0752596898     4010.2815241220     4029.0193692554
     -532.191101029700008      530.612004307620623         1       300       301     3880.7037198120     3967.2405499116     4050.9414828104
     -532.469353077099981      531.112657105958306         1       301       302     3887.4853774823     3963.5860747434     4045.5850346373
     -532.217184039199992      530.343854790584260         1       302       302     3868.7121529856     3973.4858104885     4059.1756677113
     -532.525985495800001      528.458349654352787         1       302       303     3887.6751700960     3966.5595765470     4040.5246964209
     -532.425804895599981      525.907898882043582         1       303       304     3889.0496797841     3956.5375599684     4040.6112101950
     -531.934058287199946      523.356012642987935         1       304       305     3909.6514430009     3963.1690191766     4021.3217327354
     -531.927609818400015      521.353777170997432         1       305        13     3909.2456608769     3957.1486528444     4027.1352721595
     -532.117900451100013      525.475095429002181         1         3       306     3922.4174496625     3945.3313766666     4050.7644779175
     -532.095389010600002      528.363099766497157         1       306       307     3918.2029342418     3940.6989171137     4064.4503845436
     -532.134867838900050      526.307742707605144         1       307       308     3898.9784485993     3966.0150816525     4060.3428408168
     -532.132326534999947      528.921402267136727         1       308       309     3881.9701271263     3983.0477667845     4069.3434425093
     -531.854142029900004      526.692627017851692         1       309       310     3887.1679868375     3990.6051144250     4093.7094612741
     -532.067312407899976      529.085036083640148         1       310       311     3868.2077607174     3993.3304597801     4096.2740974405
     -532.067204428400032      529.426985692389280         1       311       312     3860.7622611131     4005.9734301084     4097.5445835125
     -531.973987789200010      523.035617065023189         1       312       313     3897.5503714538     3991.5733199630     4040.3630151071
     -531.916872917400042      528.378450381813309         1       313       314     3883.8873850567     4013.1654062012     4046.5752016392
     -530.537529099800054      522.865296584485463         1       314       315     3900.9164787755     4044.7491315095     4170.1006810629
     -530.549427621599989      516.544325833946004         1       315       316     3925.9126022706     4026.4225142524     4166.3208289457
     -531.371624057799977      515.904102002483000         1       316       317     3918.5295767208     3987.3382304768     4186.7075134085
     -531.406437609699992      519.778864284925703         1       317       318     3938.1851545856     3992.1168634551     4167.8662878869
     -531.346034027199948      515.823719911594367         1       318       319     3936.8576634636     3984.7633641599     4175.1197640303
     -531.702913289900039      527.000615287978803         1       319       320     3936.8194128252     3981.0034975836     4189.6033698369
     -531.771668579600032      531.138757776888269         1       320       321     3905.2460036592     4020.1598265851     4179.3314637658
     -531.590523175399994      530.520543170164729         1       321       322     3922.0269640559     4002.8374860612     4164.0152220383
     -531.568510175000029      533.728329540376421         1       322       323     3918.2742944967     3991.6811907645     4179.6413014727
     -531.564359482800000      534.063179489473328         1       323       324     3912.0380961621     3997.8563951695     4178.9933770192
     -531.473196144999974      531.230373157934196         1       324       325     3894.7661259122     4033.7395187570     4141.1175146093
     -531.631993498800057      528.482523870681007         1       325       326     3866.4444978160     3978.7176804488     4235.0765747358
     -531.830577614000049      525.919299155811473         1       326       327     3887.1694869580     3948.8656825900     4286.9642582930
     -531.969759448300010      530.235268127855534         1       327       328     3872.5368975284     3944.0714373345     4249.4938911299
     -532.034250224700031      523.884810807525582         1       328       329     3893.2192233451     3947.4141677495     4197.3300877416
     -531.766001310100023      528.444452683277291         1       329       330     3907.1023012794     3972.0105695769     4158.7729597093
     -531.842120403100012      529.902269382887312         1       330       331     3908.1778988592     3949.3982154012     4168.9617773138
     -531.881531436700016      532.575680144249418         1       331       332     3903.1408562938     3955.3243465831     4164.8463947996
     -531.912528872899998      534.243999951419596         1       332       333     3901.9773051838     3962.9702001770     4160.8308347546
     -531.918870960299955      528.388289330222165         1       333       334     3896.5426379705     3981.8620491129     4137.8739609238
     -531.883983391600054      526.295754590215552         1       334       334     3897.6735842789     3965.7296800186     4128.5989431539
     -531.917903960400054      530.348731447186992         1       334       335     3887.6673303074     3992.3722792456     4144.1407721382
     -531.918792730200039      531.239078898072876         1       335       336     3883.0016586857     3997.0382421910     4150.8333281347
     -531.713558750200036      527.192144058098620         1       336       337     3878.7822662622     3990.7741835750     4156.8054771646
     -531.914045731900046      527.425562507072186         1       337       338     3906.0966504836     3967.4653432419     4109.3325412509
     -531.933677643800024      526.357343692763720         1       338       338     3915.3337156183     3949.5298284250     4104.7049687937
     -531.699236360499981      525.147819044574589         1       339       340     3903.0565303567     3943.5747303586     4158.4394310648
     -531.580224198100041      526.996596532813669         1       340       341     3911.1580275761     3956.7757067777     4182.0383903364
     -531.128236911200020      523.054021138423650         1       341       342     3916.0851959739     3955.9345262810     4177.0384358010
     -531.732045511500019      532.813573599866686         1       342       343     3941.6347711866     3974.1828960271     4150.8848220493
     -531.092755484199984      526.901537432908754         1       343       344     3900.5167252839     3981.7894818982     4256.4364236738
     -531.411390783999991      524.492167251752562         1       344       345     3907.0555824645     3982.8301209069     4218.9745103842
     -531.673576439299950      526.947569157877638         1       345       346     3893.7774501561     3988.7511480736     4208.3004806136
     -531.732385501200042      524.700539472155015         1       346       346     3879.8715542339     3970.7933144613     4223.3889791892
     -531.824786657100049      530.492413438900257         1       346       347     3866.5365012102     4002.3195883506     4217.9435573763
     -531.782889347099967      527.639079656304261         1       347       348     3886.6309462738     3972.7584020436     4196.2638279674
     -531.785685812300017      526.854179759855924         1       348        10     3886.1168795551     3972.4163916558     4191.3618147124
     -532.053587230200037      520.442893633019480         1         3         3     3921.0791423634     3964.0366047802     4025.8947934253
     -532.079802614700043      526.658609830645901         1         3       349     3909.7278028757     3978.3156493541     4046.1492848868
     -532.029518252499997      521.971360529659592         1       349       350     3917.1511298892     3982.6725413784     4025.5881618708
     -532.018368078900039      522.631234388316670         1       350       351     3922.2660717861     3976.9467011292     4055.5358245232
     -532.020584783399954      529.178570924683868         1       351       352     3922.3512240739     3979.6377393858     4075.0617533586
     -531.955220533300007      525.934141874252077         1       352       353     3909.7122420061     3985.3782799799     4088.1572258998
     -531.983024455700047      529.893976760730538         1       353       354     3895.3502200145     3990.6679263471     4103.1075144219
     -531.984223343000053      531.036283437020529         1       354       355     3894.2952532506     3992.7071891050     4102.0546566554
     -531.935030279400053      529.002595843312974         1       355       356     3894.2339814634     3990.9468230619     4099.9278550688
     -531.914365060699993      527.451580529284001         1       356       357     3900.9499028527     3973.5805787918     4111.3404001828
     -532.235550753799998      533.170665543082578         1       357       358     3908.9390773967     3940.8686462295     4151.6126187518
     -532.278026067500036      531.686033094812501         1       358       359     3877.7203859643     3971.0305432180     4155.9132510652
     -532.332067302500036      536.428530099154841         1       359       360     3840.6785657598     3997.9757728510     4189.0160921436
     -532.246870825499968      530.057627413460750         1       360       361     3894.8808236179     3932.5286941472     4186.0501967229
     -532.251558596499990      531.436029790524117         1       361       362     3899.3372827131     3933.4236752178     4187.7174418941
     -532.479171295500009      528.273770607248480         1       362       363     3893.6434732568     3928.7916763905     4166.4413676346
     -532.449691268299944      527.775398714035873         1       363       364     3883.6193706914     3936.2892012502     4166.2450460030
     -532.372869594999997      524.321560632079581         1       364       364     3873.3150130819     3951.9147880646     4159.0889705308
     -532.136726058300042      528.468612783962044         1       365       366     3891.1023360330     3950.9962650139     4167.1981105741
     -532.151036303700039      530.787090307884682         1       366       367     3886.4979232805     3954.6117243721     4186.8600959762
     -532.119628887600015      523.784009873026321         1       367       368     3893.8128143880     3943.9024103849     4196.3828175660
     -531.992212962899998      527.760119109451125         1       368       369     3899.8784695650     3932.3845165905     4201.3242511672
     -531.992009466399963      528.878559533574276         1       369       370     3906.2002056599     3921.8249173726     4195.5970858553
     -530.996715531499945      525.722342928858097         1       370       371     3849.7280057433     4023.0613560233     4203.7795624668
     -530.930470834200037      526.115236368095566         1       371        32     3868.9804045148     3997.8251174857     4227.3829069212
     -531.075285958800009      546.781504747973145         1       140       372     3742.6589152032     4121.6053506702     4266.6064006202
     -530.986249051100003      537.532621011714014         1       372       373     3769.2822135123     4124.8028715255     4222.6256010855
     -530.957476334599960      537.091088227814566         1       373       374     3758.0890887161     4124.6703042683     4235.1002812103
     -531.241654782200044      539.273322423490413         1       374       375     3739.8425206744     4115.6822157947     4262.6055242843
     -531.131525780500056      535.895433639520093         1       375       376     3791.8048695636     4068.1952052390     4253.8560321477
     -531.170135859299990      540.167509317331564         1       376       377     3782.6209439571     4071.8943714294     4285.4460008203
     -531.451219815900004      538.706845783079643         1       377       378     3816.3955291537     4043.7627414340     4271.5452658353
     -531.256217650099984      534.753021246132107         1       378       378     3800.6345379691     4069.4454867846     4245.9531245348
     -531.159373545900053      531.367515406254938         1       378       379     3796.9188629104     4079.4357015873     4265.3972636372
     -531.223623218400007      529.552646228258254         1       379       380     3790.3591895806     4079.6789979719     4270.1595499027
     -530.819107654799950      521.067778501248313         1       380       380     3784.3492351797     4082.6230070793     4235.2657763719
     -531.151763662300027      526.227107339209738         1       380       381     3794.0487351338     4082.7776578075     4255.8223885789
     -531.170616149699981      524.533482437496787         1       382       383     3795.3499695483     4086.5368728948     4222.6696765895
     -531.191130617600038      523.782701100734016         1       383       384     3796.6420498000     4082.6661221759     4228.6779027914
     -531.195365762500046      523.186195583358312         1       384       385     3803.7505293884     4075.7378716204     4230.1315074109
     -530.929749317700043      523.140979185164269         1       385       386     3794.8892367624     4109.2729928653     4205.4985714631
     -532.191868283700046      531.503430422265637         1       386       387     3833.9157220867     4035.7964524279     4161.8146858525
     -532.175830663900001      532.756996799445346         1       387       388     3842.7533511946     4029.7652723861     4169.7866916606
     -532.375882259599962      535.929648844850476         1       388       389     3837.5993812524     4045.8784314223     4168.2946915305
     -532.586271786999987      536.362169162593318         1       389       390     3850.2847127319     4028.5048414650     4144.9304718642
     -532.345921956199959      531.055001923941632         1       390       391     3859.7596257761     4024.4609210961     4158.4295952201
     -532.179868262800028      532.987806300601733         1       391       392     3841.0902129306     4082.5484106243     4153.5919814138
     -532.257521621599949      533.037865017240961         1       392       393     3808.7583649329     4153.5866470360     4167.9634467425
     -531.994046182200009      529.522317885171901         1       393       394     3840.8092106464     4106.1346518934     4163.6601139018
     -531.995395118000033      529.396574720459625         1       394       395     3841.3009615589     4069.2098051518     4177.7375888119
     -531.978336061200025      532.054691778696679         1       395       396     3861.8899419283     4021.1189461603     4182.6206219205
     -531.896394444900011      532.924953242477613         1       396       397     3835.9600635093     4075.7367826953     4164.4719824063
     -531.903148879300034      532.702732025668865         1       397       398     3843.1393036711     4067.9925624233     4157.9249181409
     -531.995489525700009      530.565914461808575         1       398       398     3896.5454464114     3969.9641341368     4168.9202847725
     -532.004839441200033      531.827347619092620         1       399       400     3898.8613525605     3975.4108379816     4154.0605682586
     -531.688017118900007      524.918322316799845         1       400       401     3892.1079676107     3997.7187094374     4092.7174172118
     -531.899455181999997      526.206200479060499         1       401        15     3892.0233242262     3975.0463441140     4087.8951275261
     -531.711242191300016      524.069350732455405         1        15        15     3919.5457737497     3957.7741817451     4115.0271559812
     -531.864148535300046      529.027674796055067         1        14       402     3895.6995053795     3978.4836684039     4096.9869712205
     -531.901169711799980      527.652525897470127         1       402       403     3902.4681954225     3977.9706595870     4087.7255313255
     -531.984942262300024      525.059669281490642         1       403       404     3904.9348728219     3982.8760464711     4066.9573493340
     -532.053153490399950      526.433260030981046         1       404       405     3888.5237690605     3989.3317758181     4064.0622575386
     -531.925319946900004      528.128935053858072         1       405       406     3895.5999758370     3986.1411757653     4076.0087720774
     -531.921100957800036      528.051726352892274         1       406       407     3892.7768798036     3985.5849101843     4075.7392258703
     -531.916848048699990      526.789526333604272         1       407       408     3896.3207142317     3968.9103586409     4084.3024539088
     -532.115949313100032      529.843711894646617         1       408        11     3867.6908964462     3985.1162032575     4128.8526447352
     -531.947366811700022      524.814401398582049         1        11        11     3881.6060983978     3984.2421363719     4075.2418982865
     -531.871565536399999      527.850883105283287         1        11       409     3871.0440979542     3983.0459863721     4164.5604254182
     -531.532133063099991      529.857962434646083         1       409        10     3878.0257285440     3970.8869075977     4241.9957409313
     -530.667561598500015      517.402431417756929         1         3        21     3807.7249539798     4094.9680035118     4108.1220219619
     -530.684506299600002      518.961277201677376         1        21       410     3805.9695863102     4098.4431715171     4133.3512336274
     -530.916943504799974      522.308258491373408         1       410       411     3851.9937878083     4048.1686082952     4129.8386206734
     -530.776872948100049      516.112597164952717         1       411       412     3852.3486179810     4052.6014511879     4115.3901706554
     -530.774854347100018      518.657570868916991         1       412       145     3834.3614511501     4077.1926178222     4127.6658682971
     -530.785688345700009      528.579678974060357         1       145         1     3771.0524781453     4138.3011441711     4171.3986404463
     -531.870050620699999      521.891844164051236         1       158       413     3895.6090941781     3988.0492948416     4095.6416688335
     -532.003421050000043      527.178921415714058         1       413       414     3886.9007200113     3981.5221161625     4073.8940948066
     -531.979002434900053      525.562997049932051         1       414        31     3882.4303468043     3991.6588425814     4061.2167472025
     -532.048667327600015      526.320928248278506         1       157       415     3893.6942307249     3991.3795949988     4059.7559442948
     -531.888003007499947      524.104189079961884         1       415       159     3895.0786369757     3990.9869459417     4094.1970157402
     -531.028836146699973      524.493337290190425         1       159       160     3850.3126863398     4035.7645833916     4180.0326247567
     -531.041929525199976      531.309112117410905         1       160       416     3883.8124718892     4013.8984177883     4187.3320375165
     -531.044110533400044      522.470896991686345         1       416       417     3898.7855347184     4005.5890542004     4150.2492801730
     -531.902182638499994      522.621354255243887         1       417       418     3916.0755285105     3958.3930271366     4110.0010092240
     -530.599837334499966      524.065693947721115         1       418       419     3904.8804809034     3991.2657981810     4182.3381893213
     -530.878418528800012      523.347244436076721         1       419       420     3878.4051855598     4009.3192793586     4220.0396193287
     -530.885953413399989      525.510776451701304         1       420       421     3878.4885993314     4007.8234955197     4231.4254131094
     -530.886307158300042      525.398126028033857         1       421       422     3880.4788085215     4008.4396850469     4234.8426304070
     -530.819619394899973      523.445604689225434         1       422       423     3878.1786882958     3997.5587279965     4246.4279125339
     -530.919560891799961      524.351324216338185         1       423       424     3858.3791738713     4012.0225383902     4253.1400869723
     -531.024028002000023      526.394395910504500         1       424       425     3845.6610663558     4005.8140475601     4261.4975742066
     -531.025841524700013      525.424263030285942         1       425       426     3856.1734212889     4005.7326630572     4251.3546589858
     -531.028452900099978      525.596453555934545         1       426       426     3852.1840759897     4008.1657102722     4254.1296021902
     -530.853439852200040      524.833950609853559         1       426       427     3874.4150396852     4008.7378844763     4273.0635840364
     -531.128703375900045      531.263581311512098         1       427        36     3868.7793501287     4025.1412148824     4227.3166818062
     -530.771729265699946      527.293797475504334         1         3         3     3782.8819776198     4115.9117874197     4160.4124580425
     -532.100950578800052      526.713917386090316         1       277       428     3901.2389441459     3970.2516903791     4062.5982613259
     -532.036842932300033      525.016112342735710         1       428       429     3898.2761934776     3968.8780778158     4052.1302959316
     -531.800647286200046      524.766240915134631         1       429       430     3921.8315685518     3935.7187792748     4070.4590060878
     -531.686428404300045      527.041629001230604         1       430       309     3890.1676130661     3973.3646816129     4112.0774833837
     -531.895957005399964      528.772517780305861         1       309       431     3869.0262421107     4009.6491017408     4068.8358915015
     -530.824885412999947      525.210746967611385         1       431       432     3815.1802664824     4070.4165123795     4173.5283221221
     -530.944142338399956      527.449728206109171         1       432       433     3833.3039172712     4064.0652538031     4158.5598631443
     -531.305512441699989      531.712812544223311         1       433       434     3890.4177354978     3990.9242563446     4144.3492115147
     -531.177185226899951      532.484485606725571         1       434        35     3873.8977373176     4012.1158729296     4173.8271556887
     -530.981821176800054      543.118786653396796         1         1       435     3740.1325811203     4166.2022778711     4210.5518448893
     -531.292577518399980      550.117630949121462         1       435       436     3747.5445674278     4167.1823630834     4191.4181988180
     -531.199204727099982      548.237229277412098         1       436       437     3729.6812671886     4176.2330662721     4205.8480854592
     -530.756336317199953      521.555678537756876         1       437       438     3795.5579451531     4090.3338379118     4126.2071795144
     -532.021518282499983      524.798056475749036         1       438        24     3912.6908206406     3956.3501233158     4037.4812101652
     -531.903739885299956      523.587993874635231         1       157       439     3888.7336366675     4003.7870833156     4034.5916168609
     -532.032317016900038      532.274995171675869         1       439       440     3869.9981472592     4015.5098013283     4076.5659277100
     -531.989730244799944      529.800477681696407         1       440       441     3866.3492118677     4004.8477369892     4092.1566742648
     -531.883535563699979      529.582137620372919         1       441       442     3875.1105226025     3982.6102524307     4107.0644019018
     -532.124151204600025      529.725014173634463         1       442       443     3891.9203481570     3952.4730974483     4100.3714136680
     -532.124829831900001      528.215239370890686         1       443       444     3905.0604465619     3943.8675258364     4081.8553198613
     -532.007714554800032      524.047013526403475         1       444       108     3895.4558955106     3958.9704913695     4061.2189817158
     -531.982265919299948      524.114166313557917         1       108       155     3892.3630648574     3957.2693644304     4088.4287670998
     -530.726417218500046      518.645054022955037         1       155       445     3868.7129325216     4035.8714397990     4111.7812206853
     -531.132445511399965      528.966492189659562         1       445       446     3859.2187923968     4031.8742622610     4149.3853400306
     -531.398994777799999      536.699807034933770         1       446       447     3829.9335766534     4040.0288998059     4161.4258092739
     -531.454833197400035      536.781613718338917         1       447       448     3831.6873116820     4034.4066717116     4159.4124566745
     -531.219200532200034      530.303538001917218         1       448       449     3883.2982724833     3998.8190724480     4121.0997423268
     -531.309453361500005      535.039417152192300         1       449       450     3895.1422651555     3988.6372494856     4141.7091107097
     -531.052468553599965      531.424606690135874         1       450       451     3856.1834759454     4033.8964124695     4214.3204581639
     -531.052542955599961      530.552745162655583         1       451       452     3860.5589523144     4031.9615328212     4213.4681046068
     -531.204334347699955      530.226534746102402         1       452        35     3848.8592844174     4029.7599586912     4204.1534608609
     -530.615897366399963      517.518361662598522         1         2       453     3822.5786509853     4093.5636565559     4109.7537122366
     -530.620381630499992      523.492579396958149         1       453         9     3789.8611354171     4114.0308122122     4145.4956247917
     -530.728531391099978      524.838185753607377         1         9         3     3792.2855353635     4105.7535339419     4138.3630087008
     -531.123178562699991      533.934728526681624         1       161       454     3839.8976063638     4053.3730614799     4200.8188380512
     -531.101842692300011      529.602907994612224         1       454       455     3847.4710245351     4044.8847339497     4195.2483524357
     -531.110885944600000      531.555592305664732         1       455        35     3860.7586149039     4031.1140741089     4190.8790307350
     -531.133956047400034      533.974555212559267         1       160       452     3845.8012430773     4027.6589727256     4223.4898907888
     -530.954162783800030      531.336407976956366         1        36       456     3879.4360063637     4039.2955120467     4188.5336331010
     -531.166263306899964      532.995853781075311         1       456       457     3864.7689314455     4052.7444326070     4151.6191661013
     -530.902527308499998      531.992741250808194         1       457       458     3874.8963518151     4056.9175364827     4184.7850799023
     -530.901628264300030      534.768896249780937         1       458        39     3877.7356740754     4062.3001315710     4185.7945929513
     -531.979763976900017      524.463763482316836         1         3       459     3914.1800156539     3945.8825407564     4059.2432918982
     -532.549613270999998      529.292623509404621         1       459        89     3895.7628697737     3938.0190932455     4061.5971034776
     -532.074719423899978      525.105182979361757         1        89       460     3880.4636173049     3978.5746030725     4077.4053840212
     -531.962672309399977      525.993838725808473         1       460       461     3866.2405529424     4007.0604587893     4067.8628005808
     -532.713583549100008      530.839975080676368         1       461       462     3858.8678131374     3944.6002100731     4100.0228147431
     -532.762784773699991      535.131499208033233         1       462       463     3859.4196880894     3949.6909673847     4111.9502041655
     -532.717080047700051      531.695669177586183         1       463       464     3856.9671812978     3951.1695839228     4112.0219751688
     -532.581153090500038      532.715776100118433         1       464       465     3861.5587705780     3968.5735275787     4106.0152266783
     -532.660885529999973      533.109244358867159         1       465       466     3863.4856356629     4011.8579166455     4055.7816405476
     -532.655902275000017      535.357760075640499         1       466       467     3852.0943895035     4031.7202724255     4038.5696769311
     -532.650459984699978      533.623903850423972         1       467       467     3888.3183409311     3983.6896751713     4034.7923935586
     -532.561536941499980      532.876696057629260         1       467       468     3852.0679314444     4018.6341004377     4045.3375805401
     -532.474458303699976      535.188689808481740         1       468       469     3847.5630151527     4009.7978599487     4080.0279780929
     -532.266884650499946      532.911052762506642         1       469       470     3876.8335042212     4003.4258709351     4099.0248035568
     -532.330504454499987      533.422590452967711         1       470       471     3890.8792816980     3989.0139331311     4110.0784409525
     -531.781762589900040      524.618969291837971         1       471       472     3858.4077131339     4018.8418329017     4197.6952166182
     -531.796246648400029      531.453479048320332         1       472       473     3840.5217389360     4041.2726085740     4240.3733621311
     -530.597288872899981      512.229446277546117         1       473       474     3872.8863563075     4045.1554284872     4258.9668445548
     -530.880976446400041      518.151846473832506         1       474       475     3872.4104606141     4033.4192249272     4214.8563611612
     -530.988158516300018      514.935214822178636         1       475       476     3851.0893587123     4017.1348382810     4267.0749720755
     -530.992411940000011      517.377806937744822         1       476       477     3823.3493967335     4042.2454385371     4293.9798576461
     -530.980196073399952      518.039945339349060         1       477       478     3811.3565934707     4062.4774134396     4292.8693251179
     -531.018407249300026      522.284564951302400         1       478       479     3798.4612131352     4072.8113520353     4292.4630608651
     -530.950858574499989      519.961687543017774         1       479       480     3820.3605311987     4058.2053437820     4280.2317342332
     -530.694291502799956      515.736765844556885         1       480       481     3924.4332855607     3982.4363383518     4248.7877157648
     -530.841411867700003      523.963047435605063         1       481       482     3921.0676890394     4001.1990636265     4210.7570677255
     -530.813152658300055      515.369765198829782         1       482       483     3943.5185085216     3996.0524833448     4190.1925397183
     -530.445379130600031      517.975258776885880         1       483       484     3912.0874112802     4090.4793350871     4170.7669624294
     -530.430255989499983      518.314662717747979         1       484       485     3908.3415016781     4070.1288213790     4190.7995933267
     -529.680608641099980      503.027604612932009         1       485       486     3929.8752421966     4044.6698555602     4168.6566735854
     -529.753035319100036      517.146862011706617         1       486       487     3973.0860694768     4034.4088706793     4159.2373101583
     -529.771333051799957      523.170970082106123         1       487       488     3983.4937374381     4042.4962174986     4163.4468548067
     -530.105923918599956      522.474780501755731         1       488       489     3964.6179238160     4041.2673537608     4143.4242917069
     -530.119219756100051      527.160675625591239         1       489       490     3970.8767282165     4038.0137484901     4164.4534543131
     -530.297122390599952      526.485667728746307         1       490       490     3982.4537338458     4001.6717349192     4162.1166675765
     -530.128700629500031      521.618923279487490         1       491       492     3976.3064911883     4012.3351440785     4158.9094960846
     -530.336451627199949      531.957508436769899         1       492       493     3944.7428865663     4073.7796235712     4132.9593883724
     -530.338233868699945      534.979057348660717         1       493       494     3949.5351390425     4074.0617511959     4132.5848311965
     -530.271493035299954      532.749800353496312         1       494       495     3962.2456872840     4033.6276167218     4148.6728938071
     -530.106077717099993      530.173502307203648         1       495       496     3944.1773124881     4035.2515973072     4167.7857801675
     -530.231836508199990      534.060032540493808         1       496       497     3969.5210344462     4028.4507458248     4144.3301673946
     -529.990361823200033      521.004470233862548         1       497       498     3943.2583864304     4012.9886501994     4207.7180286162
     -530.295102910100013      534.227494526478836         1       498       499     3953.2505308683     4028.8779305662     4175.5289363419
     -531.094243322800025      554.191983808946361         1       499       500     3957.1360446580     3993.0776601750     4163.5446835000
     -531.049924693900039      553.034764911682601         1       500       500     3969.4893016279     3986.4921762425     4144.8458716018
     -530.808391142600044      546.683445723213822         1       501       502     3958.6104564154     4004.8999547086     4163.8963687031
     -530.903919605200031      544.162548555283252         1       502       503     3932.9906261811     4080.5090220107     4145.4005183147
     -530.920578534800029      548.980977604827331         1       503       504     3929.6163083953     4115.0264747534     4137.7321241566
     -531.372085350300040      553.342570018923652         1       504       505     3962.8640208817     4024.0726409999     4136.4231637035
     -531.285630007899954      551.386531830306581         1       505       506     3978.5758355489     3999.1959003086     4130.3171875016
     -530.988510692600016      549.248948158140024         1       506       507     3966.2216344259     4027.4733717193     4133.9795310080
     -531.011734362700054      551.723550600630574         1       507       508     3974.0140442480     4012.7847887196     4137.2455848957
     -530.848132730900033      546.323410684692703         1       508       509     3945.1078832466     4022.8558378313     4165.5847187299
     -530.884535617300003      549.856872762929470         1       509       510     3928.9530326404     4012.5978867488     4168.8698247948
     -531.005952962500032      551.336903485776133         1       510       229     3953.7984838271     4040.3045846668     4125.1694273735
     -530.554547528099988      515.638342090949436         1         3         3     3819.9261306782     4095.1878784173     4112.3828477796
     -532.010539856399987      527.421188810316721         1       439       511     3886.2762798586     4014.8416482415     4029.6508428325
     -531.861702327900048      522.556240679036250         1       511       512     3893.1636080707     4003.2648930838     4018.7563122169
     -531.986237278100020      528.245030673115934         1       512       513     3881.3444160245     4008.2091322976     4040.8262907363
     -531.978542018999974      526.099460865727337         1       513       513     3877.9137466949     4000.3521719006     4048.8057957335
     -530.768774061299951      517.715039398764020         1       513       446     3818.1173200613     4080.6599440723     4120.2361030813
     -531.134300626300046      530.378403922293728         1       445       514     3860.2760230416     4032.3310878366     4154.5930195179
     -531.135186025599978      532.190100850241606         1       514       515     3863.9685878160     4036.1137743071     4158.6896210724
     -531.133345461900035      533.540196259816867         1       515       516     3866.0219515269     4037.6758857803     4162.4114448060
     -531.134195205100013      534.015089267831854         1       516       517     3863.6753597025     4040.3607023133     4168.3800091499
     -531.011405217200036      529.065541746884833         1       517       518     3876.1886045264     4002.7815831158     4190.1721798545
     -531.123627376799959      531.641259002848528         1       518        33     3852.7405712057     4014.9574226247     4231.8039664928
     -530.777456028299980      526.083247220167436         1       280       280     3824.7192701706     4058.5423277237     4220.4300871246
     -530.748256183100011      526.143836326395785         1       280       519     3829.6635202737     4063.1854435270     4161.7310724099
     -530.990912720799997      529.357484971486770         1       519       520     3838.1337331539     4050.7687827936     4181.9942838824
     -530.944900163000057      535.479768421933841         1       520       521     3852.6624707939     4041.0403052362     4218.4305114958
     -530.861533990100043      536.295002025551980         1       521       522     3834.8897425668     4066.8949657877     4221.9352644292
     -530.944092815400040      532.096190921661218         1       522       523     3828.6207353141     4073.6890933409     4229.8331839193
     -531.721745935700028      541.318797624199419         1       523       524     3809.2847272432     4044.3925619978     4238.2500613902
     -531.696325486799992      540.196369185806248         1       524       525     3808.1655159222     4032.3379852571     4234.5967947293
     -531.312522173399998      539.634365184946887         1       525       526     3806.4993472313     4049.8868854677     4268.3816902050
     -531.406502090699973      539.301441069470684         1       526       527     3810.4788948138     4052.1404628354     4268.2612336334
     -531.417383548199950      537.749520195151035         1       527       528     3826.2820663217     4042.7722450841     4259.3502195196
     -531.232531000600034      537.663249983679293         1       528       529     3820.3561718252     4067.4541370044     4230.9024840848
     -531.175251314400043      536.945152284030200         1       529       530     3819.8080345770     4070.6485961898     4228.0538875603
     -531.122977742900048      532.414947411933099         1       530       531     3846.1216294521     4049.2744094403     4273.3454346297
     -531.395271425500027      536.093678747512286         1       531       532     3845.1908126913     4035.5881484030     4270.7023972344
     -531.006730471199944      531.783550115673734         1       532       533     3840.3422076245     4043.0778763613     4255.0452575776
     -530.925168143599990      523.309312616256307         1       533       534     3843.1494850618     4039.3338350529     4256.3389359277
     -530.936899691500003      525.706999392128978         1       534       535     3830.8692221423     4066.6173719062     4245.1416987357
     -531.175264109200043      539.561656155083710         1       535        43     3790.5017437795     4106.6727758550     4255.9651808222
     -531.265033886400033      549.148457120702574         1         1       536     3714.5958665889     4178.1234940059     4211.1728749701
     -531.261163003499973      550.259333277427459         1       536       537     3718.7284899663     4174.2553951644     4219.4361015383
     -531.175823948500010      548.042932818954910         1       537       538     3725.2769007027     4163.2924728816     4207.6307740476
     -531.512454155699970      551.115948881153031         1       538       538     3712.7802493588     4165.6283966751     4201.7264394182
     -531.334877467499950      545.087095331375508         1       538       539     3737.1701188438     4128.4532257209     4191.4654439989
     -531.527795786200045      540.373202528190291         1       539       540     3778.3455735581     4066.8298395721     4187.5171507957
     -531.565830976399980      534.850136628065002         1       540       541     3798.4167704705     4045.7355203443     4168.4448957490
     -531.498986981000030      532.032793063356849         1       541       542     3777.0567408754     4047.7757309176     4224.9579596504
     -530.901406598600033      518.348890663959423         1       542       543     3816.6696423609     4038.6163317930     4186.2908633970
     -530.530272122599968      511.958213370637338         1       543       544     3882.2201556564     4050.8713130908     4087.6603935200
     -531.423108132399989      524.494673592130880         1       544       545     3953.7769841003     3987.0331547711     4065.6089303121
     -531.578900128400051      526.578412165513328         1       545       546     3942.3422061256     3970.3334077067     4159.9781056923
     -531.709775685999944      530.384326286276178         1       546       547     3929.7247653136     3967.5877461253     4206.0699192911
     -531.743543213799967      532.680141788118931         1       547       548     3908.3283069033     3984.0105001614     4214.9528510170
     -531.746108934900008      529.522465416426257         1       548       549     3878.5728525351     4001.7814737839     4228.0942163980
     -532.097764966499994      532.097787762702865         1       549       550     3866.0318617769     3993.4109369179     4196.7957236400
     -532.148657905299956      528.515918709013363         1       550       550     3880.8758468926     3969.9419351593     4182.2975293280
     -532.082920530500019      530.245780397076828         1       550       551     3907.3080475287     3952.8985643736     4170.3950107159
     -532.111302306799985      533.981635403855989         1       551       552     3902.4654073785     3956.3831732662     4161.6939216414
     -531.682995400600021      533.925771300604424         1       552       553     3899.8302190916     3960.1634228025     4178.1535066060
     -531.833978525000020      532.659185899002864         1       553       554     3887.9829093160     3955.4665679581     4186.0468694876
     -531.602178005099972      525.250375705658143         1       554       555     3874.9154588570     3984.9733323630     4159.4638017777
     -531.454026841999962      526.231878069512049         1       555       556     3887.5783031226     3995.0669481147     4125.5507024243
     -532.419885128099963      528.939648236761627         1       556       557     3893.8975656406     4001.7893659654     4036.4115984970
     -532.466818418899948      528.740718780576231         1       557       302     3883.1001020062     3979.6604885610     4038.2467858401
     -532.255864917400004      525.914691150748695         1       304        64     3908.1772139336     3952.0394380620     4031.8822161654
     -531.333871299599991      524.896090695079579         1        64       558     3928.5393296442     3958.6509278800     4102.2268206297
     -532.041275021200022      523.389198665969161         1       558       559     3918.3408919184     3956.6669660183     4039.1894440064
     -532.053352080600007      524.256165491274714         1       559       278     3918.0892356891     3951.2704086140     4046.0268567873
     -532.045878493800046      525.197567763617599         1       428       560     3893.8043413684     3969.3636323211     4064.1097492655
     -532.136806252500037      527.825889680355999         1       560       561     3894.2627771005     3969.1602709286     4062.5230655222
     -531.829867178400036      525.750202411308464         1       561       268     3889.0581539994     3984.5097838166     4099.6977124128
     -531.782465225399960      523.490317479030523         1       268       562     3891.0199753903     3983.9080412943     4088.7066706373
     -532.013312644599978      526.290611291980667         1       562       563     3892.5230299579     3979.1548050954     4071.5839894071
     -532.008820774800029      526.753364253514292         1       563       429     3889.8477593405     3980.2837477960     4071.0269140351
     -532.183335037399956      529.475180028059299         1       429       564     3903.6684967685     3951.8044168906     4075.1417666714
     -532.031893778899985      526.920159691801246         1       564        20     3900.6824392737     3956.7554743981     4070.3635771480
     -531.290747943299948      547.166867392720405         1         1       565     3733.9105601596     4145.5570850446     4210.8051320985
     -530.849029678600004      543.819098407088745         1       565       566     3756.5902927634     4157.2697865312     4216.2410707373
     -530.750061726899958      541.377133216164339         1       566       567     3769.5398087129     4133.4859573961     4240.6059479817
     -530.889264693400037      542.673207297605813         1       567       568     3734.8582239249     4148.9102376347     4233.1422309667
     -531.145060136499978      544.983987328086755         1       568       569     3735.6776083566     4153.6813021173     4226.1509802578
     -530.865299871599973      541.625964012811664         1       569       570     3784.5133941553     4138.8527371958     4183.8609923322
     -530.819721444000038      539.766655905343782         1       570       571     3757.5079635025     4128.7433679084     4228.2893188742
     -531.018480452799963      535.073337442729894         1       571       572     3735.1951337681     4094.2006443331     4322.0213673833
     -531.319293139300044      546.313272681926151         1       572       573     3722.3433224325     4097.5802927670     4317.3610219472
     -531.217005438300021      541.393913999877213         1       573       574     3727.7855321538     4098.8354512958     4311.4013731589
     -531.147875542799966      540.101553709205405         1       574       575     3714.3612828215     4121.5242647334     4305.9186371605
     -530.898748325399993      532.039232474544292         1       575       576     3733.9706113270     4104.9143114212     4334.2853457962
     -531.390834506700003      537.537963147863252         1       576        45     3725.4720321446     4100.8804545985     4354.4479040607
     -530.744218804400020      517.500632451474871         1         3       577     3814.9542047029     4086.6370661357     4093.8701305122
     -530.831600804100049      507.526610889627420         5       577         6     3829.7624590062     4063.5923432598     4063.5923462918
     -531.947567938500015      512.117341527731014         1         6       438     3922.3274984667     3956.7530162640     3980.6414810390
     -531.752802523699984      525.813044809660710         1       438       578     3912.8890900078     3961.2156710575     4046.1086786510
     -531.753212768800040      525.753827232661706         1       578       579     3914.8436022272     3963.2344654247     4040.9383622397
     -532.060346380400006      523.123483239120787         1       579       560     3899.5788396796     3967.7592589604     4063.3207632592
     -532.149627130300019      531.042760414822283         1       560       580     3894.7790250099     3967.6628013880     4080.0487603628
     -531.989872245600054      527.939360857492375         1       580       580     3911.2659002339     3954.3724695568     4075.9639361038
     -532.100418320899962      523.626149498282416         1       580       564     3906.6611552155     3947.3598205307     4078.7542319107
     -531.337427654299972      548.210673068533879         1       437         1     3716.3855743902     4177.5840961581     4199.9439865127
     -530.773775912699989      538.994218791860931         1         1       581     3735.7785506668     4161.1875338056     4251.4963517422
     -531.087777913100012      533.288755043871106         1       581       452     3822.8517975398     4053.8247676493     4205.0484466386
     -531.188958877199980      535.304875677201494         1        36       582     3876.7446773052     4041.5695543206     4182.4878223329
     -531.165888157399991      530.310266318314461         1       582       583     3879.2332998704     4029.1812159656     4193.0369572220
     -531.133206386799998      530.304862894896132         1       583       584     3877.6569536277     4014.3230256272     4211.4922810409
     -531.303050602799999      538.649356649584661         1       584       585     3873.9865695390     3991.8591092495     4249.5378515554
     -531.017526775700048      527.847168044152909         1       585       586     3836.5737528027     4020.1829327728     4254.2229530642
     -530.830181415299990      533.116290410158172         1       586       587     3845.4409393793     4026.3388760677     4274.5584819733
     -530.791167232099951      531.057304558953319         1       587       588     3821.1295932099     4058.9918315926     4251.7363145891
     -530.789242152899988      529.504811863899590         1       588       589     3801.3714140687     4078.3021594214     4246.9090617149
     -530.848236562300031      527.495214318150715         1       589       590     3794.4172324220     4098.9731309381     4232.9855110398
     -530.782508244500036      530.408627275927074         1       590        43     3825.7242367851     4060.7333345267     4234.4775193845
     -530.938521107700012      544.236326021647642         1         1       591     3737.9773472319     4156.9423459922     4214.1903311257
     -530.975089842400052      547.523676515630996         1       591         8     3728.6073108471     4148.1712455653     4239.9449175616
     -531.290752296000051      540.642430756432873         1         8       592     3732.5184312824     4099.6368228526     4262.6818638908
     -531.565990904700016      551.445215117488146         1       592       593     3723.6750903650     4109.3892499520     4307.8311854609
     -531.573804193499996      551.206558441382981         1       593       594     3722.3815719897     4098.7517715152     4318.9101031793
     -531.464112784500003      547.610520698066125         1       594       595     3723.1852469216     4106.2026927359     4315.1747220408
     -531.367329519199984      539.273762093325786         1       595       596     3737.7742709179     4090.4786705676     4280.5725456677
     -531.185717860799969      535.875894906130725         1       596       597     3744.7284104237     4093.1515752117     4269.1086933727
     -531.168242300100019      533.119478275147799         1       597       598     3747.6011203926     4097.0601610774     4252.4757855285
     -531.197585164400039      534.903899769378768         1       598       599     3747.9475579654     4115.4524279935     4235.0773642531
     -531.220205828700045      534.807914346840107         1       599       600     3761.3288039521     4096.7576538462     4252.8712271127
     -531.160546487599959      531.852319213230885         1       600       601     3759.7480731399     4091.5782960342     4245.1224389118
     -530.525053704699985      528.046635031331107         1       601       602     3807.8763816651     4088.6476388815     4276.9091663673
     -530.487098875800029      531.349261551698646         1       602       603     3817.0859282582     4084.8216216151     4271.2172867707
     -531.117454589400040      534.803995940031768         1       603        47     3788.3475242485     4090.4576512697     4257.0322476591
     -531.925599547599973      523.629137955052101         1       168        28     3885.4645880017     4004.9545478276     4031.9197970805
     -530.572953234399961      514.945612215053302         1        28       604     3787.2006136947     4114.5750739423     4127.7065546625
     -530.599883209200016      516.141085437559013         1       604       604     3788.8528944322     4112.7445662715     4130.2120046068
     -530.607547241500015      514.382508082232903         1       604       605     3794.1230452639     4106.0259703084     4139.1647195125
     -530.592561410899975      513.307869627836681         1       605       606     3791.4314517385     4103.2387956006     4136.1075584781
     -530.430914546899999      512.583683286418136         1       606       607     3768.9264680245     4120.0380521213     4160.2623057478
     -530.838330109200001      544.828685839670243         1       607       608     3720.2181022941     4181.7785164175     4252.4340058430
     -531.540564900400000      551.364489797759916         1       608       609     3711.8902455066     4138.8686397987     4238.5331578964
     -531.322677228999964      548.948298233808373         1       609       610     3716.2638549985     4134.1886994089     4248.2092695182
     -531.370407721699962      541.232675635934243         1       610       611     3730.4622437934     4111.9092300916     4241.9104070295
     -531.214674628600051      535.676517873750072         1       611       612     3747.0739982853     4099.7539320502     4245.2929410247
     -531.213490196700036      534.937030725788304         1       612       236     3758.0075289159     4092.9603953353     4246.8675285662
     -531.277039618399954      539.202998731738944         1       236        46     3771.7179643407     4075.0171942890     4270.4758614914
     -530.746839597499957      524.082083334876756         1        46        46     3768.9156211087     4096.0622207454     4223.1272645672
     -530.593193323099968      519.640439010381897         1       577       613     3804.3906911645     4095.1515873294     4120.1946525519
     -531.268054674500036      545.358842109678903         1       613       614     3780.0392289940     4115.8781180008     4212.0254722908
     -531.136455536299991      539.760796023639386         1       614       615     3790.4421673600     4098.4590681666     4226.3713946451
     -531.203227068299952      534.484105635962237         1       615       616     3812.8419364645     4059.9055575942     4230.2838826805
     -531.198973874600028      535.993419336894362         1       616       617     3810.1830886299     4065.1598043505     4227.4568141084
     -531.199977531799959      535.254019353137778         1       617       618     3802.1068326586     4063.4289319502     4234.2736251874
     -530.898764809199974      531.468212052906210         1       618       619     3803.7456697708     4060.1984323527     4251.3354233025
     -531.085723209699950      533.259845814426967         1       619       620     3783.4399600517     4083.1624315980     4237.5427582908
     -531.310423897299984      539.329060164131761         1       620        49     3772.5808243565     4078.3795004501     4253.0868790890
     -531.675472529699960      522.511061511611956         1       169       621     3912.9631586263     3964.0177878158     4073.2990444581
     -532.102711255200006      526.516421371009756         1       621       622     3918.8231085080     3943.6150662995     4054.9022582117
     -530.925102126900015      524.497291268796971         1       622       623     3896.1385441204     4028.8671945183     4087.1201931429
     -531.278996973500057      534.006846735565887         1       623       624     3906.8760330019     4020.1388646833     4113.5840590638
     -531.327444274100003      537.785098398232094         1       624       625     3896.3529552639     4030.6716696140     4113.7104097406
     -531.330560819199945      535.584794203800698         1       625       626     3898.6192250227     4016.7498656256     4106.9656501834
     -531.195331144100010      535.067610633696972         1       626       627     3903.0363178929     4034.7091438307     4105.3404544420
     -531.184736248599961      533.595017353002049         1       627       628     3909.0793537124     4014.8497363666     4109.3432098684
     -531.205954759799965      535.106842777423253         1       628       629     3917.8225530287     4002.9643762380     4110.5473964046
     -531.274506790000032      539.676110902434061         1       629       630     3923.1820219926     3999.2228240939     4105.5930543565
     -530.982868077300054      536.885085751748079         1       630       631     3930.9081028086     3990.8051839216     4109.5479635731
     -531.317179610899984      539.552290662585278         1       631       632     3931.3452502654     3964.5553314493     4135.2546508570
     -531.182257582500029      533.520005274553796         1       632       633     3904.9989586659     3997.1311859809     4110.0240698681
     -530.975570931600032      534.823065637997729         1       633       634     3893.2079882857     4029.2231502452     4103.7594872183
     -531.459110263200046      534.627143316126990         1       634       635     3915.5826348381     3974.2955963651     4105.1685629340
     -531.331308574999980      533.987664954937486         1       635       636     3904.5506603440     4020.9691763010     4068.1719449137
     -531.259446630999946      531.143176698371803         1       636       637     3899.7341174526     4040.7830799677     4052.7865232228
     -530.956836511800020      528.334577637845882         1       637       638     3895.2741604445     4021.6086542655     4112.4172114928
     -531.418255158999955      534.390795231988932         1       638       639     3887.2520633968     4010.5311396306     4126.0248245972
     -531.442973384499965      536.097509623709925         1       639       640     3892.2205629293     4015.9973635044     4120.6549075329
     -531.123312701800046      533.945647958273526         1       640       641     3901.9820006358     4015.8090582676     4117.0366724455
     -531.252825750900001      531.802115506489145         1       641       642     3898.8268468888     4018.9432225144     4114.9449435694
     -531.361817562799956      535.669860612694947         1       642       643     3880.2693741151     4030.9227434355     4113.9323890999
     -531.258869820499967      532.810907462131581         1       643       644     3876.6322859001     4031.5901513231     4119.1459703847
     -531.217015303099970      532.984814978007535         1       644       645     3894.8818837816     4020.5602479443     4113.9395249421
     -531.211395148099996      537.167186482155785         1       645       457     3882.4575170802     4042.4007450787     4138.5150566827
     -530.912265513100010      533.688643140173554         1       457       646     3877.2466950109     4058.7213769982     4192.4072861836
     -530.834315427600018      533.116221171560142         1       646        38     3871.9361115919     4078.3348145191     4193.5345276721
     -531.139291887500008      548.462539869942475         1       140       610     3712.8767817252     4149.1506710964     4254.2896454670
     -531.081124252100039      550.885428383223939         1       610       647     3718.6537362640     4129.8141562064     4273.4844883918
     -531.559018262699965      551.029273743804310         1       647       595     3720.9005184568     4110.9917009333     4295.0380034138
     -531.384602317700001      535.073412237069761         1       596       648     3738.2157295437     4091.6890555204     4259.8870444505
     -531.376780893599971      536.289891361574860         1       648       649     3733.6470697008     4108.3663340618     4251.5326230683
     -531.223083573500048      535.383649882805685         1       649       599     3759.4186234556     4103.9276201672     4248.8256947732
     -530.478247213099962      519.957218998499570         1       600        47     3779.5460665783     4091.9510604329     4267.4597046183
     -531.962627638999948      526.473300222526973         1        21       650     3882.7943458656     3980.3268206151     4096.2157867991
     -531.944266979700046      528.413285127682002         1       650       651     3913.2235543685     3955.8199582911     4119.5036249554
     -531.959840705599959      528.968585452452885         1       651       652     3900.1658566712     3959.3949695395     4145.5618152394
     -531.915604327600022      526.592586249102851         1       652       653     3875.1375828122     3982.5877184387     4133.2714919730
     -531.802871290300004      520.974739881950086         1       653        58     3900.7396660600     3947.2899032076     4126.8711254475
     -531.927312091999966      527.647347390976392         1        58       654     3883.7403407120     3927.2833194963     4184.8755006006
     -531.941335065699946      527.747800664449187         1       654       655     3884.9767619590     3923.7142160659     4181.7555470717
     -531.930365491100019      525.576273929187209         1       655       656     3886.8956840071     3918.3564220643     4183.5661245711
     -531.930573502899961      526.021152480083970         1       656       656     3888.3425018890     3917.9451426689     4185.5009703418
     -531.975183802799961      527.488652618657511         1       656       657     3896.4070288586     3910.7045977382     4183.4321426871
     -531.854464390900034      530.491871553195324         1       657       658     3876.7238884277     3932.7973341131     4196.1297293156
     -531.722518214000047      522.912356373613079         1       658        55     3899.0698798211     3930.4405129919     4156.9214665792
     -531.918957712200040      514.509297597034333         1         6        23     3923.1872428118     3952.5804959493     3989.8887410771
     -532.056286472199986      525.127805862936270         1        23       659     3883.0377142679     4002.4571113810     4062.1856897415
     -532.001264528499973      529.822412545302427         1       659       660     3878.5762698678     4012.0079314201     4086.3639143081
     -531.880584617900013      529.403167516199119         1       660       661     3857.6859461914     4020.3010651261     4128.0279952101
     -532.027765077099957      533.270737344855888         1       661       662     3835.3975574974     4023.9841817666     4156.3344528255
     -531.934589317699988      527.651019249037859         1       662       663     3865.3689569839     3992.2322033400     4123.5111712631
     -531.530278411299946      522.554795688930199         1       663       664     3901.1797562085     3950.4338254575     4138.8842107579
     -531.711384815400038      527.025547468073455         1       664       665     3867.7228033347     3986.7080881115     4159.4932305361
     -531.744747210899959      529.808220672096922         1       665        53     3864.9290758264     3990.4382870049     4161.6877331011
     -531.922823195999968      525.429315956741448         1         3       666     3924.3984948829     3966.6450314944     4033.2938628793
     -531.980173214799947      531.726897328969017         1       666       667     3920.6619535687     3977.8483771667     4058.8086692148
     -532.194761510599960      532.890659459588164         1       667       668     3893.5572912995     3986.5680566520     4080.2940992578
     -532.194345705899991      531.101055845797077         1       668       669     3893.3823219600     3982.8343231745     4075.9628943683
     -532.192758226899969      528.985602149414831         1       669       670     3895.9714890541     3978.4325785845     4073.3140203499
     -531.903730158200005      525.892005362208465         1       670       671     3904.2374458728     3948.8485999688     4155.5816197211
     -531.927659731299968      525.399343486320618         1       671       672     3895.4025806700     3945.9479344869     4189.8905457462
     -532.193059871599985      531.320348725125427         1       672       673     3857.8243280974     3972.9369141876     4166.5145630942
     -532.136975474999986      528.118508335860497         1       673       673     3862.2845771601     3969.9562587285     4162.8128732001
     -532.073099277499978      530.631840318046784         1       673        59     3872.0243187346     3961.8771337619     4158.4872550595
     -531.675415695600009      526.811866603659041         1       277       164     3908.8082831753     3980.0027021650     4082.0789908228
     -530.574718530800055      517.641840285782223         1       165         1     3848.9471374440     4059.5206019012     4143.9524813724
     -530.783101606799960      535.327158167370385         1         1       674     3781.1419430077     4112.5211284081     4230.8333666186
     -530.763675172500029      532.234810258674770         1       674        52     3806.3398243526     4091.6786075185     4222.7082920435
     -532.085261608399946      524.866334956136143         1       306       307     3913.7918687654     3946.4697017127     4057.9124173680
     -532.138069639899982      529.639893020350655         1       307       675     3906.0377895433     3951.8852498352     4075.0341438737
     -531.685724473400001      523.824648153029557         1       675       430     3904.6170049171     3963.4525028236     4093.1170697299
     -530.724077833399974      519.190431988612090         1       430       676     3816.5593585029     4087.4656785700     4113.7407086604
     -531.353011394600003      537.192472618871193         1       676       677     3813.5225650767     4089.0395906342     4145.0082218745
     -531.366144901799998      536.950834726117819         1       677       678     3803.0902820416     4099.1466017518     4149.3067651599
     -531.309914989899994      536.861043038203434         1       678       679     3832.6422863980     4093.5029910937     4104.2927997808
     -531.258896020599991      533.503720258946487         1       679       680     3844.5689482313     4077.3612506775     4098.6805271424
     -531.147869088399943      531.537565384332879         1       680       681     3854.6907465835     4072.6510851478     4096.0583484523
     -531.166690415900007      527.999664725943489         1       681       682     3860.1143916956     4063.9298884451     4097.4857230187
     -531.036317430799954      528.581311534163433         1       682       683     3864.8960266491     4057.0256874833     4093.1202172889
     -530.879358567099985      532.588191396803722         1       684       685     3864.3728700593     4056.3782299720     4110.4458200992
     -531.420262065400038      535.538496332247291         1       685       686     3851.0933368744     4063.0198565494     4102.1041559807
     -531.461212489199966      538.731646237817358         1       686       687     3852.6367299911     4057.7844856321     4105.9515436609
     -531.461586269399959      536.585694122425252         1       687       688     3859.4976903274     4048.1716887576     4101.4403622210
     -531.378517829799989      534.552873342801490         1       688       689     3875.6744974717     4044.2778749714     4103.2602907485
     -531.168291468399957      526.511453856533194         1       689       690     3900.5324784298     4015.3317839398     4116.3812743818
     -531.344540695600017      535.130845657449186         1       690       691     3894.9449010934     4018.6576195572     4118.5118218279
     -531.087328975499986      530.736497598216715         1       691       692     3903.4525486099     4029.8119720897     4086.0449752596
     -531.319076383599963      530.975159944537609         1       692       693     3869.7115373630     4045.2848644945     4103.7499898626
     -530.985102577699990      531.019922901577957         1       693       694     3878.5523102216     4043.7946071643     4161.8296688108
     -531.000297767699976      534.861546746064391         1       694       695     3887.0389192966     4037.5973243841     4172.8781552901
     -530.905873597100026      532.741057671916678         1       695       696     3870.7118758904     4056.7083557984     4189.1218037433
     -530.914464670000029      535.876246769986210         1       696        40     3875.6148744865     4063.5656635417     4186.1850994842
     -530.685456624599965      529.823766628171029         1       145       610     3741.9863103373     4139.3215527205     4240.2533824272
     -531.253160586899980      549.076350715890158         1       140       697     3709.7946247388     4140.6234576613     4252.9098279563
     -531.281441613199945      550.091419485820779         1       697       608     3713.0991770686     4128.5089018368     4245.6115197594
     -531.568188625500056      550.730156796310666         1       608       698     3708.1256552989     4139.3494061924     4240.3368712897
     -531.553727669299974      551.499238575736058         1       698       699     3711.2509122415     4133.7854150756     4256.6497178313
     -531.472581595799966      548.677169411858813         1       699       699     3713.7271745803     4140.0535840105     4258.1229079889
     -531.417566236400035      546.531020566572920         1       699       700     3722.6727439368     4134.5908599656     4257.4418104695
     -531.367293660299993      536.993874922207965         1       700       701     3753.1175874677     4105.6957075556     4217.8185991730
     -531.282330609299947      531.962698515075886         1       701       702     3755.4078968078     4093.8859857731     4214.8844771456
     -531.254174407099981      527.774689031303524         1       702       703     3758.2909127340     4088.6202778822     4209.7909222072
     -531.493663918099969      547.147598137399541         1       703       704     3714.8973843597     4140.3683651483     4268.9157525474
     -531.406136170600007      539.148458127766389         1       704       705     3735.5089111810     4123.9197482425     4222.3337127473
     -531.535984076100021      545.939453187150889         1       705       706     3746.0551289919     4110.6595115587     4231.2408198850
     -531.570686144100023      537.875375176776060         1       706       707     3770.6452972120     4083.7807518144     4212.5388461558
     -531.186115902199958      533.464299243743540         1       707       708     3788.9821115199     4075.4446717122     4249.2251146723
     -531.240239992400006      536.454508009022220         1       708       709     3788.4001618950     4071.5617499401     4248.7322559547
     -531.061871410699951      527.127223966837732         1       709       710     3775.0210493613     4066.8772615875     4266.1377297888
     -530.836714693199951      531.255772018907010         1       710        49     3793.6274402834     4075.6726859375     4284.6196809844
     -531.964198499799977      525.329095945128984         1         3        64     3915.0427154594     3961.1085553087     4045.2189604592
     -530.681736664099958      524.563533486696770         1       435       711     3789.1844095046     4125.1177039637     4140.9820036629
     -532.023152897899990      524.468954500053201         1       711        26     3921.5279407725     3967.4257217450     4021.4438208579
     -531.855598234500007      522.795993634723459         1       279       712     3894.1254138774     4002.7270164533     4036.7121112534
     -531.882319280700017      522.593759161178127         1       712       513     3883.6844406011     4023.2830337692     4033.3560145622
     -530.592645372300012      524.982578974389526         1       513       713     3788.6127432610     4124.8099377764     4175.1559330269
     -530.659322368900007      532.016438580317185         1       713       714     3779.4795346600     4131.9426577451     4205.0900736356
     -531.528832601699946      543.729570665822166         1       714       715     3745.3757120595     4103.4815600227     4279.8569332656
     -531.397126040199964      539.496863671690562         1       715        44     3770.6292408756     4084.2914250746     4269.8388496773
     -531.164241380599947      535.559933413410818         1       145       145     3803.9409122983     4094.1647779819     4176.5617171742
     -531.170235006400048      527.393274680820923         1       280       280     3829.1945719038     4044.9866177834     4187.3113251354
     -531.194546871500052      532.009436601416382         1       716       717     3823.6560189346     4048.2839932754     4216.2166085718
     -531.305947054299963      534.057802818757523         1       717       284     3810.0710045358     4057.0471250320     4272.5217729358
     -530.920564897400027      521.226761973944122         1       284       411     3856.1470928871     4036.0921700078     4129.3381926022
     -532.041357767099953      526.802414733684373         1        21       431     3873.5525061275     3998.3180187559     4054.7105848612
     -531.950416456799985      527.514000568842562         1       431       718     3877.2496795817     3993.8742527816     4093.5555191562
     -531.903712764599959      526.209164446592581         1       718       652     3897.8776479140     3971.9680302851     4131.2935591813
     -531.886057251899956      528.511290394469370         1       652       652     3884.4964448233     3984.5636794333     4122.2880015481
     -531.966073891900010      528.441636958591744         1       666       719     3917.2461461032     3975.8451260048     4053.6842048709
     -531.983934326799954      529.489498280045268         1       719       668     3894.3715163759     3991.6351036691     4074.9425858215
     -532.204483673500022      531.379637490373057         1       668       720     3867.5865417099     4003.6568607285     4089.3813181398
     -532.215082073999952      529.267580561319392         1       720       721     3869.9509222432     3999.4467397995     4080.4388694760
     -532.193949034900015      525.270551383772954         1       721       722     3860.2532012642     3992.2580802139     4088.6963879706
     -532.371343754399959      534.167010863957785         1       722       723     3838.1925426907     3999.8673459243     4125.8583715963
     -532.181961254099974      530.307375990634114         1       723       673     3868.4418808933     3965.7135764306     4149.1763820540
     -531.525675479300048      522.216777020196218         1       157       724     3868.5648501757     4012.7492181513     4074.9209207960
     -531.658166935899999      524.424022940803411         1       724       725     3878.4741980092     3973.3715143739     4078.0176466577
     -531.932063482100034      533.489557134091342         1       725       726     3846.1242503259     3997.6656245960     4120.0501904368
     -531.967586036500052      534.053141635387988         1       726       727     3856.2942897887     3979.6420597638     4153.3050957423
     -531.976901597400001      532.708000590492134         1       727       728     3851.6329254884     3980.0895003752     4158.5386160456
     -531.975430654600018      529.943721665968155         1       728       728     3845.5210272908     3986.1847423777     4153.8784876073
     -531.723906492199944      529.566969447279575         1       728        53     3849.6336131999     3997.1921835572     4148.2958316039
     -531.225978760499970      536.665097181028386         1       145       729     3805.0985027576     4103.7808608825     4163.3010134569
     -530.975410398199983      536.260540542468789         1       729       730     3819.3959177382     4095.7397223706     4182.2355272346
     -530.873256258900028      530.483349971285520         1       730       731     3839.7003171859     4054.3259331295     4184.6547428328
     -530.725016422900012      524.971210559341785         1       731       732     3857.1032392614     4037.3507038283     4155.2568751428
     -530.476431886499995      515.341627388284792         1       732       733     3836.5380875068     4071.4631367821     4141.9551034496
     -530.480060836999996      513.364858284667093         1       733       734     3837.3941738657     4070.7930976268     4138.7381842201
     -530.480944132900049      512.897602362512657         1       734        21     3838.3338842947     4069.3904089074     4135.7817003903
     -530.790986900199982      519.343597245986416         1       431       439     3804.6563844299     4077.1051831429     4145.8373238674
     -531.859691048700029      523.671736077468609         1       511        28     3886.8170520277     4007.0243332608     4024.4137389175
     -531.769919085400034      525.233618173838977         1        28        23     3881.4862230928     4018.0173362623     4055.2384714048
     -532.163605048000022      530.575610327961158         1       659       735     3898.3855962212     3992.8779664303     4080.6115439295
     -532.201402236599961      530.331443174894957         1       735       736     3890.4632982789     3963.4557533076     4109.3690379647
     -532.405672175099994      530.629348327153934         1       736       737     3876.4027426341     3950.6694589747     4121.3941657555
     -532.271152152899958      525.370454892216571         1       737       738     3877.2385367783     3958.1907511168     4120.4654891095
     -532.260752382799978      528.912900600067701         1       738       739     3886.3798791453     3940.9357325038     4130.6887407854
     -532.251012825900034      528.438358729292304         1       739       740     3880.6105932878     3959.1893147927     4122.8503979036
     -532.260161640100023      530.077241991110327         1       740       741     3883.3801332946     3969.4121115877     4107.1634357422
     -532.101212893099955      524.888295780876433         1       741       742     3877.6430504541     3973.6635230414     4121.3686091362
     -532.089669230899972      522.831771927794421         1       742       743     3888.7299937969     3961.3903342007     4111.2558796026
     -532.152872592499989      526.714949469008957         1       743        62     3870.4932647935     3966.9471009503     4109.0983270490
     -532.043027113900052      529.247782842225433         1       165       744     3885.1974243172     3965.4280268452     4121.1650190333
     -532.025849450699980      531.272915330336332         1       744       745     3889.1079731244     3958.8122523054     4138.1777623644
     -532.085888339100052      533.219401957111586         1       745       746     3893.5285593299     3957.8459039596     4141.5939380848
     -532.099703033799983      523.417492998293937         1       746       747     3895.2569046344     3958.9787077773     4098.4006958480
     -532.099990290200026      526.172776948588307         1       747       748     3893.1029562658     3963.6529342994     4109.9886261042
     -532.127946728699953      528.801182989342578         1       748       749     3889.6386008814     3972.3482886614     4113.1229460587
     -532.102360656999963      523.591309469216753         1       749       749     3906.7401080858     3961.9896239810     4080.6117668908
     -530.751772896099965      523.162062609359964         1       750       751     3900.1795110664     4017.4371723318     4176.1408335886
     -531.058433066000021      534.846645623866038         1       751       452     3846.2007135492     4020.7506950319     4236.7379089806
     -531.113048811300018      527.640612881526636         1       586        44     3805.4521580311     4046.5287591402     4274.8456787738
     -531.808743099800040      519.423186909071887         1        27       752     3924.5760606125     3942.6230435021     4034.4851220930
     -531.987613521299977      524.386318262339614         1       752       753     3912.6683630400     3945.2443251802     4056.2318523689
     -531.917259586600039      521.184415506703431         1       753        15     3914.1877069678     3941.9365910811     4052.6387820323
     -531.821959954300041      523.829491632662780         1        15        64     3921.9023954574     3950.4113385381     4044.8974085012
     -532.036603054100055      528.973678081788876         1       168       754     3880.0928745857     3996.7943993293     4067.3141705802
     -532.050049008400038      526.567610806899097         1       754       755     3876.9468269978     4012.4006670862     4059.9954989692
     -532.026462873099945      528.039347999502638         1       755       157     3876.4842818213     4006.4858754324     4068.1719271223
     -531.845339987100033      520.087361079276320         1       159       756     3893.9850204420     3998.0200557113     4093.2015738036
     -530.981012264099945      526.880162769868889         1       756       161     3868.5688397132     4045.1025380317     4157.5416678373
     -531.624040694199948      524.803740870329079         1         3       757     3924.4659872346     3966.5429095517     4108.2967196536
     -532.118745919299954      525.250867401391815         1       757       165     3883.1359036815     3969.9045922271     4113.7374058184
     -531.284641874899989      549.585310522977011         1         9         9     3708.6167141627     4185.5469883430     4191.1877811213
     -531.504030016499996      550.124850010762430         1         9       538     3709.7684818413     4178.3865817754     4184.7250776686
     -531.590748035899992      534.454625461963474         1       541       541     3802.0674240795     4033.6287122452     4242.3331170415
     -531.324048947200026      531.098176445814829         1       758       758     3810.2634457076     4042.4739052151     4242.3840712610
     -531.316097787199965      533.117499208384970         1       758       759     3807.2834604906     4026.6353599540     4257.0212947196
     -531.559938815300029      535.178597774770537         1       759       760     3818.6129573204     4021.6295976581     4265.8067419223
     -531.450840776099994      534.326891842468285         1       760       761     3820.6108798397     4015.4919514712     4274.7933220437
     -531.334572041300021      534.778349294307304         1       761       761     3810.4445502014     4039.1994341826     4277.0461334985
     -531.096527056500008      525.539273165337136         1       762       763     3838.1112984573     4049.7071356387     4256.9377374149
     -531.092115364500046      532.435246265090086         1       763       764     3855.5055328410     4032.6961710223     4248.5767344484
     -531.524312347699947      536.597331056249800         1       764       765     3837.4374244007     4012.0589053822     4272.1532003767
     -531.367543344100000      538.987165559721007         1       765       766     3872.7630952293     4011.3570307677     4250.1769202421
     -531.372106906499994      533.061538145852637         1       766       767     3833.8569007639     4014.7630877609     4266.0458960030
     -531.597958914799960      534.544514353518480         1       767       767     3811.6994978716     4029.5355389233     4266.7957629003
     -531.414013034899995      533.582033426245971         1       767       768     3820.7199909440     4018.1113110453     4279.0561620970
     -531.364452478199951      533.657943232342859         1       768       769     3812.1273847448     4019.3626231649     4289.5912517033
     -531.306006945000036      530.040979882155625         1       769       770     3818.0179031478     4038.2492121689     4264.7522632935
     -531.026731690199995      533.185893010008272         1       770       771     3848.1039254288     4023.2352351379     4267.8354558965
     -531.324125508900011      537.582140550899226         1       771       772     3857.6643670751     4032.3715759600     4251.0377699539
     -531.264916265000011      535.970678680297965         1       772       773     3873.4016153867     4036.4881919433     4227.2416731693
     -531.257359354400023      536.888554281110032         1       773       774     3867.2390876341     4047.9612319573     4234.1160184981
     -531.172912124299955      533.628759470447676         1       774       775     3859.8783190449     4050.9859569878     4232.5832474798
     -531.222697022399984      531.220726409031727         1       775       776     3838.0488474928     4039.2625812427     4241.2614370066
     -531.209106255400002      529.399025564285807         1       776       777     3828.7365802765     4039.0778327456     4247.0569117133
     -530.883945468999968      535.299043981018599         1       777       778     3808.1791514071     4042.7746908601     4294.2184674872
     -530.433033426400016      520.136919979650997         1       778       779     3829.7497537585     4107.1907147424     4229.5911773682
     -531.017004463300054      533.251450148614026         1       779       779     3800.5933445044     4133.5763885938     4253.7542580477
     -531.396345752699972      539.588063594849586         1       779       780     3796.9934886366     4132.8377996832     4228.9658275709
     -531.359244009800022      538.786217872006546         1       780       781     3805.3835909530     4126.1386571816     4213.0950037595
     -531.001821522100045      533.247570203904047         1       781       782     3811.1191339052     4097.2110004600     4230.5585973570
     -531.501775501100042      539.791155169054718         1       782        51     3793.7995129522     4076.4811892493     4252.1310209039
     -530.362358716600056      518.040366962376993         1         2       783     3836.0998397996     4099.7141652722     4118.3944923774
     -531.335752781300016      525.455510719021390         1       783       361     3929.9105412844     3983.6726190972     4105.2804667348
     -532.239013986700002      529.715525802215552         1       357       784     3909.6814330596     3938.4345402726     4123.2820204936
     -532.013576694800008      534.106382594316301         1       784       785     3888.4326474097     3981.1646447889     4167.1453586836
     -532.021822275199952      533.455886998313758         1       785       786     3872.8497422510     3999.5238514136     4185.8687129867
     -531.896372890599991      528.007281395788254         1       786       786     3903.1123445465     3962.6555465942     4151.7389286779
     -531.919873710799948      522.186864041299032         1       787       158     3913.1483451745     3954.8364602591     4103.6988337062
     -531.324175564500024      548.747250008784704         1         9       788     3708.5045264124     4162.9844764441     4205.7271223265
     -531.306449865199966      544.234069084031717         1       788        66     3721.6716843891     4142.8878616761     4229.8139235379
     -530.992511186499996      544.921829571827402         1         1       789     3734.8105850721     4153.7122183127     4201.0446580493
     -530.966777494499979      545.511353705733995         1       789       790     3745.2641255304     4147.6825253240     4207.4236009389
     -531.324318443000038      545.442698768994660         1       790        68     3728.6521752993     4131.2684290676     4234.0557712889
     -531.359476368599985      546.882647200756082         1        68       791     3730.6250464453     4130.5338030801     4249.4928809465
     -531.365817498499950      547.286625409924227         1       791        70     3738.0047919791     4128.5529343235     4246.0595718632
     -531.358058342500044      548.324816542378130         1         1       792     3706.6588182010     4170.0494393451     4219.3366359232
     -531.245218472099964      545.421462439611673         1       792       793     3727.0138776817     4147.9804235356     4233.8533478903
     -531.279205067599946      546.589918859081308         1       793       794     3753.7168568278     4133.3161507015     4234.9981161936
     -531.278874668299977      545.411466093326567         1       794       795     3758.3457937958     4125.3152566024     4237.6422562300
     -531.328869143500015      541.885115961482029         1       795       796     3737.1769782035     4135.1379167075     4241.5938497525
     -531.377861596100047      546.269647841968776         1       796       797     3733.8699946237     4157.9086328293     4228.0128677660
     -531.380124768299993      546.751902404761950         1       797       798     3741.7788470792     4156.6614373695     4223.8739897751
     -531.326186828300024      541.986344431662928         1       798       798     3737.6025714942     4145.5885567180     4229.4065971280
     -531.245685092200006      544.737479147556542         1         1       799     3706.3430889128     4158.6850481406     4245.7710787356
     -531.434477690499989      544.669520011371901         1       799       800     3730.2535119389     4124.8785248858     4270.0051626996
     -531.258694502599951      541.115687503334129         1       800       800     3754.2894745539     4105.3338004737     4259.7511905821
     -531.300670403099957      544.606312674337573         1       800       801     3751.1249210541     4111.0171389611     4255.4230514484
     -531.163382403899959      539.932047262185279         1       801       802     3756.1434348283     4113.5043209350     4243.3812558132
     -531.291665511199994      544.535927805281858         1       802       803     3716.9489880434     4148.3863597485     4240.3588036922
     -531.367014986100003      545.166791457285967         1       803        75     3713.7462355590     4150.0146609061     4246.4946752023
     -530.749283814500018      511.132939395830306         5       577         1     3752.2458017416     4128.5212221388     4128.5212235113
     -531.448935537699981      546.316691416943513         1         8       804     3706.7433986902     4142.3492691777     4256.3744647290
     -531.486633170999994      545.048440559049936         1       804        76     3716.7969652607     4130.4892448615     4262.6904075840
     -531.996477865799989      524.649562768566057         1        16        65     3907.5530515876     3954.2585309609     4057.2472691096
     -531.917317753899965      520.857761326805530         1        27       805     3921.7734079096     3945.6224990861     4039.5178850767
     -531.898826873400026      520.210900121481359         1       805       806     3922.2493320795     3951.3259895727     4046.9547068424
     -531.807608554800026      519.137761198984094         1       806       155     3921.5007926429     3950.6201361426     4054.5712077116
     -532.155454551099979      525.031965349145253         1       154       154     3875.8367874339     3975.5509171388     4126.7356180399
     -530.696482606399968      521.127312590943802         1       154       807     3795.3318613346     4087.8383013022     4118.5336335385
     -531.136197451299950      538.292554660164342         1       807       538     3743.5702238000     4127.3758742177     4185.7202703216
     -530.880653978400005      543.001594870486997         1       591       804     3718.4097069185     4162.3950034536     4238.4785755520
     -531.380049727399978      537.236894663362591         1        76        78     3752.9450231220     4099.6456929587     4245.6193673088
     -531.884320221099983      523.859243089462552         1       278       808     3896.5928995676     3991.6927799488     4041.7736401572
     -531.964308969099989      526.552583612788453         1       808       809     3883.1865844238     4001.1049202298     4067.0268661986
     -531.943441062599959      525.136580729792740         1       809       810     3878.8899649979     4000.5467428558     4076.3603008484
     -531.985409430999994      528.122222858241230         1       810       811     3884.0301038167     4017.6016915295     4035.8252191107
     -531.937615520999998      524.225212029759518         1       811       811     3892.5852441096     4004.5646173712     4022.0679154089
     -531.833669178200012      525.084160925207698         1       811        29     3885.0180264785     4007.9495856131     4031.5630448057
     -532.122425785099949      529.434917688447854         1        29       812     3878.4424638285     4012.9594040672     4044.9833729424
     -531.793662489900044      526.647002294788535         1       812       813     3871.5381911619     4037.7889998099     4053.2846091969
     -531.796223112800021      528.092251742844724         1       813       814     3863.2265231507     4035.5269107442     4067.3380437468
     -531.808940343099948      530.505348701098001         1       814       142     3844.2254191752     4038.9115214202     4094.7461567170
     -532.193164000699994      533.668888936773101         1       142       260     3833.0405349569     3990.0039013938     4127.7979068982
     -532.524846599900002      531.855275337386161         1       260       815     3862.9023411960     3953.3882466445     4111.2100679369
     -532.242471938399945      526.431781506922107         1       815       816     3881.9985223945     3967.9184615705     4099.7900438461
     -532.134068721499943      527.703608922863282         1       816       817     3879.3495311489     3970.0961564798     4120.3879744740
     -532.280953798000041      523.838174663776158         1       817       818     3886.2815185973     3955.1301440581     4082.6458532686
     -532.126243210400048      527.666135050145499         1       818        60     3869.6725488894     3972.9714824821     4145.1289008500
     -530.851282410900012      544.394580357754307         1         1       819     3757.6836689813     4149.7203082053     4200.3243762249
     -530.831925349500011      544.948506179702235         1       819       820     3764.1565248530     4145.3580115167     4206.1340920437
     -531.362569879200009      546.896120042378470         1       820        66     3739.9012383506     4135.4046580499     4228.4513950544
     -530.658231356800002      518.396935287090855         1         3       821     3860.6667287610     4061.3090010759     4143.6142598252
     -530.872202024900048      534.072809726164905         1       821       822     3853.9194185235     4060.5525923899     4205.1235912515
     -530.775128464999966      526.755893248300140         1       822       823     3871.2467005585     4028.3984376364     4193.4470898233
     -530.924170447500046      529.531801829433789         1       823       824     3839.5622002968     4045.0491363578     4225.4384985694
     -531.360879750100025      535.613335866155694         1       824        82     3824.6324929021     4036.4603866475     4222.9099246076
     -530.246629910800038      517.983680959756384         1         2       825     3824.4322068113     4084.9921434469     4124.1464458522
     -532.373979051499987      526.893905417047790         1       825       826     3865.4799609638     3995.0910304812     4040.6943228868
     -532.355113389400003      529.603035544745239         1       826       142     3865.4140950941     3999.4828654309     4039.1062453869
     -532.067371813099953      530.146049396343074         1       142       142     3842.8798648326     4008.8966988748     4106.7044357860
     -532.395771876800040      525.160094797106581         1       827       828     3876.4518181001     3955.8062743544     4081.8667576885
     -532.372957911599997      532.284162591682616         1       829       830     3870.9446241843     3961.5468283409     4093.9013274276
     -532.387194972499969      528.109124238101003         1       830       830     3870.9822563501     3949.5795167553     4088.2984701287
     -532.456818136200013      531.869381073202476         1       830       831     3876.5719310253     3948.1260645088     4086.6119905983
     -532.527987687900008      527.251918232496791         1       831       832     3890.6038694041     3932.4762001703     4065.3989284158
     -532.273213882400000      524.848226373186776         1       832       833     3876.1732965383     3940.7402996005     4096.0890024899
     -532.463887032199978      527.586102520801887         1       833        84     3890.2096094395     3932.0846196651     4094.3001982099
     -532.522140943999943      528.275859525682563         1       459        88     3895.8482019968     3935.9536536939     4062.1434469095
     -531.133391446699989      543.039488609955242         1       788       834     3702.7255516198     4164.0146653566     4224.5477617370
     -531.162228651600003      544.541387430367763         1       834       835     3707.4119088143     4155.1649407031     4231.5042683201
     -531.345464771099955      545.512278173288564         1       835       836     3728.5719164438     4148.5754609425     4219.0571172469
     -531.174567444699960      544.936660102830047         1       836       837     3736.5484979106     4148.6166428667     4207.8435189180
     -530.220405137200032      532.965409474724197         1       837       838     3758.0136738972     4173.1192371783     4220.3042094005
     -531.169353551400036      548.203869392993511         1       838       839     3704.4174436679     4126.0016716476     4304.3098922130
     -531.187506517199949      547.569934458046760         1       839        75     3715.8975848905     4111.9066392064     4292.9802778687
     -530.918915115800019      534.317574166547956         1       822       634     3860.3447595781     4046.0591386254     4189.5884302589
     -531.058867766500043      533.423982473973865         1       634       840     3866.3800139217     4030.1711158285     4186.7605508622
     -531.034822436300033      532.464396134897811         1       840       841     3839.8459094126     4050.1419637747     4192.8399446867
     -531.033547072000033      533.948096280013715         1       841       842     3828.4591860043     4060.0258057616     4200.6353146301
     -530.744509481300042      530.954070894073539         1       842       843     3841.1772387454     4074.5639867983     4229.8612648564
     -531.112524468099991      532.375016503959841         1       843       844     3795.4761377729     4093.8995586532     4238.4649766067
     -531.075564133900002      535.127576929646807         1       844       824     3792.5074875567     4085.0188055007     4258.6140641681
     -531.344159450899951      535.826154485439702         1        82       845     3829.6276058321     4030.5197662406     4210.3064481028
     -531.274771539700055      534.820792605407632         1       845        79     3829.4261626705     4040.7637725050     4203.4582089080
     -532.180924550199961      525.598853183332039         1       459        89     3907.1518424325     3929.8661806309     4049.7034012643
     -531.637348982599974      523.894699273603692         1         3       846     3940.7823075894     3975.9374930325     4084.6959474805
     -531.490777462100027      523.254124754205918         1       846       847     3973.1124169893     3982.5762620531     4037.5256458834
     -532.547570643900031      532.096307549820835         1       847       848     3931.4474265289     3970.7286684810     4024.7692557818
     -532.546209570400038      532.920924986065302         1       848       849     3932.1853465188     3968.3245173452     4025.8665389258
     -531.407778140199980      523.227141422379077         1       849       850     3896.0949366510     3989.8671547565     4089.6379181032
     -531.912740558999985      529.062981172727518         1       850       851     3897.1412365579     4000.0868769983     4091.7949725355
     -532.509124425699952      529.825978793509876         1       851        85     3876.6040546287     3953.7083261913     4074.6193855678
     -530.855731311300019      543.560481087331937         1         1       852     3705.8874606849     4184.9977799023     4233.4764169824
     -531.175961007999945      547.865399921209814         1       852       853     3722.0907384883     4129.4568489531     4263.1959493410
     -531.136599101100046      545.779102225812608         1       853        90     3721.6868449355     4135.6511134870     4255.6431286258
     -531.376048232300036      549.669447600332546         1         1       854     3716.2192077465     4168.1701448892     4201.3864461320
     -531.204769297600023      547.764239047851447         1       854        94     3735.8498295154     4151.1290663982     4205.4318301480
     -532.109128358800035      530.374393946605096         1       168       157     3880.7462073085     3992.4700820245     4073.8044091316
     -530.625398645099949      515.773265753953638         1         2       855     3821.4940022092     4090.6068142305     4110.4906969124
     -530.592677904799984      521.023873490202732         1       855       856     3809.9481869675     4094.2353526969     4133.0160041851
     -530.542894852399968      519.025274355021793         1       856         9     3785.7438413586     4123.7887251249     4138.3418253013
     -532.399665583499996      525.948118192921470         1        88       304     3889.8639989392     3950.0121672060     4043.4127837630
     -532.311467998600051      523.449034677658119         1       304        87     3895.8705478731     3961.5397245586     4034.2861483972
     -530.370757542400042      521.118322189108540         1         9       857     3777.3651104193     4143.4740240245     4168.0257728731
     -530.374983370300015      521.232104060609913         1       857       858     3794.9187259437     4127.8880508581     4163.0144967061
     -530.862482307000050      530.118563438380534         1       858       101     3815.5666846604     4089.0233786341     4155.5634155778
     -530.657726739000054      526.300234120987284         1       101        98     3849.7783377569     4049.7404042542     4161.4810091621
     -530.944744454999977      529.286610823526416         1       858       859     3782.1720364142     4120.3854738082     4181.4747612398
     -530.903830761499989      531.444114091574306         1       859       860     3783.8913691504     4112.0286216178     4190.3342015964
     -530.438661442399962      525.464585091198273         1       860        96     3805.4463531711     4105.7154663514     4174.5893588202
     -530.776559273199950      522.979700430827847         1       577         1     3791.4816383732     4092.9246935587     4119.7543867219
     -530.998668305099955      542.631506285440423         1       140       861     3720.1511041883     4160.8361740389     4208.1864124479
     -531.240918090500031      538.370741763234150         1       861       862     3724.2463648379     4146.0571638966     4210.4745143888
     -531.275557324099964      541.405284163647707         1       862       863     3723.0623759210     4144.0134982373     4216.0634764677
     -531.221862440600034      546.163973328056954         1       863       859     3734.5017696742     4139.3400772685     4223.6094424299
     -530.965140769999948      536.233851900674267         1       859       864     3790.7763007675     4085.5051778256     4220.8252091272
     -530.976985230400032      536.655282423205335         1       864        99     3800.4510938205     4085.8350136934     4203.3355784492
     -530.682031501499978      520.623946144052752         1       577       144     3813.0871712060     4083.1667948365     4124.5619949049
     -531.141809790500020      528.703080513474220         1       280       865     3825.6918777681     4065.2925726229     4174.7660935677
     -530.590464031699980      520.454783167925598         1       865       866     3854.5337046342     4082.4373060839     4125.2684873241
     -531.104890283200007      525.482192675109445         1       866       867     3847.6923050828     4050.3706130351     4175.8534405310
     -531.074337847899983      525.000493573437438         1       867       868     3833.1668766164     4068.4110005600     4194.0748528803
     -531.124538287099995      527.205946759701533         1       868       869     3829.6632206391     4067.8897615678     4190.7330575966
     -530.960564052199970      525.408356721717269         1       869       870     3850.9774767844     4043.4461940109     4230.3919755361
     -531.032067845399979      525.474769153994430         1       870       871     3817.5062488976     4076.4335471796     4265.1103699844
     -531.025849140900050      531.469003938304922         1       871       872     3817.7176788950     4075.1020678643     4279.2951800782
     -530.978901386900020      530.076548313224748         1       872       873     3812.3640943212     4059.1825559351     4293.4968535673
     -531.290441253299946      533.360013909850750         1       873       874     3809.6208393035     4043.7348553580     4316.3761518761
     -531.256432484699985      530.255654383999058         1       874       875     3837.0066077015     4010.4785805100     4293.6929055833
     -531.080019228499964      527.469039846081728         1       875       876     3849.0363768151     4025.8271933435     4267.9215252205
     -530.861872005800024      527.048912260940028         1       876       877     3839.7691580126     4045.1385632798     4232.8202356068
     -531.012853275900056      526.897951994385949         1       877       878     3827.6583436746     4038.7064601442     4229.8434382252
     -530.904191313700039      529.606913465717867         1       878       878     3839.9345389709     4040.8077059389     4222.6815499015
     -530.996774100200014      527.770951725526743         1       878       879     3828.2253464904     4033.3072208392     4196.4355046171
     -531.153771014799986      529.849087231684734         1       879       880     3868.4416334001     4018.8665066789     4120.0739952933
     -531.332608760700055      536.121279756740819         1       880       881     3836.2502474538     4044.4716602123     4171.8548650101
     -531.310483248100013      530.705734028919665         1       881       882     3806.0543358716     4060.9937125728     4199.7739425739
     -531.148817705500051      535.264016308900636         1       882       883     3795.1922705078     4073.2439804431     4231.7970919781
     -531.198541285099964      537.730659496655107         1       883       884     3794.4017937986     4076.6568549505     4237.6449303395
     -531.177303929399955      538.258789185188334         1       884        81     3802.4228345545     4065.2173715228     4234.3748228394
     -531.679588518900005      523.707834801030231         1         3       885     3921.3591525640     3968.3983479394     4072.6836667343
     -531.664095254300037      522.794637616784485         1       885       105     3933.1083049541     3955.4390082861     4056.1623287309
     -530.599716657399995      521.304172687540586         1         1       886     3756.7974800985     4134.2969669174     4165.7434870648
     -530.973642579099987      534.373558868568011         1       886       858     3795.5224733076     4115.8191325693     4144.8202799050
     -531.185805910899944      531.918333164416595         1       858       887     3821.9963010040     4070.5578813719     4127.1688656211
     -531.360541400999978      535.039088890487164         1       887       888     3821.9879350872     4066.1863575379     4121.5741110018
     -530.758131962100038      530.819283976221527         1       888       889     3812.3986671719     4112.3361800643     4150.9345334431
     -531.175456991300052      537.283142467388984         1       889       890     3816.5164815622     4080.4427855220     4167.6311282319
     -530.769687412200028      531.751333722652589         1       890       891     3850.5338472162     4083.2491485753     4148.2997344030
     -531.067147727199995      529.662864752398264         1       891       100     3859.4100935926     4036.7896629670     4144.6112278454
     -531.137498525999945      536.074317614701727         1       145       145     3804.2392654423     4097.5576853857     4179.2783065339
     -530.918129462200000      530.096042319212415         1       892       893     3806.0480582519     4093.9441881256     4188.5222798225
     -530.991792828800044      525.550733424444388         1       893       894     3819.2351700693     4067.6391793994     4184.4143423815
     -531.005490798799997      531.702239725391223         1       894       895     3819.1548854743     4050.3953725420     4207.9707788286
     -531.045059895300028      527.978084478813457         1       895       895     3822.8083290859     4087.1513424942     4198.8106336560
     -530.825462258500011      527.053717588264249         1       896       897     3848.3626934904     4049.3972382784     4220.2911619834
     -530.765260054699979      523.626317573807341         1       897       898     3864.6251819398     4032.5440631252     4203.7431489771
     -530.856742206300055      526.062175948923141         1       898       899     3865.7360138144     4039.0247582062     4207.4031281219
     -530.655583625100007      526.614352533650845         1       899       900     3847.0940197240     4075.2010314813     4225.9518309054
     -530.791758987699950      529.607977946193273         1       900       901     3841.2811134342     4081.8474288800     4237.0999487690
     -530.573733174200015      522.172593020113595         1       901       902     3839.3295895131     4082.0749795723     4212.8016903511
     -531.172159656299982      534.159805759611459         1       902       903     3821.5358210371     4047.3938060012     4203.1772617765
     -531.171838010499982      529.772928916774958         1       903       100     3843.4504881194     4039.0254614297     4166.1013706335
     -531.914343538399976      527.975739790070975         1       272       272     3872.0745272404     3998.2964797261     4067.1060708983
     -532.005287017499995      526.931683596177322         1       272       513     3878.9942186969     3998.9788392098     4052.7087614830
     -531.978399243000013      527.305454354784160         1       513        28     3880.0463099297     4005.9841918636     4044.1704798219
     -531.778553432200056      527.870815132056805         1        28       904     3909.7945069535     3988.3596735657     4058.2265380249
     -531.498694505800017      526.735666145265554         1       904       905     3909.7574268638     4002.4946741239     4093.9656169446
     -530.966115939599945      522.516982053018523         1       905       906     3898.4365630988     4036.0868775419     4102.8638893337
     -531.402361657300048      535.276179794783616         1       906       447     3823.6346301521     4043.1249755227     4171.3009265496
     -531.113430647799987      528.422062446166819         1       447       907     3821.9762543556     4053.6950330536     4179.2451585511
     -531.276708047799957      534.054571029316207         1       907       908     3869.8714910903     4016.0002494154     4162.7393428987
     -531.276756220200014      533.553515684979743         1       908       450     3872.4587648868     4014.3544343125     4156.6593267137
     -531.123803834199975      529.998452502404689         1       450       909     3836.2364072014     4031.1975966206     4197.6333301545
     -531.084989964400052      530.210653761826620         1       909       910     3826.3110421831     4032.8155031637     4191.1766490411
     -531.424402530200041      530.921748715764807         1       910       911     3828.4278355244     4008.1751779101     4213.2943543867
     -531.358671188800031      530.987239883747407         1       911       912     3829.2241486355     4005.1056163346     4217.2579919206
     -531.441877877399975      533.025610555531671         1       912       913     3825.0584904074     4013.8002421938     4211.5368090944
     -531.312846536000052      531.229426222557208         1       913        81     3825.2868841669     4026.0136006471     4184.3561747120
     -531.153877622900040      530.110843564061952         1        82        82     3802.1249609789     4045.1747800797     4214.2273494601
     -532.103419757900042      526.946035595455101         1        14       444     3906.6319080106     3941.5968665278     4089.2792845001
     -531.344741579300035      550.529436937942251         1       140       914     3709.5898079220     4156.1225351296     4253.0425661771
     -531.162256406900042      539.859931352887429         1       914       915     3730.8854410291     4149.3542430628     4216.6440523189
     -531.145921980599951      537.133989894964998         1       915       862     3728.3684239134     4145.3893650615     4212.0187701157
     -531.077995265000027      538.508347655305556         1       859       916     3769.3563946219     4092.0532023996     4216.6015750228
     -531.192369558900054      540.371246071326937         1       916       917     3772.6776146281     4085.5404710866     4204.4012601526
     -531.007616483300012      534.695458896522382         1       917       917     3832.7586578392     4055.0362269070     4162.1115039539
     -531.412094062599976      539.311245043518397         1       917       918     3792.3249965768     4072.5346570872     4159.1216372868
     -531.284045922500013      536.840468072934186         1       918       886     3800.9950043425     4090.4075439441     4147.7833367234
     -531.077593131100002      537.015571886174712         1       886        99     3823.7848375392     4082.7082414508     4155.1688402931
     -530.962697458400044      541.066838158436326         1       538       110     3746.0062684457     4144.7065334817     4218.4368710239
     -530.890325401800055      538.499850285598086         1         1       919     3754.7763682529     4156.9561466576     4192.7688892138
     -530.905176899200001      538.566816777897088         1       919       112     3782.2531779838     4108.0663511644     4211.8103580801
     -530.632501502799983      519.342748389694634         1         2       920     3801.3957441088     4103.4507146766     4129.0390652254
     -530.617531168300047      519.684606414895711         1       920       604     3792.9711543732     4106.4604825610     4135.7618459711
     -531.020069043300055      545.828768136298777         1       607         1     3716.1158662537     4176.5682549666     4223.4912654610
     -530.858687452099957      544.602787661448701         1       538       921     3783.2807812697     4135.9618032116     4199.5002786483
     -530.852857380899991      540.839951745233179         1       921       111     3792.3964143231     4118.7620685708     4200.8509758232
     -532.033297854500006      521.959716800194656         1       349       922     3914.2903890839     3977.6277969131     4063.5277588859
     -532.042136195500007      527.422666371412788         1       922       923     3911.5635817062     3985.4138196426     4078.0394342869
     -532.000062803699961      529.392096600751870         1       923       924     3895.1784821228     3997.7743917336     4091.9347766680
     -532.001178294599981      530.545967599773121         1       924       925     3893.6285169403     4000.9600871927     4090.7550424950
     -531.961671012000011      527.714871137139653         1       925       926     3891.0132721365     4000.5089131389     4091.1141083810
     -532.271031689199958      533.068273620353125         1       926       927     3893.9788881333     3959.3508668917     4117.8016344577
     -532.264545417500017      531.535353473473265         1       927       928     3909.5299293615     3946.4784330519     4105.0054097075
     -532.254232088699951      530.940031060542879         1       928       784     3920.5035702734     3932.1033560249     4111.3133991607
     -531.914785314300048      530.094656620458863         1       784        64     3915.5555106983     3937.9825252616     4108.0180541452
     -532.443825885000024      529.003345453402744         1        64        64     3882.1365144467     3930.4193764054     4083.5869972132
     -532.360563122099961      525.765172266430227         1        64       105     3868.0504092202     3956.8562728115     4068.5079156557
     -531.327132108600040      549.459471021502168         1         1       929     3705.9996368378     4198.4253497731     4205.7860388279
     -531.445093742599965      550.887627513107873         1       929       930     3704.6973322398     4208.4969479813     4219.5107520059
     -530.886881503700010      548.170215884610343         1       930       931     3718.2075845473     4195.2391592827     4239.2467482423
     -531.231208908300005      548.940757630830149         1       931       932     3696.8606399549     4187.1279708886     4257.7760975522
     -531.145932426400009      546.830843364266229         1       932       933     3701.3829016142     4187.1409673549     4275.9048496377
     -531.145520380100038      547.334454293144859         1       933       934     3699.4802946466     4185.7823035346     4285.2598079878
     -531.192142890099944      547.920126101250048         1       934       935     3697.7399080959     4170.5527702646     4301.1703828747
     -531.512436630399975      549.450863367217494         1       935       936     3697.2671384573     4152.0071061130     4312.2470418465
     -531.360362281900052      549.169180155548588         1       936       937     3709.6929137645     4137.8428444125     4320.2395453833
     -531.461169019099998      551.303832323301663         1       937       937     3723.8729596497     4113.1742696961     4318.2472505066
     -530.673896641799956      524.283435259875660         1        21         9     3775.3411908171     4125.8284185824     4149.1856367351
     -530.936974914999951      539.139999682473331         1         9       938     3766.8931304937     4107.4781748957     4216.8459879516
     -530.961382293800057      537.627360374764862         1       938       939     3789.1297605040     4089.9149598219     4202.0740487660
     -530.779181308500029      533.401344724517912         1       939       940     3806.7876749239     4096.6284023541     4162.9552400030
     -531.112670091700011      533.674248403145270         1       940       941     3796.0425668903     4091.3464523719     4185.0690029283
     -531.162074557400047      538.589992020028717         1       941       109     3775.3883861201     4094.5422460481     4194.7695146770
     -532.503499290300056      531.873967503407016         1        64       942     3888.3632454593     3931.2471790966     4101.4804133630
     -532.428375176599957      525.374113322757808         1       942       943     3896.7953790087     3941.9984026448     4086.8052346779
     -532.409760211799949      524.194498180279538         1       943       944     3889.6783038810     3948.7835605777     4088.4633565144
     -530.714426097699970      519.515215883666656         1       944       944     3819.6457360983     4075.9518347656     4153.5234345921
     -532.463024637999979      531.162119706738849         1       944       945     3866.1563504692     3974.8614056920     4097.4821233836
     -530.664781046599956      520.265619763851078         1       945       946     3791.1345811815     4107.2540542278     4166.2247538703
     -530.662380305099987      520.810218688711302         1       946       947     3788.7936149601     4102.9179261002     4175.2608578635
     -530.685853228099973      516.804247727067491         1       947       948     3793.5751095994     4083.1113062050     4178.3408519289
     -530.685399821399983      518.161486674717366         1       948       949     3789.5502096646     4091.3346950555     4179.8302614706
     -530.600505313100030      517.914706597971076         1       949       950     3804.8280522396     4069.4920220236     4193.3165260138
     -530.622033111200039      518.903237120539984         1       950       950     3819.7239676565     4061.9176653312     4184.3868823109
     -531.009338062300003      535.156851520872806         1       145       951     3800.9191906901     4108.2380238157     4188.7445710274
     -530.990384442899995      532.493134698169115         1       951       952     3803.9341927397     4093.3787467674     4202.3628166324
     -530.696482323900000      525.925071589915547         1       952       952     3816.2176431871     4088.0783588915     4200.2150781478
     -530.977097409200042      530.224847284449311         1       952       284     3811.0017896161     4071.9842371186     4240.3867726043
     -531.263190426899996      528.639990186083764         1       283       953     3822.6466997120     4046.5471063357     4267.3687971232
     -531.136200022399976      528.110126591527205         1       953       954     3822.0189699580     4043.2675845422     4285.8749101757
     -531.066049741899974      520.535037542440591         1       954       955     3821.4801152869     4044.6656228706     4257.3709523442
     -531.030554779300019      527.197342134684050         1       955       956     3857.7146373842     4034.6451319821     4184.3522816525
     -531.057807792900007      526.067678635579796         1       956       957     3863.4146413523     4039.4551469402     4158.5290831740
     -531.064587098900006      524.993343873895697         1       957       958     3863.8029636564     4030.7434280244     4182.2574895122
     -531.073528650999947      526.237445462110486         1       958       959     3876.8998003563     4016.6520398310     4175.2975346134
     -530.763387781300025      522.801685282176095         1       959       960     3881.4529306973     4038.4461598223     4168.2748568992
     -530.664213854400032      521.044026421395415         1       960       961     3854.5579868771     4065.4435629829     4219.7727426493
     -530.546308435300034      518.474607765276801         1       961       962     3858.7947485030     4053.1909468718     4240.3447686375
     -530.981073977200026      527.637627584112352         1       962       963     3881.3167273673     3983.0441544411     4269.4393033745
     -530.994284566599958      525.755617230277494         1       963       964     3879.3814771525     3985.9391310562     4270.1708587586
     -530.982244633400001      525.507082169951559         1       964       965     3867.0340347197     3991.7691362924     4286.1372806009
     -530.967848769500051      526.147651125252651         1       965       966     3864.5534002482     3990.1037733637     4290.0448552845
     -530.997104737999962      523.866865689114093         1       966       967     3896.2356445639     3970.0792188633     4277.2659686534
     -531.070844241599957      525.587312360366241         1       967       968     3926.9232231947     3959.7588786351     4244.2819843362
     -531.058994991299983      526.214144691494425         1       968       969     3926.0223291652     3956.9784774750     4253.1114257461
     -530.820156048599983      522.775099536571361         1       969       970     3916.9130082188     3955.5525012583     4266.1346190280
     -531.112744170899987      528.868320137209707         1       970       971     3888.2078853451     3978.6621440780     4273.1554850198
     -531.073411136899949      526.879065649558129         1       971       972     3875.7731287654     3985.7004092217     4310.5071639597
     -531.017355879199954      528.173906403430010         1       972       973     3840.9651232030     4006.2422346532     4298.8905667807
     -530.933561873899976      526.498491545622187         1       973       974     3846.6432996427     4006.2685943814     4283.7227905356
     -530.900680918899980      525.178540276626222         1       974       975     3817.4786523232     4028.2608193012     4304.2563163070
     -530.843261901699975      527.035012167319223         1       975       976     3795.5108885367     4033.7110544044     4332.8545291183
     -530.857591572899992      527.844454123795799         1       976       977     3792.6102722465     4039.9426402452     4337.4518685504
     -530.919181316299955      529.086629677073120         1       977       977     3768.6820634497     4055.4998964541     4351.7069960709
     -530.998680536099982      529.088990792293430         1       977       978     3754.7956509750     4063.6725713641     4355.3971397259
     -530.989089992800018      527.941144232054967         1       978       978     3761.4618740381     4054.9553322786     4356.4052310603
     -531.095050803000049      531.837945314420494         1       979       980     3758.2705869797     4072.2764212929     4352.4587397673
     -531.059005991399999      528.545363047257524         1       980       981     3762.0840813499     4080.0904963082     4365.0477556239
     -531.512375625600043      526.933225921899634         1       981       982     3760.6614355582     4082.2616344252     4346.8833752004
     -531.397429425599967      524.459865721201595         1       982       983     3786.0373272229     4083.3547141547     4310.1983376817
     -530.914365827300003      519.587403312825245         1       983       360     3856.9048301634     4029.2403880281     4249.6280896992
     -532.488179134000006      532.319516636471690         1       360       984     3864.0278362946     3954.1157629544     4179.3459900464
     -532.216238955300014      526.465038604437382         1       984       985     3874.2707614567     3954.1431268498     4165.3126240105
     -532.333569132900038      526.554992685950992         1       985       986     3884.7894240120     3948.7439454846     4110.7187353161
     -532.395844290600053      527.978528715048697         1       986       943     3899.3420200736     3940.5131479977     4088.6447192934
     -532.420481840199955      525.463304593112071         1       943       987     3902.7007335501     3938.4398598730     4083.1754548366
     -532.018622408000056      525.620174735339788         1       987       988     3897.9963721741     3969.2342686432     4105.2464152723
     -532.103951883599962      525.520093009772381         1       988       989     3891.0776083568     3975.7918838700     4099.9186016082
     -532.404283986100040      528.726716324635163         1       989       990     3868.9316758133     3973.6303119147     4089.2256640794
     -532.375311532499950      528.319605585534987         1       990       103     3854.9342095638     3981.4627810829     4108.2803859275
     -531.315739587000053      549.695095275098311         1         1       991     3702.6095345654     4187.2327487062     4215.4060586197
     -530.914944325799979      542.733190366749000         1       991       992     3720.3338002137     4163.1478950021     4227.3883686496
     -531.167266090899943      546.704693948602312         1       992       993     3718.3389888003     4153.3272133852     4257.9104822727
     -531.267244386500010      547.505302992859470         1       993       994     3712.7099552140     4156.0293646193     4263.7441252164
     -531.441820987099959      550.451601830746540         1       994       995     3705.1513138506     4159.2720618727     4263.6279716031
     -531.074231707400031      548.143565532986031         1       995       936     3714.7381096215     4152.7389112792     4287.1776973774
     -531.161452422800039      549.721435561688281         1         1       996     3716.3536795367     4188.4409282926     4234.5187605746
     -530.909246585500000      544.646587052961877         1       996       997     3724.3039419461     4158.8533494323     4239.7357829525
     -531.148478316300043      541.206280961314064         1       997       998     3731.6547890838     4100.8122301883     4278.1349935628
     -531.464994668000031      551.505885485095860         1       998       998     3723.2479501669     4093.8619092158     4337.6534842489
     -531.029097515999979      543.666289364531963         1         1       999     3713.8559431061     4165.3440611783     4227.9771431773
     -531.094172801300033      545.430639096243567         1       999      1000     3722.6184124201     4137.3196407075     4290.1598003754
     -531.076611707799998      545.139393186242160         1      1000      1001     3735.5934474479     4121.8930204388     4321.0554925919
     -531.079568958799996      547.952521738724386         1      1001       118     3727.4849077838     4127.7843536910     4351.1901705945
     -531.122832690100040      542.169734078591432         1         1      1002     3721.3637637552     4145.0602764375     4217.4625011616
     -531.130204291299947      543.707102994786624         1      1002       116     3728.8880512723     4122.5472557876     4281.5294144045
     -530.893283917600002      539.486289271509122         1         9       110     3749.9125374499     4135.9989761427     4214.4561417033
     -530.919075984900019      540.745797084001765         1       110       935     3767.9791406074     4105.3966828860     4262.9041407725
     -530.965069474700044      541.992140451949354         1       935      1003     3765.1831380528     4105.8683039287     4289.5752961051
     -531.089492970200013      543.438469116368879         1      1003      1004     3740.1659047281     4097.9728578556     4339.0833019387
     -531.094503523999947      545.266603503844181         1      1004       119     3738.3489159572     4104.2629581401     4332.0477559479
     -531.132517712300000      535.580621330347981         1       941       123     3780.4173293585     4098.7851491098     4223.7331363924
     -531.188467274800018      531.067435435719972         1       941       121     3801.2811154465     4076.8993822453     4177.5209969120
     -530.811462994799967      539.557242809292234         1         1      1005     3762.3947364622     4145.9181071097     4211.8115682485
     -530.919832827500045      535.836854380549198         1      1005      1006     3780.1756271297     4120.8431919901     4213.3817300380
     -530.978908529000023      532.402474530736299         1      1006      1007     3805.8361364831     4103.8138691664     4185.3748463813
     -530.939244078300021      531.917606416050489         1      1007      1008     3800.3868377602     4103.0086187849     4212.7872908171
     -530.866287559400007      529.857546089260381         1      1008       123     3787.3773807770     4097.8073736973     4224.1214980644
     -531.727556863899963      524.212643076911945         1      1009      1010     3935.0632227762     3950.5132045698     4034.5169910867
     -531.946505851600023      513.473686844654253         1      1010         5     3922.4212288841     3960.1739787291     3980.8952336270
     -530.742258743299999      521.353006389535722         1         5         1     3821.8953769944     4063.6574126792     4162.1634308334
     -530.832033150800044      544.588445457330863         1         1      1011     3735.8384623826     4157.3728322924     4230.8363960992
     -531.339989373900039      549.852764563448545         1      1011      1012     3737.8649048105     4121.2263255685     4255.6069750067
     -531.349749095199968      549.934894975040720         1      1012      1013     3727.9618621092     4130.8585233469     4246.0225624645
     -530.890509970000039      546.825148153407554         1      1013       140     3728.5166336327     4148.4750857935     4259.2341705743
     -531.022875119999981      537.150410261146362         1       140      1014     3746.0018256368     4118.4218956522     4224.6149002346
     -530.708863934499959      530.936766959548891         1      1014      1014     3786.4641528506     4090.9369379527     4235.0243340818
     -530.989613829099994      529.314726450763146         1      1014       123     3777.7404528496     4092.1871629238     4226.5351998111
     -532.001108906500008      526.206326529131275         1       307      1015     3896.1357290341     3990.9773504529     4070.2598757295
     -531.782623172500053      528.330533100634511         1      1015       107     3863.9648471257     4024.4276366046     4089.2781870104
     -530.690609494600039      518.302770460873489         1        21       411     3813.5509235608     4088.3217873480     4136.0130688645
     -530.856519660300023      515.920107600739698         1       411      1016     3858.8716829378     4035.6419596444     4119.1257617776
     -530.863390640500029      517.565041432557905         1      1016       957     3874.5494230680     4021.4656743164     4114.5364177905
     -531.056311189400049      521.577410196183564         1       957      1017     3860.1024091760     4029.9514846181     4179.6197570582
     -530.852977771299948      521.962594305808125         1      1017      1018     3851.8791437132     4054.7673130204     4141.7186969357
     -530.827417957499961      518.575712028711223         1      1018      1019     3855.0352845245     4051.1584772737     4116.8788682027
     -530.903712198100038      520.767697298677263         1      1019      1020     3865.9951305154     4035.6545421179     4108.1195350020
     -530.930816240300032      519.180433412632851         1      1020      1021     3860.3301530035     4032.2008265738     4107.9182387866
     -530.803633209400004      513.901914508016034         1      1021       283     3869.6098341239     4024.3637992708     4101.9246655130
     -531.179779052799972      528.268698604576684         1       283      1022     3825.1208795072     4038.4915185676     4277.2578968978
     -531.358226425999987      530.441509180491948         2      1022      1023     3787.8829665968     4053.6599868997     4281.2871802009
     -531.706858519699949      531.728768198773196         1      1023       541     3801.3075834600     4018.6084475198     4238.4449993866
     -530.736734536799986      528.696164566911762         1       542       120     3775.5252609864     4073.2954201705     4236.4306311740
     -531.036759241000027      536.373148183246144         1       120       937     3756.2577134357     4107.9403806539     4270.6124425816
     -531.520388620799963      550.860288987683930         1       937      1024     3722.2466080367     4110.2504058527     4318.0653215888
     -531.500209063900002      552.199624343833989         1      1024      1025     3720.2471789464     4109.0734182358     4326.1799318001
     -531.528555275599956      551.057106619326419         1      1025       998     3722.6650386874     4101.8372799586     4325.4242986890
     -530.702891788800002      541.995140057655476         1       113       113     3754.9486509151     4131.4265247362     4313.9107565094
     -531.958425886900045      521.165334713688594         1         3        64     3926.1585471131     3950.2737945862     4034.1196336615
     -531.926068413700023      527.832498470552878         1        64       784     3896.2701373776     3946.4327578285     4136.8621625043
     -532.252569360899997      531.143834478434542         1       784      1026     3913.2506904987     3936.6299322490     4118.1122360320
     -532.320101506300034      526.592331776059154         1      1026      1027     3911.0888411906     3938.4396555819     4080.8074433305
     -532.274402878099977      522.467577344965434         1      1027      1028     3926.5266805240     3929.1860672995     4060.1728526741
     -531.982414661699977      525.644642374483283         1      1028      1029     3920.6280777014     3955.9327823376     4082.6698500686
     -531.500007354800005      521.855538680646532         1      1029      1030     3895.2963927862     4011.3692674773     4118.5616680766
     -531.689071887799969      527.067096769716045         1      1030      1031     3889.4242442995     4018.9130190802     4153.0496934907
     -531.665057683699956      527.300175906057916         1      1031       131     3875.2512355581     4038.1359617026     4145.3451465370
     -532.031042012299963      527.142679625167602         1        15       260     3897.1421464356     3947.4676112658     4080.9158306641
     -532.438962867600026      526.415032599590972         1       815      1032     3870.1187172480     3956.6906157704     4100.6385159491
     -531.709295051399977      532.987641004952366         1      1032      1033     3877.8218344913     3949.8162992276     4249.1979182607
     -531.889493763199994      537.894277000697343         1      1033      1034     3866.1688380450     3962.9991055523     4254.9895001587
     -531.991973625500009      531.588614661943780         1      1034      1035     3822.5016235947     3991.8698775907     4260.7910804939
     -531.518503311699988      531.162566094156318         1      1035      1036     3809.2423334809     4084.9047584438     4182.6891681433
     -531.508492058100046      531.623423263753239         1      1036      1037     3818.1389303348     4070.4224620620     4162.0949186208
     -530.505312806600045      518.681959511840319         1      1037      1038     3817.0359178812     4115.7789431453     4128.4826624934
     -530.740533790900031      517.444030144495855         1      1038      1039     3790.6856635993     4111.4674838034     4171.1101815408
     -530.243214296300039      522.982139909730336         1      1039      1040     3845.5852621172     4128.9114550672     4157.9829368706
     -530.438492356499978      520.155136553537204         1      1040      1040     3836.1585536070     4109.3495442444     4136.9641570029
     -530.455982947599978      525.603987421879765         1      1040      1041     3820.3767284644     4123.7938575104     4153.0618067249
     -530.462904660500044      524.877924980486796         1      1041      1042     3808.3944768595     4128.7371344603     4162.1935296287
     -530.943806146099973      529.170362579071707         1      1042      1043     3825.2897355398     4088.9678497781     4133.3107817357
     -530.945427374699989      529.573297596927091         1      1043       858     3822.6098359074     4092.3010709838     4136.9136094140
     -531.164303160300051      535.456454396044251         1       858      1044     3796.8740172536     4094.5854252187     4169.9631274619
     -531.246745295400046      536.177522420464470         1      1044       888     3801.0796428053     4081.6478893604     4155.7199913156
     -530.595573413600050      527.661762011606470         1       888       888     3862.1253662728     4041.6967770166     4166.3916433089
     -531.062877816600007      530.873846015762069         1       888      1045     3814.1027646971     4070.6443026957     4149.0648730745
     -531.062013535199981      529.762551343527889         1      1045       100     3810.5023142332     4071.6602952329     4155.6987987298
     -530.665186834300016      518.713179830046329         1        99        99     3839.5134811468     4064.9175218774     4158.1563007727
     -531.658105051999996      518.240143029638602         1         3      1046     3922.7551673087     3966.2793728056     4042.3030767626
     -531.972970873300028      524.380961157706565         1      1046      1047     3911.7177203675     3974.5419181814     4057.5435627832
     -532.005143198899987      526.373106255344624         1      1047      1048     3909.7769972557     3982.4846557480     4053.4830394531
     -531.994510133099993      526.260371254219990         1      1048      1048     3904.7673576551     3991.5501389642     4062.2604406544
     -532.027912744900050      527.898627041382383         1      1049      1050     3907.9282283441     3979.9381141317     4082.8678939572
     -531.992308226100022      525.166652869615405         1      1050      1051     3906.0761139016     3968.3737129335     4092.7189819753
     -531.982346147299950      525.873603777337394         1      1051      1052     3907.3068688716     3962.5226179474     4096.3656975320
     -531.881174450300023      519.991332260326544         1      1052      1052     3889.2070356387     3979.1789196278     4135.2187701767
     -531.909979565799972      522.395063688336336         1      1052      1053     3890.3293461819     3964.3689371637     4131.8255143196
     -531.517626280400009      525.329096104200971         1      1053      1054     3890.8658654843     4048.6798856059     4084.8714337238
     -531.632754349000038      526.514812542831237         1      1054      1055     3895.2821767803     4001.2795408943     4152.7469924275
     -531.754908747299964      528.370725689980532         1      1055      1056     3889.9626322699     3998.1705246720     4153.6909984496
     -531.703658541799996      530.074952088109399         1      1056       131     3876.8918620024     4024.9189984584     4137.9642201047
     -531.847822731599990      522.089610944842548         1        21       511     3885.2983490596     4001.9675162833     4032.7788674599
     -531.024613881599976      539.674621868423742         1       140      1057     3734.5965548502     4138.2401455677     4246.5828144429
     -531.037025213800007      534.996455851931842         1      1057      1058     3768.0588356937     4105.0414188321     4241.7820689051
     -531.360097718399970      537.546214522101877         1      1058      1059     3774.5732186454     4103.4994808039     4220.3923902867
     -531.062931405100016      533.262716654718588         1      1059       121     3792.7057917436     4087.6890128217     4231.6094685198
     -531.908713347199978      518.155228210740574         1        27      1060     3931.9343173227     3936.5868539486     4032.0813415260
     -531.808621355000014      515.794575540471101         1      1060       278     3927.2306817921     3952.3584917521     4015.7551045783
     -531.938525994499969      525.589196633731035         1       429      1026     3900.5469263964     3957.8616301476     4071.8631845872
     -532.326107258100024      528.968959933942870         1      1027       107     3906.0482090644     3946.9745060243     4080.4405801174
     -531.991863286800026      532.622307077053392         1       107      1061     3893.1110858909     3989.4999373513     4112.6731197875
     -532.202982045300018      531.606048185165491         1      1061       133     3875.5072619552     4022.6080425601     4119.0103208085
     -531.894147101399994      520.911003391929285         1         3      1062     3923.3680237977     3964.1556486148     4030.6541935624
     -531.914200288799975      525.705776758680940         1      1062      1063     3922.1001521619     3962.3924150080     4053.4743005623
     -531.903376295599969      522.872625331903237         1      1063      1063     3915.8530675742     3965.0013975968     4065.6185406251
     -531.888283150000007      522.170003578473597         1      1064      1064     3914.2070634282     3960.2726741673     4068.7252844945
     -531.907621069800030      525.031328612259699         1      1064      1065     3918.8615419003     3967.8297051427     4053.3017426254
     -531.880498575200022      522.493813914116799         1      1065       278     3921.8495064116     3968.0165722429     4037.2828951942
     -532.008614636799962      523.938764452716100         1       277        11     3897.9207800614     3970.5800270092     4073.6221189575
     -530.573638223199964      514.571711616592779         1       139       139     3822.5607751934     4069.0514966958     4105.8522351980
     -532.178360782399977      528.062425037790263         1       138      1066     3867.3243296844     3988.8892017774     4110.0858012469
     -532.182667801999969      531.252598599682869         1      1066       165     3861.8142617580     3986.6211570482     4132.1905017611
     -531.710788494300004      523.402175892846230         1       165      1026     3900.7269910937     3953.6083054191     4077.9645963987
     -532.063493918799963      531.287464635104129         1      1026      1026     3877.0761466802     3954.8697168141     4184.5210168482
     -532.297916252899995      528.356249225163879         1      1027      1067     3903.0829553116     3951.7539698969     4095.6655245215
     -532.274214888299980      533.513417744580806         1      1067       927     3896.8858513398     3957.7797273302     4113.1880448061
     -532.246716755600005      532.533129955299955         1       928      1068     3875.8044310624     3982.4731478236     4115.7085754906
     -532.245157933999963      532.967896927273728         1      1068      1068     3865.5476981302     3993.2399861910     4118.7426660843
     -531.856693130200028      526.230795509919176         1       168      1069     3896.0317841050     3989.6016497420     4078.3411016605
     -531.804533696399972      523.343669936149240         1      1069      1070     3896.7686938888     4002.3516559308     4058.0951031414
     -532.271783185399954      527.329289772411244         1      1070       107     3881.8865132939     3980.1559936515     4067.8184428583
     -531.947888538599955      530.101586685435223         1       106       106     3851.1803335497     4006.5751615013     4135.5647538514
     -531.791733953400012      524.772811780362531         1       106      1071     3898.1464599639     3994.1711533681     4089.3412988544
     -531.215252601600014      525.880945997911340         1      1071      1072     3839.2832899975     4107.5280550282     4118.3480187553
     -531.211275190299943      523.852533252338048         1      1072      1073     3851.7266276167     4096.5424164321     4103.1063303452
     -531.527158490399984      526.370371625930147         1      1073      1074     3870.1598651713     4067.0652913320     4117.4321023786
     -531.626274707699963      530.878570040401769         1      1074      1075     3812.0418180774     4106.4036830329     4191.1363552745
     -531.675523678400054      532.965580944291219         1      1075      1076     3836.0358097531     4067.0642260635     4179.0744599848
     -531.722798659400041      533.147597297045763         1      1076       131     3858.7416311524     4040.6580148982     4161.4320390799
     -531.354419487700056      527.888583553386070         1       131      1077     3835.1344751786     4080.7069976455     4157.2270028733
     -531.353046367399998      527.104495227320399         1      1077       130     3830.5126649704     4089.0164635592     4158.4788069516
     -530.315044135199969      517.273110153132734         1         2       539     3828.1360793527     4087.5197987056     4109.4020752123
     -530.928701104199945      534.096045935027860         1       540      1078     3815.2172829196     4077.0110507654     4169.0620687346
     -530.917088353799954      535.211429668330197         1      1078      1079     3807.6860304247     4100.3930492979     4158.3361609972
     -530.497458271800042      520.420375532409480         1      1079      1080     3816.9955341669     4095.4433177319     4142.9125363067
     -530.409543895799970      518.158568453741395         1      1080      1080     3803.0299983274     4102.9900444194     4128.2512062264
     -530.394717229299999      511.773240222129289         1      1080        28     3807.2615071919     4095.6110010423     4128.2111864761
     -531.920085773900041      525.576361801976873         1         3         5     3919.7989125930     3958.5051789808     4048.5890819509
     -531.952729499099974      524.832163420266511         1         5      1081     3925.1480562322     3951.3837709541     4052.2292525189
     -531.953070776199979      525.050186419481406         1      1081        12     3921.6194668556     3956.0425902009     4055.8740990914
     -531.899884516399993      528.225585300920670         1        12      1082     3913.9542132823     3952.2018194727     4145.0757749924
     -531.801704827400044      532.481257055268998         1      1082      1083     3877.4631226161     4019.2882578373     4204.4749962483
     -531.178696844800015      523.778114816636617         1      1083       127     3859.9106411489     4061.8202917121     4123.9766411778
     -531.775386166499970      523.968415949823907         1         3      1084     3920.8573011123     3960.8173786901     4028.4617046734
     -531.798763635600039      524.679844149167479         1      1084      1085     3907.4178355953     3977.6923233194     4025.7728103537
     -532.105467821000047      528.924553219222275         1      1085      1086     3880.4150662447     3998.5339192566     4064.1471618635
     -532.071599565800057      527.446089582008881         1      1086      1087     3875.3413335906     4011.2918518361     4067.2203251365
     -531.960635762099969      528.128357465737508         1      1087      1088     3855.3625271266     4031.4643801509     4101.8654533355
     -532.003180038100027      531.740323461407456         1      1088      1089     3871.5634191574     4014.3480107851     4104.3911147830
     -531.986388184000020      528.231174856834627         1      1089      1090     3858.7724569481     4021.7599399130     4109.7130915852
     -531.970273175600028      529.327106822736823         1      1090      1090     3854.1615888169     4014.7976049638     4118.1018522577
     -531.134014754299983      522.689525678086170         1      1090      1091     3849.9586075632     4092.9649273962     4111.1694154179
     -531.147804454800053      523.978298227420737         1      1091       128     3848.6708347264     4105.8247254191     4114.0555664902
     -532.016178548900029      530.489000437920367         1       165      1092     3831.8857304778     3993.3609003681     4224.4180400198
     -532.536578757500024      534.251921992187476         1      1092      1093     3854.1394363990     3964.0461855612     4131.7472472615
     -532.470807170500052      527.742750296192412         1      1093      1094     3873.1317322444     3952.6275239179     4104.2239842619
     -532.521421306999969      531.205194245399525         1      1094      1095     3879.8038667509     3951.6227504522     4089.8211602892
     -531.914689414199984      523.808432397161368         1      1095      1096     3916.0674068158     4020.7231500356     4025.3841050287
     -531.976981653000053      530.023215273871187         1      1096      1097     3887.1334276804     4011.9387240773     4130.6106892611
     -531.973281766899959      529.722615344778433         1      1097      1098     3880.5878756379     4030.5126362421     4126.3162331816
     -531.854191955800047      527.383626376957864         1      1098      1099     3868.2616834027     4039.9868312009     4107.8862421108
     -531.855519290499956      527.744659245226899         1      1099      1100     3869.7168269221     4034.5913227273     4110.6166404956
     -531.688468915799945      527.889723241414572         1      1100      1101     3874.4934444713     4010.0979400044     4141.2641812549
     -531.769883531500000      528.453478648923692         1      1101      1056     3882.3147270236     4004.0733347797     4143.3171539951
     -531.625806406299944      526.306444961315606         1       157       272     3875.8138999546     4042.7199961040     4079.6952156982
     -531.971052810599986      524.929193708343291         1       163       165     3879.3344421551     3983.1820586550     4082.9364147828
     -531.929790641700038      526.556808065154542         1        28      1102     3893.6509674981     4011.3461101446     4043.7972782553
     -532.203902524899945      522.891896142642963         1      1102       139     3898.5245166012     3952.2037024392     4081.4954307336
     -532.486570457400035      528.299926220997691         1        89      1103     3878.7570321174     3968.0565765223     4050.4702589223
     -532.149437907699962      526.042362122755662         1      1103       143     3886.9072222017     3959.6596468556     4047.3440984489
     -532.016609113599998      527.673041564524624         1       431      1104     3865.6263896949     4013.2869240690     4053.1561733436
     -531.930444146899958      528.021246325419270         1      1104      1105     3861.6091499101     4021.8824872889     4053.4568381686
     -532.094567698199967      527.687797181829637         1      1105      1105     3874.5749686248     4014.8680899704     4038.9423631654
     -531.971756938399949      529.288744629532971         1      1105       142     3874.5440248807     4020.0319489643     4035.5550956120
     -532.390062505799960      529.419773587394275         1        89      1106     3872.9891256867     3965.0621473702     4054.5662544485
     -532.394778250599984      530.006329956058607         1      1106      1107     3877.9150057017     3965.3941929214     4042.4263835904
     -532.878751325700023      531.939795749001519         1      1107       461     3869.2355567945     3949.5751066869     4053.4326631146
     -532.196662261300048      529.653949470847238         1       461      1108     3894.7093042769     3969.2649207165     4105.7614386524
     -532.171039754899994      530.637241052735817         1      1108      1109     3914.8600830876     3968.6249447764     4091.0245835837
     -531.217345083700025      523.480100841032367         1      1109      1110     3862.5044804456     3985.9311642668     4182.3401771175
     -531.198666092599979      525.626980517454399         1      1110      1111     3846.3974272818     4049.1829707018     4110.0829391447
     -530.942835959200011      522.207789303089385         1      1111      1112     3850.1827334664     4038.7606783248     4151.9487488913
     -531.245176299599962      533.386984855078936         1      1112       284     3809.2362312717     4070.6384699352     4265.2784353809
     -531.233803634999958      531.633458368801143         1       284       280     3821.0736012606     4055.0890079570     4200.5331575340
     -531.143303996999975      528.286337793249459         1       280       280     3826.7654859503     4063.3881369422     4175.9147297886
     -530.638933305899968      518.315998341467093         1        21        22     3795.0011989459     4111.5016033103     4127.7287689005
     -532.010049011499973      526.079203677144619         1        23        64     3897.6838020391     3965.1846493968     4079.6286542608
     -532.540458379599954      530.424553700047682         1        64       460     3867.2238832469     3959.6137063351     4082.2324431598
     -532.267443803600031      533.140849500800755         1       460      1113     3814.0485862135     4036.6472856667     4162.7390432444
     -532.417303943400043      532.609304078274022         1      1113      1114     3837.8630317319     4008.2921109753     4141.8382006230
     -532.401658568199991      532.210700051180652         1      1114      1115     3839.3477993135     4003.8917114733     4155.5052840262
     -532.299601595899958      532.943057336116794         1      1115      1116     3845.1417336434     3999.4486281825     4162.4342421487
     -532.248119783400057      530.830967654910978         1      1116       107     3852.0367916422     4003.9334872984     4117.7216938547
     -531.175877109600037      533.651005254890038         1      1117       865     3814.0901500800     4090.4580456954     4165.2972152306
     -531.073498469699985      528.094769348235673         1       865       148     3838.9341553905     4062.0406083609     4173.6126793478
     -530.975511361000031      527.232082814240471         1       147      1118     3858.8621544794     4077.8522518912     4130.6221021197
     -530.987783856200053      531.790739823060449         1      1118      1119     3837.3336622765     4075.1182851891     4167.0227627020
     -530.952015563500026      531.872650792829404         1      1119       149     3854.1120233694     4057.8343138141     4167.4527723362
     -530.788922943400053      536.007985713840640         1       539       144     3787.1656650866     4090.8898057876     4216.7195892118
     -532.010230877000026      528.665628122699104         1      1015       309     3877.8788390245     4006.6594473065     4084.4029258756
     -531.991807012300001      525.253388690684233         1       309      1120     3882.0331335012     4012.2150148435     4067.6034960434
     -531.882210768400000      520.213736120390536         1      1120      1121     3881.6803571920     4027.0950971229     4073.2892475845
     -531.796891064600004      523.010218492296644         1      1121       106     3880.8586703011     4038.3521649390     4079.9165041405
     -531.916469447599980      518.838060324726030         1         3      1122     3917.2884059969     3974.6460919676     4015.7454446212
     -532.017744654800026      522.122048333609314         1      1122      1123     3934.8476640722     3963.2875424993     4030.7396293669
     -531.993341161499984      521.555563312997947         1      1123      1123     3927.7014651409     3966.0465499411     4018.8935431545
     -532.024435390000008      523.497212125488318         1      1124      1125     3914.2141062296     3965.3525411964     4053.8203724740
     -532.023268170799952      524.356122530633797         1      1125      1125     3904.7166335895     3967.3908235141     4060.9445380577
     -532.022180069499996      522.567187979450523         1      1125       108     3902.1178763034     3964.8553981888     4068.6660345268
     -531.973336707200019      523.703777374699939         1       108      1126     3887.5005886237     3963.3430165832     4086.3723057417
     -531.642376630099989      528.772707791092444         1      1126      1126     3873.1441560340     4000.9097331659     4116.7115897155
     -531.948625341899969      522.122730167175291         1      1126       138     3880.8698987431     3981.4505175476     4089.7788705498
     -531.965023065900027      529.582887508057752         1       107      1127     3855.7171313260     4005.1119061843     4119.3045899370
     -531.161432821099993      521.725087515414089         1      1127      1128     3855.5389136327     4076.9286311405     4117.3743564406
     -531.164739531500004      525.125821992508349         1      1128      1128     3831.4652137949     4105.2206496021     4134.3029137567
     -531.601677611899959      534.801231610760397         1      1129      1130     3838.1932486363     4101.7129032207     4145.0230226943
     -531.587730855099949      531.835681320765389         1      1130      1074     3831.4068875057     4108.2678271738     4155.3039027378
     -531.186878659200033      526.312037544035547         1      1073      1131     3837.9486330307     4102.0076488546     4130.7502879116
     -531.162476941199998      524.267918005050433         1      1131      1132     3840.3815351715     4112.4658367886     4124.7448055876
     -531.171516915900042      525.904388098447157         1      1132       128     3853.2913704413     4102.1656185223     4115.2998876446
     -530.675070652799945      521.079358183998124         1         1        28     3773.4447229384     4117.5680170672     4158.4027147181
     -532.030826037699967      524.623850467705665         1       428       428     3898.3694250324     3982.6243871331     4039.2239597157
     -531.722372109399998      524.602382836913648         1      1133      1134     3911.7054161266     3973.9363939626     4085.4559643975
     -531.759579875900044      525.370181592860945         1      1134      1135     3907.1437371943     3966.4696195596     4091.1305430816
     -532.152131979899991      530.105362077654149         1      1135      1136     3878.8161556510     3994.9087363840     4081.8350109186
     -532.313006621399950      526.644935172500709         1      1136      1028     3919.8940095483     3936.2497657673     4062.7886361012
     -532.120959937499947      528.986246167580816         1       928       135     3876.6739345207     3970.2734666190     4152.7065731208
     -531.931143161599948      525.752562518666196         1       276       277     3910.6895930148     3971.3270874000     4070.8451075172
     -531.947081621200027      526.274741350863678         1       277      1137     3913.9614197403     3968.6203177350     4064.8252232702
     -531.937980677299947      525.352989783239650         1      1137      1138     3910.1562758775     3970.3772297786     4060.0147134101
     -531.904993890099945      525.190639846824070         1      1138      1139     3907.3759169673     3973.5768537351     4055.9703549760
     -532.060571078200041      526.769458646823068         1      1139      1140     3905.1719018123     3966.8515647772     4071.7682610981
     -532.097933849500009      524.997312440619908         1      1140      1141     3899.8850571418     3952.2714329645     4100.4528030421
     -531.746992809099993      525.175207047825552         1      1141       430     3897.8441439241     3983.8022511637     4080.2174044034
     -530.965168129700032      521.649783679475036         1       280      1142     3857.2237111180     4021.0491406669     4132.3228073680
     -530.913764355100056      520.304603632774274         1      1142      1142     3871.5006296570     4011.6147690598     4104.4311261773
     -530.912107917599997      519.972167679990434         1      1143      1144     3874.4263712458     4009.6381181433     4108.5995104800
     -530.834301720999974      518.857007701425118         1      1144      1145     3873.4049402032     4007.1553646088     4119.1764728800
     -530.757508342400001      526.023926321428121         1      1145      1146     3870.8398246726     4042.3809147651     4126.6582191339
     -530.777874233000034      516.585392558297599         1      1146       150     3908.1995913678     3969.0316349172     4150.7690416816
     -531.112703877700028      539.176171396072959         1       144      1147     3778.2460717075     4103.8235442987     4216.7937670077
     -531.106198146399947      538.140815506380136         1      1147      1117     3785.3145304774     4106.1239592084     4195.3924843134
     -531.112749130499992      531.279983631477080         1       865       147     3828.4316343595     4081.6867928983     4168.4000836372
     -531.236115432099950      543.297827371197513         1         1      1148     3695.6405445553     4173.9788669095     4251.3197082100
     -530.888708332700048      538.162737151236342         1      1148      1149     3737.1175875752     4147.9651589604     4268.9949743156
     -531.092382051400023      535.400101707925160         1      1149      1150     3821.1570812060     4070.0645630472     4168.2927371037
     -531.207164382799988      534.998256833943742         1      1150      1151     3841.7168784494     4054.7294406811     4139.1119114999
     -531.204604135599993      533.410361069701935         1      1151      1152     3861.4923345884     4028.9431874217     4140.7159314951
     -531.340301451700043      531.340659591802478         1      1152      1153     3880.7339659016     4001.0615984754     4135.8961621286
     -531.372410900799991      536.294809176523131         1      1153      1154     3878.3961948107     3996.1030389980     4166.7497145746
     -531.369882437199976      531.254634479789274         1      1154      1154     3862.2999666750     4018.2711763109     4144.4371578365
     -531.281369702000006      535.645365023304862         1      1154      1155     3877.7230515553     4036.7456679911     4126.4354591959
     -531.152271371699953      532.716934540405759         1      1155      1156     3857.3405646631     4059.5638633970     4145.9499402222
     -531.199438559300006      533.323852156408861         1      1156      1157     3852.0020181489     4058.1752113605     4151.5221936970
     -531.202272765100020      534.872022117814140         1      1157      1158     3849.5897433045     4051.6896767031     4153.8251241247
     -531.352490777799972      535.085315016401182         1      1158      1159     3847.4995583943     4044.0503603154     4160.1664730624
     -531.298231034499963      533.981141667544762         1      1159      1159     3851.6184869273     4046.5232622149     4154.4292431335
     -531.339984325000046      534.993996918332755         1      1159      1160     3857.2374655707     4036.1306904605     4141.3136041772
     -531.419956946999946      533.397929649155685         1      1160      1161     3872.0604495504     4028.1478509258     4097.1545134604
     -531.376588650599956      532.406549712942251         1      1161      1162     3864.6097063745     4035.2014190376     4105.3702084132
     -531.294414463700036      532.079160652386804         1      1162      1162     3863.2346351537     4038.3935864827     4097.7209412471
     -531.377970512099978      533.204198481699109         1      1162      1163     3867.6220515050     4033.9559749519     4101.4791073465
     -531.371211946899962      529.847600535452557         1      1163      1164     3870.0778700125     4035.9594083523     4090.0504968257
     -531.332631068700039      530.106735598822411         1      1164      1165     3862.7283217515     4024.7862523057     4115.5328310549
     -531.488357113399957      535.335346385339221         1      1165      1165     3871.5237777948     4003.6156071003     4133.3442548952
     -531.526356418499972      535.839221433741500         1      1166      1167     3876.3177889655     3997.9529381419     4127.3649600907
     -531.433297803499954      531.574922618650930         1      1167      1167     3877.3056059831     4001.3781031942     4110.8908650035
     -531.435040599199965      532.086125575846836         1      1168      1169     3876.8196255320     4004.0665797347     4106.9813849750
     -531.465542937399960      532.955332480695120         1      1169      1170     3878.9186376234     3990.9182540645     4130.2693680194
     -531.483357420599987      534.379748646101689         1      1170      1171     3889.5802858538     3962.1773949243     4159.1871573371
     -531.493989681099947      533.682843444765354         1      1171      1172     3894.3673316605     3941.9867877688     4180.2110545947
     -531.323871857400036      532.012285892630985         1      1172      1173     3897.8414349409     3944.9544270499     4184.2371952783
     -531.340490509899951      530.573879958102339         1      1173      1173     3898.3528189870     3942.9778527937     4182.9714954308
     -531.305829081599995      527.009090035464965         1      1173      1174     3881.7318006552     3968.4166532532     4178.6527380499
     -531.308156974400049      525.665912539254350         1      1174       259     3872.5047900587     3966.4811967263     4195.3298514203
     -531.593657074300040      527.451534712258990         1       259      1175     3899.1116326113     4034.9930876050     4087.8515688755
     -532.213530030000015      528.717684263315277         1      1175      1176     3894.3578923416     3980.8554607408     4105.6983984929
     -532.263532391099943      527.279511168227486         1      1176      1177     3887.0625726407     3985.3744140385     4083.5217065490
     -532.001144617699993      529.330459291675538         1      1177      1177     3863.7398071701     4000.7699619964     4123.2050242294
     -532.021012255400024      526.868401103201222         1      1177       106     3884.3369304191     3977.7608639423     4088.4800202932
     -530.552488148700036      541.013339147262400         1         1         1     3700.0239566715     4196.2944436141     4292.8084054072
     -531.209634536299973      545.973901936113862         1       140      1178     3735.3536330646     4141.7944763598     4219.4288150310
     -530.761502663800002      526.737480315012249         1      1178      1179     3781.3219981414     4120.1099463377     4178.9667497438
     -531.917494801299995      531.994149002991776         1      1179      1180     3844.1463326302     4067.3772446666     4114.1546227468
     -532.094782047600006      530.258550295996429         1      1180      1181     3844.7539221335     4069.4845515694     4095.9500990618
     -532.024864225999977      535.538171126314865         1      1181      1182     3829.0844327501     4074.3210668354     4129.0473856906
     -532.231508802300027      528.141990264025480         1      1182      1183     3868.0207675326     4030.4344968145     4037.4748866356
     -532.464797324900019      530.013919785607072         1      1183       302     3874.8595915338     3970.9424945967     4054.4542285019
     -532.094955864499980      529.894555105287395         1        88       107     3901.7529454907     3994.8744014489     4036.7932019161
     -532.318335000299953      528.899535955467968         1       107      1102     3881.6690903703     3961.9743340863     4104.0380825979
     -531.966845332700018      525.874738581021120         1      1102        31     3893.0083325572     4016.3806694663     4043.7290241607
     -531.742072820400040      516.694597375061335         1       156       156     3923.3200764123     3968.6372262507     4019.0220967310
     -532.047454964500048      527.940708579722696         1         3       415     3892.1395185150     3989.3400367806     4075.9780784867
     -530.832934149200014      537.385103376616257         1       792       162     3745.1032320473     4141.2981469837     4232.5834918715
     -531.313435750599979      547.995326886794828         1         1      1184     3736.5562801924     4143.5302528688     4209.0061672529
     -531.373246652099965      548.130968397189008         1      1184      1185     3757.3236013623     4129.4798303101     4208.4394640669
     -530.870661592700003      534.628633043528794         1      1185      1186     3788.6480099797     4107.3842053178     4222.9691222755
     -530.950657497799966      533.020928520085363         1      1186       160     3792.4547299301     4081.9309725551     4232.0284093143
     -531.020443544200020      531.894054334134125         1       161       161     3825.7560122386     4069.3826379850     4199.1975001548
     -530.737299365699982      518.411783061291317         1        21         3     3802.9641528867     4093.1742808601     4122.7033624062
     -531.919818998999972      514.601350309259146         1         6       165     3923.6868324319     3942.2660985951     3996.0595753765
     -531.953210468499947      521.048172364396805         1        27      1187     3919.6300508559     3948.3135191119     4043.1669043112
     -531.967160316199966      523.117290518850609         1      1187      1188     3913.6614564361     3959.7680359376     4043.7841313213
     -531.825399173000051      525.747999280041995         1      1188      1189     3891.5066700725     3989.2773639324     4050.4192096564
     -532.078572281199968      524.887937401771637         1      1189      1190     3901.1821610129     3966.1237180263     4047.9299387505
     -531.658754715699956      521.095400849901239         1      1190      1191     3881.9904087730     4013.7425794983     4046.0125122878
     -531.429169025400029      527.062848669219420         1      1191      1192     3908.0975827669     4030.9174384533     4038.9395365844
     -531.341287214600015      527.303574657508761         1      1192      1193     3943.8501144365     3989.7351176347     4023.4619386841
     -531.370162038900048      525.273411871519329         1      1193      1194     3931.0965991351     3997.9065968464     4046.3481087428
     -531.454957744000012      527.913788241930661         1      1194      1195     3910.5105934219     4022.7018746625     4084.0897168022
     -532.022479776200043      528.779135217252929         1      1195      1196     3856.4106014788     3993.9409273770     4173.3131590710
     -531.986119110499999      530.752038067509829         1      1196      1197     3880.3669273200     3968.7599784959     4170.4555231213
     -532.021903703800035      531.583000325368857         1      1197      1198     3890.1496175465     3951.5917683077     4177.0631586302
     -531.438603939000018      527.088088293598389         1      1198      1199     3909.7970712123     4041.8495903001     4075.8217704389
     -532.129993684299961      528.222787730730374         1      1199      1200     3872.5245804496     3966.2472041354     4171.9971667856
     -532.000725066600012      527.639873931417583         1      1200      1201     3888.7757476847     3978.3920719001     4170.6879712400
     -531.394664529800025      526.599748570553970         1      1201       153     3928.1072394471     3999.5173844044     4056.3583627711
     -531.872084282400010      520.472906026236160         1        27        15     3912.8162793438     3952.6813740899     4037.9874219804
     -530.761494126399953      518.833238808077908         1         6      1202     3860.7655288627     4044.0834599280     4103.8452689995
     -530.876132688900043      532.673950894987229         1      1202      1203     3834.8412766344     4043.7277501619     4221.7204016215
     -531.257203337900023      531.370997477128981         1      1203        82     3813.2023884974     4027.8584740444     4215.8837109718
     -531.801066855000045      525.417892666021885         1        11      1204     3852.8294026840     4000.9937708961     4170.8112776455
     -532.207366646400033      525.369174725480207         1      1204      1205     3869.1660218546     3972.2275323955     4147.0672418218
     -532.141642762700030      524.646829675107483         1      1205      1206     3903.0348102496     3958.0300249208     4092.4555567592
     -530.987737420399981      526.927159011607841         1      1206      1207     3852.2133083276     4033.2493770573     4176.4918726015
     -530.751964757499991      533.415309863175708         1      1207         1     3751.4184985797     4115.9111459900     4251.6778335768
     -531.023775150500001      548.472725685933028         1         1      1208     3728.6613590112     4192.1645029481     4212.9965794212
     -531.339974400100004      550.588411085076700         1      1208       170     3729.2868836568     4151.5024288742     4224.3442938231
     -530.581723806000014      516.484214117760530         1         2       920     3798.3024835781     4110.7509486496     4122.0940457999
     -530.632778693100022      518.951806807011280         1       920       920     3800.3978260782     4103.2839488092     4132.3375996823
     -531.676466110699948      531.395478643310526         1       431      1209     3853.3151587562     4035.4216932802     4124.4128816374
     -531.963295982600016      528.048152180126749         1      1209      1210     3925.5065181906     3994.5856383030     4053.8659222918
     -531.669835844199952      525.065376674402842         1      1210        21     3885.6612390758     4001.0218448365     4092.7706614521
     -531.787146841799995      518.177799941196781         1         5      1211     3923.5208425846     3967.5037521906     4029.3465423394
     -532.209755670799950      524.104210451438007         1      1211       106     3878.3759568717     3979.9099680070     4115.9335863674
     -532.331479830000035      528.748855461473795         1      1114      1212     3853.5596661667     3986.8800698949     4135.5742919888
     -532.104812353200032      523.758341226762809         1      1212      1213     3882.3767758347     3965.4175439552     4133.5976751317
     -532.306491201900030      527.886818617176573         1      1213      1213     3883.1201635154     3965.3523554317     4140.8146345213
     -531.448657216300035      530.561099719456593         1      1213       152     3835.7665231801     4085.7681806809     4177.8429373724
     -531.430601690899948      530.985843061699143         1       152       152     3846.8997586652     4076.5445976313     4167.2673306726
     -532.003348982899979      525.932036825647629         1       444       444     3899.2609853178     3963.5031696922     4055.3877435967
     -532.125859416200001      527.654994696163612         1       443      1214     3896.0201911617     3951.9892439525     4084.4922682341
     -531.817568709900002      520.556553045375608         1      1214      1215     3898.5086725075     3968.3618415689     4043.0040072878
     -532.059186061900050      528.776210473159836         1      1215       163     3863.5825658807     3993.0167477155     4114.1091345590
     -531.193255038900020      545.221115232162106         1         9      1216     3718.7530098019     4158.8939601982     4186.7141714461
     -531.383084681699984      545.624057277694533         1      1216      1217     3729.3509266136     4140.3293809220     4195.9818752559
     -531.278637365500003      544.331832008852643         1      1217      1218     3719.4171716151     4160.2184196108     4192.5733564671
     -531.613680443500016      550.804599178200874         1      1218       538     3708.5498503364     4181.7068573135     4190.2327380893
     -531.517332634899958      550.009487418795516         1       538      1219     3707.5909072930     4182.3421111997     4191.1846494769
     -531.165282846499963      549.724034901101277         1      1219       171     3719.0257138477     4181.3249095471     4205.0733980159
     -531.061488579299976      544.487764859378785         1       854      1220     3739.3758370473     4168.1749513986     4195.6758963947
     -531.057581062700024      544.716733229531201         1      1220       173     3744.9149115757     4164.3512005240     4200.6516669985
     -531.235205026899962      545.494296154046765         1         9      1221     3734.6117598004     4140.3242182295     4204.7072033623
     -531.348479277500019      546.491378097010738         1      1221      1222     3753.3158565115     4129.2703225378     4238.3814276363
     -531.339933290600015      547.232711165763590         1      1222       174     3752.9910889054     4136.7472493783     4231.7200259824
     -531.184438737700020      547.876962961119148         1       435      1223     3744.2480137075     4172.4680547940     4190.9644819556
     -531.089659310499997      546.488566408131987         1      1223      1224     3748.9946714030     4177.4068236530     4191.9837868264
     -531.499253054400015      551.126765756468103         1      1224      1225     3756.5897938642     4152.0949392007     4231.8726304914
     -531.139205514600008      541.624440753885551         1      1225       178     3778.4599664104     4137.5784189031     4205.3280172648
     -530.559264953000024      545.677949450396000         1      1208       170     3724.6370257110     4177.8398959149     4265.5581945434
     -531.130133980499977      547.409479734595948         1       170      1226     3725.3277851851     4165.3020968494     4242.0741553255
     -531.077028367899970      545.333130330572772         1      1226       175     3745.3319641223     4153.6188348798     4248.9749220959
     -531.030305893300010      545.029432282386438         1         1      1218     3718.4518383796     4169.0875477160     4193.8129723709
     -531.516541139900028      551.188780595783328         1       538      1227     3712.2460219014     4164.7235006460     4203.7585525817
     -531.429788468100014      550.137879305384445         1      1227      1228     3716.3624889761     4159.7782415502     4216.0290457515
     -531.361511567299999      549.461116234221777         1      1228      1229     3721.8246843396     4152.6031927641     4215.1897377224
     -531.466203577100032      550.467088035368306         1      1229      1230     3720.4991429080     4161.5817685789     4204.3415646923
     -531.456648164900002      550.672977376764607         1      1230      1231     3713.1283858899     4181.1226188127     4199.2989969155
     -531.505396466199954      551.139786591635243         1      1231      1219     3708.4455909826     4176.2680676278     4210.3285550448
     -531.365172365800049      545.822773818422547         1      1217      1232     3722.7077356820     4153.3774224756     4205.9973846037
     -531.238441360500019      544.987174047917847         1      1232      1233     3713.3350561491     4171.2999325164     4218.3795302647
     -531.255954523600053      545.763200152901163         1      1233      1234     3728.6818873278     4180.4475438350     4209.4037796714
     -531.311478519799948      545.831658372000675         1      1234      1234     3732.7403110668     4195.7883111222     4202.1816358271
     -531.368608708500005      546.695293723434588         1      1234      1235     3721.5131701157     4199.1903901891     4208.6421425761
     -531.317794057099945      546.738132519537771         1      1235      1235     3729.5046080762     4193.2323506751     4207.9964145443
     -531.312130118699997      548.088387766186884         1      1236      1225     3741.9644049619     4171.2539703283     4225.2010958936
     -531.587300002899951      550.462155364753016         1      1218      1237     3714.4553148976     4176.0797930870     4200.3642577772
     -531.148505392599986      543.663893696777336         1      1237      1238     3726.9539868306     4154.2407430661     4236.4836499517
     -531.377417988599973      546.933805281491345         1      1238      1239     3752.9733750870     4108.9218040287     4237.2162070555
     -531.104419157299958      537.575512890845062         1      1239      1240     3772.8127346596     4113.0652890457     4213.5685961505
     -530.975691583499952      532.593131030620498         1      1240      1240     3785.8935606867     4101.1273803425     4218.4606983295
     -530.786756988799993      529.003514577206715         1      1241      1242     3803.3202786908     4078.9029249342     4233.9597855818
     -530.909705269599954      526.172706391311749         1      1242      1243     3818.5609040931     4038.7570120166     4240.4568428247
     -530.945335115800049      526.665767919580730         1      1243      1244     3819.3654741378     4021.6099329276     4259.4038310164
     -530.977286568099998      530.670606650510649         1      1244      1245     3845.9166320201     4004.9822440822     4257.4265437580
     -531.014134713900035      530.279161161952061         1      1245      1246     3859.5880557738     4023.9481172413     4206.4108659886
     -530.763774458099988      531.157984772384452         1      1246      1247     3808.3363994675     4080.1252312761     4237.7126366490
     -530.767557155799977      529.324973454286237         1      1247       179     3798.9151067743     4102.5356477766     4238.6461652464
     -531.328724657900011      548.093892837907902         1      1208       174     3746.6600635279     4142.8902551253     4225.0551328220
     -531.141630034599984      549.642487877330723         1       170       538     3721.9854046153     4159.6499162555     4210.2920997142
     -531.255586949799977      541.989424026856568         1      1216      1248     3734.1902008690     4137.5184251345     4195.8761583518
     -530.931227254299984      543.955111907488117         1      1248      1249     3730.5239489046     4157.8610041387     4208.1790201793
     -530.881106120099957      538.839329251668573         1      1249      1250     3743.4023616212     4175.9148624494     4188.0979615492
     -530.937064983200003      542.532443798622467         1      1250       177     3749.7394615329     4172.2670615390     4194.2888347713
     -531.097416214700047      537.740075269713998         1       177       177     3772.7107556055     4132.3692837096     4199.4083742588
     -531.379500736099999      549.123053448588962         1      1232      1251     3730.1680563563     4178.2662764422     4203.4539266674
     -531.175529354300011      538.752653243046439         1      1251      1252     3745.3500818045     4141.8357994925     4197.5698020977
     -531.110346308400040      534.931878301170514         1      1252       180     3759.4889079907     4119.2981003597     4205.8037584968
     -532.369248166000034      524.213635451866139         1       944      1253     3877.1651189947     3958.3825479820     4092.1406425993
     -531.739161164500047      528.949052037857882         1      1253      1254     3875.1233225847     3986.3342840870     4163.5300711448
     -532.019424953199973      529.559854486690938         1      1254      1255     3852.8081755413     3973.4243438415     4215.1694065048
     -531.208281912100006      521.429727893551330         1      1255      1256     3844.2176762300     4011.2181408710     4235.9807075237
     -531.494746287100043      528.881731967087262         1      1256       187     3840.1687261093     3989.3582245469     4275.1952981308
     -532.012339461699980      522.344152644881547         1        26       278     3918.6775503361     3959.4101061798     4026.9993654504
     -532.060982943399949      525.073648397404099         1       278       413     3898.5213864186     3978.6580779458     4051.9772174101
     -531.784237824300021      523.010333664485643         1       413       164     3896.0821604207     3987.3543022998     4083.5270178640
     -531.947821157599947      527.521630756538343         1       157      1257     3879.1509656371     3996.7901781835     4076.4956530190
     -532.023901822999960      524.399603402391904         1      1257      1257     3888.6040221357     3988.2359842698     4055.2587283923
     -531.881557790499983      529.440363139493229         1      1257       272     3879.4836333972     4011.9030263860     4053.5428033270
     -531.968094317899954      524.332407198518013         1       513      1258     3875.2114095625     4009.9072313450     4044.9409446742
     -531.979222429200036      527.554758933077210         1      1258      1258     3872.2902624494     4014.3599335476     4049.2597168805
     -531.099214848600013      522.779715869539132         1       275      1259     3865.7562971204     4065.3719788706     4106.4535756565
     -532.027508206399943      536.225000164768630         1      1259      1260     3867.2832460872     3998.8358576654     4163.0933185763
     -531.868590481100000      524.379275403755514         1      1260      1261     3873.0066858376     3960.7499914031     4203.2647436888
     -531.857469414999969      521.488226772353869         1      1261      1262     3865.2730561966     3955.6388826781     4226.2963863928
     -531.663925257200049      525.163487050779509         1      1262      1263     3846.8496556883     4010.9708536034     4230.2131975381
     -531.810009881500036      527.042867811529050         1      1263      1264     3828.9717004370     4025.2860676627     4217.2918376230
     -531.826816359799977      528.109319501079312         1      1264      1265     3821.9463413179     4038.6115271537     4220.5297104133
     -531.822982818500009      533.804435877833839         1      1265      1266     3830.3351418786     4006.6678547271     4234.0130546015
     -531.800525053199976      529.254993308863845         1      1266      1267     3839.0924355662     3974.0442033839     4244.4563547599
     -531.795686656500038      526.899525707305543         1      1267      1268     3849.3678307527     3956.9548087779     4248.5109535132
     -531.878577923100011      526.922913440723619         1      1268      1269     3853.5262609222     3940.9425498815     4259.9446761422
     -531.566735278199985      529.385294883130541         1      1269      1270     3844.3031478838     3958.6893572616     4305.2002645585
     -531.387402803699956      532.203803816869481         1      1270      1271     3848.8367898652     3959.0706243848     4314.6910708586
     -531.200901639399945      527.790335725862633         1      1271      1272     3807.8694383759     3984.8377407046     4360.6957554350
     -531.214952237099965      527.060671026184878         1      1272      1273     3810.8172700549     3983.4372302777     4362.1764672234
     -531.099602019800045      526.913736286892572         1      1273       185     3830.4338143442     3976.5289334770     4353.4339288177
     -531.009369584100000      544.685326623381002         1      1208      1274     3735.8335817794     4142.9558903430     4221.8276625137
     -531.373768531199971      547.200523340231939         1      1274      1275     3738.5604535998     4131.9558951478     4238.6900443224
     -531.204431412900021      547.423945808957683         1      1275      1276     3733.7741039090     4139.0367122483     4242.5271797106
     -531.331829379200030      549.767824191410227         1      1276      1277     3740.5309039659     4130.3683857689     4247.5422119324
     -531.190194267700008      547.279201377379877         1      1277      1278     3748.3917052851     4128.5755148726     4257.4598263914
     -531.315881965199992      547.127163102801433         1      1278      1279     3739.1563023324     4152.6615675894     4252.2589068904
     -531.317302319499959      547.470710902187534         1      1279      1280     3738.3438427133     4156.8805792102     4250.5427660617
     -531.377936435500033      547.371254279975915         1      1280      1280     3748.1078133863     4151.5070852263     4223.4345260044
     -531.088513382999963      538.264209243318874         1      1280      1281     3764.9082396204     4139.3829565728     4206.2955768559
     -531.108684372999960      538.980444423749191         1      1281      1282     3771.9913515154     4144.7832133444     4190.3995553959
     -531.124156792699978      540.765314193930635         1      1282       177     3776.9530520939     4140.6410837510     4185.2751547884
     -530.642790336600001      533.701335154652156         1       177      1283     3810.7560324808     4110.4128534768     4193.6634594608
     -530.408690843599970      522.894897157893297         1      1283       183     3844.9316008817     4082.0698967618     4194.0884805150
     -531.562496034999981      529.129057315249611         1       942      1284     3880.8829966605     3965.0423349520     4168.1314668395
     -531.841442372900019      529.161866357751933         1      1284      1285     3892.7645832095     3954.3517482140     4184.2901401676
     -531.861247422800034      530.066511606308154         1      1285      1286     3901.5661512247     3945.3214684238     4179.0614432498
     -531.556195971200054      520.483819289060534         1      1286      1287     3903.5038484932     3953.5263789981     4159.2193034358
     -532.018195171199977      527.174222530396150         1      1287      1288     3884.0066726368     3952.0100771049     4163.2754652572
     -532.015608279700018      526.747742438136015         1      1288      1289     3884.8389321477     3954.0779259043     4167.4329807109
     -532.062772736200031      532.080154564934787         1      1289      1290     3870.7864620492     3962.8208389814     4184.1543848699
     -532.057172991099947      529.098074324428353         1      1290      1291     3873.2803559674     3958.5521987048     4181.3119710440
     -531.711147264099964      522.025072544638533         1      1291      1292     3888.5663877324     3957.4988770520     4165.1093120324
     -532.007956652999951      525.638501986864981         1      1292      1293     3886.2298677546     3958.5929957107     4160.1796870311
     -531.895419995900056      529.896213712125018         1      1293      1294     3866.8316078895     3975.9035097307     4190.2557924058
     -531.898210169600020      531.343081758917378         1      1294      1295     3865.8265569342     3969.4040528832     4205.5912239250
     -531.888591426299968      528.666411703694621         1      1295      1296     3864.0737347616     3974.8634664441     4188.5775802281
     -531.300547984100035      528.099135319695506         1      1296      1296     3836.7976426813     4021.2029915360     4223.1273962900
     -531.887580206599978      526.360543534805743         1      1296      1297     3871.3408053804     3970.2400654154     4176.3706241684
     -531.887646486300014      526.501095924404240         1      1297      1298     3874.6602916624     3967.1931435438     4175.6087603633
     -531.886358723599983      524.650873777632114         1      1298      1299     3879.7226607685     3961.5694584416     4174.8273095156
     -531.445344608599953      525.660347329449905         1      1299      1299     3838.6891206590     4001.3414041484     4239.7233679145
     -531.068468893099976      524.087830067718642         1      1300       185     3822.8427533992     4002.5840947133     4301.9059776938
     -531.133003359400050      534.532629785061999         1       161      1207     3822.8262474795     4065.3598033194     4199.1164124962
     -531.928585070400004      521.927564323113188         1      1206       757     3890.7051599115     3972.7409391116     4081.3376243962
     -531.319455034500038      546.906156412643440         1      1218      1218     3718.7392872139     4164.5075565090     4220.9238179321
     -531.562679280100042      551.262233372539754         1      1237      1237     3708.2890447540     4175.2757796056     4211.8934208261
     -531.216614985499973      547.617942197474349         1      1237      1301     3736.1376234199     4178.9011549567     4205.5818039403
     -531.164358336900023      545.999361952060553         1      1301      1301     3741.4146122364     4167.7189203171     4212.8986855499
     -531.309054187800029      550.485469708158575         1      1302      1303     3748.2482124553     4160.4517556607     4221.2116495612
     -530.910700120300021      550.817123967532325         1      1303      1304     3763.9815339977     4148.1640342543     4225.0512554259
     -530.921876320599949      536.900235550763796         1      1304      1305     3765.3286857885     4136.8604043463     4246.0588086084
     -531.096114981800042      544.117689350743944         1      1305       180     3754.9815775727     4138.2946349419     4244.1175982985
     -532.539594147899948      526.267822332691253         1        64      1306     3896.8690488425     3921.0654465955     4065.5825740324
     -532.523916625799984      527.251178994668521         1      1306      1307     3884.7254684454     3939.5268835443     4062.4986477357
     -531.810118377799995      528.803676077670843         1      1307      1308     3896.3011908863     3950.4337087703     4127.2811064899
     -532.019876340699966      530.059218260343300         1      1308      1309     3900.9042110111     3937.1094844431     4127.6518286642
     -531.884332482499985      526.208392996671819         1      1309      1310     3903.0351103601     3949.0965218718     4112.8777415419
     -531.882910339999967      531.070867594067977         1      1310      1311     3878.2134340773     3984.3522529096     4106.8401814210
     -531.913872509099974      532.688805259747255         1      1311      1312     3884.2429841176     3977.5327945522     4117.5402825137
     -531.915531394699997      529.911633153290495         1      1312      1313     3889.6360096681     3971.0522107598     4116.8898231692
     -531.909322667299989      526.979775839994204         1      1313      1314     3891.9929493115     3975.2247158686     4108.8169223227
     -531.697450852900033      524.490628292064116         1      1314      1314     3919.0686237489     3965.0214768422     4086.7430182098
     -531.890127407500017      526.210363891443649         1      1314      1315     3896.8927075973     3985.9054589204     4088.8256012090
     -531.696835418699948      522.924068039429699         1      1315      1315     3913.3283083421     3960.6596833753     4096.0260704431
     -531.891246501700039      527.136896549916059         1      1315      1316     3891.7114272505     3986.0199851152     4094.3176755595
     -531.737719340699982      528.545915077863469         1      1316      1317     3912.9623188397     3968.9289510814     4093.8384219425
     -531.710643495399950      525.263856992617320         1      1317      1318     3917.4328141265     3955.4096387989     4098.7731497479
     -530.788354680900056      515.466074579873407         1      1318      1319     3898.7490204968     3977.8783938882     4186.4257505365
     -531.631968919100018      532.877652308622487         1      1319       189     3848.8241361363     4012.1795522633     4200.3487647504
     -532.120189737099963      526.833531724502564         1        64      1320     3867.9281061735     3990.0077960042     4082.8219125219
     -531.972313672800055      529.700245028506970         1      1320      1321     3850.6825685531     4008.2344784026     4113.1845891186
     -532.011043405000009      527.541669525227462         1      1321      1322     3861.9525340629     3974.0618371917     4140.8156551427
     -531.589781776499990      520.966072689331099         1      1322      1323     3892.0160176140     3966.9834384706     4122.5365562474
     -531.919092248900029      530.757524122733344         1      1323      1324     3888.5318023368     3946.3981674375     4160.3753520789
     -531.752169363500002      529.030915075018697         1      1324      1325     3889.3762927231     3966.9750353515     4165.8353232498
     -531.574366321200046      528.215994994715857         1      1325      1326     3906.0544817635     3970.9813520127     4131.5107217436
     -532.101569900200047      531.812692454727767         1      1326      1327     3863.5234534131     3951.7086637253     4202.7879063974
     -531.436643778700045      523.396509057409389         1      1327      1327     3885.8967217024     3943.4140839577     4195.4825800400
     -532.067514993500026      527.242113930177538         1      1327      1328     3869.8469523447     3945.0144371418     4191.9023013499
     -532.047050976500032      527.833355388266000         1      1328      1329     3875.7550896965     3950.2026252450     4190.5082230448
     -531.962651062200052      531.258866199979025         1      1329      1330     3872.8026891918     3972.1695198246     4190.3515231738
     -531.787699084900055      529.667095540951436         1      1330       191     3871.7291209404     3974.8139591478     4207.2769784553
     -531.941768903800039      523.191977606695673         1        14      1136     3908.9346258483     3956.7554829968     4071.8698743173
     -532.043878489000008      526.499854624241152         1      1136      1331     3867.3843233357     3973.6939588255     4126.6669619852
     -531.940726060900033      527.344789275344056         1      1331      1332     3831.2782177107     4038.8824325611     4201.7258063211
     -531.351559372399947      531.157588896349694         1      1332      1333     3902.7138804642     4024.8451054681     4147.4297314950
     -531.514773198500052      532.106825766332577         1      1333      1334     3928.3321337393     4029.5268264526     4124.8797880224
     -531.249210389599966      531.473305666956321         1      1334      1335     3954.5346991707     4024.0654437171     4099.0640791816
     -531.570875840100030      528.054966029336015         1      1335      1336     3893.5736572894     4015.5717718261     4143.4612524577
     -531.482853545600051      526.524261106384415         1      1336      1337     3895.0439283693     4023.2115119029     4139.6913471891
     -531.818257618400025      527.077276180009108         1      1337      1338     3856.2651208261     4009.0416180700     4181.9582917209
     -531.153620791199955      524.227469383308971         1      1338      1339     3892.9929588873     4020.8752179625     4171.0677694851
     -531.069730279799955      523.098832298421712         1      1339      1340     3882.7504737225     4005.4535937999     4213.6386553335
     -531.348622022700056      523.787931189653023         1      1340      1341     3870.5155894932     3996.6688335257     4245.6611554111
     -531.353732743399974      525.356551817645482         1      1341      1342     3826.3630521994     4015.2305987610     4288.0258401154
     -531.235295179199966      519.770343586572722         1      1342       193     3831.0102008865     4025.9841321700     4289.4189674425
     -531.384692587800032      525.740274413513362         1      1257      1343     3888.1528333724     4033.7679616567     4100.8467764540
     -531.625508184799969      526.912239356505779         1      1343      1344     3887.7103004550     4009.0828585744     4153.1208577925
     -531.642676979599969      527.451827802640764         1      1344      1345     3883.3328007579     4014.0759130756     4166.6424570270
     -531.808344843999976      528.573997365598188         1      1345      1346     3871.9061166920     3996.9245247195     4215.4436436371
     -531.751316068099982      521.150494284334172         1      1346      1347     3909.8142247349     3963.4330725668     4167.2757538541
     -531.814952741900015      528.070440949307567         1      1347      1348     3933.8142289968     3955.3872335009     4135.9228057228
     -532.098001460199953      527.231113618048425         1      1348      1348     3919.8999609902     3943.3404230826     4143.7657833922
     -532.181026222800028      531.385108840434555         1      1349      1350     3902.4545381127     3950.0771721129     4145.5106519734
     -532.163163514299981      533.137191409461138         1      1350      1351     3910.4764839038     3944.6893591234     4136.0040079393
     -532.381043926200050      532.387925885270761         1      1351       987     3912.7563303304     3929.0095476441     4104.6505247541
     -532.283783015299946      532.776360163558252         1       987      1352     3902.3730366242     3932.5338783043     4125.9980272409
     -532.285048682000024      532.500024654979711         1      1352      1353     3889.7876371392     3933.5701874602     4156.2635382757
     -532.587347881599953      533.768901178344436         1      1353      1354     3877.8068987958     3926.9862993215     4176.1906851316
     -532.077732451199950      532.367353915920830         1      1354      1354     3877.3130524649     3972.5838264381     4199.2853321500
     -532.021310968499961      527.760896974318939         1      1354      1355     3877.8753252604     3953.8497003227     4165.7976570246
     -532.083438569199984      532.961043773128722         1      1355      1356     3875.9126605451     3973.5653551995     4157.6245602436
     -532.086358797800017      533.610976666083047         1      1356      1357     3879.0743317572     3979.9115583797     4150.9997384389
     -532.013827201099957      531.402575918710227         1      1357      1357     3848.0745668865     4001.7853062166     4171.9624617186
     -532.040985542000044      529.657736597582698         1      1357      1358     3886.5669790413     3958.7807388638     4143.7077242995
     -531.794423872599964      533.170265304597820         1      1358      1359     3889.4892122494     3965.3041966530     4191.5301451340
     -531.797557700400034      533.244467515540350         1      1359      1360     3880.1823440054     3973.9163091762     4204.6195769379
     -531.883191949400043      527.046268786276869         1      1360      1361     3877.9529797671     3965.0983909150     4207.9416901264
     -531.672194206199947      531.092540381087701         1      1361       189     3856.0877681089     3990.2524569325     4233.0982736397
     -531.960363849200007      524.918361954377133         1       808      1362     3888.6694888065     4004.3352098352     4042.1669151946
     -531.469551951600010      517.908012157921576         1      1362      1363     3924.6091532621     3997.6230164823     4030.8335179552
     -531.479474383899969      522.199308095828883         1      1363      1364     3922.6124842818     3992.4564921678     4045.4683218019
     -531.480558532899977      523.396983070596548         1      1364      1365     3916.1894555900     3990.6940716056     4057.1996111263
     -531.422714264199954      520.599782467247110         1      1365      1366     3923.5081935743     3974.2065542576     4074.5437263867
     -531.303292664299988      521.203288918334579         1      1366      1367     3949.2952938598     3976.1494689697     4031.6315463624
     -531.308760093299952      521.516558750331114         1      1367       153     3931.0219305905     3995.9854881863     4053.9024662899
     -531.899887580399991      522.924165952883186         1        21       272     3883.3486109599     4000.2431689695     4045.8282969009
     -531.071689439000011      520.548072350737016         1       272      1260     3906.6988826984     4008.7458988669     4110.8847648066
     -531.709813177600040      533.384414393833936         1      1260      1368     3871.0062569400     3992.9671050964     4180.5455876938
     -532.057923349000021      534.627012166383793         1      1368      1369     3861.4321526129     3963.4843440618     4230.2671010946
     -532.068090540900016      533.390537104259806         1      1369      1370     3862.9304432650     3964.7508843771     4230.8505690700
     -532.044110746800015      531.108215855416347         1      1370      1371     3856.6837901794     3964.2843472497     4248.3371636952
     -531.539297658800024      528.946732197053279         1      1371      1372     3851.2306931497     4012.4149909698     4252.4912934150
     -531.731361237100032      525.415931656170983         1      1372      1373     3832.9091928767     3998.6687427051     4242.4582460631
     -531.748754382000016      531.965676458446410         1      1373      1374     3817.1540930261     4011.8168382346     4274.5026397276
     -531.637254476499947      529.861198205595997         1      1374       197     3852.2640433147     4007.1889600921     4246.0169762151
     -531.608912530800012      520.933412112388737         1        28      1375     3884.1493842573     4007.4949399897     4047.4100411706
     -532.141331355599959      529.392108673345888         1      1375      1376     3858.0408614101     3999.2393392951     4061.1794658560
     -531.988005486199995      532.182418361768669         1      1376      1377     3856.5019152105     3987.8558639794     4083.7218092594
     -532.577260685099986      526.161078685628581         1      1377      1378     3856.0559035608     3934.2120673144     4084.9675494764
     -532.320799784100018      526.359852191699474         1      1378      1379     3855.0614799661     3956.3984410437     4089.6559782558
     -532.056146887299974      531.440898516539278         1      1379      1380     3862.9950419165     3956.9118360510     4129.6784111820
     -531.745355486900053      525.788591575435021         1      1380      1381     3873.4859646583     3942.5873948552     4173.0184758320
     -532.078404707300024      530.359298063231677         1      1381      1382     3873.8006935967     3940.7075664262     4202.9360348227
     -531.979375150000010      529.623150341620203         1      1382      1383     3861.0618907488     3964.5975232777     4209.2739393630
     -532.065081401299949      528.998154777175159         1      1383      1384     3862.1945815515     3962.5385340638     4202.2120099901
     -532.056031466700006      532.509062841729701         1      1384       189     3846.2105778029     3976.5592567416     4223.2108248695
     -532.159027423199973      524.931600867413408         1       155      1385     3893.1849030774     3965.7630771403     4096.4868150620
     -532.191380182400053      528.060958236547435         1      1385      1386     3874.7310359795     3973.3798550462     4130.3456451414
     -531.968871009799955      530.217984664718870         1      1370      1387     3855.5628283622     3975.7015384701     4226.9247117454
     -531.712985637499969      528.368830839631642         1      1387      1388     3866.2268791098     3981.0855211060     4218.1206152319
     -531.654029839599957      523.963885327346247         1      1388       196     3868.4136480166     3988.9887649274     4212.3028721977
     -531.959570966199976      522.476243957414113         1        20      1389     3912.1775199081     3961.4110682484     4035.5993309379
     -532.028408465199959      522.697131633839490         1      1389       266     3921.9909847534     3963.9047303632     4020.2457555767
     -532.017716332100008      521.386017629862181         1       266      1390     3922.7577644917     3968.3201121817     4009.6926473993
     -531.918061169399948      523.450046659707709         1      1390        25     3919.3166201690     3967.8510525758     4025.6348075539
     -531.535404010900038      530.987018427013140         1       273      1391     3856.8845601967     4054.6449462541     4108.3361568589
     -531.537385682200011      531.583965963676746         1      1391      1392     3864.1140238983     4060.8394789211     4097.6631237088
     -531.566256089399985      530.256163903749325         1      1392      1393     3871.4176498322     4043.6251243022     4100.3083589458
     -531.546161161199961      524.694252814306537         1      1393      1393     3874.3772562302     4016.8230895046     4121.6542702841
     -532.027907139700005      535.601223078745875         1      1394      1395     3842.9465763803     4010.2722795446     4149.7593395979
     -531.766818461700041      532.525201488508515         1      1395      1396     3842.5848850685     4004.4373601737     4218.8541750727
     -531.741254232499955      531.268279934809357         1      1396      1396     3841.7003917595     4020.2714609550     4206.8144722206
     -531.669782928000018      524.306360409262993         1      1396      1397     3841.1376323953     3987.0889732287     4247.2505493501
     -531.493613097600019      529.313577620664660         1      1397      1398     3872.4561370779     3995.0733195358     4239.3316670683
     -531.452070247599977      525.258716956256535         1      1398       194     3877.0614660242     3994.8411362680     4227.6208533755
     -532.323828189199958      526.189058988582701         1        64      1399     3924.7679752820     3938.9677936607     4027.7336093464
     -531.865761844700046      528.866482724462799         1      1399      1400     3865.7913336226     4038.6611867213     4070.8356300660
     -531.839808117299981      525.746245214994474         1      1400      1401     3877.8938883487     4036.2409839634     4059.5001746778
     -531.557421627400004      526.268925072547972         1      1401      1401     3889.6722301715     3988.4235720115     4112.6253781123
     -531.888177153300035      530.828042203653240         1      1401      1402     3880.3951116518     4025.2272810842     4063.5797999163
     -531.897091269399994      531.951422044081028         1      1402      1403     3863.9501221483     4037.5370880664     4087.9088707804
     -531.395450751100043      523.643286716942612         1      1403      1404     3907.3974319905     3986.6409307412     4108.7211526334
     -531.433042230400019      521.415849395386090         1      1404      1405     3903.8829018203     3969.7633160304     4140.8094660350
     -531.384656736600050      521.059148777977271         1      1405      1406     3922.3048493684     3950.1386759321     4155.6935968756
     -531.272129641499987      522.202329162775527         1      1406      1406     3912.5795749662     3987.0466928877     4157.4974879210
     -531.408511396199970      523.449057375385905         1      1406      1407     3919.2123528464     3967.4365814531     4147.5115389314
     -531.293832186800046      526.167382388716533         1      1407      1408     3898.1577773125     3953.5136602096     4209.3526309109
     -531.186318359199959      526.014077120217848         1      1408      1409     3911.2122381563     3962.9205749884     4207.7289357937
     -531.180692300500027      527.633385936851596         1      1409      1410     3921.9639130712     3959.2101852216     4199.8296418125
     -531.177047401999971      526.316055419013878         1      1410      1411     3937.5744054112     3958.2926003898     4180.2284481571
     -531.090025448199981      525.508238600299592         1      1411      1412     3939.2260284799     3960.3876098763     4206.4599745589
     -531.099419773599948      522.162892507622473         1      1412      1413     3946.9366576106     3955.7695210767     4210.7829137501
     -531.100635715099997      522.721594112529033         1      1413       199     3947.4693880905     3957.5538286388     4215.0424311072
     -530.746236528899999      523.784214646202713         1       140        28     3767.4390887233     4134.0845594347     4190.2999717023
     -531.877399955100032      525.894098827604921         1       272      1414     3868.8004846344     3997.5436580881     4074.7375439700
     -532.028571699000054      527.316613097331242         1      1414      1415     3872.0062690009     3993.5287896419     4075.3981419246
     -531.656997516200022      529.800620383386899         1      1415      1416     3871.3852590388     4003.2547896762     4075.5778010111
     -532.181612705000020      523.402476939910457         1      1416      1417     3870.1394856641     3961.7460552897     4075.9145498635
     -531.845452835400010      530.340971010214162         1      1417      1418     3850.2097803971     4020.8337041586     4097.5763986672
     -530.975157442200043      526.320684105571559         1      1418      1419     3827.9820469531     4055.5562152375     4195.7386847490
     -531.102908843699993      528.600651420960162         1      1419       184     3824.4023537099     4040.6842930805     4203.7742510165
     -531.571157556899948      517.625655208046055         1       272      1420     3877.5714797734     3992.3548787485     4092.1809745130
     -532.070212318399967      528.643485112467033         1      1420      1421     3874.1802816523     3957.1080297530     4118.0535225774
     -531.704704752900057      525.386864865271605         1      1421      1421     3882.7570652085     3963.2943077180     4127.7970369469
     -532.078647848400010      531.481711071630571         1      1421      1422     3870.9038665190     3960.8467179834     4124.0426887385
     -531.990941410000005      529.377381046878554         1      1422      1423     3859.8466521851     3971.2005444196     4140.6498282701
     -532.371132205100025      528.758955525547208         1      1423      1424     3859.0255546251     3968.5811280862     4134.0345695184
     -532.373476714399999      529.535497514058875         1      1424      1425     3863.0310064259     3967.4385652933     4128.3627405138
     -532.372837304100017      529.318696293078801         1      1425      1426     3864.0837216704     3978.8562807209     4122.1764092655
     -532.359639020500026      529.607402853838039         1      1426      1427     3860.8842991193     3982.6956724770     4140.1431526706
     -532.204557805599961      527.116856604446070         1      1427      1428     3872.1412323416     3962.2579645652     4151.3161004583
     -532.342907919599952      528.533076462923759         1      1428      1429     3887.2411889542     3930.6118058104     4168.5137356502
     -532.250957630500011      531.110158920054232         1      1429      1430     3892.2131856261     3918.8152737442     4174.0298737718
     -532.056835619000026      525.016679593379081         1      1430      1431     3870.3916513367     3914.2859605856     4213.1063153044
     -532.021258596299958      525.874893225020514         1      1431      1432     3858.6379364846     3938.8606390379     4201.9008634522
     -531.771154970300017      524.982683685158577         1      1432      1433     3870.7201644239     3942.3320318773     4193.6724502353
     -531.831662286199958      527.940794072776271         1      1433      1434     3876.7804212497     3933.1409101640     4193.0602334869
     -532.298793433099945      530.236921488012626         1      1434      1435     3857.4437060230     3929.1541640760     4224.6150087795
     -532.388497196600042      534.025898479408170         1      1435      1436     3853.9676153982     3933.7699295297     4240.4508891142
     -532.363952806899988      531.013149806809338         1      1436      1437     3856.3907065150     3934.9098507715     4235.3438568297
     -531.801715053599992      529.356635797755075         1      1437      1437     3858.9912809416     3954.3217116898     4206.8201925212
     -531.913477854899952      529.396370210895157         1      1437      1438     3829.1594866536     3979.2882377832     4248.9036889207
     -531.917257828200036      530.242478553809178         1      1438      1439     3826.6291585502     3983.0541941348     4255.4544689572
     -531.914318778500046      531.386688194267094         1      1439      1440     3823.0310830917     3995.1077106653     4264.8652058717
     -531.149129801999948      525.868668929816181         1      1440      1441     3934.9030140894     3951.9942350145     4215.0695783243
     -531.290344661599988      533.654305843915381         1      1441      1442     3935.9815729853     3951.2626924459     4223.7422240208
     -531.083650806399987      523.742003294218193         1      1442      1442     3926.8485811978     3962.6741663751     4252.9783138952
     -531.862794043199983      523.253837022789980         1      1257      1443     3897.5259594901     4005.6804430250     4021.2508289305
     -532.113349652100055      527.689597856223713         1      1443      1444     3884.3865825037     4008.3904887881     4040.1135574919
     -531.958964390500000      527.131908557043857         1      1444      1445     3879.6137866873     3997.9518581645     4060.3274406992
     -531.986808218600004      526.745801393287934         1      1445      1415     3878.3080193515     3991.4521760734     4068.6817721026
     -531.887768718999951      527.014789503492580         1      1415       273     3873.6517048191     3990.8815404573     4080.4733077622
     -531.875933424799996      526.547367040115660         1       273      1446     3881.1064447924     3996.0089421561     4069.8737844211
     -532.128701406100049      531.373483112673966         1      1446      1447     3840.9306622679     3980.9342488564     4152.4847233534
     -532.120047085300030      528.828995439287269         1      1447      1448     3850.0577375945     3989.1124807348     4130.2287289436
     -532.059155622099979      528.214430674118262         1      1448      1449     3848.5943468886     3987.9375860576     4129.3469818599
     -532.079289913500020      528.826121086638523         1      1449      1450     3849.4487218138     3987.1285989736     4132.9456870442
     -531.746287399700009      530.410655336311379         1      1450      1451     3849.1932595709     3981.0712942075     4158.5805564459
     -531.678306343200006      524.924700489322163         1      1451      1452     3849.3245952887     3986.9089849475     4154.1521297978
     -531.884288134700000      528.529848192700797         1      1452      1453     3830.8683215747     3991.7158913277     4173.7794595450
     -531.994694815800017      529.383741375462250         1      1453      1453     3836.9978311574     3970.5820876131     4213.3965406277
     -532.026886582900033      528.969958077321735         1      1454      1455     3840.4563378732     3963.0057896941     4220.7114062773
     -531.719746825800030      525.274600109576113         1      1455      1456     3847.2521424146     3976.7466269423     4201.3500344254
     -531.591371683099965      525.783956887142949         1      1456      1457     3857.4654909402     3991.4507231275     4192.5793696343
     -531.741393685700018      527.458629434881459         1      1457      1387     3862.5011453147     3978.5502576143     4217.8130219848
     -531.704837466999948      526.510012875880648         1      1387      1387     3875.4460098472     3972.8871421710     4209.0779107516
     -531.628865827500022      526.660553883593707         1      1458      1458     3863.1554263142     3982.3321005456     4223.6460168932
     -531.744470603400032      527.117799521895222         1      1458      1388     3861.4671466976     3981.7052547565     4220.6635666373
     -531.720915478700022      528.238032935194497         1      1388      1373     3850.4348022032     3993.5579312423     4227.1745465711
     -531.679741923599977      525.775858311328420         1      1373       196     3863.9728887365     3985.5304785289     4214.9665985104
     -531.862852515199961      521.589497354320088         1       752      1459     3911.9271885486     3947.2677277342     4043.9144802600
     -532.177929596500007      527.983196597917754         1      1459      1460     3894.4259077590     3957.5818154870     4078.0996828404
     -531.986534547000019      522.532401047859480         1      1460      1136     3907.5627789951     3943.6863016053     4079.8963154763
     -532.000338349699973      532.862183846127209         1      1136      1461     3891.1852426816     3990.2159091610     4115.8639826787
     -532.006691257500052      532.818749325524209         1      1461      1462     3906.6575982732     3992.1779696236     4087.6975763781
     -532.039322254899957      529.877136237446280         1      1462      1463     3928.0703212982     3990.5929628252     4062.6319834404
     -531.552003475999982      521.797197641898833         1      1463      1463     3919.0542345260     4007.1768105304     4092.9001229650
     -531.336666249500013      526.692594547157682         1      1464      1465     3906.7965585146     4026.8365626880     4075.7204283970
     -531.519108618800033      522.658926214569647         1      1465      1466     3909.3600489102     3987.4455683886     4087.6452110561
     -531.590380165799957      527.235395137144906         1      1466      1467     3891.2931170845     3998.2052895693     4134.0699266368
     -531.557898086099954      525.978006541506602         1      1467      1468     3892.2133820773     3995.6155592552     4134.5930116789
     -531.398546692900027      528.477805054974169         1      1468      1469     3889.2431897014     4028.0032564877     4129.0071748492
     -531.811070072699977      531.979275518188729         1      1469      1470     3869.3605350393     4000.0338175212     4176.9425422370
     -531.412942938199990      527.294369235014869         1      1470      1471     3869.1652388265     4006.1156514081     4186.2508062367
     -532.158339688999945      529.272033849449940         1      1471      1472     3865.0366030751     3963.1747869717     4173.0922307610
     -530.918415946499977      523.111376927934089         1      1472      1473     3899.2440892252     3985.5437772328     4205.0373726483
     -530.764277732799997      519.858698713892750         1      1473      1474     3931.4612698954     3960.2717300566     4226.6611553023
     -531.437249797799950      529.306227688064496         1      1474      1475     3895.3785760892     3976.3312079486     4244.0413487720
     -531.436269063799955      528.831931680192270         1      1475      1476     3900.7123676947     3962.2260755065     4248.6127335861
     -531.285327019799979      528.125398409339482         1      1476      1477     3910.8596560466     3956.5591524914     4271.9471194097
     -530.848703414799957      526.613545352740402         1      1477      1478     3942.1920198699     3989.6133148377     4203.9789291235
     -530.910889178500042      527.210093269598929         1      1478      1478     3911.3120612228     4007.8358814714     4189.7463643991
     -531.068764703900001      526.036971259985080         1      1479      1480     3888.5460566201     3999.1009808647     4215.1370622818
     -531.100006409399953      528.457491122616489         1      1480       200     3893.6710443026     3989.7662034563     4247.8508546845
     -531.846743381300030      525.356007419221442         1      1105      1481     3873.2111542619     4009.3755613693     4048.3185720747
     -531.772128713000029      527.813795357706113         1      1481      1482     3872.6814871489     4024.5011252659     4059.2312102723
     -531.458214493399964      524.924970978702277         1      1482      1483     3857.8293543286     4045.6034517400     4097.3965263254
     -531.946420481500013      530.280950617530493         1      1483      1484     3854.8960467451     4030.7948042744     4072.1140217627
     -531.594000988799962      530.152112496292943         1      1484      1485     3860.4302114821     4031.3700484408     4074.6314883830
     -531.969483522599944      530.489615524456440         1      1485      1486     3874.0550242577     4008.7420360698     4071.8435225595
     -531.604699583999945      524.786786296977880         1      1486      1487     3887.0936731767     3980.3588114066     4070.6977982424
     -531.691932658700011      523.666326698291755         1      1487      1488     3887.2669109186     3966.4035109654     4068.3234846689
     -532.227581196200049      531.132000952378007         1      1488      1489     3868.7625994803     3998.0934157683     4053.6139887333
     -532.090039945700028      531.928769672149770         1      1489      1490     3849.7342400917     4014.0089263254     4079.7183315619
     -531.951452843499965      534.023664309512014         1      1490      1491     3849.2635665874     4015.5671257218     4147.4099202565
     -531.607079572600014      529.154698908474529         1      1491      1492     3860.1159062525     4030.0290354900     4144.5517555134
     -531.892227173200013      532.684668490613831         1      1492      1492     3842.1575746819     4021.3304772231     4156.4515751828
     -532.331189336400030      532.879046001258530         1      1493      1494     3836.5614098689     3988.0349907727     4136.1840868778
     -532.335182536099978      533.045795257712030         1      1494      1495     3846.1906543640     3982.2846241260     4124.4797843780
     -532.038178379400051      533.266162241801567         1      1495      1495     3861.6741745674     3971.0933032360     4141.8785571091
     -532.689323971000022      537.721292190178588         1      1496      1497     3829.0830095770     3996.1488686502     4135.5412714233
     -532.686949799699960      537.767885447433741         1      1497      1498     3828.7363341347     3997.2533692077     4136.0821664502
     -532.458092281299969      534.555645645498544         1      1498      1499     3836.5166001230     3996.5525362465     4133.6923753949
     -532.346191409400035      535.120865535355279         1      1499      1500     3856.4323697939     3963.1555303697     4153.6502997754
     -532.333035971999948      534.581137926713836         1      1500      1501     3851.3260379617     3961.4659398952     4163.1025049739
     -531.907092762299953      522.760722678498269         1      1501      1502     3854.0839139754     3945.3540869913     4194.0707064914
     -531.733685588900016      524.661042179969058         1      1502      1503     3860.3422265151     3942.6335558728     4207.1762480017
     -531.268165742299971      518.126580492117682         1      1503      1504     3901.7741133911     3929.8499736707     4204.6125153040
     -531.632637731599971      523.255174293367872         1      1504      1505     3879.4523579370     3947.8955376362     4179.5164755945
     -531.726969419000056      524.768638106186927         1      1505      1506     3883.1902669824     3947.8816750367     4168.0365894920
     -531.905665463499986      527.569535431481881         1      1506      1507     3873.4317647707     3942.6698039732     4195.4700459697
     -531.489667758199971      527.945060246500475         1      1507      1508     3889.3971567777     3961.1375050007     4185.4361837707
     -531.558287498200002      525.563612805920457         1      1508      1509     3894.6098966432     3957.3127713265     4180.0563459276
     -531.323447053900054      517.631186122595750         1      1509      1510     3914.0918154094     3952.8164466893     4167.1408713986
     -531.091047706599966      520.719664512449185         1      1510      1511     3915.7738644670     3948.6161403373     4221.9047202781
     -531.149579218999975      528.497919556981287         1      1511      1512     3931.8223066951     3952.9165865686     4198.2529769425
     -531.118260159699958      525.576622621589195         1      1512      1513     3925.3257769021     3963.8214082306     4215.8651971106
     -531.074656806300027      518.921018795878126         1      1513      1412     3931.1558691720     3965.6290475237     4214.3862358771
     -531.090296908800042      520.202857655148705         1      1412       199     3929.1646187246     3963.1090680212     4225.7501240803
     -532.059439799299980      527.646551776838578         1       273      1514     3883.1957706829     3980.4779327221     4075.1232403388
     -532.078994710799975      529.103195948234543         1      1514      1515     3883.8753707636     3975.1508034121     4101.5276258182
     -532.014014274800047      527.729638629875467         1      1515      1516     3887.1721541519     3977.9429518226     4114.1225046833
     -532.068132116399966      529.205742680901267         1      1516      1517     3883.9344069672     3979.9604542153     4134.2477839088
     -532.137298168500024      531.654321851968689         1      1517      1518     3878.5416521844     3975.9068808259     4137.7434705799
     -531.923800865799990      534.420540174980260         1      1518      1519     3867.1100722627     4001.6989205289     4152.6347537683
     -531.949443875899988      531.192168081152317         1      1519      1520     3865.0531739317     3988.0834798926     4165.9397502018
     -531.988758553599951      534.896301990743382         1      1520      1521     3866.9185358277     3989.7932467208     4164.6377328976
     -531.988262846199973      534.767374787404037         1      1521      1260     3864.8730640554     3992.5800680569     4163.1072369832
     -531.770376073799980      529.140774784149471         1      1260      1522     3848.9573856652     4019.6294633897     4146.5507856926
     -531.970080823199964      531.514443937460555         1      1522      1394     3847.6423971935     3996.9732460930     4152.1887849421
     -531.831019467599958      526.687601555602441         1      1395      1523     3842.5049287126     4019.7091128661     4159.1220562106
     -531.890733844800025      529.213114102029976         1      1523      1524     3842.2241794876     4018.7821656617     4184.4964029090
     -531.887310458000002      527.378612462130718         1      1524      1525     3845.5897725856     4009.7394222566     4189.4381264759
     -531.517115927400027      524.860760868173543         1      1525      1526     3900.6189565569     3970.8996230662     4180.9311957215
     -531.493235582300031      523.885126901076092         1      1526      1527     3906.3895477065     3956.7373718659     4187.6448742546
     -531.231793865100030      525.812797372395835         1      1527      1528     3903.3244845864     3953.9141512995     4230.9100426601
     -531.240563371399958      526.768361795089163         1      1528      1529     3897.0507858677     3956.8835611524     4239.3550916522
     -531.237563754000007      523.772706089897270         1      1529      1530     3893.1942561546     3953.7850051625     4245.2589875341
     -531.242050101800032      525.652409656020154         1      1530      1531     3888.8055666197     3954.3836758997     4259.0785601588
     -531.222875058800014      522.189241526031537         1      1531      1532     3895.2928628300     3945.9328790567     4257.6740836823
     -531.369753616599951      520.957847420575717         1      1532      1533     3896.0831913173     3969.2179086424     4241.2262367848
     -531.343085788000053      524.891878484642803         1      1533      1534     3921.2211226134     3950.8290491648     4252.9412763702
     -531.113807121500031      522.426593143183709         1      1534      1535     3896.5646925862     3952.7055197296     4305.8163476930
     -530.918656011299959      518.434103091605721         1      1535      1536     3890.3409835934     3992.3032764795     4260.4826272628
     -530.933438729799946      526.175448729919367         1      1536      1537     3880.5608002557     4008.9981686321     4248.6259409156
     -531.092536504600048      524.908987787699971         1      1537      1538     3909.0289133312     3983.1778126638     4221.6234661297
     -531.102117012699978      526.801470830257927         1      1538      1539     3902.4209083630     3986.8676439705     4204.4750756658
     -531.097516445499991      526.802677649462225         1      1539      1540     3904.9439305540     3981.9605691627     4197.7034129564
     -531.097476950199962      526.304747480850892         1      1540      1541     3905.2982565146     3979.6144771689     4194.4338609533
     -531.181957594100027      527.898281933008889         1      1541      1408     3909.7104326317     3964.8549279179     4190.2676533879
     -531.368260978799981      527.695090405644123         1      1407      1542     3939.9756176101     3958.6127185362     4146.4935770475
     -531.147870798900044      521.650527358915724         1      1542      1543     3938.5074924674     3957.8796767107     4179.2332872823
     -531.073668353300036      523.388262387998907         1      1543      1543     3928.8973187909     3969.5361741530     4216.8680934485
     -532.445453666299954      528.312116329745322         1       142      1544     3877.1523242208     3991.2558595958     4034.7743672175
     -532.320166304299960      532.409380877528974         1      1544       461     3862.9970356813     3975.8452082759     4074.4524637735
     -532.874256290299968      532.814623006137367         1       461      1545     3871.7511806824     3931.5739620698     4070.1250343356
     -532.189851088200044      534.329506037334340         1      1545      1546     3845.4742492957     4019.7125349793     4081.3591889569
     -532.669333145100040      535.537084792935048         1      1546      1547     3839.8032214793     4008.8625233200     4083.0715391493
     -532.665645988700021      534.724909813615000         1      1547      1548     3841.7061731927     4005.2926248564     4082.2959255598
     -532.681211020900037      534.846519891566686         1      1548      1549     3833.4131958377     4004.5850221196     4087.8013085755
     -532.112257646300009      529.558496648507344         1      1549      1550     3859.2940365285     3985.0366216143     4099.2318354438
     -532.421393350000017      533.775010655342271         1      1550      1551     3873.4680806086     3974.1014269454     4083.3660565677
     -532.451763633599967      533.391359778160336         1      1551      1552     3882.7371589631     3965.2682368138     4082.7117514190
     -532.457800075099954      533.281257789072015         1      1552      1553     3873.1401397803     3960.9468404794     4094.4316504883
     -532.140202141700001      530.844971798202778         1      1553      1554     3909.3203769023     3928.5713131829     4108.3714639975
     -531.745864498299966      524.011945557710760         1      1554      1555     3848.0964290251     3994.3352852150     4140.5237626022
     -532.088306979199956      529.549751566866007         1      1555      1556     3842.8303763600     4000.9331218147     4139.4095104569
     -531.826200762699955      524.010456095330483         1      1556      1557     3835.8026402215     3998.8112687307     4144.6874865227
     -532.170502499899953      525.382809150180606         1      1557      1558     3840.8546071799     3979.0260702232     4144.2897611296
     -532.109004938100043      527.753135104892749         1      1558      1559     3842.1038825538     3977.2704872393     4149.0562259418
     -532.135561183099981      530.393472321238619         1      1559      1560     3834.8859558973     3992.1160778817     4165.8547654690
     -531.662509837600055      528.449724438740532         1      1560      1561     3881.6078427770     3973.0383428671     4178.1092166868
     -531.903141648999963      535.137129549751876         1      1561      1562     3887.1930153133     3997.0413492406     4130.9720456738
     -532.265302279300045      528.871210695315199         1      1562      1563     3864.7163505178     3960.8423186022     4142.0063705455
     -532.265730403000020      527.904589147375873         1      1563      1564     3874.2896240209     3934.3502114809     4163.8466541339
     -531.941959932800046      531.976217085348253         1      1564      1565     3871.7122735307     3959.6260858888     4158.0125443154
     -532.252374022800041      530.369080669030609         1      1565      1566     3847.9527631838     3970.0519760937     4131.0477244718
     -532.452164887600020      531.154920763505515         1      1566      1567     3852.3693817420     3965.5150817274     4129.8212689461
     -532.616791745699970      533.505942344871869         1      1567      1568     3844.9648764641     3970.7050464215     4127.8780701980
     -532.582709163600043      535.607446085075367         1      1568      1569     3841.8304743866     3984.9580808408     4123.4566328993
     -532.716049045299997      533.765500496831351         1      1569      1570     3830.9822257013     4005.8666385164     4109.7704381816
     -532.642465526199999      536.147414931087042         1      1570      1571     3854.8679804621     3978.6716806060     4109.5972824382
     -532.653905690100032      535.758044221811929         1      1571      1572     3854.0865144490     3973.4419552706     4117.3245324211
     -531.914324649000037      534.278241793605957         1      1572      1573     3905.4630655578     3938.8698431715     4155.8653959536
     -532.003155700499974      529.755231153217210         1      1573      1574     3862.1304628756     3956.3015931611     4207.1785954604
     -531.932015313799980      526.054155791959829         1      1574      1575     3849.5201962410     3963.9841755961     4202.4508127660
     -531.823561015399946      525.110131025359237         1      1575      1576     3854.2382837528     3957.1471058434     4198.3491132135
     -531.893945859200016      526.525379273435647         1      1576      1576     3870.0099540406     3947.9566903345     4198.1064137689
     -531.873186844999964      526.423846513026547         1      1577      1578     3885.0180226021     3947.4966159280     4201.9274272306
     -531.930212571999959      528.707200385725400         1      1578      1579     3878.8242292193     3950.0212156218     4204.8442895035
     -531.909740194700021      527.455161186776195         1      1579      1580     3879.9618573939     3949.7752096205     4200.7932257517
     -531.756221444799962      523.572852658497936         1      1580      1581     3905.7277410723     3934.0705063819     4185.2789286429
     -531.752029237600027      524.764224934170215         1      1581      1582     3902.9704006480     3939.3159481758     4183.6266360293
     -531.751147024399984      526.608220834266945         1      1582      1583     3902.7828251059     3941.3481606099     4187.4973728976
     -531.617418319700050      528.625804213076322         1      1583      1584     3926.6805917124     3944.1344045031     4169.8367229155
     -531.606503069899986      529.762035141570095         1      1584      1585     3925.8521172185     3947.4036859475     4166.3535596279
     -531.303842103499960      524.940763495997089         1      1585      1586     3932.4147918518     3962.3911431706     4143.0381259345
     -531.672956807400055      525.216306012830614         1      1586      1587     3890.3410069812     3943.7321853153     4200.1061770482
     -531.816929163000054      528.881527016782343         1      1587      1587     3877.1036136427     3954.9678219560     4207.3169377716
     -531.805853940099951      531.776363406866267         1      1587      1588     3871.3406871952     3968.5295781406     4208.8999551702
     -531.752101606100041      529.301522178426922         1      1588      1589     3874.2225244727     3967.2382732119     4225.4001451426
     -531.763478664499985      530.206075842270820         1      1589      1590     3879.3930794859     3961.8030374027     4223.5228350219
     -531.860839565100036      528.420899636413424         1      1590       190     3848.3569388226     3967.1674567964     4264.8681038021
     -530.593471146200045      517.890475820734309         1        21        21     3803.5644945924     4121.6581697266     4129.2918819491
     -531.912273963999951      527.487646311477874         1        21      1591     3877.6991742489     4000.1930699572     4065.1701770804
     -532.005721127699985      526.031363953198252         1      1591      1592     3851.7159025285     3979.0735283096     4133.9043083745
     -531.761183595500029      527.300483568997834         1      1592      1593     3863.1130038272     3980.4035390385     4155.4007360416
     -531.627058587200054      525.265980370946295         1      1593      1594     3875.9397299804     3948.8727855419     4177.6037035794
     -531.867680945600000      527.640353766295902         1      1594      1595     3868.2080999905     3942.4513097208     4186.2214440133
     -531.956963416600047      531.002422185014211         1      1595      1596     3897.0036337974     3924.5521207080     4208.4540777838
     -531.754451022600051      528.216313349772577         1      1596      1597     3886.3723944870     3956.3978519076     4217.3502112801
     -530.928519213599998      517.269878718330915         1      1597       201     3894.9660008949     3979.4443835403     4239.7308840237
     -530.594451186899960      520.733531271132961         1        22       856     3810.4615229000     4092.5826372866     4134.2697248295
     -531.961583562499982      523.590335047373856         1       169      1598     3916.9535222815     3969.9660664009     4025.1382844222
     -532.250950210200017      527.274127098282861         1      1598        64     3914.7538745882     3939.6202453148     4064.3402612658
     -532.153998103899994      526.068468089493763         1        64        64     3882.3119742557     3966.8236725927     4083.8747400499
     -532.499454672299976      527.401768668055297         1        64      1599     3869.0559293610     3948.1749497792     4077.4802624519
     -532.315060194300031      527.531364017053988         1      1599      1600     3859.0889517808     3971.4562796872     4071.5385312474
     -532.501096776200029      530.067584668863674         1      1600      1601     3861.2018214954     3959.6398060813     4080.1165106780
     -531.907538198499992      530.775561899456079         1      1601      1602     3863.8018311979     3947.9342407750     4151.4076320536
     -532.031361956100000      528.048552423230944         1      1602      1603     3870.5435063146     3931.8539829033     4146.4473931163
     -532.101520503799975      532.075501443939061         1      1603      1604     3863.3592948490     3959.3278791271     4168.3277121396
     -532.263378570699956      531.559697941068748         1      1604      1605     3856.0329171466     3947.6388869915     4174.5048681234
     -532.323148631999970      527.721817108863661         1      1605      1606     3845.3737089513     3942.3568314465     4181.5759967286
     -531.950482001999944      534.983399398894903         1      1606      1607     3841.4958541762     3958.5249650137     4215.0744801609
     -531.999603701999945      528.778305459780313         1      1607      1608     3866.7025494591     3935.5754355071     4179.9088909373
     -532.366192916899990      528.628613307197952         1      1608      1609     3874.0137558370     3900.5865320487     4227.6056985796
     -532.158981659100050      533.495673284509849         1      1609      1610     3878.5897353431     3903.6587055938     4248.1924884407
     -532.360232500500047      533.923784081835265         1      1610      1611     3883.3258808507     3897.5309740964     4245.2439816039
     -532.338835810199953      535.702332757351883         1      1611      1612     3871.6394931857     3908.1971667874     4246.4901892530
     -532.223650684299969      533.602767030229757         1      1612      1613     3871.5370761855     3917.4093518418     4223.4697364794
     -531.335296344499966      524.882136141506180         1      1613      1614     3867.1877605678     3965.1692643068     4300.3859896232
     -531.586045474399953      530.757577187748439         1      1614      1615     3828.1642653373     3973.4091740433     4323.6889263142
     -531.147410795200017      526.676815320934907         1      1615       201     3891.3653737402     3974.6036565899     4268.5834309011
     -531.119958757599989      529.211520088740485         1       160       160     3828.4856058246     4042.0032753669     4231.2630099974
     -530.808054518299969      523.327014556182007         1       160      1616     3803.2310436355     4072.3595727018     4226.2222790793
     -530.804560753500027      526.632460302571644         1      1616      1617     3794.7822755559     4095.8763892597     4236.5481796553
     -530.657955776900053      528.333305020954185         1      1617      1618     3784.0622606522     4109.0522761482     4266.7114016359
     -530.759422957900028      529.141392768943660         1      1618      1618     3795.7094490346     4095.4094683408     4263.6506507243
     -530.641092140799969      527.345995924217505         1      1618      1619     3771.8116856213     4133.2122500663     4235.9063002791
     -531.159811823399991      537.062981117100321         1      1619      1012     3752.3905785269     4130.9002244765     4191.1089949351
     -530.993234517199994      544.746500007985333         1      1011      1620     3763.6403941683     4131.6239431728     4252.7276181521
     -531.172490615199990      546.556534509724315         1      1620      1621     3776.1570214550     4105.5096675883     4266.7917902577
     -530.913715722300026      544.948858574310748         1      1621      1622     3759.0322217920     4131.2922812586     4261.7891661017
     -531.222054766200017      546.052593060563709         1      1622      1623     3757.4764955082     4125.4540926565     4248.1715044313
     -531.306078575300035      543.504220631304406         1      1623      1624     3758.2575200971     4125.2868818751     4241.6560830473
     -530.377346643600049      528.732152524459366         1      1624      1625     3818.7818854475     4099.6527424323     4188.4537069405
     -532.114507409600037      528.023547922256625         1      1625      1626     3865.9051441847     3975.3294733831     4120.8592288734
     -532.115593869699978      528.329066714143210         1      1626      1627     3868.3367180269     3977.7036479960     4116.8547555601
     -532.084190357699981      529.344233729479697         1      1627      1628     3862.9208766467     3991.2609301283     4116.3182433311
     -532.189647153100054      529.270314221085641         1      1628      1629     3872.1639701183     3978.5082921468     4126.6506237178
     -532.119812114700039      532.034854775387203         1      1629      1630     3881.0801278467     3977.2894372818     4119.9840940457
     -530.970684671700042      516.802779434107492         1      1630      1631     3798.7611158407     4090.2042896184     4148.0006597497
     -531.157226456199965      529.565166432032811         1      1631      1632     3796.3987683205     4092.1505586379     4158.9466115384
     -530.715921430699950      523.508406411770693         1      1632      1632     3845.8071711074     4072.0170071035     4171.2719482643
     -530.836340136900048      529.524144977231686         1      1632      1633     3834.5467002717     4082.9750501057     4138.9944135910
     -530.442573003399957      532.332424443434206         1      1633      1634     3852.8899654461     4111.3990044198     4151.5597223839
     -530.441598395200003      532.245417916551332         1      1634      1635     3849.5983283164     4121.1810197104     4154.6325259454
     -530.144510914100010      515.901739385454107         1      1635      1636     3881.0160107052     4078.2747394909     4153.6654407350
     -530.685917631599978      545.403077918640179         1      1636      1637     3966.7492086771     3975.9931910867     4232.5968177433
     -530.131582166899989      536.638330785026142         1      1637       209     3930.6586427190     4062.5887835690     4173.8705203859
     -530.491280457099947      540.636887104202174         1       209       209     3951.6135462571     4041.8816891128     4192.2431789456
     -530.707869236400029      534.400585041416093         1         1      1638     3762.9647457434     4134.0091764631     4220.4219286095
     -530.532019573799971      535.460349651048205         1      1638      1638     3787.1191614823     4132.0564428432     4215.3559054076
     -530.827410426699998      545.190248624998958         1      1638      1639     3756.2190130170     4155.8933167699     4240.8764498825
     -530.478350403800050      544.749345529190009         1      1639      1640     3762.9353628380     4193.3355747147     4236.7382905902
     -530.521539795100011      543.512163414446263         1      1640      1641     3743.6775296656     4194.9983985860     4233.4154633509
     -531.361015288299996      549.817927878881619         1      1641      1642     3730.6610268639     4185.8871684936     4200.4644246931
     -531.272928336299969      547.502733162270488         1      1642      1643     3730.9430370665     4189.0142155597     4200.4216910718
     -531.343269021799983      549.553097373867558         1      1643      1644     3727.9727159469     4164.6148844420     4211.6361797081
     -530.502315214700047      543.502708410655259         1      1644      1645     3741.7466985107     4196.1885243998     4221.3301938716
     -530.509764694599994      540.730998894559434         1      1645      1646     3734.0770327168     4219.7483301792     4233.6176110512
     -530.663114799599953      532.408276110039651         1      1646      1647     3865.9315813293     4069.2136551110     4143.0950182919
     -531.445841195700041      552.793494837508092         1      1647      1648     3917.5513009471     4027.0862586137     4138.2602573103
     -531.400669414299955      548.669465112013427         1      1648      1649     3910.3378137704     4014.8850197734     4157.4803993178
     -531.319782254100005      549.353104805872022         1      1649      1650     3912.7553796099     4013.2427845429     4163.0659035339
     -531.452833711599965      552.785247884129490         1      1650      1651     3914.3299443962     3981.3738157502     4213.8285549081
     -531.291249330099959      550.672987065786970         1      1651      1652     3893.6969583634     4022.1791214839     4217.2158456466
     -530.657779458899995      527.744015695688063         1      1652      1652     3840.1058471876     4102.3923940232     4181.5011652523
     -530.532548842300002      529.162621141049044         1      1653      1654     3893.1396576486     4086.3024153336     4141.6229435988
     -530.493608830700055      518.197087844917974         1      1654      1654     3879.8605807296     4012.5869303139     4210.4837706297
     -530.659440248399960      525.098973148344726         1      1654      1655     3890.4456265827     4068.9504273505     4141.0757879508
     -530.643120486500038      522.239445535126265         1      1655      1656     3887.5453870644     4074.0446151133     4143.4569668082
     -530.606818345299985      534.250821730459734         1      1656      1657     3923.6747213861     4024.2756306651     4175.1690489890
     -530.782129721899992      544.866286254176885         1      1657      1658     3919.3540039066     4019.4313438812     4209.3038906541
     -530.609732778999955      543.395896854952525         1      1658      1659     3923.5805719485     4043.1393135727     4187.9906942621
     -530.622340375300041      544.217619232496304         1      1659      1660     3945.8748676309     4027.3520863595     4185.3569167410
     -530.558332743599976      546.187763524356455         1      1660       209     3966.4300825639     4019.2203469279     4174.1954048086
     -530.710259836799992      526.213117675673175         1         1      1661     3775.5340472705     4124.6604794511     4186.0489335125
     -530.712100134699995      529.383505352928069         1      1661      1662     3786.5931485546     4113.9404709622     4189.9147920796
     -530.720426431600004      528.564576149331174         1      1662      1663     3814.6030217067     4085.9833625866     4176.6728265856
     -530.673749084299970      529.614018355697226         1      1663      1664     3835.7735103868     4060.7042171916     4162.7457237207
     -531.375545722600009      550.172063242273339         1      1664      1665     3809.9340420234     4119.1088287777     4161.9153573369
     -530.027070012999957      516.711200214215751         1      1665      1666     3865.1259564378     4113.2441599224     4154.5775521496
     -530.194529542000055      517.876382027417321         1      1666      1667     3846.8612933576     4146.6447156889     4163.2286512293
     -530.233757631399953      523.685587809989556         1      1667      1668     3846.9726528137     4131.4726969269     4186.0170498719
     -531.202651869799979      553.601259355775255         1      1668      1669     3907.8771569351     4029.5834383677     4133.8503087792
     -531.213057912900013      553.840713129446499         1      1669      1670     3905.7153697957     4027.3890692456     4135.6100364617
     -531.104940575499995      549.614226339861489         1      1670      1671     3916.1654776667     4055.9381777524     4140.8371680553
     -531.195736938600021      545.972816216374554         1      1671      1672     3888.2504124654     4097.6130187659     4130.9698102942
     -530.781262616299955      538.814000956222685         1      1672      1673     3906.6575601202     4093.7524082462     4138.3048746675
     -530.963630638000041      540.425775900763711         1      1673      1674     3897.4957507251     4085.4522292432     4154.9831957483
     -530.790707913100050      543.695348206911603         1      1674      1675     3901.8314418486     4085.8998168874     4154.0703828055
     -530.695920664099958      537.958532361508219         1      1675      1676     3915.4291978884     4077.0166360383     4146.1339192458
     -530.735780883999951      544.060777318768260         1      1676       214     3945.0145673102     4053.8359643585     4145.0179316944
     -531.941070093000008      529.231002947671755         1       754      1375     3877.0007991793     4020.4081795424     4049.6366804685
     -532.281484601199963      529.309241958429766         1      1375       825     3858.4581938525     3997.5605618576     4053.8386347459
     -530.267229415400038      524.462753642074517         1       825      1677     3926.7727263523     4064.5556765075     4094.7246241333
     -530.429720822300055      538.674455796521897         1      1677      1678     3960.8159299080     4035.0329373353     4129.3099017628
     -530.438711129000012      533.861736466709203         1      1678      1679     3962.9224766028     4031.6818456037     4130.2904819761
     -530.491280047200007      534.495654197725116         1      1679      1680     3926.4028922870     4080.7278156075     4095.7571420006
     -530.167119727100044      525.805193236110995         1      1680      1681     3936.8902765690     4070.0119458533     4108.0168295733
     -531.204213026899993      552.356575562355374         1      1681      1682     3948.4183282916     4016.5226271637     4095.6201718376
     -531.305494748999990      554.400873025659394         1      1682      1683     3952.4653154727     4010.0154808115     4097.5108610702
     -531.312549013200055      553.202658105820660         1      1683      1684     3941.6164014764     3996.5389073733     4117.0528509474
     -531.122245344300040      552.758104458063713         1      1684      1685     3941.2711422528     4000.6602644123     4132.9040769582
     -531.445180173599965      555.042435753793598         1      1685      1686     3931.8299407477     4014.2292094475     4115.6514332051
     -531.522889390899991      554.991582953547095         1      1686      1687     3934.8963405962     4008.2087238878     4116.6182149031
     -531.043533731399975      544.997626534000688         1      1687      1688     3930.9851495726     4019.0339474224     4121.7992020519
     -531.378668381399962      554.939529807254530         1      1688      1689     3934.6840951238     4027.9973386472     4104.8975254330
     -531.051231986900007      547.021583693965795         1      1689      1689     3943.6076505264     4009.2976971025     4129.5159571729
     -530.944004282500032      544.649655528929202         1      1690      1691     3967.4517031863     3986.9682161986     4131.4731349116
     -530.775223974500022      544.423219477634689         1      1691      1692     3976.8301600330     3989.2759891865     4122.3379877288
     -530.400642816299978      533.773374244166575         1      1692      1693     3953.7886927024     4006.8307633806     4159.0443458914
     -530.488582013700011      541.668066332121953         1      1693      1694     3955.0460088516     4015.6129450315     4168.6107747866
     -530.609339741100030      544.860656387228801         1      1694      1695     3907.5638649011     4031.8501101372     4188.7771954923
     -530.599186537700007      544.834030017749683         1      1695      1696     3899.4225312837     4042.0908136565     4186.4722805777
     -531.011834637199968      548.254313483976489         1      1696      1696     3969.3822475782     4012.8269447329     4136.4952232802
     -530.327227357100014      533.309094997235547         1      1696      1697     3939.4187885903     4033.0549113697     4160.3519443331
     -530.997657984799957      547.768588643575868         1      1697      1698     3969.2645137601     4011.4475463896     4103.2984933557
     -531.137590870500048      545.822613353123415         1      1698      1699     3961.9334162168     4037.3577004020     4076.9057614539
     -530.808304653700020      542.625216392241327         1      1699      1700     3961.8851063009     4057.0764207477     4078.9076599077
     -530.806639120399950      544.566157323663219         1      1700      1701     3967.0835885496     4052.6933479369     4085.6785809151
     -530.900561088399968      547.357302482450677         1      1701      1702     3964.9037762803     4048.2860467492     4074.5143328736
     -530.663174493500037      541.986126820083655         1      1702       210     3955.6292979199     4061.3455615575     4104.1305629999
     -530.702785320400039      528.521796818908001         1         1       431     3770.0699994149     4125.3724726531     4184.8239056564
     -531.871785083999953      523.778291074830804         1       273        64     3879.4040879451     3990.7438623248     4072.3246545913
     -532.504566904099988      528.226854263996643         1        64      1703     3875.7402211312     3952.0551757639     4075.7760673693
     -532.499445614199999      526.331502546938509         1      1703      1704     3870.6895312565     3964.5579348421     4069.0873458774
     -530.998207054799991      527.574724593755377         1      1704      1705     3890.9594911940     4012.7900233789     4162.7051133061
     -531.001046359000043      526.950627455073572         1      1705      1706     3903.8556762869     3996.9860061013     4194.1239179673
     -530.975486233499964      525.532147413066696         1      1706      1707     3903.7071317925     4000.6113211496     4191.0733136100
     -531.141232848900017      530.796158662952621         1      1707      1708     3914.8850258077     3981.7721973273     4189.9975514023
     -530.935470099699955      529.417365031242298         1      1708      1709     3867.9877049164     4034.5665566727     4245.1042129093
     -531.009898963499950      526.670298053629836         1      1709      1710     3907.4723610506     3975.3596927409     4233.1659812589
     -532.183412908899982      526.151660243865990         1      1710      1711     3873.6418889784     3912.2922447773     4236.2419061538
     -532.344102121600031      533.323283430091692         1      1711      1712     3865.2080018529     3915.8490642122     4240.8390538514
     -532.186000964999948      526.394400571851293         1      1712      1713     3858.6505619069     3938.1166363024     4240.2749973212
     -531.906277727400038      531.349240426415008         1      1713      1714     3881.8288388787     3922.1092102467     4250.5276163574
     -531.674158428299961      530.603676230851420         1      1714      1715     3878.3624895664     3933.5547096686     4267.4154860381
     -532.081599125099956      532.695854014628026         1      1715      1716     3877.1455575544     3912.4350535594     4269.3255160211
     -531.883131684199952      529.512567244044135         1      1716      1717     3874.5793533478     3921.2369276917     4268.7575225560
     -531.899957822200008      529.015709016951746         1      1717      1718     3872.1013217167     3922.5749846399     4275.8822746731
     -531.946622148200049      527.879021154200018         1      1718      1719     3868.2203568313     3929.0020877290     4274.9071208173
     -531.122283744899960      521.198939255578807         1      1719      1720     3875.9592397500     4039.0022764093     4155.0461346439
     -531.138633074399991      524.845300532881083         1      1720      1721     3880.4915272477     4049.7670810982     4144.0333880425
     -531.355113717300014      526.686550808114248         1      1721      1722     3902.2357010040     3965.0915397239     4221.2205318104
     -531.321960009399959      528.877013928557972         1      1722      1723     3880.8655253125     4014.2361907903     4199.0612254689
     -531.374348292099967      533.789511884618264         1      1723      1724     3845.3050877648     4054.0444156928     4216.1657038676
     -531.128695341699995      529.387836955945318         1      1724      1725     3862.9598446909     4072.5700646464     4190.8863738300
     -530.405057709400012      521.090394183003582         1      1725      1726     3855.5850840825     4103.4458862822     4185.3865937036
     -530.165704619400003      522.253966658976196         1      1726      1727     3896.1532945852     4087.7892481229     4175.1402209699
     -530.227764755099997      527.124917111735158         1      1727      1728     3929.4633078936     4053.7586436238     4186.1911112458
     -530.227993905700032      527.806927831126700         1      1728      1729     3926.2515989879     4053.4181405424     4191.0339338488
     -530.187214466399951      528.079759111748899         1      1729      1730     3940.7851694583     4019.0551866126     4213.1273377165
     -530.364544952499955      538.861110144877557         1      1730      1731     3919.2010297631     3981.4183126529     4316.0782468785
     -530.549261568599945      534.449261651373263         1      1731      1732     3875.4445835341     4003.9468369555     4335.0461500880
     -530.332449960900021      533.231815490074268         1      1732       207     3931.3327716919     4006.9888684114     4265.2638990749
     -531.918846242100017      523.619103554612366         1        23       155     3898.6585774957     3970.6496361689     4078.7226286341
     -532.186733226100046      524.989836010791237         1      1385      1733     3877.1263642958     3968.2537650204     4145.4499353550
     -532.180925425500050      522.917413852708250         1      1733      1734     3895.7322115933     3949.8536302977     4143.4231940865
     -532.175105504399994      525.028371265610076         1      1734      1735     3891.4664085299     3957.2913752448     4144.1898835357
     -531.080303560900006      516.132551229921432         1      1735      1736     3924.7225901032     3960.7139714422     4114.9616150792
     -531.773950854999953      525.867016465415759         1      1736      1737     3917.1099257655     3965.0366625103     4084.6845111601
     -530.299561442099957      514.790651327663113         1      1737      1738     3906.9854534669     4035.6283191429     4154.7115665925
     -530.276483129300004      519.671820385443084         1      1738      1739     3918.3420820096     4021.9989388685     4168.9461364176
     -530.094330990899948      518.472508140309401         1      1739      1740     3908.1867004622     4050.1657923146     4162.9441181878
     -530.217290564900054      517.581945213084168         1      1740      1741     3879.0791942408     4094.0570617229     4136.4314588496
     -530.476581836000037      533.362274705952245         1      1741      1742     3885.4298335214     4098.8014006120     4148.0943421089
     -530.707799601899978      534.782513675681798         1      1742      1743     3891.9832740061     4072.3901295993     4168.8056019003
     -530.876867289100005      544.707393420760582         1      1743      1668     3905.7933221590     4058.0253319629     4156.7473685125
     -531.433749125999952      555.147151778450507         1      1668      1744     3909.8663280535     4038.9046352165     4131.4609758676
     -530.851693998199949      542.203453677688458         1      1744      1744     3932.9701826469     4054.3143725473     4115.6041677176
     -530.500377224799990      536.600526923378197         1      1745      1746     3894.9520145534     4073.6574310776     4170.3307346644
     -530.488208597000039      535.803677028015045         1      1746      1747     3887.0522745938     4075.7845343814     4187.7919692940
     -530.457658680600048      535.023989699149524         1      1747      1748     3879.7882379408     4085.3884926247     4191.7675500421
     -530.287017866700012      528.671121549358190         1      1748       218     3891.1016468520     4098.3764202209     4162.6824064250
     -531.909709410300025      522.762234453494102         1       559      1749     3902.0955740827     3988.3707524750     4056.0631623735
     -531.937338130599983      527.280562901767325         1      1749      1750     3895.3552826151     4000.8944294668     4071.5394171511
     -532.292107871999974      528.947284738508301         1      1750      1176     3893.1462231633     3981.0645931416     4099.4411520279
     -532.334701888200016      528.550321436112199         1      1177      1136     3887.4363862894     3973.1687844180     4069.7079752853
     -532.446917976899954      530.901729264312394         1      1135      1751     3867.7812841039     3941.2618682088     4144.7436508820
     -532.373564448500019      525.171237124970730         1      1751      1752     3876.8616374407     3933.9499955766     4130.4899685233
     -532.259758132999991      526.657500048041470         1      1752      1753     3874.1999153780     3926.1855905071     4167.3094741694
     -532.302996861999986      525.535790957873814         1      1753      1754     3897.9773105031     3933.9336001078     4128.8846190188
     -532.307559127800005      526.978985470110842         1      1754      1755     3908.6479081762     3951.7260535599     4097.4880509852
     -532.226800321399992      527.925957182904767         1      1755      1756     3919.0385705426     3938.8271990518     4098.2356344751
     -531.717458838999960      526.681748291110807         1      1756      1757     3916.6390882234     3959.8547989751     4133.7772851253
     -531.620852584600016      526.289423603836667         1      1757      1758     3925.5715920893     3965.2610157288     4128.4142524759
     -531.428545780800050      528.050715271020636         1      1758      1759     3926.3401054818     3962.1708510957     4143.3852747674
     -531.995334859999957      530.732430631967077         1      1759      1760     3904.8522034042     3948.2042291591     4150.1060972244
     -532.081644424099977      530.448489622558327         1      1760      1761     3896.2538834700     3944.2574465162     4163.0252700417
     -531.576803827500044      526.351247710783923         1      1761      1762     3915.5799820371     3925.6758573260     4185.1658708328
     -531.946009543400010      527.667351779037176         1      1762      1763     3909.1059318191     3932.2129147944     4179.5052089905
     -531.670917607499973      527.127888535096758         1      1763      1764     3928.3927997052     3940.4211793482     4134.9855917053
     -531.850097148899977      527.661286311203298         1      1764      1765     3913.3933194067     3945.0266399275     4175.2759867790
     -531.723573226100029      526.601295092582291         1      1765      1766     3917.0683641212     3950.9411471785     4163.2238289152
     -532.030055808000043      528.682682395087568         1      1766      1767     3919.2262789703     3923.2708140229     4170.3834868933
     -532.031501391999996      529.929226598238643         1      1767      1768     3918.1072137407     3923.5893200437     4167.3498439214
     -531.878336008399970      528.428296237476047         1      1768      1768     3922.1328684910     3948.1482225268     4126.7273851637
     -531.999773943899982      525.834723826718346         1      1768      1769     3904.9565839331     3935.8874439714     4166.2144335311
     -532.169444818900047      531.016597595618236         1      1769      1770     3851.2422198908     3974.1191803624     4179.0293180936
     -531.326168082400045      524.043024196425449         1      1770      1771     3884.8008492803     4015.0182943197     4147.8476305893
     -531.894885538800054      528.234583481473464         1      1771      1772     3880.7865642048     3972.8530276401     4185.6808375384
     -531.800218497799960      534.066362487661763         1      1772      1773     3838.9349174904     3982.7297281407     4238.8924940837
     -531.902958734100025      533.748163804989645         1      1773      1774     3852.8709539837     3969.3523561309     4234.3518390378
     -531.764459239900020      532.702182426638956         1      1774      1775     3856.9925060035     3970.3906726422     4229.1422312163
     -531.792732127000022      528.074841529661171         1      1775      1775     3850.1521491052     3982.6862827133     4225.4736869805
     -531.895264656900054      527.081013339307219         1      1775      1776     3854.1766543650     3973.8569099156     4220.2731466393
     -531.778050321599949      528.958151537383287         1      1776      1776     3854.9753730641     3980.1978669800     4213.3279815925
     -531.757449301599991      531.436515102676253         1      1777      1778     3849.2085761731     3985.9785522002     4230.6344090898
     -531.673150657299971      529.709797042542050         1      1778      1779     3862.2672291392     3978.7419304027     4227.9482838758
     -531.674352440800021      532.906144064196837         1      1779      1780     3862.9272663194     3982.0695621688     4229.8848285309
     -531.627294203599945      527.724115873301571         1      1780      1781     3870.0769484777     3988.0037290906     4198.6218528317
     -531.811082007900040      524.011019173261957         1      1781      1782     3897.7528414970     3948.9781898942     4200.5209028873
     -531.803230018800036      523.752456831166228         1      1782      1783     3880.5800934473     3961.3256225948     4217.4154030241
     -531.655366922900043      524.646479893353558         1      1783      1784     3833.2355218594     3982.7833436952     4270.8829467337
     -531.825843225499966      524.750676906828517         1      1784      1785     3844.3434180933     3968.0547940742     4273.8303631419
     -531.859906635099946      526.256408465578716         1      1785      1786     3851.8754733628     3965.1793272208     4246.3670315451
     -531.896380535799949      528.762963649902076         1      1786      1786     3869.7465340194     3948.1069700718     4249.0402551609
     -531.652134979099969      529.579252822733224         1      1787      1788     3908.7626561383     3929.9462267909     4243.5408762120
     -531.523948085399979      524.490831984844249         1      1788      1789     3899.9036671688     3934.2359460432     4254.9917791706
     -531.519716401600022      526.780997334759604         1      1789      1790     3899.6892063907     3936.4006926812     4240.1374986871
     -531.515387925300047      526.363934159373002         1      1790      1791     3892.3412770618     3942.6753873630     4244.7330707604
     -530.308982850399957      522.519932189447218         1      1791      1792     3875.6847220736     3992.4134443359     4402.2258209576
     -530.355576739499952      525.592565598960732         1      1792      1793     3806.3554146053     4055.4249066496     4492.7223121803
     -530.352705039400007      531.595031111863477         1      1793      1794     3807.3948195579     4050.4062497495     4520.4221120887
     -530.564024001800021      534.055239383865910         1      1794      1795     3813.2281067402     4022.2413451150     4537.8372904850
     -530.393925425800035      532.024183932529581         1      1795      1796     3824.0721945774     4039.4899560821     4535.2180448302
     -530.387648896699943      529.721403629324641         1      1796      1797     3827.9154358309     4040.0688866904     4528.3369702084
     -530.420408251500021      534.873016894225771         1      1797      1798     3849.5073675138     4034.0025391935     4521.6372980175
     -530.420528506999972      536.460790640501727         1      1798      1799     3873.7713120033     4037.3497296280     4514.3965940529
     -530.317011169000011      531.936838672327099         1      1799      1800     3867.2498971667     4016.9166439363     4446.6033572877
     -530.716104313400024      528.969666929557093         1      1800      1800     3825.7676796489     4017.3291746667     4447.8761662142
     -530.611433007799974      521.796869734060351         1      1800      1801     3894.1260575268     4014.4943649536     4267.7365684261
     -530.607150431000036      524.752004149815662         1      1801      1802     3886.2866519748     4000.3920458124     4311.6947345792
     -530.618291206699951      524.955703315303708         1      1802      1803     3895.1244819215     4017.3682851088     4260.8282015604
     -530.616774332699947      526.136225557583998         1      1803      1804     3900.2315582926     4016.6408633155     4255.7835032479
     -530.681532736199983      525.768265783695256         1      1804      1805     3863.7365542979     4041.3182444778     4260.6732846770
     -530.672523160600008      530.005552147757271         1      1805      1806     3836.5144204714     4103.6445356429     4239.6692370477
     -530.853827757400040      534.233147408365198         1      1806      1807     3807.3836663782     4101.1853825635     4268.7540303074
     -530.630482254599997      530.042244527828416         1      1807      1808     3807.6009331313     4104.3765981806     4275.5614098127
     -530.628171384300003      524.132972720783982         1      1808      1809     3825.0495755324     4077.7288035620     4298.6491994793
     -530.686422361000041      527.996955089902713         1      1809      1810     3864.9875031798     3996.3091646805     4342.6059578225
     -530.724603734299990      532.909344010208770         1      1810      1810     3836.8779262362     3998.8024091101     4389.3559336448
     -530.432943358999978      524.078463349945423         1      1811      1812     3824.6552753128     4046.6341042697     4324.4898916270
     -530.532151001800003      533.938548718084576         1      1812       205     3844.4353186463     4048.6839080833     4283.7296946766
     -530.818852302400046      528.755140110169009         1      1117       541     3821.8444754828     4104.2003967215     4124.4603150583
     -530.546453404199951      519.525873045584945         1       542        22     3798.5493241531     4094.8556757790     4115.7707884596
     -531.868037501499998      526.021607637982697         1       163      1813     3890.2854864816     3983.8721563801     4079.0972582709
     -531.881134875599969      524.064655789724725         1      1813      1814     3899.4588157347     3992.1203586333     4033.5856461222
     -531.886574031300029      525.727471943900014         1      1814      1815     3896.5639772164     3990.5143832078     4047.6886744755
     -531.964397238099991      526.549585961534603         1      1815      1816     3887.5305027121     3992.1979428554     4056.9088577347
     -531.601370883100003      525.881255890872808         1      1816      1817     3870.6282706637     4033.3856612753     4077.8326126062
     -531.443240852000031      526.082478968837336         1      1817      1818     3861.4133720557     4054.1548396466     4098.9610172835
     -531.601739883099981      526.175553602090076         1      1818      1819     3882.1660778359     4041.9239306462     4087.0240839820
     -531.423696802300014      528.008235699747956         1      1819      1820     3865.1660200713     4067.5952379457     4089.2094926277
     -531.517109333600047      525.317823171597865         1      1820      1821     3873.1268553989     4046.4459008291     4087.8201570237
     -531.535292076699989      527.762549192188658         1      1821      1821     3864.1953505104     4052.5988517793     4100.5793919596
     -532.018083196000021      527.250012933719745         1      1821      1822     3896.2020594476     3940.5704478593     4100.0667432777
     -532.013785018199997      526.046173433596095         1      1822      1823     3897.1180093589     3946.1734942424     4092.0209395023
     -532.012239323899962      523.246736044867362         1      1823      1824     3901.6827582144     3949.8799846545     4079.5329836005
     -531.652876349599978      520.502342698670532         1      1824      1825     3913.1441516375     3955.4865218229     4092.6719064118
     -531.586083436299987      517.589757590172439         1      1825      1826     3903.4997456386     3963.3729134863     4085.3440051311
     -531.556886957600000      519.424188778143616         1      1826      1827     3902.8078869145     3955.5056280523     4068.0957620447
     -532.109663209599944      522.759218484796293         1      1827      1828     3894.2521669048     3938.0897932478     4066.9513526312
     -532.109549633200004      525.304410275383589         1      1828      1829     3890.8198150511     3934.6348416294     4078.0298911046
     -531.731830241800026      524.338405782404720         1      1829      1830     3893.6786858479     3931.0590649192     4088.1632787634
     -532.357242209300011      527.268955267299702         1      1830      1831     3890.1834528053     3930.0806141984     4085.4776366041
     -532.355002613100055      524.137424778051923         1      1831      1832     3893.3792487905     3932.3866519398     4075.2684323620
     -532.054741945299952      524.077266451639616         1      1832      1833     3903.8273916478     3928.8414188197     4085.7244540201
     -532.322677015999943      523.725293982064613         1      1833      1834     3904.0598261647     3931.1243382489     4064.2188609331
     -530.820683955700019      523.255418158041493         1      1834      1835     3927.6231921216     3995.3208963561     4130.5828872893
     -530.564441152199947      525.172387019006919         1      1835      1836     3880.6609684350     4080.0000714498     4128.4207605005
     -530.567596565800045      529.707613465669397         1      1836      1837     3870.6969459430     4063.8624028943     4165.1073767748
     -530.713100931999975      536.065233603430670         1      1837      1838     3903.7294449129     4021.5460025779     4170.2685768335
     -530.846536491299958      538.752359036016514         1      1838      1839     3900.3127258331     4032.6115047630     4182.7448453131
     -530.908859239100025      542.813971572572200         1      1839      1840     3924.3569002830     4029.4234300751     4172.2052977517
     -530.815790790599976      544.380277400378645         1      1840      1841     3903.8416406249     4028.5578345461     4201.2886652827
     -530.654254790699952      543.769940211485277         1      1841      1842     3906.7857494816     4028.5446688925     4190.7355138534
     -530.983732607900038      547.618435473107070         1      1842      1843     3910.1631233842     4018.7131007068     4207.4723107632
     -530.991731659299944      548.202761260879470         1      1843      1844     3910.7575577570     4011.9488673312     4214.8401840287
     -530.990346620700052      551.267731417464574         1      1844      1844     3919.7786127315     4018.4443711566     4151.2476301454
     -531.007300735500053      548.484414008115436         1      1844      1845     3942.0593945269     3987.5921574535     4190.8022348116
     -530.949122778700030      546.497487437459426         1      1845      1846     3937.1917864578     4004.4070862911     4176.7938720271
     -530.932777711100016      545.912388674102544         1      1846      1847     3927.3069759640     4014.7131406590     4166.1210168053
     -531.060549351299983      549.142582437570468         1      1847      1848     3934.2465226080     3995.1237380369     4172.0344349650
     -530.906081795999967      543.704750439344366         1      1848      1849     3925.3072174255     4044.8682815895     4143.8397376111
     -530.376264367499971      539.371269674707946         1      1849      1850     3970.2825274135     4032.8341473339     4113.3202427359
     -530.824153279099960      547.116625111750977         1      1850      1851     3974.6416429789     4018.7424273618     4104.1606906662
     -530.133638231299983      538.728161321309926         1      1851      1852     3989.6044668025     4035.2549081094     4126.5049700208
     -530.958255612899961      547.976902344454857         1      1852      1853     3990.9700738725     4017.0868766720     4104.9837840102
     -530.466611038300016      544.933484118359047         1      1853      1854     3988.4841092388     4032.0109755700     4124.0187713977
     -530.226521005199970      541.969813291287664         1      1854       211     3988.7719639343     4027.8365334091     4140.7427777871
     -531.917286344499985      524.262288295358076         1         3      1855     3894.4940587879     4012.5489288238     4066.5899684065
     -531.928424598300012      528.319941430835911         1      1855      1856     3908.4966205702     4026.1008645831     4052.5461734069
     -532.187723131499979      530.105934440647843         1      1856      1857     3874.2044666946     4027.4535643089     4110.0179167932
     -532.036545483799955      532.890470880696512         1      1857      1858     3851.9450035638     4052.4904676689     4135.8544995980
     -532.206596855599969      533.632419707018016         1      1858      1859     3849.5034132793     4030.8870208479     4156.0575074587
     -532.194870008700036      535.155245339308181         1      1859      1860     3857.9741368695     4011.5476034565     4171.7729593549
     -532.244079047800028      530.143610327538681         1      1860      1861     3874.3789269120     4008.5498616844     4134.5769699651
     -532.288737229899994      529.945911498566602         1      1861      1862     3881.9478755939     4006.2793689502     4115.5051741103
     -532.163643595200028      527.975589700818091         1      1862      1863     3843.6662497309     4017.3467081495     4173.3920434740
     -532.721519601200043      536.512963645871764         1      1863      1864     3840.1931297838     3987.3151408143     4163.0380382297
     -532.142854715699968      535.096286399543601         1      1864      1864     3860.8808540525     3934.7544622820     4316.5430668053
     -532.203627653000012      531.944356763928454         1      1864      1865     3867.7077752550     3972.1365001923     4148.4288377880
     -532.386424943499946      533.130509054397066         1      1865      1866     3856.0976942365     3974.8656408309     4186.5682588870
     -531.639715174499997      525.023568585967723         1      1866      1867     3866.3183497158     4004.7199435629     4191.6754598463
     -531.488392135599952      525.671127375601031         1      1867      1868     3884.3594092737     4002.7009736277     4178.1038114481
     -532.202237824500003      529.962039624047407         1      1868      1869     3863.8127527209     4004.3680327572     4108.1728089553
     -532.444891981100000      535.252059577504724         1      1869      1870     3843.6805903212     3999.2994087119     4128.4377754347
     -532.268418529299993      526.002290987082006         1      1870      1871     3840.0267582749     3987.6581880239     4149.9474975652
     -532.256961098899978      530.237752621488539         1      1871      1872     3832.0483241403     3993.5375526314     4158.3786264343
     -532.253287406699997      532.216186217488257         1      1872      1873     3833.7933573158     3997.8740751541     4156.8653878029
     -532.111359528199955      535.666838203527959         1      1873      1874     3787.4506259621     4040.2168462736     4229.2059152727
     -532.178925077399981      536.609167100750710         1      1874      1875     3780.9395941255     4049.7307290097     4221.9706021861
     -532.305914465600040      535.444296475862757         1      1875      1876     3794.8640428282     4035.8959512498     4213.1584475018
     -532.297531607600035      533.391891860319333         1      1876      1877     3802.9819839243     4028.5204754393     4200.8835071660
     -532.006942208400005      530.567012069514817         1      1877      1877     3841.5860473865     4020.6199189035     4169.4536507571
     -531.968092796799965      526.416294116511949         1      1878      1878     3842.2227344226     4010.9566048346     4175.4823843423
     -531.933513564800023      532.136372850100315         1      1879      1880     3846.3831695499     3992.1486816612     4200.3673778678
     -531.936111026799949      533.016750976186017         1      1880      1881     3848.2813346788     3988.4507810261     4205.9280429864
     -531.921112829799995      531.239596912694992         1      1881      1882     3845.9393939488     3985.8295653775     4209.6501069212
     -531.801548872699982      531.767567567019682         1      1882      1883     3855.1110847783     3988.5620009018     4202.7199826356
     -530.692395225399991      518.834267377671267         1      1883      1884     3872.5023632922     4048.3013188151     4184.8721322196
     -530.603551695299984      513.598575599311516         1      1884      1885     3882.6170546351     4075.8729920572     4188.4011782864
     -530.603905125900042      514.869204444809156         1      1885      1886     3886.1965433251     4075.6155983891     4184.9671158377
     -530.553774396399945      512.869782475711418         1      1886      1887     3902.4546429496     4054.2225284524     4181.6003613066
     -530.524941031599951      510.971750976376256         1      1887      1888     3929.4506725648     4034.7151687967     4154.9369637822
     -530.932631930900016      518.352505037082096         1      1888      1889     3896.4937280496     4096.4540610413     4112.7245445580
     -530.727309306899997      518.441624850159769         1      1889      1890     3937.3002006884     4069.1593573844     4103.3417270889
     -530.698588853000047      516.208542636138191         1      1890      1891     3931.2603884624     4074.6467103230     4107.4097615522
     -530.698556979399996      515.462539288705898         1      1891      1892     3927.8871328275     4083.4945527989     4103.8688864614
     -530.655676368799959      511.822812620493437         1      1892      1893     3933.4439625846     4081.9627860700     4092.9266872145
     -530.695410516899983      516.085519123496965         1      1893      1894     3942.9948990774     4079.2175290688     4090.9726575533
     -530.409314133299972      509.769509835168662         1      1894      1895     3904.2442300924     4059.5353932535     4143.6781418713
     -530.410462200400048      510.854394326587169         1      1895      1895     3900.0577853624     4058.6653492771     4156.4671840059
     -530.434682703500016      515.898269502261201         1      1896      1897     3886.6826739144     4072.2577606031     4171.6918763671
     -530.404467208099959      510.251637500890581         1      1897      1898     3889.6677729091     4057.2513923423     4176.8189897045
     -530.410067149399993      512.466640638125796         1      1898      1899     3902.6812210589     4035.6081322628     4180.7373220355
     -530.419905987400057      514.480048187352395         1      1899      1900     3928.2362657779     4006.7790766678     4181.2297619782
     -530.372989268199944      506.157175487259508         1      1900      1901     3905.8534845557     4040.1426364489     4162.7502006547
     -531.119541736499968      551.797884434831531         1      1901      1902     3794.4152169604     4169.7347989605     4291.0199392246
     -530.680928733600012      530.976161700211833         1      1902      1903     3887.3245624485     4076.7436200837     4183.7950415713
     -530.623881545300037      528.971369637500743         1      1903      1904     3934.8160931213     4006.5994087961     4182.2999333833
     -530.878006423300008      547.991140152128651         1      1904      1905     3964.1449246168     4006.1950715750     4169.0805242873
     -530.866451114500023      546.774494195183479         1      1905      1906     3967.9732981745     4016.7867679297     4154.0518790291
     -530.853018555200038      548.428118046716463         1      1906      1907     3957.8462351803     4026.4921805482     4145.2820594210
     -530.854163829999948      548.428928000030965         1      1907      1908     3955.0552902579     4029.7035258757     4147.1747729020
     -530.922397362100014      547.187355126365787         1      1908      1909     3954.0454828016     4029.7993372526     4175.7553883112
     -530.979950134799992      546.467279384841277         1      1909      1909     3941.8146183708     4047.7616473011     4160.4585631503
     -530.984351058500010      547.247702336462680         1      1909      1910     3928.1699622462     4069.1465939854     4142.5847905713
     -530.965594545500039      546.106854112839414         1      1910      1911     3930.5073514385     4077.1695616877     4123.8688575940
     -530.641821222699946      537.794012363378897         1      1911       213     3938.3269645243     4063.2619863158     4126.5760030328
     -531.097103320699944      545.438965161565307         1       991      1912     3704.3307642709     4192.1315533147     4256.1307877624
     -530.780310063399952      541.247868551440774         1      1912      1913     3732.9772581689     4192.4676224398     4244.9156656619
     -530.975124992599945      535.649107193430837         1      1913      1914     3744.0543994743     4116.7862552472     4245.9559825636
     -531.457147481300012      551.522569583993914         1      1914      1915     3721.4694127271     4120.0804282198     4306.7298924219
     -531.020796636600039      530.967313298702265         1      1915      1916     3760.6870777769     4117.9619744464     4227.6992273763
     -531.038015721100010      533.419077140599370         1      1916      1917     3771.5030549442     4112.1114145647     4225.5637012377
     -531.035253237800021      533.499008285644209         1      1917      1918     3781.0181789692     4100.4285614697     4221.9257086039
     -530.981963185399991      528.627803182150501         1      1918      1919     3797.8049106154     4084.0727025007     4223.6639737716
     -531.276080161999971      533.652921103453991         1      1919      1920     3801.2980169153     4072.0935455807     4208.7990261316
     -531.200138251100043      536.570730977803578         1      1920      1921     3783.1115057865     4096.3072136131     4207.6754212775
     -531.118314022500044      536.105016414757870         1      1921      1922     3777.8255393649     4104.8767622311     4208.1752457155
     -530.679658238600041      527.312886455805597         1      1922      1923     3793.5780081370     4119.9935828115     4187.8448091054
     -530.676863087600054      525.796589386129085         1      1923      1924     3802.3382923755     4111.8191060331     4169.7549701126
     -530.998462155299990      529.306777155902182         1      1924      1925     3841.3834448397     4080.9423254921     4108.8793321084
     -531.224319364899998      528.959386701544759         1      1925      1926     3844.4077599411     4058.5377854519     4129.2550244517
     -530.910016547299961      525.904175590126442         1      1926      1927     3829.5712928175     4051.3611258634     4189.9702975166
     -530.727836577700032      526.736131412739496         1      1927      1928     3843.6816589947     4085.5849799678     4140.3206096238
     -530.407130867699948      526.978530489959780         1      1928      1929     3870.7597348315     4078.4220920678     4166.0459754106
     -530.283718054800033      526.332305450309036         1      1929      1930     3892.3037286495     4051.9581419892     4173.7377747652
     -530.771557878200042      542.632384998815269         1      1930      1931     3918.5920780516     4008.5913879394     4239.0763901738
     -531.010864913600017      545.985587908221191         1      1931      1932     3935.6425178081     4014.8135325836     4195.9578338239
     -530.734267057000011      537.611213815172391         1      1932      1933     3939.2213985156     4043.7649313473     4161.4018463496
     -530.706017776499948      535.184705877699116         1      1933      1934     3940.5975416104     4045.8357117435     4152.6453923425
     -530.339402062999966      539.423643713799606         1      1934      1935     3964.0427947259     4003.2284771518     4175.5008900723
     -530.608918338400031      545.981147854595065         1      1935      1936     3873.4669876960     4067.3327167955     4228.2198805032
     -530.612637541800041      546.330084136416076         1      1936      1937     3885.6573655115     4047.7231291659     4232.1684862975
     -530.533709188999978      540.461677418562431         1      1937      1938     3943.3002014234     4000.0332547814     4216.4086084535
     -531.032790153200040      549.659287030331484         1      1938      1939     3971.0455377516     4009.1488743523     4209.1008094907
     -531.043227678100038      548.603398328891444         1      1939      1940     3977.7461142666     3998.4648927080     4224.3365883391
     -531.042203876399981      548.157590181104865         1      1940      1941     3977.5210388753     3996.1237566325     4209.6126451613
     -530.930648342700010      547.305496544452353         1      1941      1942     3981.1455048942     4008.2919646780     4181.6466715409
     -530.709110627600012      536.023013016922391         1      1942      1942     3946.6773803405     4041.5879491928     4155.7387511851
     -530.791720552699985      534.626865321052492         1      1942      1943     3955.4300132671     4018.9690515673     4178.7711503325
     -530.780256846299949      539.560119118534203         1      1943      1944     3956.9980111843     4005.1637631319     4192.2862871712
     -530.400586572099996      538.277818915555940         1      1944      1944     3954.6158999737     4016.1248905476     4194.6700144400
     -530.242524484000000      529.986458397349566         1      1944      1945     3898.3534697015     4115.2491763606     4156.3167382188
     -530.838144542100054      540.204077071458073         1      1945      1946     3942.3878613869     4071.3336656636     4114.6838134302
     -530.755241317000014      542.377531077577828         1      1946      1947     3857.0152539354     4121.2708143204     4154.8691104946
     -531.136052807900001      549.918302547217195         1      1947      1948     3851.0323658514     4096.5965162003     4171.8933792292
     -530.787538152099955      543.452896370554072         1      1948      1949     3912.0521178943     4054.5888958902     4137.1754941219
     -530.898571700099978      549.865294420680584         1      1949      1950     3919.9486213256     4062.5735404804     4127.5208453934
     -530.761228501300025      544.865579805912489         1      1950      1951     3960.5860122256     4055.6146582961     4102.2905899817
     -531.027678050799977      549.371625846566417         1      1951      1951     3948.3114297532     4049.7607826653     4107.6230941707
     -531.026960479700051      549.489633283801595         1      1951      1952     3949.1267797318     4076.5266168628     4080.4482529510
     -530.688282945499964      544.111461034806212         1      1952      1953     3948.7318929800     4073.8567869022     4108.7887555795
     -530.516111639900032      537.947947560692228         1      1953      1954     3945.7800855859     4053.7843484572     4131.2364473424
     -530.675100772900009      541.117347565570071         1      1954      1676     3941.3504426452     4049.4647536275     4140.9039421926
     -530.770573018500045      544.093603771185940         1      1676      1955     3932.8290948312     4057.6266114791     4142.3107617784
     -530.851434400399967      549.236355223464557         1      1955      1675     3930.9755032361     4067.6891169810     4137.6600919357
     -530.868915547899974      547.119210838288382         1      1675       215     3918.0526075224     4070.0342524939     4143.8258494110
     -532.377743952799960      526.617170426970802         1      1306      1956     3915.5168121226     3930.5592568800     4040.9888262526
     -532.612282602000050      532.526344986431127         1      1956       461     3872.8601668616     3947.4691776811     4078.5363252129
     -532.139087523400008      528.696307965217670         1      1545      1957     3861.6114046615     3965.0368497925     4150.2385713022
     -532.488140292599951      532.151289668314575         1      1957      1958     3868.8299474351     3945.3307608302     4115.5655737584
     -530.835690730199985      523.529252664326805         1      1958      1959     3898.0466218294     4011.1158720156     4139.8935185933
     -530.815251890800027      526.201384814021822         1      1959      1960     3899.6854776336     4004.5271075328     4160.9491732908
     -530.651510472899986      529.982337492753459         1      1960      1961     3873.6614723850     4043.1655643519     4199.1262497359
     -530.851948259999972      539.349575365786336         1      1961      1962     3871.6758431921     4017.7115105132     4268.5895848611
     -530.811484001599979      538.259129606344572         1      1962      1963     3887.9525239686     4040.4360897650     4212.1459996015
     -530.535662600000023      532.298003502891106         1      1963      1963     3924.8636653883     4047.2817592453     4147.1859288770
     -531.255686577699976      549.555744304503037         1      1963      1964     3907.2078136723     4039.9401005805     4166.6948725038
     -531.253291094599945      551.996490979724513         1      1964      1965     3905.2263932016     4068.1676995647     4101.1543450248
     -531.248614108799984      553.203156500775322         1      1965      1966     3884.2022512002     4090.2471146052     4125.0455911074
     -531.222234515600007      552.538988730316873         1      1966      1967     3905.1907903053     4052.3325386454     4158.1816545325
     -531.275502863399993      552.620368897434787         1      1967      1968     3908.7296335057     4036.5198572163     4161.8967695102
     -531.450527439600023      555.290796598983320         1      1968      1744     3907.9470210031     4039.7681808062     4132.1433266472
     -530.476464809599975      537.241638665995083         1      1744      1747     3894.2723376788     4072.5668832797     4185.1931717978
     -530.449769863300048      535.477109915557207         1      1747       220     3913.7791274698     4091.8884444528     4129.9032687140
     -531.846673152399944      532.905061224479823         1       169      1069     3897.2524859895     3945.3657039428     4186.3581768090
     -532.082587568600047      525.814102050066367         1      1069      1969     3896.3535288221     3971.8751074679     4077.2053771396
     -531.777846813300016      526.582986375989890         1      1969      1970     3887.8461838757     3982.2379911775     4115.2453218567
     -531.778787335200036      525.678928620570787         1      1970      1971     3892.2938288236     3972.8512178770     4117.5402749208
     -531.787050774199997      524.735036905634161         1      1971       815     3901.4078645092     3959.6272643670     4114.7776584848
     -530.333952766299944      513.699193214129423         1       815      1972     3944.9516506120     3990.6912384888     4140.0746545827
     -531.079910318100019      545.086647129691983         1      1972      1973     3968.0781333162     4050.9516482272     4104.0207807655
     -531.075924734400019      548.167444588991088         1      1973      1747     3966.5498597225     4056.3334509405     4093.4437654281
     -530.852744581000024      542.698014266006339         1      1747       221     3965.6997646593     4034.1076652316     4111.9482506557
     -530.954824930199948      529.300142243858886         1       161      1974     3829.2768645352     4061.6043440126     4194.4170071955
     -531.250979965799957      534.307799036573101         1      1974      1975     3858.2690673680     4022.6742917676     4174.2996247574
     -530.951527501300006      522.760700435494641         1      1975        64     3892.8883499369     4001.0713215774     4131.6079550524
     -531.880968264499984      523.821813680694390         1         3       512     3908.7850301530     3988.5511279534     4032.5224411850
     -531.951082745600047      529.309967781576802         1       512       143     3901.1544810377     3980.6325436541     4033.8486768478
     -532.386499839099997      531.934478687828573         1       143       143     3869.4752540454     3980.0681736576     4069.7657503956
     -531.977051465200020      528.478304359096683         1       143       438     3900.1817632942     3962.9780940673     4053.3479272884
     -532.052914418699970      524.232761243643722         1       438       621     3911.0429414332     3953.0919153016     4040.5555529349
     -531.925331159599978      528.674670984142040         1       621      1976     3905.3091900717     3972.7333723285     4050.2655880184
     -532.304009944999962      526.625454819674701         1      1976        88     3895.8129796097     3954.7705452147     4041.5514649405
     -532.354976270499947      528.115802810558648         1        88       461     3886.8703923365     3944.0544434658     4052.9847167687
     -532.592621042300038      529.016553044241277         1       461      1977     3887.4730517068     3936.8016698638     4077.7097591961
     -532.425632440900017      534.698428581819030         1      1977      1978     3880.0419371424     3954.7197261020     4105.0789499075
     -532.788622239000006      535.012099343725254         1      1978      1979     3870.0565018560     3951.8324999623     4144.2519160127
     -532.291339910899978      530.752525637601480         1      1979      1980     3850.8837655654     4026.7561699320     4095.4081000944
     -532.628559739500020      531.283930339718381         1      1980      1981     3859.8071121925     4003.0405787818     4103.3148367051
     -532.464693771899988      532.236323107234057         1      1981      1982     3847.3781542732     3996.2161505239     4132.9057610810
     -532.609404217399970      532.550430379416412         1      1982      1983     3844.1420645104     3967.6288319536     4143.9482785973
     -532.409095760500009      532.020368185864982         1      1983      1984     3840.9844261016     3977.1846565578     4128.2370492079
     -532.421376456499956      532.826651419679251         1      1984      1985     3841.1898063655     3975.7760371963     4126.0592284297
     -530.907953079699951      524.915706365035931         1      1985      1986     3784.2557141547     4036.9858986391     4303.0812011202
     -530.932940254100004      527.173827552854277         1      1986      1987     3798.6325384583     4040.6707277709     4291.6493705871
     -530.936912425599985      523.670510850232631         1      1987      1988     3799.6121062009     4047.7974588187     4267.4883960384
     -531.039786182299963      533.909088897385686         1      1988      1989     3794.6237443290     4089.5319346255     4250.4202424199
     -530.971359605900034      534.413922343234390         1      1989      1990     3818.1023976741     4078.0347557402     4228.3230819851
     -530.611660632700023      531.508186113881607         1      1990      1991     3809.1736316115     4069.7028369526     4264.9215350433
     -530.853614244000028      527.312789609114702         1      1991      1992     3883.4385192969     4001.6476106079     4155.1052767629
     -530.864648846899968      528.120354660904127         1      1992      1993     3887.2318571222     3995.7420794101     4167.1987762143
     -530.718175105300020      529.881091764021789         1      1993      1994     3855.4108484467     4012.8913890858     4214.3294026343
     -530.758346368200023      533.255736989194475         1      1994      1995     3836.6716660018     4018.2259476656     4249.9648528316
     -530.827370005700004      533.271518461145092         1      1995      1996     3834.2329445884     4015.5357289726     4252.3707207463
     -530.743354646400007      532.942265413743371         1      1996      1996     3838.5299845288     4013.7866076628     4260.1445044931
     -530.738830994400018      530.215626321514833         1      1997      1998     3845.8717693766     4003.9571068921     4247.7838813103
     -530.419773812300036      528.716941243480505         1      1998      1998     3905.5462898345     3984.3770550397     4241.5960791466
     -530.551434644600022      528.081268560657463         1      1999      2000     3910.8407891629     4004.6839318695     4210.9033441042
     -530.565609924600039      533.676666302801323         1      2000      2001     3906.1804663759     4016.5522512727     4214.7709301580
     -530.565274255299983      537.711668569893732         1      2001      2002     3918.7826398264     4025.2433953249     4199.0462263357
     -530.566520886200010      539.376771563065290         1      2002      2003     3922.4248276991     4023.6298520214     4190.8202501710
     -530.510190633799994      537.521797204740437         1      2003      2004     3941.9058158326     4054.2532506292     4134.2982129162
     -530.453958611999951      543.660174556044240         1      2004      2005     3984.2037299745     4068.4077673981     4103.8662302876
     -530.157881180600043      541.522235622757421         1      2005      2005     3965.4123167767     4091.1570445236     4109.9995565666
     -530.174311090400010      541.860832879894588         1      2005      2006     3958.7017794283     4087.0694713954     4132.1952763931
     -530.158711223700038      539.674323459787161         1      2006       211     3948.9925601025     4089.3256488629     4126.5861514137
     -531.888662311499957      523.875983028954124         1      1257      1257     3890.6693095572     4008.3052000935     4031.6401258191
     -532.081088513200029      528.898079547329530         1      1257      2007     3885.2049776910     3995.3514861020     4064.6106711261
     -531.901774242699958      524.422777216812278         1      2007       810     3882.6276805468     4009.0188629776     4053.3780160638
     -531.844912009099971      525.090832933149954         1       811       511     3886.1006066639     4019.6786097406     4021.9062499827
     -531.835790961700013      528.654312958090372         1        28      2008     3869.6561531957     4019.6573459295     4057.2948706760
     -531.890783341299993      527.493757176841200         1      2008      2009     3876.6088981692     4015.1440682290     4075.4758607984
     -530.700308029900043      516.440575976207015         1      2009       431     3816.0347774966     4065.7191438046     4151.1592541614
     -531.891085102700004      528.581786109741984         1       431       275     3865.4884834621     4013.6000432575     4063.6650928995
     -532.009702950899964      527.672928914472323         1       275       272     3870.3072755946     3999.9264214834     4064.7716829557
     -532.062492883699974      527.148677809193600         1       273      2010     3880.0917214970     3983.7375717330     4076.4194224681
     -532.079621323600009      531.707345323607001         1      2010      2011     3881.6796870587     3980.8670739231     4088.9341691429
     -532.066996180000046      530.512908101750895         1      2011      2012     3878.3863582448     3981.4379265239     4108.2793701330
     -532.080665994199990      530.497958036671776         1      2012      2013     3876.1705556938     3986.3175385474     4120.5552461329
     -531.814699745699954      530.041635304800138         1      2013       942     3877.5493268515     3998.5895922326     4112.7302481799
     -532.378407216099959      528.812188073780362         1       986      2014     3896.8567758253     3942.7743594904     4097.6025463741
     -532.306450165300021      524.366321077400130         1      2014      2015     3897.2063866578     3939.2191819328     4104.6064933343
     -532.068406623100032      533.415658087414840         1      2015      2016     3873.7421353389     3981.2896188275     4140.7672018375
     -531.985919498200019      530.346911132287687         1      2016      2017     3860.1643177286     3987.9871633799     4150.6499540660
     -532.027637816299944      531.664996547921078         1      2017      2017     3870.7410240619     3969.4872079211     4141.3957138004
     -532.320876584700045      532.367171541479593         1      2017      2018     3888.6090205905     3955.7245467713     4127.1837153330
     -532.089637981199985      532.979779473978056         1      2018      2019     3884.0940956484     3950.6999167505     4163.6529589797
     -532.203444879500012      533.734339826106748         1      2019      2019     3877.2404872004     3951.9919699994     4143.8713879747
     -531.902309701099966      525.602320891456088         1      2019      2020     3900.7077978059     3950.8612920510     4160.7563509731
     -531.292169068300041      528.069586559804748         1      2020      2021     3825.3113772212     4032.1926781002     4249.4777689939
     -531.327291172799960      528.320247332923600         1      2021      2022     3804.0081398026     4049.5818557472     4259.4399400682
     -531.348665029300037      528.215194388259306         1      2022      2023     3798.5558699009     4060.5035363857     4248.7971060599
     -531.346041750599966      528.008490114157894         1      2023      2024     3795.3998655480     4061.3118866999     4263.0754440882
     -531.382529067900009      528.570958788892199         1      2024      2025     3806.4541176846     4047.5378826083     4254.0318740618
     -530.615905446099987      519.294094652538433         1      2025      2026     3903.1060887065     4001.4136669764     4227.0510027537
     -530.596663593000017      520.659712089620939         1      2026      2027     3907.4496439478     3989.7918417926     4251.1389917707
     -530.618914124100002      524.284091401834189         1      2027      2028     3907.2251875295     4009.8406935264     4234.6745395565
     -530.562770533500043      518.431066777359092         1      2028      2029     3885.4225951465     4049.3931785271     4213.9963005428
     -530.429870308900036      516.281962663264153         1      2029      2030     3857.2497368973     4086.5460672723     4223.9296662614
     -530.422409980999987      519.443241864948391         1      2030      2031     3842.6737673403     4107.5101494457     4229.3688133815
     -530.357603383499963      513.186895760143670         1      2031      2032     3842.4401039389     4101.6719534621     4223.3576595904
     -530.290278048100049      520.192879017838663         1      2032      2033     3880.8820187857     4094.3540883170     4221.8308616637
     -530.390715466700044      524.072580686349625         1      2033      2034     3916.7332123959     4060.0067724360     4226.3708058235
     -530.349848159199951      523.436426804544340         1      2034      2035     3906.3521185271     4064.9945741109     4235.4904674344
     -530.350532540699987      523.506474572275238         1      2035      2036     3902.6759250308     4063.8168808380     4241.9529990574
     -530.323166993999962      523.297527531127002         1      2036      2037     3880.0050429611     4073.4504231384     4252.0963361771
     -530.268627567700037      523.052538455891977         1      2037      2038     3888.0111964459     4082.8547623138     4244.6661714562
     -530.460975799700009      533.223192479733029         1      2038       216     3918.6911044866     4056.8597758198     4212.9598657028
     -532.193690741200044      530.059468415739843         1        89       815     3855.8161817536     3975.3933368037     4139.7355365919
     -532.041413027900035      525.825478254694303         1       815      2039     3883.6773381068     3975.5551119603     4039.1507286856
     -532.046070678799992      526.517596681289660         1      2039      2040     3881.4104008782     3972.2122001607     4043.4877650031
     -532.046102220499961      525.385462108082834         1      2040      2041     3882.3032865114     3968.0864016451     4044.1753611374
     -532.435097364299963      528.413018796732899         1      2041      2042     3891.7369879670     3926.7820936067     4091.3465397300
     -532.444940504400051      533.394181425329407         1      2042      2043     3866.3093328965     3948.5858264346     4110.8609666227
     -532.173495552799977      526.100286460230109         1      2043      2044     3874.9822492086     3963.3681309344     4071.6063788686
     -532.202255325800024      533.542460959659024         1      2044      2045     3848.9068832210     3991.9470417729     4152.6596690109
     -532.434553200600021      532.427066489547087         1      2045      2046     3899.5979822326     3954.1565813959     4101.8480449910
     -532.016492143000050      531.011223593076807         1      2046      2047     3875.8027553492     3951.5509923901     4166.7988706870
     -532.610854117000031      534.821655444229918         1      2047      2048     3923.3310293872     3959.3733602690     4049.7414550202
     -532.657977555499997      532.753571686751798         1      2048      2049     3901.7645418359     3977.3329890643     4064.2247607130
     -532.634165913700031      538.388750664914824         1      2049      2049     3897.4671682835     3980.7184806125     4089.3073595204
     -532.843264219200023      535.954244614477943         1      2049      2050     3889.5520593276     3997.6917450797     4056.0060559489
     -532.630051971299963      536.662888738259880         1      2050      2051     3895.5040446954     3998.5258631994     4068.7759583417
     -532.641990388599993      538.698529681319656         1      2051      2052     3894.4203364472     3986.5251451689     4099.0614180176
     -532.054612317799979      532.907488287062506         1      2052      2052     3830.8166361877     4020.2316361127     4233.3672280881
     -532.278496210499952      531.249001251807158         1      2053      2054     3820.1269026271     3984.5419212868     4300.6212883102
     -532.214449355099987      530.219235578342818         1      2054      2055     3816.0147386303     3970.8149851519     4335.3783390595
     -530.703756534300055      525.941935338348912         1      2055      2056     3945.0477300209     3990.4997984799     4155.5614872087
     -530.353201432300011      524.619248782102659         1      2056      2057     3937.4683276502     4020.0998655837     4169.9167125531
     -530.450009387199998      523.808947367535211         1      2057      2058     3919.7745821456     4056.4693783694     4184.3255736153
     -530.499445872899969      527.166049183833479         1      2058      2059     3919.7011417621     4080.2454012657     4174.0779382815
     -530.333302566799944      518.270211303241581         1      2059      2060     3953.2511244974     4012.2397724980     4156.0826667420
     -530.704341720100047      535.502093403915865         1      2060      2061     3968.1790692487     4038.8314649840     4114.5321804653
     -530.757716333799976      540.103700638483474         1      2061      2062     3965.9029879470     4049.4299220035     4103.5726165081
     -531.020808118900050      548.743566055109341         1      2062      2063     3925.2783757065     4046.9817650842     4131.0709679629
     -531.140853911500017      553.223923830277158         1      2063      2064     3884.2645708368     4067.0819628412     4169.5417766455
     -531.107163981600024      551.838166201922832         1      2064      2065     3873.9594680400     4049.5548300833     4200.9566815477
     -530.975998477799976      548.208143253764888         1      2065      2065     3880.6643665395     4026.5766653237     4206.9147927188
     -530.825945070199964      547.564552718486311         1      2065      2066     3887.0575082390     4034.3273843968     4208.3865492053
     -531.121699687799946      550.615319967680307         1      2066      2067     3881.5834318433     4043.5461687551     4230.8642187662
     -530.494398636699998      532.310975211076311         1      2067       217     3899.4682362393     4060.1854427085     4192.9114240606
     -530.611397535599963      515.618742867724450         1       855         3     3806.3108391508     4098.5041372646     4117.5410682254
     -530.595682760899990      519.078744833147653         1        28        23     3799.9637652964     4091.3333347220     4129.1586648082
     -532.219183990300053      533.147050948045376         1        64       463     3869.2668227617     3961.6711227372     4106.5745740003
     -532.701841327399961      534.398595094545271         1       463      2068     3867.7915245950     3950.0738769333     4105.5662509049
     -532.134825365400047      531.143003840375854         1      2068      2069     3878.1255021087     3965.0596202152     4121.3617562259
     -532.321793602900016      534.360647801483992         1      2069      2070     3901.3672848390     3975.9552992229     4098.9361352199
     -532.181293750800023      531.190240851259091         1      2070      2071     3924.1290137220     3948.7688852304     4094.0677078463
     -532.184775541300041      532.663850919796232         1      2071      2072     3936.8901669585     3941.6845002598     4092.1284796402
     -531.796418577299960      530.739047481143530         1      2072      2072     3931.7200725196     3945.2327445826     4097.4526267165
     -530.194773158299995      518.218979992874438         1      2072      2073     3845.1282106721     3993.2768166582     4374.2806015997
     -530.466175276900003      520.307922778268107         1      2073      2074     3895.8069053723     3964.3644536974     4314.4006047519
     -530.390849382200031      522.646616686575271         1      2074      2075     3918.3973077143     3964.2134352693     4300.0732853487
     -530.760412137399953      534.400196211849675         1      2075      2076     3796.7117416745     4067.0162053834     4311.7171528147
     -530.884368473999984      543.098553838387488         1      2076      2077     3891.1161231408     4053.7156102552     4207.7925175197
     -530.789542887200014      539.203514736830130         1      2077      2078     3910.8007846106     4025.9353208361     4206.4167197787
     -531.340338001900022      548.803947040939647         1      2078      2079     3944.9162948918     3983.9070576503     4177.0077704798
     -531.411108621200015      551.675468843781459         1      2079      2080     3933.6661256912     3993.6834957889     4185.0764735452
     -530.919404724799961      540.935280887596264         1      2080      2081     3960.7192680028     4016.2079275547     4154.6687394575
     -530.962151471299990      540.718087411869305         1      2081      2082     3959.0029154162     4013.1470686948     4166.9373439401
     -531.221722836399977      549.138091076608475         1      2082      2083     3972.8114220229     4005.2266124516     4149.8699761432
     -531.236279241399984      551.900861492356057         1      2083       228     3984.6126447009     4011.8585162997     4126.1189135836
     -530.645278574099962      538.787538242269193         1       228       228     3963.8546942176     4005.7187177283     4162.1506380129
     -531.968370363999952      524.881608270588345         1        28      2084     3876.8390061359     4003.7143842518     4037.9506929811
     -531.901361769899950      524.911639029499838         1      2084      2085     3874.8874405687     4004.9061209659     4031.8870716253
     -531.959081959599985      529.901664146443522         1      2085      2086     3869.1466557989     4007.9096198648     4047.9991277798
     -532.277691387000004      529.863406123341406         1      2086      2087     3861.3821743193     4007.9845016876     4031.4405628223
     -532.282157428699975      529.524137054573885         1      2087      2088     3911.9755721073     3973.5796955004     4031.2676086479
     -532.312479283000016      531.956578456021816         1      2088      2089     3905.1562622470     3984.5760642063     4042.0227881025
     -532.310907254799986      533.343511515184900         1      2089      2090     3886.2571887654     3989.8039441475     4059.7360445586
     -532.274059293700020      531.005668095102010         1      2090      2091     3880.4453781081     3994.0658755726     4072.2470858044
     -532.325013088999981      533.494560965224650         1      2091      2092     3896.6821481931     3971.0178089973     4060.4853693047
     -532.386182819099986      529.602027241180849         1      2092      2093     3891.5478240481     3967.5607013937     4036.7392501138
     -532.604624627899966      529.075786361174323         1      2093      2094     3884.6858414203     3971.7050667345     4017.9812194712
     -532.663963042699947      531.386136941596078         2      2094      2094     3880.5517529632     3979.8688909898     4015.9149911613
     -532.646286429599968      530.197740237638186         1      2094      2095     3879.8569512648     3980.9402770671     4017.2856200429
     -532.648462761599944      530.007180061828194         1      2095      2096     3876.1482528672     3984.0497327116     4021.0960792164
     -532.391038198500041      531.188814363249548         1      2096      2096     3882.1572210884     3996.0501015282     4034.9594279242
     -532.336096698199981      530.050267657626250         1      2097      2098     3887.2608646694     3953.3575053894     4071.5231561620
     -532.253335696099953      528.927656941269788         1      2098      2099     3901.6766846741     3954.4972759768     4057.9852647946
     -532.047805242499976      530.992765522772061         1      2099      2100     3906.6149292382     3947.6036779321     4081.8577349572
     -532.274820594099992      529.497016871323581         1      2100      2101     3904.5410952567     3932.8386110629     4111.4113221681
     -530.716010087499967      518.983539694003525         1      2101      2102     3882.5644994206     4055.4179651240     4121.7583433616
     -530.435770422800033      515.783609096663099         1      2102      2102     3878.1046544070     4052.0528049545     4144.4190072530
     -530.689039483999977      516.885240745219903         1      2102      2103     3872.7466890173     4071.2504472749     4127.3289449321
     -530.625509002099989      518.825864619294975         1      2103      2104     3885.1841589755     4071.0340744167     4111.1730495042
     -530.798527484800047      526.283867855785502         1      2104      2105     3881.4020365988     4028.6212827248     4164.3355882989
     -530.906733478199953      526.240332088690252         1      2105      2106     3891.2338655887     3999.2521616300     4182.5027963818
     -530.650681308499998      528.248933984529117         1      2106      2107     3888.7198714529     4046.7826787939     4174.4313726542
     -530.544714719899957      529.449425187754514         1      2107      2108     3873.6372528430     4069.2384907794     4185.4559833946
     -530.703004231399973      534.148300864857219         1      2108      2109     3886.8563316699     4050.0532321687     4190.0588698592
     -530.675620726099964      528.767763448370033         1      2109      2110     3895.7251448828     4040.6953793777     4178.7164110605
     -530.568434118800042      535.255230248745420         1      2110      2111     3951.9983702717     4047.2219292025     4093.9812178453
     -530.607845264099979      531.625393734998738         1      2111      2112     3944.7138689828     4032.4301538788     4106.2785828945
     -530.765018751999946      537.102219570297621         1      2112      2113     3926.0937217181     4064.2920091535     4115.4346841623
     -530.075741654000012      524.980701110875202         1      2113      2114     3894.2823089151     4102.6674202978     4175.8391892347
     -531.235339710799963      551.969720598454614         1      2114      2115     3932.5145750903     3985.8389106895     4174.5530858460
     -531.136555782700043      549.657396077226167         1      2115      2115     3924.0184603720     3985.3744809008     4171.6516200301
     -530.886931949299992      550.856946965582324         1      2116      2116     3936.6051556787     4009.8953152454     4173.2220689538
     -530.933719891100054      548.811492323785160         1      2117      2118     3929.6523442727     4011.7760169034     4174.2521009045
     -531.334750974700000      555.458606085895894         1      2118      2119     3907.8895511147     3983.6695651822     4182.2437049870
     -530.762033795900038      541.280126317487316         1      2119      1747     3905.6806326982     4043.9138781791     4181.2435134744
     -530.545140410200020      533.550385388114364         1      1746      2120     3886.2102409393     4068.5058217261     4207.6745165602
     -530.652288753999983      535.533960788492436         1      2120      2121     3881.6788041089     4051.4867373252     4238.4368772864
     -530.883101077800006      540.740047892286270         1      2121      2122     3891.0566781156     4049.2244713293     4213.0632396464
     -530.921545878900019      545.331497194341409         1      2122      2123     3910.8650641668     4040.1642244144     4182.6115404498
     -530.827239277999979      539.437999341903719         1      2123      2124     3902.3547428690     4050.0485130440     4222.9926333389
     -530.760234838600013      537.424952001047700         1      2124      2125     3893.1658080715     4057.0161362979     4236.4308368343
     -530.554560178400038      531.927241776796336         1      2125      2126     3874.8365562105     4076.2633847900     4238.0746586290
     -530.454984266699967      532.667198716214784         1      2126      2127     3878.9815572267     4119.7916381830     4168.5023947353
     -530.484781540799986      535.054511060884693         1      2127      2128     3863.4779821257     4116.4253397733     4177.5987120064
     -530.453157600299960      533.236203192252901         1      2128      2129     3858.6002878504     4117.0628554240     4186.3656747877
     -530.453198361199952      531.957135910412148         1      2129      2130     3857.2914138848     4115.3839662770     4188.6378164369
     -530.518450140300047      528.671767250147809         1      2130      2131     3849.6889103370     4096.5824584230     4213.6474836390
     -530.618139887199959      535.802645978546025         1      2131      2132     3851.0009023456     4092.1585552818     4226.9635124786
     -530.572632727000041      532.085623994444290         1      2132      2133     3874.9334077516     4064.4196854902     4235.8935677743
     -530.626623542599987      530.447645765348057         1      2133      2134     3870.3305079176     4055.6392810042     4249.0905578159
     -530.624908009599949      534.234254302608974         1      2134      2135     3854.3104642322     4073.5110428779     4251.9439199969
     -530.402782235500013      532.890887350827143         1      2135      2136     3890.5528718093     4078.2534714256     4183.2654620997
     -530.424174001600022      531.856906704836774         1      2136       219     3911.7667175060     4074.4649848461     4147.6395308898
     -530.598609668499989      535.192125360042269         1         1         1     3787.5545986091     4168.2463130594     4202.2553230453
     -531.059734457800005      544.127684865581614         1         1      2137     3721.9763104833     4169.1692728877     4211.8703746024
     -531.006369320900035      548.446257378259816         1      2137      2138     3720.7084226738     4152.1788613591     4251.6987139576
     -530.500833007300002      524.272664611389587         1      2138      2139     3771.8289430207     4172.7176611377     4184.3742490181
     -531.281424962200049      532.399558242846410         1      2139      2140     3806.6429088725     4102.0529966706     4208.9761455686
     -530.318524988200011      523.401717566767616         1      2140      2141     3844.0111939683     4094.3450779620     4176.0190342064
     -530.309032618400011      523.305586282782997         1      2141      2142     3850.5697359361     4089.4536596732     4168.1528799067
     -530.286141303199997      527.918270528435301         1      2142      2143     3870.7739827363     4087.1833280822     4149.5672923031
     -530.375683145000039      528.452000623625509         1      2143      2144     3871.6078860328     4096.4174609496     4146.0907774754
     -530.346799818800037      527.872300754664479         1      2144      2144     3885.6600231207     4082.8123238242     4137.4653026070
     -530.145462908099944      527.477099030601153         1      2144      2145     3882.2345606753     4090.3030451069     4181.3125434519
     -530.126591885399989      530.494827718641318         1      2145      2146     3873.4274663553     4091.7423187221     4209.8741249437
     -530.116100313599986      523.534957459604357         1      2146      2147     3873.5997850038     4084.6073243867     4219.7870811511
     -530.236365792399965      530.331899001983174         1      2147      2148     3892.2297025229     4092.8350290499     4205.6038044009
     -530.590405715100019      528.360414053393470         1      2148      2149     3868.1911973150     4101.3833477476     4215.6602576215
     -529.808668891000025      522.519278582476318         1      2149      2150     3885.5304666528     4105.0151624647     4177.8896523103
     -529.817509471600033      521.275345268846195         1      2150      2151     3900.1172906088     4094.0571968401     4175.8371938256
     -530.101198512999986      526.107313401274041         1      2151      2152     3895.9499464126     4060.9936719967     4216.3165560858
     -530.116436792299965      528.668446993845578         1      2152      2153     3900.5186612836     4054.2247605000     4217.8679816846
     -530.443253264400028      545.445802245499635         1      2153      2154     3982.0038640138     4019.8226397096     4186.5929750056
     -530.628185512400023      544.783301693321278         1      2154      2155     3973.5912100211     4064.8501472313     4173.7118026197
     -530.639572769100027      545.029321777610221         1      2155      2156     3962.3235172665     4068.2624184896     4173.2969707746
     -530.495752860800053      545.649882664133088         1      2156      2157     3963.0983691583     4044.6995592989     4178.3385089285
     -530.319497493199947      538.893828586242194         1      2157      2158     3954.5287540749     4066.6807609521     4171.0975146847
     -530.343493687799992      537.616899490242986         1      2158      2159     3931.2808141795     4075.7531411365     4165.0437738051
     -530.338583445399991      534.065989396537816         1      2159      2160     3911.3514179689     4048.8105902719     4196.0919301936
     -530.369709693199979      538.750119660723499         1      2160      2161     3938.4474592639     4002.7883594655     4244.0386703562
     -530.649531501400020      543.671722908141874         1      2161      2162     3943.0077193201     3987.6143621138     4241.9584505160
     -530.649211681499992      540.229950723960201         1      2162      2163     3932.5265218587     3988.7153565581     4255.0972918751
     -530.660642120099965      541.815075815277623         1      2163      2163     3935.2400512458     3994.2626319494     4253.5154182409
     -530.409782737899945      540.559173712470852         1      2164      2165     3934.7151024119     4009.9917643622     4229.2419564278
     -530.069582533199991      542.535414382611521         1      2165      2166     3944.7827701287     4027.8530385581     4233.2511836207
     -530.597111711699995      545.724612077636039         1      2166      2167     3933.5181992287     4045.0594374736     4234.8580969316
     -529.959326644399994      537.211741398561117         1      2167      2168     3904.3819860088     4075.5365780744     4248.0713846675
     -530.397988041700046      539.540428020806985         1      2168      2169     3944.7782959597     4038.3121397788     4211.2790549677
     -530.701956145400004      542.750608914836221         1      2169      2170     3909.8877897010     4053.7499084264     4219.9999337058
     -531.125976414900038      552.972219952851674         1      2170      2171     3800.0746412315     3989.5822450537     4453.6290394397
     -531.183586941500039      553.144755107627361         1      2171      2172     3827.8136096536     3976.8377639020     4457.1500379336
     -530.623345373000006      540.889396722985566         1      2172       206     3919.7957990921     3994.7136991619     4281.4518906332
     -531.244935189499984      544.140303806547763         1       792         9     3705.6772006069     4176.4258488617     4218.9514064947
     -530.280951029600033      538.484597391816919         1         8      2173     3723.6363618292     4194.2547353835     4282.9551217595
     -531.042416488599997      551.259407596908659         1      2173      2174     3747.5595697076     4183.9426126742     4243.9496988038
     -530.249576526700025      539.577981805507875         1      2174       233     3719.1155846627     4198.0557220298     4273.9326775360
     -531.233507179700041      544.373898238465472         1       610      2175     3733.8521891330     4101.8269663301     4289.7548328380
     -531.334179515100004      546.109802039751230         1      2175      2176     3753.7234808858     4092.0208694050     4281.6372659360
     -531.310750306700015      543.014915822381113         1      2176       236     3771.8350244144     4078.0612733044     4274.0019860318
     -530.835187373500048      537.443272328563694         1         1      2177     3742.5263510850     4151.4302237588     4230.8819500480
     -531.323140507500057      549.012454170196861         1      2177      2178     3744.3108948625     4132.6636961895     4263.4321392308
     -531.351886015499986      549.055063453736807         1      2178      2179     3753.7985567927     4124.3208760793     4241.2768013521
     -531.380220519999966      548.105016203146647         1      2179      2180     3748.0403633658     4121.0372472520     4240.7091113042
     -531.284787764599969      549.424499424099167         1      2180      2181     3729.4340792759     4142.2427506634     4245.4737095669
     -530.870581402900029      544.038356400573093         1      2181      2182     3728.5871015339     4158.9458913957     4256.8734157163
     -530.360308384499945      537.626739808763887         1      2182      2183     3772.7108951688     4172.8976106980     4185.7329441825
     -531.563621663399999      551.230145232441373         1      2183      2184     3718.0371165159     4120.7898918721     4282.0171429328
     -531.077533617100016      551.017752489505142         1      2184      2185     3716.9042711701     4139.6678729404     4260.5664433992
     -531.328251006799974      537.709334332595972         1      2185       234     3732.3329761228     4118.7310461020     4224.9011888478
     -531.875194775400018      523.092004917782674         1      1086        28     3892.2025570629     4008.4119693700     4023.1072446013
     -530.599073694399976      517.697867672841880         1       431      2186     3798.2858284978     4100.5597394391     4146.1179952929
     -530.586868488799951      516.480909772607788         1      2186      2187     3802.3832398124     4100.5742118294     4144.0115251887
     -530.547867827999994      518.059277695691776         1      2187      2188     3806.8565986744     4096.0992003794     4138.6691454801
     -530.609859833299993      514.387614313454378         1      2188      2189     3781.9152895626     4116.1394610223     4129.2604770143
     -530.140945077199945      509.626682111817331         5      2189      2189     3712.4471440764     4195.5344417323     4195.5344418485
     -530.403822936799997      511.336897759446515         5      2189      2190     3740.7800473521     4164.3565597103     4164.3565597869
     -530.381323451499952      512.426734759072474         1      2190      2190     3714.3164831300     4172.3505847422     4178.7451815066
     -530.083803056900024      520.632177225382748         1      2191      2192     3740.7001035109     4164.7263022054     4189.8385860252
     -531.044086349299960      543.052850485099498         1      2192      2193     3740.2970191952     4151.9978617166     4225.3329450319
     -531.047064333499975      545.702152821176128         1      2193      2194     3739.5698876536     4154.8815399177     4223.4249858667
     -531.091567272800035      546.666184600966290         1      2194      2195     3735.1485500173     4146.9506432969     4223.9473503434
     -530.768039176100046      538.728790460495816         1      2195      2196     3737.4675071104     4152.3297637791     4234.6301468926
     -531.220076465200009      549.442553698189499         1      2196      2197     3736.1837378935     4143.9389876910     4252.5902878177
     -531.302072296500000      548.029185904470069         1      2197      2198     3755.4515063000     4124.4879188215     4246.6588291699
     -531.262886193999975      548.257038783528401         1      2198      2199     3758.6757867987     4135.0786074490     4241.0465334112
     -531.226693382699978      549.044296058313648         1      2199      2200     3747.5044325060     4158.3647515510     4250.9983336301
     -530.755434638199972      537.987631609621076         1      2200       698     3747.8227113530     4176.3664255935     4218.2021826152
     -531.582830952199970      550.835177346677824         1       698         8     3708.7183182723     4136.0328787095     4247.1281467357
     -530.468532061199994      546.263290725817910         1      2174      2201     3737.5548611030     4194.9123474937     4262.6388227502
     -530.517474926100022      542.890730457169866         1      2201      2202     3727.4234469512     4204.8075266497     4280.9941982612
     -531.148994727099989      548.700650889332110         1      2202       235     3709.1328464132     4165.9443096482     4251.1297176614
     -530.918710358399949      540.248041782602968         1       794      2203     3759.0964967101     4153.3455473195     4204.8034723427
     -531.403490670900055      546.408949680313981         1      2203      2204     3745.6803269725     4142.7667924711     4206.4891713034
     -530.793705646599960      539.618693861246243         2      2204      2204     3771.7939089266     4173.4271217006     4180.6517746552
     -531.527050311599965      547.703847114131008         1      2204      2205     3725.9017150096     4144.3277946691     4224.1360473488
     -531.430097292500022      540.808165970543769         1      2205      2206     3724.1480703080     4137.9668163947     4214.3092138373
     -531.570611674899965      536.419934698135194         1      2206      2207     3750.7487419526     4108.2632585651     4191.0272159065
     -531.579084189699984      539.612998633778147         1      2207      2208     3748.9513061040     4097.3184405077     4212.8925197618
     -531.267636274799997      535.796645150997165         1      2208      2209     3783.2487488004     4089.1794384226     4230.0144613841
     -531.276905146600029      535.019086722396196         1      2209      2210     3795.0670612775     4078.8623402825     4228.1212096684
     -531.214155767400030      534.551367712734418         1      2210      2210     3809.0318784742     4070.0784053873     4223.2803131928
     -530.914927401699970      529.623887830399781         1      2210       238     3886.7914984465     3973.2096654027     4224.4977931335
     -531.827322195400029      517.887890700266553         1        27      2211     3923.0323476529     3935.0218072990     4050.2325638061
     -532.332144234300017      526.816662376251088         1      2211        64     3895.2683716946     3927.9462572703     4107.2364544476
     -532.057441233499958      528.758573722588153         1        64      2212     3891.2933678976     3953.9751395710     4119.5223923288
     -532.361329267299993      529.281140317032964         1      2212      2213     3886.7437944571     3955.5978669513     4118.2298796880
     -532.398329297099963      531.617257948809197         1      2213      2214     3881.1164976021     3963.5391749778     4130.8988977265
     -532.452745942299998      529.284002684890424         1      2214      2215     3865.2572752394     3969.1230511914     4150.5115728895
     -532.451245713099979      528.877044157661771         1      2215      2216     3866.5272251868     3973.9297689111     4140.9896365420
     -532.198469954499956      536.595466619466265         1      2216      2217     3854.8015560446     4039.5429005633     4124.6275976487
     -530.572528076099957      524.161500047870049         1      2217      2218     3871.9423458408     3999.5753777624     4254.8596757597
     -530.503926805800006      532.106142004974458         1      2218      2219     3882.3574271855     3986.9417680840     4309.1966266797
     -530.565259916400009      532.722845447408872         1      2219      2220     3897.3640759150     3969.1596510746     4304.9261706260
     -530.557915560100014      533.551744366507819         1      2220      2221     3906.7654846442     3969.6478983784     4281.4576197722
     -531.035369492400037      547.524170973002470         1      2221      2222     3954.0635784321     3996.3260449714     4172.8532362104
     -531.220566048399974      548.270611871819028         1      2222      2223     3926.8948034210     4008.0145011018     4176.6115870914
     -531.241113195000025      550.572019150008487         1      2223      2224     3928.6149185501     4021.0990926275     4167.1606929997
     -531.238710208200018      554.806259367198322         1      2224      2225     3939.1303522845     4013.4743852228     4197.5393328298
     -531.226908145599964      552.643144554500509         1      2225      2226     3929.3268655162     4024.7513509608     4209.9956073681
     -530.964847118900025      553.823876068123241         1      2226      2227     3898.8846385300     4042.6317428974     4221.2335125356
     -531.215368338999951      552.142230676044505         1      2227      2227     3929.1336702522     4034.1544716171     4199.0095898404
     -530.874783188200013      544.251452370358948         1      2227      2228     3978.7817703679     4004.4137387075     4132.6262415485
     -530.876264791099970      544.932030983975892         1      2228      2229     3979.9684019264     4003.9623792012     4131.6310803561
     -530.902471397300019      544.166967198593966         1      2229      2230     3962.9468114938     3994.5704070481     4124.6811304607
     -530.875474490699958      540.283398932725390         1      2230      2231     3941.9232430966     4030.5655989322     4123.9757693699
     -530.469899810600054      533.576120390306301         1      2231      2232     3923.1540679357     4036.1018951111     4203.5997116528
     -530.532481134899967      534.786311589515321         1      2233      2234     3916.1506476528     4032.0218270713     4230.1698848463
     -530.453011999700038      534.007477061007762         1      2234      2235     3932.6228498560     4037.1573885603     4212.0882716774
     -530.460662597999999      533.502604458566225         1      2235      2236     3939.1960820184     4033.4405162576     4197.5016959327
     -530.436355737100030      529.927481032275637         1      2236      2237     3937.2044820536     4033.0720611364     4194.9439359840
     -530.364310692600043      530.900332997543160         1      2237      2238     3879.8899647162     4106.3866983770     4186.7458364371
     -530.810404590999951      536.400701674502216         1      2238      2239     3907.1412751510     4013.2456562538     4234.6598012613
     -530.780692225599978      543.343306234243528         1      2239       226     3898.0253051932     4023.2369920736     4225.1916599543
     -531.194177566600047      536.026402452786328         1       145      2240     3805.5445480825     4104.0481295711     4168.1000647785
     -531.194215014400015      533.739130115616945         1      2240      2241     3812.7639579385     4092.1669747564     4166.1561894895
     -530.646295416799944      524.950939488688277         1      2241        28     3802.5610192689     4109.7105843336     4152.1867689451
     -532.009216880200029      527.294735220314465         1      1598      2242     3899.4099277262     3971.5896760832     4079.2291951129
     -532.198855389599998      529.446158094759085         1      2242      2243     3877.7652013810     3983.8629749201     4079.8575207649
     -532.217484204600055      531.555610631495483         1      2243        64     3874.2075217070     3972.0116859373     4097.0446664739
     -532.547997422799995      526.969973561037932         1        64      2244     3891.8925873253     3924.6516590845     4067.7749265716
     -532.394240447399966      522.298238903934475         1      2244      2244     3894.0384476700     3925.3806561691     4071.9121170452
     -532.521911922599998      530.415059256622499         1      2244      2245     3882.0131900137     3941.4382282926     4070.5662814343
     -532.361084099300001      531.901359538864085         1      2245      2246     3869.3840550127     3960.4814001955     4095.1779214193
     -532.571137217899945      534.531790718160096         1      2246      2247     3847.3551864362     3980.2219727365     4109.5495312489
     -532.615583366600049      535.179670459642011         1      2247      2248     3851.0874521964     3977.3973357748     4101.8763949728
     -532.557683000199972      534.417771938567171         1      2248      2249     3854.0207533241     3975.4098890072     4103.7998516965
     -532.565134044200022      533.653650186263121         1      2249      2250     3862.5983834855     3972.2518419106     4096.2538363040
     -532.486169394700028      532.302407438893056         1      2250      2251     3897.9359062232     3952.8539455275     4085.4747380973
     -532.428558730600002      530.342204949964071         1      2251      2252     3887.1295114538     3970.3791005530     4066.0747145506
     -532.305488932199978      532.156097493214475         1      2252      2253     3902.8177165794     3970.5995298927     4079.9612253170
     -531.814705882999988      531.662456805836655         1      2253      2254     3927.0832768074     3960.6317369033     4099.1160707231
     -531.809634400599975      531.807427725947605         1      2254      2255     3928.9015480525     3959.4432744772     4099.4730760072
     -531.812564454899984      532.797459432706660         1      2255      2256     3925.7958613284     3964.6350352608     4104.8941778692
     -531.773674247099962      535.528910404349631         1      2256      2257     3924.4981803506     3992.7603827983     4139.9975956053
     -531.888406793200033      533.460423859546381         1      2257      2257     3913.0553736784     3970.4936793563     4158.1185016252
     -531.410267571999952      530.586994943148625         1      2257      2258     3912.4061048154     4050.1129561547     4105.6752304487
     -530.551028148699970      523.031653311575838         1      2258      2259     3962.9773157659     4023.1304421378     4116.4963880282
     -530.930374305199962      530.557681889735136         1      2259      2260     3948.2138026689     4063.3761207830     4103.8295702487
     -531.066497154999979      532.971775973728768         1      2260      2261     3953.0742639205     4055.6032785749     4128.0436823349
     -531.079577090399994      534.043907461484082         1      2261      2262     3958.7333837315     4048.8888365161     4132.4636370522
[truncated: 25,292,158 more chars]
