# Supplementary material for: Structure, thermodynamics, and rearrangement mechanisms in gold clusters—insights from the energy landscapes framework
Source: Nanoscale. 2017 Dec 15;10(4):2004–16. doi: 10.1039/c7nr07123j (PMC5901115; doi:10.1039/c7nr07123j)
Supplement: Supplementary file 1 [file NR-010-C7NR07123J-s001.zip › d-graphs/55_Au/dinfo]

delta   0.05
first   -194.2
maxtsenergy -194.0
SCALEBAR 2
centregmin
connectmin 1
levels  48
minima  min.data
ts      ts.data
TRMIN 4 30000 min.ico min.dec min.fcc min.twi
comment       RED     GREEN   BLUE    MAGENTA ORANGE 
CHOOSECOLOURS
comment MONOTONIC
LOWEST 1000
comment IDENTIFY
IDMIN 6634
comment IDMIN 6950
IDMIN 6420
IDMIN 683
IDMIN 6441
IDMIN 2110
