# Supplementary material for: Structure, thermodynamics, and rearrangement mechanisms in gold clusters—insights from the energy landscapes framework
Source: Nanoscale. 2017 Dec 15;10(4):2004–16. doi: 10.1039/c7nr07123j (PMC5901115; doi:10.1039/c7nr07123j)
Supplement: Supplementary file 1 [file NR-010-C7NR07123J-s001.zip › d-graphs/55_Au/min.amb]

00003
00006
00011
00015
00016
00022
00023
00024
00041
00042
00045
00046
00047
00048
00049
00054
00055
00056
00057
00058
00059
00063
00066
00074
00080
00081
00082
00085
00086
00087
00088
00099
00100
00101
00102
00110
00111
00114
00115
00117
00118
00119
00123
00126
00128
00131
00135
00136
00138
00139
00140
00142
00143
00144
00150
00151
00152
00153
00154
00156
00158
00160
00179
00184
00185
00189
00190
00191
00192
00197
00202
00203
00206
00207
00211
00212
00214
00215
00216
00218
00220
00221
00224
00225
00226
00227
00228
00229
00236
00239
00240
00242
00245
00248
00249
00251
00252
00253
00254
00255
00256
00257
00260
00262
00265
00266
00267
00270
00271
00273
00274
00275
00276
00277
00280
00281
00282
00286
00289
00292
00293
00294
00295
00296
00297
00299
00300
00301
00302
00303
00305
00306
00307
00308
00309
00313
00314
00315
00316
00317
00320
00321
00322
00325
00327
00328
00329
00331
00334
00335
00337
00342
00346
00347
00348
00350
00354
00359
00360
00361
00364
00365
00366
00367
00368
00375
00376
00377
00381
00382
00383
00384
00386
00389
00390
00391
00392
00396
00398
00399
00406
00407
00412
00413
00414
00415
00416
00419
00422
00426
00427
00433
00434
00435
00436
00437
00438
00441
00442
00445
00451
00452
00453
00454
00455
00456
00458
00459
00460
00461
00462
00468
00469
00470
00471
00473
00474
00479
00480
00481
00483
00484
00492
00493
00495
00497
00498
00500
00501
00502
00503
00506
00507
00508
00509
00511
00516
00517
00518
00521
00522
00529
00532
00533
00534
00536
00538
00539
00541
00542
00543
00552
00553
00556
00557
00558
00559
00560
00561
00562
00563
00564
00565
00570
00571
00572
00573
00574
00575
00576
00577
00578
00583
00584
00585
00587
00589
00590
00598
00602
00603
00607
00608
00609
00610
00611
00617
00618
00619
00623
00624
00626
00627
00628
00629
00630
00631
00632
00635
00637
00640
00643
00647
00648
00649
00650
00651
00656
00658
00659
00662
00663
00664
00666
00669
00671
00672
00673
00674
00675
00679
00680
00681
00682
00683
00686
00687
00692
00700
00701
00702
00706
00708
00709
00710
00712
00714
00715
00718
00721
00722
00723
00726
00728
00729
00730
00731
00732
00733
00734
00737
00740
00741
00742
00743
00744
00747
00752
00753
00754
00755
00758
00762
00763
00764
00766
00768
00769
00770
00776
00777
00778
00779
00780
00781
00782
00784
00785
00786
00787
00791
00792
00793
00794
00798
00799
00800
00801
00802
00803
00804
00805
00806
00807
00808
00809
00810
00812
00813
00814
00815
00816
00817
00819
00820
00828
00829
00830
00831
00832
00834
00835
00837
00840
00842
00844
00845
00846
00847
00849
00850
00851
00852
00853
00854
00856
00857
00858
00859
00864
00865
00870
00871
00877
00878
00880
00881
00882
00884
00886
00888
00891
00892
00893
00895
00896
00902
00905
00907
00908
00909
00910
00911
00916
00917
00919
00920
00921
00922
00923
00925
00926
00927
00928
00930
00931
00933
00934
00935
00938
00940
00941
00947
00949
00950
00951
00952
00955
00956
00957
00959
00962
00963
00964
00965
00968
00974
00975
00976
00978
00979
00980
00982
00983
00984
00985
00986
00987
00988
00993
00996
00999
01000
01001
01003
01004
01005
01006
01009
01010
01015
01017
01019
01020
01021
01022
01025
01026
01033
01036
01037
01038
01040
01043
01045
01047
01049
01050
01051
01052
01053
01059
01060
01063
01076
01077
01081
01082
01092
01093
01095
01097
01098
01099
01106
01107
01108
01111
01114
01121
01123
01129
01132
01133
01136
01137
01138
01141
01144
01147
01148
01149
01151
01152
01153
01156
01159
01163
01164
01165
01167
01169
01171
01172
01173
01174
01176
01177
01181
01182
01183
01184
01185
01186
01187
01188
01189
01190
01191
01194
01196
01198
01199
01200
01201
01202
01204
01206
01208
01215
01216
01217
01220
01221
01222
01226
01227
01228
01229
01230
01232
01233
01235
01236
01243
01244
01246
01247
01248
01249
01250
01251
01252
01253
01254
01261
01263
01265
01267
01268
01276
01277
01278
01279
01280
01281
01282
01283
01285
01288
01292
01293
01297
01300
01301
01302
01304
01307
01311
01312
01313
01315
01316
01317
01318
01319
01320
01323
01327
01328
01329
01336
01337
01338
01341
01342
01343
01344
01347
01348
01349
01350
01351
01352
01353
01354
01355
01356
01368
01369
01370
01373
01374
01376
01377
01378
01381
01383
01384
01385
01386
01388
01389
01390
01391
01392
01393
01394
01396
01397
01398
01399
01406
01407
01412
01414
01415
01418
01419
01420
01421
01422
01423
01426
01427
01428
01431
01432
01433
01434
01436
01437
01438
01446
01447
01450
01451
01454
01455
01458
01461
01465
01466
01467
01468
01469
01470
01472
01473
01474
01475
01476
01477
01478
01479
01480
01481
01485
01487
01488
01489
01491
01494
01500
01502
01504
01505
01506
01507
01508
01509
01512
01513
01514
01515
01516
01517
01518
01520
01523
01524
01525
01528
01529
01530
01531
01533
01537
01539
01540
01541
01542
01543
01544
01545
01546
01547
01548
01549
01551
01552
01553
01554
01556
01558
01560
01561
01568
01570
01571
01576
01578
01579
01580
01586
01587
01588
01589
01593
01596
01597
01604
01605
01608
01611
01612
01616
01617
01618
01619
01621
01625
01626
01631
01634
01635
01643
01644
01645
01649
01650
01653
01654
01655
01656
01658
01664
01665
01666
01670
01671
01672
01673
01678
01679
01682
01683
01685
01691
01692
01694
01695
01697
01698
01699
01700
01704
01705
01706
01707
01712
01713
01715
01716
01717
01718
01719
01720
01722
01723
01724
01725
01726
01727
01728
01731
01733
01734
01738
01741
01742
01743
01744
01745
01746
01747
01748
01751
01752
01753
01754
01755
01761
01762
01764
01765
01766
01767
01769
01770
01771
01773
01775
01776
01777
01779
01780
01781
01783
01787
01791
01793
01794
01795
01797
01798
01799
01806
01808
01811
01812
01813
01814
01818
01819
01820
01821
01823
01824
01825
01826
01827
01828
01829
01830
01831
01833
01835
01836
01838
01839
01840
01841
01843
01844
01845
01846
01847
01848
01850
01851
01852
01854
01855
01856
01857
01858
01859
01860
01862
01863
01864
01865
01866
01867
01868
01869
01870
01871
01872
01873
01874
01878
01881
01882
01883
01887
01890
01891
01894
01895
01897
01898
01899
01900
01901
01902
01903
01904
01908
01909
01914
01915
01916
01919
01920
01921
01922
01923
01924
01925
01928
01929
01934
01935
01938
01939
01941
01945
01946
01947
01948
01949
01954
01956
01959
01960
01961
01962
01963
01964
01965
01966
01969
01970
01981
01983
01984
01985
01986
01987
01988
01989
01990
01991
01993
01994
01996
01997
01999
02006
02008
02009
02010
02011
02019
02020
02021
02022
02030
02031
02032
02033
02034
02035
02036
02037
02038
02039
02041
02045
02046
02048
02049
02050
02052
02053
02054
02055
02056
02057
02058
02059
02060
02061
02063
02064
02068
02069
02071
02072
02073
02076
02078
02079
02080
02083
02084
02085
02087
02089
02090
02091
02092
02093
02097
02099
02100
02101
02106
02108
02109
02111
02113
02115
02116
02117
02118
02119
02120
02123
02124
02125
02126
02132
02133
02136
02138
02139
02140
02141
02143
02145
02146
02147
02148
02149
02150
02152
02153
02154
02155
02158
02159
02160
02161
02182
02183
02184
02186
02193
02194
02196
02197
02198
02199
02201
02204
02205
02206
02208
02209
02210
02211
02212
02214
02217
02218
02219
02220
02221
02222
02223
02224
02230
02231
02232
02233
02234
02235
02236
02237
02238
02239
02240
02244
02245
02246
02248
02249
02265
02266
02267
02273
02274
02275
02277
02279
02280
02281
02282
02283
02284
02285
02286
02287
02288
02290
02297
02298
02301
02303
02304
02305
02306
02307
02308
02309
02310
02311
02312
02315
02317
02319
02325
02326
02327
02330
02331
02332
02333
02338
02339
02340
02342
02343
02344
02345
02348
02351
02353
02363
02364
02365
02371
02373
02375
02376
02386
02390
02394
02395
02396
02397
02398
02400
02401
02402
02403
02404
02405
02406
02412
02416
02417
02418
02419
02420
02421
02422
02423
02424
02425
02426
02427
02429
02430
02431
02433
02434
02435
02436
02437
02438
02440
02443
02445
02446
02447
02448
02449
02450
02451
02452
02455
02457
02458
02459
02461
02464
02465
02467
02468
02469
02470
02471
02472
02473
02474
02475
02477
02478
02480
02481
02482
02483
02484
02485
02486
02488
02489
02498
02499
02502
02505
02507
02508
02510
02511
02512
02513
02514
02515
02516
02517
02518
02519
02520
02521
02522
02523
02524
02529
02530
02533
02534
02536
02541
02542
02543
02545
02546
02548
02550
02553
02554
02556
02567
02568
02569
02588
02590
02591
02592
02593
02595
02598
02602
02605
02607
02608
02610
02611
02612
02613
02614
02616
02617
02618
02621
02628
02645
02646
02647
02648
02649
02650
02651
02652
02653
02656
02657
02658
02659
02660
02661
02663
02664
02665
02666
02667
02669
02672
02673
02675
02677
02681
02682
02683
02685
02686
02687
02692
02693
02694
02695
02698
02711
02712
02713
02714
02715
02716
02717
02718
02720
02721
02723
02725
02726
02727
02729
02733
02734
02736
02737
02738
02740
02743
02744
02745
02746
02747
02753
02754
02755
02756
02757
02758
02759
02760
02761
02763
02765
02766
02767
02768
02772
02773
02774
02775
02776
02777
02778
02779
02784
02785
02790
02791
02792
02793
02794
02795
02797
02798
02799
02800
02801
02803
02804
02817
02818
02826
02827
02829
02832
02833
02834
02835
02836
02837
02838
02839
02843
02849
02850
02851
02852
02853
02856
02859
02860
02864
02865
02866
02867
02868
02869
02871
02876
02877
02878
02879
02881
02882
02883
02885
02887
02888
02889
02890
02891
02893
02895
02896
02897
02899
02902
02903
02904
02905
02907
02908
02909
02917
02918
02919
02921
02923
02925
02929
02931
02932
02933
02934
02935
02941
02944
02945
02946
02947
02949
02950
02951
02952
02953
02954
02955
02956
02957
02958
02959
02961
02962
02963
02964
02965
02970
02971
02972
02973
02974
02976
02977
02978
02979
02980
02981
02982
02983
02984
02988
02990
02991
02992
02994
02995
02998
02999
03000
03001
03002
03005
03006
03008
03009
03010
03011
03015
03018
03019
03020
03021
03022
03023
03024
03025
03026
03031
03032
03035
03036
03037
03038
03040
03041
03042
03043
03044
03045
03046
03047
03048
03049
03052
03054
03055
03058
03062
03068
03069
03070
03073
03077
03079
03081
03083
03084
03085
03086
03087
03088
03093
03094
03095
03097
03099
03100
03104
03105
03106
03107
03108
03112
03113
03114
03116
03118
03121
03123
03124
03125
03126
03127
03128
03150
03151
03152
03153
03154
03155
03156
03157
03160
03161
03162
03163
03167
03169
03172
03173
03174
03178
03179
03181
03182
03183
03188
03189
03191
03192
03195
03196
03197
03198
03199
03200
03201
03202
03206
03207
03211
03212
03213
03214
03215
03216
03217
03218
03219
03220
03221
03222
03223
03224
03225
03226
03228
03230
03232
03233
03235
03237
03238
03240
03242
03244
03245
03246
03247
03249
03250
03255
03260
03262
03263
03264
03265
03266
03267
03268
03269
03273
03275
03276
03279
03280
03283
03291
03292
03293
03295
03298
03301
03305
03306
03308
03309
03310
03311
03312
03313
03315
03316
03317
03319
03323
03324
03325
03326
03328
03329
03331
03332
03333
03334
03335
03336
03338
03339
03340
03341
03342
03343
03344
03345
03346
03347
03348
03351
03352
03354
03357
03358
03361
03362
03363
03364
03367
03368
03370
03372
03374
03376
03377
03378
03382
03387
03388
03392
03395
03396
03397
03398
03400
03401
03402
03407
03409
03414
03415
03418
03419
03421
03423
03425
03426
03429
03430
03431
03436
03438
03439
03445
03446
03447
03448
03449
03450
03451
03453
03454
03457
03460
03461
03462
03464
03467
03468
03470
03471
03472
03478
03479
03481
03483
03486
03488
03491
03492
03495
03497
03499
03500
03501
03502
03503
03509
03510
03511
03513
03515
03516
03517
03518
03519
03520
03521
03523
03525
03526
03529
03530
03531
03532
03533
03535
03538
03539
03540
03542
03543
03544
03545
03549
03552
03554
03555
03558
03559
03561
03562
03563
03566
03567
03568
03569
03570
03572
03576
03577
03578
03579
03582
03589
03591
03592
03593
03595
03596
03597
03598
03599
03600
03601
03605
03607
03609
03622
03626
03629
03630
03631
03632
03633
03635
03636
03639
03641
03642
03643
03645
03646
03647
03650
03651
03652
03653
03655
03659
03660
03661
03662
03664
03665
03668
03669
03670
03671
03672
03674
03675
03677
03680
03681
03682
03687
03688
03689
03693
03696
03699
03701
03702
03703
03706
03707
03708
03712
03713
03714
03715
03717
03720
03721
03722
03723
03724
03725
03727
03728
03734
03735
03737
03738
03739
03740
03743
03746
03747
03748
03749
03750
03754
03756
03760
03764
03766
03768
03769
03771
03773
03775
03776
03777
03779
03782
03784
03785
03786
03787
03789
03790
03793
03794
03795
03796
03799
03800
03801
03802
03803
03804
03807
03808
03809
03810
03813
03815
03817
03818
03819
03820
03824
03825
03832
03833
03838
03840
03843
03846
03848
03849
03850
03851
03852
03853
03854
03855
03856
03857
03858
03859
03860
03861
03862
03863
03866
03867
03868
03870
03871
03872
03873
03874
03875
03878
03879
03881
03882
03883
03885
03890
03891
03894
03895
03896
03897
03898
03899
03900
03902
03903
03904
03905
03906
03907
03909
03910
03911
03914
03915
03916
03918
03919
03924
03929
03931
03932
03935
03936
03937
03938
03939
03940
03941
03942
03943
03945
03946
03949
03950
03954
03956
03962
03963
03964
03965
03966
03967
03969
03971
03973
03974
03975
03978
03981
03986
03987
03988
03990
03991
03993
03994
03995
04002
04008
04010
04012
04013
04019
04021
04022
04023
04024
04025
04026
04030
04033
04035
04040
04041
04043
04045
04046
04050
04051
04052
04053
04054
04055
04056
04057
04058
04059
04060
04061
04062
04063
04064
04065
04066
04074
04075
04079
04080
04081
04082
04083
04084
04089
04093
04094
04095
04099
04100
04101
04102
04104
04105
04106
04110
04111
04115
04116
04117
04118
04120
04122
04123
04124
04126
04127
04136
04137
04138
04140
04141
04142
04143
04144
04146
04147
04148
04149
04150
04152
04153
04155
04161
04162
04163
04164
04165
04166
04171
04173
04174
04175
04176
04177
04180
04181
04182
04183
04184
04185
04187
04188
04189
04190
04192
04195
04196
04203
04204
04208
04209
04211
04212
04213
04214
04215
04218
04221
04222
04223
04224
04225
04226
04230
04231
04233
04234
04235
04236
04237
04238
04239
04240
04241
04243
04245
04246
04247
04248
04249
04252
04255
04256
04257
04258
04259
04260
04262
04266
04267
04268
04269
04270
04271
04272
04274
04275
04276
04277
04278
04279
04280
04281
04287
04289
04290
04291
04292
04293
04294
04295
04296
04297
04298
04299
04300
04303
04304
04306
04307
04310
04311
04318
04319
04321
04326
04327
04328
04330
04331
04332
04333
04334
04336
04337
04340
04344
04345
04346
04347
04349
04350
04351
04352
04359
04360
04361
04363
04365
04366
04367
04368
04369
04370
04371
04372
04373
04374
04377
04379
04380
04381
04382
04383
04384
04385
04386
04387
04388
04390
04391
04392
04393
04394
04399
04400
04401
04402
04403
04404
04405
04406
04408
04411
04416
04417
04423
04424
04425
04426
04430
04431
04432
04433
04439
04440
04441
04444
04448
04449
04452
04459
04460
04461
04462
04463
04466
04468
04470
04471
04472
04478
04479
04480
04481
04485
04486
04490
04491
04492
04493
04494
04495
04496
04497
04498
04499
04500
04501
04503
04504
04505
04506
04508
04509
04510
04512
04513
04514
04515
04516
04521
04524
04525
04526
04527
04528
04529
04530
04531
04532
04533
04536
04537
04538
04539
04540
04541
04542
04551
04552
04553
04555
04558
04559
04560
04561
04563
04564
04567
04568
04569
04572
04573
04574
04577
04578
04580
04581
04582
04583
04584
04585
04587
04591
04592
04593
04595
04596
04598
04600
04602
04603
04607
04608
04609
04610
04611
04612
04613
04614
04615
04618
04619
04620
04621
04622
04623
04624
04627
04629
04630
04631
04632
04634
04635
04636
04637
04638
04641
04644
04645
04646
04647
04648
04649
04651
04652
04653
04658
04659
04660
04661
04662
04669
04671
04672
04673
04674
04675
04680
04690
04691
04692
04696
04697
04699
04700
04703
04704
04709
04710
04711
04712
04713
04718
04719
04720
04721
04722
04724
04726
04730
04731
04732
04733
04735
04737
04739
04740
04741
04742
04743
04744
04745
04749
04750
04751
04752
04754
04756
04758
04759
04760
04761
04762
04763
04764
04765
04766
04767
04769
04770
04773
04774
04776
04777
04780
04781
04787
04791
04793
04795
04796
04797
04798
04799
04800
04801
04802
04803
04804
04805
04806
04807
04808
04818
04819
04822
04823
04825
04826
04828
04836
04837
04838
04839
04840
04841
04848
04849
04851
04852
04854
04858
04859
04860
04861
04862
04868
04869
04870
04871
04873
04875
04878
04879
04880
04883
04885
04886
04890
04891
04892
04893
04894
04902
04907
04911
04914
04915
04916
04918
04919
04923
04924
04925
04926
04928
04929
04933
04934
04935
04937
04938
04941
04942
04943
04945
04948
04949
04950
04951
04953
04954
04956
04959
04960
04961
04962
04963
04964
04966
04967
04968
04969
04971
04972
04978
04980
04981
04982
04984
04987
04988
04990
04994
04995
04996
04998
04999
05002
05003
05004
05005
05010
05011
05013
05015
05018
05019
05022
05023
05024
05025
05026
05027
05028
05030
05037
05038
05039
05041
05045
05046
05048
05049
05050
05051
05053
05055
05056
05058
05059
05060
05061
05062
05063
05064
05065
05066
05067
05069
05070
05071
05072
05075
05077
05079
05080
05082
05083
05093
05094
05095
05097
05100
05105
05107
05108
05109
05113
05114
05115
05116
05117
05118
05119
05120
05121
05122
05125
05126
05128
05129
05130
05131
05132
05133
05134
05135
05138
05139
05141
05142
05143
05145
05147
05149
05150
05151
05156
05163
05164
05172
05173
05174
05175
05176
05180
05181
05182
05183
05184
05185
05186
05187
05188
05189
05190
05191
05192
05193
05195
05197
05201
05204
05205
05212
05217
05218
05221
05226
05228
05229
05231
05232
05233
05236
05238
05243
05250
05251
05252
05253
05254
05255
05256
05257
05258
05259
05260
05262
05263
05265
05267
05268
05273
05278
05279
05284
05285
05286
05287
05288
05289
05290
05291
05293
05300
05303
05304
05305
05306
05308
05309
05310
05314
05315
05316
05317
05318
05319
05322
05323
05324
05325
05334
05335
05336
05337
05343
05346
05347
05348
05349
05351
05352
05354
05355
05356
05357
05358
05359
05362
05365
05366
05367
05372
05374
05377
05379
05380
05381
05386
05387
05388
05390
05391
05395
05396
05399
05400
05404
05407
05408
05410
05411
05412
05413
05414
05415
05416
05417
05420
05421
05422
05423
05424
05427
05429
05430
05431
05432
05433
05434
05435
05436
05438
05439
05440
05441
05443
05444
05445
05446
05450
05451
05452
05453
05454
05455
05456
05457
05458
05460
05461
05462
05463
05464
05469
05470
05471
05472
05473
05474
05475
05476
05477
05478
05479
05480
05481
05482
05483
05484
05489
05490
05491
05495
05498
05501
05502
05503
05504
05506
05508
05509
05510
05511
05517
05518
05519
05520
05521
05523
05524
05526
05527
05529
05530
05531
05532
05533
05534
05535
05537
05538
05539
05540
05541
05542
05543
05544
05545
05547
05548
05549
05550
05553
05554
05556
05557
05558
05561
05562
05563
05564
05565
05566
05567
05568
05570
05579
05580
05581
05583
05584
05585
05586
05589
05590
05591
05592
05593
05594
05595
05600
05601
05602
05603
05604
05605
05606
05610
05614
05616
05617
05618
05619
05620
05621
05622
05623
05626
05627
05630
05631
05634
05635
05636
05637
05638
05639
05642
05643
05647
05648
05649
05650
05652
05653
05656
05657
05658
05659
05660
05661
05665
05667
05670
05674
05677
05678
05680
05683
05684
05685
05686
05687
05688
05689
05691
05697
05698
05700
05701
05702
05703
05704
05705
05707
05712
05713
05715
05716
05722
05723
05724
05729
05730
05732
05733
05734
05735
05736
05738
05741
05746
05748
05749
05751
05752
05753
05755
05760
05761
05762
05763
05764
05765
05766
05767
05773
05774
05777
05778
05780
05800
05812
05815
05816
05821
05823
05825
05826
05827
05828
05829
05830
05831
05838
05840
05842
05843
05855
05858
05859
05863
05864
05865
05872
05873
05874
05875
05876
05877
05878
05879
05881
05882
05883
05885
05886
05889
05890
05892
05893
05894
05902
05909
05910
05912
05913
05914
05915
05916
05917
05918
05919
05920
05921
05922
05925
05926
05927
05928
05930
05933
05937
05938
05939
05940
05942
05956
05957
05960
05961
05962
05963
05964
05965
05967
05968
05970
05977
05978
05983
05984
05987
05989
05994
05995
06002
06003
06009
06012
06013
06014
06015
06016
06017
06018
06022
06024
06025
06031
06033
06034
06036
06037
06038
06039
06042
06044
06045
06046
06047
06048
06050
06066
06068
06072
06074
06075
06088
06089
06092
06097
06098
06099
06103
06108
06109
06113
06122
06123
06129
06130
06131
06132
06133
06136
06137
06145
06148
06149
06150
06153
06154
06155
06156
06157
06158
06159
06160
06186
06187
06189
06190
06191
06192
06193
06194
06197
06199
06200
06203
06204
06207
06208
06218
06219
06226
06227
06228
06229
06230
06232
06234
06243
06244
06245
06246
06247
06248
06250
06257
06258
06259
06260
06261
06262
06267
06270
06271
06273
06275
06278
06279
06280
06284
06286
06290
06292
06295
06296
06297
06306
06308
06312
06318
06319
06322
06323
06324
06325
06326
06327
06328
06329
06335
06339
06340
06343
06349
06350
06351
06357
06361
06368
06371
06373
06375
06376
06377
06378
06385
06386
06387
06388
06389
06390
06391
06392
06393
06395
06397
06398
06401
06402
06406
06410
06411
06412
06413
06414
06415
06418
06419
06422
06424
06425
06427
06428
06429
06430
06431
06432
06433
06434
06435
06436
06437
06438
06439
06440
06444
06446
06447
06448
06449
06453
06454
06455
06456
06457
06458
06459
06465
06470
06471
06474
06476
06478
06479
06480
06488
06489
06490
06491
06492
06493
06494
06495
06498
06500
06501
06502
06503
06505
06506
06509
06510
06511
06512
06515
06516
06517
06519
06523
06524
06526
06528
06529
06530
06532
06533
06535
06536
06537
06540
06541
06543
06544
06545
06547
06548
06549
06550
06553
06555
06556
06560
06561
06562
06563
06566
06567
06568
06570
06574
06575
06576
06577
06578
06579
06580
06581
06582
06583
06585
06587
06588
06589
06590
06591
06592
06606
06607
06608
06609
06610
06612
06613
06614
06615
06617
06618
06619
06620
06621
06622
06623
06624
06625
06626
06627
06628
06629
06630
06631
06632
06635
06636
06637
06639
06646
06647
06648
06649
06650
06651
06656
06657
06658
06659
06660
06662
06663
06664
06665
06667
06671
06672
06673
06674
06675
06677
06679
06680
06684
06686
06687
06688
06695
06696
06697
06698
06699
06700
06701
06717
06718
06719
06720
06722
06723
06724
06726
06727
06728
06730
06732
06733
06736
06737
06738
06740
06741
06742
06743
06744
06745
06747
06748
06749
06750
06752
06753
06757
06758
06759
06764
06770
06779
06785
06786
06789
06790
06791
06792
06793
06794
06795
06796
06801
06806
06807
06808
06811
06816
06818
06819
06822
06825
06826
06827
06829
06830
06836
06839
06840
06844
06845
06846
06847
06848
06849
06850
06851
06853
06854
06855
06857
06858
06860
06862
06863
06864
06867
06868
06870
06873
06874
06876
06877
06878
06879
06880
06881
06882
06885
06889
06890
06891
06892
06893
06894
06895
06896
06897
06898
06901
06902
06904
06914
06916
06917
06918
06919
06920
06921
06922
06923
06925
06926
06927
06929
06931
06932
06933
06934
06936
06937
06938
06939
06942
06943
06944
06948
06955
06956
06957
06958
06960
06961
06962
06964
06965
06971
06973
06975
06980
06981
06982
06983
06984
06985
06986
06988
06990
06991
06992
06995
06996
06997
06998
06999
07000
07001
07002
07005
07006
07007
07008
07009
07010
07011
07012
07013
07019
07020
07021
07022
07023
07024
07025
07028
07029
07030
07031
07032
07033
07034
07036
07037
07038
07039
07040
07041
07043
07044
07045
07046
07047
07048
07049
07050
07051
07052
07053
07055
07062
07063
07064
07065
07066
07068
07069
07070
07071
07074
07075
07076
07077
07078
07081
07084
07085
07086
07087
07090
07091
07092
07093
07094
07095
07096
07099
07100
07101
07104
07105
07106
07107
07109
07110
07111
07113
07114
07115
07118
07119
07120
07121
07122
07123
07124
07125
07126
07130
07131
07132
07133
07137
07139
07140
07146
07147
07148
07149
07150
07151
07152
07153
07155
07165
07167
07168
07170
07174
07175
07176
07178
07180
07181
07184
07188
07189
07194
07195
07196
07197
07201
07204
07205
07207
07209
07212
07213
07215
07216
07218
07219
07220
07221
07222
07223
07224
07228
07229
07230
07237
07238
07247
07254
07257
07258
07261
07264
07272
07273
07274
07275
07276
07277
07278
07279
07280
07287
07291
07292
07293
07298
07299
07300
07301
07302
07303
07304
07305
07307
07309
07314
07315
07316
07320
07321
07323
07324
07325
07326
07327
07328
07329
07333
07334
07337
07338
07339
07353
07356
07360
07361
07362
07363
07371
07373
07374
07375
07376
07377
07378
07379
07380
07386
07387
07390
07391
07393
07394
07395
07396
07399
07401
07402
07403
07404
07406
07407
07408
07409
07410
07412
07414
07415
07416
07423
07425
07429
07430
07431
07432
07433
07434
07435
07437
07438
07439
07440
07442
07443
07444
07445
07447
07448
07452
07453
07454
07455
07460
07461
07462
07463
07464
07465
07467
07468
07469
07470
07472
07473
07474
07476
07477
07478
07480
07482
07484
07485
07487
07488
07489
07490
07491
07492
07493
07495
07496
07498
07499
07500
07501
07503
07508
07509
07510
07511
07512
07515
07516
07517
07522
07523
07524
07526
07527
07528
07531
07534
07535
07536
07537
07538
07539
07542
07544
07545
07548
07549
07553
07554
07557
07558
07559
07560
07561
07562
07563
07566
07567
07568
07570
07574
07579
07580
07583
07584
07588
07598
07600
07601
07602
07603
07604
07605
07606
07609
07611
07613
07614
07615
07616
07618
07619
07620
07621
07623
07624
07629
07630
07631
07632
07634
07635
07636
07637
07638
07640
07641
07642
07643
07644
07645
07647
07649
07650
07652
07653
07654
07655
07656
07657
07659
07660
07662
07663
07664
07665
07666
07667
07669
07672
07673
07679
07684
07685
07686
07688
07689
07690
07691
07692
07694
07695
07697
07698
07699
07701
07715
07716
07717
07718
07720
07724
07725
07726
07727
07728
07729
07730
07731
07732
07734
07736
07746
07751
07753
07756
07757
07758
07767
07768
07769
07772
07773
07774
07775
07776
07780
07781
07782
07786
07787
07788
07790
07800
07801
07804
07807
07809
07810
07813
07817
07820
07821
07822
07823
07824
07825
07827
07830
07831
07832
07837
07838
07841
07842
07843
07844
07845
07846
07847
07848
07849
07850
07851
07852
07853
07854
07857
07860
07865
07867
07869
07872
07873
07874
07875
07876
07877
07878
07879
07880
07881
07882
07883
07884
07885
07887
07888
07889
07892
07895
07896
07903
07904
07905
07908
07909
07910
07913
07914
07915
07916
07917
07920
07921
07925
07927
07928
07929
07931
07932
07933
07934
07943
07945
07948
07949
07950
07953
07954
07955
07956
07957
07958
07960
07961
07962
07967
07968
07973
07977
07978
07979
07980
07989
07990
07992
07993
07998
08004
08005
08007
08013
08014
08015
08016
08017
08018
08019
08020
08021
08022
08023
08024
08025
08026
08027
08028
08037
08041
08042
08044
08045
08047
08048
08050
08051
08052
08058
08059
08060
08061
08065
08067
08068
08069
08070
08073
08074
08075
08078
08081
08084
08085
08086
08088
08089
08090
08091
08092
08093
08095
08096
08097
08098
08100
08101
08102
08106
08108
08109
08110
08111
08113
08114
08115
08121
08122
08123
08124
08128
08129
08130
08131
08132
08134
08140
08141
08142
08143
08144
08145
08146
08147
08148
08149
08150
08154
08155
08156
08157
08158
08159
08160
08162
08163
08164
08165
08166
08168
08169
08173
08174
08181
08183
08184
08185
08186
08191
08192
08193
08194
08201
08202
08232
08233
08234
08235
08236
08237
08239
08241
08242
08243
08251
08252
08254
08255
08256
08258
08259
08260
08261
08262
08265
08267
08268
08269
08270
08271
08275
08276
08278
08279
08280
08281
08282
08283
08285
08286
08287
08289
08290
08295
08298
08300
08301
08302
08303
08304
08305
08306
08307
08309
08310
08311
08312
08313
08315
08316
08319
08320
08331
08332
08338
08341
08342
08344
08345
08346
08347
08348
08349
08350
08351
08352
08353
08354
08355
08357
08358
08359
08360
08361
08363
08364
08365
08366
08369
08370
08371
08373
08374
08377
08379
08380
08381
08382
08384
08385
08386
08387
08388
08389
08391
08392
08393
08394
08395
08397
08398
08399
08400
08402
08404
08406
08407
08408
08409
08410
08411
08412
08413
08414
08415
08416
08417
08418
08420
08421
08422
08423
08424
08425
08428
08431
08433
08434
08436
08437
08445
08446
08447
08448
08450
08452
08453
08454
08455
08457
08458
08459
08460
08461
08462
08463
08464
08465
08467
08469
08470
08472
08473
08474
08475
08476
08478
08479
08480
08484
08485
08486
08487
08488
08491
08492
08493
08494
08495
08499
08500
08501
08502
08503
08504
08505
08507
08508
08509
08510
08511
08512
08513
08514
08516
08517
08519
08520
08521
08522
08523
08524
08525
08526
08528
08529
08530
08533
08534
08539
08540
08546
08550
08552
08553
08556
08557
08558
08560
08562
08563
08564
08566
08567
08576
08578
08579
08580
08582
08583
08584
08585
08586
08587
08588
08589
08590
08594
08595
08596
08597
08598
08599
08601
08602
08604
08605
08615
08616
08617
08619
08620
08621
08622
08623
08624
08625
08626
08627
08628
08629
08630
08631
08632
08633
08635
08637
08638
08640
08641
08642
08643
08644
08645
08646
08647
08650
08652
08653
08654
08655
08656
08657
08658
08659
08661
08662
08663
08665
08669
08670
08671
08672
08673
08674
08675
08678
08679
08680
08681
08682
08683
08684
08685
08687
08688
08691
08692
08693
08694
08695
08696
08697
08698
08699
08700
08702
08703
08704
08707
08712
08714
08715
08716
08718
08719
08721
08723
08725
08726
08727
08729
08730
08731
08732
08734
08740
08741
08742
08743
08744
08745
08748
08749
08750
08751
08752
08753
08754
08755
08756
08757
08762
08763
08764
08765
08766
08768
08770
08772
08773
08777
08778
08779
08780
08782
08783
08784
08787
08788
08789
08790
08791
08793
08794
08796
08797
08799
08800
08802
08803
08806
08807
08810
08811
08812
08813
08814
08815
08816
08817
08819
08820
08823
08824
08825
08827
08828
08830
08831
08832
08833
08834
08835
08836
08837
08838
08839
08840
08841
08842
08846
08847
08852
08853
08855
08857
08859
08860
08861
08862
08863
08864
08865
08866
08867
08873
08874
08875
08876
08877
08880
08881
08887
08888
08889
08890
08895
08896
08898
08899
08900
08901
08903
08904
08905
08906
08907
08908
08909
08910
08911
08912
08914
08916
08917
08918
08920
08921
08922
08923
08925
08926
08928
08929
08930
08931
08932
08933
08934
08935
08936
08937
08938
08947
08948
08949
08950
08952
08953
08954
08956
08957
08958
08959
08960
08961
08962
08963
08964
08966
08967
08968
08969
08970
08971
08972
08973
08974
08975
08977
08978
08984
08985
08986
08988
08989
08990
08991
08992
08993
08996
09000
09001
09002
09003
09004
09005
09007
09011
09013
09023
09024
09025
09026
09042
09043
09044
09045
09046
09047
09048
09049
09050
09051
09052
09055
09056
09058
09063
09066
09069
09071
09072
09073
09074
09075
09077
09079
09080
09081
09083
09084
09085
09087
09088
09089
09090
09091
09092
09095
09096
09097
09098
09100
09101
09102
09103
09109
09110
09111
09112
09113
09114
09115
09116
09120
09121
09122
09126
09127
09128
09131
09132
09133
09134
09135
09139
09140
09143
09145
09146
09147
09148
09149
09150
09154
09155
09156
09157
09159
09160
09161
09162
09163
09164
09165
09166
09167
09168
09169
09172
09173
09174
09176
09177
09178
09179
09180
09181
09184
09185
09186
09187
09189
09190
09191
09192
09193
09194
09196
09197
09199
09202
09203
09208
09217
09222
09223
09224
09225
09226
09227
09229
09233
09234
09235
09236
09237
09238
09239
09240
09241
09242
09243
09244
09248
09253
09265
09269
09270
09271
09272
09274
09276
09278
09279
09280
09283
09284
09285
09288
09290
09292
09293
09296
09297
09298
09300
09301
09302
09305
09306
09308
09309
09310
09313
09314
09315
09316
09317
09318
09320
09321
09323
09324
09326
09327
09329
09330
09331
09332
09336
09337
09338
09339
09340
09341
09342
09345
09346
09347
09349
09350
09352
09353
09355
09360
09361
09362
09363
09364
09366
09367
09368
09372
09373
09374
09375
09378
09384
09390
09391
09392
09395
09396
09397
09401
09402
09403
09404
09408
09409
09410
09411
09412
09413
09422
09423
09427
09430
09431
09432
09434
09435
09436
09443
09445
09447
09448
09449
09450
09451
09452
09454
09456
09459
09462
09464
09465
09469
09470
09471
09472
09473
09475
09476
09477
09480
09481
09482
09483
09490
09494
09495
09496
09497
09499
09500
09502
09508
09511
09513
09514
09515
09516
09517
09520
09522
09523
09524
09525
09527
09529
09532
09533
09534
09535
09539
09540
09541
09543
09544
09546
09547
09548
09549
09551
09552
09553
09554
09556
09557
09558
09560
09561
09562
09564
09565
09566
09568
09569
09573
09574
09575
09577
09578
09579
09583
09586
09588
09589
09590
09591
09593
09595
09597
09599
09600
09601
09602
09603
09604
09605
09606
09607
09608
09609
09611
09612
09614
09615
09616
09620
09623
09624
09625
09626
09627
09628
09629
09630
09631
09632
09633
09634
09635
09637
09638
09639
09640
09641
09642
09645
09646
09649
09651
09653
09654
09655
09656
09657
09658
09659
09660
09661
09662
09663
09664
09665
09666
09667
09668
09671
09673
09674
09676
09679
09680
09681
09683
09685
09691
09692
09693
09694
09695
09696
09697
09698
09700
09701
09702
09705
09706
09707
09708
09709
09715
09718
09725
09726
09727
09728
09729
09730
09731
09733
09734
09735
09736
09737
09739
09740
09741
09742
09743
09746
09751
09752
09753
09754
09755
09757
09758
09761
09764
09765
09766
09767
09770
09771
09777
09782
09783
09785
09786
09796
09798
09800
09801
09802
09803
09805
09806
09814
09815
09816
09817
09818
09819
09821
09822
09824
09825
09828
09833
09837
09838
09839
09842
09843
09844
09846
09847
09848
09849
09850
09851
09852
09853
09854
09857
09858
09859
09860
09861
09863
09864
09866
09867
09868
09869
09870
09871
09872
09873
09874
09875
09876
09877
09879
09885
09886
09887
09888
09889
09890
09891
09892
09893
09895
09896
09897
09898
09900
09901
09902
09903
09904
09905
09906
09908
09909
09910
09911
09915
09916
09918
09923
09924
09925
09929
09931
09932
09934
09935
09937
09939
09940
09942
09943
09944
09945
09950
09952
09953
09954
09955
09956
09957
09958
09959
09962
09963
09966
09967
09968
09970
09979
09980
09981
09983
09984
09987
09988
09990
09991
09992
09993
09995
09996
09997
09999
10000
10001
10002
10006
10007
10008
10009
10010
10011
10012
10013
10014
10015
10019
10020
10021
10022
10023
10025
10026
10029
10036
10039
10041
10043
10044
10046
10047
10048
10050
10055
10056
10058
10059
10060
10061
10062
10067
10069
10070
10071
10072
10074
10075
10076
10078
10079
10080
10082
10083
10084
10087
10088
10090
10092
10094
10095
10096
10103
10104
10105
10110
10111
10112
10113
10114
10115
10119
10121
10122
10124
10125
10126
10129
10130
10135
10136
10138
10141
10144
10145
10146
10147
10148
10149
10150
10151
10152
10156
10158
10160
10162
10164
10165
10167
10168
10169
10174
10175
10180
10185
10186
10187
10189
10190
10191
10193
10194
10195
10196
10197
10199
10200
10201
10202
10207
10208
10212
10213
10214
10215
10216
10217
10218
10220
10222
10223
10224
10225
10226
10229
10232
10233
10235
10236
10237
10238
10239
10240
10241
10243
10252
10253
10254
10256
10257
10258
10263
10265
10266
10268
10270
10271
10272
10273
10274
10275
10276
10278
10282
10283
10284
10285
10291
10292
10295
10298
10299
10300
10303
10305
10306
10307
10308
10312
10313
10314
10315
10316
10318
10319
10320
10322
10324
10326
10327
10328
10331
10334
10336
10337
10339
10340
10341
10342
10344
10346
10347
10348
10349
10350
10351
10352
10353
10354
10355
10356
10357
10358
10359
10360
10362
10364
10366
10369
10370
10372
10373
10374
10375
10377
10379
10380
10381
10384
10385
10387
10388
10389
10390
10391
10392
10393
10395
10396
10397
10398
10399
10400
10401
10402
10403
10404
10407
10410
10411
10412
10415
10416
10417
10418
10419
10421
10426
10428
10429
10431
10432
10433
10434
10436
10437
10438
10439
10440
10441
10444
10445
10446
10447
10448
10449
10450
10451
10452
10453
10454
10455
10456
10457
10458
10459
10460
10461
10463
10464
10471
10473
10480
10482
10483
10484
10486
10487
10488
10489
10490
10492
10493
10495
10496
10497
10498
10500
10501
10502
10504
10505
10508
10509
10510
10511
10514
10515
10516
10517
10518
10519
10520
10523
10524
10525
10526
10529
10530
10531
10532
10534
10537
10540
10543
10544
10545
10546
10547
10549
10550
10551
10552
10554
10555
10556
10563
10572
10573
10574
10575
10577
10578
10579
10580
10581
10582
10583
10584
10590
10591
10592
10593
10594
10595
10596
10597
10599
10600
10601
10602
10604
10605
10607
10610
10611
10612
10613
10614
10615
10616
10617
10618
10619
10620
10626
10631
10633
10634
10635
10636
10637
10638
10640
10641
10642
10643
10644
10653
10658
10659
10660
10661
10662
10663
10665
10666
10668
10670
10671
10672
10677
10679
10680
10681
10682
10689
10690
10692
10694
10695
10696
10698
10699
10703
10704
10705
10706
10707
10711
10712
10714
10715
10717
10719
10722
10728
10729
10730
10731
10732
10733
10734
10736
10738
10743
10744
10747
10751
10755
10759
10760
10761
10762
10763
10764
10765
10766
10767
10768
10770
10771
10774
10775
10776
10777
10778
10784
10785
10786
10787
10788
10790
10792
10794
10804
10805
10806
10807
10808
10809
10810
10811
10813
10814
10815
10816
10817
10820
10822
10831
10832
10833
10834
10835
10837
10838
10839
10840
10845
10847
10848
10849
10850
10851
10852
10859
10860
10861
10864
10865
10866
10867
10868
10869
10870
10871
10872
10873
10874
10876
10878
10880
10882
10884
10897
10898
10899
10903
10904
10905
10909
10910
10911
10912
10913
10914
10915
10916
10917
10919
10920
10921
10923
10926
10927
10928
10930
10931
10933
10934
10936
10937
10940
10942
10947
10950
10951
10952
10953
10954
10955
10956
10957
10959
10960
10961
10962
10963
10964
10965
10966
10967
10968
10969
10970
10971
10972
10973
10974
10975
10977
10978
10979
10980
10981
10983
10984
10985
10989
10990
10991
10994
10995
10996
10998
11003
11004
11009
11016
11017
11018
11021
11022
11023
11024
11027
11028
11030
11031
11032
11033
11034
11035
11038
11039
11040
11041
11042
11043
11044
11045
11046
11047
11049
11050
11051
11052
11062
11063
11066
11067
11068
11073
11075
11077
11078
11079
11080
11087
11097
11099
11102
11103
11104
11105
11106
11107
11108
11110
11112
11113
11125
11128
11130
11131
11133
11134
11135
11138
11139
11140
11141
11142
11143
11144
11145
11148
11154
11156
11159
11160
11164
11165
11167
11168
11170
11183
11184
11185
11186
11190
11194
11203
11204
11205
11206
11207
11208
11209
11210
11211
11212
11217
11219
11221
11222
11223
11225
11236
11237
11238
11239
11240
11241
11242
11243
11244
11245
11248
11249
11250
11253
11255
11256
11258
11259
11260
11261
11262
11263
11265
11266
11269
11272
11279
11280
11281
11282
11283
11287
11291
11292
11293
11294
11295
11296
11297
11298
11301
11302
11303
11305
11307
11308
11310
11311
11313
11314
11315
11316
11317
11318
11319
11321
11322
11325
11326
11327
11329
11331
11333
11334
11348
11352
11363
11367
11372
11373
11374
11375
11376
11378
11384
11389
11392
11393
11395
11396
11397
11401
11402
11403
11404
11405
11406
11409
11410
11411
11412
11421
11422
11423
11424
11425
11426
11427
11428
11429
11431
11433
11437
11439
11440
11444
11445
11449
11451
11452
11453
11454
11455
11456
11457
11458
11459
11460
11461
11462
11463
11464
11465
11467
11468
11469
11470
11471
11472
11473
11474
11475
11482
11485
11486
11487
11492
11495
11496
11499
11500
11501
11502
11503
11505
11507
11508
11510
11511
11512
11514
11515
11516
11518
11519
11521
11522
11523
11524
11525
11526
11527
11528
11537
11538
11542
11546
11547
11549
11550
11551
11555
11556
11558
11560
11561
11565
11567
11568
11573
11575
11576
11577
11578
11579
11580
11581
11582
11584
11585
11586
11590
11592
11595
11598
11600
11602
11603
11604
11605
11608
11609
11611
11612
11613
11614
11616
11617
11618
11619
11620
11622
11624
11636
11637
11643
11644
11645
11647
11648
11650
11655
11656
11657
11658
11659
11660
11661
11662
11663
11664
11666
11667
11668
11669
11670
11674
11675
11676
11677
11680
11681
11682
11683
11684
11685
11686
11687
11688
11689
11690
11691
11695
11696
11697
11698
11699
11701
11704
11705
11706
11719
11720
11722
11723
11731
11732
11733
11734
11735
11736
11738
11747
11748
11755
11757
11760
11761
11762
11763
11764
11765
11766
11767
11768
11769
11770
11771
11782
11784
11785
11786
11787
11791
11796
11797
11798
11799
11800
11803
11805
11806
11807
11808
11809
11810
11811
11812
11816
11817
11818
11820
11821
11822
11823
11830
11832
11834
11835
11836
11837
11838
11841
11843
11844
11846
11847
11849
11850
11856
11865
11867
11872
11877
11879
11880
11882
11884
11885
11887
11888
11889
11891
11892
11893
11895
11896
11900
11901
11903
11904
11905
11906
11907
11909
11910
11911
11912
11915
11916
11917
11918
11919
11920
11921
11923
11924
11927
11931
11932
11933
11934
11936
11937
11938
11939
11941
11946
11947
11948
11951
11952
11956
11957
11958
11959
11962
11963
11964
11967
11968
11980
11981
11982
11983
11984
11989
11991
11992
11993
11998
11999
12001
12002
12003
12005
12008
12009
12011
12012
12013
12014
12016
12018
12019
12020
12021
12024
12025
12027
12028
12030
12032
12033
12037
12038
12039
12040
12041
12042
12043
12044
12045
12046
12047
12048
12050
12051
12052
12053
12054
12055
12057
12058
12059
12061
12062
12063
12064
12065
12067
12068
12070
12071
12072
12073
12074
12075
12076
12077
12078
12079
12081
12082
12083
12085
12087
12094
12095
12097
12098
12099
12100
12101
12104
12106
12107
12108
12109
12110
12111
12114
12117
12118
12119
12120
12121
12122
12123
12124
12125
12126
12127
12128
12131
12132
12133
12134
12135
12138
12139
12140
12142
12143
12144
12145
12150
12152
12153
12158
12159
12160
12161
12162
12164
12165
12166
12168
12169
12176
12177
12178
12179
12180
12181
12182
12184
12186
12190
12191
12193
12195
12196
12198
12199
12201
12202
12203
12204
12205
12208
12209
12210
12211
12213
12214
12215
12218
12219
12221
12223
12224
12228
12230
12232
12233
12234
12238
12239
12240
12242
12244
12250
12251
12252
12254
12256
12259
12260
12262
12263
12266
12269
12270
12271
12272
12273
12274
12275
12276
12277
12278
12279
12280
12286
12287
12288
12289
12293
12294
12295
12296
12297
12298
12299
12301
12302
12303
12304
12305
12306
12307
12311
12312
12319
12320
12321
12322
12323
12331
12332
12334
12341
12342
12343
12344
12345
12350
12351
12352
12353
12355
12356
12357
12359
12362
12363
12365
12366
12367
12368
12369
12372
12373
12374
12375
12376
12378
12379
12380
12381
12382
12384
12385
12388
12389
12391
12393
12394
12395
12398
12401
12402
12403
12404
12405
12408
12411
12412
12413
12414
12416
12417
12418
12430
12433
12435
12436
12437
12438
12440
12441
12442
12444
12445
12451
12452
12454
12455
12457
12458
12459
12467
12468
12469
12470
12476
12477
12478
12479
12482
12483
12484
12485
12486
12487
12488
12489
12490
12492
12495
12496
12497
12499
12507
12508
12509
12515
12521
12522
12523
12526
12527
12528
12529
12530
12532
12535
12536
12537
12538
12539
12540
12541
12542
12546
12547
12548
12549
12550
12555
12556
12558
12559
12560
12561
12567
12568
12570
12571
12574
12575
12576
12577
12578
12579
12580
12581
12584
12585
12586
12587
12594
12595
12599
12605
12606
12607
12608
12613
12614
12615
12616
12617
12619
12623
12625
12627
12628
12629
12630
12631
12633
12634
12635
12636
12637
12640
12641
12642
12643
12644
12645
12648
12649
12653
12654
12655
12658
12659
12664
12665
12667
12668
12671
12672
12673
12674
12675
12676
12679
12682
12683
12689
12690
12691
12692
12693
12694
12697
12700
12701
12702
12704
12705
12706
12712
12714
12715
12716
12719
12720
12721
12723
12724
12725
12726
12727
12728
12729
12730
12731
12732
12733
12734
12736
12737
12738
12739
12740
12741
12742
12743
12745
12748
12750
12752
12753
12755
12756
12762
12763
12764
12767
12778
12779
12780
12781
12787
12788
12789
12790
12791
12794
12795
12796
12797
12799
12801
12802
12804
12805
12806
12807
12808
12809
12812
12813
12814
12817
12820
12822
12823
12828
12829
12830
12831
12833
12835
12836
12837
12839
12844
12845
12846
12847
12852
12853
12854
12855
12856
12857
12858
12859
12861
12862
12864
12865
12866
12869
12870
12871
12872
12874
12876
12877
12881
12884
12887
12890
12892
12894
12898
12899
12900
12902
12903
12915
12918
12919
12920
12921
12922
12924
12926
12929
12935
12936
12939
12942
12943
12944
12955
12958
12959
12960
12961
12962
12963
12969
12972
12973
12974
12976
12977
12980
12983
12985
12986
12987
12992
12993
12994
12995
12997
12998
13001
13002
13003
13004
13005
13008
13009
13010
13011
13012
13014
13015
13016
13018
13019
13020
13021
13024
13025
13027
13028
13030
13031
13032
13033
13034
13035
13036
13038
13039
13040
13043
13044
13045
13046
13047
13048
13049
13051
13053
13054
13055
13056
13058
13059
13060
13062
13063
13064
13065
13066
13067
13068
13070
13071
13072
13074
13075
13076
13079
13080
13081
13082
13085
13087
13095
13096
13099
13101
13102
13103
13104
13105
13106
13107
13108
13109
13110
13111
13112
13113
13114
13115
13116
13117
13118
13119
13120
13121
13125
13126
13130
13131
13132
13133
13134
13136
13138
13139
13140
13141
13144
13145
13146
13147
13149
13150
13151
13152
13153
13156
13159
13160
13162
13163
13165
13167
13168
13169
13171
13172
13173
13174
13180
13181
13188
13189
13191
13193
13194
13195
13196
13200
13201
13202
13203
13204
13205
13206
13207
13208
13210
13213
13214
13218
13220
13221
13222
13223
13224
13225
13226
13227
13228
13229
13235
13240
13241
13243
13244
13245
13248
13249
13250
13251
13252
13254
13255
13256
13258
13265
13266
13268
13269
13271
13279
13281
13283
13284
13285
13286
13287
13288
13290
13291
13293
13294
13295
13296
13298
13299
13300
13301
13302
13303
13307
13308
13309
13311
13312
13313
13314
13315
13316
13327
13328
13329
13333
13336
13337
13339
13340
13341
13342
13343
13344
13347
13348
13349
13350
13351
13352
13353
13354
13356
13357
13358
13359
13360
13362
13366
13368
13369
13370
13371
13372
13375
13376
13381
13382
13383
13386
13387
13388
13389
13390
13391
13392
13395
13396
13399
13401
13405
13406
13407
13412
13413
13415
13416
13419
13420
13423
13424
13426
13429
13430
13431
13434
13435
13436
13437
13438
13441
13442
13447
13448
13449
13453
13457
13459
13460
13463
13465
13466
13467
13468
13471
13473
13476
13477
13478
13479
13480
13481
13482
13483
13485
13486
13488
13491
13495
13498
13500
13502
13503
13504
13505
13508
13509
13510
13511
13514
13515
13516
13518
13519
13520
13521
13523
13524
13525
13526
13527
13528
13529
13530
13531
13532
13533
13535
13536
13537
13538
13546
13547
13549
13554
13556
13557
13559
13560
13561
13562
13565
13566
13567
13568
13569
13570
13571
13576
13577
13578
13585
13587
13590
13592
13599
13603
13605
13606
13611
13615
13617
13618
13619
13620
13624
13625
13626
13627
13628
13629
13631
13632
13633
13634
13635
13636
13637
13641
13645
13648
13649
13650
13652
13653
13654
13655
13656
13657
13658
13659
13660
13663
13667
13669
13671
13673
13674
13675
13676
13677
13679
13680
13681
13682
13684
13685
13686
13687
13688
13689
13690
13691
13692
13693
13694
13696
13699
13700
13701
13702
13703
13704
13705
13706
13707
13708
13709
13710
13712
13713
13714
13715
13716
13717
13719
13721
13722
13725
13726
13727
13728
13729
13730
13731
13732
13733
13736
13737
13738
13746
13751
13752
13753
13754
13756
13757
13759
13760
13761
13762
13763
13764
13765
13766
13768
13769
13770
13771
13772
13775
13779
13780
13783
13784
13785
13786
13787
13789
13794
13795
13796
13798
13799
13800
13804
13807
13813
13814
13815
13828
13829
13830
13833
13836
13837
13838
13839
13840
13841
13842
13843
13844
13845
13846
13847
13848
13849
13850
13851
13852
13854
13855
13856
13857
13858
13859
13860
13861
13862
13863
13864
13865
13868
13869
13870
13871
13872
13874
13875
13876
13877
13878
13879
13881
13884
13885
13886
13887
13888
13896
13900
13901
13902
13903
13904
13905
13906
13907
13908
13909
13910
13911
13918
13920
13921
13924
13925
13926
13927
13928
13929
13930
13934
13935
13938
13939
13941
13942
13943
13944
13945
13946
13947
13949
13950
13951
13954
13955
13956
13959
13966
13967
13968
13969
13970
13971
13972
13974
13976
13977
13978
13980
13981
13984
13986
13987
13988
13989
13990
13991
13993
13994
13995
13997
13999
14000
14003
14005
14006
14007
14008
14009
14010
14012
14013
14014
14015
14016
14017
14018
14019
14020
14021
14024
14025
14026
14028
14029
14036
14037
14038
14039
14040
14041
14042
14043
14044
14045
14046
14047
14048
14049
14050
14051
14053
14054
14055
14056
14057
14058
14059
14060
14061
14065
14066
14067
14068
14069
14070
14071
14072
14074
14075
14077
14078
14081
14083
14084
14085
14087
14088
14089
14090
14091
14092
14093
14094
14095
14096
14101
14102
14111
14112
14113
14114
14115
14116
14117
14121
14122
14124
14127
14128
14129
14130
14131
14132
14133
14134
14135
14137
14139
14140
14141
14143
14147
14148
14149
14150
14151
14152
14153
14154
14156
14157
14158
14159
14160
14162
14163
14164
14165
14166
14168
14169
14170
14173
14174
14175
14176
14178
14182
14185
14186
14187
14188
14189
14192
14194
14195
14200
14201
14204
14206
14207
14208
14209
14210
14211
14212
14213
14214
14215
14216
14217
14218
14219
14220
14226
14227
14234
14238
14241
14245
14246
14247
14248
14249
14250
14251
14252
14253
14254
14255
14257
14258
14259
14262
14263
14264
14265
14266
14267
14268
14269
14270
14271
14272
14273
14274
14276
14279
14280
14289
14290
14291
14298
14299
14300
14302
14303
14304
14305
14306
14307
14308
14309
14310
14315
14316
14317
14318
14319
14320
14321
14325
14326
14327
14328
14329
14330
14331
14333
14334
14337
14338
14339
14341
14342
14343
14351
14352
14353
14360
14362
14363
14364
14365
14366
14368
14369
14372
14373
14374
14375
14377
14378
14379
14380
14381
14383
14384
14385
14386
14387
14388
14389
14390
14395
14397
14398
14399
14400
14401
14402
14403
14404
14405
14406
14407
14408
14409
14412
14413
14415
14417
14419
14420
14421
14422
14425
14426
14427
14428
14429
14431
14433
14434
14436
14437
14439
14440
14447
14448
14449
14450
14451
14455
14456
14458
14459
14460
14461
14463
14464
14465
14466
14467
14468
14469
14470
14473
14474
14475
14476
14477
14478
14479
14480
14481
14482
14485
14486
14487
14488
14489
14490
14491
14492
14493
14495
14497
14499
14500
14501
14502
14506
14509
14510
14511
14513
14514
14515
14516
14517
14518
14519
14522
14523
14526
14527
14528
14530
14533
14535
14537
14540
14541
14542
14543
14544
14545
14547
14548
14549
14555
14558
14567
14577
14580
14581
14583
14584
14585
14588
14589
14590
14591
14596
14597
14598
14603
14604
14606
14612
14614
14616
14617
14622
14623
14628
14629
14630
14634
14637
14638
14639
14641
14644
14649
14656
14661
14662
14672
14674
14676
14677
14678
14683
14685
14686
14687
14691
14693
14695
14698
14699
14702
14703
14710
14711
14714
14715
14716
14717
14719
14724
14725
14733
14735
14740
14741
14742
14743
14752
14759
14765
14766
14767
14768
14771
14772
14773
14774
14775
14776
14780
14784
14785
14786
14795
14812
14814
14815
14817
14822
14823
14835
14836
14837
14839
14851
14852
14853
14854
14855
14857
14861
14862
14863
14869
14870
14871
14872
14875
14877
14885
14886
14887
14888
14889
14897
14898
14899
14900
14901
14902
14903
14904
14905
14906
14907
14910
14911
14912
14914
14918
14921
14922
14923
14924
14925
14926
14927
14928
14929
14941
14942
14945
14946
14947
14953
14957
14959
14972
14974
14975
14976
14977
14978
14979
14980
14981
14983
14984
14985
14986
14990
14991
15008
15009
15010
15015
15016
15017
15020
15024
15025
15026
15027
15028
15031
15032
15034
15036
15037
15038
15039
15042
15043
15044
15045
15046
15050
15051
15052
15053
15054
15055
15056
15057
15058
15059
15060
15061
15063
15065
15066
15067
15069
15070
15072
15079
15081
15082
15083
15086
15087
15089
15090
15091
15092
15093
15094
15095
15096
15097
15098
15099
15100
15101
15102
15103
15104
15108
15109
15111
15112
15113
15114
15115
15117
15118
15119
15120
15121
15122
15123
15124
15125
15126
15127
15128
15130
15133
15134
15137
15138
15139
15140
15141
15144
15145
15146
15149
15151
15152
15153
15158
15159
15161
15162
15163
15165
15169
15170
15171
15172
15173
15174
15176
15177
15178
15179
15180
15181
15184
15186
15187
15188
15189
15193
15194
15195
15196
15197
15198
15200
15201
15203
15204
15205
15206
15208
15209
15212
15213
15214
15218
15219
15220
15222
15223
15224
15228
15229
15230
15243
15244
15245
15246
15247
15248
15256
15258
15259
15262
15264
15267
15268
15269
15273
15274
15275
15276
15280
15281
15287
15288
15292
15293
15294
15301
15314
15317
15318
15320
15323
15325
15326
15327
15328
15329
15330
15331
15338
15339
15340
15341
15342
15343
15344
15345
15346
15347
15348
15349
15350
15351
15352
15354
15355
15357
15362
15363
15364
15365
15366
15367
15368
15369
15370
15371
15377
15378
15379
15380
15381
15382
15384
15385
15388
15390
15393
15396
15397
15398
15410
15411
15412
15420
15421
15422
15423
15424
15426
15428
15429
15430
15431
15434
15435
15438
15439
15440
15441
15443
15444
15445
15447
15448
15449
15450
15451
15452
15453
15454
15455
15459
15460
15464
15465
15466
15468
15473
15474
15475
15477
15478
15479
15480
15481
15482
15483
15484
15485
15486
15487
15488
15489
15490
15493
15494
15495
15496
15497
15506
15507
15509
15510
15511
15512
15514
15515
15516
15517
15518
15519
15521
15522
15523
15524
15525
15527
15528
15532
15533
15535
15538
15539
15540
15541
15542
15544
15545
15546
15547
15548
15549
15550
15551
15552
15553
15554
15555
15556
15557
15560
15561
15562
15564
15566
15567
15578
15579
15580
15581
15590
15594
15595
15596
15607
15608
15609
15610
15611
15612
15614
15615
15616
15620
15621
15622
15623
15624
15627
15628
15629
15631
15632
15633
15634
15635
15636
15639
15641
15642
15643
15644
15645
15646
15647
15648
15650
15657
15663
15664
15665
15666
15668
15672
15673
15674
15675
15677
15678
15679
15680
15681
15682
15683
15684
15685
15688
15693
15694
15695
15697
15698
15699
15700
15702
15704
15705
15706
15710
15713
15717
15718
15719
15721
15722
15725
15726
15727
15729
15730
15733
15737
15738
15739
15742
15745
15749
15752
15753
15754
15755
15756
15757
15758
15759
15761
15762
15765
15766
15769
15770
15771
15772
15773
15774
15776
15777
15778
15779
15780
15781
15782
15783
15784
15785
15786
15787
15788
15789
15793
15794
15795
15796
15797
15799
15800
15812
15821
15822
15823
15832
15836
15837
15839
15841
15849
15850
15851
15852
15853
15854
15856
15857
15859
15861
15862
15863
15864
15865
15866
15868
15869
15870
15871
15872
15876
15877
15878
15880
15881
15884
15885
15888
15891
15894
15895
15896
15898
15899
15900
15916
15917
15918
15919
15921
15923
15924
15925
15926
15928
15933
15935
15936
15940
15941
15943
15945
15946
15953
15955
15960
15962
15963
15964
15965
15967
15968
15969
15982
15988
15989
15990
15991
15993
15994
15995
15996
15997
16002
16004
16005
16006
16007
16008
16009
16010
16011
16017
16018
16019
16022
16023
16025
16026
16027
16028
16030
16031
16033
16038
16043
16044
16046
16047
16052
16053
16065
16066
16068
16069
16070
16071
16072
16074
16075
16076
16077
16078
16079
16080
16081
16082
16083
16086
16087
16089
16090
16091
16094
16098
16101
16102
16103
16104
16107
16108
16109
16110
16111
16112
16113
16114
16115
16116
16117
16118
16125
16127
16128
16129
16131
16132
16133
16134
16135
16136
16137
16138
16141
16142
16143
16144
16145
16146
16147
16151
16152
16154
16155
16156
16157
16158
16159
16160
16161
16162
16165
16166
16167
16168
16170
16172
16174
16175
16176
16177
16180
16181
16182
16183
16184
16185
16186
16188
16189
16190
16192
16193
16194
16195
16196
16197
16198
16199
16200
16201
16202
16203
16204
16206
16211
16212
16213
16214
16215
16216
16217
16218
16219
16220
16227
16228
16229
16230
16231
16232
16237
16240
16241
16245
16246
16247
16248
16249
16250
16251
16252
16254
16255
16256
16257
16260
16261
16262
16263
16270
16271
16272
16273
16274
16275
16277
16278
16279
16282
16284
16285
16286
16287
16288
16289
16291
16292
16296
16297
16300
16301
16303
16304
16308
16309
16310
16311
16312
16313
16314
16315
16316
16317
16318
16319
16320
16321
16323
16324
16325
16326
16328
16329
16330
16333
16334
16336
16337
16338
16339
16340
16341
16342
16343
16349
16350
16353
16354
16356
16357
16358
16359
16362
16365
16367
16368
16369
16370
16371
16373
16375
16378
16380
16381
16384
16385
16386
16387
16388
16389
16391
16392
16393
16394
16395
16396
16398
16399
16401
16402
16403
16404
16410
16411
16412
16415
16416
16417
16418
16420
16421
16422
16424
16425
16426
16427
16428
16429
16432
16433
16436
16437
16438
16439
16440
16441
16443
16452
16455
16457
16458
16460
16461
16463
16467
16471
16474
16475
16476
16477
16478
16479
16484
16485
16486
16488
16489
16490
16492
16493
16494
16495
16496
16497
16498
16499
16500
16501
16504
16507
16508
16509
16510
16512
16513
16514
16515
16516
16518
16521
16522
16523
16524
16525
16527
16528
16531
16532
16535
16536
16537
16538
16539
16540
16543
16544
16545
16546
16547
16548
16549
16550
16552
16553
16555
16556
16557
16561
16562
16563
16564
16566
16567
16568
16569
16570
16574
16575
16577
16578
16582
16583
16585
16586
16587
16594
16596
16597
16598
16599
16600
16601
16610
16612
16614
16615
16618
16621
16624
16627
16638
16647
16651
16652
16657
16658
16663
16664
16665
16666
16667
16668
16669
16670
16672
16673
16674
16675
16676
16678
16680
16681
16697
16698
16701
16704
16705
16706
16707
16708
16709
16710
16711
16714
16717
16718
16719
16720
16721
16726
16728
16729
16731
16734
16738
16739
16747
16748
16749
16750
16751
16752
16753
16754
16770
16771
16772
16774
16775
16777
16778
16779
16780
16781
16782
16783
16784
16785
16786
16788
16790
16791
16792
16793
16794
16796
16797
16798
16800
16804
16805
16806
16808
16811
16812
16813
16814
16815
16816
16817
16823
16824
16825
16826
16827
16829
16830
16831
16832
16834
16839
16840
16841
16843
16844
16845
16846
16847
16848
16849
16851
16852
16854
16856
16857
16858
16859
16862
16863
16868
16876
16877
16878
16879
16880
16881
16882
16883
16884
16885
16887
16891
16893
16894
16895
16897
16901
16902
16906
16908
16909
16910
16915
16917
16918
16919
16920
16921
16924
16926
16927
16928
16930
16937
16938
16939
16940
16942
16951
16952
16953
16956
16957
16958
16959
16960
16961
16962
16963
16964
16965
16966
16967
16976
16978
16981
16982
16983
16986
16988
16991
16994
16995
16996
16997
16999
17000
17001
17002
17003
17004
17005
17006
17007
17008
17009
17010
17011
17012
17013
17014
17015
17016
17020
17021
17022
17023
17024
17025
17026
17030
17031
17032
17033
17035
17038
17039
17040
17042
17045
17047
17050
17051
17052
17053
17054
17059
17060
17063
17064
17065
17068
17069
17070
17071
17072
17073
17074
17075
17076
17077
17078
17079
17080
17082
17083
17084
17085
17086
17088
17089
17090
17095
17096
17097
17098
17099
17100
17101
17102
17103
17105
17107
17109
17112
17113
17116
17122
17126
17127
17128
17129
17130
17131
17132
17133
17134
17135
17136
17137
17138
17141
17142
17143
17144
17146
17148
17149
17152
17153
17154
17156
17159
17161
17162
17163
17167
17168
17169
17170
17171
17172
17173
17174
17176
17179
17180
17181
17182
17183
17184
17188
17190
17191
17192
17193
17194
17195
17196
17197
17198
17199
17200
17201
17207
17208
17209
17210
17212
17213
17214
17215
17217
17218
17219
17220
17221
17222
17223
17224
17228
17229
17230
17233
17234
17235
17237
17238
17239
17241
17242
17243
17244
17246
17248
17256
17259
17260
17261
17262
17264
17265
17266
17267
17268
17269
17271
17273
17274
17275
17276
17277
17278
17279
17282
17284
17285
17286
17290
17292
17293
17295
17296
17297
17300
17301
17303
17312
17313
17315
17316
17317
17318
17319
17324
17326
17327
17328
17329
17330
17331
17332
17333
17334
17335
17336
17337
17338
17339
17340
17341
17342
17343
17344
17345
17347
17348
17349
17355
17356
17357
17359
17360
17361
17362
17363
17364
17365
17366
17368
17369
17370
17371
17373
17381
17384
17388
17389
17393
17394
17396
17397
17398
17399
17400
17401
17410
17411
17412
17413
17418
17419
17420
17421
17422
17425
17426
17427
17428
17429
17433
17434
17435
17437
17440
17442
17443
17444
17445
17446
17448
17449
17450
17451
17452
17453
17454
17456
17458
17459
17463
17464
17465
17466
17467
17468
17471
17476
17478
17479
17480
17481
17482
17483
17487
17490
17491
17492
17493
17494
17495
17496
17497
17498
17499
17500
17501
17510
17511
17514
17515
17516
17517
17522
17526
17531
17532
17535
17537
17538
17546
17547
17548
17549
17550
17552
17553
17554
17555
17556
17558
17560
17565
17566
17567
17568
17569
17570
17572
17573
17578
17579
17585
17586
17587
17590
17591
17592
17593
17594
17595
17596
17597
17599
17600
17603
17606
17608
17609
17610
17611
17612
17615
17617
17618
17619
17620
17622
17626
17627
17628
17629
17630
17631
17632
17633
17636
17638
17639
17640
17641
17642
17643
17645
17648
17649
17650
17651
17652
17654
17656
17660
17661
17662
17663
17664
17671
17676
17678
17679
17680
17681
17683
17684
17685
17686
17688
17689
17690
17691
17692
17693
17694
17695
17696
17697
17698
17699
17701
17704
17705
17706
17708
17709
17711
17718
17719
17720
17722
17727
17728
17731
17732
17733
17734
17735
17738
17739
17741
17742
17743
17746
17747
17748
17749
17750
17751
17752
17753
17754
17755
17756
17757
17758
17759
17760
17762
17763
17765
17766
17767
17769
17770
17773
17775
17780
17781
17783
17786
17787
17789
17790
17791
17792
17797
17798
17799
17801
17802
17803
17805
17806
17807
17808
17809
17810
17811
17812
17813
17815
17816
17817
17818
17820
17823
17824
17825
17826
17829
17830
17831
17832
17833
17834
17835
17836
17842
17845
17846
17847
17850
17852
17853
17854
17857
17861
17862
17863
17864
17865
17866
17868
17872
17873
17874
17875
17876
17877
17880
17884
17885
17887
17888
17889
17891
17893
17894
17895
17896
17897
17901
17902
17903
17905
17906
17907
17909
17910
17916
17919
17923
17926
17927
17928
17929
17930
17931
17932
17933
17934
17935
17936
17937
17938
17939
17940
17941
17942
17943
17944
17945
17946
17947
17948
17949
17952
17954
17955
17956
17957
17959
17960
17961
17963
17964
17965
17974
17975
17977
17978
17979
17980
17981
17982
17983
17984
17985
17986
17987
17989
17990
17991
17992
17993
17994
17995
17996
17997
18002
18006
18007
18008
18009
18010
18011
18014
18017
18018
18021
18022
18025
18027
18028
18030
18031
18032
18033
18034
18036
18039
18041
18042
18043
18044
18045
18052
18053
18054
18058
18059
18061
18063
18064
18065
18066
18067
18068
18069
18070
18074
18075
18076
18077
18078
18080
18081
18082
18083
18086
18087
18089
18090
18093
18097
18105
18106
18107
18108
18109
18110
18114
18115
18116
18117
18118
18119
18120
18123
18130
18132
18133
18134
18135
18137
18138
18139
18140
18142
18149
18150
18151
18157
18158
18159
18160
18161
18162
18165
18166
18167
18168
18170
18173
18174
18175
18176
18177
18178
18179
18180
18182
18183
18184
18185
18187
18188
18189
18193
18194
18196
18197
18198
18199
18200
18202
18203
18204
18209
18210
18211
18212
18216
18217
18218
18222
18223
18226
18227
18235
18236
18239
18240
18241
18243
18244
18246
18247
18249
18250
18251
18252
18254
18255
18256
18258
18259
18260
18261
18262
18263
18264
18266
18267
18270
18271
18273
18275
18277
18278
18279
18280
18281
18282
18285
18286
18287
18289
18292
18293
18294
18295
18296
18297
18298
18299
18301
18302
18303
18304
18305
18306
18308
18309
18310
18313
18314
18315
18322
18325
18326
18330
18331
18333
18334
18335
18339
18341
18342
18343
18349
18350
18351
18352
18353
18354
18355
18356
18361
18363
18365
18367
18368
18369
18370
18371
18375
18376
18377
18378
18379
18381
18382
18383
18384
18385
18386
18387
18388
18389
18390
18392
18393
18394
18396
18398
18399
18400
18401
18402
18403
18404
18407
18412
18413
18415
18418
18420
18421
18422
18423
18427
18429
18430
18431
18436
18438
18443
18444
18445
18448
18455
18458
18467
18469
18471
18472
18477
18479
18482
18485
18486
18487
18488
18501
18502
18503
18504
18505
18509
18511
18512
18513
18514
18515
18516
18517
18518
18519
18521
18523
18524
18525
18528
18529
18535
18536
18537
18538
18541
18542
18543
18544
18545
18547
18548
18550
18551
18552
18553
18554
18555
18557
18561
18562
18564
18565
18566
18569
18572
18573
18574
18575
18576
18577
18578
18580
18595
18596
18597
18598
18599
18601
18602
18603
18609
18610
18611
18612
18613
18614
18615
18617
18618
18621
18622
18624
18626
18627
18628
18630
18631
18632
18633
18635
18637
18638
18641
18642
18645
18646
18647
18648
18649
18652
18655
18656
18657
18658
18659
18661
18662
18664
18665
18666
18671
18674
18678
18680
18681
18682
18684
18685
18692
18693
18696
18697
18698
18699
18705
18706
18708
18709
18712
18715
18717
18718
18721
18722
18723
18724
18725
18726
18727
18728
18729
18731
18732
18733
18734
18735
18737
18738
18739
18742
18744
18745
18752
18755
18757
18758
18759
18760
18761
18763
18764
18765
18767
18768
18769
18771
18779
18781
18782
18783
18784
18785
18789
18798
18799
18800
18801
18802
18805
18807
18810
18812
18813
18814
18815
18816
18817
18818
18819
18820
18825
18826
18832
18836
18837
18838
18839
18841
18843
18844
18845
18846
18847
18848
18849
18851
18852
18853
18854
18856
18857
18859
18860
18861
18862
18864
18865
18866
18867
18868
18869
18870
18878
18885
18888
18891
18892
18893
18894
18895
18896
18897
18898
18900
18901
18902
18903
18904
18905
18907
18909
18910
18911
18912
18914
18915
18916
18917
18918
18919
18922
18923
18924
18929
18930
18931
18932
18933
18936
18937
18938
18939
18940
18941
18942
18945
18946
18950
18951
18952
18953
18954
18955
18957
18969
18974
18975
18976
18977
18980
18983
18984
18985
18986
18988
18990
18991
18992
18998
18999
19001
19002
19003
19012
19013
19014
19015
19017
19018
19020
19026
19027
19029
19032
19035
19037
19039
19041
19042
19043
19044
19046
19047
19048
19049
19050
19051
19052
19053
19054
19056
19058
19061
19062
19063
19065
19067
19068
19080
19081
19082
19083
19084
19085
19086
19087
19088
19089
19090
19091
19092
19096
19097
19100
19101
19102
19103
19104
19105
19106
19109
19111
19112
19115
19118
19119
19126
19127
19128
19131
19132
19134
19135
19136
19146
19147
19148
19149
19150
19151
19153
19154
19155
19156
19157
19158
19159
19160
19161
19162
19164
19169
19170
19172
19173
19174
19175
19176
19177
19178
19179
19180
19181
19182
19183
19184
19185
19186
19187
19188
19191
19193
19194
19195
19196
19197
19199
19200
19201
19202
19203
19207
19208
19209
19214
19215
19221
19222
19224
19227
19228
19231
19232
19233
19234
19235
19236
19238
19245
19247
19248
19249
19251
19252
19254
19255
19256
19257
19258
19259
19260
19261
19262
19263
19265
19266
19267
19268
19270
19272
19273
19274
19276
19277
19279
19280
19281
19282
19284
19285
19286
19287
19288
19293
19296
19297
19299
19300
19301
19303
19304
19305
19306
19307
19309
19312
19313
19316
19317
19318
19319
19320
19321
19323
19324
19327
19328
19330
19336
19337
19338
19339
19341
19344
19345
19346
19348
19349
19350
19357
19358
19359
19360
19361
19362
19363
19364
19366
19367
19368
19369
19371
19376
19377
19381
19382
19383
19384
19387
19388
19389
19390
19391
19392
19393
19394
19395
19396
19397
19398
19399
19400
19401
19402
19404
19407
19408
19409
19417
19418
19420
19422
19423
19427
19428
19429
19430
19432
19433
19434
19435
19436
19437
19438
19439
19440
19446
19447
19448
19449
19460
19461
19463
19464
19465
19466
19467
19468
19473
19474
19475
19479
19480
19481
19482
19485
19488
19489
19490
19491
19492
19493
19499
19500
19501
19502
19506
19510
19511
19512
19515
19516
19517
19518
19519
19520
19521
19522
19523
19524
19525
19526
19527
19528
19529
19530
19532
19534
19537
19538
19539
19542
19543
19544
19552
19553
19554
19555
19556
19557
19559
19560
19563
19564
19565
19566
19567
19568
19569
19570
19571
19573
19574
19575
19581
19582
19583
19584
19585
19586
19587
19588
19589
19590
19591
19592
19593
19594
19596
19597
19599
19601
19603
19604
19605
19606
19607
19608
19609
19611
19612
19613
19615
19616
19618
19622
19623
19624
19625
19627
19628
19629
19632
19633
19634
19635
19637
19638
19639
19643
19646
19649
19651
19652
19653
19654
19655
19656
19660
19670
19677
19679
19682
19683
19684
19685
19686
19687
19688
19689
19691
19692
19694
19695
19698
19702
19705
19707
19709
19711
19715
19716
19717
19718
19720
19722
19723
19724
19725
19726
19727
19728
19729
19730
19733
19734
19736
19737
19738
19739
19740
19741
19742
19743
19746
19748
19750
19751
19752
19753
19754
19755
19759
19760
19761
19762
19763
19766
19770
19771
19772
19773
19774
19775
19776
19777
19778
19792
19793
19794
19795
19798
19799
19803
19804
19805
19806
19809
19810
19814
19815
19816
19818
19819
19820
19821
19822
19833
19834
19836
19837
19839
19843
19846
19852
19853
19854
19857
19861
19862
19863
19864
19865
19875
19878
19881
19882
19883
19886
19889
19894
19895
19898
19900
19901
19902
19903
19904
19905
19906
19907
19908
19919
19920
19922
19923
19924
19925
19926
19928
19929
19930
19931
19945
19946
19947
19948
19949
19950
19953
19959
19960
19968
19973
19974
19978
19980
19981
19982
19983
19988
19989
19992
19993
19994
19995
19996
20000
20001
20002
20004
20007
20008
20011
20012
20013
20014
20015
20016
20017
20020
20021
20024
20026
20028
20030
20031
20034
20035
20036
20038
20039
20040
20041
20043
20044
20045
20049
20050
20052
20053
20054
20058
20059
20060
20062
20063
20064
20065
20066
20067
20068
20069
20070
20071
20073
20075
20076
20077
20078
20081
20082
20085
20088
20089
20093
20094
20096
20100
20101
20102
20103
20104
20106
20116
20117
20118
20119
20120
20121
20122
20123
20124
20125
20126
20131
20132
20133
20135
20136
20141
20142
20148
20149
20151
20152
20153
20155
20156
20157
20162
20166
20167
20169
20171
20172
20174
20176
20178
20179
20181
20182
20184
20185
20187
20190
20192
20193
20194
20195
20196
20197
20198
20199
20200
20201
20202
20203
20204
20220
20221
20223
20227
20228
20229
20230
20233
20234
20235
20236
20238
20243
20244
20248
20250
20251
20253
20258
20259
20260
20261
20262
20263
20264
20265
20266
20267
20268
20269
20270
20271
20272
20273
20274
20275
20276
20277
20280
20281
20282
20283
20285
20286
20287
20288
20289
20290
20291
20292
20294
20295
20296
20297
20298
20304
20306
20307
20308
20309
20310
20311
20313
20314
20315
20320
20321
20324
20325
20326
20327
20329
20330
20331
20332
20334
20335
20339
20340
20341
20342
20343
20344
20347
20350
20355
20356
20357
20358
20359
20361
20364
20367
20372
20373
20375
20376
20377
20378
20379
20385
20389
20392
20393
20395
20396
20397
20398
20399
20400
20401
20404
20405
20406
20407
20409
20413
20414
20415
20416
20418
20421
20422
20423
20424
20425
20426
20429
20430
20431
20432
20433
20434
20435
20436
20437
20438
20440
20441
20442
20443
20444
20445
20446
20447
20448
20449
20451
20452
20454
20455
20456
20459
20465
20467
20470
20471
20472
20473
20474
20475
20478
20479
20480
20481
20482
20483
20484
20485
20486
20487
20488
20495
20502
20504
20506
20507
20508
20509
20511
20512
20513
20514
20515
20516
20517
20519
20520
20521
20522
20523
20525
20526
20527
20528
20529
20530
20531
20532
20533
20534
20535
20536
20538
20539
20542
20543
20544
20545
20546
20547
20548
20549
20550
20552
20553
20554
20555
20558
20566
20572
20574
20575
20577
20578
20580
20584
20585
20587
20593
20594
20597
20598
20599
20606
20608
20612
20613
20618
20621
20622
20623
20624
20627
20628
20629
20630
20631
20632
20633
20634
20635
20645
20647
20649
20651
20653
20655
20657
20658
20659
20661
20662
20663
20664
20665
20666
20669
20671
20672
20674
20676
20677
20678
20684
20685
20689
20690
20691
20693
20694
20695
20696
20698
20699
20700
20701
20707
20711
20712
20713
20714
20715
20720
20722
20723
20724
20727
20728
20729
20730
20732
20733
20734
20735
20736
20749
20750
20751
20753
20757
20759
20769
20770
20776
20777
20778
20780
20781
20782
20783
20784
20787
20788
20789
20790
20791
20800
20801
20802
20805
20806
20807
20808
20810
20811
20813
20815
20817
20818
20819
20822
20823
20825
20826
20835
20836
20837
20838
20840
20842
20843
20844
20845
20846
20855
20856
20857
20858
20860
20861
20862
20863
20865
20866
20867
20868
20870
20871
20872
20874
20875
20877
20878
20879
20880
20882
20883
20884
20885
20886
20888
20889
20890
20891
20892
20894
20896
20899
20901
20902
20903
20910
20915
20920
20921
20926
20927
20929
20930
20931
20933
20934
20935
20936
20937
20940
20941
20942
20943
20944
20945
20946
20948
20949
20950
20951
20952
20953
20954
20955
20956
20963
20964
20965
20966
20969
20970
20972
20973
20975
20976
20977
20978
20993
20997
21000
21002
21003
21004
21006
21007
21009
21010
21011
21012
21013
21014
21015
21016
21017
21018
21019
21021
21022
21023
21024
21025
21027
21028
21030
21031
21032
21033
21035
21036
21037
21038
21039
21040
21042
21044
21045
21046
21047
21048
21049
21050
21053
21057
21059
21061
21062
21063
21064
21065
21066
21067
21068
21070
21071
21073
21074
21075
21077
21082
21083
21084
21092
21095
21096
21098
21102
21103
21109
21120
21121
21122
21123
21124
21125
21126
21135
21138
21139
21140
21141
21142
21143
21144
21145
21146
21147
21149
21150
21151
21152
21153
21154
21155
21156
21157
21158
21160
21161
21169
21171
21172
21173
21177
21178
21179
21183
21184
21185
21186
21187
21188
21189
21190
21197
21199
21201
21202
21208
21209
21210
21212
21213
21214
21215
21216
21217
21218
21221
21222
21223
21227
21228
21229
21233
21234
21235
21236
21237
21238
21239
21240
21241
21242
21257
21259
21260
21261
21262
21263
21264
21265
21266
21267
21270
21271
21272
21273
21274
21278
21280
21283
21284
21285
21286
21287
21290
21294
21295
21296
21303
21305
21306
21307
21309
21312
21314
21317
21319
21320
21321
21322
21323
21324
21325
21326
21329
21330
21331
21343
21347
21354
21357
21360
21361
21363
21364
21366
21368
21372
21375
21383
21384
21385
21386
21387
21388
21389
21392
21393
21394
21395
21396
21397
21398
21399
21400
21402
21403
21404
21405
21407
21410
21411
21413
21414
21415
21416
21417
21418
21419
21420
21421
21422
21425
21426
21427
21428
21430
21439
21440
21441
21444
21445
21446
21451
21453
21454
21455
21456
21457
21460
21461
21462
21463
21464
21465
21466
21467
21473
21474
21475
21478
21480
21481
21482
21486
21487
21488
21490
21491
21492
21493
21494
21495
21496
21498
21501
21502
21503
21506
21507
21508
21509
21510
21511
21512
21514
21515
21516
21517
21518
21519
21520
21524
21525
21526
21527
21529
21530
21532
21534
21535
21538
21539
21540
21543
21544
21545
21546
21547
21548
21549
21552
21554
21557
21558
21559
21564
21565
21566
21567
21568
21569
21572
21573
21576
21577
21583
21586
21587
21589
21590
21595
21597
21598
21599
21600
21609
21611
21612
21616
21617
21618
21619
21620
21621
21623
21625
21626
21627
21628
21629
21631
21632
21633
21634
21640
21643
21646
21649
21650
21651
21652
21653
21654
21660
21661
21662
21663
21664
21665
21667
21669
21670
21671
21673
21675
21676
21677
21678
21679
21680
21681
21682
21683
21684
21685
21689
21694
21696
21699
21700
21702
21712
21713
21716
21717
21719
21720
21723
21728
21733
21734
21736
21738
21739
21740
21742
21743
21744
21746
21747
21755
21758
21760
21761
21764
21771
21773
21776
21777
21778
21779
21780
21781
21782
21783
21784
21791
21792
21793
21794
21798
21799
21800
21801
21803
21805
21806
21807
21808
21809
21810
21825
21826
21827
21828
21829
21830
21831
21834
21835
21836
21839
21841
21843
21844
21853
21854
21855
21858
21863
21864
21865
21866
21867
21868
21870
21871
21872
21873
21875
21878
21880
21881
21890
21891
21892
21893
21894
21900
21901
21902
21904
21905
21907
21912
21913
21914
21916
21917
21919
21921
21929
21930
21931
21932
21933
21934
21936
21937
21942
21943
21946
21947
21952
21954
21955
21956
21957
21958
21959
21960
21961
21962
21964
21965
21967
21976
21978
21980
21981
21982
21983
21984
21985
21986
21987
21988
21990
21991
21993
21994
21996
21997
21998
21999
22000
22001
22002
22003
22004
22005
22006
22007
22008
22010
22011
22012
22013
22015
22018
22026
22027
22029
22034
22035
22036
22037
22038
22041
22042
22043
22044
22045
22046
22049
22050
22051
22055
22060
22066
22067
22068
22069
22076
22077
22078
22081
22084
22087
22089
22090
22091
22092
22093
22094
22095
22096
22098
22099
22101
22102
22103
22105
22107
22108
22110
22111
22112
22113
22114
22115
22116
22117
22118
22120
22121
22122
22123
22129
22130
22131
22132
22133
22134
22136
22137
22138
22139
22142
22144
22145
22146
22148
22149
22150
22153
22154
22155
22156
22157
22158
22159
22160
22161
22162
22163
22166
22167
22168
22169
22170
22172
22173
22174
22175
22176
22177
22178
22179
22181
22183
22184
22185
22186
22187
22188
22189
22190
22191
22192
22193
22194
22195
22196
22200
22201
22203
22210
22211
22213
22214
22215
22216
22217
22225
22226
22227
22228
22229
22230
22232
22233
22234
22235
22236
22239
22240
22241
22243
22245
22247
22248
22249
22250
22251
22252
22255
22257
22258
22259
22260
22263
22264
22265
22268
22272
22278
22279
22281
22282
22283
22289
22290
22297
22300
22306
22308
22312
22314
22315
22319
22320
22321
22322
22323
22324
22325
22326
22327
22328
22329
22330
22331
22332
22335
22336
22338
22339
22340
22341
22343
22345
22346
22347
22348
22349
22350
22352
22353
22354
22355
22360
22368
22369
22372
22373
22374
22377
22378
22380
22381
22383
22385
22395
22398
22403
22409
22410
22411
22412
22413
22414
22415
22420
22421
22422
22423
22425
22426
22427
22428
22429
22432
22441
22442
22446
22452
22454
22455
22456
22458
22460
22461
22465
22466
22467
22468
22469
22470
22471
22473
22474
22475
22476
22477
22478
22483
22485
22488
22489
22490
22491
22492
22493
22495
22496
22497
22498
22499
22500
22501
22502
22505
22506
22507
22509
22510
22511
22513
22514
22515
22516
22519
22520
22521
22523
22524
22525
22526
22529
22530
22531
22537
22538
22539
22540
22543
22544
22546
22547
22548
22550
22551
22552
22553
22554
22556
22557
22558
22560
22564
22565
22567
22571
22573
22574
22575
22576
22577
22581
22582
22583
22584
22585
22587
22588
22589
22591
22593
22594
22595
22596
22598
22599
22600
22601
22604
22605
22607
22608
22610
22613
22614
22615
22616
22617
22620
22621
22624
22626
22627
22628
22629
22630
22631
22632
22633
22635
22636
22638
22643
22644
22645
22646
22647
22649
22650
22651
22652
22653
22656
22657
22658
22660
22661
22662
22663
22664
22665
22666
22667
22668
22669
22670
22673
22674
22675
22677
22679
22685
22686
22687
22691
22693
22694
22695
22696
22697
22698
22700
22701
22702
22703
22704
22705
22706
22707
22708
22709
22710
22711
22712
22715
22718
22719
22720
22724
22725
22726
22727
22728
22729
22730
22731
22732
22733
22734
22735
22736
22737
22738
22739
22743
22748
22752
22753
22755
22758
22761
22762
22765
22768
22769
22770
22772
22773
22774
22777
22780
22781
22782
22783
22786
22789
22790
22791
22792
22801
22806
22813
22814
22815
22816
22818
22821
22822
22823
22825
22827
22828
22829
22830
22831
22833
22834
22838
22839
22840
22841
22842
22843
22850
22851
22852
22853
22854
22855
22856
22857
22859
22860
22861
22864
22869
22871
22872
22873
22874
22875
22876
22877
22878
22879
22881
22882
22883
22884
22885
22892
22893
22894
22895
22896
22898
22902
22905
22911
22912
22913
22914
22915
22916
22917
22918
22920
22921
22922
22926
22927
22928
22929
22930
22931
22935
22936
22937
22943
22947
22948
22949
22953
22954
22955
22956
22957
22958
22960
22961
22963
22964
22965
22968
22969
22970
22972
22973
22974
22975
22976
22977
22978
22982
22983
22984
22985
22986
22987
22988
22991
22992
23000
23002
23003
23004
23005
23011
23013
23014
23015
23016
23017
23021
23024
23027
23028
23031
23032
23033
23034
23035
23037
23038
23039
23040
23044
23058
23059
23062
23063
23064
23065
23077
23083
23085
23086
23087
23088
23089
23090
23093
23094
23095
23096
23098
23099
23102
23103
23118
23120
23122
23123
23125
23126
23131
23132
23133
23134
23135
23137
23138
23139
23140
23141
23143
23145
23148
23149
23151
23152
23153
23154
23158
23159
23161
23162
23166
23169
23170
23171
23172
23173
23178
23180
23181
23182
23183
23184
23185
23186
23187
23188
23189
23190
23191
23193
23195
23196
23199
23200
23203
23206
23208
23209
23210
23211
23212
23213
23214
23215
23216
23217
23218
23220
23221
23222
23223
23224
23225
23226
23229
23230
23231
23232
23234
23235
23236
23237
23238
23241
23246
23248
23249
23250
23251
23252
23253
23254
23255
23257
23259
23260
23261
23263
23264
23266
23267
23270
23271
23272
23286
23288
23289
23290
23291
23296
23298
23299
23301
23302
23303
23304
23306
23307
23308
23309
23318
23320
23321
23322
23325
23326
23329
23330
23331
23332
23333
23334
23336
23337
23338
23339
23340
23343
23347
23348
23349
23350
23351
23352
23353
23354
23355
23356
23357
23358
23359
23360
23363
23365
23371
23372
23373
23374
23376
23377
23382
23383
23384
23385
23386
23387
23389
23390
23394
23396
23397
23398
23399
23400
23402
23403
23404
23405
23406
23407
23408
23409
23410
23411
23412
23413
23414
23415
23416
23418
23419
23420
23421
23422
23436
23438
23439
23441
23442
23443
23444
23447
23448
23451
23452
23453
23455
23456
23457
23458
23462
23463
23464
23465
23467
23474
23475
23476
23477
23478
23481
23486
23487
23493
23494
23495
23497
23498
23499
23500
23501
23502
23503
23505
23506
23507
23508
23509
23511
23512
23513
23514
23515
23516
23517
23519
23520
23522
23523
23524
23525
23527
23528
23529
23530
23531
23546
23549
23553
23562
23563
23564
23565
23568
23569
23570
23572
23574
23575
23576
23577
23578
23579
23583
23585
23589
23590
23591
23592
23593
23597
23598
23599
23600
23602
23603
23604
23605
23606
23607
23608
23609
23610
23612
23613
23614
23618
23620
23622
23623
23625
23626
23627
23632
23633
23634
23635
23636
23637
23638
23639
23640
23643
23644
23645
23646
23647
23648
23650
23651
23652
23655
23656
23657
23659
23661
23662
23663
23665
23666
23667
23668
23669
23670
23671
23672
23673
23674
23675
23676
23677
23680
23682
23683
23686
23687
23688
23689
23690
23691
23692
23695
23696
23698
23699
23700
23701
23703
23704
23705
23706
23707
23710
23713
23715
23716
23720
23721
23722
23724
23728
23729
23730
23731
23732
23733
23734
23735
23736
23737
23738
23739
23740
23741
23744
23747
23748
23752
23753
23754
23755
23756
23759
23760
23761
23762
23763
23764
23765
23766
23767
23768
23769
23771
23774
23775
23776
23780
23781
23782
23786
23788
23791
23792
23793
23794
23795
23800
23801
23802
23803
23804
23805
23806
23807
23808
23809
23810
23811
23814
23820
23822
23824
23825
23828
23830
23831
23832
23833
23834
23838
23839
23840
23844
23845
23846
23847
23848
23849
23850
23851
23852
23853
23858
23860
23865
23866
23867
23868
23871
23877
23878
23879
23880
23889
23891
23895
23896
23897
23899
23901
23902
23907
23910
23912
23914
23916
23917
23923
23924
23926
23931
23933
23935
23936
23938
23939
23940
23941
23942
23943
23944
23945
23946
23947
23948
23949
23950
23952
23953
23954
23955
23956
23957
23958
23959
23960
23961
23962
23963
23965
23968
23969
23973
23977
23978
23979
23981
23982
23985
23988
23991
23992
23993
23994
23995
23996
23997
23998
23999
24000
24001
24002
24004
24005
24006
24012
24013
24014
24015
24017
24024
24025
24028
24029
24030
24031
24032
24033
24034
24035
24036
24038
24041
24042
24043
24044
24045
24046
24047
24048
24049
24050
24053
24054
24055
24056
24057
24058
24060
24061
24064
24065
24068
24069
24070
24071
24073
24074
24075
24076
24077
24078
24080
24081
24085
24086
24087
24088
24089
24090
24091
24095
24096
24098
24099
24100
24101
24103
24104
24106
24107
24108
24109
24110
24111
24112
24113
24114
24115
24116
24118
24119
24122
24127
24128
24129
24130
24131
24133
24135
24136
24139
24145
24147
24148
24149
24150
24154
24156
24157
24158
24159
24161
24162
24163
24164
24166
24171
24173
24174
24175
24176
24177
24178
24179
24180
24181
24182
24183
24184
24185
24186
24189
24192
24195
24196
24197
24198
24203
24204
24205
24206
24207
24208
24209
24210
24211
24212
24213
24214
24215
24216
24217
24218
24225
24227
24230
24231
24232
24233
24234
24235
24236
24237
24240
24241
24242
24243
24245
24246
24247
24248
24249
24250
24252
24253
24254
24255
24256
24257
24258
24260
24270
24271
24272
24273
24274
24276
24283
24284
24285
24289
24290
24291
24293
24294
24296
24297
24298
24299
24300
24301
24302
24305
24307
24308
24310
24311
24312
24318
24322
24324
24327
24328
24331
24332
24333
24334
24335
24336
24337
24340
24350
24351
24352
24353
24369
24371
24372
24373
24376
24377
24378
24379
24383
24384
24385
24386
24387
24388
24389
24390
24391
24392
24395
24397
24398
24399
24400
24401
24402
24403
24404
24405
24406
24407
24412
24414
24415
24416
24418
24421
24422
24426
24427
24429
24430
24431
24437
24438
24440
24441
24443
24444
24445
24447
24450
24451
24452
24454
24455
24457
24458
24459
24461
24462
24464
24465
24467
24468
24469
24470
24472
24473
24474
24479
24480
24481
24482
24483
24484
24485
24486
24487
24488
24489
24492
24493
24496
24497
24501
24504
24505
24506
24507
24508
24509
24510
24511
24512
24514
24517
24519
24520
24521
24523
24524
24526
24527
24529
24530
24531
24532
24533
24534
24535
24536
24542
24544
24546
24547
24549
24550
24551
24554
24559
24563
24564
24565
24567
24568
24570
24573
24576
24578
24579
24580
24581
24582
24584
24585
24586
24587
24588
24589
24590
24593
24594
24595
24606
24607
24608
24609
24610
24611
24612
24613
24614
24616
24618
24619
24620
24621
24622
24623
24625
24626
24627
24632
24633
24635
24636
24637
24640
24642
24643
24645
24647
24648
24652
24655
24656
24657
24658
24659
24662
24663
24681
24688
24689
24692
24695
24698
24699
24700
24701
24703
24704
24708
24710
24711
24712
24721
24724
24730
24731
24732
24734
24735
24736
24737
24740
24741
24743
24744
24745
24746
24752
24753
24754
24755
24756
24757
24760
24761
24762
24763
24765
24766
24767
24768
24769
24770
24771
24772
24773
24774
24775
24777
24778
24779
24780
24784
24785
24786
24788
24790
24791
24792
24794
24795
24796
24797
24798
24799
24800
24801
24802
24805
24806
24807
24808
24809
24811
24816
24817
24818
24819
24820
24821
24822
24823
24825
24829
24830
24835
24842
24847
24852
24853
24855
24857
24858
24863
24864
24865
24866
24867
24868
24869
24870
24871
24872
24874
24875
24877
24880
24881
24882
24883
24884
24885
24886
24887
24888
24894
24898
24899
24900
24902
24903
24904
24906
24907
24909
24911
24912
24913
24914
24915
24916
24917
24919
24921
24922
24923
24924
24926
24927
24928
24936
24941
24942
24943
24944
24945
24946
24947
24949
24951
24961
24963
24964
24965
24966
24967
24969
24970
24976
24977
24979
24980
24981
24982
24983
24984
24985
24986
24989
24990
24991
24992
24993
24994
24995
24996
25000
25001
25002
25003
25005
25007
25008
25011
25014
25015
25016
25017
25018
25019
25021
25022
25023
25026
25027
25028
25030
25031
25032
25033
25034
25035
25036
25037
25038
25039
25040
25041
25042
25043
25044
25047
25048
25049
25050
25051
25052
25053
25054
25055
25056
25058
25059
25060
25061
25062
25065
25066
25068
25070
25071
25073
25074
25075
25076
25077
25078
25079
25081
25084
25085
25086
25087
25088
25096
25097
25098
25099
25100
25101
25102
25105
25106
25107
25108
25109
25110
25111
25112
25115
25116
25117
25118
25120
25121
25122
25123
25124
25125
25126
25127
25128
25129
25132
25133
25134
25135
25138
25139
25140
25141
25142
25143
25144
25145
25146
25147
25148
25149
25150
25151
25152
25153
25154
25155
25156
25157
25158
25159
25160
25165
25166
25167
25168
25171
25172
25174
25176
25178
25179
25180
25181
25187
25188
25190
25192
25193
25196
25200
25201
25202
25203
25204
25205
25206
25207
25208
25209
25210
25211
25212
25213
25214
25215
25223
25224
25226
25233
25234
25235
25236
25243
25246
25247
25248
25249
25251
25252
25253
25254
25255
25256
25257
25258
25259
25260
25261
25262
25267
25270
25271
25273
25275
25276
25277
25280
25281
25282
25283
25284
25286
25289
25291
25292
25293
25295
25297
25298
25300
25306
25307
25308
25311
25312
25313
25314
25315
25316
25318
25319
25320
25321
25322
25323
25324
25325
25326
25331
25333
25334
25335
25336
25341
25343
25344
25347
25351
25352
25353
25354
25355
25356
25357
25358
25359
25360
25361
25362
25365
25368
25370
25376
25377
25378
25379
25380
25381
25382
25383
25384
25385
25388
25389
25392
25393
25395
25401
25403
25404
25405
25406
25407
25408
25413
25417
25419
25422
25423
25425
25432
25433
25436
25437
25438
25439
25443
25444
25447
25448
25449
25454
25467
25468
25469
25471
25472
25478
25481
25482
25483
25484
25485
25487
25493
25495
25497
25498
25501
25502
25505
25506
25507
25508
25509
25510
25511
25512
25513
25514
25515
25516
25517
25519
25520
25523
25526
25529
25530
25531
25532
25533
25534
25536
25537
25538
25539
25540
25546
25547
25552
25555
25556
25557
25559
25569
25570
25575
25581
25582
25583
25585
25586
25587
25588
25589
25591
25592
25593
25595
25596
25601
25606
25609
25610
25612
25613
25616
25617
25623
25625
25626
25627
25635
25636
25637
25639
25641
25644
25645
25646
25647
25648
25653
25654
25656
25657
25658
25659
25663
25664
25665
25668
25670
25671
25673
25674
25675
25678
25679
25680
25682
25689
25690
25691
25695
25696
25697
25698
25699
25703
25704
25708
25709
25711
25712
25713
25715
25718
25725
25726
25727
25728
25730
25731
25732
25738
25739
25740
25743
25747
25748
25750
25751
25752
25753
25754
25756
25757
25758
25759
25761
25762
25763
25764
25766
25771
25773
25775
25776
25777
25782
25784
25785
25786
25787
25790
25791
25792
25794
25797
25799
25800
25801
25803
25804
25805
25808
25809
25810
25813
25818
25821
25822
25823
25824
25827
25830
25835
25836
25837
25839
25840
25842
25843
25844
25845
25846
25847
25848
25849
25850
25853
25857
25859
25860
25862
25863
25865
25869
25876
25877
25878
25882
25883
25884
25885
25886
25889
25890
25891
25892
25894
25899
25900
25904
25905
25911
25915
25916
25917
25922
25923
25924
25925
25927
25928
25929
25930
25947
25948
25977
25980
25981
25983
25984
25986
25987
25988
25999
26000
26001
26002
26003
26004
26006
26008
26010
26011
26012
26013
26014
26015
26016
26017
26021
26022
26024
26025
26026
26039
26040
26041
26042
26047
26048
26050
26052
26053
26054
26055
26056
26057
26058
26059
26060
26061
26062
26066
26067
26069
26079
26083
26087
26091
26092
26093
26094
26095
26096
26097
26098
26099
26100
26101
26102
26103
26104
26105
26106
26107
26111
26112
26113
26114
26115
26119
26123
26124
26125
26126
26127
26128
26129
26130
26131
26134
26135
26136
26141
26148
26149
26150
26151
26152
26153
26154
26155
26156
26158
26159
26161
26162
26163
26164
26165
26166
26167
26170
26171
26172
26173
26174
26177
26178
26179
26180
26181
26183
26184
26185
26186
26187
26188
26190
26191
26193
26194
26195
26197
26199
26202
26203
26204
26205
26206
26208
26211
26212
26216
26217
26220
26221
26223
26225
26226
26227
26230
26234
26236
26246
26248
26251
26253
26257
26260
26263
26264
26266
26269
26270
26271
26272
26273
26274
26275
26276
26278
26279
26280
26281
26282
26283
26291
26293
26294
26297
26298
26299
26300
26301
26302
26304
26308
26310
26311
26312
26317
26319
26320
26322
26323
26329
26332
26333
26334
26335
26336
26337
26338
26339
26340
26341
26342
26343
26344
26345
26346
26347
26348
26349
26350
26352
26353
26354
26355
26356
26358
26359
26360
26361
26362
26363
26364
26365
26369
26371
26373
26374
26375
26379
26380
26381
26382
26383
26384
26390
26391
26392
26393
26394
26397
26401
26405
26406
26407
26408
26409
26410
26412
26414
26415
26416
26419
26420
26421
26428
26431
26432
26437
26438
26439
26441
26442
26443
26450
26453
26455
26456
26457
26459
26462
26463
26464
26465
26466
26467
26469
26470
26473
26474
26476
26480
26481
26487
26490
26492
26493
26495
26496
26497
26498
26499
26500
26501
26505
26509
26510
26511
26512
26513
26522
26523
26524
26525
26528
26529
26530
26534
26535
26536
26537
26538
26539
26540
26541
26542
26543
26544
26545
26546
26547
26550
26551
26552
26553
26554
26555
26558
26559
26563
26564
26565
26566
26567
26568
26571
26573
26581
26582
26583
26585
26586
26587
26588
26589
26590
26593
26594
26595
26599
26600
26603
26604
26605
26606
26607
26608
26609
26610
26611
26612
26613
26615
26616
26617
26618
26619
26620
26621
26623
26624
26626
26627
26629
26630
26631
26632
26633
26639
26640
26641
26642
26643
26644
26645
26648
26649
26650
26651
26654
26655
26658
26659
26660
26661
26662
26663
26664
26665
26666
26667
26668
26669
26670
26671
26675
26679
26682
26683
26684
26685
26686
26690
26691
26692
26693
26694
26695
26696
26697
26701
26702
26703
26704
26705
26706
26707
26711
26712
26714
26715
26716
26717
26720
26721
26723
26724
26725
26726
26727
26728
26729
26730
26732
26734
26737
26738
26740
26741
26742
26743
26744
26747
26748
26750
26754
26755
26756
26757
26758
26762
26764
26765
26767
26773
26775
26776
26777
26779
26780
26784
26785
26787
26788
26790
26791
26792
26793
26797
26798
26799
26800
26801
26803
26807
26808
26809
26810
26811
26812
26813
26814
26815
26816
26820
26821
26822
26827
26828
26829
26834
26835
26836
26840
26845
26846
26847
26848
26851
26852
26853
26854
26855
26856
26857
26859
26860
26861
26863
26864
26865
26866
26867
26868
26869
26870
26871
26872
26873
26874
26875
26876
26877
26878
26883
26884
26885
26889
26890
26892
26898
26899
26901
26903
26907
26908
26909
26913
26915
26916
26920
26921
26922
26923
26924
26925
26926
26927
26928
26929
26930
26931
26932
26934
26935
26936
26939
26940
26941
26942
26943
26944
26946
26947
26953
26954
26959
26963
26964
26965
26966
26967
26968
26969
26970
26972
26973
26975
26976
26977
26979
26981
26982
26983
26984
26986
26987
26988
26989
26990
26991
26992
26995
26997
26998
27000
27009
27010
27014
27016
27017
