# Supplementary material for: Structure, thermodynamics, and rearrangement mechanisms in gold clusters—insights from the energy landscapes framework
Source: Nanoscale. 2017 Dec 15;10(4):2004–16. doi: 10.1039/c7nr07123j (PMC5901115; doi:10.1039/c7nr07123j)
Supplement: Supplementary file 1 [file NR-010-C7NR07123J-s001.zip › d-graphs/55_Au/min.data]

     -194.214540629400005      201.950055482300002    20      686.3440251810      777.9378507953      777.9378509176
     -194.641955874100006      183.496237941999993   120      728.8221105432      728.8221105736      728.8221106307
     -194.552992972299990      190.568447065800001     3      728.7060172186      728.7060176081      791.5728406726
     -194.551668688900008      193.518825462699994     1      726.2477364667      733.3870178300      803.2272450297
     -194.289184420900000      205.025638241499990     2      727.5134855369      748.4593084787      775.3421647468
     -194.099583638300004      193.682577591000012     1      731.1274280092      744.9746152827      778.7103169437
     -194.036361790299992      200.464755312699992     1      735.3773663961      745.8183150304      778.0710458030
     -194.194566551500003      204.051767303100007     1      737.7739329595      745.6045202920      766.1996231994
     -194.059430211599988      201.018548349500008     1      736.4930148222      746.2198878852      782.1356010708
     -194.089951973399991      203.095988686099986    48      749.2468112065      749.2468112065      749.2468112065
     -194.019706325599998      186.851158102800014     1      734.5769025783      741.2043145933      768.4954773891
     -193.942567206900009      199.160862543000007     2      746.6745389807      747.2748530226      762.2330559951
     -193.863572012800006      196.291058308700002     1      733.8785474099      753.1175510479      772.5029725607
     -193.872912869900006      197.023201517699988     1      740.7333104705      754.2782961863      764.0980660765
     -193.864258701300002      181.848209874100007     1      729.7917922486      745.0133310183      783.0028151845
     -193.868188208399999      183.920839890800011     1      732.4751275833      740.8710144360      788.8829967442
     -194.590267814700013      193.119799236799992     1      718.9877098371      738.7917970009      798.5783504800
     -194.590708920699996      193.948743742999994     1      716.6409168542      740.4664578293      800.4574846437
     -194.589070143199990      191.770146136800008     1      717.6476324118      740.1965582339      801.3840571471
     -194.533893541400005      188.370849683199992     1      725.2778807895      732.3334751691      765.1258103527
     -194.554032189400004      187.045541831799994     2      722.4146036705      732.4147198592      768.4786008629
     -194.143061346699994      195.881054358299991     1      713.9128431876      753.0733008735      790.7075924995
     -194.301523840300007      196.056587744500007     1      709.4510627849      749.0132422093      792.6206342190
     -194.217541457799996      194.248450247499989     1      710.2551480730      751.2283133687      798.5672784344
     -194.586327002800004      188.274386650800011     1      716.8593936261      745.4701963206      775.8638143344
     -194.593163179100003      190.295979255399999     2      721.2252898944      743.0135439246      757.9185577889
     -194.474875613400002      195.654171772700010     1      694.7715540967      764.9286904840      796.1087754175
     -194.479780315299990      195.576632716099994     1      700.3906209104      759.3184621016      793.2900830256
     -194.478600889799992      192.421400589200005     1      700.9741595391      757.9724002297      789.0365864590
     -194.755122951900006      198.157486421599998     1      717.5324125389      743.8764208496      769.8354715043
     -194.883939477899986      191.773842094900004     1      715.1174574748      732.8684439413      773.5997220280
     -194.909538114500009      193.151722693799996     1      722.2436948264      729.8936333939      766.5469470492
     -194.881812160200013      190.757222921800007     1      715.7323422301      737.9428998212      766.1114255744
     -194.947046702600005      195.403187264899998     1      713.1619470525      737.7299810786      770.9721518963
     -194.474132342100006      193.917744598199988     1      687.1388954047      778.4802278435      792.0485734135
     -194.715592956899997      196.024491293000011     1      695.1595569065      757.7186550759      801.8872914004
     -194.744420157500002      193.006586322400011     1      699.2366140344      754.6281178416      791.8296656496
     -194.758232075199999      193.112239073199987     1      703.1190432415      750.5270794734      788.8978059739
     -194.767235346599989      195.060213818499989     1      710.3489296386      741.8849910665      788.4203464431
     -194.113055943500001      199.912442714299999     1      692.3379983149      773.7957626790      784.7524412497
     -194.488041515899994      195.096783563299994     1      715.1207277532      734.2999975453      798.9264468731
     -194.383008958400012      195.272420445600005     1      710.7021328349      755.1018290708      785.1414722308
     -194.913546314000001      193.933081160499995     1      716.0750576446      727.1495055349      776.8469905823
     -194.909927326299993      193.115478909100005     1      722.8335611144      728.8887855932      767.2993534854
     -194.222495886300010      200.468495304500010     1      709.2556992175      752.3916355012      796.8124047348
     -194.426048419399990      198.063214035500010     1      713.3951348067      739.3693478200      799.8586093717
     -194.230844595500002      198.508191147199994     1      698.3147772209      757.4792040945      796.5636841743
     -194.208589626600002      190.744215474800001     1      696.8809394126      757.5500433136      792.6267930646
     -194.370662772200006      197.049343768799986     1      710.5028395221      741.3283813627      798.6169565391
     -194.026516170099995      200.469092326700007     1      740.3657644174      750.9216967066      765.6732122933
     -193.947118910999990      197.241806467200007     1      733.0594038514      750.2439287230      777.5327755038
     -194.770393113900013      196.477158601700012     1      695.6253823899      762.1717541029      794.4181299161
     -194.912526115800006      188.697040413100012     2      718.6679198012      723.0404467712      775.2175409155
     -195.120678784200010      195.284263249899993     1      697.7781610516      747.6283736816      794.5679851973
     -195.108317309600011      198.613285600700010     1      693.9809342951      754.1826418431      799.4493777624
     -194.241092366299995      194.861703357500005     1      708.4430460272      754.5704612390      812.2006267053
     -194.221405669400013      192.283733443599999     1      708.5802788888      752.5280082326      808.7531301733
     -194.069937058600004      194.436936371499996     1      715.9546190922      759.0172292915      795.1174160918
     -194.408088366399994      194.263076396099990     1      708.3715291837      747.1728595432      797.0255516529
     -194.627432733900008      194.778490821800006     1      693.9076141976      759.4770799084      820.9654769340
     -194.912321430399999      192.787192392300000     2      708.7856311305      737.5722827250      777.2162154600
     -194.937277135199992      195.009723739399988     2      706.5864170205      734.8971347242      780.6341478327
     -194.957464083600001      196.001130586699986     1      705.3550223346      734.7651438061      803.7785269030
     -194.118008136100002      201.090431474500008     1      727.5100997827      758.8352216357      773.8659768894
     -194.889915052499987      189.597522881000003     1      708.5066509291      740.5392172982      769.4353592556
     -194.289817564700002      192.069727734899999     1      720.8749718542      739.7090252039      796.9497716076
     -194.591147510000013      190.136711589700013     2      723.7888531684      737.9908799071      752.5775850300
     -194.551022329799991      187.137077824100004     2      731.2613925570      737.5880700935      745.9601000321
     -194.550801707900007      191.435490432800009     1      728.7254494920      737.0175249903      764.4367697136
     -194.566343082999992      191.276034112399998     1      728.7644250302      739.2213859024      760.8170968054
     -194.577914882800002      187.852455013400004     2      719.4136539592      741.5684009029      784.7282436626
     -193.988001498100004      186.628493809600002     2      702.2647886486      758.0054841932      775.5642663373
     -194.096139275000013      187.162764918600004     2      703.2061625386      759.0583937863      789.2942999788
     -194.496787011200013      192.174534892999986     1      715.5869153898      731.4764350284      812.3922116781
     -194.963467121599990      196.307732624799996     2      715.2964410521      720.8346647520      814.0311930876
     -194.445275512299986      188.497286988100001     1      709.4742971366      743.3001994718      831.9420005086
     -194.456473139800011      193.410274524399995     1      717.9231681039      737.2112951632      833.8744572892
     -194.419985027699994      190.213601405499986     1      718.7955068969      734.6474367539      843.0167198807
     -194.432468452699993      191.252891310699994     1      718.7693345199      731.5161560753      848.1796949454
     -194.480679159200008      194.859922751200003     1      686.9436865323      763.4629807051      849.5677883338
     -194.492320834899999      196.413024727499987     1      687.8348221300      760.9973596733      848.1851551843
     -194.546878475999989      197.188303998500004     1      693.9231672960      757.7965599932      840.5697010070
     -194.388297922100008      191.288602493300004     1      707.8800443968      760.2513857306      808.8838980004
     -195.055303431800013      198.167924595399995     1      714.7488703005      722.6699511563      803.8981408262
     -194.929504564599995      194.052156819400011     1      710.1489930900      734.7385793981      799.3215348335
     -194.125648855599991      196.836107403800014     1      712.5525743026      756.9267826087      785.6483395718
     -194.177515002000007      193.319703418500012     1      723.4684175339      736.8870031774      803.0854342445
     -194.495775369900002      191.100996042800006     2      719.7243997488      739.0352399995      788.9659660802
     -194.544378930199997      193.291162915499996     1      723.4617534521      733.9096855790      802.8023959768
     -194.512186820599993      183.996392267000004     2      731.1548330550      737.2825608566      747.4409244819
     -194.465126975499999      188.530076023300012     1      724.8193381366      745.6424678983      747.7506820756
     -194.787067570700003      190.081110865900001     1      715.6186992539      738.0126206965      770.0946818567
     -194.411001457499992      205.667507017699990     1      726.8763997268      742.9729088051      776.7709158489
     -194.049288601099988      202.962694741400014     1      733.2269893054      746.9847502547      773.1821514601
     -194.226903607800011      202.028899555399988     1      695.7046359764      759.0634087669      804.1644613782
     -194.107879015799995      199.325670767699989     2      693.8954752648      771.5298519676      797.7815758271
     -194.912579491499997      195.497125929899994     1      712.4546811765      735.4595925158      775.5297943577
     -194.551322108600004      188.998526399599996     1      716.1113569912      738.5040570664      788.6984215262
     -194.261933311500002      195.149566260799986     3      748.2762096267      748.2762097325      762.8245090096
     -193.980738826499987      187.823788123000014     1      726.7609614373      746.1169143670      797.1062627254
     -193.984599911000004      190.931883652599993     1      728.1322365949      754.8939968820      784.8888793536
     -193.982391654600008      189.881951498799992     1      727.3999787002      747.1173858282      791.0370891676
     -194.622073909100010      192.649865235699991     2      713.6639516211      747.6114721097      753.2391452566
     -194.560536638700000      194.187290192500001     1      722.3994682523      741.1459848369      754.1787171544
     -194.622590860000003      190.492941592300014     2      720.8417833154      745.6837227716      750.2671758244
     -194.524357613000006      192.205010184000002     1      729.0646494022      742.8083425901      745.7796043274
     -194.586991734099996      187.803338026200009     2      729.0397562858      737.3222443179      750.2968683180
     -194.556780922799987      194.876130696699988     1      720.6509924370      750.0834422461      765.6769863097
     -194.552929212599992      191.151207981699997     1      720.7408240824      742.3081147297      770.7111090584
     -194.491893793000003      194.210137070600013     1      717.5111933720      731.6109223090      812.0477889826
     -194.924695702700006      194.049848542799992     1      717.0808351960      741.2961298100      763.1226661327
     -194.906716808299990      185.819462260199998     2      723.3339158400      726.6527656363      765.4375939444
     -194.720970446400003      196.112110211300006     1      700.0680660589      754.0842127423      783.0085791964
     -194.858917132500011      190.681614222500002     1      738.1985985181      744.0681616880      747.0669868441
     -194.856719163599990      187.532746014299988     2      739.2077757949      742.2797682510      746.4258143615
     -194.898842730500007      197.251479429499994     1      701.4732944129      740.7761137749      790.9008273960
     -195.020607312500005      197.406404457000008     1      704.8572400661      737.9285643406      802.4118518281
     -194.029149733100013      185.503470487599998     1      730.5989428268      747.3569346660      791.2596964781
     -194.010818503400003      184.378886392400005     1      729.4622286737      744.9817827614      790.6834860496
     -194.692962084100003      195.848838465499995     1      701.3126313549      761.6446825554      775.0131681291
     -194.712329385499999      197.293206054600006     1      700.8008127243      754.7087872706      781.1794363278
     -194.780705273899997      195.496510460100012     1      707.4310952335      761.5234979729      774.3897996388
     -194.815878726199998      198.584463616699992     1      703.8481216427      754.9630093488      791.8473563152
     -194.872619073000010      197.430803706700004     1      706.2246160887      742.9364043146      782.1520902730
     -194.086590452299987      187.486278171300000     1      707.4993645971      755.1958138235      797.4942688093
     -194.204652198800005      191.222663404600013     1      707.9532163742      751.3119104077      814.0979108298
     -195.046212463899991      196.315898843000014     1      711.3672464164      741.4118049124      790.7542290429
     -194.738990881099994      193.161271822099991     1      712.2163990875      747.7205025886      790.6508448534
     -194.586978869000006      188.565048306699993     1      716.9493856429      740.1273892207      796.0212046954
     -194.083534536400009      192.224984676699989     1      705.1554467457      757.6892015767      794.7107388652
     -194.071066138699990      195.327007319100005     1      714.3223151414      753.8076883237      794.0942096230
     -194.526912214699990      192.013875288799994     1      715.2829597332      740.9582630337      801.9985879603
     -194.567925258499997      192.576097436499992     1      710.5908676886      742.0850179636      807.0759955048
     -194.603553972599997      193.826797091900005     1      712.2742572446      744.2385094121      805.0982726090
     -194.107713332999992      197.057868601400003     1      692.1498070112      777.0815182191      797.2163249643
     -194.211252744200010      194.003817602200002     1      711.9721830574      746.2154498862      810.2289347487
     -194.488537889399993      191.214419463799999     1      711.4664080562      749.3486037177      790.0374240433
     -194.031296062899997      188.738563445500006     1      695.0877409762      764.3884303212      797.0744755243
     -194.030476084700013      190.108960461700008     1      698.3064229434      763.3402335494      798.2284020556
     -194.134779294299989      198.381814300200006     1      703.7332801661      755.4084576715      802.1817534273
     -194.745942614799986      192.760050148000005     1      698.4838340194      753.8484196668      789.9756183128
     -194.287926257900011      191.923122677200013     1      702.0450191077      757.3658851249      795.8780106977
     -194.270469798499988      190.787631531199992     1      713.1889388529      749.8185830893      789.4153396204
     -194.266886201000005      191.444962358200002     1      707.1596978307      740.8199663966      805.5149426519
     -194.758686015299986      191.276334464000001     1      718.0802105381      731.0627602254      774.5819439596
     -194.784008476999986      194.985239842299990     1      720.0975038075      735.8130327279      771.9582088437
     -194.805406628199989      195.340433120699998     1      714.8835431689      743.4568891884      770.2245772615
     -194.815185584700004      195.581363794800012     1      712.4632586967      740.3145744400      777.8214190065
     -194.753390660200012      197.573932454500010     1      710.5686808530      752.2361167952      768.6825238752
     -194.212018144899986      196.126610658700002     1      726.8019122500      738.3755658721      797.8766777516
     -194.529006480300012      197.229063387999986     1      704.9851415685      778.0354737920      784.3704502996
     -194.520234181200010      194.467788033900007     1      709.6488540535      770.2213819140      783.5646692515
     -194.531957235199997      195.689606622300005     1      711.7338711892      768.7252767539      777.8157879364
     -194.565719729600005      196.467152572799989     1      709.8784128890      766.3332764682      783.1380578883
     -194.650316972399992      194.396943577299993     1      712.4042568906      762.5923013159      776.0064210276
     -194.762536034499988      197.441334827899993     1      703.3336304934      765.4026699130      788.4856935217
     -194.185796528999987      198.461578914600011     1      695.3639771093      758.6648396936      807.4010610361
     -194.181802844799989      195.175498008999995     1      710.2324488351      761.5054034430      781.5930219783
     -194.950665618599999      196.659830886799995     1      711.2531972181      743.3311172619      770.5443734868
     -194.391335125700010      192.134699799600014     1      701.7018981107      759.6938095963      783.8100701438
     -194.798236816500008      197.574729407900008     1      716.9415451346      734.4494141872      782.2636232157
     -194.875505223700003      194.262898225300006     1      712.8235917443      732.7035621527      778.0892079248
     -194.938380018599986      196.671999224899992     1      707.6320337284      737.3235733677      780.3515183625
     -194.750086306500009      197.099697999099988     1      709.4406561989      759.6036538596      763.3027828014
     -194.822438659900001      196.465239799599999     1      708.4496897534      746.4386174673      776.3483138067
     -194.582057230900006      192.137326345100007     1      715.9269676544      750.5314930789      764.4667999820
     -194.497745489099998      191.972723453500009     1      700.4920757823      763.6665716392      784.9207520213
     -194.503401036100001      192.453985906000014     1      697.5654660707      773.0673942937      781.7439885504
     -194.754368641000013      193.878527755300013     1      714.0052250093      740.5130646699      789.5315704147
     -194.217894445199988      197.090268086700007     1      701.6235503230      765.8349831514      782.7097426511
     -194.120071727700008      197.044498952600009     1      708.2460965475      756.3699078265      802.7871377144
     -194.296926574999986      198.931836323600010     1      702.0829549987      757.0039089637      799.1954094494
     -194.727922092699998      197.709028041099998     1      716.6673387627      730.3521498954      787.8111353963
     -194.711570718199994      196.976376635200012     2      712.0327380264      731.8270382520      792.1047065634
     -194.661037488299996      189.842651133000004     1      718.9072323995      728.6931268334      776.4074344505
     -194.712926204100000      196.606013478800008     1      700.8313365394      760.1703580070      777.9748475016
     -194.427704690899986      193.273625386199996     1      687.8596146973      783.0824015718      805.4537339650
     -194.422639580900011      193.210004066000010     1      696.4624745623      771.6989885014      804.2903001862
     -194.358618215200011      188.088486118699990     1      711.4615704598      729.8079918243      811.2842086056
     -194.752787413199997      189.937209619100003     1      714.9321879207      733.2862556187      776.0513894472
     -194.762372881299996      192.339798922900002     1      721.4325450293      731.1666154777      770.5740211442
     -194.012239036799997      196.542142517600013     1      729.5686229335      752.6747421945      793.9443287602
     -194.138224458800011      202.011919733599996     1      729.5713710413      749.6963399027      787.6760047048
     -194.189419109800014      194.180452036199995     1      726.0604347277      740.3226601538      812.1443428240
     -194.229748540900005      193.343372948699994     1      718.1757131923      741.7813178515      807.2039755858
     -194.750216709400007      190.073005747800011     1      705.2757938620      748.7060346473      787.6064566958
     -194.560698511499993      191.565218754200004     1      720.2324553863      739.5694366893      770.7924501823
     -194.710077516599995      195.270953525099998     1      704.3084886848      748.3867377934      799.3675159109
     -194.235047952700000      193.540278018799995     1      710.8467783520      750.4153408303      816.3014649456
     -194.080977417500009      192.675469976100004     1      713.7110356182      751.3834437154      792.4107849084
     -194.450396755000014      189.989694900100005     1      714.4570583812      736.8951137242      816.7310188961
     -194.321583696099992      191.383471830100007     1      712.7193575887      747.5449564344      777.8486653680
     -194.472726258600005      195.289625981299992     1      693.4884511722      769.1244084947      792.7353400404
     -194.467925953699989      190.341984123999993     1      693.8753559755      768.6163767144      789.2715072217
     -194.488459730800002      194.053114055200012     1      695.4933686663      769.0743910957      789.0474835165
     -194.709122182300007      193.505620283300004     1      702.6400887933      748.9343639548      798.9446039850
     -194.444307046000006      192.468931618699997     1      711.0702755222      753.3841694189      779.7613627409
     -194.589193150299991      194.820067599200001     1      718.7216230842      743.7669094091      763.3421116126
     -194.500723200200014      190.901012156399986     1      732.3383364177      734.8781259020      749.9574539615
     -194.568463282099998      193.140061064000008     1      703.7017640283      755.3147949696      802.3002199278
     -194.589814112999989      189.740595490999993     1      716.9387314176      740.9949617297      798.3559144100
     -194.340768704099986      190.575410851399994     1      717.9731810961      735.4307426506      831.0915423729
     -194.349755477600013      184.630610984899988     1      722.9349766166      729.0378674719      826.0859569504
     -194.884309225300001      199.352319144000006     1      690.5680931749      754.7152397179      811.9625382006
     -194.985068850599987      196.895766454300002     2      699.1536004628      760.3879207007      784.2975177865
     -194.968516901700013      198.497335047399986     1      703.2791460624      761.2398104573      781.1492024950
     -195.126377318900012      195.104115547399999     1      706.6746835026      746.2583467164      786.3976170694
     -194.422977894199988      191.916432264900010     1      714.7736298919      754.6793549552      764.1587085405
     -194.429238225799992      191.836209218600004     1      718.1133094602      748.2238083033      762.5472059874
     -194.486081174300011      192.982282916000003     1      734.1950672218      735.3167971930      761.1071547062
     -194.107630072999996      195.043558034799986     1      728.4945441037      751.0521278694      777.9307746238
     -194.120981373900008      193.709567064600009     1      729.8976587660      745.6309166462      782.2145961354
     -194.562886193200001      191.236152066699987     1      715.2962944190      737.6511079548      807.3136123003
     -194.059816836900012      186.553945275199993     1      719.0423611789      744.8947183093      818.9644679310
     -194.661236214000013      196.902983908700008     1      716.9236414286      746.7482397175      781.6835610275
     -195.000324556200013      200.551187080500000     1      714.1280737974      753.2241171075      778.0708370187
     -195.161347287399991      199.929265757800010     1      689.0766220154      751.3706381068      807.2045038610
     -194.700047207099999      197.381520596099989     1      722.8863670517      747.3086996643      774.3668748402
     -194.841114721299988      197.414368564499995     1      714.0482113246      736.9067718648      782.2490149229
     -194.741396636300010      199.796909230000011     1      692.3684631331      744.0432744781      827.3723669746
     -194.966529644699989      198.575908806000001     1      696.6531228359      744.8043314920      813.9827578880
     -194.523454914500007      193.574456791300008     1      727.2119926199      742.1989234208      761.0484407008
     -194.930520457400007      191.700620912799991     2      716.9108635344      717.9867569160      814.9356768643
     -194.682873217700006      192.892119958499990     1      709.4183182524      738.9714336813      820.7797955336
     -194.389905928800005      187.843863843999998     1      712.1248351559      744.6818363906      816.4987814336
     -194.173702749799986      194.450012856900003     1      704.3151664019      749.4951470716      812.9499231013
     -194.469182319699996      189.035092551199995     1      718.2661455925      728.7163790138      819.7795194009
     -194.655802206900006      196.839772880200002     1      709.7978520032      739.1337984826      822.3612168562
     -194.392371300799994      190.930143362299987     1      714.3156844278      744.6428278849      818.7766174315
     -194.548877135100014      195.002023748099987     2      711.7151657909      746.3831872939      767.0040264786
     -194.403744613599997      191.477207089399997     1      710.6801926664      750.8493727934      770.0709295411
     -194.271144113499986      187.134667044699995     1      709.8172451108      744.6748658582      798.5636511743
     -194.278186901200002      188.123815721200003     1      718.6558833762      739.1603796313      794.9729633690
     -194.601223963299987      192.479028809800013     1      703.6889962922      739.3636530191      807.0422276666
     -194.739536922300005      194.902124204100005     1      712.0673528245      740.0256851423      791.4555457844
     -194.594208007800006      193.458742580599989     1      693.4605611632      759.7661952113      817.6267851284
     -194.620142163200001      194.760924312399993     1      692.0476069586      763.0094969534      820.6674397609
     -194.467106066100001      195.178310401000005     1      711.1032341635      751.6225328741      799.4129057121
     -194.735011930899987      193.888805100899987     1      713.9076746521      734.8237879808      791.6015225284
     -194.448500186100006      192.682996100499992     1      710.1845473283      773.0659955118      787.5546089944
     -194.447604972100009      194.233725314899999     1      708.2711587601      770.1546400425      792.3829454616
     -194.497559213199992      195.139939271700001     1      697.7487521567      778.2100939478      807.3959515653
     -194.429555071000010      192.892361711599989     1      702.9634422060      769.7714115323      798.8975333970
     -194.531026982100002      191.119663331600009     1      712.3297500990      744.2913440918      785.6083812678
     -194.507458567100002      192.667632197800003     1      723.0939484477      743.4344669380      781.0117446555
     -194.886473334899989      197.725725688399990     1      707.9747484982      735.9511183311      788.4984591896
     -194.924213633899996      196.593982835399999     1      714.5651939077      737.5694615787      772.3869574144
     -194.101583921800000      191.325610744500011     1      723.2426229222      751.5981584136      778.9431237171
     -194.221169565400004      196.140408679899991     1      738.3536917598      746.2678749494      764.2347211517
     -194.276856785299998      198.347623548799987     4      731.2954539309      744.2888886493      774.7726024773
     -195.047401231999999      200.397436518599989     1      703.8424214875      734.8367356887      832.6751781159
     -194.008307259699990      191.340420488700005     1      716.9883403318      755.1667747771      791.5703587864
     -194.431697586399991      194.891366236300001     1      722.6216317462      751.1449188023      783.3658094010
     -194.088337906499987      185.373178989100012     2      704.0246680966      757.1615322673      790.4969496161
     -194.285911918599993      194.584650897199992     1      719.0090353332      737.6383560234      814.3087163346
     -194.423387195799990      192.120970875399991     1      711.2164353265      747.5192081631      816.3429366365
     -194.365788557600013      196.495796586599994     1      728.2247039976      736.3742176719      812.9219519204
     -194.404841885100012      194.209266871099999     1      717.2374136811      740.1287054699      821.9711030447
     -194.410915891600013      194.317952300900004     1      708.3100338117      749.3603687842      823.9422635021
     -194.392665933300009      193.651568948099992     1      717.2120822674      748.0280837479      816.0807850672
     -194.497542310499995      192.706745997100001     1      710.5907938862      750.2776178016      808.9021429461
     -194.176870031300012      192.780943542800003     1      719.0385688515      753.3461293008      819.8383997731
     -194.535582665600003      190.938264150000009     1      720.2654694199      739.6477964228      770.3037528500
     -194.505702322600001      191.646826817599987     1      730.1520088109      734.1287048583      768.1831053665
     -194.263059899399991      190.404737210500002     1      711.1046136469      741.6992804793      799.6161675437
     -194.682186020699987      198.023304774800010     1      722.1463100814      735.5368521531      787.1491674099
     -194.527997397700005      194.493092299000011     1      716.1610420283      744.2575478017      777.8663748431
     -194.813821908300014      190.850377888299988     2      723.2025283247      724.7155871102      771.1453213232
     -194.720391831099988      193.495514497300007     1      723.0464299032      735.0520906556      769.4835462807
     -194.112203032899998      194.065666465199996     1      717.1976530377      748.9947161325      801.7785722530
     -194.452354908600000      192.210084254200012     1      713.5882942293      757.8085620744      798.6710984021
     -194.718270243299997      196.513888353699997     1      718.5791928351      748.2706842046      789.7862000310
     -194.792175928400013      192.996232207100007     1      714.5534152607      752.1000080516      773.1900614853
     -194.791212469599998      195.103868579100009     1      713.0281005150      754.1987008829      783.9966363545
     -194.508433004599993      192.188845182899996     1      713.3944556245      756.8171237325      790.2966246344
     -194.576529997400002      197.264313976500006     1      712.4584190103      751.4399250218      808.5945894358
     -194.412406406400009      193.045175495499990     1      720.4050955414      756.1331474447      795.0140077618
     -194.368320262100013      189.781427614800009     1      717.7485577583      756.4496194819      791.4524178253
     -194.371247366799992      190.443290647999987     1      716.5187977584      761.0302886149      784.1563268697
     -194.422641017699988      192.858431627700014     1      717.9214043932      758.7382670724      779.8792383258
     -194.449095289399992      192.268003215400000     1      715.7136958954      757.0235416913      789.1400440571
     -194.364605453499991      190.035676187299998     1      720.9845316388      756.1834148539      773.5253742556
     -194.467597227600010      190.010897227899989     1      716.6782840403      747.5851203424      766.0098636673
     -194.461518136499990      188.273201606800001     1      719.5503063788      745.0331641960      760.6514602297
     -194.645250450699990      194.853205981000002     1      717.8970280764      733.3144752316      817.7802494693
     -194.729155298199998      194.120859989800010     1      719.1209516143      734.0338433890      812.5374773404
     -194.617539048800012      194.942228480300003     1      724.1232923847      735.1763326484      808.7409548966
     -194.882842133100013      198.336681634499996     1      710.2700866495      752.3321904188      785.9753135908
     -195.008641621999999      198.373112132899990     1      701.3379723154      752.6915877228      804.4815630581
     -194.616020632100003      194.449251768799996     2      725.4523610777      740.5593850522      760.5612818386
     -194.458586348199987      189.396845262999989     1      731.8410226542      736.3800490297      749.5122169641
     -193.974453051000012      198.843998574099999     1      674.3037554607      787.4313342824      813.1992532693
     -194.241229040900009      195.515779690399995     1      681.2840413735      775.4612914788      818.3575702822
     -194.384489757700010      192.074817051699995     1      697.9219662186      751.1315277620      813.1090588703
     -194.740369785000013      193.803135081699992     1      711.2392533516      744.5738387791      808.6966944539
     -193.873592214500007      188.919141571099999     1      695.7027500541      779.1821650562      794.8098780714
     -194.120618695800005      192.580098953400011     1      693.7162913701      774.7274884569      804.6847887383
     -194.111496312800000      190.619675352799987     1      689.9390339188      775.0459384848      808.5018993193
     -194.386097511700001      187.880464700599987     1      699.1794975183      745.2940057931      811.7635013901
     -194.639381148300004      192.760198662300013     1      690.4598981296      759.0099174354      819.9380049735
     -194.587340235099987      192.392851889000013     1      690.3387407677      783.9069099267      805.3838253665
     -194.450262475899990      194.888584366499998     1      715.3505460584      739.0876291398      821.3162712337
     -194.708118633400005      195.527971511200008     1      685.9489260761      762.5728697187      847.4830686056
     -194.851910778399997      194.791012093299997     1      690.9755071845      747.3368668817      839.6252732559
     -194.444776554300006      187.915485156500011     1      709.7492738842      741.6178974830      835.8884050531
     -194.865711343500010      200.223296324399996     1      714.0942788667      748.9409264958      777.2305531869
     -194.369713500699987      189.385804601500013     1      706.8969984110      742.7876801151      817.2987416019
     -194.407116632999987      191.029939408300010     1      684.1270343282      767.5553654251      838.4413903727
     -194.440244254600003      191.704523440200006     1      725.0183706367      728.0795978870      839.7543602349
     -194.458339464599987      196.952388384899990     1      704.9351187623      752.0547466261      803.9795682896
     -194.458441291599996      195.311865781899996     1      711.0623015106      749.0611959834      799.2161070535
     -194.461086685900000      196.646805481099989     1      708.9605812403      751.1663500800      798.1465709821
     -194.280653581199999      195.066004500699989     1      712.1890974956      745.9625353475      793.2893591849
     -194.602107970699990      188.340389714400004     1      709.1480216220      735.4947734795      836.6398664468
     -194.648110463699993      193.942865982600011     1      704.2140286783      729.5860322371      856.4297202392
     -195.023921766900003      200.588260052799995     1      709.1356201056      729.5919494037      812.6958764523
     -194.643116101400011      193.477940352399997     1      694.9524923723      747.2421498650      855.1615537641
     -194.692900516399988      189.043891184500012     1      695.8686455301      746.4860029093      834.6408999216
     -194.646660822400008      190.647149219200003     1      706.2695977975      743.4378214503      795.1837791423
     -194.747922609000000      194.132701802700012     1      718.8302282876      739.2542415136      781.5053807598
     -194.694225850200013      192.292602170799995     1      713.6992398181      738.8334704124      795.9243898579
     -194.413953152099992      194.131074720500010     1      708.9957156062      759.0856140500      784.2527035331
     -194.549325896999989      191.727505938399986     1      714.3988588828      743.7828914439      777.1242516041
     -194.750037516100008      192.927485801300008     1      711.5160650817      744.9686812118      786.3614948494
     -194.034063896800006      193.527420756299989     1      710.3321090410      773.8965503839      777.6035992466
     -194.175383439999990      193.532020461999991     1      729.1520915393      738.4828219072      791.9057726448
     -194.113818037500010      193.741063971500012     1      718.3855999629      753.5035380109      789.7576204453
     -194.205565890099990      195.547829151900004     1      713.8697583490      761.5657851856      805.4503326861
     -194.505238374899989      197.850889009199989     1      711.3031123294      761.4671116065      796.3922397197
     -194.472955455400012      194.889715058399986     1      720.7974566045      738.5143616460      799.5667410943
     -194.051544187199994      185.186088294600012     1      702.9779263728      757.3290532979      785.9502330237
     -194.423416558800000      198.095864354700012     1      704.6324420911      758.8168698732      789.4181812387
     -194.225363705099994      189.971402900199990     1      711.5206425160      749.1515395641      785.4933411866
     -193.826737501800011      191.322279097200010     1      715.8750903261      766.2915200888      778.8848170337
     -193.769884475699996      189.426068290199993     1      727.6923612468      748.0348030130      773.2202704771
     -194.498641695499998      206.517820139200012     2      717.4326038811      749.6414902919      787.1717162794
     -193.914419524300001      190.377444343799993     1      724.1494304752      757.3067196455      770.5799367582
     -194.283529313200006      205.000144983199988     1      736.9395912376      746.9721139273      768.3850083920
     -194.178815497599999      199.003791154400005     1      738.6326947868      744.9326026042      780.7841141820
     -194.074686894199999      199.392503418600000     1      731.8473081748      744.5571818693      785.2927036194
     -194.046364714199996      191.397759949400012     1      710.1697711675      749.4223569948      796.4513309484
     -194.050807977500000      194.019956782000008     1      717.9146397542      740.1979268661      802.4769833453
     -194.639846918800004      195.851304918300002     1      719.6703957968      743.5510708312      790.6322238608
     -194.639876053699993      193.526210750600001     1      710.9788576207      754.2828951550      785.0396510461
     -194.436955386300014      193.094325423800001     1      707.4922863843      759.4847712573      777.4917174982
     -193.936785251400011      190.531774698100008     1      721.1768806702      753.8111671407      793.7958459994
     -194.732422316999987      192.648629962099989     1      706.7809758557      742.7826336698      811.6275938908
     -194.799456551199995      198.991018476600004     1      700.4467314521      744.6187555384      795.6399767603
     -195.152567812499996      199.200194991100005     1      698.2935979550      750.1512902048      798.7786066531
     -194.549148708300010      193.182486079400007     1      696.6469107449      770.5425704523      795.1418344967
     -194.687398623000007      195.509272491300010     1      701.5200819279      768.3618805470      784.0629914209
     -194.713856702399994      196.461678810600006     1      699.9144385743      767.5350949096      782.8154730640
     -194.841499786800000      196.525919358200014     1      696.7467600983      769.7070432146      780.9867395531
     -194.362821824799994      192.828370405899989     1      721.1993699175      741.0160966647      799.8456036251
     -194.533222448200007      191.565823892699996     1      729.6607685912      733.2941593467      755.1653469491
     -194.702526216199999      193.822557062700014     1      703.0846835595      747.3978890561      783.4943629357
     -194.879279441199998      199.384093815799986     1      706.2222494071      744.7926078123      788.6296809877
     -194.927666565300001      196.437148551599989     1      698.4346201734      767.0523661731      779.1008976832
     -194.945261387699986      197.541907119900003     1      692.0432790597      774.9771560210      780.3158829639
     -195.026912044699998      196.917666593000007     1      704.4910381167      734.7434885876      805.0957864238
     -194.731316249200006      198.513614176999994     1      724.2087515937      738.0633328737      782.9468270162
     -194.803371470099989      199.328441344800012     1      712.4877788134      748.5730173803      796.1453537251
     -194.799892149899989      197.903501384000009     1      700.6248500783      754.2945197282      801.3623096832
     -194.812297235399996      197.001430408099992     1      693.0291659378      754.7175368282      813.6582783064
     -194.809905439299996      196.965763019799994     1      692.2849649791      755.5436858570      813.7812469896
     -195.085055655399998      197.612399407900000     1      688.7039295990      752.0560805130      815.1941919741
     -194.846269347000003      197.442084160900009     1      706.8514205131      736.2440964234      811.9272279521
     -194.772734047099988      194.451301201000007     1      712.1829004892      735.7581718343      811.3834098382
     -194.398528116499989      186.348753445800014     1      707.6763290678      744.1669471641      787.0599654761
     -194.406972145800012      186.694705607900005     1      713.9118027174      733.6147398746      795.0709955335
     -194.436944077800007      188.081694487199997     1      704.5414869773      742.3155131181      798.4404032179
     -194.416863517699994      189.383233339599997     1      701.8877152596      751.0067961478      795.0408309224
     -194.856360327299996      198.306721800399998     1      695.3336762005      749.1340542976      810.8051130652
     -194.433756115499989      190.756153916399995     1      706.0175587315      748.5926858962      793.0704795461
     -194.257634758899997      186.220229256000010     1      705.8362326620      740.2755597591      817.6212265442
     -194.259581545400010      190.825647785499996     1      700.6365521054      748.0993761215      822.6877469704
     -194.229756673899999      186.793966971999993     1      711.9254392717      737.0095254234      819.6726661556
     -194.679170106800001      207.873278803900007     4      718.3732109546      726.0171047705      803.9672670200
     -194.353005883799995      205.492910673700010     1      722.9708951673      737.4903564404      803.5489864473
     -194.523458984400008      192.215741851100006     1      722.7228046077      746.6202330513      771.2801562255
     -194.444868432800007      194.641720802399988     1      717.4347602089      742.5311454634      785.3869075803
     -194.855502863400005      190.107783780099993     2      738.3236296629      744.2709611672      745.3258253015
     -194.562682809499989      195.684639055300011     1      705.9165603060      725.7200572094      860.9470240172
     -194.531156801999998      194.250587974300004     1      707.9969058740      731.0348409959      862.2929441472
     -194.715868694400001      192.512358541800012     1      708.1127497832      748.5900277664      803.0316085887
     -194.853966879399991      194.371830060599990     1      715.9003801760      756.5611814676      774.5127290194
     -194.871591661400004      194.536638639100005     1      711.7538313527      748.5806997257      783.7480701405
     -194.833132433299994      192.166750630699994     1      711.2266612549      753.8277249946      782.7122466045
     -194.636582927299997      191.990270137300001     1      729.4197199391      742.0383680919      791.7203559285
     -194.654469763900011      192.908573159700012     1      716.3381366326      749.1605043847      794.9796175616
     -194.370405908000009      194.792465558400011     1      721.9007184866      752.6474649516      791.8287027393
     -194.389959148299994      193.375162591300011     1      713.7464937415      750.8625219362      804.6103615583
     -194.050114020699993      186.586483980899999     1      709.6302581299      743.5623474282      834.8194880688
     -194.670293641600011      199.298282076600003     1      693.8802600771      768.6410086755      796.8524940164
     -194.827477531800014      195.625048477999997     1      706.8761456176      749.6023829621      788.5823782339
     -194.823048510500001      193.440131970799996     1      706.9955113108      752.7807115800      782.7650082205
     -194.815503743499988      192.351958104000005     1      704.5641943066      750.0029264774      788.9280628901
     -194.781302769000007      194.883599074100005     1      710.4048739551      740.9489789954      777.5986990576
     -194.806994211800003      194.782077028799989     1      712.0321124388      731.2593231125      782.6016300288
     -194.847107898899992      197.026807253500010     1      714.5361944402      736.2467343230      778.9365019305
     -194.708894944099995      196.251604527799998     1      707.1198054599      746.8769359205      782.9237666404
     -194.713574104600013      197.239106590700004     1      703.9373884043      755.5978891387      780.5323507626
     -194.719501408300005      197.482032146800009     1      696.1413954976      765.9399878067      779.6431598778
     -194.683379434100004      195.522641061099989     1      696.8158945228      760.0576582399      796.2459837888
     -194.762904063299999      196.558483202300010     1      698.6599039753      752.0204266782      807.1395024311
     -193.845002929700001      195.059319872799989     1      704.2290346125      769.5215008749      788.6814945515
     -193.864776923899996      193.593222578600006     1      711.5177021695      766.1522580984      793.1032875510
     -194.230772160300006      192.900044491699987     1      717.8961614717      742.6633163634      793.3816149189
     -194.881181315300012      193.510415501900013     1      714.0264067432      735.1771932814      771.5242953238
     -194.436494845400006      192.498529730299992     1      655.0846526333      781.6249522668      869.1171549280
     -194.162796624599991      199.058561881999992     1      695.1597103825      767.1950169691      797.2041784395
     -194.232830217399993      197.876374816300000     1      701.6423732308      761.4815030315      791.3378967186
     -194.256066406700000      198.103460397100008     1      698.8039193481      757.4587345757      798.0972193993
     -194.251785741600003      195.861426097899994     1      710.8987361126      752.9544790019      789.3031148722
     -194.125405600499988      191.169149615999999     1      719.8104927338      740.2087626419      829.2261535998
     -194.121038809499993      188.035097919300000     1      718.9069855708      738.1214261535      828.3710328785
     -194.120597550300005      188.094478334700000     1      724.2082370230      735.4945058277      823.3868051371
     -194.128303636400005      191.336067355199987     1      726.8639516121      738.6008631928      819.8019524392
     -194.197561696999998      197.908266051999988     1      706.5744755118      754.5032764284      805.6622334967
     -194.473910790800005      193.418520044800005     1      717.6445748886      750.7474770511      797.4212196625
     -194.648677870900002      192.987868205300003     1      697.6390059357      765.2378796549      792.6639591691
     -194.891015935599995      195.460624031599991     1      698.0377458020      750.7148892876      801.3931595237
     -194.310433540800005      187.807611158700013     1      715.9287566262      743.0216433595      789.2285028124
     -194.680626748000009      195.917375973100008     1      715.6633182352      732.1814433433      802.8887027248
     -194.712034347599996      196.617333818399999     1      721.3514565813      729.8611629525      800.4391352452
     -194.754677351400005      195.126255968000009     1      709.8615117399      746.3236061540      791.2599863591
     -194.707179914100010      194.227547624700009     1      704.4648310256      747.1699629059      795.0760919692
     -194.633712522899998      191.498445981400010     1      703.8665030820      745.5359902242      799.2691881709
     -194.698489062600004      191.348931978899998     1      704.3043483351      739.1214605955      804.0308288914
     -194.700797584300005      191.162266296100000     1      707.1691847027      735.9565678745      801.4909882471
     -194.170695441800007      192.255352346100011     1      700.8173444432      766.0836471973      809.7768279465
     -194.599806484900000      191.910711256300004     1      712.8482579694      739.0204552146      815.6935533171
     -194.128436714600014      194.201702786800013     1      702.3087765174      756.2417004182      801.9315703777
     -194.318451987600014      194.836914926899993     1      713.3582028075      746.6937675309      794.0267994219
     -194.110598887200013      193.122423599699999     1      706.0122711456      756.4694903519      789.6333311619
     -193.951204761800000      189.664521126300002     1      709.5687435669      763.3953982924      790.3466283982
     -194.771048661300000      195.383428342299993     1      702.2309388299      767.4417173897      777.5444142857
     -193.999906196100000      196.242516525000013     1      715.4978950445      752.9144817993      796.7686523221
     -194.911430892299990      195.420245136099993     1      717.1821904778      742.8675901919      764.3162501233
     -194.230512059400013      192.372634405199989     1      713.0857801342      739.7529432901      809.4470898885
     -194.569253145400012      194.309186172199986     1      719.0086037303      733.4320324078      812.7174244163
     -194.175024196799995      196.254851252700007     1      717.8200535320      745.7160916944      795.0115767708
     -194.616555095299987      193.212359057899988     1      703.2039776997      760.9376826155      788.1272772134
     -194.616620323799992      193.151765227499993     1      703.6138466728      767.8472053537      781.6502736839
     -193.934602369000004      188.269034381099999     1      713.1673101835      745.0119118766      806.5274817455
     -194.635777520500000      191.720066163500007     1      710.2683106026      736.8614206519      792.3804296537
     -194.646606167100003      195.723391482199986     1      719.6380552389      751.4961196763      783.1553164667
     -194.625972449500011      195.425964606500003     1      721.4918444850      741.8466890996      790.0470068785
     -194.617292385599995      192.761460069599991     1      713.9092780502      754.1967621280      780.9994756743
     -194.594139011599992      192.530264790600000     1      705.7222477580      762.3003576987      782.0207979757
     -194.537965890099997      198.144418719300006     1      695.4735342992      783.5186158102      791.8677721185
     -194.606016511000007      195.242350201899995     1      711.7044108980      751.4750558795      786.6250110425
     -194.746324393099997      197.327124419699999     1      709.9814728441      738.2380629584      798.8595053467
     -194.708959218500013      195.830693718300012     1      706.6739047366      742.5243660359      798.9053278133
     -194.648391615700007      195.044225571600009     1      703.6216822335      753.8856951518      791.8549034941
     -194.744666367399986      195.170694174299996     1      710.1178568902      754.1749593002      775.2347010309
     -194.623408144100011      193.695692149600006     1      713.6533397967      750.1712157194      775.2240983266
     -194.411838505199995      194.918614953499997     1      711.9333030829      744.8147882016      798.5563356096
     -194.443239736200013      194.085083683699992     1      716.9728366125      748.0021292654      780.3634395821
     -194.854734943500006      191.022632122499999     2      736.5068757255      743.1585860647      749.4709971790
     -194.089332543700010      195.921989533199991     1      706.2583181362      756.6805641451      788.2160940500
     -194.482529600699991      192.080335617799989     1      715.3953760554      732.8941156439      813.4205294174
     -194.278760992799988      191.400266472200002     1      718.3091786660      736.3587976588      824.2161208620
     -194.180187381600007      187.766527187799994     1      719.2015238838      731.5889365479      818.2091068287
     -194.233764415800010      191.103701550599993     1      720.7048109799      729.7159547650      832.4820474826
     -194.614125804100013      193.466490580699997    10      705.8312123006      753.4279676080      753.4279676103
     -194.700466547600001      192.924636938300011     1      694.7643547638      753.5100931527      801.4177481823
     -194.458575341200003      194.249731344600008     1      715.1799089351      749.9011769475      792.3890416928
     -194.640079697700003      196.952074095400008     1      718.7640041282      756.3044197269      793.6321071434
     -194.679607868599987      196.416759802900003     1      709.0617974701      746.0671363539      814.9540276922
     -195.157599145999995      201.038444264399999     1      685.4840151182      756.4217552296      836.9125195671
     -194.231385468899987      191.967961456199987     1      724.8378148865      740.8173531897      786.3768789778
     -194.553384031599990      192.658562882199988     1      712.6583704792      735.1282426389      816.3936225917
     -194.298414896200001      190.354645341200012     1      697.9225059298      754.9432720005      799.3399152068
     -194.399997167999999      207.007174612499995     1      689.2607069275      785.9940758914      809.4955184338
     -194.381602355199988      206.520626882300007     1      692.2725616713      766.3642559190      822.3700170382
     -194.402384360300005      207.184030106899996     1      690.4268235547      774.6073625303      817.1322783476
     -194.497810294000004      206.623236466599991     1      719.4330092775      752.1113066758      778.5185183574
     -194.091589780699991      193.963020516999990     1      719.3019432660      745.6718004673      811.5992501838
     -194.236143913999996      191.747331107200012     1      715.3812546537      753.8737674976      787.0079104060
     -194.291814154700006      195.982209788599988     1      709.8870612613      757.0441653421      798.4132028328
     -194.737623036299993      196.041993919300012     1      710.0365864205      756.1480921201      786.0930679641
     -194.746259513000012      194.695456302499991     1      707.5903451248      752.2909788957      790.2290656236
     -194.726636559899987      198.992971728899988     1      692.9946140038      745.1036797388      844.4425540124
     -194.716277856099993      194.856320617800009     1      688.0509649731      749.0027988072      850.3414759772
     -194.845300507600001      199.417062360100005     1      682.9181839295      773.4350295681      812.4068254890
     -194.653913178500005      197.646754974599986     1      692.2062157558      781.1615875772      798.0677451331
     -194.603445113399999      194.624916796799994     1      710.8066553283      752.7000098709      790.9840219975
     -194.602477151300008      194.575866730900003     1      710.3558193014      761.0449452804      783.4040052311
     -194.491137176600006      194.040223493000013     1      699.4290366074      764.4531786926      788.7842951383
     -193.972123944600014      189.192176101900003     1      706.5276152951      764.7248870402      770.4187611892
     -194.468633983899991      189.827798981299992     1      718.0550725108      729.7627365851      819.7887582098
     -194.439186338100001      192.654042436800012     1      710.1567140722      740.9005713932      821.3195548910
     -194.549693449100005      195.443018152399986     1      711.9422123563      744.1738108234      819.2040450465
     -194.528475633099987      195.386724007900000     1      715.1460244384      739.6166994304      816.5801204207
     -194.577802459299988      192.459284768600014     2      711.8935310451      754.3840108994      790.4114472909
     -194.108354034700000      194.158622295300006     1      701.5237971307      766.3077973082      790.0968127854
     -194.225366622600006      197.975468953100005     1      699.9082221176      760.8552705219      794.1297879265
     -194.721447525400009      194.665215610199994     1      715.8542083471      732.5877379710      786.3393682111
     -194.820617887100013      194.971745579599997     1      708.9230985753      753.7747060753      800.3136396239
     -194.630623603299995      196.837474845099990     1      716.7858008893      758.0477057695      794.1415445520
     -194.561933537199991      196.560983808600014     1      702.7483693531      777.0107573834      785.3394925351
     -194.549298297099995      194.498105232200004     1      711.2413626334      753.6180023465      789.5252192705
     -194.535387349300009      195.103050539999998     1      706.0607481751      759.0624725989      790.6620321742
     -194.494218960500007      197.473491990000014     1      698.5193024162      781.0899055607      787.8532545529
     -194.711755016100000      196.924283613600011     1      705.9664434467      765.5720143038      786.9064520731
     -194.692033362699988      195.524907740900005     1      700.8788328537      768.8643336554      788.4436651803
     -194.694792384200014      195.523290939199995     1      704.8802812113      765.4440725548      786.5551592604
     -194.110754593299987      195.605239983899992     1      699.8787522681      776.2108313465      789.6305036989
     -194.654920007300007      193.164856982499998     1      699.5679285983      764.4464945911      792.7642278733
     -194.685580441399992      196.502779076200000     1      727.8706325917      743.0016183594      772.4096095163
     -194.489932934699993      188.717822207700010     1      723.1908721402      743.6114428459      747.8303713817
     -194.718766096400003      194.705928240300011     1      696.3323764587      757.9383667715      789.1736179038
     -194.722031409200014      194.976422554799996     1      688.7990218539      762.8006762604      798.5487822250
     -194.218646702499996      187.632226501800005     1      728.5027660291      737.8858681430      784.7290131894
     -194.215982762000010      189.993005878699989     1      723.4325147835      746.5618974831      781.3412391290
     -194.557041147799993      193.405120398599990     1      719.2909721880      761.6867760032      763.5686358620
     -194.357901454600011      191.635009399900014     1      714.6985719016      723.0886315356      831.1232217831
     -194.494425790999998      195.194655819199994     1      697.8892656977      741.2375083926      841.7558610295
     -194.460243785599999      192.638690620000006     1      698.0148248242      742.2059210597      833.5829310322
     -194.458035760000001      192.988442760499993     1      699.5769095394      742.6232753100      829.3921258734
     -194.112428505699995      191.003802438299999     1      712.9726957849      740.8233002666      802.6129937000
     -194.115757543799987      196.766429618699988     1      696.8031455663      753.4203177879      820.5837846928
     -194.197492722199996      200.035774258099991     1      696.3479592976      751.3468774440      820.7395990507
     -194.822166402400001      195.375243495400014     1      714.2795956046      742.8584290694      773.3509863096
     -194.520186671099992      195.299663693500008     1      720.9871889456      740.3219716326      790.9220063906
     -194.517673508600012      193.957449949600004     1      721.0547296440      742.6259868762      787.0821587267
     -194.534094594200013      192.244809445100003     1      719.1014026093      737.6313792352      793.3214873205
     -194.528739441999988      193.193394636100010     1      708.2380031438      749.6158597716      797.1068094303
     -194.560393548799993      192.152444715400009     1      706.4159369890      745.6549355420      802.7697054892
     -194.552287225700013      191.271415720699991     1      715.7071772916      734.9631756392      798.5218131309
     -194.461101564399996      194.046473760400005     1      717.9513140113      731.9943743583      798.1605845183
     -194.159078770999997      192.362900451999991     1      724.1967243224      740.3514633129      803.9073868895
     -194.151788315900006      192.352527460000005     1      718.1715219259      771.4194374068      788.2775859857
     -194.545344580400013      190.401582630900009     1      718.5519087655      742.3869697859      799.7686966034
     -194.059365632599992      190.380146084800003     1      717.0362930758      758.7296937694      804.9442816596
     -194.687651375600012      196.343084628599996     2      711.6397383482      729.4619171035      795.1899871742
     -194.099429163800011      190.125574407699986     1      705.6404128322      770.3778226332      790.2354798288
     -194.757599538699992      196.602025390699993     1      673.7251781192      782.6853774620      827.9678589634
     -194.598739144000007      193.183320424300007     1      691.4075935850      764.5193129075      815.1405501292
     -194.229588248400006      187.805156982800014     1      697.8503750053      784.6121393652      797.9057170896
     -194.603032495399987      195.903926329699999     1      711.0719312600      759.5845919215      796.9859543330
     -193.998986717799994      186.871849461700009     1      720.5451262258      773.3705129702      778.7015682714
     -194.029503628300006      190.768534364999994     1      716.7511621305      771.8564080812      781.1020521857
     -194.647281167899990      187.841982854000008     1      718.2816333368      734.0905940025      766.0857676404
     -194.649056339400005      189.460295527900001     1      722.4145813857      734.1711849621      763.2184040691
     -194.643739570999998      190.481265933200007     1      722.7614527081      742.6603021859      755.6203265870
     -194.697516353699996      192.505969104200005     1      703.7692897731      745.2265840725      800.3623377758
     -194.388077081599988      188.538756381700011     1      722.1583020436      739.6110277799      761.5951835088
     -194.538710056199989      195.081635310600007     1      718.6011810668      744.3791399945      773.9496736829
     -194.417859438100010      191.129486252899994     1      727.8493323740      737.4166185622      793.5636907096
     -194.014143586399996      185.375094929400007     1      732.3011825567      750.4329939590      798.4842903791
     -194.125850249299987      196.800423652500001     1      704.7125182095      761.9033419067      827.3394848877
     -194.892050638200004      195.541021905099996     1      720.2590764978      735.5681678713      766.3008729746
     -194.715898284800005      193.725725680500005     1      719.8202716450      744.7402505614      761.2831860084
     -194.647727289899990      194.832003479399987     1      712.8435807506      752.4119009600      798.0208949337
     -194.805439153900011      193.963979323300009     1      710.5183030342      740.8447618460      777.3506382933
     -194.098539429099986      193.288187514500009     1      729.9729263379      750.8972520490      775.1077408737
     -194.261944400799990      191.688587376100003     1      714.0670060452      744.7877763792      837.8668034489
     -194.242777204199996      194.264648079599993     1      727.3575815030      737.6069967958      827.6287366000
     -194.143508237499987      193.003806968499987     1      711.5825880902      769.4872031527      810.1633009023
     -194.167913945000009      191.319563664800000     1      717.3219938167      759.5068931318      796.8444985382
     -194.412184988400014      192.042947178300011     1      699.6012269850      770.6696233574      807.4488597056
     -194.812720877499999      198.283984975700008     1      710.6689743612      742.9843875413      793.9780629821
     -194.911713978600005      197.394677974399997     1      716.3535048484      741.6966455313      770.3065135225
     -194.921315336199996      198.277397188900011     2      710.0923085405      739.6734365289      780.5695740800
     -194.777573482399987      194.450527026299994     1      715.1207316117      736.8036974585      772.9114171012
     -194.758330034900013      193.671551913000002     1      721.6649598190      732.3398639852      770.0431816479
     -194.758282113099995      196.021123838899996     1      696.4183332315      762.7707224654      791.6225041356
     -194.443298882300013      192.743810755600009     1      721.8143466017      733.2017731831      820.3504074217
     -194.448757621299990      193.742896445800000     1      719.7106525170      737.3210208276      809.5201302382
     -194.361196654200000      189.938833239399997     1      714.9493270140      747.7153567818      814.5281050013
     -194.362259607099986      189.074370613599996     1      722.3604745164      739.9067832211      801.1152601348
     -194.216529384700010      196.177105363599992     2      694.0090510781      768.1622843179      789.1289889082
     -194.220048081700014      195.938347362200005     2      697.4033144929      768.8026138042      786.6333449342
     -194.043082084800005      196.855587071099990     1      710.6920704647      755.4003188713      800.2750435516
     -193.923855239599987      197.690582896400002     1      712.7723233040      748.4885013465      804.9575666169
     -193.970089754100002      192.467434012100000     1      714.4186643716      758.1104928260      783.7208486588
     -194.510462654799994      192.923216484600005     1      718.3709583189      745.8294498815      768.2854617226
     -194.564218312300000      195.563679175999994     1      718.2487481086      752.1593547450      764.5451774306
     -194.526869819300003      192.127353962699999     1      717.1418029951      751.1320714798      768.4376577177
     -194.559816106600010      194.568676711600006     1      712.4240691716      750.8731394082      773.7056913167
     -194.221117630999998      200.992917808599998     1      709.9670258380      747.4883412439      800.6117684238
     -194.189195644899996      194.846784712500011     1      716.6803219955      763.8429833726      790.1880360129
     -194.196816735299990      194.170774912300004     1      710.5782521467      768.8216766996      787.9137482703
     -194.419283161200013      193.140557530299986     1      701.9752457058      766.6546316423      777.7208391156
     -194.221691322299989      195.218871518399993     1      730.3929715072      736.4649158503      818.6639514302
     -194.387760815000007      190.315428895600007     1      704.1736404810      759.9092405507      824.1797750139
     -194.721656773700005      198.575090023200005     1      696.6538609627      758.6044247651      800.6398996662
     -194.661064312399986      195.959553781599993     1      701.6050589551      757.7179481748      794.1312458511
     -194.701497428700009      193.310346966200001     1      703.5913835714      756.3098212865      784.0224669955
     -194.720357415800009      192.972424260299988     1      709.9466551311      753.9519792320      775.3299544767
     -194.197752941000005      200.529160825899993     1      727.6402936900      741.6032270895      804.7753450981
     -194.431257212300011      193.025794596400004     1      718.3672940638      747.9969138102      762.6625316997
     -194.419414730699998      191.857105088800012     1      721.3075179701      742.4268124454      765.9853262421
     -194.471388555799990      192.117757388400008     1      726.7475822102      737.1204043574      768.7546030356
     -194.725227746700000      191.032410117500007     1      718.9940726539      728.1841045573      776.9767847497
     -194.700746484400014      193.287584467899990     1      711.3370717052      737.6524535753      792.5162554757
     -194.620835261899998      194.705756051799995     1      705.7858687228      741.9323870028      819.2337964700
     -194.544433003600005      185.917511842000010     1      711.4671841375      743.5476549817      783.7108628945
     -194.423089810800008      189.739643502200011     1      697.9979254082      764.9493796850      785.8683085146
     -194.792161923200013      197.335703963399993     1      703.5570016251      744.5733197897      801.1428967684
     -194.734277433399996      197.329136780600010     1      696.8162969386      756.0109621060      802.2804208055
     -194.203747023700004      202.219857575499987     1      691.8174797324      759.4751070863      805.5151188853
     -194.088407619200012      199.833551160500008     1      698.1809655585      765.0854547211      803.7536352438
     -194.328428555500011      188.729852041300006     1      721.8796332927      741.1253914893      802.0934325999
     -194.413012982999987      190.400726992899990     1      713.0054529195      739.9798344960      826.0583475699
     -194.307099506899988      192.641109006600004     1      722.5668350311      735.5348641523      829.7052362476
     -194.316602324400009      188.243929962999999     1      723.4527031785      734.9674982211      820.2235943158
     -194.662192966800006      197.417384740599999     1      714.2828514738      734.9578121448      825.2540311546
     -194.912498528800000      193.891833580499991     1      706.6778947386      748.2248489630      785.3363594682
     -194.129748842999987      193.291955246899988     1      705.9660787834      756.6950141834      803.9986649502
     -194.503698766700012      195.746306155199989     1      710.6305073664      750.7902361033      798.9775864518
     -194.453027449100006      190.493243316699989     1      706.5637592378      759.8750647510      777.4847445290
     -194.835023366299993      200.113655271400006     1      694.6713319573      749.7744822823      801.9115671716
     -194.574630281899999      192.248447251199991     1      713.3783736919      745.0805380608      800.5643809760
     -195.033195837400001      194.599664364200009     1      679.6967812496      783.9548036770      804.5340937958
     -194.222852770499998      193.060015992600000     1      723.8560252060      736.7325097770      811.7224892432
     -194.443551409700007      194.783522365900012     1      711.3541661775      753.8609176382      803.8567622865
     -194.734199081300005      195.363966376599990     1      719.5900743527      738.7525598430      767.7037779448
     -194.730173454399988      194.549980586999993     1      719.0428226296      731.2602790155      777.1430031210
     -194.285534832899998      189.062690618999994     1      720.6507940334      740.9654986239      790.5763056086
     -194.256504529799997      196.003297625199991     1      713.0426049134      761.3905911167      785.9233146265
     -194.507603224500002      192.787044803899988     1      723.5835409841      738.3236805175      785.2644486751
     -194.025618529000013      195.622511744799993     1      703.6778207316      757.6630578047      804.5488681505
     -194.423127196299987      197.466832542300011     1      713.0181410249      761.0996272513      804.6728508293
     -194.566607384299999      196.076232909600009     1      708.5445675254      746.4663813335      826.4834880798
     -194.514563481000010      192.678575227799996     1      709.2146146630      756.4295450654      810.0583764920
     -194.507312876500009      194.939258307800003     1      705.7629112900      775.1166158852      799.1177260227
     -194.505001994499992      193.626740369599986     1      705.3310157257      777.5489488082      796.9551480267
     -194.826238575199994      202.136518394099994     1      689.9333529004      763.8423270704      808.5387641113
     -194.664472424200000      198.106782924700013     1      715.9576348973      763.9006684263      770.9983362252
     -194.019743089299993      197.497654500500005     1      694.5485375445      783.7120356745      796.6507509869
     -194.733326900399987      194.020484836799994     1      712.0548562320      747.0516666324      766.4750472917
     -194.111637441499994      189.135930960600007     1      698.7254161924      756.0667473796      827.5577531720
     -194.164825226900007      192.546494464799991     1      688.4182438817      762.3534549936      853.3086390209
     -194.125790072799987      190.445503406999990     1      698.3923475611      755.8287205887      832.9191661617
     -194.285981221199989      190.944893304400011     1      697.3823361633      744.2483220067      846.9813737292
     -194.257234959599998      187.939799144000006     1      701.7600795648      753.7032406138      829.5442961896
     -194.218850271799994      192.255738933900005     1      702.5375887639      753.3698320496      819.1976030609
     -194.398135331300011      189.300112255800002     1      700.3683275700      749.2245819912      828.0724689186
     -194.380292224599998      186.593072583799994     1      686.7678619997      754.4356438196      844.0511968821
     -194.309664840500005      195.050545335000010     1      691.3254275720      771.0039142770      828.4779536229
     -194.290172482999992      192.293868093800000     1      691.4105790788      770.8869135169      824.4100002602
     -194.290291255499994      191.327139283200012     1      688.7760245171      778.7733326932      816.1645808292
     -194.576755042099990      188.886462745100005     1      707.7097194745      742.6750236626      816.5936068755
     -194.828680107999986      196.689453478800004     1      697.8377266597      740.3188045125      819.8391468142
     -194.780754870999999      194.615273005299997     1      701.1572329758      742.9325231324      814.5485707313
     -194.842595939099994      195.790875500099986     1      710.7556626369      730.8237612347      820.4016831537
     -194.741119208700013      194.172353654900007     1      710.4990929210      735.4592792427      814.6580042972
     -194.625497510999992      187.806605512000004     1      714.3068215364      731.5232610907      813.2181003637
     -194.651744791999988      194.426394135799995     1      722.4922739011      739.5989239560      781.9286604332
     -194.692561348499993      197.413637488000006     1      720.2791800458      741.9529104357      781.0779816038
     -194.561798712799998      193.052332850800013     1      731.4785319962      736.7906396688      773.1861530021
     -194.577922849999993      195.226391734700002     1      724.1515197359      739.0101297998      780.7365119234
     -194.111097066500008      191.522910785499988     1      718.0410317037      753.5621793494      780.9603370104
     -194.452595711700013      194.133835175099989     1      694.7093659852      777.5727081816      792.5350056201
     -194.871946874099990      196.460570382599997     1      701.4196570177      753.6213239911      807.6071649289
     -194.864750356499997      196.385090769899989     1      692.4024007192      755.8961143203      817.6450958809
     -194.299025206700009      191.998511141899996     1      719.5821989898      739.1294486675      795.2449676608
     -194.294313551100004      189.472116688400007     1      709.8846250797      744.6708741952      798.4659105801
     -194.422678148100005      188.849271705000007     1      710.2558039349      746.5486572534      821.1461969086
     -194.690167726099986      195.268817038000009     1      686.7924191915      765.9206664499      821.2458152541
     -194.587110136299998      195.810999795199990     1      720.8383901205      735.5083221316      809.7025475989
     -194.833224350100011      194.373931369100006     1      712.3060334388      748.4349064684      780.3325737055
     -195.013945375800006      198.074522825900004     1      692.3550230732      775.4153405875      790.9411050111
     -195.012041226000008      195.531263564499994     1      684.9081295228      780.9609288263      795.9558970356
     -194.759874367799995      194.608012653700001     1      701.5979279224      759.0580459340      779.2550742036
     -194.457482122399995      193.052948076799993     1      711.0891157415      742.7752939242      820.3820889055
     -194.913125137200012      198.878884395299991     1      713.5044817535      746.7289832831      787.2125497907
     -194.438999638700011      192.592885342199992     1      729.6544396806      742.6014445453      780.3881220297
     -194.445454007600006      191.887485749200010     1      733.1616914704      738.2717733247      783.3322814814
     -194.393744226400003      194.911419485500005     1      719.9092757360      745.4787034410      787.0033018159
     -194.458897839799988      186.201569851300007     1      707.0916766357      739.7672852655      801.2242848987
     -194.725423078999995      192.642030960600010     1      689.6254104768      751.0655612953      843.2734542100
     -194.401003495600008      191.263467418999994     1      710.2223945294      741.7880641379      820.7897052166
     -194.668067878599999      195.357004605500009     1      722.2628915630      730.4895941671      795.3173062930
     -194.635640626899999      193.696855823699991     1      710.8423886340      740.4251635583      796.1850258450
     -194.563504746400014      196.585193635800010     1      721.1552413692      732.4692155934      803.2015087033
     -194.541608612499999      195.739498906499989     1      711.6707956315      738.6096513540      811.3730221223
     -194.856594696700000      198.428659355799994     1      701.6996163359      735.1958281799      821.0714076958
     -194.838819489400009      198.152568585199987     1      695.4910069014      735.5460942937      843.2753735769
     -195.249115631899997      201.311934824500014     1      699.8221812981      725.1740994074      847.1636948038
     -194.239306798900003      191.065387565300000     1      721.8235607051      747.8831763347      810.5135186718
     -194.024384526099993      186.498183297400004     1      727.8744231026      751.5427283764      773.1814331639
     -194.483256885999992      194.653112611099999     1      707.5164107581      760.1151616390      813.0221977021
     -194.107660260599999      188.888574655899987     1      710.2984449486      745.4083408051      821.8794707209
     -194.212522016000008      189.320087586200003     1      698.8252092921      750.7682760033      827.4377264630
     -194.211294775600010      190.450010023999994     1      706.4125088914      748.4558675492      812.1301246796
     -194.431932391099991      189.409456673600005     1      711.7074013053      737.7661256591      821.1074285169
     -194.435801346700003      187.550675124999998     1      714.9891718850      735.6466436115      821.1373563561
     -194.484816727300000      191.191315745200001     1      724.4177542603      736.3390633470      815.2423660369
     -194.498641305999996      189.175451105500002     1      717.8880275464      743.4006468417      821.8019251323
     -194.417535647600005      186.820433495799989     1      706.3796554692      742.8126198929      835.5877528017
     -194.398617936300013      187.712482429500000     1      709.4547962518      738.2048230885      835.2179526848
     -194.323712069099997      186.097463441999992     1      702.5154918179      743.1481317764      827.0761177236
     -194.317177765499991      193.146780308100006     1      713.6966979908      749.3805691974      807.3647063161
     -194.602240523700004      194.195383956999990     1      714.6890223290      739.9404235151      809.7935211926
     -194.593466453500014      194.058260850300002     1      705.8383505665      743.2836495997      806.3560395041
     -194.354291493000005      196.269287999099987     1      704.2419555902      753.0132320901      809.4008959653
     -194.359947785000003      193.369237741099994     1      707.5915959775      751.1311749426      809.3217241718
     -193.899647219700000      193.244165362300009     1      699.8202861914      787.2516332311      804.4095878414
     -194.600769883200002      194.278682970900007     1      721.0901491084      756.6404880340      779.2240879044
     -194.015541961600007      195.529008257800001     1      699.8054939261      777.4228194363      811.9547971576
     -193.967652517499999      198.468427074000004     1      689.9202416097      784.0439851133      812.6018496085
     -194.281318718199998      192.150436001799989     1      700.5987537186      773.1414714760      796.5652463925
     -194.519079463499992      188.636388935199989     1      681.1588952960      796.8843199072      814.4067784429
     -194.608038504500001      195.486446289399993     1      683.9030869423      790.6586988489      832.8692354776
     -194.687828236999991      194.858794998399986     1      703.0734832034      766.2329702803      834.3049443591
     -194.570755198000001      195.769357794799987     1      705.7743854059      762.6722263286      830.9881962138
     -194.451514557100012      191.516707374600003     1      708.6685639323      770.0795439694      823.9025918543
     -194.501834107999997      195.216558303600010     1      705.3175983293      766.1379776353      828.9032976115
     -194.834292432799998      194.251225458400000     1      703.5315776067      748.8542181841      791.5614223853
     -194.856724626800002      195.059619586499991     1      701.9289561951      761.4399462973      786.1666641759
     -194.865817081199992      197.549644186400002     1      701.5002295498      757.7541348152      792.2693755925
     -194.806864869000009      195.362692247100000     1      712.4102290845      748.8775512742      790.2430472357
     -194.965366907099991      195.384924502399997     1      703.6794886050      755.3792230540      792.4030636644
     -194.895252562400003      195.329269912000001     1      708.7395452958      750.8868389095      787.2165041107
     -194.785383543600005      189.235885545900004     1      711.6145803076      740.1281596876      787.1009022623
     -194.536825620400009      190.751584262600005     1      711.2381222427      752.4505784974      791.4328039647
     -194.285710346700000      194.190749070900011     1      725.2890350790      748.7693973675      787.2106070666
     -194.274495855999987      194.908618603700006     1      723.4709785427      755.1679566924      784.8795634833
     -194.274383389799993      197.498521571600008     1      716.6153319303      757.7906163651      793.8111978601
     -194.728448095000005      194.281738425800000     1      713.4614419015      738.4662205574      773.8238603802
     -194.846054898400013      196.592403073500009     1      712.4926506048      745.0115281240      775.3352178802
     -193.997018755999989      190.602517726600013     1      727.2523330374      741.9289140008      785.0432608900
     -194.667229599600006      195.895878917200008     1      684.8689006553      794.1652536794      805.2777219618
     -194.812850919900001      192.909406190999988     1      676.5967822966      791.6101178419      808.0504864373
     -194.448521918799997      190.026904604200013     1      708.6574469405      761.6183315571      795.9479002253
     -194.365646026500002      194.081183894199995     1      717.9346201986      760.1826997154      780.9911803727
     -194.798309277899989      194.350652802799999     1      689.9675244646      780.3134822241      793.3535981219
     -194.263407502099994      191.511306524199995     1      710.4057775052      743.0682405846      798.5737277184
     -194.566063382900012      191.216109311600007     1      722.7345575192      733.2698020042      809.4883981609
     -194.020085334300006      191.337093824400000     1      728.0544058198      745.0957255820      777.8118879509
     -194.107140822100007      190.629100171000005     1      718.2700428428      744.0434832487      806.4693976386
     -194.357873893900006      191.379029652700012     1      708.9202599458      765.4231782219      799.0488804730
     -194.441315873200011      193.639941317899996     1      699.3944525222      757.3747902168      805.4044795398
     -194.396936024100000      193.927815364100013     1      703.7514623552      750.7274615536      791.3819560864
     -194.609459116799997      195.317639205500001     1      720.1097096101      736.2474416942      796.6892023758
     -194.092188947099999      194.111588460500002     1      726.3878143592      741.9445490017      794.7609620656
     -194.064134536000012      190.570164990899997     1      721.2281598704      749.7650041654      804.6917022308
     -194.440145676199990      195.394426111200005     1      716.8658851853      769.3205912064      782.4670715665
     -195.066828678500002      200.718196511799988     1      715.8185650033      718.2321581698      815.3100150888
     -194.342858179699988      192.072103624499988     1      725.1594635891      744.8857190470      781.6085425571
     -194.542092112999995      189.286871796800000     1      718.8385693060      741.4247813451      786.4123754031
     -194.553644737399992      190.386267579300011     1      712.1411062422      744.8785560910      774.3265076377
     -193.935812369800004      193.467846467399994     1      700.8821828908      766.8703797556      832.4346506629
     -194.673439354099997      192.453179894599998     1      698.0773432320      770.4516764488      792.1854005721
     -194.678694398299996      194.303005748200007     1      702.3635218823      769.5917765905      787.8379772026
     -194.693614902700006      194.083148841200000     1      707.2978900891      766.3666057686      785.3219332433
     -194.354876461000003      192.943842908899995     1      729.6468029862      756.7149656254      777.7830486538
     -194.489480699599994      191.732899795900011     1      734.3046358167      747.8415086015      773.8606539371
     -194.484120433899989      192.580081075000010     1      733.3353887458      751.4960484170      776.5471629271
     -194.488725778799989      191.803533958099990     1      714.7930343407      753.1856304432      791.8584245224
     -194.814794894899990      195.437199098900010     1      708.5328675258      744.8934152329      800.9522729861
     -194.977392691500000      195.781967277999996     1      695.7596409767      755.0274636639      800.6351851940
     -194.542758324299996      194.611112979599994     1      722.0437943417      735.1549234442      808.3490863867
     -194.794201607600002      195.208453175800003     1      715.4500991769      751.5571731609      773.0775568962
     -194.685692682600006      196.240717985000003     1      696.1498991972      756.2121341468      803.8148587385
     -194.697559678400012      196.673919854899992     1      695.1509199815      762.6737251838      794.0138909932
     -194.696495309400007      196.806496906000007     1      702.5163059574      758.8177560445      789.0215746049
     -194.024064219699994      192.977678866899993     1      724.2101962679      753.6504210976      781.0642753241
     -194.079434894499997      193.924648660700001     1      726.7805896357      743.3624881107      803.0374820485
     -194.648104372599988      189.077167302499987     1      708.9973849806      760.2726521525      796.9093799677
     -194.400911363400013      187.763346744800003     1      711.4193329901      758.2037336967      774.5727254701
     -194.409490271999999      193.940429925699988     1      702.0461039550      766.6026635513      784.3852109355
     -194.550523353199992      194.006052164500005     1      694.6462335283      751.8587583620      822.8306163453
     -194.433264427799998      192.377929896099999     1      709.3579760887      739.9043945715      811.2167784913
     -194.640490441899999      195.703852146000003     1      703.0447944353      758.1860513835      808.1335079014
     -194.767589457599996      192.518833468899999     2      711.1414035121      728.4463293788      824.6817287704
     -194.758448420200011      190.573879092299990     1      704.9638758033      731.6935572075      826.3446685616
     -194.751923288499995      187.158642477799987     2      699.8377869902      735.5258914530      827.2926922163
     -194.762206853200013      190.061676436299990     1      697.8540272735      736.7993980913      833.1101212190
     -194.775560970700013      193.697821286800007     1      690.6844234820      742.9186659711      837.6392778554
     -194.729066313599986      192.251511288399996     1      706.9767619297      726.9332983552      829.9394241896
     -194.305926973499993      191.875309956600006     2      717.3330019485      737.9649654603      780.3170429291
     -194.058216278799989      195.978684775200009     1      727.9591062910      748.2043928081      793.3118800552
     -194.603945506900004      194.675326095299994     1      702.5950775478      744.9048697764      818.6859865676
     -194.984516437699995      198.211007553799988     1      706.8188550151      737.3821884628      797.8925876397
     -194.970065997200010      198.029743132100009     1      699.7997237983      737.2131919856      807.0965548679
     -194.957652004099998      199.842327485499993     1      701.9043901840      748.4133233954      801.5604682295
     -194.842188026900004      200.088277338599994     1      712.6547957821      734.6424197332      802.4853352373
     -194.688940635600005      193.255582016700004     1      715.1454340976      729.9190776660      804.6749308246
     -194.944059028800012      198.890729884100011     1      703.6724567338      740.4714391928      810.3657902823
     -194.398041819100001      188.998785549300010     1      701.1336042062      744.8611610831      830.0392866290
     -194.421314252000002      192.949340925000001     1      697.2626959661      757.1176430918      826.0667723540
     -194.353659805599989      195.758607196399993     1      693.5204179380      767.8248971373      814.4210842055
     -194.712598387700012      197.421598527700013     1      695.8078923227      748.4673366075      809.7690132927
     -194.636292474800001      196.126531533600001     1      692.8435253064      744.1462607312      818.8820295461
     -194.618593440500007      193.888735402999998     1      693.6964568308      743.7383224205      821.4852431659
     -194.802838680299999      195.905721813399992     1      684.6391046953      751.6867187116      835.2691035222
     -194.796085159200004      198.643872486899994     1      703.4802814643      739.0888915952      812.7796825391
     -194.827362719900009      195.024243229599989     1      699.0337645744      748.8690697039      813.5061493956
     -193.885677962899990      189.230319832199996     1      707.4885209267      772.1552893313      828.0051315234
     -194.424418016400011      191.507752902300012     1      677.0786232926      772.8060025308      845.4056449896
     -194.388819530500001      187.686505465399989     1      687.0126192823      764.5611336257      832.8788583606
     -194.393948932699999      202.826341935300007     1      704.9839517850      743.4630355147      834.5808172854
     -195.003859978799994      196.381609725200008     1      672.4953764267      778.6217605463      817.6654721077
     -194.601340510900002      194.466795682400004     1      699.9418039428      746.5589861383      836.9837117355
     -194.639525440600011      197.669722238899993     1      703.9346511271      746.4680633942      843.2232381749
     -194.615214220500008      195.491284691299995     1      705.0233521842      746.9553427339      841.4826195039
     -194.004635561399994      196.010561494200005     1      704.7761451894      760.2417940846      806.9807734550
     -195.120145978900013      196.272552660200006     2      701.9240450178      743.8462875602      789.7130748102
     -194.871415794799987      194.316318301499990     1      691.5188363858      759.8182183722      807.1434922495
     -194.871061088000005      194.463914710500006     1      687.9907253305      764.7464559276      809.7844357094
     -194.903603519799987      197.249835808799986     1      702.7661225517      749.6994652828      806.6833694069
     -194.755694311700012      193.272171882099997     1      708.7563581230      742.6895481543      807.7610862389
     -194.573591057300007      192.838063308399995     1      718.8927657646      742.5434443982      806.3715966493
     -194.625555630399987      195.916594710800013     1      689.7859189789      775.7640067667      800.4185715847
     -194.615293968799989      195.788454775899993     1      687.7729071538      781.0949344700      794.2421286389
     -194.577065543000003      194.638531739200005     1      690.3160922176      760.6535729704      801.1347460754
     -194.673738835899997      196.008335861299997     1      699.1297224448      752.9364196937      803.1104195069
     -194.878512456500005      198.789766472200000     1      704.3276250215      735.7904683349      814.1351455150
     -194.437146384300007      195.750860793599998     1      712.5960093492      745.1062683645      800.9569926290
     -194.144972599600010      194.654491744799998     1      710.9319517421      757.0702754602      787.7004439465
     -194.362750082600002      193.233408890199996     1      715.7065277872      748.1764018047      788.1396469865
     -194.311284992699996      191.741237358599989     1      725.4995211263      745.6292500574      785.8866427141
     -194.561133670700002      200.436878751400002     1      714.0074607534      734.9887034355      799.6795621721
     -194.434619249000008      189.270054111500002     1      714.8326799299      735.6361897287      799.3900706387
     -194.439758560499996      192.385493471199993     1      729.0949282007      732.9735353021      788.2355192655
     -194.549344235799992      194.689173302099988     1      702.7139804382      742.4588333863      811.3748301477
     -194.586718418700002      194.595488630000006     1      708.0058167260      735.9523297609      811.5838555993
     -194.690433931600012      193.188152474899994     1      721.2678312087      726.0542423739      796.4987505321
     -194.630839098400003      194.368327560099999     1      715.6498103516      727.0040451779      806.7745966740
     -194.680118930499987      196.302620553899999     1      711.5597488131      733.2538143914      804.1490674924
     -194.622458117299999      194.228566822799991     1      720.0935328701      726.3211672129      797.9771798129
     -194.718508010499988      197.010840855299989     1      719.8749115827      732.2837717626      795.0070370934
     -194.607818340100010      191.424369053499987     1      679.0015979347      776.3318257832      822.1030090423
     -194.605936903199989      192.224953318500013     1      688.1447826228      771.0918118395      825.2336805221
     -194.617852869100005      192.710162829599994     1      694.7451936262      764.0560875003      822.4028879845
     -194.669297837599999      196.699010021699991     1      687.8129587573      777.3048659604      822.5724721655
     -194.645183794100006      191.065314299199997     1      688.3760358409      769.1005915789      816.5600777437
     -194.727268607799999      193.206254029000007     1      700.9342415278      750.5351922055      809.5685244312
     -194.707129817000009      191.429804430600001     1      697.7023904805      752.5345579086      821.0749680272
     -194.830601646699989      191.631773677300004     1      703.1772418490      745.9197090637      797.1160747543
     -194.705929031199986      190.516062451599993     1      710.7784548888      731.0505100805      826.2903038659
     -194.754428331700012      191.777807472799992     1      703.7763118499      736.0337153302      824.9237609685
     -194.741300114599994      189.561055481099999     1      698.7418457303      738.4515007472      826.6047583564
     -194.739554183699994      189.677096474400003     1      699.7558409135      737.7482537983      829.1918436723
     -194.117551985599988      191.180755462500002     1      739.3162831857      750.6973909341      771.3658856539
     -194.601093404099998      197.544506738699994     1      717.4313503676      750.0872745594      778.6117362972
     -194.721293830599990      193.776003999599993     1      713.4974325363      744.9508077776      781.6075021043
     -194.727415878500011      192.636342285700010     1      707.5982734863      749.4142655319      787.3875313131
     -194.757286720600007      196.228335893599990     1      714.6138730686      742.2253634921      785.6924849121
     -194.920949855000003      197.587708000800006     1      718.7390327638      731.1000848322      793.4273111990
     -193.984648445999994      194.736907026900013     1      709.8673326541      752.9816082471      786.4755603719
     -194.119518471499987      189.244267985600004     1      713.8720095259      758.9422046924      807.4409386705
     -194.861743445400009      195.147983516300002     1      685.2101899404      756.6481642145      822.9805675688
     -194.418565601700010      195.584410146200014     1      688.4953443758      792.7492498580      810.0718102385
     -194.606718697100007      193.020601538499989     1      681.2563940461      792.7838693623      805.4831214734
     -194.587255486099991      194.000841036800011     1      678.9369031968      790.2906461939      819.3919164672
     -194.491022251000004      190.689635875800008     1      691.4810272730      777.5140436126      806.6672557096
     -194.537752512999987      190.584355342500004     1      692.7004193676      792.3011994513      800.3367943311
     -194.859253886999994      196.032950137699999     1      684.9360776532      770.2929387848      809.5289945457
     -194.795587468500003      198.314575810200012     1      691.1874446269      757.7145981103      811.3317926579
     -194.783002792699989      195.628741762599986     1      689.1871234714      761.6668607148      816.5748380070
     -194.664116660300010      196.356249053200003     1      685.9921847394      761.5691691781      832.1318626373
     -194.077447262899994      193.732552834699987     1      731.2495837955      735.3427485719      797.4148312269
     -194.036022110599987      190.473460663100013     1      724.0333953046      739.9932628121      801.5633962513
     -194.159143553900009      193.052799990799997     1      727.8526896454      738.7303358612      800.2043985729
     -194.139259306800000      191.678764734800012     1      728.9324791138      730.8482691494      811.5989479666
     -194.520687350299994      189.830905064500001     2      707.4646326447      750.7967601136      807.6378174416
     -194.060055073200004      194.227200093600004     1      731.2812659090      741.6760892117      787.3024414528
     -194.685815782100008      194.558275061500012     1      719.6645728610      746.8082221500      775.3782797275
     -194.688821913800012      195.219272178199986     1      723.4834456281      726.1702687329      823.5709924255
     -194.357066197300014      183.817070538400003     1      717.8979547277      741.8885442144      778.8509003735
     -194.599819401100007      190.678356333300002     1      731.2180273154      755.1581500814      762.8163759253
     -194.493519120299993      191.647340266899988     1      725.0216825474      753.4569893571      767.2209758932
     -194.629705935000004      190.570837317899986     1      721.5111108250      743.9819399110      775.9853126114
     -194.756302369899998      195.808668016300004     1      732.3313445489      745.8141869999      762.1661721390
     -194.745771365699994      194.931180318200006     1      736.3572806766      744.7272492650      758.7647807066
     -194.718219141899993      191.243888084800005     1      730.9082881500      739.1907092140      766.5145530636
     -194.096352110499993      193.269702230999997     1      713.7477383742      770.4938112283      786.7442637731
     -194.569735440399995      194.258182153400014     1      705.6841024485      749.8511869259      806.5544319835
     -195.020986560500006      192.681046587600008     1      683.3973571573      778.5188300482      799.6728867653
     -194.997603557899993      197.068754764400012     1      688.2634735087      774.4918344963      801.6713796259
     -193.974772296600008      198.375998395900012     1      680.6199615821      790.9192625020      808.8171711542
     -194.007647392100012      189.547107985899999     1      720.8182889981      748.3367659155      808.7591122412
     -194.237302282700000      192.463647453699991     1      700.7284262591      768.3712632041      804.5357010228
     -194.214447297199996      192.718140617600000     1      712.4794098363      757.4376788385      811.0443665603
     -194.232925912399992      189.925629470199993     1      713.3920782561      750.6177038907      802.0948116795
     -194.229374401200005      192.840051962600000     1      712.2533444797      752.9498289998      809.4381928238
     -194.414339266199988      195.308020087599999     1      728.8037042960      753.0611280019      780.7969140404
     -194.421147800299991      192.090769729500010     1      710.8680284255      756.1039129413      783.8463259149
     -194.405048575299986      191.387631150099992     1      713.7070736005      735.5872681302      801.8624363720
     -194.399645663699999      187.086496523899996     1      706.7436352759      744.4272918195      804.9061027899
     -194.389115145900007      189.064340707199989     1      698.6973893171      747.4629877866      811.5062071465
     -194.111475446199989      194.827238389900003     1      724.1037663253      736.5569424470      795.2011250639
     -194.694927871099992      199.629388696700005     1      700.4208564858      762.9839567042      796.0597504284
     -194.761090947899987      193.364502412299998     1      707.2899833758      760.6491697297      781.6258248005
     -194.677804419000012      192.743527153600013     1      714.0043113300      734.6102164430      802.9654485020
     -194.607035053799990      188.634211682400007     1      722.5729841843      725.0746106292      812.1256591201
     -194.073744704200010      190.357743462799988     1      740.3002236616      752.5471513909      771.5372645046
     -194.157974152900010      201.731840489999996     1      736.3725263225      748.0058813229      782.6699359278
     -194.244608522899995      194.416077570200002     1      714.6548295459      745.0087473236      801.9006977647
     -194.732752335700013      196.034998100299987     1      701.3781286865      758.4350745198      790.4821969991
     -194.680021472600004      192.041913827900004     1      699.2781618020      761.9547327236      787.3568089574
     -194.712886419400007      195.249087831100013     1      705.0397043024      762.7509484061      781.8444767892
     -194.498260302400013      192.892245860999992     1      710.6149662395      746.6568331283      786.9229213706
     -194.505566393999999      192.069417899499996     1      710.2119029412      741.0807004799      790.0032579083
     -194.615977831500004      194.162447618199991     1      718.5496444263      727.6205238515      809.4491552142
     -194.452789635100004      194.584365043100007     1      702.8701250056      764.3470214328      793.5151896980
     -194.128219957699997      194.284097295200013     1      705.8120971413      778.2597501928      789.8371572061
     -194.250524971400012      204.866992056800001     1      733.2748425980      749.2051437021      767.2600781272
     -194.691286521299986      192.305416457299998     1      704.2366225133      754.7292549951      782.4243088918
     -194.691001620700007      193.155147217900009     1      706.7775073856      763.2366668923      777.1095346890
     -194.552558265599998      193.148290427299997     1      704.9239101069      765.4691020640      792.4766436863
     -194.414967060799995      191.639098017200013     1      705.0129903972      748.1586059015      799.5132600303
     -194.949089875600009      197.436486000099990     1      699.1226466455      766.7570079864      780.6694743667
     -194.880495282499993      195.161499197900014     1      705.3519986205      757.1865950720      780.1347803973
     -194.873040593899987      194.232094371800002     1      705.2497208483      756.1574554602      779.7753019683
     -194.508686194599989      191.674590870400010     1      709.4772464354      736.4989556009      817.1852935121
     -194.527210043899998      194.575794070699999     1      706.5193680147      742.8410435896      815.2977778632
     -194.550205382099989      195.906296129999987     1      697.6409651572      749.2943861520      817.7795035487
     -194.606926737200013      193.642285121500009     1      696.8556010506      749.2511680502      805.4925559745
     -194.343066292499998      190.004400456899987     1      708.2060089784      760.1501117029      787.9599711992
     -194.378445138699988      195.089186850700003     1      699.0629819161      769.6893488909      802.5533259135
     -194.382239183299987      197.121000993100012     1      707.0933325726      779.1760903047      790.5634554973
     -193.693086179599987      191.990959690700009     1      722.6122795340      778.7259963750      794.6869221462
     -193.807310641100003      192.049380662999994     1      730.2041536495      748.0835148674      791.4303003658
     -193.863359277900003      194.137655727599991     1      731.3413558548      753.7959806555      787.4912422088
     -194.033817575299992      197.996202213200007     1      730.8454519511      750.3518210942      792.7432205291
     -194.412584447299992      188.131834537299994     1      712.7289753354      734.4189064350      819.3862981956
     -194.742675255299986      191.701680543900011     1      695.3856460423      742.3794609346      830.2595231306
     -194.319573696800006      193.137217079300001     1      715.2731476695      743.8887357912      799.3128538758
     -194.297823849400004      195.160261758600001     1      715.5024367858      739.9463204617      819.8242867153
     -194.221659764099996      190.922527277699999     1      718.3233175630      733.8394918048      816.5390524561
     -194.388943290700013      191.682461862200000     1      721.6589451053      734.6654240256      814.1901966142
     -194.410596696999988      193.593021609499999     1      687.0510590854      782.5891301451      820.3402224742
     -194.088512489300001      186.997678332100008     1      707.9740981980      763.1644156901      789.1862872100
     -194.459209070000014      192.710752058400004     1      707.6804507455      761.9078077202      789.8008159123
     -194.503722624999995      192.688545680400011     1      708.1850973941      761.4551632287      795.5331273580
     -194.699145156199990      202.421531738499993     1      684.2435939865      777.1549548969      803.6654300846
     -194.662505363700006      193.118987931600003     1      690.8479896796      776.5880289075      791.0594309648
     -194.673745323800006      193.079416732800013     1      700.8468007047      769.8536988271      781.0989575359
     -194.681509369699995      196.419912015300014     1      692.6142529019      769.5106167164      796.1411696933
     -194.641687943800008      192.135102100099999     1      714.2561024622      736.1528835780      789.8891313467
     -193.902163046299989      189.280549686099988     1      716.5448736263      764.6007611955      788.1882433059
     -194.049176750599997      199.570281496400014     1      695.3744350418      770.3815456920      795.2468270888
     -194.123777274100007      197.730079986899995     1      699.6275593509      768.6597179905      804.0694233041
     -194.513320698699999      192.969323171000013     1      712.9788079032      746.6242459409      800.0735193757
     -194.760506134499991      195.100401384000008     1      705.2800011764      756.0341788763      805.7769931962
     -194.506703743299994      194.777176320499990     1      712.8637330986      756.1673556011      773.0555523968
     -194.385311388500014      194.210358459399998     1      712.8143945609      754.1206405568      781.2320601312
     -194.366525128500001      195.072050598799990     1      706.3415954384      757.3745434748      786.2721221150
     -194.205211191100005      191.013452024200006     1      709.4413324273      759.1591529335      779.8817260026
     -194.707559295799996      195.594218053899993     1      709.1621593968      766.3921221846      772.9501899018
     -194.646739521099988      197.699492936199988     1      713.0927288839      756.4707093284      780.5897151216
     -194.622413256300007      198.406327642700006     1      708.0201851538      755.3075978305      789.2820097119
     -194.172375832799986      189.300563872299989     1      712.6608705633      776.9187518936      780.2067654537
     -194.232176732800013      193.718407160499993     1      725.5646559245      759.4994139885      784.4389854790
     -194.214005989399993      194.692318642499998     1      721.2357005547      752.2582028625      792.5659771342
     -194.870164101600011      197.620631384799992     1      688.8039917691      774.4249265191      787.2814821863
     -194.841683009099995      197.556423133999999     1      697.2417755810      768.7069268359      782.7147864582
     -194.701186648400011      196.137058420599999     1      706.8851859491      750.4793054871      798.2048658100
     -194.682695226899995      198.110029924999992     1      711.1751013838      757.6982317948      784.9470943754
     -194.602063742000013      197.947611913700001     1      706.4792411661      746.7332476190      811.9454243782
     -194.753689777999995      196.436196444199993     1      713.8063322309      734.0495785336      823.8020808619
     -194.721738085099986      191.966188272099998     1      699.8825997410      743.3816744299      818.3654012488
     -194.561152592199988      193.626891236599988     1      723.6388233586      741.3364545829      791.8868366522
     -193.957469565699995      196.222798946399990     2      698.9109243181      773.5770654668      787.8031892083
     -194.821711834899986      197.421089474300004     1      700.5505223420      745.9813172075      812.5171960340
     -194.807749579899991      197.531899821100012     1      692.3251474751      757.6073923523      813.4065458314
     -194.154196650599999      189.880474003399996     1      716.7893347965      754.7935732077      801.4357958090
     -195.103236405600001      197.803730169599987     1      703.2360256255      750.7644664872      790.7454443298
     -194.695463682299987      196.808857901500005     1      700.9863151206      759.9347274459      776.6008136344
     -194.337295749399999      195.776193739399986     1      721.9373500009      750.6818791006      778.8975530911
     -194.784999716500010      197.453682699900014     1      704.7923096615      745.0837837347      789.3725053531
     -194.687821761200013      195.050057004199999     1      707.8973870496      753.3655046120      777.0287957883
     -194.684902116199993      193.519234421800007     1      710.3481875590      741.2148663660      783.8186849597
     -194.425560597500009      191.445753130899988     1      722.5872346040      734.7722999299      788.5281009527
     -194.426788993200006      192.111243623099995     1      723.3644364640      735.3480327531      787.1835343180
     -194.419656779500002      192.307234527199995     1      720.8679774315      727.8265965779      797.5205148341
     -194.846790403299991      196.316156956100002     1      704.9835661340      757.1976897771      787.5680349694
     -194.831910540299987      196.039384957799996     1      706.8708870568      753.3657920549      788.1099293232
     -194.874693788900004      197.098647700199990     1      702.0401861157      749.2167200539      796.2441699892
     -194.532282624900006      197.294342610200005     1      691.8732308697      757.7742805656      846.5955097051
     -194.664948189099988      195.134428232200008     1      701.8835568164      744.4406912682      833.6302631964
     -194.692931945699996      191.088116469800013     1      704.5384627845      742.0891549276      827.3788124957
     -194.691573529300001      192.903343476900005     1      700.0857343563      746.5630065055      834.6147555775
     -194.742732295899998      190.885978066999996     1      701.4118581948      754.7540772152      834.4229681220
     -194.541413667000000      190.986102599800006     1      700.6467570665      748.7888495129      845.2014827146
     -194.481530869799997      188.517813942900005     1      709.7582865022      738.4250232718      838.4943922987
     -194.580553687399998      190.545536433100011     1      705.4787898919      743.3845226915      837.9036201559
     -194.593295844900013      193.378708687200003     1      710.6042563045      737.1141147998      839.1859776489
     -194.551989313299998      190.848841845000010     1      706.7078826667      745.0368911514      834.5037126549
     -194.561866679800005      191.475185736899988     1      715.8145452507      739.3370648812      822.0440711040
     -194.561394364800009      193.137075236899989     1      719.9884047397      736.0098374429      821.3781511718
     -194.536742802699990      190.703019400699986     1      720.4052675104      736.8852555704      780.5827422461
     -194.545660723699996      192.963584013499997     1      722.9561356899      740.5089073857      776.4542745665
     -194.115181159799988      196.291450651899993     1      714.8089661640      774.9699243878      784.9915776628
     -194.105768620100008      192.391585977200009     1      718.1445579769      772.8223439560      775.7755902132
     -194.212891603999992      194.288503772399991     1      714.7803133239      760.6468458411      811.3486033871
     -194.623769758099996      194.281864149000000     1      713.9584490215      747.7439453617      797.1309421048
     -194.908725280099986      199.327983977600013     1      701.0512280190      737.6236200237      818.4511582512
     -194.808273342400014      200.351962033900008     1      717.4536805554      727.1707023413      824.1466577409
     -194.787498556099990      194.675248072300008     1      714.8774615628      722.7549294925      826.6358956041
     -194.414963966300007      190.118363100200014     1      701.1972248733      743.0147325601      804.0674127493
     -194.059128503000011      192.994197981799999     1      710.1123004018      757.7701510772      794.6534226063
     -194.821826356400010      199.053500318799991     6      738.6800975577      738.6800976985      756.6844354790
     -194.668532074399991      186.991684688899994     3      751.2593560631      751.2593561632      763.6220862861
     -194.983115462600011      196.730490953800000     1      707.5505865904      747.4456806469      797.2017100591
     -194.653502580700007      197.629405717200001     1      720.1008202176      765.3232434338      791.1099552271
     -194.116424006899990      192.125072514700008     1      701.4603756640      754.6262295952      815.5969147643
     -194.133948485199994      196.127867923699995     1      701.8831901648      754.2328676476      818.7901054519
     -194.105350663899998      196.815443894800012     1      698.2358608845      755.2163177006      828.3480964929
     -194.152746612199991      195.131134790400012     1      702.5654212548      744.4354958794      826.2077082249
     -194.229025359500014      192.911005004999993     1      709.7784409078      754.7867386042      809.5989534907
     -194.622597330399998      198.454279193100007     1      703.8081242209      759.8407107456      791.2843227309
     -194.620201974499992      197.893825403800008     1      694.4958398317      766.9089080763      800.4858321613
     -195.052158086499986      202.437779813300011     1      698.8636040222      753.9278320095      807.5951620303
     -194.540807601000012      196.479009276600010     1      699.5601069750      748.4697093251      815.4592453426
     -194.537020123399998      196.136119303100003     1      705.1795969128      745.7438190588      810.6945091920
     -194.560541950599998      196.020078197000004     1      711.9658879097      747.2438147027      783.3576477795
     -194.704437907099987      194.899345133699995     1      702.9483714564      751.4151107563      806.6827765834
     -194.589968363999986      189.056386588500004     1      716.5054631897      745.8992319912      776.6586253549
     -194.791392456799997      197.369733326500011     1      725.1238199138      740.7566012867      780.6063873850
     -194.810699589100011      193.550313517099994     1      720.4937600262      725.7019958584      776.0365656543
     -194.810029094800001      195.071350606099998     1      716.7409723349      727.3703292302      782.3900644152
     -194.825572874399995      194.732252184000004     1      707.8534755672      754.8596629974      781.5128138277
     -194.797137755800009      196.195071225800007     1      688.3906213255      752.3858010571      809.8411450803
     -194.782447288300006      192.189593136799999     1      701.2412571972      738.9864212654      801.0711722088
     -194.772574333600005      195.300107541699987     1      705.9471434027      734.1471905170      806.4682909663
     -194.769059433899997      190.915871594900011     1      709.3490143947      725.0555934886      808.2354034364
     -194.627149223900005      195.407347235799989     1      700.5395577863      735.5984781420      823.9256662692
     -194.532248580899989      195.633189205000008     1      700.4221484735      740.3483886414      820.6167885739
     -194.840275169899996      199.539719877099998     1      700.1075900377      752.0698775420      788.5836227257
     -194.774275224900009      195.192305045300003     1      701.5201261112      746.1515528787      787.1576423443
     -194.772435682500003      193.537083160999998     1      707.4556424870      742.2699131386      785.9150101791
     -194.705276724300006      194.577310599899988     1      699.6723055934      746.2556764413      810.5443882535
     -194.715266487500003      192.526549651500005     1      708.5968531628      735.3424082666      801.2731984451
     -194.071663218999987      185.391902365400000     1      703.1753991816      759.8992968715      801.2700317994
     -194.100091409899989      191.797883941599991     1      707.7053701204      756.7440759537      809.8356032911
     -194.282275726300014      188.935975184600011     1      692.3667192982      754.4422896329      839.3227022179
     -194.361460147900004      195.784708416600012     1      703.0198000221      750.2315012250      845.4798411292
     -194.384605487699986      192.686502774600001     1      689.6375172476      757.3044057157      848.1672215606
     -194.457057349699994      194.490547147999990     1      714.2471397952      748.4964576459      802.2988762583
     -194.757393234400013      196.693403379599999     1      698.2375377280      758.7349446863      806.3462633068
     -194.415935558200005      185.549124430299997     1      717.2044733726      738.8526225285      823.0491207616
     -194.135592893199998      191.464896607399993     1      714.8391231307      747.8232878720      816.7532912377
     -194.822564783100006      190.300136807600012     1      711.2956977238      743.9188237553      782.7482101516
     -194.924872848400014      195.044831303499990     1      701.2767306422      752.9107100102      790.7705584588
     -194.859989872699998      196.090931788999995     1      721.8457432460      748.4957817300      776.8430772428
     -194.845926535100006      194.718133435600009     1      715.2893405096      743.2849622760      786.2076602576
     -194.822034328999990      195.993510345999994     1      719.7676194386      739.7314923598      771.1921809036
     -194.672075011200008      189.841909733600005     1      716.1360648831      733.4751475787      772.2446369922
     -194.830693412699986      194.037994255299992     1      707.9182477815      755.1006105218      779.0419257679
     -194.402645336000006      197.502254879600002     1      697.9704945700      767.7718679885      791.1062689048
     -194.454680693799986      190.652158598600010     1      721.4761560273      744.1906250693      782.5287270945
     -194.440943713600007      190.253123122200009     1      718.2784031366      751.6272406858      786.8304703189
     -194.375750123800003      190.984686456300011     1      709.2514848870      747.9834347005      802.8458768615
     -194.139771786000011      190.252991834200003     1      707.9752837332      760.0939676599      813.0191446875
     -194.341931213000009      198.791627899800005     1      707.8365366641      760.2597005950      805.2656473445
     -194.371762324999992      205.653637274000005     1      704.6330714024      763.7821630886      809.8552687278
     -194.237946056999988      204.878889624300001     1      705.8472898913      759.3064722539      830.1098185640
     -194.379632532199992      205.690518083699999     1      711.7769953441      749.0313886860      815.5323319783
     -194.162826069299996      200.988262525200014     1      713.2577677070      752.3033438044      809.5900237187
     -194.653133470699998      191.584693662599989     1      718.1009677616      736.2682316959      795.1099487256
     -194.516635874000002      196.643488216900010     1      726.4852179399      739.3481976330      784.1363481132
     -194.137897754100010      193.305347801300002     1      727.0299734918      747.5375265193      786.7228391888
     -194.313386540900012      195.026874973899993     1      738.7248196924      750.7413076653      772.5240239909
     -194.192492111500002      194.361269072900001     2      737.3382582402      752.8872588561      782.0029294842
     -194.291374752400003      191.944192839200014     1      732.0239961600      763.5317736259      772.7447789502
     -193.949600738500010      189.837800250700013     1      706.7433299552      755.0713099946      785.6185222793
     -193.875437119999987      191.714792195200005     1      699.5101691164      769.0652638092      816.6614955153
     -194.369308860199993      193.518644809800008     1      714.0713872981      750.2450947104      801.1081211540
     -194.381006476599993      191.419488690799994     1      716.2347886165      743.3801110017      800.3730946075
     -194.513573566100007      193.104380797299996     1      723.1683006529      744.3894541122      782.7134451417
     -194.955561883900003      188.700477167600013     1      700.1373180729      750.6359217617      791.1143473858
     -194.646195162900000      194.912460044699998     1      702.6555865899      759.3967396230      790.9977457685
     -194.651976740399988      195.157013131599996     1      697.0358493576      766.1854495628      790.3455902519
     -194.559577320300008      192.865175924600010     1      709.1084905226      756.8957505828      800.4944368511
     -194.111392458599994      194.847467458099999     2      702.3341660197      759.6221948614      796.2118627390
     -194.209612405400009      194.274943029399992     1      718.9256708518      747.6786561638      792.3416241166
     -194.717721219200001      196.802508266100006     1      691.1050477957      778.1620688907      792.6232675984
     -194.357922215099990      192.750332638799989     1      710.3169253404      778.7118172934      790.1337958911
     -194.680682162300002      197.185906167700011     1      711.8813243261      760.4355628685      777.6949816273
     -194.614501274800006      193.391867176099993     2      712.4784046573      736.5594013226      780.2594737306
     -194.567958282299998      193.426821165500002     1      709.0738125221      740.6974636036      787.2686269980
     -194.776534815100007      193.444098488300000     1      698.1209485653      748.7811339644      805.7084196329
     -194.772063846300000      195.568096162300009     1      715.8392465293      726.2631628899      804.3355023657
     -194.743877222099997      195.024640879900005     1      715.6353637781      724.9498940230      807.8233414008
     -194.490710803799999      189.924420305899986     1      707.9951493045      741.7100731684      802.3355642932
     -194.673181015700010      192.116289853000012     1      708.0538745294      742.0754859748      816.3097126231
     -194.569881953199996      192.947770572100012     2      708.8614299520      741.2576621749      801.3254662591
     -194.585169072300005      194.062389257099994     1      713.2609979717      736.8571592797      801.2131193395
     -194.593798849899997      195.009038063399998     2      719.5792676604      730.4060500409      800.8695251655
     -194.608864457200013      196.304773213900006     1      717.4489352412      725.7534499942      807.7901658874
     -194.482818560099986      190.521932782699992     1      718.4840066371      725.8622099747      806.4892900590
     -194.502943058999989      189.171664556400003     1      721.8474859978      722.9325074333      801.5668863047
     -194.494898608099987      191.347000669399989     1      716.2577657231      728.9447366701      803.2525645861
     -194.362331562000008      192.343066671499997     1      723.6235614162      743.9311424700      795.1552771927
     -194.371343619599998      192.869661407699994     1      715.6563783514      750.2345251493      799.1430014853
     -194.364273823600001      192.903406425500009     1      712.6540285727      753.6391265161      802.7618290573
     -194.366839016900002      196.750848958999995     1      712.2459098860      740.9287144276      808.9026445301
     -194.691089291400004      195.035142943599993     1      696.8053366630      760.2714172519      803.1280668419
     -194.609899004499994      196.830004086799988     1      681.3679186735      773.0666676189      844.3436559513
     -194.721460578799991      198.895681587500007     1      710.3334792646      734.4554426960      845.2649109994
     -194.736741186199993      197.619019696099997     1      691.9879969491      753.5323637780      840.6656912574
     -194.466588825099990      192.705537898199992     1      702.0177556265      767.7128954952      791.6263514110
     -194.758451863499999      195.465803201900002     1      695.8391740624      748.0618124509      808.0021686862
     -194.743868525700009      194.758618796000007     1      703.1515562343      742.2004254310      805.5268529060
     -193.994192333699999      197.626826367400014     1      694.3942630518      764.6437030036      820.1090282245
     -194.542011965799986      191.433644050400005     1      721.5929447581      736.6015854125      773.0417008746
     -194.520459956699995      190.563848758299997     1      725.9933576941      732.8900723192      771.7302058683
     -194.251773045199997      189.725341085400004     1      703.8130374829      769.2093904022      794.2020393997
     -194.372589168699989      190.557348403600002     1      707.6171974159      756.2874768960      804.8517147106
     -194.468279150999990      194.351862209800004     1      701.7389752136      763.8138053778      805.5728835914
     -194.660870985400010      193.205925658899986     1      716.2644242758      732.8119521231      797.7657594290
     -194.739537449099998      191.682257332599988     1      715.2019090073      736.7599029258      791.1089322005
     -194.572768188900000      193.076372334199988     1      709.2736062613      754.9457493705      806.8531339431
     -194.535326847300013      193.111641814699993     1      712.8526619660      754.6406632296      800.7218987263
     -194.306290225499993      191.962785721100005     1      723.7035566404      739.1840220040      786.6866584316
     -194.843708949500012      194.441042731399989     1      704.2586268352      755.6844167917      787.8926726452
     -194.432147955599987      190.575880905300011     1      696.9655744791      756.8217053805      799.6202489294
     -194.576861587899998      193.792502505500011     1      713.0247050470      739.8919871788      797.5748798034
     -194.580729428700010      194.841796745300002     1      713.6596669120      737.8468631264      799.0712982833
     -194.596381776300007      193.107674385600006     1      713.9530673861      744.2722493427      789.8752914543
     -194.299625802099996      194.091573290899987     1      713.0021319276      772.8970476179      781.8448767627
     -194.416391409200003      191.289018000299990     1      697.8044043964      762.6748764715      799.1062791323
     -194.606153109600001      196.291923446900000     1      702.0742812593      767.1926984702      796.1193750349
     -194.767044449600007      197.905910681199998     1      699.1865493489      762.2549534495      792.5489773330
     -194.751785975300010      197.896225547799986     1      696.0442546492      767.8804199230      788.6806222993
     -194.745734899700011      198.175475239399987     2      723.8252583646      725.0917428998      786.0222417631
     -194.736478257300007      198.232753328400008     2      723.6695402020      725.0183657822      784.8536708020
     -194.667445862300013      191.238172141200010     1      712.5989385724      741.8610183292      774.4558908933
     -194.685976239599995      195.503312495300008     1      709.2755257236      751.5605226620      775.0300705909
     -194.752125258400014      192.416182472000003     1      702.6161187565      757.2887609373      784.6004246177
     -194.747490944399999      193.408503912100002     1      709.8075808205      751.6731974501      782.3009878713
     -194.501643060499987      194.863392747599988     1      703.3570070469      772.9833538033      793.5088598113
     -194.425235637500009      192.791273668499997     1      715.6065587161      767.1081704440      788.1038399833
     -194.249228772599992      194.282130383099997     1      731.0955064704      743.9870278907      776.0182588964
     -194.258327513000012      191.905474992899997     1      731.2470977460      747.3885329939      767.6076191614
     -194.658675131600006      190.858835988399989     1      709.7350985988      745.3668912946      793.7739597791
     -194.647620833600001      197.947935335399990     1      710.4424897298      743.5398748118      801.9193222983
     -194.520627429499996      195.067721175200006     1      703.1580785532      761.7987358982      794.3601145181
     -194.516305311800011      191.773733075899997     1      701.7901670841      762.1154420882      791.5179901926
     -194.685667268200007      196.094622549799993     1      721.2095666202      748.3305908266      778.0345436959
     -194.567172284799994      192.500829143200008     1      691.8645572969      758.2879516060      827.8490759082
     -194.569079031099989      189.864029034400005     1      693.5158912288      753.6139816492      816.2049160685
     -194.580258163400003      192.614629621099994     1      691.9275416885      758.4818203332      818.7644429652
     -193.997582339100006      196.436386707699995     1      708.1556795533      755.3720116220      795.1637612142
     -194.718986897099995      194.895545836699995     1      701.6050186149      756.3339165094      813.7730760332
     -194.721387613600001      195.522669367499986     1      701.6825403804      755.3080299665      816.4260565753
     -194.486339944000008      192.051465118599992     1      701.7314991412      756.7339559383      822.5503113066
     -194.430734408700005      191.357158795900006     1      722.9060771086      734.8999948649      778.0202776001
     -194.855937169300006      195.923932042199993     1      693.5649474830      748.2727281569      813.8547756699
     -194.862806600699997      197.251565114500011     1      701.8997178975      739.9802227723      809.3958011254
     -194.970026985200008      198.898217413699996     1      701.4275272324      745.6841993554      804.3172708538
     -194.908452383299988      196.364531813899987     1      696.8843505617      751.2935121112      802.8960053275
     -194.402263626500002      192.488083638599988     1      720.6321974865      741.7460347249      804.0325715301
     -194.432555404600009      191.804570767799987     1      712.0209622797      752.2365635731      814.7583627114
     -194.439916601499988      198.348522358600007     1      715.4202862448      760.0291225694      795.5365928026
     -194.633706668499997      196.896160320000007     1      687.3229756284      766.1200398722      807.9482045768
     -193.939414285200002      195.636084289299987     1      702.1552898669      765.7219966454      802.0251889345
     -194.674164375400011      195.803521369799995     1      721.9519093080      730.1038890461      795.5465705455
     -194.497880212300004      188.788732052000000     1      720.3281486853      734.5783020726      775.4276569612
     -194.702241562399990      194.602008102399992     1      725.2420145808      736.8652232817      782.5689606155
     -194.582704320400012      192.070184793999999     1      722.3565511336      730.1401837441      811.9074301010
     -194.693777251000000      193.074277355899994     1      711.6237655769      725.7013040604      827.4433710980
     -194.736713595499992      195.149809065900001     1      708.2555652358      735.2198566740      823.6229369427
     -194.775305778500012      196.914595885300002     1      721.3469772127      746.6652603059      776.5537170651
     -194.734686298399993      196.562609050499987     1      723.3923742520      754.1022761057      763.1282141292
     -193.988552899399991      193.224472744499991     1      720.2314964727      755.4286155701      782.9958361201
     -193.992680665100011      194.466178228800004     1      726.8824073073      750.3335740715      774.9499017884
     -194.495102702200001      193.399021881500005     1      725.9869963602      738.6532618600      771.1138349036
     -194.110256684000007      191.303320135799993     1      704.7385642684      758.0928782494      791.1262729281
     -194.605832885100000      193.093041006699991     1      720.0514624278      740.9557906506      778.6385259282
     -194.863752850999987      200.845405886700007     1      718.5662185599      745.8346072958      775.1545638181
     -193.767898522499991      171.070095954399989    20      714.0492491924      745.1965005213      745.1965006629
     -193.871744354300006      188.788458673599990     1      712.1852707550      759.3883832452      780.1966138554
     -194.084650820500002      194.063480816099997     1      714.7296641450      740.9986313412      819.6978345647
     -194.818329875600000      196.913826333200007     1      698.9019010356      758.6375460433      793.6054543660
     -194.922951677300006      196.071334299400007     1      697.5073981733      752.7169729427      801.7670008603
     -194.871461932599999      192.187433443700002     1      692.5552229170      759.6647012591      806.2817259053
     -194.754902526199999      195.269772026299989     1      693.7926598347      762.1113574404      841.5180055996
     -194.725916558300014      195.825259633200005     1      700.6131590427      750.7811591993      829.6817571210
     -194.556357370999990      193.540995746699991     1      692.9225175451      747.7152722836      871.0005620825
     -194.562940292900009      194.547034265200011     1      689.8819134782      749.8074624246      873.6438712818
     -194.559236826399996      192.403255755200007     1      687.3793937227      756.3192338747      864.4468839840
     -194.555153334599993      192.885235174299993     1      696.9381372727      739.4875225899      852.7462039546
     -194.112211132600009      191.043068080500007     1      701.7547587859      758.8525221476      809.0823151335
     -193.792467533900009      196.414893312499999     1      710.1493282527      757.5279815954      788.0914713880
     -194.426539461099992      192.153899599400006     1      706.3966180767      755.5851188773      815.8837744869
     -194.248017847900002      193.604938981599986     1      718.7832484445      732.8232742998      823.8811802521
     -194.200035268499988      196.322124349200010     1      687.9745453090      773.0991249968      800.1716611525
     -194.196481355999993      197.433571632499991     1      693.2705534541      769.9782005014      798.1676044083
     -194.186509591400011      196.804640398499998     1      698.9308362959      767.0458822261      798.6289410242
     -194.184152086399990      193.793130831799999     1      696.3066542889      765.4521359847      801.6413544455
     -194.163496829800010      195.530316290700000     1      701.2706944346      763.3806973337      816.6079742752
     -194.092953581800003      194.693789833300002     1      733.0485705524      750.8213485768      801.3805994136
     -194.554653544800004      187.610474516900013     1      700.7699744432      748.6389332661      808.3594119783
     -194.470284993000007      190.482547957300000     1      689.2719913491      778.9496733531      787.0680373322
     -194.094357211800002      197.285725028600012     1      712.3813907022      751.6849470530      791.6697886433
     -194.042791679000004      192.364611988099995     1      694.1896432072      764.7052733959      803.4677387252
     -194.576819628900012      198.228998473300010     1      716.3679547605      757.1813357045      788.2309351490
     -194.222314134399994      189.939637995800013     1      722.5136586989      748.4676073103      780.2729484164
     -194.152544366799987      187.766653386099989     1      716.8919475924      749.2907962774      786.7183727723
     -194.772135669800008      198.245140727299997     1      710.3288269831      748.1824306041      792.5133834802
     -194.845930095299991      200.490543512699986     1      721.6353520901      736.7499175005      791.0666573781
     -194.752694211799991      196.151537348400012     1      713.7083253778      736.0456865683      801.6877741834
     -194.746275481999987      195.499497176200009     1      707.3693928033      734.3573456963      807.4316413656
     -194.767629705199994      192.973061362300001     1      723.9043840833      734.2318533747      800.6354356158
     -194.165940585300007      188.649001946099986     1      729.3833848800      746.5674268728      790.5538671052
     -194.163573937699994      191.300717589500010     1      733.4750124195      746.9609448489      782.1636560959
     -194.284009160300002      191.416743395499992     1      716.1601282783      749.4496736359      820.5592402186
     -194.374241441599992      195.734854034600005     1      721.7318330212      753.5841814973      807.5651114278
     -194.046259553600009      192.969480511799986     1      716.3182560796      741.8551235781      801.3235913481
     -194.600042701000007      194.051671730500004     1      723.3578474256      743.0006929531      792.3729798666
     -194.629022770999995      193.682305079000002     1      714.8984652344      750.2134034609      795.5877106224
     -193.974220397000011      192.798196457899991     1      719.8164298243      751.6341410411      797.8402991396
     -194.576949120800009      193.294024588199989     1      709.7743423289      753.7026369708      805.2246430936
     -194.537701148299988      192.598940731699997     1      718.3352911405      742.7265594849      774.6350624763
     -194.502723154699993      192.469858586399994     1      725.0896806162      742.7671044959      768.1851117179
     -194.754054514399996      195.061470825199990     1      716.8559240053      746.6097083181      776.2988694199
     -194.803699985599991      193.685585645499998     1      720.5463037197      740.0198234668      766.7185955812
     -194.779415197399999      196.325594526099991     1      720.4901337550      731.8603287807      779.1134618647
     -194.687948693700008      196.482010054200003     1      708.6743271725      744.6221598239      781.2816875906
     -194.666020433800014      193.614463051999991     1      711.5289458145      736.1525034896      782.1093781183
     -194.019785352399992      188.112678778299994     1      699.9286090030      762.3916574783      809.7237481592
     -193.960010503099994      192.310181716100004     1      705.4106812396      764.3585206863      809.0572424932
     -194.428875834899998      193.481074787900013     1      673.0299964017      791.1647870823      819.0930924285
     -194.349480785200001      191.262415544499987     1      679.9436878151      783.9350824398      827.3222897936
     -194.544240851100000      194.240960943200008     1      718.2926622503      739.8497391755      803.9046285792
     -194.342251491599995      193.908160805199998     1      726.5741922090      741.4913529948      791.7839041655
     -195.037906047200011      199.462188148600006     1      691.5833211546      744.8164094376      823.1468147856
     -194.989799281199993      196.432659911099989     1      696.0854729275      744.9119283272      811.6292738685
     -194.975327506100001      200.501258756400006     1      700.7340573164      735.5897212381      823.2549627243
     -194.243814617999988      195.111164470999995     1      708.9253015141      758.7383802721      794.9232809126
     -194.239216454299992      192.906030201800007     1      704.5533374772      761.0137597917      800.2190785973
     -194.177533155499987      191.892345908599992     1      708.2716335102      752.0657276945      799.1759986243
     -194.563791949200009      192.499705108200004     1      705.6154695761      747.4544916880      818.1553265927
     -194.720537721499994      195.480329290899988     1      708.2101477426      758.5686634740      810.1790781355
     -194.651308899100002      193.554769572200001     1      713.1214396578      748.8901993173      807.2241115284
     -194.522118813600002      189.947901414400008     1      725.4725637934      735.0360985762      815.4681750456
     -194.169962067900002      192.317077958400006     1      711.0890260110      752.0795266253      802.9406100671
     -194.301125247700014      192.944141915100005     1      712.3301036605      740.3792189415      828.5447432131
     -194.267441282300013      192.756006742799997     1      709.6367350700      744.3517778371      829.1625654233
     -194.853535036799997      194.393398859999991     1      686.4751933883      775.0841909297      806.0397134704
     -194.490079290500006      189.629310276899986     1      680.4025662155      769.9435492567      827.4556925873
     -194.547317886999991      193.304846987199994     1      709.1840427656      745.9424262109      785.2469416967
     -194.626207082500002      195.550756865399990     1      720.7360102999      735.8044862225      788.8958191405
     -194.707939756900004      194.501080957200003     1      720.4777870890      732.5436298038      787.7548699320
     -194.757644491700006      194.968154377600001     1      714.7815125176      744.0994839966      790.1994424922
     -194.743206439000005      194.754748768799999     1      704.9193540249      752.9287039110      790.0856548630
     -194.627935312299996      196.965506732800009     1      709.1336730890      759.0810771958      792.8926473128
     -194.750600495300006      196.947600034999994     1      709.5818913781      748.6402518573      792.0641269262
     -195.022314200000011      195.613367703100010     1      719.5747156564      725.3370495135      796.8536089098
     -195.024344409200012      196.041108677900013     1      718.7739280958      729.5712200079      791.0838121915
     -194.962202341800008      196.829173224800002     1      713.0819756134      735.9648449252      795.9272939516
     -194.968039400200013      197.234311047799991     1      715.8813168340      734.3503974172      805.7987159611
     -194.942410751000011      197.162213449299998     1      696.8005911660      748.2617619049      832.1339440336
     -194.930329713499987      197.392439053900006     1      696.0547848644      760.5056539537      820.0675395716
     -195.155428532999991      199.277284431900000     1      687.3276724414      751.2674334069      833.2236545649
     -194.471664789500011      192.588727238300010     1      725.0158943442      730.1672375842      801.3395544720
     -194.694206359699990      195.676857850400012     1      722.1493774690      728.1737313245      802.4007326525
     -194.610169659000007      194.081568578200006     1      722.2349907634      724.3493416604      810.7311778127
     -194.662007015999990      194.919173610600012     1      713.0375010811      728.5573429999      813.0834961797
     -194.201815187499989      192.076771243400003     1      716.7508877959      743.7876220023      821.0776229031
     -194.426148837200003      192.263178457099997     1      719.1535353598      730.8120557309      801.7475736785
     -194.790797080299996      192.365633048000007     1      690.7965530197      750.2725686535      837.5503656848
     -194.545155225299993      189.174213500299999     2      709.6408068695      746.5667143761      786.0148672392
     -193.995670011100003      188.000767694899992     1      698.7756436350      769.1951768288      802.0274361023
     -194.183960638999991      191.257731740299988     1      715.7962770232      771.4936770805      780.8822625771
     -194.685960184099997      195.939570728200010     1      714.3581114747      757.2963217962      784.5555702303
     -194.338810649099997      190.997982319399995     2      710.0445430338      754.3386872072      787.2593190951
     -194.566496219300006      195.643699598399991     1      697.6884713960      762.0049257703      814.9118688942
     -194.439050026199993      195.035819174199986     1      705.1902489488      759.0874863883      783.6079044761
     -194.488824736499993      191.645909977400009     1      712.7626488683      747.9315307011      780.8380165353
     -194.462941145499997      189.975814826499999     1      702.4499597189      740.0966514269      839.5823383400
     -194.476327354099993      188.744246946099992     1      700.2224979042      738.4783973159      850.3378234817
     -194.477553697600001      190.821030021799999     1      701.4465399341      739.0554523313      848.6386515069
     -194.456784745699991      193.972094311299998     1      704.5435883495      763.2887969697      778.5705788947
     -194.424904750400003      190.353538603000004     1      713.0725380096      741.6876251701      791.5825710744
     -194.369111838300000      194.784048766799998     1      728.0170373238      743.7206337923      773.8712249146
     -194.561096062100006      196.090098224799988     1      695.5398566473      778.6062972193      796.2122272002
     -194.776125721499994      202.438661524499992     1      703.1818212598      784.0081675484      794.2514146111
     -194.320163786499990      189.480722892500012     1      711.2124430071      742.7555099467      818.7837300172
     -194.243663012899987      189.156308349099987     1      720.7267429573      742.2173960730      794.9053823752
     -194.237805268300008      186.861757586000010     1      716.6326871487      742.1415195030      793.6164035761
     -194.261351787199999      190.172965534700012     1      716.8804484694      752.3772350523      790.1716533097
     -194.064326399900011      199.940139258199991     1      702.9099947990      769.0765429276      827.7552153882
     -194.062064520000007      196.781192103899997     1      714.4900449753      757.6329993269      824.1715941058
     -194.681520497999998      196.103108228999986     1      708.4543475589      745.0496619518      823.5384881959
     -194.652321963899993      194.533346073500013     1      705.9629618299      739.4862690417      810.7359445261
     -194.336172812999990      193.717760761699992     1      704.8994710987      739.6819917575      834.8883676783
     -194.455024182599999      191.970593861699996     1      720.5018236563      725.4572447386      796.6932792577
     -194.147425609799996      194.093619592599993     1      710.8403028827      748.6542594677      802.8983672287
     -194.782099795400001      198.666135804600003     1      718.7751615953      739.5525660230      775.5484386735
     -194.225726333900013      188.767518324999998     1      713.6883563960      752.0148009023      800.9839644020
     -194.233650229400013      189.061458276499991     1      717.2644893534      748.9064170282      801.4915158196
     -194.370046569099998      192.342159852500004     1      697.9973969455      757.3070951227      810.0038204414
     -194.540523974299987      201.009387820900002     1      696.6435034521      757.4411537698      809.3581142999
     -194.590475064999993      207.676551092799997     1      690.8760403774      767.2208905655      811.1257083530
     -194.373917521500005      201.727107691199990     1      713.8961182200      741.1951059623      813.5853963740
     -194.428503380899997      206.864844607099997     1      718.3796813563      734.1664630461      825.3814665181
     -194.072236630399999      196.420763281400014     1      707.8147841893      744.6145098018      835.8498212701
     -194.431116368099993      206.866079938399992     1      698.6428221835      755.8889802685      824.6308842411
     -194.590025798800013      190.459352663799990     1      727.1705882398      745.0521752322      766.4010199400
     -194.659986436299988      193.468337643300003     1      713.3673022176      730.0216520730      814.5890500437
     -194.807100917599996      196.580794087500010     1      712.0457900534      730.7629812673      813.4702310480
     -194.804915136299996      194.647227724200008     1      708.1804010191      730.1463793670      812.9194288466
     -194.639536407200012      192.343582513200005     1      706.5749999878      741.3508192559      799.6309616022
     -194.608706931799986      197.674443723699994     1      689.1767441965      760.7626756166      820.2086955823
     -194.565777639400011      193.227396472399988     1      707.8310009980      733.9676745403      818.9223264382
     -194.631976920099987      195.228926552600001     1      721.9341636664      736.5886119302      817.3652578720
     -194.703694383400006      199.772391704200004     1      699.6094220005      753.9593624551      836.3756250176
     -194.705424853500006      197.715978098499988     1      721.1651407356      733.9820140301      803.6044471657
     -194.538117438099988      192.277449730999990     1      716.7089773851      728.9486807879      805.9594856681
     -194.518045312699996      192.195806004899993     1      712.4868269427      731.5657930860      813.5048369082
     -194.584427245900002      197.365245947900007     1      702.2785128153      740.6774441046      824.7802310709
     -194.412680618800010      193.907884016499992     1      707.7738327380      728.7089025975      829.0619981352
     -194.697045487299988      196.195852307299987     1      730.2951314422      741.3461670066      772.1545917484
     -194.825289143399999      198.327115785300009     1      712.8824693148      740.8956178794      781.4085828379
     -194.203624144900004      194.345495988900012     1      710.3190478933      743.2851659280      819.9755584486
     -194.844945905400010      199.367498062200013     1      683.9689936869      776.0487920844      817.5671246989
     -194.667597999099996      199.732731050500007     1      691.0962040367      784.5476643033      797.5997519791
     -194.639997776700000      197.573961928899990     1      700.6870123491      776.8231871209      788.8439472151
     -194.843459526299995      199.328403874600014     1      693.6008979357      762.4650831875      808.9487733625
     -194.894258823099989      198.163984433600007     1      694.1528385274      754.4252850223      807.0195388696
     -194.739936921799995      193.720719226000000     1      711.6988640632      751.1770473736      779.5369991681
     -194.651124135299995      191.030922578099990     1      711.3929056007      747.0273127872      777.2095071606
     -194.774091904399995      197.048619134299997     1      696.3480054914      760.4448527762      791.0435461782
     -194.302843400900002      194.082999863400005     1      716.7807895912      754.5213523771      797.8220882052
     -194.334354630900009      198.131481246899995     1      693.9304037484      767.4570806049      800.1447167227
     -194.279783990099986      190.774306287600012     1      708.7095519915      732.4186249414      819.7028290515
     -194.524963673400009      194.556561370899999     1      710.4867707170      734.3781716598      810.8054618176
     -194.272464115399998      195.737700600000011     1      710.1504799654      778.8112345596      782.4060328105
     -194.335033713200005      189.386978674799991     1      703.9153025362      765.7111370299      789.4708365394
     -194.464309223300006      194.784101842799998     1      701.3103378580      748.6246334787      817.5354670035
     -194.591744575400014      195.853991347400012     1      717.4974593846      731.8883329687      800.5824053004
     -194.507418408099994      192.742332797800003     1      716.0475641033      740.1226940813      794.1420277189
     -194.399449341999997      196.064873268300005     1      726.6416541990      741.9232209490      783.0337831642
     -194.207831474899990      193.590204265599994     1      717.9060524506      752.8134305707      778.4893044950
     -194.201147040600006      191.563656875800007     1      714.8369737049      749.3770876483      785.7719922810
     -194.492377533400003      190.570647780799987     1      725.7883389524      748.6376780744      767.0024061650
     -194.637804493299996      194.926582653499992     1      720.5594581611      741.1659606424      776.3902077723
     -194.618426384400010      195.125073929499990     1      724.6229640217      744.4460050703      769.4066088499
     -194.595609075900001      189.574914565799986     1      716.5422172920      737.7473127638      786.8760795802
     -194.637187446899986      194.132565552599999     1      716.7150697175      730.3452510170      801.1791225915
     -194.653258963000013      195.243979802500007     1      711.7367961305      747.6451935258      788.2890111003
     -194.538882807199997      193.728435201899998     1      698.0769951381      750.7919236499      815.7256697147
     -193.974489304799988      191.233673387799996     1      723.3363166154      756.4145120136      768.8140479584
     -194.099002563999989      196.195606443099990     1      703.1914139331      770.8517998590      792.2932198638
     -194.191440605200000      194.492993271399996     1      707.4896319834      755.8337673303      799.2384941258
     -194.620567525100000      193.634094955699993     1      705.9467718899      738.8471314361      832.5095896370
     -194.592457477099998      195.521399940200013     1      718.1124595399      726.2139163863      836.8247099583
     -194.598499174799997      196.812688628100005     1      714.6949012868      733.0100547095      835.3180494030
     -194.589239860100008      194.105525059099989     1      705.9276546055      742.6868100477      813.2533108403
     -194.579342933400000      195.632688812699996     1      703.8139121042      739.2340610905      821.5690407697
     -194.816558015499993      197.779934685999990     1      694.1188708391      744.1988428634      833.2180872040
     -194.546893014500000      195.642579933999997     1      723.4606660276      746.3057452015      783.3289548132
     -194.474681982699991      193.110846281300013     1      717.0369604422      743.6849730645      796.1087927472
     -194.379060863500001      188.700717400499997     1      693.7920207758      749.4694203543      817.6843996937
     -194.537499964700004      192.548907000000014     1      722.4316039407      739.3233852356      780.7186274778
     -194.538938920199996      194.865944725499986     1      721.6450700528      738.2116002761      785.4427705590
     -194.397538590799996      188.401086891099993     1      715.9170949089      741.7992732813      783.5317932200
     -194.508922652100011      194.125588686399993     1      704.4617180936      758.5678640272      790.6394284823
     -194.782168998099991      196.541072154299997     1      711.6180997997      744.6922804250      791.5702480478
     -194.466107699300011      190.542738312399990     1      719.0236239842      726.2863340032      790.1374991294
     -194.531489306800012      192.883373226499998     1      720.1064572564      730.2024487494      792.2330745658
     -193.949591939500010      191.087537827000006     1      712.8798053497      764.7889857902      770.9776279471
     -194.011768302399986      191.899982217499996     1      714.3699169771      762.1916057153      779.5470274727
     -194.007535478699992      187.800016771299994     1      715.1181935750      757.3836390089      781.5509859259
     -194.059043595199995      192.422667911100007     1      717.5796446958      762.9090211024      776.7621685704
     -194.774921337699993      196.418147676699988     1      717.7882548831      744.8128191357      766.9158633873
     -194.764070407699990      196.604744207700008     1      715.4080010593      754.7991782579      774.0856132601
     -194.563040696099989      192.400308207400002     1      717.6249255631      745.3832496278      787.8995696599
     -194.547224194499989      193.448732037199989     1      725.7602657132      740.4869548815      785.6039782476
     -194.507888192800010      197.871471163499990     1      713.0100401881      750.3034880223      795.4061334201
     -194.453800643100010      190.631719718600010     1      708.2799667161      754.0146100329      788.1049807556
     -194.561827656199995      190.833755443000001     1      722.4548931204      737.9508111954      783.5985779229
     -194.057708050299993      187.840928545899999     1      721.9826586096      747.0499700763      786.2058302653
     -194.051677598900000      197.279037378299989     2      727.5638493228      746.0631721775      770.4920543538
     -194.414031619199989      193.767230248000004     1      710.3852370786      740.5891993077      810.8554721965
     -194.445436903799987      195.986264977500014     1      713.7108534382      735.0363949742      817.8795247093
     -194.187892242900006      188.730420461499989     1      717.6817073858      743.0271971974      808.1660696658
     -194.063204216600013      194.518040061499988     1      711.4686793119      765.0671771990      783.4275156502
     -194.565260841600008      195.484268079600014     1      706.2133555199      746.7029789706      809.3771846676
     -194.637685636300006      193.609116573499989     1      704.0003909744      747.4642335826      798.0279631177
     -194.605582205300010      192.965462636599995     1      701.8303383313      753.2818917809      797.9985537596
     -194.566035367599994      192.236991657000004     1      703.1726617309      765.5350331186      785.9760768957
     -194.305475188700001      192.672586832999997     1      713.6040169227      755.0404706804      795.7511153814
     -194.263181193799994      191.737022347899995     1      714.8477449148      758.8551651853      791.9012382022
     -194.322807467600001      192.731335459599990     1      705.5956656239      768.3959263592      789.4456746636
     -194.191820277000005      193.139520302300014     1      721.2091624010      764.0163375614      771.8335739088
     -194.484791989299993      195.510657069300009     1      682.0817482907      791.0153180882      817.8137324328
     -194.449296150999999      195.808705593199988     1      680.9437941118      788.0995801919      807.5238678325
     -194.232410972899999      188.405784602099999     1      685.6573744904      804.0409387283      809.5093450413
     -194.416985048700013      188.853209878799987     1      735.9264633980      744.5730713444      763.3401912786
     -194.542551218499995      191.844119959399990     1      732.9576120815      749.8033573106      757.7363025921
     -194.543015346400011      191.368344376900012     1      733.1331675333      747.2581614075      762.0762848427
     -194.543002851700010      192.682792060499992     1      735.2891679931      744.8367982304      764.9653521652
     -194.546479904899996      192.172340725900000     1      733.8349981547      737.4307233825      772.1719467994
     -194.564714733100004      194.921578853999989     1      691.7412598722      760.6737305640      814.0317864684
     -194.584557420200014      194.770976544799993     1      701.7029020855      766.4048909299      798.7248147387
     -194.328405409499993      192.437907146100002     1      712.2250829661      749.3296845876      803.9877232444
     -194.296458138300011      193.794985413900008     1      712.8824185972      746.7887657444      810.4022834436
     -194.303958377700013      193.255012283899987     1      708.9233966508      752.9809594902      806.5926470894
     -194.537565408999995      195.246281768699987     1      705.7766523690      749.9010125867      812.2445997441
     -194.508960796200000      189.304323712500008     1      715.3386528669      737.3599682732      813.8659791564
     -194.533318441500001      190.036825053299992     1      711.1315827903      743.0275947674      791.0115934245
     -194.550926338700009      195.210223851699993     1      711.0940198624      743.2110176125      794.5809618002
     -194.558248805200009      193.458883645700013     1      704.9534147963      742.8016493409      803.0731795162
     -194.520538629399994      190.707139471799991     1      713.5058432165      746.5196737906      792.7839029869
     -194.613779821799994      197.647565486800005     1      687.5522745031      769.0582972676      839.7826609264
     -194.522556245799990      193.016149717199994     1      693.1096456408      770.8743884374      839.9987449438
     -194.614433501700006      194.854415102100006     1      710.2058380454      744.8214308162      828.5327050917
     -194.580928900499998      191.534749125699989     1      716.9641635432      733.5473696046      841.8550408345
     -194.726601167000013      195.093101434799991     1      713.9060767343      730.0151394594      833.6074275627
     -194.740626501700007      195.466128997999988     1      713.2365882436      729.9235239238      835.5897835994
     -194.728544119499986      194.133101554900009     1      718.3537624909      726.9057706308      821.5854060701
     -194.411410258699988      188.972541382900005     1      719.0593219186      742.7778361060      803.3461482813
     -194.537462344700003      195.241195086499999     1      693.1196121907      758.8085266101      815.7513135239
     -194.411232070300002      192.807509213499998     1      696.2030840242      770.4448142183      800.8262178311
     -194.405637929100010      188.691211546599988     1      728.7915488719      739.4207021446      788.6338860662
     -194.486494657099996      195.293543250699997     1      729.6269665710      753.7709119688      791.4990125406
     -194.361233183699994      193.446484320899998     1      741.8668601938      746.2347189900      762.8871869754
     -194.354671873000001      193.490485819000014     1      736.1904876762      752.0410716239      764.3755278828
     -194.192375596099993      195.023402972000014     1      740.7406059291      762.2676563486      773.8581698757
     -194.745915254300002      197.674584187300013     1      707.0348673405      752.1615992946      792.2697726030
     -194.188393332099992      194.229585774300006     1      722.3658238374      737.4435331486      811.0267187618
     -194.401737593000007      197.121030508800004     1      703.7163061678      767.8034624222      790.8357994062
     -194.186361402300008      191.761150726000011     1      710.0345529777      758.8418568953      799.9021375064
     -194.294830063099994      191.372281918099986     1      707.2501361196      749.4793656140      817.2078781073
     -194.117708218699988      189.630468634300001     1      703.9319001917      753.6564918924      799.4227104799
     -194.079409133599995      190.663726088599986     1      702.9288917198      748.6640074819      806.5319330738
     -194.022631854800011      192.423216494200005     1      694.0629157080      763.4457908789      804.7063347905
     -194.545643696199988      195.573796730299989     1      683.4573446778      776.3372470198      812.3500353896
     -194.661661315299995      194.803936946499988     1      683.0408944209      773.7020009832      813.6657541754
     -194.932236927899993      199.376899621599989     1      710.6513229565      729.6686605718      815.4980257416
     -194.876874393099996      194.027911097700013     1      712.7654780355      731.5944635533      810.2938009134
     -194.764705561900001      197.547829110399988     1      693.9491735392      751.0137684835      821.1819637527
     -194.764470829099992      194.644226384099994     1      694.1293884104      752.3275633537      812.5565574028
     -194.603919031599986      190.777186295599989     1      682.0540600321      792.7041083546      833.5948356718
     -194.811925257300004      193.452645982700005     1      669.7619104597      808.2071602029      820.6421758019
     -194.812227655199990      192.523157767599997     1      667.8577309889      807.5755685444      822.8403232054
     -194.699553533299991      198.098208324900014     1      667.7656415632      792.1550412937      835.3522789816
     -194.543551029000014      193.254180382199991     1      708.6160293474      731.2368217806      818.5996582159
     -194.904882907600012      199.019303763900012     1      699.7477300918      741.2483066094      827.2038487963
     -194.943352586600014      197.871187892600005     1      701.6355343858      739.0264882820      830.5549361989
     -194.828804541799997      193.875500269199989     1      707.6125132272      739.1743772079      817.1876423005
     -194.830210332500002      195.427671150099997     1      704.6150973554      746.8695334229      812.3404861354
     -194.500835086100011      193.665040781199991     1      715.4968301863      737.3842223370      799.8990819058
     -194.503901547600009      194.130074470599993     1      714.2940223488      733.4390096851      806.5913409839
     -194.421160683500005      192.356477510699989     1      708.5331162781      736.1433590854      811.3018591736
     -194.758662796799996      197.024330208900011     1      719.8920721797      731.1650875802      778.4946099906
     -194.654639925499993      191.664327571499996     1      718.9488540958      748.5137147057      772.3025322157
     -194.397932194300012      188.957309781699990     1      724.9232556801      739.8421608779      760.4946935169
     -194.598898406199993      187.538306674900014     1      706.4820752860      743.9522440571      821.7455768912
     -193.759795726199997      190.618909565499990     1      713.6141182827      759.6096144427      776.1357457137
     -194.388395921399990      193.127245614299994     2      706.2047224731      759.0741795351      789.6334434254
     -194.185409447599994      191.762286791099996     1      719.3627806055      756.0562964790      790.0109501973
     -194.167634453799991      189.778006580900012     1      729.7497869054      749.6210814567      781.2792404675
     -194.417517491500007      192.871579235000013     1      728.6930732258      738.3860980526      788.4256344461
     -194.767475400699993      197.951337072299992     1      717.1476844299      750.9999993602      764.2627397027
     -194.552616796600006      193.403596508899994     1      701.0315930800      755.8734133850      803.1623627507
     -194.368450412300007      193.185199315999995     1      716.7270375951      754.2650297306      781.5922304656
     -194.043532598000013      197.283452119900005     1      719.5359705958      750.5006992526      799.9483519930
     -194.130302466899991      198.514341219800002     1      724.7489879515      751.1412000283      797.0061709960
     -194.075107596200013      191.517349275100003     1      717.0094627326      768.1991139065      771.0627594684
     -194.118786970900004      193.431883309600011     1      734.2199771177      750.7059558600      773.9404371296
     -194.091903054099987      199.684750140099993     1      700.0615227787      765.4918747839      801.7257053136
     -194.868747506999995      196.889097430300012     1      703.3682669196      764.4087909140      786.5352877964
     -194.246363495800011      195.945770167500001     1      732.8495767444      754.3960549926      766.7129076033
     -194.363158521400010      193.374955854500001     1      737.3401375877      754.1583928747      759.1329422161
     -194.361124465600000      192.323831831200010     1      736.9963710784      752.7321578088      758.8520430431
     -194.512409001200012      194.549260276199988     1      720.6905108454      758.5468178848      768.8226602516
     -194.505787754900012      192.535372940400009     1      721.1955075385      760.0376863324      766.5696257144
     -194.489090981799990      189.684059928900012     1      715.5836163125      761.0102210461      773.3550467395
     -194.514405868099999      196.236422640200004     1      713.1898439813      729.8802584077      844.7576603382
     -194.773635103599986      199.600613520499991     1      715.0228058821      719.4785509160      849.7643922252
     -194.598236309100002      196.800343746099998     1      702.2800163277      746.4450783346      831.6043492819
     -194.534618420500010      197.341429453100005     1      713.1239770306      737.9967430506      828.1564177418
     -194.528104034199998      194.914593235799998     1      719.1039997246      735.6625435806      826.0204318876
     -194.532649808000002      195.436905830699999     1      717.6208154767      737.0950403829      834.3368874511
     -194.649659446800001      197.674653514400006     1      716.6900324332      733.3282160217      825.1898294701
     -194.640111845099995      197.051551462100008     1      715.8671612221      733.2192270799      822.9222296217
     -194.626632471199997      192.155276429100013     1      700.9749712166      752.0598554091      796.7248581489
     -194.485294688500005      190.843833883799988     1      719.5519054945      728.7511447004      839.9681423769
     -194.466249350200002      188.964040606400005     1      721.3359559791      726.9482578289      838.9452382702
     -194.219258363899996      190.946805341300006     1      683.4185172228      780.0252419198      824.9875791420
     -194.368475027500011      191.237028305699994     1      717.1196156320      753.7977598647      775.3092405346
     -194.375133383500014      192.818897218600000     1      713.8662626178      765.2493445022      770.7390957723
     -194.950506187299993      197.601063752699986     1      709.5906910544      728.0711656333      812.7522185772
     -194.614790486000004      190.693367896599995     1      713.8507438016      739.5323795326      785.6257875887
     -194.745797352099999      200.511684612900012     1      698.3063106045      756.2558672600      809.1819772120
     -194.827465872499999      193.572808130499993     1      694.3016905258      760.7205419429      804.9880623641
     -194.818514591299987      194.089473619600000     1      693.9646687343      758.3861126926      809.4422077490
     -194.524635132599997      192.916727111499995     1      715.9785072285      727.3964707964      834.5160495529
     -193.929626902400003      190.142299312999995     1      710.7855510517      747.4272901077      807.7210103737
     -194.110762873699997      187.330532703699987     1      689.0717227097      759.1545061074      814.1049246260
     -194.109968358999993      185.803794203400003     1      694.4364863953      753.6824724724      813.9729659516
     -194.636862760599996      195.658047169899987     1      693.0040175108      765.3967407494      795.9263316221
     -194.642767924800012      195.415111650600011     1      713.2032614711      759.8560525359      786.3201605766
     -194.663522473099988      195.508314427399995     1      717.3373988442      756.7644177051      789.1961307036
     -194.542981005299993      193.845930721099990     1      727.8631618879      737.7564656318      781.3577158333
     -194.827420940800010      193.037957906900004     1      720.9948137553      734.3825317705      766.5693219739
     -194.707161344599996      191.604547299300009     1      695.4702208144      760.9723169007      786.7312962917
     -194.741061453100002      193.511482737199998     1      708.0241895091      745.9071607917      788.2127454045
     -194.827275933000010      192.781322151700010     1      704.9216493891      758.7446314837      781.7899712912
     -194.810197328399994      196.591823564000009     1      693.8074691431      769.1128325897      793.7868671140
     -194.606784622699990      191.202582636800003     1      705.9979902303      757.3950730260      790.5308332175
     -194.791208138600012      199.326601455299993     1      709.1194031457      753.0765105611      790.8119321995
     -194.464030377900002      196.269407054800013     1      730.6593501875      744.5938468366      791.5543085182
     -194.694781063100010      199.100508699500011     1      718.3026630394      762.5256652234      779.1045343957
     -194.511463010999989      193.397979490900013     1      716.2163190570      737.2644705201      833.5923872957
     -194.587673037299993      195.855714705100013     1      710.0402460576      746.7622860896      822.5513439171
     -194.454696129500007      193.137001884600011     1      706.1124103639      766.4562789019      784.8740542348
     -194.629183609199998      193.886754285299986     1      710.1031750999      757.5953795287      802.9874044443
     -194.248097776399987      189.950426577600012     1      719.4833541512      744.0654822241      792.4366773328
     -194.681846436799987      196.902770120599996     1      708.5260287560      768.2288354531      780.5561341226
     -194.639247961299986      195.113659231300005     1      717.8238928745      753.8701617992      788.3195171316
     -194.546627595399997      195.097807603299998     1      729.5369809744      744.1194607264      786.9975819282
     -194.520945115600000      194.511441673999997     1      698.8052788935      758.4037814368      820.4728314971
     -194.286052665099987      191.452413094200011     1      716.0296463074      738.7358116777      816.4525695207
     -194.248885311300000      193.004109182999997     1      693.1174484022      769.6733946601      822.8242129462
     -194.266280333100013      190.895644660100004     1      688.1492382225      768.1843279039      839.3913531444
     -194.240718013399999      187.974369015099995     1      691.1099473352      755.1908507986      838.6316560405
     -194.478194708300009      195.146565094099998     1      690.0881575876      765.5324571182      838.2325303747
     -194.417753006400005      192.372217420099986     1      692.3801773131      766.0118113773      794.1802051755
     -194.713228497399996      194.907672357899997     1      697.3387734077      755.4802059325      798.1657320861
     -194.387678397299993      193.420728838600013     1      691.6136370614      758.0725411361      847.6382135982
     -194.372387495900000      186.046826492200012     1      691.0120150774      756.8547423774      826.5750519298
     -194.376691387800008      187.290979650899999     1      694.4233462278      756.7239358647      824.7031342334
     -194.292020517400005      190.518997807099993     1      691.6442293041      751.2206407905      854.3980133726
     -194.202904425000014      202.245333480200003     1      690.3502503681      775.0786339069      790.6316406411
     -194.730853407199987      195.999453681799992     1      700.4942961794      766.9035692431      782.6272239542
     -194.568915435099996      196.481161505699987     1      697.9839168364      780.3073063531      807.6064720117
     -194.443161149300010      193.813447700700010     1      703.1599146814      776.0288650305      804.6556602351
     -194.406614786599988      193.954764425399986     1      705.8113053877      774.5699431958      810.6429698052
     -194.634098616699987      197.249908119600008     1      677.9194344340      794.5646895800      837.7954439182
     -194.441860954300012      195.188097222000010     1      695.9655260047      787.9626270412      808.9396246888
     -194.416919065400009      197.487665001099998     1      713.0701742162      783.9105114883      808.1845725077
     -194.379368091700002      194.811438162299993     1      710.5785661824      775.9597114893      803.0408312983
     -194.250197398599994      188.612792088600003     1      694.8975758407      765.9115318215      812.7065800986
     -193.988876628899988      193.714174973000013     1      713.1016630984      755.8135701724      791.9121840553
     -194.595575045400011      191.956638483799992     1      709.8720962492      775.2426371359      781.3499515906
     -194.598305461800010      195.234804683800007     1      703.9598034769      779.3140368820      787.4060784997
     -194.601205809300012      195.080771763000001     1      707.8280673753      772.9497740809      788.2420986286
     -194.260381317299988      194.329630791900001     1      716.8147676537      770.7586455034      780.3613106803
     -193.945472760299992      190.275596714199992     1      727.3126038692      755.2985260212      782.1620755094
     -194.337601908099998      193.681969240499996     1      702.2435300901      772.8087544192      801.1738458322
     -194.395741777599994      196.386703568400009     1      692.9646985746      779.2148428889      810.9584710762
     -194.123599402400004      191.766847115399997     1      711.5407658284      778.2239621237      802.5136706106
     -194.106992150800011      192.027966904599992     1      719.4123220416      771.9500501207      801.9611001497
     -194.125499834599992      193.757722048299996     1      701.8906939706      785.8281530010      812.2488246193
     -194.336468419900001      192.003818591600009     1      695.3147263555      774.7192777231      807.8912142500
     -194.339504100800013      191.229652885700006     1      694.4770659220      769.1073480320      811.5007024676
     -194.406845412899997      191.073473393999990     1      701.1305884290      760.6252834078      804.9921308543
     -194.393540129600012      189.033148216400008     1      702.8500210353      756.1108165668      807.5431106743
     -194.383941222999994      191.816363607999989     1      703.3037517526      754.4769513682      818.6261895898
     -194.417789985399992      190.243088312899999     1      705.1395285870      758.8809527755      803.8534157798
     -194.460083106599996      188.967378453900011     1      709.4299741612      766.2375397931      791.7548438022
     -194.309574392999991      188.742112052399989     1      695.1838468486      778.2236690781      816.0722081962
     -194.428185443399997      191.143644631099988     1      711.6362702245      757.2032248772      798.2392695209
     -194.365047148400009      190.184551220299994     1      688.5639731077      775.3001113182      824.1356038483
     -194.378254558900011      193.764007955900013     1      691.1384710970      778.4419891097      819.8855764937
     -194.341545395600008      192.553081580800011     1      697.7778563246      773.3642970562      831.2803917349
     -194.357500375000001      194.237392236400012     1      700.9740192415      764.4402030234      843.9025121179
     -194.371580566799992      192.827427642599986     1      703.5206067436      776.4222947298      804.4551638435
     -194.222709487600014      202.200495787600005     1      692.0649568061      774.0863847177      792.4498719509
     -194.226033629299991      200.481582791300013     2      689.9017927176      783.4942524531      793.6374366343
     -194.883341390400005      192.991916265100002     1      712.0604101327      744.2879207896      787.1349775663
     -194.689400010399993      195.498990135899987     1      709.0379476024      747.2781697795      786.3591437279
     -194.816370850499993      193.994540588999996     1      721.7913921902      750.6920612528      770.0701778248
     -194.609970723799989      192.251642567000005     1      726.1472152564      733.7174110675      777.3806998208
     -194.875880183100008      197.507686247000009     1      711.7987828511      745.3502629996      784.5990860467
     -194.640451989799999      194.134642053699991     1      722.6973964174      743.7465746736      773.1703664017
     -194.401023965700006      196.325542650800003     1      711.0896955002      777.7958672573      781.2358845266
     -194.342527328599999      190.289638743300003     1      703.8480521129      751.2361218167      814.6558663800
     -194.595888086299993      194.785345479299991     1      696.1551311547      773.7011020269      797.8103597590
     -194.618189125399994      195.534027814300003     1      718.6059597159      753.0583449182      791.7501205102
     -194.696505124699996      195.736236831799999     1      712.3545914907      753.4549039622      785.3076952919
     -194.704675344200012      197.894921454199988     1      711.3221026614      746.8775337953      791.9152069464
     -194.522600269599991      184.890951989299992     1      719.9957524832      734.0979479142      786.3125294441
     -194.677666555400009      195.706901522200013     1      718.8872548099      755.2520116630      774.9041943823
     -194.744222925000003      198.659572852899998     1      699.7704829990      764.7344950423      793.1739242054
     -194.915061431600009      195.941832900300000     1      677.4828977879      745.0913031750      861.3953229696
     -195.025520943499998      198.051648159899997     1      664.4585595640      755.4750728470      872.3345540920
     -194.852053520400005      192.165181110899994     1      710.2782955704      725.6042828851      835.8130401900
     -194.067229755699998      185.995976657200004     1      709.9956522014      752.6009824254      785.9318589511
     -194.036467694399988      190.247633383499988     1      724.3467959223      738.4751532667      796.4093607526
     -194.002861863899994      187.349587781800011    10      719.5767472090      752.7727798153      752.7727798492
     -194.268848144499998      188.816848556400004     1      717.9319219359      744.1293608122      773.3411166026
     -194.612082534199999      194.591111809799997     1      713.6408917758      734.9389921055      819.7974712887
     -194.417885333199990      192.252959833299997     1      701.8051447248      770.4226619566      805.7473137049
     -194.228908895300009      190.439972369099991     1      718.1083278425      748.6459816481      789.9085089457
     -194.252417716699995      189.970580325700013     1      718.1750241912      744.0361957701      786.0952604489
     -194.330376812999987      191.366957371799998     1      709.1288296914      748.2687604449      789.0570580386
     -194.496133802299994      195.318803426699986     1      702.6418627573      762.6276360659      791.2402674095
     -194.395591509000013      190.866423530499986     1      715.7285860375      754.1195537781      772.4271382926
     -194.515002113200012      192.707359658600012     1      712.2258696833      759.3774034201      774.5676929749
     -194.625472022999986      194.774499190799986     1      718.3342306302      752.5583623364      770.8721109308
     -194.603466644900010      189.862088801600009     1      719.3558319460      738.8064630590      773.9554362306
     -194.970092234499987      196.291446576900000     1      712.0855269393      734.7112521503      795.5372258691
     -194.434844338200008      188.979438361900009     1      711.9664254644      745.2220393843      821.5326034535
     -194.667026467800014      192.936015467200008     1      708.6304819499      757.6613773741      786.1839161018
     -194.877668488599994      198.196799952800006     1      717.2876785897      751.2330274368      779.9626425043
     -194.571919740299990      191.587484295600007     1      725.4048965673      739.5351353802      773.0939224876
     -194.437905401100011      190.940130073099994     1      723.9399922466      739.5706811334      784.6638797634
     -194.640075047599993      192.234944322100006     1      720.7094028995      725.0301350350      798.9075443782
     -194.462473041500004      195.451727677299999     1      700.4110220897      762.5392644531      809.7231627318
     -194.408849498299986      196.962382584799997     1      713.5068893638      774.2316306909      800.8619967096
     -194.452903782800007      193.774475217700001     1      703.3296090797      777.7066247514      804.2990207620
     -194.667470872400003      190.899835996200011     1      709.1219520562      749.1466524739      785.0464419569
     -194.648365635299996      191.947026537400006     1      710.6361930028      740.1204132854      797.1833289042
     -194.102636638400014      193.052285607199991     1      727.5512628677      746.4971602233      780.3657207294
     -194.904574996999997      195.114053815900007     1      688.6667260785      775.1963070893      810.6981673796
     -194.580416605099998      194.489054425599988     1      706.4507843831      733.7158540524      806.2625741182
     -194.958017502100006      198.606919226999992     1      691.0152420495      746.5812398096      808.4494317091
     -194.952955564799993      197.955603579000012     1      698.2977878773      744.7192913705      801.4492088003
     -194.534484484899991      194.843466024599991     1      710.0399367750      752.1161131380      782.8862459438
     -194.543434273600013      192.657326321299990     1      727.3536222335      736.9327939362      777.3285161196
     -194.609486884599988      194.321325441099987     1      725.0811067162      735.4803411304      785.9275811607
     -195.100328087399987      197.369223519700000     1      685.5422333203      739.9648480006      858.4232188840
     -195.103398952899994      198.567095372700010     1      684.0191088728      739.0743143096      861.5118875951
     -194.883226923499990      197.291555938500011     1      700.5556180476      724.7102372754      863.8400539676
     -193.998468178400003      186.588161127299998     1      706.6962010634      756.1351601037      815.1926727713
     -194.220106899000001      190.449444708199991     1      701.3942619593      747.1071714605      841.6164073375
     -194.079956904299991      188.650995609000006     1      713.8730210796      741.2547259884      829.6925256563
     -194.213736978199989      188.643449416300001     1      711.4202502359      744.7807371510      808.7147877474
     -194.594151368300004      194.275056153999998     1      723.7205658478      736.1946953633      785.2583465463
     -194.674685312399987      196.216908938899991     1      725.6627228951      733.0263622286      787.0515119531
     -194.858123200699993      198.338450680600005     1      711.6903733536      732.9577600799      809.8459453421
     -194.780353479599995      200.597905992499989     1      706.5166628134      729.8815881803      834.0195761610
     -194.142746706100013      187.757147236399987     1      714.8199865145      739.1369538615      821.4287246997
     -194.214724638400014      187.384468445799996     1      706.6690335885      750.0798202211      820.0608467098
     -194.199703946499994      186.043894307399995     1      711.7318487911      741.6143773004      811.4417552348
     -194.598622233700013      196.274773949799993     1      712.8992523550      731.1101801113      813.0952151544
     -194.532704318899988      195.750963954100001     1      715.6213614232      729.4581513316      813.1369871628
     -194.312803681399998      192.808411263799997     1      715.7950163772      753.4547923752      838.4488610963
     -194.168022728300002      190.988780239699992     1      713.9125910023      740.6964933802      821.1606688172
     -194.002867692100011      187.628773483999993     1      719.1047804636      736.5285422393      813.2457368429
     -194.016474178000010      191.986093765199996     1      715.1433458278      749.4240115188      799.0089991891
     -194.221498563599994      190.511779957599998     1      714.8617287062      741.4726807884      812.6763024458
     -194.375449527600011      186.794722593699987     1      708.9099710162      736.0324134802      831.9951138237
     -194.391692564000010      182.358415655199991     1      707.3735229885      736.2502435696      822.5820257013
     -194.389127818399999      184.848095562999987     1      706.8247710634      741.4332702571      820.9784945228
     -194.400463333900007      189.710678184300008     1      698.9940097415      746.1050758825      835.5192811066
     -194.551998306499996      197.000843375500011     1      715.9265027032      750.4022918296      773.8574931736
     -194.507781637600004      191.500981403800012     1      718.0473088809      751.4632247699      764.9890125868
     -194.506784415099986      194.281132843899996     1      713.1421123318      752.2396115910      773.7659481755
     -194.846410422800005      191.933364885600014     1      709.5127115422      745.2207514371      805.3088464405
     -194.429580560900007      191.635493968399999     1      714.1679909959      760.1885811064      816.1871484711
     -194.349764568900014      191.388456013800010     1      715.6634444900      755.9525023754      825.2466485730
     -194.333409469299994      192.818043928900011     1      729.0796213592      743.9291618173      814.3259077342
     -194.419801435099998      187.587576052700001     1      707.2398635835      738.8780981787      823.3938300307
     -194.621347925599991      193.492692998699994     1      711.4391478089      738.7087928549      800.2688197183
     -194.588626227399999      195.143359192600002     1      705.6848694692      741.4617080656      810.9578511870
     -194.600891908300014      193.924017099800011     1      704.2633049203      746.2665996397      806.4393878676
     -194.413715309499992      184.812214566499989     1      723.6039903783      736.8892743103      819.5281329167
     -194.154821501899988      193.614176979400014     1      707.1986540745      766.8993331764      795.2258431356
     -193.988118871900014      191.246164384699995     1      704.9850408916      782.6011593713      811.7391419107
     -194.841860960300011      196.780582630800012     1      677.4883160024      760.5369431789      847.1274772403
     -194.675917040000002      191.148645065900013     1      684.4690311656      782.0509075191      832.1185922693
     -194.694524260099996      196.420024193500012     1      718.3710592112      749.2085845014      783.2197234323
     -194.432919998300008      192.122795213800003     1      726.8644466584      744.4990625467      782.9129348202
     -194.681007884400003      194.799162393300008     1      724.9951865296      744.9632504882      780.5412769009
     -194.674318288100011      194.676053045600014     1      720.0848720353      745.4434291351      784.1120548471
     -194.670076239400004      196.040956475499996     1      710.5588744397      754.3167222861      785.1390956097
     -194.659087159100011      193.869924695300000     1      715.7163945583      748.6308361545      785.9544948442
     -194.696838858000007      194.844424215400011     1      719.4482080820      744.5298669095      787.9955876773
     -194.537249180000003      196.071505334800008     1      721.3610330422      733.0896836670      796.9941882121
     -194.559181562699990      194.996944876100002     1      714.6999216631      740.7921862632      795.1190117681
     -194.023323035200008      195.780141276600006     1      705.7607975460      772.9402762213      796.2197256495
     -194.183268541800004      194.320100477000011     1      714.9274995805      770.7377488019      792.2355519630
     -194.595612990200010      195.750837935800007     1      698.2337911031      749.5793230536      808.9669666288
     -194.299686983899988      190.689302569599988     1      705.6133509946      761.5426158874      790.3325683863
     -194.245014053200009      189.357195606700003     1      708.8115663036      747.1763080326      830.7700223776
     -194.477145446799994      194.980538894599988     1      715.1601179555      735.3568109066      812.3903279011
     -194.701202151300009      195.762538663399994     1      717.1551559011      728.6894911296      835.3113748788
     -194.459573929500010      194.371638778799991     1      714.6759004018      749.6987508891      795.6318219975
     -194.594331369499997      191.873397124099995     1      724.8394311376      732.2979365176      804.7909030443
     -194.598342981799988      193.084172170800002     1      722.7159603967      732.7601152783      808.3495079928
     -194.549775328900012      194.362378269099992     1      715.9628008007      744.7303006298      819.8889474117
     -194.546909565899995      191.818699082499990     1      714.4979903059      743.8839333149      818.5380625820
     -194.378282925500002      196.107715016399993     1      716.4394479359      744.8467323445      814.0271937031
     -194.034674369599998      192.077397799099998     1      693.5829570992      780.3468240063      827.6905582861
     -194.262076097999994      191.534594926300002     1      683.5109538756      776.7045975095      831.0501482469
     -194.604723475800000      192.336879031100011     1      699.8278196685      752.0609709472      827.0991515496
     -194.665530070699987      196.400500165000011     1      679.1754780106      761.7529872682      861.1722139565
     -194.396849430099991      190.273598311299992     1      681.1996050469      778.5799271043      846.4370245515
     -194.001363769199997      196.849215239599999     1      696.2865599936      777.0159223884      784.7670465980
     -194.633392361599988      192.552342142800001     1      716.3682434889      749.4085397969      782.9150736934
     -194.009872369199996      197.217516762999992     1      697.9933743575      777.7510924053      782.9960636843
     -193.937813621499998      196.611303461799992     1      700.0343567747      778.6652571943      795.1985296098
     -194.620078051200011      194.791319652699997     1      702.0926353010      771.1949646481      817.4260077904
     -194.160961950099988      185.276958384900013     1      702.7726127650      743.8298838715      839.7840754722
     -194.255608039500004      189.895218413099997     1      693.8344065710      747.5734112764      841.1010970171
     -194.033436720200001      189.101643718499986     1      714.7166026597      754.6140804732      803.8242428344
     -193.975882815700004      188.246884094299986     1      720.8247144756      747.6926121314      795.9985305216
     -194.463603375399998      190.347473453699990     1      714.6347553071      739.8275443170      820.9993936237
     -194.298304747400010      189.949215088399995     1      716.8055937120      743.6486294718      800.0675849293
     -194.402413867799993      186.524489194199987     1      697.6359077639      761.0263030563      818.2368823930
     -194.483151776200003      187.793106166200005     1      707.8740674817      742.4654417670      830.3509898990
     -194.429521764800000      185.337868068599988     1      695.4427023386      754.7393574533      832.3183790289
     -194.533083887999993      192.929159817299990     1      701.9769772837      754.8069229721      822.6327786768
     -194.541361121499989      193.159464974600013     1      696.5295877716      749.3030405022      831.7097587265
     -194.905802732799998      198.958238735799995     1      694.4814058622      771.7683274457      799.0230568185
     -194.964030356100011      196.396130094600011     1      695.2597087529      788.2532461019      788.9300819740
     -195.024999829100011      197.457280342399997     1      688.0243965443      767.3856779741      816.0568162633
     -194.694669671700012      193.006017894800010     1      693.3577277791      772.2836538824      836.6113846034
     -194.682821066400010      194.375416747000003     1      707.6271861633      756.4240237824      841.1049109673
     -194.911026691500012      193.934395216700011     1      702.0120544219      751.4979023665      791.9889718762
     -194.910332280000006      193.049420143800006     1      705.1553581619      751.1507117805      786.8310800587
     -194.593087345899988      194.678503201199987     1      721.3812896410      736.8692853597      806.0108505284
     -194.501837535400000      186.810181442599998     1      707.3333529363      749.8073312174      813.9973370673
     -194.505002491200003      191.289042353700012     1      706.8511944837      750.8879447621      818.8185235531
     -194.547629680900002      188.991572962300012     1      715.4272518235      733.6886849567      798.9927418312
     -194.547690818500001      192.345527746399995     1      717.0117995463      733.3032037006      801.9306572323
     -194.653683204700002      192.689770909200007     1      714.9881155946      742.6462501584      792.1038577307
     -194.970582249199992      198.667332656799999     1      685.1800112477      790.2379630051      825.9051342412
     -194.811406467000012      198.798273359900008     1      708.7249360734      750.4965055370      779.0612165054
     -194.751669857899998      194.570329518499989     1      709.0614765339      746.9212970682      776.4676652958
     -194.647636275400004      194.087240874799988     1      710.5873461492      751.6888941351      789.5532035366
     -194.049907725600008      195.246528644300014     1      684.7478284388      780.2691210205      807.0966847375
     -194.248460875799992      192.636909887000002     1      675.6197632473      785.0122773708      828.5982938273
     -194.231610030399992      192.561479744699994     1      706.8609077300      748.9619884840      816.8017571845
     -193.992771382900003      192.721849447399990     1      731.4130182139      743.7926187915      782.7043998759
     -194.826834829799992      192.228093860400008     1      706.4197391846      736.1908116490      782.3904963254
     -194.823275870499998      196.469106575000012     1      709.3127771318      758.7891745060      776.3017461913
     -195.032149407199995      198.152032635000012     1      708.8584145606      740.0285801912      793.6867362224
     -194.952746050200005      195.346243007600009     1      698.4340004833      746.6033587099      808.0707319061
     -194.782943376699990      196.468099916099987     1      700.8082031595      747.7148224624      818.9288361285
     -194.721792807800000      195.002354990500010     1      710.7879223234      734.2881175965      822.1085819760
     -194.678548649100009      194.845888343500008     1      714.6331667717      729.4960176858      820.6507543494
     -194.007352858500013      192.087478688999994     1      697.6184791090      762.0273326050      807.9871709627
     -194.770599756899998      194.678354855799995     1      711.7436128744      749.6624251637      783.4123757730
     -194.382726447099998      191.704934823299993     1      722.2012597203      740.7781986297      797.4303228565
     -194.500959894499999      195.586770529799992     1      717.1269278632      756.8546145003      788.4323303637
     -194.590606133699993      195.027021392400002     1      710.2185873279      764.2207687839      788.5561222072
     -194.491615034500001      195.701625808800003     1      704.3582774560      759.4153751219      797.0651003549
     -194.132600176000011      194.713434588100000     1      725.4504409817      733.8612148327      811.3721439315
     -194.702037955099996      197.066104073100007     1      702.3497615900      763.5593057659      777.1215558910
     -194.735372231100001      190.364357120100010     1      717.2156651207      719.3806486445      800.7983052909
     -194.697813565699988      189.767908005900011     1      714.2346554273      725.2923380632      796.4423118174
     -194.867832893300005      195.003359182299988     1      709.6954246146      724.1349202418      814.6390417119
     -194.727394674799996      194.210137186800011     1      702.0479014072      742.4606467262      805.4716419347
     -194.659105997099999      193.898617565699993     1      715.2133732368      726.2464987134      812.2752521652
     -194.657000930599992      192.803886740800010     1      715.3510729102      730.1850809680      840.8476374913
     -194.180171668599996      185.553186365199991     1      712.1386056368      748.2650892419      810.2365616353
     -194.668871760299993      198.301022626300011     1      695.4558549630      779.6999351102      819.8701822812
     -194.640663640000014      198.158941723900000     1      693.6988688337      775.6122350798      824.8211010624
     -194.490163585400012      194.347595455999993     1      695.6212137763      768.4779349618      811.2224792882
     -194.595363219099994      195.205952388800000     1      697.5667228987      759.7239525888      804.2014217585
     -194.083927784200000      192.281839505899995     1      719.6872910632      747.6535475163      813.5716723478
     -194.081083373899986      190.760973959000012     1      724.7488466170      745.2118209978      809.1333827501
     -194.134789580699987      195.304386771800012     1      699.5284365893      760.0206365023      815.2571746784
     -194.720344708200003      196.672635972299986     1      708.3799456620      737.6298303277      826.4143548083
     -194.782246232700004      197.296542473300008     1      716.6349581579      724.9058851750      840.5812107319
     -194.970109205499995      202.050495604600002     1      708.4236279414      722.3753487221      834.5114347610
     -195.156415538299996      197.741004457299994     1      698.0708051059      734.4908706926      832.3342798666
     -194.755375933700009      193.717015675900001     1      690.4193958286      774.3099794461      799.8823651142
     -194.115369027599996      192.949924189099988     1      724.7445339703      726.7169253689      846.3782560869
     -194.418991409400007      188.079266166899998     1      691.7810823258      752.5803257439      858.1949943029
     -194.606003103900008      193.200079374599994     1      670.9641635797      774.3162592898      861.1170269945
     -194.686665556700007      191.854475856699992     1      684.6037225164      746.6143663608      869.1462525040
     -194.962454260800001      196.091269681000000     1      682.0593901417      767.6168572492      821.6700510918
     -194.856545363399988      197.939774984400003     1      680.0178021340      744.2627976947      871.3845775090
     -194.947207604299990      198.724260969499994     1      685.9282482215      739.3752417556      860.4276553107
     -194.878312334100002      195.346628591300004     1      692.2194476075      732.9072957187      859.3912882060
     -194.669747082100002      192.031076502800005     1      687.8538657314      769.0370266890      844.7180033350
     -194.692459013199993      195.056271853299990     1      702.5600857884      757.4167136933      846.0051627840
     -194.636351753500008      198.372641141900004     1      717.7571144549      748.5371822395      785.3093179572
     -194.161636667599993      197.441228762999998     1      714.7259077434      766.6951962197      785.0446687548
     -194.171418470100008      196.840126446400006     1      714.5370566546      759.5009831672      780.4875340319
     -194.465065486599997      194.965327395799989     1      713.1426203597      756.3614316752      810.0577257240
     -194.513160357599986      196.144207853199987     1      721.2175779097      752.0252687566      783.7441374743
     -194.201013481199993      190.580812819699986     1      711.9078540513      744.8168105118      816.9023431887
     -194.173090273599996      191.289281918799986     1      714.1066511164      752.3648085663      804.3176237212
     -194.221841900800001      194.716083614700011     1      714.9268588002      757.4026472673      799.2412765119
     -194.326861018100004      189.877287233700002     1      729.8063609249      746.8972271146      777.0692234562
     -194.667107631400000      193.167311364600010     1      714.7411439009      740.6257507171      787.2773649270
     -194.611889514599994      201.923209423999992     1      692.3552733439      760.0326790546      824.9775091423
     -194.205529287800005      195.338952666099999     1      717.8526965631      752.3804529156      798.8097128337
     -194.516222834699988      196.578526145700010     1      725.1662141315      732.7263412649      800.1848378183
     -194.731443234900013      197.707828341099997     1      714.7471398666      757.9956304908      776.8479974100
     -194.480449490300003      194.485243406899997     1      720.6390462880      734.3840527280      803.7523742162
     -194.473466648699997      195.237732795400007     1      718.0392252157      734.0129019883      806.4180352698
     -194.474729356000012      194.118242591199987     1      712.0456430128      738.8637553361      803.3894991962
     -194.787947709599990      194.296419969600009     1      725.2678037079      744.7224789284      776.1744147579
     -194.426178884100011      195.010313615099989     1      701.5915457876      759.6101132414      812.8944005162
     -194.728959714399991      191.815627361600008     1      707.5547799744      753.5740978907      806.3901018368
     -194.611114664199988      192.726108120199996     1      720.1213830825      740.9434666483      800.3683708921
     -194.647963395999994      191.059696373700007     1      724.7317344799      745.7101897207      788.8192605776
     -194.754548387600011      191.315342517099992     1      709.0433939565      750.7848615550      801.5087199113
     -194.708236757200012      196.087277435200008     1      702.3973216597      763.5091407755      796.4372945832
     -194.674315064899986      189.579055436299996     1      712.1626883455      723.6345176896      839.7853357617
     -194.757451892999995      191.124666509599990     1      710.4123324680      725.0973531836      833.9529647826
     -194.419839594100011      192.994936784499998     1      717.6112716413      733.5515393292      804.7192164478
     -194.506117716599988      193.746832691900011     1      686.3379372247      773.6783122099      830.1530711355
     -194.118283628999990      187.013287033700010     1      693.5947807294      771.5939535640      811.9663756003
     -194.121670534999993      188.527347922600001     1      693.7305132744      771.0040651611      811.7764786335
     -194.631899193399988      197.679187146599986     1      708.8277031020      755.3096015605      788.5457290797
     -194.295370747199996      198.808234055599996     1      703.4019877914      770.4088050682      783.5609582101
     -194.314972710700005      189.078259343199989     1      728.4247279406      750.7123266767      777.1119097771
     -194.297621860800007      185.135718627399996     1      722.1151503976      751.2362562990      781.7434193855
     -194.789518106400010      198.139857605099991     1      689.2126294564      774.9349380027      806.0997970669
     -194.433699217100013      189.985668596300002     1      710.4953273739      746.3966561175      814.1228281669
     -194.607901154300009      192.853979409000004     1      705.9826671158      748.3174987928      799.0381427726
     -194.558604408000008      190.826476286600013     1      696.8162456811      753.1357671199      806.0477827245
     -194.042142627599986      189.396902469999986     1      710.9268813690      757.2840890357      788.8367446932
     -194.855599952400013      193.668262194600004     1      707.5121384574      734.5008365529      805.5702499082
     -194.970500339599994      198.284946172899993     1      696.0025945273      752.6643106437      804.5377314812
     -194.690205778799992      197.565963990200004     1      718.8295702468      749.9391937849      775.0695849763
     -193.929292489799991      185.307287633399994     1      708.8165357543      752.5347853212      786.1184843671
     -194.418649144999989      190.996344054600002     1      697.4184397688      751.4126989617      823.8825693980
     -194.488314822500001      192.131286463200013     1      697.1502203103      744.4174614381      826.1495225354
     -194.959918625099988      195.748685649099997     1      696.0444628241      755.1477778278      801.5072154041
     -194.812196313500010      199.343699431400012     1      705.9334095286      749.6485790335      798.9595248211
     -194.808584481899999      199.089204533399993     1      707.8530515242      752.4091718569      788.9741706212
     -194.802227638500000      198.932627982500009     1      703.5558810969      760.4491085969      785.3939845094
     -195.044359968700007      198.268660962599995     1      721.2807575195      723.5208500339      798.4604685767
     -194.945000335600014      196.620087690499986     1      704.1751996954      740.7222863506      802.0566088970
     -194.866829960500013      199.458366298899989     1      716.8287624671      733.7457231612      798.6167811147
     -193.974377777400008      196.739425904099988     2      697.1982787495      773.2093900921      788.2147627968
     -194.212069451100007      188.408069069699991     1      728.3300958366      739.5259766540      764.6174561613
     -193.755126115800010      182.396663039700002     1      724.6391013823      749.6373933586      762.7856275599
     -193.923256399800010      193.966097873699994     1      686.8189331053      783.0416889301      809.0840176202
     -194.116165373499996      187.589817905699988     1      703.6710865710      762.3092069883      807.2878314472
     -194.664626274000000      193.574436204199998     1      710.9686079783      748.3202653480      792.5551967558
     -194.747190663699996      197.493310186200006     1      704.4129866391      755.1880495558      793.2300059530
     -194.219337960899992      188.825222058700007     1      687.6717801417      772.3896844148      827.7351335684
     -194.801188520900013      200.995006895100005     1      712.4591725755      722.3857135277      841.2500071181
     -194.423326492000001      195.040970178900011     1      727.1633225099      750.9339371735      771.9171225680
     -194.456937437499988      197.464827045199996     1      735.6742116490      741.8655080279      772.5109022231
     -194.695512788200006      192.978160753600008     1      716.3235225628      761.3888009180      771.5242417445
     -194.696980558000007      193.625264395500011     1      709.6449944340      766.7443790994      772.3297864163
     -194.642266239999998      193.019299812399993     1      707.9684316551      767.7546035021      777.0687842852
     -194.598788624900010      190.168014258499994     1      724.8669711479      752.4340287537      773.1974298581
     -194.581500834600007      188.313719719000005     1      725.8306178773      746.1834441353      778.6267855255
     -194.580169889300009      193.626095682099987     1      706.3852879927      755.0293127313      790.6263365448
     -195.065661441499998      196.138517150599995     1      677.3341233542      781.3032767101      814.3368081212
     -194.100739713299987      192.019809149400004     1      730.1148157234      742.5848126643      801.7203895822
     -194.130545021199993      192.634376061099999     1      722.0798430709      749.4247558080      804.8738055687
     -194.411398117299996      192.783726241700009     1      714.7268060971      749.5485461497      811.0620673552
     -194.415278416200010      195.302450207800007     1      714.5028516251      744.9230572391      820.4548513498
     -194.153670351199992      194.317364706099994     1      719.3461385183      758.7401471696      785.0999521912
     -194.136362542699999      194.271460278299998     1      715.0453484988      762.8133370603      786.6828656894
     -194.116923313900003      193.707132701999996     1      707.5760367155      767.2547013630      797.9337072838
     -194.435047270100000      192.392676450900012     1      702.1736141275      758.2820250612      817.1536378910
     -194.060543438299987      195.089011274299992     1      692.1177370760      773.8567641350      800.1969705607
     -194.240349325199986      196.123786429099994     1      706.7882090542      755.6930863483      801.9806015602
     -194.371664524300002      195.721386393899991     1      717.9095758561      738.3359321917      825.4513960354
     -194.152941011400003      191.744806475500013     1      710.6460757088      771.0372874705      792.8097729020
     -194.631707885299988      195.770284265100003     1      692.3177120468      758.6929003552      825.7445614582
     -194.133623695500006      191.034572135699989     1      695.0072235675      776.3165349630      819.3600007487
     -194.156915631099992      191.479453817000007     1      684.3888603468      783.7581992401      820.0625824577
     -194.155117956200002      190.333235070799986     1      686.9561241138      786.0649655069      815.2941595494
     -194.179425092499997      194.206856470300011     1      699.7819943618      776.0840391008      798.9836831174
     -194.844674920699987      196.343899501599992     1      699.7429194571      755.8539645761      801.6541122838
     -194.397306114200006      195.177569441999992     1      699.5386693435      763.8815874354      807.6707744006
     -194.230174329400000      188.764447257999990     1      712.5526834428      757.8804786099      790.7229239480
     -194.224608921699996      186.053304058399988     1      715.8891806228      757.0937724685      785.6375002692
     -194.225711793300007      190.863553234400001     1      716.1565615599      758.9535008814      786.4409781469
     -194.276502792200006      191.989087294299992     1      716.0547872983      762.0561048322      782.0501294149
     -194.230220168699987      192.350187421199990     1      712.1709756212      764.8001101283      789.8500890130
     -194.253562102300009      191.876244621900014     1      711.4547099444      769.7770445455      776.2440288267
     -194.289121946499989      193.451351941399992     1      705.1106926627      770.6887120149      784.8832620646
     -194.235758908900010      191.843348021699995     1      722.7252350270      744.6388603997      782.8869115594
     -194.423161675500012      191.572423737099996     1      718.3618299627      745.2643351915      786.2830311279
     -194.376954057000006      196.744671451100004     1      710.2520440409      751.3968496858      814.4380602401
     -194.437625405700004      193.670008580799987     1      712.9788035152      762.0459520848      788.4608522667
     -194.632119631400002      194.482618610900005     1      711.3384052171      769.7150890070      783.0830996942
     -194.607724823599995      191.894961771400006     1      724.8583182277      759.8341979554      771.6853450507
     -194.814629819900006      194.427803104499986     1      716.3227520673      727.0495347188      805.4919865003
     -194.911197291000008      196.760055120400011     1      705.6724236882      741.3759451963      804.8419114441
     -195.002507848899995      194.387961833800006     1      701.5681459485      756.4559543713      805.6319256451
     -195.043145266399989      196.963353047200002     1      698.5978374632      758.1051112431      808.4857987217
     -195.029215456999992      197.576415149700011     1      691.9603326911      757.1663105627      822.9629552618
     -194.888439888899995      199.111609526800009     1      680.3661034343      769.1417389851      839.1646275689
     -194.576595599400008      193.952165927399989     1      706.0413829170      749.9474121335      807.9910603031
     -194.805730508599993      200.858752339999995     1      689.3749241547      748.7652879553      838.2009088562
     -194.611968303499992      199.009791504899994     1      685.7816157967      756.6735739276      827.6604498169
     -194.486819364799999      193.188665532800002     1      697.2334188372      777.0069268051      799.7649194911
     -194.447254891499995      191.738011911999990     1      701.8833571524      769.7630662882      797.9843816408
     -193.944610868399991      190.178031303000012     1      694.7230740640      779.6058651819      809.5236811192
     -194.876243420700007      195.730821881699995     1      706.5117164503      750.8931127464      796.3278979581
     -194.629704278600002      196.069719957800004     1      688.5080715673      777.5701898668      797.7676601204
     -194.081289163299999      193.694258058799988     1      715.0677586072      753.5599544779      800.1055809357
     -194.236548279799990      190.916004188699986     1      703.1629972913      757.0185422946      813.8652384642
     -194.119561690300003      195.606689103599990     1      712.6543558080      749.4915139513      825.2429052640
     -194.571953138900000      195.226727190899993     1      687.6480950789      767.5303284956      797.9059657466
     -194.568861726100010      190.035471453500008     1      713.3228472895      736.9233226535      787.8136167676
     -194.703514763199991      192.731082504800014     1      707.9335676142      746.8443977494      797.9067666239
     -194.840220169399998      199.103254546800002     1      712.3938254090      739.4147570260      800.4908661472
     -194.673576815300009      196.339270583299992     1      701.8696791409      743.6969385572      806.9352620656
     -194.325039513200011      195.643790558200010     1      726.7667868059      739.8997098190      826.4330701400
     -194.345647194500003      193.834589805999997     1      723.0815208993      738.8965746279      827.4337700613
     -194.855059799400010      194.878078987700007     1      678.8050797035      780.3300119438      813.7051156315
     -194.876462104100000      196.132333609400007     1      672.4481895456      771.9578096112      842.5623863217
     -195.039101587999994      195.624557243100014     1      693.1116731954      781.5215326837      792.7036563805
     -195.082682789699987      195.760085200800006     1      685.1162283500      754.8425121432      821.0274823693
     -194.457874715600013      191.066199331599989     1      725.3545021451      733.1050627909      788.9385472488
     -194.720046268599987      197.451616784300001     1      716.5852414317      729.0981216520      790.1182535002
     -194.477987621799997      194.996070382699997     1      712.1323851472      735.4595448522      808.8458774713
     -194.373572775700012      193.853693881200002     1      718.6101439758      745.6370393901      794.9424150076
     -194.367182291900008      189.859590052399994     1      714.5572676938      735.6983068673      804.9440069865
     -194.254811968199988      189.106569889300005     1      725.2574411015      736.3505618832      784.1408393388
     -194.463339808499995      188.476586582500005     2      722.8234421693      730.5701124873      792.1058115892
     -194.415269540800011      191.445029577599996     1      721.7720492967      734.9181133497      794.2030391038
     -194.151040027800008      192.435378116300001     1      702.7701795070      774.0313234636      787.5145927740
     -194.591814277899999      193.304427400000009     1      705.6801910044      759.9549585014      784.3001946060
     -194.614790733400014      197.500039049700007     1      707.4274178680      756.1731766721      781.2480830379
     -194.634902018399998      197.842667186299991     1      709.3690196080      755.4971436428      779.1490288575
     -194.670564668200001      199.030162838800010     1      718.4458787659      747.5631445823      777.5944269483
     -194.468995013000011      192.349661486999992     1      717.7187247541      730.6419919773      801.7556820681
     -194.481649972500009      192.750790617700005     1      720.1246489439      729.4752872043      798.8762780076
     -194.618552084800001      196.828303165800008     1      709.7490881373      750.8730848732      795.9437264360
     -194.590856171300004      197.151548909300004     1      717.5124108904      736.6227299385      804.9408130288
     -194.657779339000001      192.561675503700002     1      719.2914878982      729.8131425243      796.4697754926
     -195.020619070000009      199.378991903500008     1      708.9902254156      732.8021454071      806.7835486348
     -194.822521174999991      198.138583464199996     1      714.2473195078      732.0183365201      817.8039687278
     -194.771029554600005      196.236062566100003     1      708.8135545232      749.3209195522      810.3374295700
     -194.326254697800010      190.644307293200001     1      701.2890458603      762.6106480453      802.9235543113
     -194.696609808299996      197.289395928099992     1      685.3238241607      770.2381350303      807.5669185204
     -194.760432432599998      195.950687579599986     1      690.0082559276      767.2723428837      796.5520839865
     -194.443873633200013      195.993157367300000     1      722.8252467154      736.2468953391      828.7507072399
     -194.442610290000005      193.620999401900008     1      725.1478263761      731.6517899252      828.5494795319
     -194.492592642999995      192.484526076500003     1      696.3798099542      785.2254722387      818.2245075640
     -194.299103792500006      193.988704880900002     1      713.1028122489      768.8147782573      823.4089996807
     -194.293226264499992      193.111261162900007     1      707.0382602762      763.7787296117      833.2964741379
     -194.535599895600001      194.546545624299995     1      705.0833896167      748.2948479006      834.8565758345
     -194.891787312600002      196.470472645499996     1      699.7500539302      743.2846054653      841.0658927548
     -194.874665759099997      196.930772674800011     1      705.3055436370      733.9588593182      815.8033761107
     -194.961690068499991      200.944368278199988     1      703.9598347675      726.7883338052      837.7843356729
     -194.917226403299992      197.976980921400013     1      701.6886419623      731.4982818062      826.4443079126
     -194.837064101999999      198.561242428899988     1      712.6576767014      728.0382930525      813.3023074873
     -194.577631504300001      195.167171456500000     1      718.6417268324      740.4064679997      792.0399979580
     -194.543217561700004      192.989485314999996     1      717.5405000815      749.1199942471      783.6043995262
     -194.584199251600012      193.708797200399999     1      710.7107135227      756.3829852456      785.2154369921
     -194.597269722800007      196.979247154700005     1      717.6614965879      751.7763800527      779.0615782471
     -194.205899769599995      194.956657640499998     1      717.8869187102      752.4451455037      803.6963243566
     -194.615941868100009      195.845685180299995     1      714.3675067228      745.1122695950      790.6577132768
     -194.775176226700012      198.996786486699989     1      708.2607335531      748.3080535467      798.2175020571
     -194.693587635799986      196.068225715500006     1      713.8983363929      751.4425644313      786.2997666589
     -194.574750135500011      197.767133073200000     1      717.6033536889      741.7873625119      807.9737638560
     -194.409077628299997      190.544767912499992     1      708.2321702805      752.5843694388      800.0199648932
     -194.364226314700005      192.575969432499988     1      682.4497226838      773.0285512191      831.9954736761
     -194.168480522500005      193.075363610399990     1      680.9348014568      782.9555510135      824.3110471305
     -194.277592801899999      192.531014433499990     1      691.8786560275      775.4862041232      814.1209121951
     -194.480371693100011      192.815790150400005     1      680.5585191524      798.3037691384      812.5814317981
     -194.464723983299990      193.029084204199989     1      688.7515914426      801.1821168264      804.6859296249
     -194.669024411200013      192.755689402799987     1      667.8466741445      795.2951068220      824.1516130771
     -194.582825883999988      193.335881128799997     1      683.0169669757      776.3643495389      835.4666934552
     -194.589942454799996      191.925718932199999     1      685.3826047908      774.7720884086      830.9385017419
     -194.288387212999993      186.937110440800012     1      688.6235036201      777.5562111095      832.5871248090
     -194.388709373000012      191.435865050500013     1      681.4548468435      776.6329649848      847.8114265608
     -194.328585989700002      190.388813527699995     1      672.8534708325      787.9665712377      853.0591769209
     -194.311908803100010      190.104406781899996     1      673.2565909074      791.7897200995      850.0923175420
     -194.420749390600008      192.449351571699992     1      705.9782556499      775.6778787931      799.8030382800
     -194.552601681800013      194.394756787099993     1      709.2160850387      740.9361660909      803.7107612481
     -194.245025919900002      194.844291921599989     1      710.6317080293      760.3089225181      785.8950674087
     -194.664036706899992      195.680499037200008     1      658.4737862278      808.6095112095      844.0747090293
     -194.601858365200002      193.106554253000013     1      688.6031621645      768.1391066799      816.7189150059
     -194.657299144400014      199.113364259700006     1      670.4393980292      787.8419533264      839.1214680739
     -194.754849936499994      195.914393526100014     1      693.4105786270      771.3902873500      785.4428236124
     -194.309191532299991      192.116746819799999     1      721.3412627239      754.1010297683      784.5128247338
     -194.404223661299994      195.844625271000012     1      724.0026192107      764.4738034019      768.2952112587
     -194.332660964899986      195.199002649199997     1      726.8080554835      742.5357468827      784.0780342166
     -194.264232707199994      192.109261497500000     1      728.7987349646      740.0858854658      784.6915450035
     -194.267242976999995      193.785791331799999     1      723.0228768528      751.1405652535      782.1003716613
     -194.690138926299994      197.821935412899990     1      711.3919836037      729.8674748012      815.6479552044
     -194.033366236099994      191.982440863300013     1      713.0868016338      754.4901363507      802.3961933351
     -194.340932233699988      193.229068857199991     1      686.5470452876      775.2309227303      825.1667587098
     -194.344732398199994      193.339871191700013     1      685.3610748736      772.2183376234      834.2865808936
     -193.919251365599990      189.861238142800005     1      696.0158340452      788.2124192075      806.8114416741
     -194.314081041900010      189.915986296900002     1      668.7816666804      780.6734358251      833.6917160900
     -194.346160111500012      194.808732186899988     1      670.3102495583      788.0601399135      827.4098728183
     -194.307151362300004      194.508503527599999     1      680.5026857844      784.6545084793      811.9451358741
     -194.333978846700006      196.964704436700003     2      673.8402987171      787.8500391995      822.1656142518
     -194.244161708900009      192.959405349500003     1      675.3314187673      784.1169293392      819.1935091288
     -194.276185148800010      190.287875912400011     1      681.3960477981      775.6512880279      813.0729237203
     -194.278800677600003      190.765068010199997     1      687.1300656329      769.3819978356      815.0010289615
     -194.208007215099997      187.035126158499992     1      697.5977868908      760.7587276646      805.1456112424
     -194.317097949399994      191.523588288300004     1      698.3366016030      764.7798566534      807.1149618031
     -194.332928145700009      191.814737892399990     1      693.4803076906      771.5145335783      811.9787234236
     -194.330070831499995      190.016475533599987     1      694.0443014602      766.3263697814      816.2607938661
     -194.620750869299997      193.567108611999998     1      700.1517952307      754.2775644820      818.4919708064
     -194.610474323999995      193.530781164899992     1      704.6161230131      750.3528382679      811.9677957068
     -194.210117640800007      195.151209786599992     1      730.0118854781      738.7273895469      790.4025194969
     -194.438170442099988      188.027069541900005     1      709.6935350845      758.2815355116      789.1762048487
     -194.431183305600001      193.889203038799991     1      699.2419458936      759.2037289598      804.3154466423
     -194.509764963999999      195.896281826599989     1      700.5965805486      752.9750930689      813.4461977497
     -194.636486682899999      195.067773463099996     1      689.1409242009      781.5427806098      822.9342758519
     -194.553594138600005      199.300531175200007     1      697.2838686319      789.6942342964      805.1134048561
     -194.669219998699987      193.992130035400010     1      693.4701128202      772.1930080314      805.2581687177
     -194.768750113399989      197.192504773100012     1      706.1319212938      747.9274689000      810.9389902960
     -194.893804998500002      199.674819764799992     1      704.3519504849      746.6590271882      799.3388949497
     -194.880462815100003      199.519089648400012     1      712.0293107270      729.7157082296      814.5370833460
     -194.493912413999993      191.833525686000002     1      708.4826271435      733.1405930853      802.6649300984
     -194.880335302199995      199.466655491700010     1      693.9174432855      744.9605857098      818.7062260755
     -194.664613135499991      193.186664395299999     1      700.1934323418      770.6561723540      780.3013762001
     -194.523062425500001      192.460039306499993     1      691.8945253212      771.3061845315      807.8154768741
     -194.731969557799999      197.267677294399988     1      686.8094002848      781.1212126629      807.2481170593
     -194.663854905400001      195.669843864699999     1      682.2376247203      790.6504362763      806.6292986891
     -194.466438124000007      194.590473285999991     1      720.6316974996      743.2181047638      789.8184368610
     -194.469506046199996      191.942688513700006     1      723.6648075206      739.1627937288      784.5777350770
     -194.549023970000007      190.885985478099997     1      711.1832651690      765.6259695707      781.3037043833
     -194.570877021000001      190.282000925000006     1      721.2422698687      763.1551039299      767.5456226576
     -194.495046149199993      192.003044299599992     1      727.8254571482      749.5723523853      768.7719686958
     -194.366828591900003      194.782601543099986     1      717.8755345826      754.4386947216      788.9606697125
     -194.097103346700010      192.143997330699989     1      716.0507937762      769.9925766933      783.0952016566
     -194.940096680300002      194.182825470599994     2      712.1841528341      748.9891679778      781.5292866900
     -194.815633808200005      193.329585506600012     1      708.1381900007      763.7435425512      779.6835669549
     -194.561166115100008      193.211577638800009     1      713.6629604280      759.6307775348      782.8344873356
     -194.855857896999993      198.642861479099992     1      694.1725918707      755.1013750162      819.2766601224
     -194.937296526500006      195.786823049899994     1      698.4629285860      733.6916737969      844.6285965472
     -194.941720820400008      195.550708583399995     1      694.1085656274      737.4540648827      848.6741377348
     -195.078813435200004      196.743486756799996     1      677.4127130387      757.0768974624      835.6109085614
     -194.667402556799999      195.323109559899990     1      712.5287190957      747.5891903329      780.1072546292
     -194.645737888399992      195.911628086799993     1      722.2287688100      740.1501469727      787.2396218321
     -194.638384379200005      194.857114183499988     1      730.9696585173      736.8338407258      779.2376838336
     -194.688803382299994      195.571157259800003     1      726.9878445887      749.1478811780      762.2694065919
     -194.698168528800011      196.826090719200010     1      720.8838238763      748.2693945622      770.5464624035
     -194.689377998999987      196.490625592399994     1      713.6665007336      750.3379222767      775.1045577479
     -194.227000689300013      189.339470699200007     1      722.7893563036      739.6173720589      785.8570786721
     -194.415406339100002      193.526731052499997     1      718.3223142116      740.7179051181      792.4053749688
     -194.387832665300010      192.058626931100008     1      701.2976009168      754.8164829292      806.3132431246
     -194.253529953200001      189.111269076399992     1      704.9064248559      744.3269940622      820.7914148341
     -194.326313867000010      191.553066187599995     1      705.7446670164      749.1528244776      819.8743458415
     -194.769837250800009      192.604698057999997     1      691.7355683265      753.6221095321      849.9409215763
     -194.559137896300001      192.062458069900003     1      707.8749867883      739.3222421734      827.8766036800
     -194.379505472799991      191.596335077600003     1      697.7733694631      752.0592154111      856.1254833555
     -194.615352376299995      190.009809201200000     1      688.8733309582      753.5700327460      863.4684926815
     -194.467443897099997      189.829426674199993     1      701.2853296075      753.4762937697      844.3221162840
     -194.551417037699991      193.930265646599992     1      705.8132809165      742.4855611535      834.9839730462
     -194.489724902000006      188.023490522200007     1      720.6322788330      735.1907299954      779.1485113522
     -194.360923940899994      192.042366722299988     1      712.3376657880      748.8665754786      790.0724048740
     -194.287820680799996      188.961326636899997     1      721.8321183987      746.5922641829      793.4727114643
     -194.289867902899999      191.435024624100009     1      728.8248084250      740.8949954574      796.8557532380
     -194.280014445400013      188.571091671200008     1      735.0994807824      738.4438858567      798.2982257947
     -194.278995645000009      187.558062123599996     1      720.7538329853      750.4775352317      806.1239697326
     -194.373722657000002      189.679165582100012     1      706.6571454214      761.9305059846      805.9435580308
     -194.306574006099993      190.924231950000006     1      715.9941245280      750.3091396127      809.2569628053
     -194.281832637500003      187.242994446000012     1      722.3362081152      739.0838774633      808.0566088135
     -194.296424885100009      187.367932648100009     1      714.6607876457      742.7625975809      807.6403807205
     -194.223353570699999      191.084032276800002     1      701.0183870693      757.2911055313      814.6475507200
     -194.674763585300013      190.001069833499997     1      723.9150094742      725.8911452953      795.9603609335
     -194.633647457800009      199.778574950700005     1      692.5412447733      768.4252073951      822.4469884988
     -194.513487391899986      196.389872202399999     1      727.2766762653      741.1727313441      783.7745887184
     -194.510034675599996      190.989588158799990     1      713.2339606102      744.5626114868      803.3880206265
     -194.713839765899991      193.061787285299999     1      701.4666643000      750.6446127190      802.5057891153
     -194.430659514399991      190.277760527999988     1      692.1661214639      760.9715123917      823.4906551869
     -194.749821126299992      197.062723346799999     1      691.1359801984      753.2061606811      835.7911066586
     -194.402037833300000      187.559509172399999     1      707.2452217623      744.7627116098      807.9840299047
     -194.654444625499991      197.233542458599999     1      728.2235693227      745.2791678542      770.8279709266
     -194.666066852999990      196.603201980400002     1      735.9583827802      739.9330749872      767.9978611022
     -194.385605458100002      188.921463646799992     1      703.9670163152      740.8560721148      812.9748896453
     -194.664241217500006      193.151612357200008     1      712.8612575708      734.3725188182      809.4992254196
     -194.716672729200013      195.178639706599995     1      715.3026869747      732.8211657778      816.4996593737
     -194.419067584000004      190.656823214100001     1      716.4606345950      737.0397093546      800.9168343815
     -194.444325875400011      193.270146302499995     1      715.9778205151      755.7048173698      795.5928952994
     -194.473821341600001      192.822291101100006     1      721.9694523026      742.1471508874      810.6230528105
     -194.212646362500010      191.734371528200001     1      711.1534752756      757.1080333384      787.9885540860
     -194.174063254499998      186.758899869599986     1      709.9743719280      759.1066289539      778.9625816444
     -194.324036302800010      191.296100458900014     1      716.2039157152      744.8227608600      777.3701254609
     -194.300595182299986      191.657419508599986     1      712.2183595133      751.4966398789      776.3347126101
     -194.310701157300002      194.297168350199996     1      714.1102693223      765.5206578320      774.4890388244
     -194.180526647100010      187.963019795500003     1      713.1048662859      748.7937843174      786.5587300865
     -194.170680236500004      192.124505456599991     1      710.2227775445      746.3278207392      796.3427164336
     -194.734510493199991      196.610221256300008     1      719.9027104455      732.6736735155      821.6717553680
     -194.426225384899993      194.468600173800013     1      715.2440824140      749.8695060140      806.6742320119
     -194.676170222699994      192.376026576899989     1      710.8141799331      746.0090716245      791.3040205270
     -194.528616947399996      194.124790096900000     1      703.2063723028      748.1307203747      807.2911038551
     -194.409175801900005      186.317618784500013     1      716.2073251883      728.4845672526      802.0538677066
     -194.591946338100001      194.496792978499997     1      715.2490674659      735.9162560604      802.9257827607
     -194.686797854699989      193.377463022999990     1      699.9915578860      757.5416816719      784.4105111137
     -194.599706399000013      189.645897097699986     1      720.0806684098      731.6931466949      794.3220085775
     -194.652003376399989      195.240372167099991     1      717.8575252599      731.1402395043      798.3894651703
     -194.495269390599987      194.064786057499987     1      715.4564747284      725.5673265560      826.2727418352
     -194.522324546199997      193.942020867600007     1      714.5417519620      727.8312347107      826.0081139155
     -194.580656332899991      191.564234544500010     1      716.6819179313      734.1675547231      794.2253671879
     -194.594027204599996      192.536153528499995     1      715.9212153620      733.9734420699      797.0669445929
     -193.891570302899993      192.551187817600010     1      704.1559434162      760.7037408414      792.3329203789
     -194.467660489699995      189.795857659799992     1      711.5838116013      754.1851391022      771.4440937610
     -194.465570103000005      196.364788739799991     1      704.0129218841      768.1489916650      784.4102662360
     -193.937638954300013      190.074627446300013     1      718.1601163180      762.1016126870      792.4016476853
     -194.947466503700014      195.335653199700005     1      709.8679547634      742.6285688717      786.5778246924
     -194.924826779499995      198.819954417199995     1      691.3048124952      780.0183987886      782.9261192869
     -194.647928853499991      189.105625654400001     1      721.9806428149      738.5772671191      758.3853422604
     -194.302794827800000      189.923187768100007     1      734.2749461437      758.5321123731      763.0418221889
     -194.257917184000007      190.936771195700004     1      734.3160490836      742.9100717121      806.4158211537
     -194.283034177100006      191.844948367900002     1      734.4611892482      740.4201688727      809.1054487357
     -194.355387750599988      197.048220635400014     1      726.9033851082      744.0297345090      819.4187783994
     -194.172134489000001      197.326573687799993     1      727.9155180843      762.1391255966      777.0927180559
     -194.034711142399999      199.512425712000010     1      718.2060490899      765.7182743386      790.2653379707
     -194.358633650900003      196.673723073800005     1      684.7643993248      752.9792528352      865.3779915799
     -194.422344022700003      197.191086127000005     1      688.8667452649      745.0525901038      871.7355911096
     -194.466736968699990      195.657460504999989     1      699.1870611828      729.8707252240      880.2225066780
     -194.914364177399989      198.981888977599993     1      693.8597468043      735.6476630690      838.5462735353
     -195.028500936499995      197.980786184999999     1      710.9135206911      724.1959334963      816.1439344793
     -194.949127253699999      198.349178890100006     1      710.5601522763      731.1522739461      808.9916346518
     -194.932687796700009      197.750061007099987     1      710.4551495256      728.2266078419      812.7189723967
     -194.917293026900012      197.587141271099995     1      706.5493353005      730.9893149073      815.6090354604
     -194.922430769100004      197.123228455200007     1      705.2928014459      730.8679068621      814.5036637435
     -194.584544090099996      194.011737337299991     1      692.4911338937      760.0797324884      823.4517346629
     -194.402725162299987      196.099332048099996     1      689.7106367899      750.5456280571      851.2209320102
     -194.438730722900004      195.105952769100014     1      694.3506305888      740.9719682324      856.6579074445
     -194.207608284700001      196.117625350200001     1      704.3848696035      738.5769092094      843.0342203395
     -194.591786646999992      196.696085629300001     1      710.9949221758      743.2346923840      799.9896915590
     -194.572711753199997      195.157407433999992     1      702.3889105630      746.4376326667      806.5013332856
     -194.527712402600002      193.750484221899995     1      711.3202798086      736.1954187889      801.6965418004
     -194.537664231399987      193.736830491500001     1      708.5831063960      736.1322637569      809.9650373706
     -194.253210977099997      194.045614378799996     1      687.4281996380      772.0415797321      812.4910966591
     -194.406303647399994      192.922850262200001     1      694.6195833480      752.5003953512      835.2186224048
     -194.402841733200006      192.862881400300012     1      699.0183709889      744.5542242018      828.4790860324
     -194.410512955299993      195.139807014199988     1      700.3507992351      743.7671194646      829.5093931193
     -195.191064755599996      197.154525476299995     1      681.6474641907      779.3635153673      807.3098663233
     -194.868072487500001      199.208318893700010     1      695.0935137217      752.0447855256      810.0121113006
     -194.745180509899996      195.159546092499994     1      693.7096252017      773.6493499721      798.4902161175
     -194.720279132000002      192.779660358400008     1      704.5508458904      771.2764714270      780.3990407687
     -194.695255149600001      194.899813974300002     1      710.9857757409      759.0599491887      774.0669405213
     -194.292138780699986      190.545401388300007     1      700.5567412793      759.4863268957      797.4792434758
     -194.435402687699991      191.014693861399991     1      696.4606129801      773.7586906510      794.8262243461
     -194.221617520199999      192.446437140499995     1      715.8028128922      746.0030847695      805.0387731136
     -194.214126868300013      191.278177688900001     1      712.9291586586      758.2549097101      793.5963868460
     -194.190449150799992      189.284711410499995     1      709.5655421587      765.8471305200      786.7691251965
     -194.367255196400009      189.714081899400014     1      701.8497370225      776.0440886748      783.8870059409
     -194.068956747500010      191.848603768599986     1      711.0318867146      755.5504340889      813.5326400988
     -194.131110153000009      198.872497103499995     1      731.6093893287      740.7516555976      782.6256419406
     -194.567995823500013      197.010258080699998     1      714.3680264016      741.4834377711      806.4437264861
     -194.563721507899999      193.883764947999993     1      708.2425456702      757.4739000895      789.4731478959
     -194.449100113899988      191.472933095700000     1      691.4084839227      766.2987941289      820.4432270553
     -194.436984179200010      192.178314270500010     1      700.5877047519      762.9201606654      819.0719596358
     -194.492086219500010      196.550192558899994     1      699.3952667330      767.8912090735      809.0275474597
     -194.506239643899988      196.453553499200012     1      701.4599020299      762.4648067832      803.4754210630
     -194.596783838499988      196.667912008400009     1      705.8738911134      754.9832688756      798.1808837593
     -194.573726746599988      199.437769476400007     1      711.1910127843      752.4301277534      786.7818674921
     -194.577165598600004      195.819708592300003     1      718.1065133691      750.2597062155      776.9096787160
     -194.667016096400005      197.624167932400013     1      717.4823340571      744.5870640610      781.0589414418
     -194.863863312000007      195.972171517800007     1      713.3289380648      755.9963986378      779.6583845308
     -194.578421275000011      193.651487584600005     1      723.4339062935      733.8615076281      795.9175824622
     -194.557680911900007      194.411059242699992     1      713.5882228857      748.0449541910      801.0571081356
     -194.585278579499999      196.548698116999986     1      704.5077753956      761.6911194942      806.1975432956
     -194.373005259800010      192.452673157499987     1      713.8676309193      753.6908522500      800.6976912035
     -194.488344654000002      195.848499691799987     1      704.3969880036      749.5642965612      820.0585325451
     -194.108835100100009      190.781212333899987     1      725.3531420369      738.1847431488      808.9679054301
     -194.105459124899994      191.397169567300011     1      724.3896547124      739.0588135140      804.3109734632
     -194.186981363000001      195.750945084199998     1      719.7304619345      742.5014750515      804.6463701134
     -194.427377754100007      195.832728547899990     1      711.9837638067      727.7117439015      833.6981929527
     -194.527630305499997      195.431099980999988     1      711.4457784841      743.9231009577      813.3189077355
     -194.624549367399993      193.403599637000013     1      704.9661287214      741.8895981702      806.6096653658
     -194.661814633400013      195.334840518400000     1      686.7412977473      763.0214350529      808.9439013104
     -194.613559396999989      194.623813182800006     1      698.3297340588      759.6055353078      802.9644191030
     -194.626487233700004      195.032092499500010     1      698.5835085909      755.3684834774      809.4155576867
     -194.617438113300011      194.165267633300004     1      697.9371541501      754.9352821990      812.1304069309
     -194.650335990700000      195.850708252499999     1      687.4773960485      757.8384296400      817.8950748104
     -194.713001295200002      196.944012508300005     1      683.7230809901      755.0346452368      837.9816226851
     -194.959358999899990      198.168200871900012     1      701.6430356567      746.6086940989      799.9025056116
     -194.657444650799988      196.237930441000003     1      708.3491682803      763.5039947798      791.4138934083
     -194.624717619499989      193.347509828900002     1      715.6936217348      752.9181422211      791.1473522165
     -194.772973661300000      194.754771146800010     1      695.4700606624      741.7321566873      814.1285233852
     -194.737192088200004      197.446351289000006     1      711.0370201129      725.6814948941      820.9963926242
     -194.722121504299992      194.555839995599996     1      716.7604130640      723.1786968430      818.0039020270
     -194.717895633000012      198.548989925400008     1      713.4870698987      725.5137139773      825.8810427002
     -194.201098112199986      198.588833711500001     1      718.5689445407      749.9373735478      797.6954446493
     -194.238694809900011      192.698160478700004     1      725.6249006184      755.2309064121      783.1684980250
     -194.336743917799993      194.993295481800004     1      721.0285616240      740.7800944897      793.6037921970
     -194.542519391799999      192.564390624400005     1      727.0595068522      743.8229498246      776.4754097531
     -194.544811246800009      193.461179784299986     1      720.9934236735      749.9602883085      777.9981059296
     -194.776805647600014      196.562020062300007     1      716.7860577409      748.5418764293      782.5590491655
     -194.724484371100004      196.900554037599989     1      718.5304984657      743.7457822252      788.3656723882
     -194.549568729300006      188.869907770299989     1      714.5993835376      746.5342414313      809.2689366509
     -194.443593919199998      192.773958560700009     1      710.4389111606      739.9920775151      810.0401718695
     -194.445531835600008      192.970503063899997     1      712.0843357706      739.2302046486      806.7896422111
     -194.422210745000001      191.236758749199993     1      710.3320811976      749.1246142756      797.0757969311
     -194.406714366300008      191.878625914299988     1      716.8102269634      747.0847981308      783.7987439437
     -194.453806031499994      193.485802600400007     1      710.1112261186      732.8965914564      827.0342831621
     -194.409843138100001      192.476445654299994     1      714.6048202407      732.5428049740      815.4380057488
     -194.360364562900003      189.513333953299991     1      720.3387989675      730.2702618477      807.6129375327
     -194.363312320000006      191.546425237600005     1      721.3616950104      731.2663899853      807.3351106927
     -194.361258906300009      193.642768108300004     1      715.6819712393      731.2117519083      812.6648291241
     -194.497111584300001      197.860314425399991     1      717.6966975184      737.4424517158      791.3857973688
     -194.467642476300000      199.201416784099990     1      719.7477632686      737.5997772253      789.3959557896
     -194.002528726200012      197.593415688199997     2      698.5520332618      769.9628037733      791.4079161118
     -194.532970135299990      188.790414999799992     1      711.9428202645      732.5571631313      805.7992687403
     -194.569229314099999      191.305906982300002     1      716.2782524689      724.7742639236      812.9367208512
     -194.664230884200009      195.006947844699994     1      714.1738999653      736.1966347204      793.8782381126
     -194.627047192100008      192.506728497900014     1      716.8214506918      732.9606685233      784.9306538648
     -194.631957564400011      191.008218780199996     1      715.7928964415      742.0163942300      797.0960279341
     -194.725790119900012      194.333770372000004     1      706.9224101742      744.6628147182      825.2476325729
     -194.621613498699986      197.475782495200008     1      704.4175623474      756.1500118963      805.3109315988
     -194.044230253699993      188.763125728900008     1      721.7585442544      755.5169773782      776.8044832978
     -194.634298146600003      191.803554349400002     1      709.5323257591      742.8506674395      797.2240245084
     -194.571514645200011      189.418718579799986     1      716.1558476548      735.1997538844      797.3501570270
     -194.754772130600003      197.823643089499996     1      698.6087912549      746.3795096395      828.7471222799
     -194.611909315800006      192.590253384699992     1      724.2236595174      728.3831485708      796.4041452807
     -194.614757671000007      193.431705294399990     1      718.4831257929      741.9501007625      791.4479090968
     -194.921962224999987      198.861730851299995     1      703.8846542017      739.5589455234      825.1423270133
     -194.649293702400001      199.306314271600002     1      708.5127739264      754.1761061626      812.7367621051
     -194.701935668599987      198.507145571100011     1      708.2367803718      760.7717114388      793.8175217709
     -194.701756370200002      198.465554615799988     1      708.1806314526      762.0415560242      791.7789105419
     -194.883133325699987      193.222869933900000     2      698.7613321003      778.9583736059      781.1195875848
     -194.853903256899997      193.178727337600009     1      717.9233778832      761.8453035040      774.4804325359
     -194.861183948699988      197.913932008699987     1      707.7976432136      771.7541032793      787.9861035711
     -194.892380365000008      196.650679770300002     1      682.0446163970      773.2574872614      820.7011021073
     -194.678802059300011      197.266725690199991     1      689.4526039701      778.4549704703      800.0759707873
     -194.691085689999994      196.331352047499990     1      691.4600083671      767.7651786027      794.9191952088
     -194.712884898499993      195.233442841099986     1      700.6103230005      765.5449328474      774.7972661354
     -194.697315965799987      193.476129417700008     1      706.1831899335      764.8961589595      774.1439197627
     -194.723522961100002      196.562316046900008     1      697.3295998306      759.6639038220      796.2361647209
     -194.563856954300007      197.872018091600012     1      693.9009865339      760.3557885448      812.9711717525
     -194.651935966499991      197.068260265199996     1      687.3412024967      769.7767900071      805.9271692916
     -194.114540187300008      188.186657273799995     1      723.8138473818      736.1743557336      817.6860104995
     -194.304976621999998      190.798261205599999     1      699.5184586199      756.3801015990      800.7729708321
     -194.251211475899993      192.999160217699995     1      714.0155341499      747.1563362107      787.8935880966
     -194.286393466499987      192.706707664600003     1      726.1285181975      733.6161339455      802.6561690780
     -194.344563049800001      194.756986352300004     1      725.5246930761      735.0575912646      800.1073030675
     -194.334060192799996      194.248985288299991     1      707.8130909526      758.3481266224      794.7807689637
     -194.323212867299986      194.831491637999989     1      703.9511851676      763.1512629811      794.0799964979
     -194.304636798699988      192.529959987100000     1      724.2940086716      737.4775209015      798.3341502126
     -195.027008710399997      199.304708968699998     1      697.9329627594      747.1761804052      807.5944313027
     -194.614526988800009      196.301592510799992     1      713.7157606959      733.8247496678      805.7703813469
     -194.624812955799996      195.185943249899992     1      713.1997782028      736.1724105987      804.7702002560
     -194.731634621500007      194.448369796900010     1      713.8391307245      746.6910230516      784.3090697612
     -194.584780200000012      195.709532774199999     1      703.3640865728      757.2267126314      804.8246988351
     -194.170619160600012      193.135829536100005     1      727.2046914338      748.6038119846      791.3508157800
     -194.180188968700008      195.284685752200005     1      730.7113436782      746.2872713994      802.4279508687
     -194.130245289500010      191.775169595800008     1      726.4659206044      750.8767696986      786.2937762667
     -194.235466203800001      192.152695099200002     1      719.9150566534      753.7120996460      786.2258342987
     -194.489387826700010      195.108275638099997     1      707.0747694980      743.6225567151      810.5825649171
     -194.504998956399987      195.377522457299989     1      703.7203151076      741.7066423323      819.3393185096
     -194.931870878300003      199.454327759699993     1      683.4976340684      780.7390914232      791.3449851307
     -194.910867316900010      198.362979801100010     1      689.4537178087      780.6919340876      782.7446276139
     -194.161775303700011      198.554833833200007     1      696.5299389973      774.7256843060      783.5211980179
     -194.686241376900000      190.460653173699995     1      694.7327613600      751.7437076027      819.4483026122
     -194.647564766399995      193.579563455400006     1      695.0508208183      755.7804193460      819.6586642608
     -194.421751863800012      188.596062069400006     1      702.9398237619      753.9909793621      824.6254624089
     -194.520601423100004      189.986511229299992     1      699.9683544763      752.3995258796      833.2717507086
     -194.501856522200001      193.488368026600000     1      719.3898686065      743.3028372531      810.9149602276
     -194.515628031099993      190.253028372300008     1      696.0257304143      759.1763344275      833.3613488507
     -194.423879454900003      191.804690505400004     1      699.2547678505      760.5503305133      825.0542701654
     -194.421899550299997      188.439096091200014     1      702.5219971649      754.4266951713      824.3388405029
     -194.686632686899998      194.578368843199996     1      705.5643681486      741.7968274864      808.5106611256
     -195.090628922700006      201.324628199899990     1      693.8352955721      732.2454843237      841.2013532683
     -195.019467935100010      201.304685443599993     1      685.6427673279      739.6762504649      847.0872332813
     -195.023305957199995      199.687799796099995     1      701.8094343215      728.7918832156      826.2648511348
     -194.750758346800012      196.098908203900010     1      709.2825118863      735.6018205136      816.3858249910
     -194.629505926599990      196.202748585499990     1      713.5877108262      741.0832621457      796.2579784972
     -194.595648925200010      195.250128871899989     1      704.2775465986      744.7433653921      804.0319517145
     -194.503992737099992      188.417694736800001     1      708.3352043831      740.3461018701      803.5907719551
     -194.478550173000002      193.889255859299993     1      704.7509193793      748.8699508979      807.1015008964
     -194.476189416599993      191.419957309199987     1      701.9736066358      760.9335230273      812.0990338109
     -194.719823302799995      187.760907281599998     1      695.8133217795      746.3684267701      829.5148225784
     -194.575121037900004      192.463997511900004     1      695.8142377189      753.6978734039      817.6745281909
     -194.954982153499998      198.811830789299989     1      696.1374285237      743.5593452076      821.8187405294
     -194.767693061899990      196.681160609500012     1      705.7710156073      732.2059234660      831.4880028805
     -194.418109199899988      192.254036649499994     2      710.1208160011      745.3308087581      790.1631865980
     -194.760795322799993      194.461806713300007     1      727.7767243552      741.6533756458      790.9628886134
     -194.778748545700012      196.304562011200005     1      724.8890491929      746.1008328746      785.7448216367
     -194.765017730300002      194.597916110200003     1      726.9481852913      745.5644561806      788.9720338487
     -194.691152377500003      194.232129131499988     1      723.5739592754      748.0289295455      778.7505753485
     -194.682930450800001      190.581604059299991     1      725.3521177798      739.7387830518      783.9282475090
     -194.794991582400002      193.713411445300011     1      713.1212484168      747.4573995924      790.3806921145
     -194.787578150799987      192.193341017499989     1      714.0901228972      740.4590836596      794.7717305548
     -194.826831345899990      192.701581367800003     1      720.6716189671      737.0473468642      783.2767653268
     -194.758702608400000      196.090872945099989     1      709.1166902156      740.4751945900      814.9826020219
     -194.552649946299994      194.000085159399987     1      727.5993558919      732.3707882626      793.8444323034
     -194.910453425399993      195.218969573399988     1      708.7400626642      751.9978145519      784.3966598797
     -194.798489247199996      195.394300845099991     1      718.8593826100      739.9175263175      789.3852100438
     -194.704241909100006      192.748710391900005     1      722.9123977135      738.6187333539      787.1985380499
     -194.698847152599996      193.648129057000006     1      721.9484141423      738.9501874139      787.0945307845
     -194.813969567899989      198.336489834100007     1      708.2640654276      752.9563672965      783.2472855583
     -194.633065862800009      195.278037603499996     1      712.2317623055      758.3488401175      789.2917251053
     -194.972518732400005      199.546719265999997     1      713.0477677945      736.4324712761      809.4637115775
     -194.978764161800001      200.459113103899995     1      709.4667597101      736.9576443623      816.3965128822
     -194.626069357500000      196.835408754000014     1      709.7379284707      755.8122654110      798.0866787151
     -194.728695317199993      196.303846230500000     1      710.8976475312      748.7042298702      789.7211273366
     -194.762749442999990      195.320871367400002     1      709.5911976876      745.7362473854      793.9700819675
     -194.689267763799990      193.418572067500008     1      704.8307386368      743.1505232810      782.3077173196
     -194.748594432400012      191.866179338899997     1      703.2274935640      745.1782913616      795.2023419636
     -194.784614639099999      194.993775120900011     1      695.9480908269      749.6377007264      800.5835344915
     -194.764333873600009      193.439329114799989     2      704.8142667420      738.9614472226      801.6762914363
     -194.769561947699998      192.666920536800006     1      700.3913021027      729.5215099976      819.5678661870
     -194.769523198999991      191.397621743200006     1      704.8313484354      729.5993955580      810.3941209185
     -194.791428632399999      195.338401535799989     1      692.5633175174      754.3601988706      808.0818780294
     -194.694762736400008      193.769425245799994     1      710.7041617472      738.3844289904      821.4777422283
     -194.556514297099994      194.077986997300002     1      718.2293469546      737.1293735598      823.4527821747
     -193.909687151800000      191.738995308200003     1      714.9600053103      758.1603555222      794.8363463180
     -194.129334776900009      192.434010056099993     1      706.1513927297      747.0685820017      801.6173019137
     -194.762814376600005      192.986389438000003     1      704.0659279283      742.9271472496      793.3287766912
     -194.537343929900004      195.976470357099998     1      724.7955634343      733.9142303831      796.0463455834
     -194.850443174399999      195.831381621499986     1      694.3867569306      756.6713801665      812.1514907961
     -194.850882605200013      195.817883295999991     1      697.1717589488      758.8447971241      805.7747654631
     -194.832510791900006      198.121435862999988     1      695.7224070660      758.9546697808      801.9632183003
     -194.097346696399995      193.158324392899999     1      736.6457052831      749.6203443512      771.7360718595
     -194.577767972299995      191.913213065799994     1      718.9502307822      742.1456648573      789.4999285472
     -194.696868912100001      191.269060397200008     1      719.8816994442      745.3085379662      784.4272080116
     -194.610380468199992      194.845324324100005     1      721.0798717452      743.1926409128      807.7497533714
     -194.579537845000004      194.297643230900007     1      701.3789319081      751.1370213869      844.1821225787
     -194.572049845200013      191.549149831800008     1      701.4844063671      753.1145661246      836.6370499910
     -194.916477461200003      201.034100534400011     1      689.0399353782      753.4491586078      851.3098945347
     -194.879988695900010      199.370278466000002     1      680.0018535103      762.8166855117      852.8777503005
     -194.715655975299995      191.517829526500009     1      694.3137914459      761.1778415694      841.6316991679
     -194.181389270799997      193.308011333600007     1      713.1077686357      759.1434092768      815.5357007785
     -194.168595509699998      193.105405660299994     1      709.6227151755      766.8931876020      802.2127468447
     -194.725205727499997      198.692189016700013     1      714.4020675930      743.5405214494      787.7422983294
     -194.663240069700009      196.149563149300008     1      719.2471035447      743.3364149001      780.4856397501
     -194.310930249400002      191.583932935000007     1      702.6810477818      763.4909361786      786.7270851181
     -194.003284880299987      205.678776375000012     6      750.9892364841      768.1512868100      768.1512868536
     -194.851718935599990      196.514482741199998     1      684.2713774970      762.2696260360      816.0152456388
     -194.715439693599990      196.430816697799997     1      691.5652891433      752.2854971236      827.9431686942
     -194.711982060800011      195.615151186499986     1      693.9089367332      753.6595204842      813.1390043663
     -194.718328232200008      196.250277810299991     1      708.0393402245      747.6476448728      790.8224188146
     -194.815851390200010      199.579320695999996     1      673.5512693319      773.1198076592      837.0781584070
     -194.614270814200012      192.885050560600007     1      700.2655140742      742.1827558562      845.9946693061
     -194.632344027199991      191.686144291900007     1      704.4177722639      732.6077203102      844.8161829923
     -194.594085110900011      185.958851491100006     1      708.2319370081      732.5310418338      833.3456879333
     -194.714749308699993      191.204712018700008     1      712.7253060594      730.4485506860      825.8773293351
     -194.663728678700011      191.157615255400003     1      715.9659816653      727.8514175527      829.6724359082
     -194.576600960700006      190.531194288899997     1      708.4462668380      735.5917976152      832.4535056751
     -194.593893430599991      192.546428240700010     1      698.6956694636      749.6518074171      831.6293948551
     -194.566784123600002      191.201691004100013     1      693.8782950070      760.0932108668      824.4017031914
     -194.929228136200010      198.444833377300000     1      701.7025048673      732.5198024765      831.8580942804
     -194.870396462799988      192.662795974900007     1      707.4978492685      724.2815480085      821.4817616979
     -194.869462229600003      191.490865206600006     1      707.1129035018      725.0746386920      818.4081864439
     -194.841878568900000      194.456978773600014     1      722.2650767281      755.0055488126      776.0371530208
     -194.622535182299998      193.472623925100010     1      699.7599705563      750.7391353059      808.5042616723
     -194.593806959700004      196.219610747500013     1      709.3840349015      736.2463562955      801.0268095101
     -194.609827618400004      197.443699637500004     1      713.2741269147      733.7090846702      798.0815896599
     -194.672863417099990      196.474077844400000     1      711.9636892290      734.4497924645      798.8684641824
     -194.873052903700000      198.458835989300013     1      708.4736009984      732.9211341197      814.3243357735
     -194.875916140100003      199.611307955699999     1      714.4613123982      723.9855213247      816.9180856190
     -195.022092271699989      200.357316974599996     1      700.4225604312      734.4823711418      829.3464907704
     -194.651623588900009      196.816708673100010     1      680.1496888881      785.2034453193      818.3415782110
     -194.468337601099989      193.356968167899993     1      688.0222933446      764.5264594490      835.5283807073
     -194.443962069700007      189.959673866999992     1      701.2363141086      747.4839617863      830.6535387268
     -194.575452517999992      188.948216514499990     1      699.6731335548      743.9585832611      853.1588689210
     -194.586632461199997      191.144654412400001     1      703.0957697282      737.8272341112      854.7260038240
     -194.593409556399990      191.219395919300013     1      701.0986741636      740.1933865025      857.2830590571
     -194.633060199099987      191.315426583499999     2      708.2773384529      737.8464615151      838.6362872345
     -194.573139362400013      189.786661825099998     1      711.0215966658      728.9937674535      852.4533008654
     -194.576625347299995      189.643395296899996     1      703.7420789996      733.9420983950      852.1043905978
     -194.557830139200007      187.447180421799999     1      711.0183386236      729.8934019498      845.2252964059
     -194.577709538800008      188.561393741500012     1      698.2267130754      747.3741528286      846.9999783840
     -194.359727408200001      189.661518124100013     1      706.3946131823      744.4016275059      839.5399078257
     -194.272842898800008      190.104574221999997     1      709.5945628608      747.5381390823      827.4880468805
     -194.296212633399989      191.453447461699994     1      725.1581363147      737.0568148005      820.7660289188
     -194.616230577099998      192.940946534299997     1      710.6662006358      769.9328444717      789.6560022847
     -194.107773733599998      192.896502703900012     1      705.4189725216      767.5774132979      817.4504658479
     -194.102048889600013      196.433854614700010     1      703.8413017258      757.4909068822      805.7185642046
     -194.248871937199993      197.063784934099999     1      717.8734821934      739.5314663171      797.8143182009
     -194.325661421500001      191.654846172499987     1      722.6531122094      739.9345511858      805.7335054266
     -194.509543147500011      196.026921851800012     1      709.4272099814      748.3870391394      785.3166895998
     -194.787784477000002      192.861542758399992     1      691.9891484510      752.3931252486      810.9931968527
     -194.787255173900007      195.841188995000010     1      694.6167410094      734.3267505524      826.3271455398
     -194.689488407800013      197.593903516599994     1      704.3009336965      740.4894129176      814.3994243827
     -194.722404794299990      196.106684078400008     1      698.0903633511      741.4151955712      814.8715925042
     -194.709686126900010      191.671991457399997     1      697.9074539091      730.5233568868      821.4896501687
     -194.694954709499996      194.644382881300004     1      699.4907535394      750.0700315780      810.0919418131
     -194.522970451399999      196.952570156799993     1      719.7703010622      744.7434398519      813.6039585977
     -193.945128384300006      190.180144455799990     1      726.8704526187      757.5741997601      784.9686052836
     -194.031049575699996      193.119225080700005     1      716.5948850861      758.5991738432      790.0502261863
     -193.989868715000000      190.203435605999999     2      706.8392156257      773.7929162485      798.1732104745
     -194.011622090400010      191.891049814399992     1      710.3195067132      772.8834107378      794.0896385858
     -194.217375341999997      195.890294921800006     1      693.9580068135      783.9016975100      827.5735359300
     -194.070066215699995      190.154527229299987     1      709.9174727794      769.6660567938      783.0698867743
     -194.067176342399989      192.235263523100002     1      705.6833703786      763.1417701966      806.1257507867
     -194.069867406399993      192.800328127400007     1      704.2975361352      759.1486008485      801.5241437721
     -194.712145951800011      195.025354266300013     1      701.7286643756      744.0885017339      807.2178155137
     -194.644627543700011      192.109607597799993     1      711.3282631309      736.4449444334      795.0064635564
     -194.650492920599987      195.156169570200007     1      708.9209562952      739.8484072446      800.3356316246
     -194.629415284099991      193.653296922700008     1      702.4957741216      743.5261385439      803.5355377202
     -194.629041771799990      191.250367560799987     1      702.6476022685      741.9681323172      802.8299632903
     -194.626883733600010      191.990253589500014     1      706.9997853045      748.0619461172      807.4179346545
     -194.394289599300009      188.540124895199995     1      712.7403483986      745.3019703766      786.5983848981
     -194.503527371399997      192.660529490599998     1      703.7109040358      762.4735003504      777.0054669424
     -194.520329461699987      194.392085362899991     1      705.2310970021      761.8848762214      773.5353751493
     -194.737658323700003      195.388775120699989     1      699.6787939477      759.3644661462      798.4596574075
     -193.973925825500004      196.100441423599989     1      706.4734862131      771.9221278959      784.4555780159
     -194.160361272199992      191.777105362800000     1      711.5012570266      758.6294882557      791.8990822884
     -194.769916160900010      190.258018670300004     1      712.4561268199      740.4185688221      773.1085378558
     -194.293976518800008      195.753704040900004     1      719.8963898037      741.8079552703      806.8455057827
     -194.242650988599991      198.582798501199989     1      719.6738812086      744.8253695543      798.3974944633
     -194.675436826500004      193.466082692100002     2      700.2122742939      743.9476801314      804.0966255886
     -194.372525178300009      193.905425799499994     1      715.2577873858      746.2950283743      806.2713487136
     -194.576841214300003      196.290237672600000     2      703.0750479719      762.0519593968      804.3741505033
     -194.520448897899996      191.663477078000000     1      708.7116748778      748.0174493110      815.4073804340
     -194.583759012600012      194.781300531699998     1      710.1535931901      751.5772019152      808.8365700991
     -194.498791982699998      193.649788075900005     1      714.9182454023      754.9049359402      804.8051382920
     -194.455311492899995      193.171579068499994     1      705.7472648430      762.1070747956      806.9564228761
     -194.360918561099993      192.076088298799988     1      708.1495067887      761.3533819759      801.3235401241
     -194.384893793499998      193.447826293399999     1      718.2584112895      752.3805469941      801.9244434100
     -194.556794880799998      197.368959361799995     1      710.9161118695      751.3133307068      792.1037523567
     -194.587558793699998      192.962756136800010     1      713.9359863198      749.1606361971      795.7352731072
     -194.301077537800012      191.562829740100000     1      725.2302339057      737.6775260315      796.8567244263
     -194.755965170699994      193.439055713399995     1      701.4752996981      753.2769846839      794.4591548849
     -194.630345809099992      191.152264948700008     1      714.3788261760      744.2208713744      804.7518324703
     -194.447289168800012      189.454458216799992     1      691.5157995368      747.5324189524      833.6676634532
     -194.488850668100014      192.351820958399998     1      690.6148539366      752.4000845014      834.8312465390
     -194.474359988700002      186.282397440000011     1      678.5721682669      765.2697878844      842.6795874402
     -194.608810609699987      190.679687579599999     1      678.2309245023      758.8936389089      846.9873477591
     -194.748401172200005      191.839806903099998     1      692.0675266278      738.8381952185      854.4202025832
     -194.748421162800014      191.484973111800002     1      691.3754123036      738.2974392063      855.9455337561
     -194.805531715099988      192.965234766900011     1      695.0960377138      740.2646636596      842.1265123169
     -194.701961691500003      189.182404818099997     1      713.9658552388      719.5515197954      850.2980341887
     -194.701279316500006      189.977091382999987     1      709.0325943744      726.4928941359      842.8317127097
     -194.675023035500004      191.793283262699987     1      711.8540223282      721.6695567159      847.5793751008
     -194.595898372100010      194.327670961499990     1      712.5843591485      737.8847098614      834.9536326238
     -194.717101238600009      193.549463923699989     1      717.5996491620      723.0335496392      829.6531753943
     -194.751045579800007      193.578156454500004     1      705.3282737926      733.3347424770      839.1652342250
     -194.730471757900006      192.422739284399995     1      692.8965867273      738.9713917425      847.3770913823
     -194.356425499900013      192.543745863400005     1      722.2923514030      737.6743163451      793.7663160101
     -194.753919550099994      196.108066763500005     1      691.6001410523      770.9524752184      796.9090099729
     -194.291195231600000      191.156618175299997     1      691.0354189675      755.6817044006      850.7743733598
     -194.286628291299991      190.899693047200003     1      689.5078583487      759.6584174761      846.8284223586
     -194.613104870400008      191.266753271699997     1      716.2169761989      750.8851014506      792.3448199102
     -194.522666919699986      196.078457659099996     1      717.3303363378      735.2296828406      798.7373597390
     -194.674662236300009      194.127168126599997     1      702.3264078147      762.2992178870      788.2273002040
     -194.678111903000001      192.441967162899999     1      700.3196617360      755.1539333391      795.4324237707
     -194.802345088500005      195.325771888399998     1      699.6409943312      753.6460182122      801.0538095321
     -194.727155660699992      194.724644734300000     1      695.2824159178      751.9555434361      805.1222387577
     -194.436592735099993      189.031783873699993     1      679.4683481740      780.6409924837      825.3554760118
     -194.804160707100010      194.375945019800014     1      707.6230097490      735.5440666072      798.9383229978
     -194.706631296399991      196.279860027900014     1      711.5871481580      734.5853849848      803.8529659194
     -194.739131507899998      198.360992471499998     1      711.0866070136      735.4518011851      806.9342532987
     -194.718809736899999      198.038396732100011     1      706.1482342483      733.3841980048      819.0056631013
     -194.421898099099991      195.734586030700001     1      708.2519397921      726.2525089036      838.2469620808
     -194.786184380500003      194.841766840899993     1      713.5499277725      740.2301018514      795.7274740930
     -194.814356277999991      198.577417839699990     1      706.2058791851      744.6701612459      806.3717169221
     -194.678517142099992      195.516784924400014     1      710.7740548715      755.0735818690      794.0027659222
     -194.555981674099996      196.106515423600001     1      721.8055528473      735.5111235375      798.6176674702
     -194.553095724099990      194.289210039799997     1      725.4295845392      733.3750726063      797.3985255715
     -194.561982287599989      196.881770851400006     1      705.7266799425      756.2249584995      804.0595750155
     -194.120524589799999      189.244594033699997     1      702.6986594279      747.8580916032      801.5441913644
     -194.805728265999988      192.610979877000005     2      712.1188274770      742.0653787474      791.9050430182
     -194.892667010600007      198.675768284199989     1      709.0830871263      746.4484220104      799.5336753821
     -194.614435660200002      192.682162917900001     1      708.9327098785      741.3753140572      807.6437116873
     -194.604137204099999      191.107943218200006     1      716.0229027226      733.6122843217      802.9681722973
     -194.562225709600000      193.983527721000002     1      715.5746225970      735.3257391494      804.5842501311
     -194.664227830899989      196.949606725699994     1      710.2183090959      763.3524944995      791.1433073669
     -194.602341468800006      195.541887656299991     1      703.7252846678      758.1577462985      804.2008890059
     -194.355310312499995      193.395663100599990     1      709.9807311935      743.1662654453      819.6913088199
     -194.648278778100007      194.702142821699994     1      714.2756409991      744.4948619625      807.5233436388
     -194.645480581700014      195.298361919099989     1      717.0545722650      746.9817670976      804.5345205443
     -194.610253413099997      194.747009510499993     1      714.2412016077      747.6123976584      807.2816160891
     -194.417524285399992      186.382378464400006     1      718.2085123139      739.1251302502      819.7942806617
     -194.744332510800007      197.345653121200002     1      698.6150883750      755.8607220645      802.4552003673
     -194.758078318099990      197.927290606700012     1      691.4790061756      758.7518083684      810.8837051917
     -194.787149256199996      194.837192641799987     1      697.5254419475      754.5309826101      793.7646837676
     -194.780733984600005      197.552108457999992     1      725.4722495503      755.7902145215      779.1414515065
     -194.844021669400007      194.859181003000003     1      723.2252818830      753.7092278420      777.6239990607
     -194.687743751099987      197.239823156499995     1      735.7253985277      758.9429185449      768.5609779182
     -194.642650291499990      194.487476307599991     1      721.7901061743      742.4269171028      802.5442550874
     -194.796207379500004      197.748354777499998     1      700.8486997015      753.4871743989      801.4829100340
     -194.693753689400012      198.317135363999995     1      710.3960903126      770.3097958602      794.8112419107
     -194.680828018000000      194.756286100000011     1      713.0165527656      757.2232067458      778.4177468117
     -194.700600190100005      192.532636646500009     1      711.8853664021      750.9543588375      783.7749542526
     -194.482014880500003      195.425378198200008     1      713.0538181181      742.3463956127      805.0193598625
     -194.849740430899999      197.187856292600003     1      703.9258291151      752.3903498582      793.4996767189
     -194.777770688599986      199.290822655800014     1      716.6943560260      749.5567074182      782.3464113783
     -194.711625177299993      193.543896486899996     1      717.6884116866      753.6280372407      785.6145383401
     -194.561280732400007      192.209858751899986     1      691.7464004649      769.0206993009      812.6101772747
     -194.300255821099995      186.351186766799998     1      714.5660579640      748.9695686230      794.9012482792
     -194.402254359900013      195.645974556999988     1      706.5431452356      754.7739549165      811.3179475414
     -194.404040533600011      191.110049389199986     1      717.1433804590      744.5010049327      798.3736187425
     -194.368206532500011      195.202123417699994     1      727.3695319879      753.4645728451      791.6125736260
     -194.567975130900010      193.311521037500000     1      699.6477072103      755.8181070834      812.5787286597
     -194.736820690999991      197.549394891300011     1      704.3648436903      751.1333889249      814.1047034530
     -194.502710651900003      192.751255970599999     1      713.0771564371      746.2333547168      784.4339560698
     -194.540590849399990      196.965900191499998     1      710.0645131220      756.7875853030      775.1249925768
     -194.854169686700004      194.974924250199990     1      711.7708379528      746.5631084101      793.3188766551
     -194.463379275899996      192.520183475799996     1      725.5524302564      744.0905277885      779.1366601352
     -194.652567133699989      187.411585592199998     1      714.3329601784      730.8773957521      776.0307881191
     -194.743124852600005      197.047844380300006     1      702.6417384327      748.3391120330      812.2044564573
     -194.607958052500010      192.637120768899990     1      704.8086443494      745.4033128584      811.0585275839
     -194.610213455099995      191.659671686899998     1      700.8659116421      748.3134487716      813.9000488110
     -194.378399837600000      189.559094097500008     1      697.4980459343      767.9024919221      808.2953251949
     -194.438010040699993      193.946352258699989     1      700.9195250521      770.9753712135      809.7110594450
     -194.219099066700011      196.640894374400006     1      709.9909631159      756.3419018577      821.4059655220
     -194.624928017499997      196.577573086099989     1      713.9972828128      730.8047064304      834.0808610815
     -194.760880460099997      196.836979086300005     1      702.7568648490      729.2171691881      860.0395828165
     -194.709842924199990      196.451388243299988     1      717.0599277273      722.7069445851      841.8499547523
     -194.594383685800011      193.380780065200014     1      698.2024696098      749.5143248677      833.2229878012
     -194.674577848700011      192.591504644400004     1      704.3588119003      737.1812276862      830.8231199056
     -194.291995834799991      193.013839137699989     1      694.8816680438      764.2483425280      836.1278866705
     -194.267020812999988      189.336399879600009     1      699.9641072276      763.3183720610      820.7158337923
     -194.263401428399987      187.471769913999992     1      693.3977456230      768.3194516774      824.9201755523
     -194.263458156300004      188.936793493399989     1      694.6009812716      767.4462647013      823.0344833754
     -194.260767357199995      196.105180029899998     1      705.5004528329      762.2051989908      815.9015942553
     -194.088384737100000      198.088526959299998     1      714.1467725261      755.7932674055      802.2971172746
     -194.159948675700008      193.341382149100014     1      716.3623204672      751.2675615963      809.4485269257
     -194.087034656899988      193.632250395000000     1      718.7678973291      747.9468562902      826.4135327562
     -194.116306119000001      192.609809230699994     1      707.7017293465      745.6068389677      801.0975027695
     -194.468862352400009      190.839340492800005     1      703.2301392034      729.9072930618      823.9784754338
     -194.702935332399989      193.340771533599991     1      715.2519199477      725.5142138972      805.9936993210
     -194.712380730500001      194.240991345400005     1      713.1705913055      722.2536846831      811.4232673008
     -194.696279780200001      188.268831312000003     1      714.8373102443      724.5729888318      799.7906016752
     -194.711167136200004      195.326536766999993     1      699.6745910646      741.9748588754      815.5305604417
     -194.718154129099986      193.234959346300002     1      700.5050792483      736.8430669083      819.2984417823
     -194.647877303400008      195.791659850000002     1      710.7851553954      734.8879807020      810.5646628057
     -194.672034542500000      193.130595687599993     1      700.9967068550      740.1893044783      811.1017250674
     -194.388774209800005      192.552622537100007     1      720.6777640059      745.3960405762      785.1858710700
     -194.521496894400002      192.539000370800011     1      712.3620265897      740.6230469536      803.7260783819
     -194.637181973899999      195.822051837700002     1      724.8607947115      731.8595759816      799.2042518300
     -194.840839213700008      196.835428892399989     1      714.5218470967      737.2304124637      801.2237881467
     -194.356388687600003      191.480117067700007     1      698.6581637390      755.9535143135      818.5137147022
     -194.078400262000002      197.649717409099992     1      712.9666358975      746.9225489726      823.7087679068
     -194.565119863500001      207.040847335199999     1      669.8831385583      762.6488295808      871.4019261475
     -194.556549531499996      194.298771996999989     1      699.7940637934      737.5661502288      821.6318134100
     -194.307838588799996      189.239671100200013     1      712.0363040362      746.9161872987      816.6633151062
     -194.342300975099988      193.642761906200008     1      716.6759219784      751.1763067779      804.9269006668
     -194.760798154100002      191.726038289600012     1      718.9965936488      746.7775034749      787.7379189984
     -194.730723618000013      190.119896540700012     1      721.1903728394      747.8213755346      787.7671541510
     -194.629203757499994      196.808211088099995     1      721.6258565429      762.7339800791      780.6111076069
     -194.636416457699994      196.663209282200000     1      726.4076161037      765.5203822225      771.3097284754
     -194.620444188400000      196.284619743799993     1      722.1295758499      766.2634830055      773.7150889885
     -194.448955001999991      195.459413223199988     1      729.1346976746      746.1398650063      777.6560186913
     -194.757121169700014      198.236768805600008     1      699.4926150199      731.8503527280      812.8755011253
     -194.752905699100012      197.751262339800007     1      698.2657796993      734.5518455326      815.3588788740
     -194.489478971799997      198.670903867499987     1      700.3037217836      745.5808642849      817.9947723387
     -194.509474965399988      195.715882139499996     1      701.6901360216      732.1710409638      835.6795292378
     -194.594646253700006      196.080885966599993     1      700.7380761864      731.0966900984      833.0768874802
     -194.624513844200010      196.877780853899992     1      709.2698749297      730.4050275713      822.5350786895
     -194.644269172300000      196.345301536499989     1      709.1149789591      734.0715532367      814.8755133085
     -194.297170412199989      192.288569935900000     1      727.0697932003      732.1687994104      812.2020976160
     -194.554939732999998      194.965170693799990     1      717.2843596417      750.0836047221      780.1302644868
     -194.297941450800010      195.356599635000009     1      740.8678263789      747.8926907603      773.7870348774
     -194.694743568999996      194.584764667400009     1      719.8872361056      743.6504401730      790.4533379686
     -194.736688990999994      194.453773099199992     1      709.4926224263      724.4972246625      817.0404148194
     -194.236289277200001      189.524248336099987     1      707.6775697220      751.8376441984      798.7352230069
     -194.540776645899996      194.803567075300009     1      717.1764974131      729.2158234790      817.7911863836
     -194.619738624000007      192.767348931500010     1      703.8301732522      735.4281130753      845.3880406192
     -194.656298068199987      190.116493637899993     1      688.7525776924      742.7723910631      849.4562188109
     -195.012381480599998      197.283195237099989     1      660.8433749028      761.5663376920      869.1665199482
     -194.739765416199987      190.542427842299986     1      674.8468664285      750.1411783321      865.7843926098
     -194.660136253899992      194.929860804500009     1      691.2725492427      753.8060360950      833.6575517660
     -194.495011872100008      186.914607335400007     1      696.2894456628      745.8331845407      825.1008700062
     -194.472036026300003      188.639151540299991     1      696.1935140262      763.1670558678      807.4230804829
     -194.534195483800005      193.251531658299996     1      699.7533405259      754.2283954144      813.6811771198
     -194.358336958400002      189.677836578000012     1      683.4004268621      766.3903953455      831.4071374018
     -194.583608068300009      195.135908977000014     1      713.0224228832      758.0961404655      794.1074766903
     -194.548640361999986      190.234194622899992     1      714.5520904226      745.5997715154      804.8791691512
     -194.268010489400012      190.077045187300001     1      725.4121586145      754.3641794491      782.0441875838
     -194.296253363099993      190.618200179199988     1      726.5348445868      752.5313169944      781.7638147117
     -194.334046293999990      188.990564635999988     1      728.6470534388      748.1004118099      780.5700387010
     -194.452473381599987      192.884664908600001     1      725.2949331001      749.1569197728      785.6655967058
     -194.340612261399997      188.126641642300001     1      729.4339394099      749.2523991044      778.6402016020
     -194.735521334800012      191.074716654599996     1      700.0122532289      738.2782358909      805.6582931830
     -194.746578322000005      192.568642305400004     1      705.5839796162      735.4946803915      798.6637147807
     -194.755976449799988      192.394000073099988     1      708.7873957076      729.1691435169      803.0010433160
     -194.747985489600012      192.546074051999994     1      720.1839606305      742.3835911967      783.1197564665
     -194.806614940799989      196.205111440100012     1      709.0133678028      747.0817913999      797.9338317753
     -194.790167337800000      194.395565016900008     1      709.0026132616      739.2631073590      801.0989975372
     -194.759340548599994      194.441194443600011     1      715.7533178907      733.6500754068      795.5886092274
     -194.556699455400008      195.663079280500000     1      704.4267050779      744.7264994280      807.4982213831
     -194.417050225299988      191.299669802599993     1      703.7372642874      755.0970843576      802.0583680737
     -194.778468141199994      194.310662552400004     1      718.4886532164      743.9819566605      794.4081473666
     -194.669701747200008      195.501100686099988     1      706.5853441704      756.0164999920      771.6030291566
     -194.674571804200014      197.052391620200012     1      705.7261457692      749.5990203898      778.2152564108
     -194.271338166600003      196.225915236100008     1      699.4401460855      749.8409744729      836.6886928613
     -194.241077704699990      193.751320685699994     1      703.2092199764      745.5777764453      818.2697199857
     -194.236896708399996      195.258002865000009     1      697.6333500062      748.4664385153      825.7239313737
     -194.041681440500014      196.169194286899994     1      699.5194453848      749.5255434884      828.7502333898
     -194.695825641999988      191.797820015899987     1      709.0912992922      729.4672480865      811.1997715578
     -194.720207257499993      197.617024028600014     1      709.0893305182      728.7182698108      826.5136722948
     -194.664288287500000      190.302974443099998     1      717.7736526038      727.3963812726      810.0173167636
     -194.471506879200007      188.998227118599999     1      717.4576773541      734.7458888612      782.9746361802
     -194.180411355500013      193.963271271299988     1      732.9492920267      743.5178814417      793.2458120815
     -194.592841500899993      190.096361201799994     1      722.2632196182      725.4617852797      804.9767371539
     -194.635081640700008      194.334192381000008     1      721.4662252763      731.9311353826      802.1754581533
     -194.564560896600000      190.715732524999993     1      715.6774636513      736.8250802231      795.3352793580
     -194.805308515999997      195.270799093199997     1      706.6546515171      748.0160500060      800.4421108497
     -194.788567745499989      195.088556616599988     1      700.2323130702      749.3103837244      804.8211013139
     -194.574548117900008      192.922056558999998     1      716.0794614521      737.1090991930      797.3439679109
     -194.297565100800000      178.650450260800000     1      709.8601953020      734.6225410810      795.4040552742
     -194.279257157500012      175.214924366399998     2      718.5361809744      729.0444472431      797.3318707060
     -194.666956923100003      193.376023007800001     1      698.6788400968      743.5722853954      813.1336672644
     -194.610193183599989      196.105322543699998     1      713.4322815850      729.3851823334      808.8327338366
     -194.626503552200006      194.475112474100001     1      708.9935529814      735.0373021162      814.0391182686
     -194.580269080899996      197.183005212700010     1      720.4578928760      753.1186731776      779.4443580321
     -194.557578867699988      193.318575227400004     1      725.3556774540      728.0975551960      778.9631940150
     -194.518980741500002      191.982607626700002     1      712.8128105951      753.1324786100      774.8641224044
     -194.368663849999990      190.296662137600009     1      702.1667234902      756.2074818053      787.0305960950
     -194.369436345100013      192.868018661200011     1      702.5035563577      754.7061671755      786.7452755166
     -194.350753335099995      192.184613791900006     2      704.6065239780      749.4139232665      790.4154279606
     -194.586205451900014      192.257069018999999     1      709.3899761692      737.0989148610      799.7321461258
     -194.602888617800005      195.286879587100003     1      710.5677201295      733.2040935034      807.6611804713
     -194.627655352099993      197.713296607399997     2      717.0518813077      720.1472270517      814.0160024487
     -194.536638425900009      193.143333277799996     1      709.2953341787      729.3476220189      813.0541114347
     -194.720975073000005      193.088196932199992     1      708.4240299218      728.0914973752      811.4018212236
     -194.458492590100008      194.190151082800014     1      721.3515607894      744.1034216824      772.3393812443
     -194.465989798399988      194.345537941799989     1      721.3084186327      748.5584959488      779.9248992458
     -194.340198070700012      191.777746747300000     1      703.2076376291      755.4960933749      790.9506643486
     -194.330102002500013      191.817003963899992     1      711.6633733250      746.2007314781      792.3269414373
     -194.826392496500006      197.855536497000003     1      706.3159064015      732.6706197496      815.6757213420
     -194.644817702900014      193.883185828800009     1      722.9713614429      735.7145400191      787.8721634892
     -194.633792234699996      193.785421181999993     1      723.7353432917      736.2824013953      789.8961289312
     -194.635657059300001      193.784135128499997     1      725.8872917320      733.1328339835      789.9918316945
     -194.642979243399992      193.016999949600006     1      718.6594424010      739.8163004721      790.4863784535
     -194.422967404199994      192.201216042999988     1      735.2246132408      736.3806333887      774.0524861419
     -194.386466693100004      193.153679206400000     1      729.0897293785      739.1260132496      781.2583239259
     -194.248510673699997      194.185736335900003     1      736.9842980279      756.9973075620      772.7796920256
     -194.235439404900006      188.639083545299997     1      738.7686404063      749.1840409990      772.3502080953
     -194.401713694699993      194.227655541699988     1      720.7603926326      754.7405379483      787.4455414945
     -194.358537708900002      193.307174032900008     1      727.8058629891      750.5566508080      781.0096866515
     -194.354998495699988      192.317672562300004     1      723.9769885797      748.2244796087      787.9100726666
     -194.345114309699994      189.062505758300006     1      726.9293911946      750.0009919189      785.0616437726
     -194.275405456599998      190.846262362299996     1      692.4411684509      751.5636746645      838.4449222742
     -194.340950519399996      194.828813483400012     1      685.7221849652      753.3347390006      844.7197940899
     -194.344008599599988      193.893768642299989     1      694.0593214094      743.8239304687      845.8748645818
     -194.327991177299992      193.153671016499999     1      694.2676989833      747.1803778207      845.7980386216
     -194.300940536100001      192.923515295399994     1      681.4459287533      769.5056202014      852.7648995340
     -194.195503515899986      182.798984856299995     1      702.9806377520      751.7463244856      833.7026150915
     -194.518377615199995      197.694654078500008     1      687.6856154155      766.0129988759      844.9940841286
     -194.351052682500011      191.744977626000008     1      699.4643700180      748.3919840069      827.3124100691
     -194.666849426200002      192.882218762200011     1      707.7343639552      744.5712825409      778.4443877688
     -194.820436334499988      200.098699471000003     1      676.1572539881      790.6486843934      815.1081064129
     -194.793017834799997      196.548258223900007     1      680.1925576297      780.9911546797      817.0164673331
     -194.771750909100007      195.744521227900009     1      696.5428574434      757.2338361677      819.0532574803
     -194.798486911499992      196.348115786300013     1      686.2341888230      777.8654491515      810.9123405619
     -194.853353310500012      197.259722409999995     1      691.7468068891      760.0443321300      819.5001992094
     -194.739105639200005      197.726462622599996     1      693.9603787128      774.8699308075      800.9809637979
     -194.658748585900014      196.192240848199987     2      714.8897994848      778.0958352588      778.4281678658
     -194.794433796400000      196.793288148599999     1      690.5517123074      768.1879100791      821.1383687320
     -194.719614651999990      195.075861653799990     1      696.6267091826      766.7266649101      824.3038397884
     -194.748327980699997      197.739403207099997     1      699.1608633428      766.9495916438      810.8070255697
     -194.719629481999988      193.756216793800007     1      696.2211990391      770.2772459924      804.9066373527
     -194.695197161399989      199.501103179900014     1      701.3132825471      727.4506582753      823.5065443918
     -194.400695755100003      187.072596912600005     2      712.3582051975      733.1901665038      796.6156246001
     -194.392921760799993      186.386521448200000     1      713.4210520753      733.8359551839      791.5999503163
     -193.767329951499988      186.545170490999993     5      709.4220547977      758.7557929896      758.7557930944
     -194.054820273600001      190.641284591500010     1      705.3523296918      762.3449176625      774.2794394736
     -194.213758164100000      189.072595644100005     1      700.4547568851      757.2780081649      801.6948762644
     -194.207912389000001      191.170640736699994     1      703.9000701987      753.3313322233      815.9996392192
     -194.223198834899989      190.736294916399999     1      700.1937817065      756.4630033482      817.6728043513
     -194.124789382399996      189.220488459699993     1      709.5237804859      752.3191364123      807.3718800317
     -194.351078049800009      193.193188779100012     1      716.5216917732      732.0051503408      804.8121160897
     -194.510490793799988      192.746724854299998     1      720.6092142896      723.9222129093      806.5312756508
     -194.687786730999989      194.148993054100004     1      701.9115526337      744.5730916736      811.2591673476
     -194.639217777999988      192.190295348099994     1      710.3719405286      745.7957505781      798.7857260149
     -194.644664043999995      190.643217367999995     1      712.4451029008      738.8446795972      803.0908767915
     -194.592975059800011      195.834223339400012     1      705.1892635785      752.5234524038      799.3873314948
     -194.438786945799990      194.087547510599990     1      722.4222274171      731.3339808833      799.0228196921
     -194.446747505100006      191.280429158599986     1      723.2556605354      731.2643766387      796.8811198171
     -194.429965136899995      189.625000911299992     1      721.4415701309      727.3933083223      799.5800916102
     -194.430811240600008      187.687452871999994     1      719.7661630685      727.5322327244      799.3875542781
     -194.470722000899997      188.870100095699996     1      711.3574151356      730.7315201585      809.2800117004
     -193.933384236400002      196.796575426599986     1      698.8098132154      770.4017231654      799.1878705945
     -194.440557488899998      188.956850823600007     1      683.3468847498      774.3992252280      825.3176424506
     -193.894833085899990      186.622032806300012     1      707.1043639003      763.0173098601      782.2899043815
     -193.958056204999991      187.909501791600007     1      706.4659637955      774.9739430802      788.0684181252
     -194.831240484099993      197.708437883399995     1      701.8865082461      754.2471372671      798.8437531611
     -194.864566715800009      199.686593038900014     1      704.3766131302      762.9067570549      782.4193521855
     -194.739545209499994      192.795369386599987     1      712.6881541849      739.7104151831      793.8952084361
     -194.529845088700000      193.612602184999986     1      709.2135745293      743.8631738104      809.8645468017
     -194.782296862399988      194.501154602100002     1      674.3515740989      770.1923377314      839.5698795142
     -194.709943804099993      197.773770402999986     1      709.8409738384      741.9751132187      819.7911743702
     -194.598045957700009      196.354421421399991     1      718.5389927217      736.6881604165      812.3962341696
     -194.435078331499994      191.580566150799996     1      705.3624825760      739.7573827948      838.4939790141
     -194.363039379899988      194.850889824299998     1      702.9851679837      746.1623901965      827.9360733178
     -194.416769369200011      188.517686424299995     1      703.3777484554      749.7190463922      795.3390325306
     -194.548532453500002      194.241807454200000     1      716.6179991536      737.1474031038      798.0907176671
     -194.550649356099996      197.457191974799997     1      730.1318257268      743.6626770845      775.4536809564
     -193.958845074099997      184.396721741800008     1      712.6302159087      757.5396285474      777.5185530107
     -193.958946769499988      187.378882841099994     1      711.8010160330      759.1991546420      778.1838726062
     -194.899648244300010      192.600633025799993     1      707.2488973081      734.6466469875      815.2901704853
     -194.946198561100005      195.488907085400001     1      698.5777593557      740.4764953764      827.4535873932
     -194.949795497400004      196.495648397400004     1      700.5486489672      734.4056108570      831.3042054445
     -195.045366528500011      200.026795163999992     1      708.2459489217      726.9384489734      818.4246769248
     -194.975736337200004      199.269999850000005     1      703.9801664854      725.4936885802      843.7374585962
     -194.712920640400000      195.719514766600014     1      707.2209082939      732.3469447633      843.0632415012
     -195.069276255500000      195.367792739599992     1      694.5802523787      738.0978591465      848.7696959938
     -195.072189491300009      195.887398838199999     1      702.4388581802      730.4336568671      847.8176370169
     -194.888753091799998      200.022302315600001     1      703.6651923805      730.3382589576      851.2683352473
     -194.626273763600011      197.835049819999995     1      716.6221528135      722.9638081705      840.4921598343
     -194.725925571499999      195.803821414699996     1      703.4665017605      749.2542946516      824.3235230237
     -194.750187982499995      188.752422519600003     1      701.6087796561      747.9325296106      810.4712991986
     -194.565881531999992      192.257510882100007     1      720.9398605689      755.4635290171      781.4577048712
     -194.045941605499991      192.741642423700000     1      693.8172120143      773.4878114595      812.5719622974
     -194.063396924599999      193.516691408300005     1      698.8177360306      765.0956940797      811.7435903914
     -194.486873954400011      194.785705294499991     1      698.7711842815      773.8255798365      804.5966326456
     -194.227136006899997      194.810293206000011     1      703.7308249919      762.6338098070      787.8051265047
     -194.540716130899995      195.049395341099995     1      710.7081481088      751.3174260098      803.7569098391
     -194.254553183599995      193.384456539000013     1      707.4812370784      757.4446822411      784.9667363835
     -194.254508968799996      194.742991470400000     1      728.8286710492      752.3287588460      778.1758451631
     -194.246604288599997      196.212809898199993     1      729.4721304501      760.8165588113      772.4590081049
     -194.239760501500001      194.794028649300003     1      723.6388571844      758.0631911825      776.1344288456
     -194.279372415599994      191.198157734799992     1      718.0666895176      757.0244342187      811.3560010190
     -194.304085143599991      196.034763509300006     1      720.8648805848      761.5433362312      784.5557748569
     -194.292971868800009      193.463257547300003     1      728.9965485029      754.4411234088      783.8884743547
     -194.689277384599990      195.482359501899992     1      719.7124074494      749.7362369134      790.1874641030
     -194.610952363199999      200.198147733899987     1      691.4007294311      758.0291236568      818.9542991316
     -194.615528996499989      191.801707816200008     1      712.0925239037      736.3828751256      801.0852318162
     -194.602179335199992      192.779653112900007     1      708.9430742411      745.4671593142      795.9508754702
     -194.531492813900002      195.787579115900002     1      701.9689219022      752.8062021838      813.9838986370
     -194.515669558300004      192.183351982700003     1      698.4779094505      754.4366945304      815.8592234857
     -194.480119047800002      193.409095156700005     1      700.7308109524      753.6518521051      804.7530976867
     -194.491289646399991      192.463015419399994     1      704.9289829309      753.0037469415      804.8190834479
     -194.797050231399993      194.544754581299998     1      701.1193658336      744.2718029568      801.7684907094
     -194.253466003600010      183.479275190300001     1      709.3578103511      736.0103458406      802.8473235132
     -194.359567526599989      191.665274419799999     1      714.6507120544      726.6976725537      815.9418843131
     -194.395382766700010      197.020438868399992     1      721.7583980596      740.9257707921      798.0358545107
     -194.749707077599993      193.298300440199995     1      711.2288594243      754.2137501053      785.8878380189
     -194.627971683400006      195.386205392199997     1      687.9196604719      779.1559789121      793.3482921821
     -194.580064572699996      193.730850362199988     1      689.6808512809      791.5113457165      807.2883663348
     -194.398755767199987      186.064422482800012     1      676.9732774927      767.7313820448      840.8624398335
     -194.279332175999997      189.591651363399990     1      703.0543781908      738.5879123466      817.5938013208
     -194.202165814900013      191.891020359500004     1      712.9782980424      743.6576849595      802.3598282537
     -194.274865947600006      189.828553989499994     1      710.9589501955      736.8712753271      811.1828177596
     -194.419544944299986      193.051613874699996     1      723.9211961405      726.7366856235      797.8125366029
     -194.434470218700000      193.232097709599998     1      718.1665681875      736.5606383553      790.2077748879
     -194.412320583800010      190.057539023200007     2      719.4550267433      735.7853183304      785.1813419027
     -194.414853890600000      188.424677251199995     1      720.1497899543      727.7226734798      793.1920941412
     -194.412740875499992      188.914567830999999     1      718.4598271976      731.5848970294      800.6767888899
     -194.391245543400004      189.743548397100000     1      717.3532635190      735.1465604935      799.8969237757
     -194.195974401400008      186.799169340800006     1      718.4841094103      756.9862641918      774.2439368824
     -194.251733062600010      193.640744473199987     1      704.8652276681      768.2389126509      780.7385326638
     -193.749705811000013      185.951612179699993     1      717.4547834709      759.1164728723      779.5699041352
     -194.237075521700007      190.131958069599989     1      722.6771855293      743.0870265334      807.3776790654
     -194.355219334899999      194.147211689699986     1      724.4220559072      750.0831208505      775.2409014498
     -194.633340059599988      194.583441750300011     1      699.0151128660      760.3567704671      790.6573736138
     -193.988202746500008      190.757287281000004     1      726.7069240801      742.1716101521      801.4020535669
     -194.734222244300014      197.326326781599988     1      689.0215880211      766.2337192833      801.6125032901
     -194.722550701500012      199.569351818700000     1      690.7470010178      763.5674260767      804.9464705314
     -194.720674395700001      200.002134758300002     1      692.7541203097      757.0558196852      810.2465528818
     -194.146484678900009      189.890551225499991     1      705.3179967018      757.0479827026      824.4026845991
     -194.137472813699986      192.871274505900004     1      702.6750757599      761.1268003122      824.9879790157
     -194.636592519599986      192.838196980899994     1      700.5051744886      765.9118210732      788.2385215469
     -194.629368425600006      195.523026082000001     1      711.8819217709      740.9317407511      798.2606389961
     -194.064152316300010      192.217232639400009     1      710.2938443456      746.3294698749      815.4918586691
     -194.009984702699995      190.891468855800014     1      702.3167088983      754.7777412720      816.4305630300
     -195.030221121799997      194.026928809200001     1      716.1928887473      739.8606985554      784.5086253101
     -195.029518929400012      195.052944778700009     1      718.3367310536      737.2791423419      787.3683186708
     -194.971776964500009      195.371435376499988     1      719.2963818989      741.4115091160      786.6094283109
     -194.736547483500004      193.234476395099989     1      709.1007192097      744.5690611019      802.0664646463
     -194.592564746899995      194.938593747999988     1      704.7758628100      760.8679915754      795.6842383318
     -194.002241667800007      193.926035669500010     1      690.6329295992      783.7890477424      797.8766619172
     -194.330069979299992      195.018906751799989     1      709.6094319388      772.7147051681      784.6293674000
     -194.512982779900000      193.870814064000001     1      705.5672050969      743.4449367650      804.3596727595
     -194.403788770400013      196.400351563599997     1      698.2470020552      760.4091902700      803.0086068130
     -194.563763908400006      194.747453527499999     1      700.0170128090      771.6838759191      793.9206692501
     -194.741532198599998      194.957946103099999     1      705.1538929899      753.4668031534      831.7689379923
     -194.649417736200007      192.815786827700009     1      705.5793184333      762.8956258837      799.5081824251
     -194.699358209800010      193.539496085499991     1      711.1352129506      756.7241418555      791.9036782630
     -194.834533647499995      196.876189308699992     1      705.6205326398      751.9848508072      790.3337268680
     -194.659320807099988      194.050239330799997     1      700.9596160584      761.5127182731      795.1860105186
     -194.654644974500002      194.456645092099990     1      700.4654085297      763.0320903737      792.0455031383
     -194.515951358400002      193.852392489900012     1      714.9635485299      728.7448728728      812.3270849422
     -194.686650485000001      196.789826824399995     1      711.5180651612      735.1798375388      810.2680445756
     -194.523985784199994      196.139433972200010     1      683.6736142950      774.3174279831      820.6578416541
     -194.628019502999990      192.591841623300013     1      713.0140040535      764.3835747644      782.3935453330
     -194.869043343199991      197.250764744399987     1      716.9894636549      742.0356908653      794.1767931567
     -194.834143147300011      195.125315805500009     1      714.7711926258      736.0750509019      801.4743465937
     -194.789699421699993      196.272521347599991     1      699.9164220613      759.1899222607      788.5026700866
     -194.773515785699999      194.376146639399991     1      699.4572353092      763.9521411946      782.3761315108
     -194.203568326000010      193.924871222299998     1      722.7376876721      743.9677435018      783.4829173634
     -194.518655136200010      191.918278030599993     1      715.0774927905      746.4609526883      782.1388836827
     -194.476870634899996      191.727267747199988     1      720.6765682145      736.6142367408      781.3631904805
     -194.554864730100007      190.748734490400011     1      701.0901537778      750.4809147458      831.0062698292
     -194.791871931200006      195.597993865099994     1      684.2333882955      758.4012898092      824.2567111833
     -194.800272565400007      193.499953018799999     1      685.9525876699      754.6533982454      822.6486884890
     -194.872462444599989      198.467709397300013     1      700.4935102123      743.4990573171      812.9608048104
     -194.655138491200006      198.155647389199999     1      691.9827388731      745.1367217966      831.6611657359
     -194.615980280600013      197.003842322100013     1      683.9462339515      754.3351644878      832.4246684777
     -194.707156277499990      195.310690571300000     1      690.7808577118      764.9650874566      806.1082798438
     -194.144906033700011      193.893522000100006     1      728.1151447981      748.4865853177      777.9915103723
     -194.239747936800001      193.960744454099995     1      703.3055262369      756.8684840580      828.0864068161
     -194.615381147100010      193.279327284400011     1      698.9896251145      744.3745006488      837.0551422276
     -194.679158113600010      197.178830092499993     1      686.5311906192      757.6282940337      855.4783493587
     -194.933652299500011      195.114877697699995     1      705.4344104888      733.6724216225      847.4521021619
     -194.736956455100000      191.848276475400013     1      699.8814950564      749.2604890382      842.9812366699
     -194.944167679200007      196.915202887800007     1      710.2884462185      731.7430488050      843.4574765563
     -194.946879655200007      195.718030303700004     1      708.1540482374      730.4820897319      843.3268607410
     -195.010852158700004      199.978604095200012     1      701.3063767182      735.0949730474      847.6378949296
     -194.729540407700000      195.463620036200012     1      692.2536823273      751.5776330476      842.6427294204
     -194.183958956499993      191.017297223399993     1      694.9575098038      761.3046801694      818.2949096451
     -194.415037095099990      189.216799473999998     1      712.7608193092      741.7684933685      819.0445931449
     -194.177378290599989      189.009982042300010     1      713.0999097996      746.6360038629      805.8993073041
     -194.214062613300001      196.617661716100002     1      704.9655287808      762.3261767648      790.8350445691
     -194.651398466300009      195.877720365100004     1      709.3973713927      753.8706862346      793.8457266538
     -194.525067347499999      193.966060077500003     1      713.0298837138      739.2931036132      810.7303446534
     -194.717450957399990      196.160997525099987     1      698.4714837606      745.4235212367      828.3704342645
     -194.586859572799995      192.969381777600006     1      706.4232267835      740.2449845245      833.8869784499
     -194.552704699200007      194.427255256299986     1      709.7306367300      733.1717091391      836.4893759483
     -194.510384472499993      196.486575691399992     1      705.3337758056      738.3828678130      836.7888953567
     -194.539582815199992      192.051609048399996     1      706.6404920792      755.8064176191      791.0105272541
     -194.596712873299992      195.854568660000012     1      716.2712037368      746.8666272548      785.1855603621
     -194.492809224399991      192.928895594599993     1      713.9947621212      749.9870292082      788.7945808962
     -194.676663630200011      194.922297408800006     1      710.5090270280      747.9310448158      806.5181703393
     -194.674684858000006      193.859223172500009     1      713.5916508333      740.9555550249      809.3684104695
     -194.518431245899990      193.506124668199988     1      706.7350830628      740.8758092672      815.7493167593
     -194.560126679799993      197.369749087400010     1      699.5475555374      746.0124768622      818.5331304710
     -194.594343383400002      193.839615082199998     1      714.6354133792      725.2614239951      823.3253430418
     -194.511303219199988      192.492826535000006     1      703.8847905814      737.5355749933      816.9031631854
     -194.520756559400013      194.244386309800007     1      709.6206191562      739.4400532279      803.2233643805
     -194.536053413600001      194.518357242799993     1      711.5284394899      734.2311670920      805.7533903543
     -194.480646502700012      193.607386366800000     1      705.6471053672      753.3418166924      800.4012820369
     -194.234435444199988      196.472161976899997     1      718.0107388457      755.1302526403      779.3207147848
     -194.233482138499994      194.194231436400003     1      711.9916695741      761.9144461780      780.3158570677
     -194.180701940500001      192.327024824000006     1      715.3906219409      753.5040710931      787.8675878475
     -194.212589475500010      193.014366376600009     1      710.5982159151      756.7263600574      788.1195593836
     -194.439146987800001      192.434115130399988     1      701.2666677186      768.0303372032      782.0019684144
     -194.540196045300007      195.649286761700012     1      713.8896888643      730.9481384342      802.0328042203
     -194.476061569100011      190.399525942899999     1      713.2136762900      731.5236596065      812.3558507305
     -194.757307901899992      196.533957677800004     1      686.7676074873      763.7373365458      812.0932774397
     -194.536849962500014      191.319265153299995     1      695.8307994983      755.9821461742      811.1626315708
     -194.493456890499999      195.113216486699997     1      693.3501120780      777.0921303835      804.3288080037
     -194.730293476199989      195.183942365799993     1      720.6253266394      727.8827523359      798.2059836193
     -194.680918603999999      192.547137842500007     1      717.7440326703      728.0243182398      798.3571257356
     -194.697507831400003      194.933228707900014     1      716.9039164568      718.3292509625      816.2796714471
     -194.642121865299998      194.526885168299998     1      716.1146541949      723.9763425171      814.2831628053
     -194.622400179399989      198.568732210900009     1      714.1104005814      730.7184799888      815.7922362528
     -194.599661596400011      197.823367073700012     1      720.6294026849      730.2643925521      807.4222110132
     -194.573359773699991      194.504874760799993     1      718.5641135943      730.8115366433      805.0991965529
     -194.532237657200000      190.553274399799989     1      705.4005312874      731.4132024971      815.3335517735
     -194.633288047900010      197.540157053200005     1      712.3106979500      724.8838622844      814.6827014354
     -194.632902976999986      197.259077528599988     2      707.9911593340      728.9457037143      815.3019840382
     -194.511016510600001      191.113918647300011     1      704.9526717686      730.7041683694      817.3257660475
     -194.525419774299991      192.324762357299988     1      712.5042683401      725.0402160191      814.7578177710
     -194.365591627700013      190.762390413800006     1      719.4258312194      738.1267550172      796.0620642429
     -194.327584164000001      190.328004497199998     1      721.5070175044      742.3598089801      796.3605048167
     -194.359896426700004      194.253608294099990     1      724.1280918158      747.3952616737      799.4078384760
     -194.351696582199992      192.457913113100005     1      720.7387429722      748.0558435608      798.1737100740
     -194.005757844100003      194.078365711200007     1      716.9219207715      755.0007888646      789.3627764181
     -193.955121813799991      185.233301610300003     1      712.1344328861      761.7077377547      780.0479193803
     -194.571870742899989      193.037327719300009     1      698.8453003938      778.1391782325      782.1969012028
     -194.478433830400007      193.066186918299991     1      689.1420112548      788.9728715091      801.2392430739
     -194.633477305300005      192.922709042299999     1      721.6219594792      733.8053327420      778.9658090424
     -194.707719567800012      193.515209580299995     1      708.0125761389      751.4120103819      789.5473041177
     -194.786409333899996      195.403092198100012     1      689.0852272760      749.5203258970      816.5242680930
     -194.808590258300001      198.140780606300012     1      699.8449152904      749.3728351924      815.2182425819
     -194.585447729900011      195.811364468699992     1      696.6138751924      771.7325493532      792.8496610116
     -194.007059994499997      193.394799363099992     1      707.3780222746      765.7328054974      796.2098089812
     -193.967820288799999      188.901645441999989     1      709.4307220511      772.3984883501      792.4194996516
     -194.195206598499993      190.244084632700009     1      720.9184268141      752.0118082490      804.3729556452
     -194.769835607900006      191.759848729600009     1      712.6897133865      737.0798729859      796.0114510286
     -194.750681405699993      197.086270509799988     1      722.2909783141      733.4606687825      797.8552516613
     -194.751229607900001      197.147192154700008     1      719.4428198325      734.9507198356      796.8637953268
     -194.719948135999999      190.971667234499989     1      711.6945504200      734.9637053867      797.5555234816
     -194.783163116299988      195.823114489299996     2      729.8823347510      747.9875005001      762.5093315596
     -194.611722310299996      194.908960330000014     1      713.7538080670      759.4408648076      785.3164656503
     -193.978322623800011      189.754484646399987     1      700.8910630003      768.7873355815      793.8829435537
     -194.189027728100001      195.042724120200006     1      726.5752558505      747.4941840667      816.6394241636
     -194.513882972499999      192.823881354900010     1      703.0257747351      765.9496792408      803.6159123491
     -194.483799861600005      193.517422688000011     1      701.7833546221      764.0603520776      808.2832168181
     -194.513975128800013      192.186202685000012     1      710.5972639073      746.9537845777      798.1635612172
     -194.317946155800001      187.919974730900009     1      720.0094038480      739.9766126483      789.2261021498
     -194.728133905300012      195.681390780800001     1      696.4122054365      759.9945685078      787.5014436136
     -194.774109547699993      196.353835733399990     1      718.3995412887      750.0100749947      775.1820402103
     -194.153359122300003      193.989231132300006     1      731.2266525397      744.0545225926      815.3488829921
     -194.268810639399987      187.836864343200006     1      694.9442926212      769.3654963672      820.7145601147
     -194.581440260300013      194.917154986000014     1      712.9421402965      743.6881268124      796.6686064591
     -194.586405345200006      192.896218881200014     1      704.3394099307      754.1377870453      792.2161208364
     -194.606074312599986      194.783051832599995     1      717.9265705104      728.1044242234      812.9062634674
     -194.621825075999993      189.777323565300009     1      718.8720148445      731.4767404267      798.1772114265
     -194.022722314800006      193.064721487599996     1      688.7159754443      771.1318533283      813.1982361768
     -193.922683055499988      192.119711501700010     1      694.4676845435      769.1953681025      795.0891557791
     -193.908878715899988      195.323161350899994     1      694.8494944049      768.1857465696      803.3645661372
     -193.959265491899998      192.607073807299997     1      690.4268050459      765.9307807578      809.0813563233
     -194.813067250399996      195.727728641499994     1      702.6801838965      747.7468892572      820.0629459468
     -194.784205123100008      193.361923171799987     1      699.7365284235      755.4727866362      826.2762951605
     -194.782172255400013      188.155036541300007     1      699.0689982096      755.3804771354      825.9999811035
     -194.684246734900000      193.909707776099992     1      701.3620497540      752.0861065683      830.2795909935
     -194.716834653599989      192.080102808400000     1      717.7468434070      743.4497014057      780.7539169633
     -194.709055786400000      193.601628907300011     1      702.7488910584      735.1909132141      832.6848751484
     -194.038310377399995      187.094667575199992     1      710.3416142393      755.5257000058      814.5391715576
     -194.022949881199992      188.102353753899990     1      718.7567243101      748.7823085694      799.6330742903
     -194.499447954999994      189.361540516800005     1      719.0558783467      742.7964418558      824.1763756761
     -194.581819892499993      195.091587216899995     1      711.5944850330      757.4272532439      789.3550243690
     -194.036312540700010      193.360300250300014     1      729.5509766254      742.8887811705      789.6486618308
     -193.944018250800013      193.694208281100003     1      728.8835640749      761.0842076177      773.6359460650
     -194.063982976400013      192.821956761800010     1      723.2475415417      760.4834101595      774.6356784128
     -194.024369018399995      194.012057153000001     1      713.4855228558      769.4876900195      785.5580363802
     -193.876243093200003      193.264443391800000     1      704.2926532318      772.4139666428      800.2086148069
     -194.303770012900003      190.320928275600011     1      719.7112711805      744.6104782621      807.6918654316
     -194.300227956300006      194.554856891300005     1      709.2082966697      749.6441879663      818.9574753577
     -194.016557854199988      186.541068693000000     2      688.6423749081      782.0431130160      783.3794399496
     -194.672910976100013      194.862995131199995     1      697.5802220433      755.4953556400      802.2533846983
     -194.695415601000008      191.578135466800006     1      686.2164548652      767.0890433292      818.9169377217
     -194.826012952199989      192.635664763499989     1      712.3217507421      733.5382493232      812.7703550836
     -194.714550233500006      191.354658768799993     1      713.6397358901      743.2240914842      786.6572409134
     -194.739086267799991      193.956421924300003     1      716.9257846247      735.7193693161      793.5646254715
     -195.039874625700008      200.956175526200013     1      715.6502953845      731.9485007543      806.4841544790
     -194.102064437899998      195.644463496199990     1      701.7299304118      769.1518369984      787.8885349640
     -194.087805140600011      195.353140831100006     1      697.3601616635      772.5963681358      787.5160221022
     -194.759563364799988      193.583071140700014     1      699.5191475549      754.9248907493      808.6130320889
     -194.708523443399997      193.445946590299997     1      689.0792803250      761.4441203981      829.5565866115
     -194.692887084700004      193.689435841500000     1      688.6532252402      768.5459601506      816.9124156303
     -194.542282635100008      194.617022553299989     1      696.6293596509      759.0999452383      822.0005576773
     -194.588319975399997      196.615040834500007     1      696.8239350670      764.4728600188      812.9492615664
     -194.812000473500007      195.310232461299989     1      713.8544220400      737.3006484254      803.2001218625
     -194.900858760400013      198.369472945799998     1      714.3983275413      746.9620760179      796.0373070491
     -194.796525383500011      196.939870215799999     1      715.5060525872      744.3848282114      789.2723033224
     -194.797114770099995      195.362243704000008     1      711.5410197502      739.5050320897      802.0309128465
     -194.122967690199999      193.033073963100009     1      724.7986724605      751.3290304693      806.6427211860
     -194.484238344999994      194.979010923900006     1      719.5585438521      741.5631474732      804.3976697520
     -194.437963420800003      197.042752322300004     1      706.9740958439      758.5400601806      814.4152329403
     -194.131069666000002      195.352470723300002     1      694.3212577449      767.8524646184      811.6287885259
     -194.522986742400008      194.066762086199986     1      725.1794443577      742.3933305035      766.8358609050
     -194.087203331100000      196.653265403799992     1      692.7164332447      774.2825839094      805.4075119147
     -194.481124655999992      189.788270319899993     1      707.4539941444      751.9158728526      779.7404494696
     -194.586734632400010      193.675699177100000     1      685.9711388392      778.2696648743      823.2866091816
     -194.595329885700011      194.454678757000011     1      688.1314754232      778.9076105548      812.1161499250
     -194.618222760000009      197.337337779899997     1      689.4069108442      776.9508158275      811.2980535472
     -194.600049678400012      194.296817275899997     1      699.6161795179      774.3027788087      801.6784706916
     -194.095861663400001      196.391981168499996     1      727.7256674761      744.4737520147      800.9208404258
     -194.064591287799999      188.058310169700007     2      715.4234379272      748.3960015868      789.8546993160
     -194.238816182800008      188.134652483899998     1      717.8012922959      747.1735438725      807.7586826185
     -194.591840223800006      194.257613876699992     1      711.0774617109      746.7579525395      790.3451551582
     -193.955599868900009      192.696028225300012     1      710.3265868613      770.8802491867      790.5688731333
     -194.785250109600014      194.083444488999987     1      679.3048805196      788.1984158331      803.6617830435
     -194.761811331399997      199.659720526200005     1      683.4534976209      766.2514514489      810.7919895176
     -194.884548649900012      197.659424916400013     1      678.7017887644      778.3543961908      807.0328097420
     -194.520646906899998      195.870567100100004     1      717.8790812996      739.2946452923      810.5296692921
     -194.444956716900009      194.875006543599994     2      732.1234680169      743.4133948653      764.9819603143
     -194.427462224799996      196.263868460299989     1      729.9200510730      746.2982812856      772.6383400874
     -194.793271455800010      188.987907353299988     1      703.0453394969      760.0428168097      779.9039512030
     -194.782013137999996      194.417594052299989     1      722.1035275287      740.4890010953      780.8762225607
     -194.634865457800004      193.038420569099998     1      719.2520978325      736.7705865981      787.3231771727
     -194.722688545099999      195.307241694900000     1      715.7480821083      739.6726289586      792.7401024651
     -194.732011167899998      194.034482109799995     1      703.6020717519      748.2617530520      815.1882158336
     -194.765947672500005      194.597158796000002     1      700.6361433341      749.7738458719      828.0589134401
     -194.672601644100013      194.441029968999999     1      710.3148843114      747.9812148392      813.9917750970
     -194.644007283599990      194.706618421200005     1      711.5460369060      746.2838350515      813.7474383776
     -194.656567631200005      194.535459169299997     1      712.5490181128      753.1363088498      806.8640714894
     -194.349627047199988      193.979281415499997     1      726.4588994340      740.5304235408      798.2681059349
     -194.509257262999995      192.149207496499997     1      707.4675102129      744.5909317270      794.1062602611
     -194.843411863799986      194.889175465199997     1      703.2671448943      751.7766486022      787.9907589455
     -194.766511546299995      195.549166467399999     1      681.8540378043      775.6112434172      814.0363012781
     -194.793557488400012      197.031215901100012     1      687.0812005998      768.0150910663      811.1650647066
     -194.789567860700004      196.870033516599989     1      714.0454998747      759.9324986311      773.3986151017
     -194.887228145600005      198.566737747699989     1      688.7855197764      758.5022376477      834.3298256778
     -194.875426496300008      193.597068170099988     1      689.2801513190      762.4850525863      813.2516451351
     -194.879428353000009      193.802460159800006     1      694.7733825287      760.0330886307      807.6534868355
     -194.578776244500006      190.789064567600008     1      702.6471930059      745.0881461375      814.3657372566
     -194.854380224599993      197.591389873999987     1      703.5567575561      757.2223731178      784.9301821248
     -194.741303337200009      192.870689432200010     1      704.2057796587      762.4117943174      785.6843066926
     -194.161655196200002      192.457905220800001     1      728.3719258111      751.9023190690      778.0354149010
     -194.172121290400014      196.374377224600011     1      722.1818097911      761.7856174506      779.8640403821
     -194.334972656699989      194.467724843599996     1      728.9384991767      745.3152271277      797.6275785393
     -194.271065390500013      194.432490376599986     1      738.5140084560      749.2444550220      769.8353051073
     -194.272613998499992      195.450654453600009     1      731.6575787893      753.8433105205      770.1425448287
     -194.182210059099987      195.479644043399986     1      698.5323143012      759.7201229612      809.3825328393
     -194.711837816300005      193.237957733799988     1      692.1938179970      749.9059435951      828.8780878835
     -194.711824931499990      190.847071448200012     1      703.1454667926      740.4402282525      809.2436078316
     -194.778360882700014      194.264855461299987     1      684.4426981500      767.4687934953      808.4374783581
     -194.786362758899998      195.558402215900003     1      686.4930088233      766.3076420594      806.8610731817
     -194.841422538300009      196.239222097799995     1      703.9860309053      752.7317845457      801.6325380422
     -194.120318312499990      188.002092973600014     1      719.4947358673      749.2850367512      790.2250370418
     -194.818940698599988      191.721854360200012     2      707.3369322429      758.6895838785      777.4006443720
     -194.822224231500002      193.523070648599997     1      704.3001355942      750.9293474732      789.8261090549
     -194.165059320700010      192.621822879900009     1      711.9434642714      753.5838830484      805.1126465999
     -194.430711740899994      191.170018682099993     1      708.7146055288      756.9293630843      806.6308960365
     -194.509131015799994      192.273533637100002     1      719.1833074502      746.3810193195      788.5057236353
     -194.670212637300011      193.829973081300011     1      706.3959317537      753.5401379175      814.5962732519
     -194.856099000999990      197.829289239300010     1      713.4072489859      733.4689902682      803.4914791433
     -194.647947958099991      192.328582381800004     1      718.3530166276      733.9427905767      828.1283563545
     -194.699391666200000      196.576253540599993     1      698.2378719988      740.3815925816      857.9969005375
     -194.584635706600011      197.482731872699986     1      713.2138682885      734.8631475425      844.7292370274
     -194.575146737799997      192.671919972199987     1      719.1885740977      728.0872454293      842.7993610389
     -194.844992708099994      197.794591359900011     1      707.7504911769      742.8373172704      817.6034829640
     -194.566076361900002      195.388141165599990     1      727.5353075953      736.8034339776      808.3221295381
     -194.708211955499991      193.165215729099998     1      708.8823407466      738.8489675283      798.0346070994
     -194.703846278399993      189.793256070500007     1      709.5154634416      737.1916043239      801.8080286033
     -194.790352373500014      196.894440096500006     1      707.9969549004      737.0100391053      804.7955962125
     -194.985998449600004      199.553145604099996     1      703.0629157749      745.3431760424      805.5944888328
     -194.237921010999997      192.369623486400002     1      699.0938711402      758.0970840875      812.7941875779
     -194.758941595599993      198.435233868900013     1      732.5406116384      741.7439396027      795.6565509454
     -194.066345597599991      194.847334888400013     1      727.9966152161      759.5940190456      797.3402322127
     -194.082457566500011      196.606088610799986     1      726.3609658462      757.1487727679      800.2690680298
     -194.111956385100001      197.292941956600004     1      728.2796591623      755.1147576857      806.2920335347
     -194.635785981100014      191.051520880299989     1      722.1747210626      734.9481678621      791.5447200232
     -194.619725072699993      194.567283324199991     1      722.1982079843      730.8335437914      800.2485542934
     -194.636692023400002      193.942128227399991     1      717.7325866461      728.2493063242      804.4741919425
     -194.666226592100003      196.632407651800008     1      708.0561018378      772.0581662140      791.9418488311
     -194.745190500299998      201.942767339000000     1      701.3830159943      780.3782292549      797.6260461599
     -194.871784538500009      195.406304699799989     1      712.8506505767      747.4898020728      780.6431856724
     -194.687741149499999      196.327197681499996     1      722.0063890809      742.6109652882      775.7154570602
     -194.735779826600009      196.056281574299987     1      717.4291655869      726.0297683028      800.3497807271
     -194.786791149399988      196.428299265400000     1      708.9569418753      746.0663712722      807.2347154012
     -194.795590647599994      197.593694529299995     1      709.3184301700      740.3431750212      820.9634104522
     -194.902540654799992      196.535533528000002     1      704.3827744449      736.6954921797      826.6466808565
     -194.809744724399991      196.270062899000010     1      720.7974447540      729.8592400434      810.8824465338
     -194.742762286199991      191.281744351300006     1      716.4473371690      738.4559354413      804.5004938769
     -194.740576852400011      190.911748443100009     1      712.6703681904      742.1625371647      807.5389647217
     -194.770340055199995      196.853969742099991     1      695.8864839220      761.7718869427      809.3318491209
     -194.816678803499997      197.995775620199993     1      695.1338941225      756.4908713525      819.1709819241
     -194.956269139000000      200.146813220799999     1      690.0330831184      752.6808413953      833.1783548964
     -193.992162744399991      188.644853395399991     1      711.0212631487      749.0364846341      797.8162776406
     -194.253274422599986      196.043844973700004     1      720.1408864190      745.6984270026      820.9381743861
     -194.086347518200000      191.028392263299992     1      713.7674585312      746.6516134163      817.9473405944
     -194.580894023399992      194.949465551000003     1      703.8188340332      764.3399727496      803.8758524394
     -194.654879680100009      191.438373479799992     1      708.3267782402      751.8411647400      814.7003675272
     -194.341317480700013      190.323331449300014     1      717.4456688140      744.2794823853      781.7367351976
     -194.021768512699992      194.325687621199990     1      731.6644338297      741.0431536490      798.4885537713
     -194.504254258999993      194.918467758600002     1      698.2212261996      761.3888178880      798.6473656826
     -194.459734972000007      193.410280846099994     1      706.9503211347      751.2815128327      811.8584809664
     -194.532264333000001      194.205265125900013     1      705.6589866601      762.1526513242      803.1092839934
     -195.009787612999986      199.303995195499994     1      699.9422152819      744.2114450620      813.5657648534
     -195.024294173199991      196.388854127700000     1      716.7672757704      725.8435499382      802.4222443395
     -194.944061652100004      199.394399706700000     1      689.2248458141      745.5253980836      851.8190812211
     -194.941643466300008      196.716227905700009     1      700.3016833050      730.7854757477      848.2713409277
     -194.279406376600008      191.066970607600012     1      685.3211555608      771.6060200199      839.3294600164
     -194.002438190100008      187.145934231599995     1      718.5890208540      748.3465945334      801.8594454533
     -194.053460467700006      191.521547718899996     1      726.0591865617      734.1320860250      801.9379873523
     -194.374426813199989      191.838226807900014     1      718.1455830576      733.7714929746      830.5285897979
     -194.427273478199993      195.565125131200006     1      708.1426214263      742.7787501963      835.3236564838
     -194.417479660400005      189.462764637199996     1      711.8296529317      740.6259035567      826.4047190034
     -194.419887783099995      191.364918648399993     1      713.4356840771      743.3396077560      817.8955615236
     -194.854022969900001      193.918366514899986     1      709.5390093228      745.6086586519      791.0499863590
     -194.229355388300007      185.116504701800011     1      710.8337918431      744.7798015657      799.2782962623
     -194.236319504199997      186.460662098299991     1      717.3125397645      753.1944016238      790.7425940664
     -194.238458992900007      187.612961389100008     1      717.4322575656      749.3136874951      796.7397393013
     -194.596988815499998      194.425967377500001     1      714.3565072148      727.2338318363      835.0810368492
     -194.568609598400002      193.727266362300014     1      694.1964588771      746.2547999213      833.5904387510
     -194.600880284400006      195.266950714300009     1      699.0318966851      750.2825945514      829.3588537757
     -194.530399519899987      195.105465968799990     1      703.6816141123      748.7425795735      815.9253330293
     -194.621169670299992      195.527533791600007     1      691.9970141999      765.7081324954      809.8490258405
     -194.617373537399999      189.957349370299994     1      712.3253463553      739.6192424644      787.0148145232
     -194.637559416199991      190.746545338599987     1      715.2841005680      734.8138993283      781.2722515462
     -194.576059932199996      192.218618541500007     1      684.9529721178      767.8025217516      816.4421503215
     -194.212414287600012      189.055623613800009     1      719.7158235231      756.6734755391      781.9377538459
     -194.674316425600011      196.441792203999995     1      718.9572969305      732.2341034715      802.5993527167
     -194.673260873599986      197.196531192000009     1      710.5761788072      745.2926007978      820.5251584222
     -194.647231703199992      196.478100347700007     1      715.3872343796      740.1445760682      822.2989480327
     -194.142099728299996      194.588694300500009     1      723.9511560221      742.1400717784      806.2079519845
     -194.398691371199988      199.681045345400008     1      689.7849857675      774.3355701449      820.9485326768
     -194.356983317199990      198.498368177799989     1      698.1221384168      760.6907143073      829.9417295413
     -194.457820200500009      193.401330588200011     1      691.7795473743      758.5440268041      846.3239341630
     -194.608395864899990      192.264209109000006     1      708.1813247193      748.3970473260      810.5669894580
     -194.618745989699988      195.552223886099995     1      710.9860075735      748.5778277776      796.4614968663
     -194.474784188000001      194.424897551899988     1      703.1385661421      753.9622019308      810.9916411476
     -194.470061959300011      192.947852696899986     1      699.0077083623      758.0880830672      818.6601243284
     -194.546955687399986      195.219305780500008     1      715.8817120225      730.5438285558      804.7323083618
     -194.476854035900004      194.172288462099999     1      711.5449296766      757.5816216804      775.7654564749
     -194.604718775900011      192.715137440599989     1      721.8930268980      737.2096278937      798.8109209977
     -193.812602437000010      187.402274514900000     1      691.5181528946      773.5669884858      812.5997989578
     -194.216436073500006      191.410064892099996     1      686.1245019142      782.1702503380      823.2742011032
     -194.367952401100013      190.704849787900002     1      673.9287168561      784.9348585508      850.7533045329
     -194.607721683100010      192.305271093599998     1      692.2541293117      760.0319733291      838.1561853581
     -194.644046349299998      194.457639166299998     1      697.1916026829      745.6669910948      846.5555149011
     -194.881287837799988      194.871818619200013     1      688.3135052778      748.6669084533      836.0794189805
     -194.667869044800000      197.587059247700012     1      692.9626397901      758.1296240402      838.3374830871
     -194.720259123500000      195.285923394200012     1      707.4662419598      741.9126742858      825.9476192262
     -194.146853208300001      191.198114474600004     1      708.3503481762      760.1127229449      817.2876630074
     -194.714861402499992      193.967049470299997     1      705.2146472831      753.9833014231      787.8268994184
     -194.642226123900002      198.400527712599995     1      707.2872631930      754.2524139536      793.3481902912
     -194.225253565299994      192.608480362400002     1      722.8353621912      757.7720563259      793.1144289866
     -194.739004885300005      198.191575760000006     1      691.9044951047      752.7055291499      833.7211501251
     -194.705530507600002      197.298607050899989     1      699.2242883381      751.9012031446      823.7394284248
     -194.662805271400003      197.655153292600005     1      701.1193189153      751.9724489945      819.9048983313
     -194.186074440499993      197.022653995000013     1      692.3964754001      764.4290956653      821.1546786484
     -194.614516240999990      193.518853704999998     1      705.7946463256      748.2068213140      803.8125824737
     -194.642215282899997      195.012503621500002     1      702.8317894025      747.5532805027      811.4001112954
     -194.255093483499991      191.653431651500000     1      706.4485313078      780.3894415804      785.0616621877
     -194.470422831500002      192.732564493700011     1      712.6572584080      726.5954101569      842.4243840231
     -194.470692809799999      191.254941798599987     1      711.9439379661      728.1674488465      836.3341590513
     -194.264151210699993      185.473850801600008     1      715.2472416654      737.3484890453      795.4312114331
     -194.238601628800012      192.004498917599989     1      713.4918626298      768.3888676006      790.9083342605
     -194.473720395899988      202.418903913500003     1      704.7584868210      750.1891022241      814.3178011144
     -194.421034505400002      199.253008490399992     1      704.6103310928      764.2403360096      794.3965777627
     -194.624657440300012      202.948465540699999     1      699.3062436337      781.9055334324      787.8525873537
     -194.639416650599998      208.038013905000014     1      692.6657203880      782.8150843809      798.2655027856
     -194.595959884699994      207.659961063100013     1      690.8385392101      761.6232295006      818.1966865536
     -194.724683313000014      197.656663175200009     1      698.3026525242      746.0681764548      839.7064644837
     -194.490617508599996      195.018590960099999     1      706.3655033789      764.5230848532      785.3818640360
     -194.487339270099994      193.551567075999998     1      713.4049088393      762.5252635796      776.5669009024
     -194.477742267800011      190.956831438499989     1      710.5902684522      764.0929649392      769.0071983755
     -194.561874195900003      194.412670682200002     1      709.2564769105      745.1225948076      797.2904090366
     -194.528117113700006      196.396882131599995     1      708.2312140325      739.5954915387      813.2936695569
     -194.509323263800013      195.107491407600008     1      707.8250870914      742.7538788782      808.3999318046
     -194.434657031999990      193.105645602399989     1      700.8689872624      752.7110081235      799.4413929258
     -194.368152403300002      194.683885092100013     1      728.2459414353      740.6346744921      783.7174500237
     -194.631419032299988      192.177495916999987     1      718.6883964473      736.8715614246      792.8260739702
     -194.606457806900011      196.177685538899993     1      707.5560344338      758.4031616970      797.4359897321
     -194.794951114899987      195.995250888300006     1      718.6792968958      733.7983370280      797.9306295067
     -194.757889353800010      193.750626001900002     1      720.0200616080      734.4195529334      790.5542851890
     -194.579459733499988      189.293704062899991     1      709.9680401370      748.0132050601      789.4658695077
     -194.569682308599994      190.890535764100008     1      707.1701616548      746.5097013513      796.8676102531
     -194.388703538899989      194.402517250899990     1      712.1187549408      750.5018476827      808.6734705648
     -194.694571840599991      208.627600859599994     1      716.9668177815      743.1113016795      793.9595700606
     -194.493284093900002      207.567316470599991     1      716.5692744824      742.8209328930      797.9031390729
     -194.391364998600011      202.872333118600011     1      716.4210434505      737.0256231624      817.8291572576
     -194.336424274699993      196.832567283400010     1      708.8216380387      745.2582040922      814.6779835559
     -194.390716413799993      202.664437049700012     1      713.1088197284      740.3814263634      817.9498366425
     -194.095952521700013      197.272641899299998     1      708.3685764194      750.0978114595      831.2528359318
     -194.431277953299997      206.965129576900011     1      699.1653261134      757.0232978241      822.2900541255
     -194.626568822499991      193.463447846599990     1      708.1099764616      751.1546480173      787.4121935414
     -194.279378388100014      189.212701295100004     1      718.5248164250      761.0408003631      786.9359239528
     -194.180753504400002      187.578142823000007     1      717.9921288299      759.0753728572      780.1817587018
     -194.568877434299992      201.540744096899999     1      697.7086838587      750.5870594080      814.7517746784
     -194.346367812099999      189.487564798199998     1      689.6999223177      766.0285909494      816.9944385669
     -194.323463387900006      188.624248954499990     1      713.0409329983      748.1004465345      816.5998495509
     -194.227945193199986      187.193162459999996     1      715.7219257543      753.4748602739      796.1272443212
     -194.262107245000010      190.489523273999993     1      713.7966626982      765.3966955047      793.0215138462
     -194.110555534100001      183.277402379499989     1      716.0738197133      750.2225479329      802.1774702132
     -194.126851760699992      186.396339988800008     1      719.3468648408      752.8383119697      798.1208067672
     -194.135432590499988      186.931984689500013     1      714.9014170705      756.7510250849      792.9811684277
     -194.124581562299994      188.006478461799986     1      713.3817403969      765.0245680313      786.4309254915
     -194.106671290200012      186.316209071700001     1      711.3799092450      763.7334237275      792.7576673820
     -194.282739883299996      195.850330792300014     1      716.0768525968      740.9389163367      810.7821076881
     -194.341299171400010      199.047651668599997     2      714.7857746588      741.8562804593      807.9745173015
     -194.301342269200006      192.373416897400006     1      713.0500259180      739.2460043024      812.9120566959
     -194.286082646399990      194.888335959699987     1      700.9434802439      755.9989378730      820.7282283472
     -194.372898320800005      201.985786495199989     1      715.3987045885      740.4965254583      812.8062661353
     -194.381455816800013      199.716126287500003     1      697.6982556785      761.2815068861      810.2992060710
     -194.436333499299991      194.109269485999988     1      701.8791732974      763.8824476872      791.3288458286
     -194.463013671099986      191.977630158900013     1      705.6645128612      760.5202827813      788.7553274453
     -194.384101674499988      191.590044480199992     1      722.0402619109      750.6677971143      774.7491541114
     -194.205418523199995      191.659156357299992     1      723.1327643324      748.8751729641      774.9362297690
     -194.511789140800005      191.188287404899995     1      723.1231126101      743.3933379899      767.4414826850
     -194.513764668199997      191.064840629900004     1      724.4041572823      741.7075084514      771.8454906952
     -195.068188317899995      201.432921003300009     1      694.8046979318      726.9488587875      849.5093214640
     -195.019546211200009      198.921135021499992     1      709.7268973240      725.8876148872      822.0773307243
     -194.578416382099988      196.175133132000013     1      723.3660054420      747.7891713301      799.0917919313
     -194.559565954199996      192.119378946000012     1      724.9007475688      728.9938190349      793.2667552711
     -194.639036202400007      192.570586147400007     1      718.0772646091      737.7103657341      785.8576926352
     -194.740658609299999      192.570569173600006     1      721.3737055728      733.7227044216      785.8964255607
     -194.638239145099988      191.959269584999987     1      713.2835705186      741.2441704541      785.2588107793
     -194.786234214699988      200.145341676800001     1      700.7217383512      750.1700753460      803.3283067010
     -194.764406977699991      199.633542334699996     1      691.1029955453      761.7019831798      803.1413344145
     -194.738601909799996      196.661999868799995     1      687.8872950756      757.7821628006      800.7729470056
     -194.124215475800014      189.639177170200014     1      699.0525147234      782.6683905807      790.6038628996
     -194.362856320600002      192.826026197599987     1      713.4445811171      764.5659019221      781.8741036628
     -194.683802684000000      198.917557487399989     1      701.3842134510      740.3907173583      825.1497485935
     -194.562604506199989      193.266105772700001     1      708.5023937397      745.1102004539      800.8168191858
     -194.586192772200008      194.842611434699990     1      713.1243747209      746.4145466606      793.4039759415
     -194.586241499200014      191.819757732900001     1      716.6423543941      733.9400418716      803.6972680211
     -194.579447610599999      191.018598990300006     1      710.8704515974      736.0065203395      794.9917968897
     -194.559691386299988      192.638867974400000     1      717.9800918968      733.9836321213      822.4434271435
     -193.976434850299995      192.961899284600008     1      722.4102245776      750.8497105108      798.1077582256
     -194.834233753599989      199.083691391799988     2      721.2834876808      752.5292912516      758.8113268209
     -194.650776303100002      201.225410263899988     1      727.8843314456      743.0252092647      788.2952343994
     -194.422056156200000      194.560733790999990     1      730.6147419437      742.8528870760      783.5502525408
     -193.979623970099993      192.723276019600007     1      714.7444677070      756.1243801878      778.5080426015
     -194.599090773200004      192.963180281799993     1      714.8194933579      730.6493696461      820.7809382624
     -194.499242060200004      194.719038037500013     1      719.9828690259      750.5594007929      789.0657715930
     -194.657533611100007      196.051358568000012     1      707.3598924909      752.7796850459      789.5207251275
     -194.391531420700005      193.356565441800001     1      707.1304104405      763.5978911102      782.4521931270
     -194.110531936099989      191.904157035200001     1      709.8664050079      754.6387025497      796.2125647468
     -194.216781862700003      190.721029172500010     1      712.2530368571      743.7894134048      801.0702811654
     -194.540015626899987      193.244278027200011     1      696.3853211739      751.3862136437      808.3643193932
     -194.336947877600011      190.186061868800010     1      705.6925037875      747.0020900529      801.0843327324
     -194.353009115699990      191.348678437500013     1      707.1184962104      740.3361263614      807.7316546112
     -194.288139786399995      193.366064018400010     1      712.1285676699      733.5156633217      814.2722739306
     -194.233489162700010      187.946666156699990     1      718.1330849713      727.5719595762      816.1454082317
     -194.356958606099994      189.131097569800005     1      712.5399866132      738.8741199459      811.7629371358
     -194.386803826099992      190.911633504700006     1      706.7048841668      743.4409087354      813.6024819717
     -194.680177703400005      194.274194166699999     1      699.8780218540      738.6078251757      844.6377750042
     -194.470772490799988      190.137364479500008     1      704.1235640565      742.0992624466      829.4642270462
     -194.471058311799993      190.656600956599988     1      703.5310454893      754.1460155067      811.5871006938
     -194.420264338599992      191.125743625399991     1      705.1470144400      758.3755269803      799.7006492436
     -194.658549261199994      194.036421114900008     1      690.0037640775      762.5958777752      836.5000065579
     -194.433602627999988      191.191813160900011     1      696.4151116083      757.7620539144      816.4703144211
     -194.473339448800004      192.291202950100001     1      697.9533144864      780.1313081811      791.8854799224
     -194.485628385899986      190.132150486499995     1      701.6603747540      777.9766725229      782.8953407015
     -194.371532101399993      196.264891415199997     1      707.5037479986      748.7689603055      820.9269342618
     -194.672382304299987      194.861240917700002     1      707.2126068353      744.5496913933      790.9213514590
     -194.870232339199987      196.581976825699996     1      705.5706812981      735.3127071094      813.4147369884
     -194.961056839900010      201.111799586800004     1      693.8735111030      756.4962155629      803.1066226013
     -194.700340066499990      197.237053150799994     1      716.4970951864      747.8075075514      792.2392518417
     -194.563777318200010      195.111173868200012     1      713.9688322910      753.7424599985      800.9431714455
     -194.143684220000011      193.792827277700013     1      724.4804042459      751.0866813879      792.9755278905
     -194.186818329599987      191.849347228299990     1      717.6194184289      761.0923639451      787.9335146648
     -194.658464788099991      194.306832801399992     1      700.9971181730      768.7379917241      783.3785398090
     -194.652218181899997      195.690121056200013     1      695.2656007800      777.7600525902      785.5094079668
     -194.879695982100003      195.737691848299988     1      715.6991727690      745.4117662097      776.9379209072
     -194.886900335900009      196.173115111100003     1      720.4985858653      746.7622575100      770.4048142908
     -194.880619151199994      196.195504055800001     1      721.8529789170      746.8530196578      770.8766639308
     -194.879700033500001      197.695263981099998     1      720.5085123706      745.7648688476      774.2088975492
     -193.872580314299995      188.259584199300008     1      707.6067249801      763.5070442469      778.0268216848
     -194.345099699200006      195.658838226999990     1      706.2189969072      766.2732842304      783.4364068252
     -194.479077098599987      190.606968661600007     1      701.1874108075      743.4493125542      824.7657050453
     -194.854487100000000      193.235584600099997     1      704.7859108721      734.6866871407      856.7425048060
     -194.675509700899994      191.178069692700006     1      699.8569099745      733.2905468710      869.4403185494
     -194.712084861400001      194.177274342499999     1      691.8467089722      746.4216706533      862.3945721515
     -194.589459283899998      191.471057818300011     1      709.1469849241      726.4433103190      855.5098035523
     -194.622313009200013      191.497514338700000     1      715.5666882969      725.7381670465      846.8293281961
     -194.757862754700000      196.726623421400006     1      715.6552884889      726.1069608222      857.4956792518
     -194.787148546400005      197.845085804500002     1      714.9424123202      742.6418731119      827.5858483537
     -194.829783919499988      197.199997521000000     1      721.7637878516      731.7970105993      815.8539232882
     -194.560845035099987      193.842499114499986     1      702.0503830226      743.3316542067      808.1224385070
     -194.570451186199989      192.576510276300013     1      696.6227433430      748.0390206764      806.8380568680
     -194.500376149000004      191.283181145899988     1      696.1301749536      748.4194164708      812.0863362307
     -194.757570688199991      196.258135160600006     1      715.3893084823      746.6762029637      782.5555193801
     -194.682711249100009      198.449042117999994     1      720.7996439772      735.1900891622      796.9496369361
     -194.363550954299996      190.967626049199993     1      715.1513292408      732.9958590453      821.3809044831
     -194.391103711200003      192.507437347999996     1      732.2584765686      742.0306087698      758.6259837366
     -194.419717274699991      194.391892799900006     1      732.8620368220      746.9951385038      760.9802892157
     -194.328780021799986      192.478074351499998     1      710.3672125201      742.1470516209      809.3532275367
     -194.074398873200010      188.752437803800007     1      724.3999920259      745.1677709315      789.0770278235
     -194.519607378199993      195.801286743199995     1      718.9581375801      738.9451432716      783.3810812271
     -194.491957713999994      196.091637417300007     1      726.2658954715      748.4318535445      766.1289244744
     -194.362346924200011      192.346978205800013     1      725.7700328147      752.7018657199      762.4357824087
     -194.386780810799991      188.221496299299986     1      722.1068859408      724.5605990693      820.3744094953
     -194.325141826300012      187.541863906900005     1      706.8873737513      741.4703207638      822.2960505219
     -193.440631728400007      180.770934782000012    10      705.4342110936      763.9238179310      763.9238180324
     -194.310771193199997      191.461717694199990     1      715.4078798781      749.1648073696      793.0151776796
     -194.315139578800000      192.625823065800006     1      719.0009171966      745.7910289143      802.1700355910
     -194.512287109600010      189.727365171900004     1      716.6539905925      746.9598453325      777.3766871156
     -194.540816471099987      191.363642690500001     1      717.7781839248      743.4572981446      784.3599807139
     -194.165187156600012      196.484030150600006     1      740.8360611502      745.4667459304      791.3801674185
     -194.281766043900006      193.191717160499991     1      726.2192117734      759.7826583248      793.9204282478
     -194.271923343499992      190.289295343300012     1      718.0444741055      763.4283650542      802.1558827427
     -194.396101193400000      190.855699431900007     1      705.8841314030      758.2016328441      819.0059613356
     -194.393252787800009      192.665435412699992     1      715.7899912853      753.8136310526      808.4527390053
     -194.896961363299994      198.877100180899987     1      703.2824242307      755.1206312008      808.7338760314
     -194.760022069000001      194.364842238199998     1      703.0130555516      758.6574435557      793.8130614239
     -194.756569460999998      194.740336579000001     1      691.5598688609      779.0976622661      797.7491157583
     -194.503072176399996      190.898924968800003     1      723.1488640125      740.0953369218      777.5126449303
     -194.521848542700013      191.394790147399988     1      718.8115542959      745.1925173904      783.9386809950
     -194.429026366399995      193.796720095900014     1      729.7624493637      746.6468913368      766.1793967047
     -194.133694481699990      191.763513407299996     1      724.7365243272      748.0600814268      787.0382873385
     -194.580071364899993      197.631651801299995     1      708.3737785634      743.1303175703      810.6210427977
     -194.542468824999986      189.486222179799995     1      705.7831289077      741.8999128256      825.9475120167
     -194.711312560700009      198.754697170899988     1      716.5587167362      733.6052402380      818.3854445979
     -194.800668389200013      197.433142478299999     1      707.3569939474      749.3991355159      808.6990936767
     -194.888268498099990      198.104392766199993     1      698.9389851866      760.2248651313      802.4783394172
     -194.931658296899997      196.905038852899992     1      701.2046967134      750.3685469220      795.8838567955
     -194.801076397999992      196.000058447199990     1      695.9066978814      767.0487788695      802.8071263069
     -194.774713279400004      194.967609532399990     1      692.2925270932      765.9735603220      806.9348061654
     -194.363523640900013      193.533348450099993     1      702.6052140514      753.6376396378      814.7017266425
     -194.405778206099995      192.427518609700002     1      712.0723179925      744.6247607293      811.2924767871
     -194.499922402500005      193.719421409900008     1      694.4709059777      754.5017449267      839.3766469635
     -194.500214258400007      193.258828139700000     1      684.9974925850      767.5469862452      841.3805637231
     -194.361839027900004      192.769692430300012     1      697.6770472989      772.3304401932      790.7632064811
     -194.378026062700002      197.490597753099991     1      696.5409757061      773.5640619543      797.7359109988
     -194.713506015399986      193.769333642699991     1      708.1584513019      736.7126650298      811.2862224786
     -194.709690638700010      196.617691835599999     1      720.5261412250      722.9769112674      808.5895789358
     -194.730131130100006      198.149217510699998     1      716.5330319442      725.9946992135      817.3117377501
     -194.124124169999988      193.034758782799997     1      711.1067896768      761.6581417014      798.8786535637
     -194.272504472999998      192.990178108500004     1      709.1670749798      755.1615734402      795.6501277960
     -194.310211403900013      194.898627847000000     1      713.8203734710      762.5490233204      782.6599209323
     -194.566442904100001      190.732958934399988     1      721.6959007613      755.6818450799      761.1276173353
     -194.560218406899992      192.180466348000010     1      696.6508159299      756.8138440594      804.5073975876
     -194.574083041499989      192.824109520900009     1      718.0896248124      749.6901481121      772.0689619143
     -194.547283509700009      192.230114428799993     1      732.8590626626      738.2751938059      769.8116508763
     -194.609749736800012      193.783500622899993     1      715.2316894187      734.2502469862      803.2201534001
     -194.713010834199991      197.997929608699991     1      713.9678564088      733.3054314171      808.6546666940
     -195.107487096499995      202.298725535800003     1      701.7765694542      730.8195880967      832.3160232441
     -194.647277570299991      197.539943801899994     1      712.9255745166      729.4052015158      817.1782453585
     -194.601524025099991      191.703599786399991     1      714.7152705992      736.1278301882      797.6814289936
     -194.545889554599995      196.683092324799986     1      702.5795531799      751.8304325679      803.8439251508
     -194.955436407599990      195.251622854000004     1      691.9890503988      771.5356904845      811.6429666101
     -194.631802958000009      195.426491612299998     1      676.1016489941      788.7426212802      820.7421466758
     -194.695951091599994      193.827319483899998     1      655.9476702109      824.0011609512      826.4263160440
     -194.713881242700012      196.460808609499992     1      668.1288247989      808.2059766521      819.7670057882
     -194.502943393200013      190.189996301700006     1      716.6568230880      749.3702608118      771.6940735379
     -194.282657884700001      192.003538739300012     1      707.9683714786      744.8622844859      819.1317722272
     -194.680933681299990      194.749837720300008     1      704.4062650157      745.2217439909      799.5424867856
     -194.544282580300006      193.971482677099999     1      710.5916371281      749.6724081699      789.1823659169
     -193.894677107700005      187.826496200700007     1      719.5023670359      748.2508008582      797.9949407107
     -194.178988022900000      189.736125945699996     1      715.7321273135      745.0735446659      807.3830504801
     -194.336946142399995      195.090033039199994     1      706.3566477079      755.3014233946      809.1501678144
     -194.291209764600012      191.783763262799994     1      719.5891471919      741.1281173735      807.0711303128
     -194.299050627300005      193.501807150399998     1      721.5673344453      741.3325672343      819.1683829198
     -194.301978122700007      192.412559695099986     1      680.1778570484      771.0294196406      849.3384967916
     -194.158440974200005      186.062336335100014     1      701.4223183318      746.2337387456      839.1391313278
     -194.242924244100010      189.205913581999994     1      694.6027668569      747.9230305178      843.0536282097
     -194.431014217700010      201.449940110099988     1      694.9976512132      758.7301638653      819.0945480553
     -194.380571403700003      201.946620427900001     1      714.3546790033      744.8567552947      808.3740339661
     -194.019327834499990      189.770697962399993     1      719.0735678774      744.7043358911      814.1904342809
     -194.535936709200001      191.595398677899993     1      709.9903797857      746.4670250209      787.2308718715
     -194.622970047899997      193.206366457700000     1      712.6972373547      733.9956400354      807.0019122163
     -194.657200534600008      193.657315861099988     1      706.2495594398      739.4781343632      832.7428547112
     -194.653548307699992      192.420200099499993     1      709.8613891088      744.6955647371      816.4833194135
     -194.576823215500013      194.115298003699991     1      718.0838400080      733.8488846977      821.8223679625
     -194.544143605300007      192.685938637600003     1      724.7188942070      737.7116223861      783.2616178924
     -194.645330924799993      193.663158973200012     1      712.8710609224      743.8391831569      803.7122188453
     -194.548147483999998      193.043892307699991     1      733.8448839558      739.1984579021      766.0434166962
     -194.568488902399992      195.201237736899998     1      722.8089098329      736.8933086496      788.8118716011
     -194.548619499900013      192.447109929400000     1      728.2869643896      740.1269845014      773.3641462901
     -194.609316088000014      195.433923450900011     1      719.4647157298      738.1931087435      803.2886105080
     -194.551856963400013      194.703185469499999     1      711.5991646294      739.1494540189      820.2045584581
     -194.414587455499998      198.184010252000007     1      717.5595625841      740.9020174083      805.6387653708
     -194.506512388400012      193.079902200399999     1      717.6625936831      734.1849112416      824.4293260683
     -194.418275057599999      189.487865084199996     1      718.5495099766      741.2810929452      789.8937586217
     -194.408620903599996      188.940812197199989     1      720.8903803952      747.6878889597      768.8882256709
     -194.306299401199993      195.866409534199988     1      733.8964110494      743.2975428971      783.8315609016
     -194.364812783199994      194.216500563399990     1      741.8498600742      751.0571863416      760.7148137901
     -194.466818801599999      190.234673547200003     1      731.3415782951      739.8839439764      766.2364264865
     -194.266188155700007      195.041405035999986     1      727.6464032302      761.0701282113      767.7692970455
     -194.467176905499997      195.844809889000004     1      728.3658089108      738.9953829557      782.9883274084
     -194.270690442899991      192.690932680600014     1      724.4479664097      760.4228243832      773.7735249910
     -194.360243090799997      191.608184894000004     1      732.9976615693      744.7685333500      773.8829482622
     -194.193753207899988      196.690118562000009     1      740.2289415802      761.6457319013      774.6396303766
     -194.666547711400000      197.332014737700007     1      712.6543108985      744.7845726115      807.8117355500
     -194.646500740100009      192.822535674100010     1      715.6214580568      738.3963773389      808.3446424065
     -194.509686755699988      193.122820201899998     1      695.1242093106      767.5866659971      807.6705736806
     -194.601889879299989      193.357559499500013     1      714.0902348408      755.6179679170      776.1104928178
     -194.651258023200000      195.058112370999993     1      704.7485562730      747.4548913779      800.4816882623
     -194.734134093899996      197.773372709799986     1      704.7597296975      747.9956058850      798.4600901632
     -194.236060892599994      188.856531270599987     1      711.8975235785      745.3963889382      805.9463361224
     -194.273375029899995      196.673345721900006     1      711.7255038810      767.8420706675      781.4970579245
     -194.214031345699993      194.756374847399996     1      720.8050179790      747.8137982537      790.0222480497
     -194.204920165799990      193.993255865700007     1      726.4090808982      739.3272326129      792.0736022402
     -194.189606892799986      192.457116713400012     1      730.2603169145      736.9817165675      793.1682362674
     -193.995139981400001      190.474327033900011     1      725.0979575465      757.0961276533      788.4353995596
     -194.666078326500013      196.098704594499992     1      725.5055066169      733.9007627848      807.2698910572
     -194.598250269099992      189.501110840600006     1      716.9277987811      737.0442349575      810.8521383128
     -194.728760160200011      191.660395217999991     1      718.1728238286      730.8347602301      773.8222860869
     -194.216028351599988      192.354694334800001     1      710.3122021812      745.8823703940      829.2067810203
     -194.630339682699997      194.251103482699989     1      713.1712841217      738.8562430734      834.3137036731
     -194.649247396899995      193.735754153500011     1      710.4576214194      740.5523266948      843.6871744496
     -194.690305157900013      192.962321396300013     1      697.4710774120      746.4922305692      860.1376958957
     -194.950260815799993      199.922880563900009     1      696.8203238919      743.8290632364      831.1362664669
     -194.661467584200011      195.626820527299998     1      686.1201478748      753.6979236157      860.8616108525
     -195.014348477400006      200.428982418900006     1      695.2168500649      744.6021381910      847.1540828162
     -194.900136733799997      192.007279121799996     1      693.8550201085      744.1134131766      864.4669036946
     -194.781576431899992      194.013135216600006     1      692.1250891981      750.8748426229      858.7880374716
     -194.608675117699988      191.937435212400004     1      704.4945455003      757.6070837607      798.1962258485
     -194.338398546900009      191.850082081599993     1      715.8093169429      748.7350087223      785.6423004404
     -194.140247311899998      188.474947417300001     1      694.2863933533      775.4427357827      805.2101234642
     -194.046796582300004      189.406649705000007     1      700.3850586093      769.4998920538      819.1562238771
     -194.036836052300004      186.388797909400012     1      701.7022038003      769.1479512303      829.4649356078
     -194.058772831900001      189.537333825300010     1      698.8815830109      760.8449599774      849.2153185506
     -194.456922553299989      194.950072216299986     1      725.0116773087      734.2841297761      807.8222079694
     -194.645858411200010      197.915137896700003     1      706.3484622750      750.0472325155      802.6884926373
     -194.632803004799996      196.240326295100004     1      711.7697461178      736.3118331338      809.4820762370
     -194.649355163800010      199.109619703400000     1      704.5926561389      739.9135754535      814.8530028147
     -194.392962797600006      193.232510835699998     1      695.3616554620      765.6386394083      812.2824639401
     -194.651196803599987      195.991385679300009     1      686.6678271664      767.2647314139      810.5718792751
     -194.119911373999997      195.968892215399990     1      716.7803396956      762.7509390781      785.3302599116
     -194.127670516899997      193.899916958999995     1      721.2401498039      752.2376101702      784.0307424536
     -194.026610766599987      188.270073556499995     2      696.7687378113      774.0695550008      802.6541530500
     -194.175693454800012      196.344982075600001     1      697.6956572832      774.9351339545      821.5749255098
     -194.315728401299992      190.565962206400002     1      681.8680319994      772.8910170878      841.4399345518
     -194.321415360099991      189.919842265699998     1      687.3335859299      766.4445155102      840.2989344285
     -194.341477416400011      190.809048114400014     1      687.5655273692      764.5600964414      838.1404168038
     -194.130412457900007      189.138690450500008     1      692.4290134064      773.5739574998      819.7495401485
     -194.549461523800005      189.176509223900013     1      718.8278106920      731.3861202683      832.2833269936
     -194.557158775200008      193.011291384299994     1      717.2171217223      734.1485669977      830.5118858737
     -194.277172946299999      186.672268799400001     1      685.1797651209      775.5290100786      825.9415549044
     -194.255487585299988      195.031403869000002     1      728.0568910544      757.4999764114      780.4635910932
     -194.315595275400000      195.609884310799998     1      742.3200543036      749.1531283413      768.8737422385
     -194.252930423999999      192.038401607800012     1      721.1439725164      738.1226504313      794.4965651076
     -194.279717573200003      187.931982508999994     1      714.0071182273      754.7781570991      782.6802679684
     -194.395703475799991      189.873903200400008     1      713.6989942214      758.5102388265      787.8128845769
     -194.395721566499986      191.540413425299988     1      713.8159766986      758.3905530447      787.3491208730
     -194.431140314299995      192.429880264699989     1      719.5344741132      747.0884765697      785.1200774173
     -194.291235436899996      191.469169350399994     1      707.5878924183      758.1970967258      796.5416905964
     -194.826398336900013      196.700340941700006     1      690.0270469328      784.5295007582      790.7432817059
     -194.722825116800010      197.304275089700013     1      689.9244126206      777.3905835103      797.0935436140
     -194.723619355399990      197.070098860299993     1      691.3052622998      779.7719324491      797.6820220574
     -194.822383432099997      199.148007923400002     1      681.7494967288      777.1871153202      810.8614505602
     -194.864672284600005      200.341949148899999     1      681.3895477713      777.6602614965      815.0482358397
     -194.873797563599993      197.135783062099989     2      677.1153251035      793.1267553376      797.2519899799
     -194.510613218600014      192.347118181399992     1      695.5048362292      761.2930675776      802.4045308376
     -194.557837987499994      193.563912015600010     1      697.4388592588      760.8739402942      796.8668853287
     -194.601093870600010      193.746613324799995     1      705.9088795357      755.0518190033      791.0416878433
     -194.430055048800000      194.800535090000011     1      721.4603322130      758.3227402111      772.5066704255
     -194.434856109900011      194.026998896799995     1      699.7148442147      767.0181903298      785.3636935882
     -194.399199269900009      191.461260301999999     1      686.0869914947      775.8902655899      804.8554791348
     -193.982210933999994      188.891431945499988     1      693.1474201032      780.3139440130      797.7017902035
     -194.884267121300013      199.396901738100013     1      716.4642418593      724.4879982057      820.2006123153
     -194.477894060399990      192.065002096900002     1      719.7793580732      735.0641457192      795.6921024486
     -194.270979916800002      189.795782542000012     1      721.3644097209      731.5686564462      803.2350407149
     -194.099626834399999      191.936835642599988     1      693.8385365085      762.9832162629      807.2508908043
     -194.009823852099998      190.051428226199988     1      692.5764294046      762.2189360394      815.5115567574
     -194.562207175299989      188.870461464199991     1      720.9944327852      745.5997538750      771.1618236026
     -194.579305238199993      195.252631756900001     1      724.4693224880      741.3105138913      782.8372865643
     -194.607990856199990      189.288395021000014     1      696.4092533031      759.8412323712      796.0121399795
     -194.360157716000003      191.423773886199996     1      707.3797686622      765.0176778875      777.9450648737
     -194.163345851799988      188.737619508899996     1      725.5194599329      730.6707332720      795.6230087962
     -194.313403505400004      196.515523387900004     1      713.4361127144      754.1581280986      800.1344687504
     -194.892489551300002      198.226159695900009     1      698.0187181611      746.9954745229      821.0567313544
     -194.341538045100009      185.058839079199998     1      705.5404375135      756.1110621208      804.9683957258
     -194.375482618599989      190.486576178000007     1      684.2223289819      766.5583772092      831.6020614383
     -194.518338778899988      188.418886100399988     1      714.4898379049      745.0479209208      801.7606541015
     -194.541676083099986      193.155131721599986     1      712.8600150588      744.4629729850      817.2875171482
     -194.645281332100012      193.999994983199997     1      705.8018460820      744.8251531931      821.8639751003
     -194.674624523700004      195.471786885400007     1      690.5736236325      756.6329979562      845.9079666097
     -194.663506686200009      195.659852647900010     1      703.4178663384      741.5026172131      839.0870809422
     -194.708126578600002      196.201264437199995     1      698.3404819249      759.0862383246      819.1236775927
     -194.700051533499987      197.388365665000009     1      702.9961889190      750.1654104318      802.6554057125
     -194.736344938700000      194.743435187899991     1      707.3678957485      749.0063821294      794.1596602303
     -194.747734620699987      195.087591315699996     1      699.1508194131      758.4515712509      815.5902076331
     -194.691878338799995      193.117413853599999     1      693.9461878066      765.4910850622      833.8746410786
     -194.010132950000013      193.640645739000007     1      730.0343445135      758.0486273546      808.4241754261
     -194.833773516599990      192.525424756200010     1      678.3451672689      778.4225011260      820.0203981917
     -194.781198462399999      192.174790114600000     1      685.7758403790      765.0201371571      815.0049548242
     -194.419913509699995      190.078160962299989     1      710.3557034507      734.0219117153      808.9739819924
     -194.545966488700003      197.044605607699992     1      690.1011294354      737.8738381447      881.7489666123
     -194.462968207399996      192.454648053600010     1      705.5637633433      762.0131961653      804.6645070431
     -194.480925299200010      194.743030015100004     1      706.2282722979      763.4210813502      809.2104542014
     -194.521699309300004      192.873606710199994     1      708.9614686687      746.1126137517      803.4474963049
     -194.522341951300007      191.079934474600009     1      707.7013248357      745.8290203213      801.5121331686
     -194.473696940999986      192.108567863699989     1      709.1780232509      748.2034115862      793.0999262658
     -194.885530165099993      196.876667625099998     1      699.4681099900      754.0818787474      786.9824012970
     -194.754560923100001      196.302571010500003     1      712.1403733655      758.3398552253      773.0366621544
     -194.496825505200007      189.938527159600000     1      699.8323083779      742.0698929865      828.0683007655
     -194.470298229999997      187.855051796499993     1      698.8222185089      744.1277055521      827.5599957622
     -194.656509449999987      195.329431237800009     1      689.3900174364      763.4691706643      850.4393525548
     -194.681991551900012      197.339175993900000     1      673.1184239164      789.6442803555      831.6530828169
     -194.672689332299996      195.370031552799986     1      672.8143536191      784.5411657171      834.6395429213
     -194.515924267000003      195.644734868600011     1      721.1113396487      741.3476082027      796.3671519704
     -194.520856618300002      193.158022165799991     1      696.0274328328      737.2662450022      855.2810261730
     -194.514201547699997      190.944484610800004     1      721.9554486432      742.0634100464      778.6059560979
     -194.393126599699997      194.950018834899993     1      706.6102168760      752.5986177159      809.0082393937
     -194.260628993199987      192.795151317799991     1      707.1428416113      756.4954230941      800.5676225771
     -194.230764117400014      192.084215339299988     1      704.5336437761      757.5505316910      808.5728990195
     -194.333401992900008      193.080698427899989     1      697.5673444211      757.8266771741      833.2448728954
     -194.412530938999993      186.395973108300012     1      714.4786837923      732.2403001491      819.0236000338
     -194.338520091499987      197.450559221499987     1      713.9421175524      768.4439391471      797.7180643404
     -194.681691795000006      189.970552352099986     1      679.0233727554      781.7910166909      840.0973668129
     -194.908799622799989      199.877506956899992     1      673.3825852432      791.1599072908      835.3585469642
     -194.818723492999993      198.060130028999993     1      708.8596911529      741.5162168712      790.3613726804
     -194.424564194499993      197.260173794999986     1      699.3006916706      780.4335362514      793.7958250879
     -194.477769468699989      192.507629807400008     1      699.2463708419      762.0040734088      804.2058569676
     -194.583203311599988      190.834323858400012     1      703.3669391995      753.4402098992      802.3936784380
     -194.697219392499989      195.030916442700004     1      706.0580360885      760.0685827036      786.0562073433
     -194.692152562300009      197.150357345200007     1      705.0272398317      756.6834412886      790.0295702855
     -194.696774999399992      194.605717812100011     1      705.5707453589      755.3989388237      785.5279337570
     -194.904632191899992      197.409522199900010     1      699.4561666525      745.6328919674      806.4865669163
     -194.629979964200004      194.964820287500004     1      701.1338778648      761.9961041140      785.3105628254
     -194.877784874399993      194.916725077600006     1      708.6474725068      737.4419326747      811.9051223046
     -194.548949447399991      193.991206008599988     1      718.1059442865      735.6344131617      793.3376433842
     -194.501625863100003      195.525592744699992     1      707.9703898243      744.8383837485      800.5464785289
     -194.330362740400005      191.615156381100007     1      690.7623627879      776.3150498456      804.0534184854
     -194.327783475199993      192.332448487800008     1      692.3171927067      775.8910866312      805.3976607806
     -194.233047181899991      193.843530343800012     1      685.8183740637      786.9601615393      813.4956198671
     -194.308280878000005      195.252912644899993     1      670.4728208430      795.0813183182      842.6278155208
     -194.474258975200001      192.725244019299993     1      698.2651585317      752.9928925847      826.7690367989
     -194.475820551200002      193.777777924399999     1      700.4441716333      756.7775432240      817.9350339319
     -194.293738843099987      196.613600846800011     1      734.5130702220      746.0426978170      771.0234286766
[truncated: 3,075,580 more chars]
