# Supplementary material for: Structure, thermodynamics, and rearrangement mechanisms in gold clusters—insights from the energy landscapes framework
Source: Nanoscale. 2017 Dec 15;10(4):2004–16. doi: 10.1039/c7nr07123j (PMC5901115; doi:10.1039/c7nr07123j)
Supplement: Supplementary file 1 [file NR-010-C7NR07123J-s001.zip › d-graphs/55_Au/min.dec]

00001
00040
00072
00073
00095
00096
00125
00157
00170
00171
00172
00411
00491
00523
00524
00544
00604
00605
00625
00633
00705
00797
00855
00918
00939
00958
00961
00977
01032
01064
01103
01155
01170
01325
01463
01527
01550
01562
01563
01684
01686
01687
01796
01807
01817
01940
01943
01944
01952
01957
01967
01968
02062
02086
02088
02121
02177
02192
02195
02444
02641
02643
02644
02724
02922
03030
03053
03164
03190
03300
03318
03337
03427
03459
03505
03506
03507
03508
03575
03726
03736
03765
03933
03976
04119
04178
04265
04288
04301
04302
04477
04617
04877
05104
05144
05196
05200
05266
05272
05353
05373
05425
05437
05459
05599
05690
05706
05980
06100
06101
06251
06303
06441
06450
06451
06452
06463
06466
06497
06504
06513
06518
06531
06559
06565
06571
06572
06573
06638
06652
06654
06655
06661
06676
06678
06716
06721
06731
06734
06751
06765
06766
06800
06810
06823
06824
06841
06842
06869
06872
06875
06886
06940
06941
06963
07042
07073
07083
07108
07116
07117
07225
07255
07259
07260
07262
07263
07265
07288
07322
07354
07355
07400
07446
07466
07471
07481
07513
07547
07565
07575
07581
07651
07668
07696
07700
07719
07783
07784
07791
07792
07819
07826
07833
07834
07866
07868
07870
07871
07906
07911
07912
07918
07919
08006
08038
08039
08046
08062
08063
08064
08082
08087
08094
08105
08112
08125
08126
08127
08133
08151
08152
08153
08182
08245
08266
08288
08296
08299
08401
08403
08430
08471
08489
08490
08532
08535
08541
08542
08543
08618
08666
08667
08701
08728
08733
08735
08736
08737
08767
08774
08781
08795
08808
08818
08821
08843
08856
08871
08892
08939
08940
08955
08976
09008
09014
09057
09059
09060
09061
09062
09065
09067
09068
09070
09104
09117
09124
09125
09142
09144
09198
09221
09291
09299
09303
09307
09311
09325
09328
09343
09344
09382
09383
09474
09492
09493
09512
09518
09519
09521
09526
09531
09550
09555
09559
09613
09621
09643
09644
09677
09678
09689
09703
09711
09712
09738
09744
09748
09804
09855
09856
09862
09865
09907
09936
09938
09941
09951
09969
09978
09989
10024
10040
10049
10057
10086
10106
10107
10118
10120
10137
10203
10204
10227
10230
10267
10277
10296
10297
10301
10304
10332
10335
10343
10378
10413
10414
10427
10435
10468
10472
10503
10506
10507
10527
10528
10625
10627
10632
10657
10664
10667
10709
10710
10716
10723
10739
10740
10746
10769
10773
10812
10827
10830
10841
10862
10875
10879
10883
10900
10907
10908
10929
10993
11000
11001
11029
11129
11166
11214
11247
11252
11254
11264
11267
11323
11324
11328
11330
11346
11383
11394
11398
11407
11408
11466
11493
11494
11498
11506
11513
11541
11548
11557
11566
11583
11587
11589
11610
11615
11700
11783
11819
11824
11825
11878
11890
11897
11914
11925
11944
11950
11954
11966
12022
12023
12026
12029
12086
12092
12105
12136
12137
12148
12175
12212
12330
12386
12446
12491
12494
12504
12505
12506
12553
12646
12647
12650
12677
12713
12722
12735
12749
12800
12825
12826
12860
12863
12925
12956
12957
13017
13026
13041
13061
13100
13161
13170
13190
13217
13219
13242
13334
13335
13411
13414
13422
13484
13497
13501
13522
13534
13548
13558
13572
13588
13593
13604
13646
13662
13666
13678
13683
13773
13774
13781
13811
13866
13873
13940
13998
14002
14027
14062
14064
14097
14098
14099
14100
14103
14142
14161
14177
14237
14239
14242
14243
14244
14256
14275
14277
14278
14281
14301
14314
14335
14344
14345
14346
14347
14348
14349
14350
14354
14361
14371
14376
14382
14391
14392
14394
14414
14416
14452
14453
14521
14524
14556
14602
14635
14781
14782
14783
14908
14943
14987
14988
14989
14993
15014
15030
15080
15106
15107
15150
15164
15175
15182
15183
15242
15289
15290
15291
15353
15383
15392
15425
15427
15461
15463
15513
15536
15537
15572
15591
15592
15606
15613
15617
15649
15790
15791
15792
15867
15892
15927
15961
15970
16003
16012
16021
16048
16049
16050
16051
16088
16105
16124
16148
16149
16150
16163
16164
16169
16171
16178
16179
16187
16207
16210
16268
16269
16293
16294
16295
16302
16327
16379
16382
16383
16390
16423
16456
16468
16469
16470
16560
16576
16579
16581
16584
16595
16635
16648
16737
16773
16776
16795
16842
16899
16907
16969
16970
16971
16972
16973
16990
17055
17056
17057
17058
17062
17118
17145
17150
17157
17202
17203
17205
17206
17211
17232
17240
17272
17280
17281
17283
17320
17346
17352
17353
17390
17469
17563
17584
17601
17602
17607
17613
17653
17655
17687
17730
17744
17745
17764
17774
17804
17814
17819
17821
17822
17840
17841
17843
17844
17911
17912
17958
17976
17988
18024
18062
18096
18141
18163
18164
18190
18191
18192
18213
18214
18221
18234
18242
18248
18283
18284
18290
18300
18307
18311
18312
18317
18320
18328
18332
18338
18340
18366
18391
18395
18397
18416
18450
18451
18452
18483
18484
18491
18508
18526
18616
18629
18639
18654
18700
18701
18702
18703
18736
18766
18777
18778
18840
18842
18850
18855
18858
18908
18913
18949
18981
18982
19025
19030
19038
19059
19079
19107
19114
19116
19117
19152
19171
19298
19310
19322
19325
19331
19351
19370
19375
19403
19421
19431
19441
19476
19477
19536
19551
19598
19600
19602
19614
19630
19650
19693
19703
19704
19710
19712
19713
19714
19721
19731
19732
19767
19768
19769
19779
19813
19835
19872
19873
19874
19876
19877
19896
19897
19918
19921
19979
20005
20006
20029
20074
20087
20138
20139
20140
20143
20144
20168
20180
20222
20231
20232
20252
20257
20318
20354
20360
20402
20466
20501
20503
20505
20616
20650
20656
20675
20692
20702
20814
20820
20873
20876
20893
20898
20912
20916
20924
20932
20971
20974
20999
21001
21008
21020
21081
21093
21094
21162
21163
21164
21170
21211
21231
21243
21269
21291
21292
21293
21318
21327
21328
21340
21341
21374
21376
21377
21379
21380
21406
21409
21412
21476
21479
21528
21531
21536
21537
21553
21622
21630
21641
21657
21659
21745
21790
21823
21824
21832
21838
21849
21869
21874
21915
21927
21928
21935
21941
21966
21977
21979
21995
22017
22097
22100
22106
22109
22337
22503
22504
22549
22572
22609
22788
22802
22803
23006
23007
23008
23146
23245
23284
23362
23366
23388
23417
23532
23714
23829
23887
23888
23915
23972
23984
24016
24018
24039
24346
24347
24348
24349
24374
24382
24408
24409
24428
24583
24925
24929
24940
25113
25137
25173
25177
25221
25244
25266
25337
25441
25442
25528
25584
25605
26051
26256
26258
26267
26268
26316
26357
26418
26458
26460
26475
26477
26479
26527
26548
26625
26646
26647
26652
26653
26656
26657
26681
26719
26722
26731
26735
26763
26768
26786
26850
26933
26945
26957
26958
26971
26996
