# Supplementary material for: Structure, thermodynamics, and rearrangement mechanisms in gold clusters—insights from the energy landscapes framework
Source: Nanoscale. 2017 Dec 15;10(4):2004–16. doi: 10.1039/c7nr07123j (PMC5901115; doi:10.1039/c7nr07123j)
Supplement: Supplementary file 1 [file NR-010-C7NR07123J-s001.zip › d-graphs/55_Au/min.fcc]

00010
00012
00014
00250
02302
03676
06420
06423
06443
06481
06482
06534
06554
06682
06683
06771
06772
06780
06781
06782
06783
06784
06803
06805
06814
06817
06828
06972
06989
07014
07127
07128
07129
07134
07135
07173
07179
07297
07312
07313
07506
07507
07555
07556
07569
07571
07572
07573
07633
07639
07893
07991
07994
07996
07999
08000
08001
08003
08031
08032
08033
08035
08049
08079
08120
08195
08196
08272
08274
08496
08854
08869
08870
08872
08878
08879
08882
08883
08884
08893
08915
08945
08946
08997
09010
09136
09137
09195
09267
09268
09322
09335
09503
09528
09538
09563
09650
09717
09719
09721
09724
09826
09973
10100
10102
10345
10513
10522
10586
10587
10622
10673
10708
10718
10756
10757
10758
10791
10793
10795
10796
10797
10799
10853
11173
11187
11299
11419
11436
11483
11484
11679
11886
12089
12173
12285
12292
12313
12383
12387
12462
12554
12582
12718
12792
12793
12923
12927
13092
13264
13365
13403
13404
13499
13575
13758
13853
13923
13936
13983
13996
14023
14119
14123
14138
14145
14146
14444
14445
14446
14520
14769
14770
14834
14864
14939
14940
15021
15022
15105
15116
15154
15155
15156
15199
15234
15235
15236
15295
15372
15373
15375
15376
15456
15467
15469
15470
15471
15922
16085
16130
16139
16140
16153
16466
16472
16487
16703
16740
16741
16954
16955
17114
17115
17139
17155
17177
17178
17185
17186
17187
17231
17299
17358
17383
17395
17461
17462
17543
17707
17713
17715
17716
17724
17726
17740
17772
17795
17796
17869
17870
17898
18015
18023
18073
18253
18449
18772
18773
18827
18828
18829
18830
19021
19022
19060
19064
19120
19124
19250
19326
19335
19807
19977
20098
20127
20128
20129
20130
20147
20164
20224
20225
20226
20408
20460
20569
20570
20571
20619
20745
20746
20824
21137
21246
21247
21254
21255
21275
21276
21277
21429
21469
21470
21471
21472
21562
21574
21604
21605
21606
21614
21615
21635
21636
21642
21644
21645
21668
21674
21697
21698
21705
21707
21708
21709
21789
21795
21796
21877
21885
21886
21887
21888
21911
21918
21920
21925
21926
21975
22039
22048
22061
22062
22063
