# Supplementary material for: Structure, thermodynamics, and rearrangement mechanisms in gold clusters—insights from the energy landscapes framework
Source: Nanoscale. 2017 Dec 15;10(4):2004–16. doi: 10.1039/c7nr07123j (PMC5901115; doi:10.1039/c7nr07123j)
Supplement: Supplementary file 1 [file NR-010-C7NR07123J-s001.zip › d-graphs/55_Au/min.twi]

00005
00007
00008
00009
00013
00050
00051
00064
00093
00094
00182
00183
00336
00338
00339
00340
00378
00379
00475
00476
00477
00478
00593
00894
00904
01054
01055
01056
01057
01294
01295
01296
01298
01459
01460
02122
02500
02501
03056
03057
03074
03075
03076
03078
03080
03098
03253
03254
05640
06421
06442
06460
06461
06462
06464
06483
06484
06486
06487
06499
06514
06542
06616
06633
06634
06666
06670
06689
06690
06691
06729
06739
06767
06768
06797
06798
06799
06802
06804
06812
06813
06815
06852
06871
06924
06928
06930
06950
06993
06994
07015
07016
07079
07080
07082
07112
07136
07171
07172
07177
07200
07252
07253
07256
07289
07290
07311
07459
07483
07504
07505
07546
07550
07564
07576
07577
07578
07625
07626
07627
07628
07735
07770
07816
07818
07828
07829
07839
07840
07894
07995
07997
08002
08034
08036
08080
08099
08103
08104
08161
08197
08198
08199
08200
08263
08264
08273
08497
08527
08738
08739
08746
08747
08868
08886
08891
08894
08902
08927
08943
08944
08951
08998
08999
09009
09053
09064
09078
09099
09105
09106
09107
09108
09119
09138
09151
09152
09170
09171
09175
09200
09201
09249
09250
09266
09273
09334
09359
09393
09394
09433
09466
09467
09468
09504
09507
09571
09572
09576
09598
09636
09652
09670
09675
09684
09686
09687
09688
09710
09714
09716
09720
09722
09723
09732
09745
09747
09832
09834
09835
09840
09964
09965
09971
09972
09974
09975
09976
09977
09985
09986
10037
10038
10065
10066
10077
10085
10101
10123
10163
10166
10231
10333
10361
10363
10368
10408
10409
10430
10478
10481
10512
10521
10533
10588
10589
10598
10621
10623
10624
10656
10669
10674
10675
10676
10700
10701
10702
10720
10721
10798
10843
10844
10846
10854
10855
10918
10941
10992
11002
11025
11132
11146
11147
11172
11174
11175
11246
11366
11381
11382
11391
11435
11520
11539
11601
11632
11673
11881
11926
11943
11945
11997
12060
12084
12088
12090
12091
12113
12129
12130
12146
12147
12149
12151
12174
12314
12407
12432
12463
12464
12465
12466
12471
12472
12473
12474
12475
12480
12516
12517
12518
12519
12520
12557
12583
12598
12678
12744
12746
12747
12761
12938
13029
13037
13042
13073
13091
13093
13094
13155
13157
13158
13306
13402
13408
13409
13410
13427
13428
13512
13513
13613
13614
13642
13643
13644
13647
13661
13695
13832
13937
13948
14011
14022
14052
14076
14120
14155
14172
14184
14196
14197
14198
14199
14223
14224
14225
14297
14313
14393
14418
14435
14457
14471
14472
14484
14494
14557
14559
14560
14561
14562
14632
14633
14636
14684
14713
14794
14832
14833
14865
14866
14867
14868
14938
14973
14982
15023
15040
15041
15068
15088
15157
15202
15210
15211
15221
15237
15238
15239
15240
15241
15296
15297
15333
15334
15335
15336
15337
15356
15374
15457
15458
15472
15491
15492
15508
15520
15569
15570
15571
15708
15709
15875
15938
15939
15959
16016
16020
16106
16126
16191
16205
16208
16209
16299
16450
16451
16453
16454
16526
16733
16735
16736
16742
16833
16992
16993
17034
17046
17091
17104
17117
17140
17189
17204
17270
17298
17351
17386
17387
17430
17455
17457
17460
17486
17488
17489
17542
17544
17545
17551
17557
17559
17561
17562
17598
17605
17710
17712
17714
17717
17723
17725
17771
17784
17785
17788
17793
17794
17858
17859
17860
17871
17899
17900
17913
17921
17922
18026
18035
18072
18201
18215
18231
18232
18233
18265
18268
18269
18276
18291
18318
18319
18321
18323
18324
18442
18446
18481
18510
18640
18762
18774
18863
19016
19019
19023
19024
19033
19034
19036
19040
19108
19121
19122
19123
19125
19308
19311
19332
19333
19334
19410
19411
19412
19413
19414
19415
19416
19478
19562
19595
19626
19636
19640
19641
19642
19699
19700
19701
19735
19844
19845
19892
19893
19917
19976
20003
20009
20010
20027
20092
20099
20137
20191
20284
20322
20323
20333
20336
20337
20338
20461
20462
20540
20551
20573
20620
20747
20748
20803
20804
20841
20917
20918
20919
20922
20923
20925
21136
21226
21244
21245
21256
21258
21282
21308
21339
21367
21378
21468
21483
21484
21542
21555
21556
21575
21603
21613
21637
21638
21639
21647
21648
21655
21656
21658
21666
21686
21687
21703
21710
21711
21714
21715
21735
21737
21785
21786
21787
21788
21797
21804
21876
21883
21884
21908
21909
21910
21924
21940
21948
21950
21951
21953
21963
22025
22033
22040
22047
22064
22065
22079
22152
22218
22219
22376
22379
23001
23300
23317
23361
23364
23367
23368
23369
23370
23423
23424
23425
23432
23433
23437
23459
23485
23533
23717
23718
23742
23743
23778
23779
26330
26526
26766
