# Supplementary material for: Structure, thermodynamics, and rearrangement mechanisms in gold clusters—insights from the energy landscapes framework
Source: Nanoscale. 2017 Dec 15;10(4):2004–16. doi: 10.1039/c7nr07123j (PMC5901115; doi:10.1039/c7nr07123j)
Supplement: Supplementary file 1 [file NR-010-C7NR07123J-s001.zip › d-graphs/55_Au/ts.data]

     -193.981646304599991      191.917168228799994         1         1         2      700.3084957904      760.6924136886      773.6345553786
     -194.518072103799994      184.160418261199993         3         2         3      726.8383151977      726.8383154354      759.1534681658
     -194.523182993400013      193.320102069200004         1         3         4      725.9169024478      730.8149010944      804.4025971022
     -193.832656566200001      193.703256235200001         1         4         5      731.4451548063      738.8815543076      787.7547480449
     -194.083925413499998      194.755634394600008         1         5         6      727.8944125136      746.0327097973      779.8717377070
     -193.877194008200007      197.895122791599988         1         6         7      731.3060114691      747.2668725160      782.4276587444
     -194.033025113700006      201.862286590899998         1         7         8      734.6215572173      745.4054647891      776.1198207635
     -194.053170188100012      202.389322633799992         1         8         9      736.1286871808      745.4209744388      777.8764993834
     -193.851591626100003      197.475688036299999         1         9        10      734.6172809738      752.4171732225      770.0932594047
     -194.004795192199992      190.162758148400002         1         8        11      735.4730319363      738.3443760200      772.4513554778
     -193.766793172400014      196.701543415200007         1        11        12      739.8111733304      750.0350298104      765.7535371937
     -193.939784906800014      200.505564039400014         2        12        10      745.9542797279      747.1799530279      760.1059087686
     -193.863519143699989      199.845786326499990         1         8        13      734.0651380329      752.7717545682      771.8582542825
     -193.857301933700001      200.013792469900011         1        13        14      735.4642907042      754.6264960519      770.5312285780
     -193.872695932099987      200.041798279500000         1        14        12      741.9065114438      753.6876058182      762.5164542944
     -193.609937992999988      184.243203676599990         1         6        15      732.1776144071      757.8042240879      763.8482298464
     -193.864058477399993      185.885889240900013         1        15        16      730.0066294029      744.0985222431      784.5630971832
     -193.864088155399998      186.317730069100008         1        16        17      731.9873269383      740.3479040010      792.8638030342
     -194.584002120599990      193.321764777200002         1        17        18      718.0754162863      738.6351261851      797.3566577936
     -194.584647200400013      195.162567758300014         1        18        19      719.4841257302      737.0698076290      800.0922063569
     -194.501902053900011      189.053006181099988         1        19         3      717.7253404054      738.0538906082      793.8841438376
     -194.501902053900011      189.053006216299991         1         3         3      717.7253402246      738.0538907977      793.8841439934
     -194.520974885700014      189.095212853300012         1         3        20      727.0590616418      729.5055647222      770.3182292609
     -194.522682740699992      187.492064817800014         1        20        21      723.1444601213      732.4086736615      761.0005039317
     -194.525064880999992      184.347982992900000         2        21         2      723.6925887486      730.5800558309      752.1824902023
     -193.796421744399993      177.441881880599993         3         2        10      742.8188426704      743.1874488925      743.1874492567
     -194.026909966999995      198.866680909800010         1         1        22      697.7272855987      764.8909756999      785.6868294398
     -193.946123104599991      195.929752344500002         1        22        23      701.8065356676      759.8156940788      794.7349764172
     -194.203153561300013      195.812478748600000         1        23        23      708.1150563031      749.4378801627      794.0023609521
     -193.880015972600006      189.197820758400013         1        23        24      705.9462994005      755.7815193313      794.3815960385
     -194.035030760700010      189.869450588400014         1        24        25      703.8379313120      756.9988304686      793.5698274536
     -194.583372779799987      192.424005839899991         1        25        26      719.1729169836      743.9454796413      767.0205232298
     -194.520071195300005      189.929935393400001         1        26        21      716.4936563262      740.4209657821      773.8825342493
     -193.819575247399996      194.165631083400001         1         1        27      700.2420973556      765.9976792642      793.5570241472
     -194.335961241799993      193.020272470000009         1        27        28      698.8657784249      759.6080058295      793.9385543697
     -194.476127086699989      196.499611538799996         1        28        29      700.5459819027      758.5511038968      790.7677826532
     -194.364040881199998      192.876128362700001         1        29        30      710.0669540964      751.8796227456      768.0239988060
     -194.710716924699994      195.548033345400000         1        30        31      715.7350277159      742.9329129868      767.5119275281
     -194.840798391199996      193.853248538099990         1        31        32      714.7802511089      733.2582975150      771.6884736544
     -194.881718958100009      193.753799869999995         1        32        33      716.2639921918      737.0703425433      765.8913576460
     -194.838369594299991      192.997469021699999         1        33        34      713.1885365080      734.4943848752      769.4039949494
     -194.391597660000002      191.131811660700009         1        34        26      727.6839731679      740.5685180076      754.2653655807
     -193.819575247399996      194.165631082599987         1         1        27      700.2420973762      765.9976792008      793.5570242523
     -194.456722741199997      194.232503894800004         1        27        35      691.4835656402      770.3478692363      791.3198360986
     -194.471536934900001      194.960256198899998         1        35        36      689.4756175757      775.4268766850      790.5908647824
     -194.697746872599993      194.878402573699987         1        36        37      694.9041046538      756.8540274196      799.0403437081
     -194.740634010700006      195.086302820899988         1        37        38      704.1775825681      749.6170913545      789.5948152904
     -194.738626247199988      193.672317313999997         1        38        39      712.7494469296      739.6808473462      784.6185860505
     -194.419722676899994      192.093431029100003         1        39         3      717.9462988310      738.2594752616      800.2444155388
     -194.083515594799991      200.187067418299989         1         1        40      690.2683641978      773.7146619759      781.7817995959
     -193.942689394300004      195.461839516600008         1        40        23      698.0061993936      762.7793190608      789.3371436168
     -194.253584852500012      196.255698081199995         1        23        41      703.7832482948      751.8391640233      792.8758429194
     -194.205607253000011      191.130787366499987         1        41        42      711.0574090352      746.5948727985      782.8527973152
     -194.205346349800010      193.709901848800001         1        42        34      731.8359387029      745.5825074145      761.7585618399
     -194.872360198299987      192.915103725199998         1        34        43      712.2708898487      732.5487706194      773.3747223584
     -194.846742173199999      193.095009211500013         1        43        44      721.0329516116      726.0733555725      767.2362038712
     -194.907989578399992      194.715956108299991         1        44        32      725.0036731831      727.1030857937      766.2409761445
     -194.413446726100005      190.357739921800004         1        32        21      726.0468209916      739.4937973752      752.6382158183
     -194.522682740699992      187.492064784299998         1        21        20      723.1444599796      732.4086737339      761.0005039999
     -194.523182993400013      193.320102125500000         1         3         3      725.9169024971      730.8149011290      804.4025969302
     -194.049849898199994      194.587870622600008         1        22        45      706.2420825843      757.4103230013      793.3817516768
     -194.040370842599998      191.778921701700000         1        45        46      707.6837031540      754.1852763470      785.6450181297
     -194.189811410400011      192.187132604600009         1        46        47      702.3853433391      749.6835288555      795.9003917593
     -194.201092394200003      197.314361218500011         1        47        48      695.9163350820      757.9053844039      794.8652415204
     -194.194982143900006      193.857917235200006         1        48        49      699.5566562947      752.8564487189      795.5766965277
     -194.195929320299996      194.835516304300000         1        49        31      717.0253739299      745.5621581632      790.3001957692
     -194.840798391199996      193.853248517400004         1        31        32      714.7802512457      733.2582973853      771.6884736687
     -194.904589735000002      192.309196100999998         1        32        34      719.7141215109      730.3221651502      765.5511620500
     -194.447092646500010      189.138033222600001         1        34        26      725.4013978246      741.0290739370      749.7687388221
     -193.887159529799987      186.147725738899993         1        26         8      733.3364784125      746.5142331766      771.4409112517
     -194.024357959199989      202.108721098699988         1         8        50      739.2952738307      750.2292498881      764.7426926376
     -193.947051218300004      200.754554478599999         1        50        51      733.9463286254      749.7832313951      776.3616310398
     -193.933982200999992      200.797810489999989         1        51         5      727.3128313501      750.7591307124      784.8525487019
     -194.008029502800014      198.857465918600013         1        40        52      694.5860256201      776.1731100449      781.4508738499
     -194.749965207999992      195.910562118000001         1        52        38      699.5521250553      754.8146216691      790.2230562376
     -194.738546278400008      195.262498527199995         1        38        53      707.7851503474      742.6079733382      783.3131455726
     -194.911784684100013      194.184006313999987         1        53        43      717.6901320329      724.4821030223      775.6846059871
     -194.817381552099988      198.986918363799987         1        43        54      709.0125861261      737.9331424521      790.0006855312
     -195.090000483700010      197.748421317300000         1        54        55      694.4075001474      750.9826652721      797.9717264925
     -194.083071652000001      190.535051758599991         1        55         6      725.8943604577      743.7055300369      782.7039257429
     -193.933515371299990      193.032519556000011         1        40        56      702.0898422353      759.7718552168      783.7993568088
     -194.220893295499991      195.087337871500011         1        56        57      707.6035411900      753.7944451850      809.3071452701
     -194.207909170300013      195.550221599800011         1        57        24      712.0230165203      748.4406235057      802.2523707750
     -193.908769823099988      191.927005159000004         1        24        58      714.1226939174      753.5227662696      795.8198130684
     -193.988877691200003      194.418896109400009         1        58        23      716.7565265042      753.1093249980      793.0834620271
     -194.253584852500012      196.255698107600011         1        23        41      703.7832483147      751.8391639713      792.8758430019
     -194.371517583199989      193.819020259100000         1        41        59      710.4442551955      742.1484063823      795.6154003626
     -194.096824361199992      191.441561552800010         1        59        60      705.7266514971      749.2980503588      812.6507485897
     -194.512754000499996      191.829375012100002         1        60        61      692.6524647453      757.8115534324      813.7461552254
     -194.848644096399994      189.718220703800000         1        61        61      708.2748136455      735.6821695627      773.1050320087
     -194.848644096399994      189.718220675999987         1        61        62      708.2748136848      735.6821694323      773.1050320837
     -194.912400521299986      193.605041774999989         1        62        53      717.7432503095      723.8613672400      775.2616368267
     -194.911784684100013      194.184006273800009         1        53        43      717.6901319034      724.4821030174      775.6846061405
     -194.626450433700001      191.434734350100001         1        34        63      713.8356413485      738.9520065518      780.4383272150
     -194.110445057400000      202.372357236299990         1        63        64      726.9054397508      756.0644251195      778.3430309587
     -193.882275888999999      197.700123257099989         1        64         8      732.8580240880      752.9330825147      769.4198345047
     -193.981646304599991      191.917167895999995         1         1        21      700.3084957122      760.6924137235      773.6345554804
     -194.906566434000013      193.835593359900002         1        32        34      720.8598687726      729.6467671526      765.5834307412
     -194.560197004499997      194.326949788999997         2        34        34      716.1484122551      747.6173159779      761.4459602742
     -194.882083932000000      195.118566541500002         1        34        65      708.7266947520      737.3370959178      771.5905191694
     -194.711185972700008      191.688590783299986         1        65        39      712.0460985895      738.6111243189      777.1518292188
     -194.711185972700008      191.688590720099995         1        39        39      712.0460985959      738.6111242640      777.1518293421
     -194.284062603699994      192.450530096100010         1        39        66      720.6200751719      740.3223037933      794.5964002633
     -194.057545257899989      192.719394490300004         1        66         8      730.4332658642      740.3790055419      777.7423639080
     -193.925662456800012      192.854143472299995         1         1        53      704.0004823171      761.1013694814      777.7856913450
     -194.738626247199988      193.672317185100013         1        38        39      712.7494468800      739.6808472902      784.6185860497
     -194.284062603699994      192.450530069600006         1        39        66      720.6200750535      740.3223038758      794.5964004106
     -194.077499255600003      201.244993943600008         1        66         8      736.9681660005      739.4513019782      780.5868846367
     -193.650022093300009      193.047366943300005         1         8         9      730.4826784393      759.4807335904      774.2626879233
     -194.370475279200008      192.103429031899992         1        35        67      711.2132325170      754.8325615193      768.6533457940
     -194.472693116399995      190.022497860500010         1        67        68      731.0113560299      732.0652680418      752.0089569391
     -194.494124952699991      190.970089354799995         1        68        69      730.1258249903      736.9067315297      749.8795670715
     -194.505051028600008      191.498286269400012         1        69        70      729.9738754380      734.6779215755      764.1836543967
     -194.553017993299989      190.795561236400005         1        70        26      729.2080596486      736.1724080826      758.2432276515
     -194.576781980600003      191.908776559300009         1        71        17      719.1203870492      740.8468794978      787.7997165835
     -194.584002120599990      193.321764821500011         1        17        18      718.0754163894      738.6351261497      797.3566577848
     -193.985487689699994      190.228226842600009         2         1        72      699.9317051621      759.6659613274      777.1524701005
     -193.981273093499993      189.264619158599999         1        72        73      703.4473333561      757.5610160531      777.2139934791
     -193.977140431900011      187.490230747499993         1        73        74      710.4765050765      751.6055481671      789.7306502722
     -194.311272481999993      188.909273954700012         1        74        75      707.8671240129      741.8824872010      813.4277078415
     -194.443803302300012      191.377513211799993         1        75        76      710.1770024304      741.6462832299      830.1217122838
     -194.445234341700001      192.421672346599991         1        76        77      710.2386343643      742.5839394611      831.8605025729
     -194.405497160500005      193.557174623000009         1        77        78      718.3791935751      735.5975393541      835.0526043641
     -194.419753949399990      192.824360768499986         1        78        79      717.9887229787      734.9042513950      844.0176764993
     -194.406950587000011      192.143610841100013         1        79        80      698.1028776663      748.3687407342      852.7350784756
     -194.479765744300011      196.817505259499995         1        80        81      687.4500644032      762.0630068821      848.9251678974
     -194.408143305500005      194.577274020900006         1        81        82      692.7489463176      756.7722631904      840.6129083984
     -194.313852566799994      191.787469390799998         1        82        83      716.8851157793      744.6004771449      817.9331291599
     -194.292134128599997      190.098897380399990         1        83        84      703.7951174949      751.3276689003      815.5543296931
     -194.891240198600002      194.514498477399997         1        84        85      715.5681563871      726.7875565702      795.2538101065
     -194.926736312400010      197.232806752899990         1        85        54      703.6999769289      738.9127657926      805.3214723456
     -194.817381552099988      198.986918361699992         1        54        43      709.0125861317      737.9331423077      790.0006857058
     -194.019500314800013      188.707426217000005         1        34        11      733.6281485230      740.4580012244      768.2403338718
     -194.122630241299987      197.945952275400003         1        22        86      710.2945328654      756.4336368636      787.1608329040
     -194.087388480599998      196.617350678599990         1        86        87      718.0639131805      749.4442827706      790.2307694765
     -194.172275082299990      194.214044169099992         1        87        88      717.7395917546      740.7686912417      804.3697238992
     -194.437665167900008      191.680341809800012         1        88        89      721.0360168859      735.1810680568      795.1321113736
     -194.536936843299998      193.642410232999993         1        89         3      726.4901513695      730.8154820083      795.5506603536
     -194.465293416599991      188.531214188900009         1        26        90      729.9780368229      741.3975749813      742.7210679559
     -194.461046439699999      188.876034407300011         1        90        91      724.3363708868      744.7187734980      747.8587276383
     -194.459040377900010      190.873583816900009         1        91        68      725.9205855594      743.7164002743      747.1552758192
     -194.490371157299990      189.982991653900001         1        68        68      730.9025593285      734.2414580483      749.9445600127
     -194.518189183299995      193.104978603999996         1        68        92      727.0219472953      737.8296684901      753.5123525389
     -194.077844892700000      190.990380154200011         1        92        93      721.6051632209      736.0182453290      789.1984723019
     -193.940893746900002      199.003629460599996         1        93        94      733.0141118744      740.5484716087      780.6379640919
     -193.867705037000007      198.313985327000012         1        94         8      739.0825569441      740.7430159286      774.6380012300
     -193.728235194599989      192.554658924400002         1         8        10      735.2523332842      753.1523052351      764.7856692109
     -194.167955286800009      200.089411009999992         1        23        95      695.5093001074      760.4428080558      802.1054002331
     -193.784660303000010      200.424479523799988         1        95        96      703.7625245161      761.1628049881      805.6069409414
     -193.983698152199992      200.090617739900011         1        96        97      699.1690798361      774.5334286187      784.1267121512
     -194.872584797600013      195.622909970499990         1        97        43      713.3656936903      731.1220610898      775.5866265177
     -194.317451427999998      193.616866250899989         1        62        98      702.3993653262      765.4073972113      785.0827929608
     -194.542279518899988      187.651186838400008         1        98        21      718.4301170147      735.8431477322      775.3414563629
     -194.195116261999999      189.430589923199989         1        20        99      736.1943572721      744.2387448154      760.0484068574
     -193.971957304200004      189.054711109900012         1        99       100      729.0164906515      746.2638422440      794.0000338890
     -193.973998874500012      192.320209257100004         1       100       101      726.2015339607      752.0812514718      790.2527017633
     -193.965081036599997      191.264530109399999         1       101       102      727.9498493524      748.3564502330      787.3081262256
     -193.797684900099995      190.757039085900004         1       102        12      736.3920910890      750.9621993009      766.0942044179
     -193.872695932099987      200.041798286699986         1        12        14      741.9065113813      753.6876057907      762.5164543750
     -193.857301933700001      200.013792456799990         1        14        13      735.4642903749      754.6264961226      770.5312288732
     -194.019316922000002      187.824230314999994         1        28        29      713.9688669792      747.7007599641      772.5570614294
     -194.355873250200005      194.835171669000005         1        29       103      710.7576409186      749.7682936389      773.0845531262
     -194.550812420200003      194.815397164600000         1       103       104      719.9381872428      742.6276627304      753.1736017026
     -194.552960969499992      194.595989941600010         1       104       105      721.6215113776      741.7759273577      752.6349108700
     -194.519703707600002      192.638471593699990         1       105       106      728.0745156271      742.8945383460      745.6525411398
     -194.516933140199995      192.619387023799987         1       106       107      728.2792280306      743.0506180294      744.7685277438
     -194.480936676499994      190.471476555599992         1       107       108      731.4347694358      736.8125925300      746.2715697465
     -194.552590371500003      194.031950148499988         1       108       109      720.8384230701      743.8861524763      769.0356719706
     -194.518012653499994      190.193817712100014         1       109        26      719.9754905134      741.3933025336      768.3964984961
     -193.964307843699999      188.350510657900003         1        20       101      727.8107891508      748.8859033457      784.6202644310
     -193.965081036599997      191.264530137000008         1       101       102      727.9498494251      748.3564500068      787.3081264774
     -193.797684900099995      190.757039047200010         1       102        12      736.3920910229      750.9621993310      766.0942044520
     -194.476552547399990      196.068501730999998         1        41        74      716.9140724276      731.2488896219      803.1091519378
     -194.491324720499989      196.227215893499988         1        74       110      717.1145119126      731.1550289370      812.3074020687
     -194.359244160299994      195.409149294700001         1       110       111      722.2370887904      737.6412822276      783.8320562442
     -194.873856952300002      193.105046926600011         1       111        44      716.8833974917      735.9410979027      764.6476629562
     -194.873856952300002      193.105046885299998         1        44        44      716.8833974721      735.9410978711      764.6476630047
     -194.906611184300004      191.682323745100007         1        44       112      723.4852684186      726.7430760881      765.6579594606
     -194.912400521299986      193.605041715800013         1        53        62      717.7432504632      723.8613670944      775.2616367959
     -194.367115654200006      192.477088978599994         1        62        21      712.2427626136      749.7469535635      782.5197498250
     -194.522682740699992      187.492064777600007         1        21        21      723.1444599717      732.4086737560      761.0005040858
     -194.520974885700014      189.095212895400010         1        20         3      727.0590617322      729.5055646863      770.3182292764
     -194.093165634499996      201.984958487099988         1        40       113      695.0571721491      773.1888811514      780.1224497135
     -194.252441062600013      198.304378536600012         1       113       114      694.5999430503      785.0506747245      802.5030468412
     -194.856665201099986      192.717815127499989         1       114       115      739.2550234736      742.3915104314      746.3423967940
     -194.549758245800007      197.818719526800010         1       115       116      698.5307515630      756.8561506181      807.3322782954
     -194.869075554099993      198.203002936600001         1       116        62      700.9408315907      739.4151895981      789.1215374255
     -194.755098899399997      199.399595771700007         1        62       117      710.7269353594      728.1190853995      804.4565836037
     -193.944770470399988      187.508706538799998         1       117       118      735.0751287585      739.4310930355      785.0468901562
     -194.008355872999999      187.035976795200014         1       118       119      729.2565752685      746.2039162322      790.4707728632
     -193.831877787400003      186.034185561800001         1       119        15      731.6456302526      744.1078060018      783.1254327730
     -194.291860506799992      190.761509184700003         1       113       113      706.5932417590      746.7954286797      779.2009030486
     -194.665253976799988      193.022738635400003         1       113       120      709.9749658642      742.2886679340      771.6954609383
     -194.263263702699987      195.314717577200014         1       120       121      707.6604236246      769.2456585786      793.2642296439
     -194.700577067799998      197.608039902099989         1       121        62      701.5056043462      753.3256458583      778.2544567857
     -194.720693286299991      195.609251578299990         1        62       122      712.2258764001      743.4095236788      777.2847115977
     -194.211515565300004      190.946127737799998         1       122       123      716.3115197753      756.4080478259      774.7132387180
     -194.732497206099993      197.037254843499994         1       123       124      713.8622535379      740.6086249195      780.3457822239
     -194.838692161099999      194.786512874300001         1       124        61      710.0868982294      738.5322976071      773.8796840812
     -194.297586878599986      193.715901441000000         1        61        25      704.6636985985      755.0447646771      807.1021275104
     -194.334401168299991      195.796431852599994         1        25        25      697.4374629483      764.5023079861      799.4688936731
     -194.577528687000012      191.746846216400002         1        25        71      719.3545478664      741.9209189066      781.7433442267
     -193.864088155399998      186.317729996600008         1        17        16      731.9873269492      740.3479038484      792.8638031712
     -194.080688623500009      187.651463183499999         1        73       125      705.9730990391      755.4201625309      792.2902888674
     -194.083786406900003      188.217420101800002         1       125       126      707.8094337835      753.8552858102      799.2299401690
     -194.064219169399991      187.935818993400005         1       126        56      712.9848933943      745.2723810400      825.2361601302
     -194.081401411200005      190.106514495999988         1        56       127      697.9397843172      762.3471025479      818.8518632397
     -194.669221357999987      196.636168189300008         1       127       128      719.3941853537      742.4067122741      797.4362270546
     -194.737199585899987      195.672478827399999         1       128       122      712.3098310735      749.6037164860      785.6694038543
     -194.466838088499998      192.700830243399992         1       122       129      718.2386091875      747.1996696735      779.8672449473
     -194.582179516200000      192.434997543900010         1       129        17      719.2892503748      737.4364141763      794.8800134834
     -194.008328600600009      196.333154716100012         1        22       130      700.1013479663      762.0991777936      790.6504415274
     -193.993618055599995      192.747143907000009         1       130       130      707.3696045212      758.9045958685      794.9488643067
     -194.048684812099992      197.103367659500009         1       130       131      711.1617666887      755.6404678702      795.1898715950
     -194.066619419900007      197.156313236500011         1       131        86      713.5601813541      754.3440412921      791.0884857281
     -194.087388480599998      196.617350680399994         1        86        87      718.0639132648      749.4442825221      790.2307697226
     -194.172275082299990      194.214044210400004         1        87        88      717.7395917961      740.7686912157      804.3697238507
     -194.416115359499997      193.560949635300005         1        88        88      717.6231726544      742.8967956679      791.5736388692
     -194.437665167900008      191.680341778100001         1        88        89      721.0360169065      735.1810680718      795.1321112979
     -194.526848793800013      195.505235000499994         1        89       132      716.2013567631      739.8401052948      801.6677177263
     -194.512893234800003      193.793518228000011         1       132       133      713.0659387744      741.3136431980      801.7070439094
     -194.567256250199989      194.101114530300009         1       133       134      710.7974384939      741.5442335170      807.4279089631
     -194.550508270600005      192.512445653100002         1       134       134      717.9540549744      736.4520133903      803.3077488334
     -194.537305540200009      191.212590337300014         1       134        18      714.7816608173      738.7697482712      803.6799478434
     -193.974466986300001      194.739986335200001         1         1       135      692.6722502074      767.0668187899      791.5688133102
     -194.058087436400001      197.063713598800007         1       135        24      695.3091579868      768.6589962930      800.4505511301
     -194.335961241799993      193.020272539199993         1        27        28      698.8657783560      759.6080060054      793.9385542599
     -194.456722741199997      194.232503936299992         1        27        35      691.4835655780      770.3478694476      791.3198359503
     -194.471536934900001      194.960256223599998         1        35        36      689.4756175886      775.4268766972      790.5908647747
     -194.471536934900001      194.960256188699987         1        35        61      689.4756175113      775.4268767182      790.5908648386
     -194.697998380299993      196.537964458299996         1        61        36      695.5954272751      756.4810129512      795.8302445963
     -194.697746872599993      194.878402557700014         1        36        37      694.9041046710      756.8540274185      799.0403436897
     -194.740634010700006      195.086302832099989         1        37        38      704.1775825125      749.6170913295      789.5948154168
     -194.114889112899988      198.063792377800013         1        22       136      714.2023982658      751.2204118229      796.0304999323
     -194.207596564299990      195.339952344599993         1       136       137      706.0084422229      751.0126215808      811.4382620439
     -194.488319263100010      194.752153823500009         1       137        88      713.4506535031      746.7232630746      789.1449296906
     -193.878809670500004      193.591531537500003         1        22        47      701.3280857514      767.9805456509      781.0778154020
     -193.946123104599991      195.929752350200005         1        22        22      701.8065356822      759.8156941086      794.7349763780
     -194.014683798400000      192.476217610800006         1       130       138      695.9930306849      763.9909561216      793.9848670891
     -194.029851171199994      193.033018404100005         1       138       139      696.7923340322      763.7218414886      797.6390580868
     -194.019279466999990      195.535555878200000         1       139       140      700.6114304596      759.3770061721      801.0066453421
     -194.079826881600013      189.801733648099997         1       140        32      704.4872479787      748.2026792219      799.9791323077
     -194.321279417999989      195.829449205299994         1        74        32      721.8539677353      742.3676197921      780.6052416728
     -194.216140696400004      199.286113013900007         1        47        49      701.0740498336      752.5400546558      798.1889321412
     -194.341169738100007      197.088127072300011         1        49        46      709.6878269136      740.6520138863      798.5549547547
     -194.341169738100007      197.088127038300001         1        46        46      709.6878267478      740.6520139288      798.5549549947
     -194.010343458199998      196.433424812699997         1        22        49      716.0267023965      753.5967523556      784.1424078967
     -194.743322841999998      195.375864949999993         1        37       141      697.0751881462      756.5306938667      791.2801953935
     -194.744250124199993      195.280560658199988         1       141        38      702.1160245593      749.8881270191      787.4955855597
     -194.194982143900006      193.857917271600002         1        49        48      699.5566562742      752.8564487497      795.5766964980
     -194.170094085300008      192.777862496000012         1        48       142      697.8906072553      760.8727091472      791.5149876024
     -194.242871027000007      191.805404963099988         1       142       143      707.0041687681      753.3429638610      791.6720641445
     -194.194587507800009      191.728247633499990         1       143       144      709.5115557964      744.2729057702      800.7710826069
     -194.262769460899989      192.432434886599992         1       144        46      708.5098497278      739.9088215051      801.9436891332
     -194.292732750299990      192.181258819100009         1        46        41      713.1783320223      740.0819312474      793.2622968833
     -194.370475279200008      192.103429066100006         1        35        67      711.2132326738      754.8325614798      768.6533456129
     -194.520984735799999      193.164962180000003         1        67       145      724.2312999362      735.4228555433      757.9601756953
     -194.757788433600012      193.864479583600001         1       145       146      718.8378408625      731.5656899213      773.1541745818
     -194.712227737599989      192.175542300800004         1       146       147      718.5622009360      733.7996278874      772.2472465644
     -194.686122550699992      192.701892514700006         1       147        61      725.3147881101      737.1765364392      757.0749400890
     -194.802122247900002      195.760629313500004         1        61       148      710.6413383862      741.1314087434      775.1527891309
     -194.745208667100002      198.148346811700009         1       148       149      713.3303668429      748.5639673433      767.5696576953
     -194.686026058500005      196.212304559500012         1       149        30      715.7808514996      745.1456882295      766.6596580859
     -194.009224688500012      192.422378363399986         1        22       150      721.3258931576      747.4819888165      783.6555902834
     -194.140225500899987      195.424979769299995         1       150       151      724.5026105172      737.0369074960      802.0278748514
     -194.515926162699998      197.129349114700005         1       151       152      708.7228584941      771.2713158759      782.3955610432
     -194.519928926599988      197.564228300899998         1       152       153      710.3830607465      769.3296509615      781.9894446333
     -194.439814163400001      194.802758885400010         1       153       154      713.2868029649      762.3598992309      785.5023499879
     -194.330840422800009      192.447368712700012         1       154        34      709.9155674424      762.0571411110      781.4408194982
     -194.534869717199996      195.809356269000006         1        34        34      714.6986606940      750.1225694885      768.9487439835
     -194.872645801299996      193.612671119600009         1        34        43      712.3023167027      733.0429504859      772.3841707551
     -194.911784684100013      194.184006714300011         1        43        43      717.6901318882      724.4821032828      775.6846061365
     -194.846742173199999      193.095009210299992         1        43        44      721.0329515992      726.0733555830      767.2362038710
     -194.907989578399992      194.715956050699987         1        44        32      725.0036729721      727.1030860859      766.2409760152
     -194.093165634499996      201.984958485699991         1        40        65      695.0571721804      773.1888811142      780.1224496743
     -194.888442714999996      191.117844672699988         1        65        62      710.0506321455      736.5535898452      769.3347722661
     -194.140225500899987      195.424979408100000         1       150       151      724.5026103038      737.0369075008      802.0278753824
     -194.515926162699998      197.129349116700013         1       151       152      708.7228584694      771.2713158828      782.3955610654
     -194.466580238799992      193.080669304200001         1       152       154      705.9326947516      769.6669315640      788.5570364900
     -194.559808533499989      197.368291483099995         1       154       155      710.4534343163      765.9909181500      780.7114585511
     -194.571521649799990      196.798407659899993         1       155       156      702.2024603813      766.4749317570      789.0479756373
     -194.728284984400005      197.680322832400009         1       156        32      710.2472200058      749.9177088259      779.2423466439
     -194.814835403300009      192.187873597600003         1        61        31      713.4376944651      732.8711144214      771.8137930975
     -194.840798391199996      193.853248534599999         1        31        31      714.7802512313      733.2582974314      771.6884736048
     -193.942689394300004      195.461839470900003         1        40       157      698.0061992623      762.7793191459      789.3371437612
     -194.172533947200009      199.412151442999999         1       157        23      695.4309602205      759.4857375879      804.1397129279
     -194.084377499400006      196.773365289499992         1        41       158      704.4151628024      766.5304230839      781.0797539788
     -194.055134399200000      197.077391955100012         1       158        96      696.4217877759      773.5554729771      789.9194578966
     -193.983698152199992      200.090617758999997         1        96        34      699.1690799415      774.5334284958      784.1267121381
     -194.907285635199997      196.279683621700002         1        34       159      710.1972979598      740.6652363244      771.5327252373
     -194.314801420900011      197.076292463100003         1       159        49      708.1152767601      740.1703290010      809.4142183488
     -193.988877691200003      194.418896096200001         1        23        58      716.7565265096      753.1093249224      793.0834620947
     -193.987078286500008      195.276431115700007         1        58        58      711.1314157158      761.4805372983      804.3861856158
     -193.981273093499993      189.264619164300001         1        72        73      703.4473333291      757.5610160242      777.2139934740
     -194.080688623500009      187.651463140900006         1        73       125      705.9730990005      755.4201625800      792.2902887820
     -194.083786406900003      188.217419900200014         1       125       126      707.8094338385      753.8552857509      799.2299401267
     -194.387862023699995      192.119557033799992         1        27       160      699.8067292760      761.1680605059      784.1463625608
     -194.376275627899986      195.374189638600001         1       160       103      707.1956324441      753.4674516017      777.5053451719
     -194.523465867499993      192.647101170000013         1       103       161      717.6310628445      740.0158857737      758.5150426549
     -194.787051417800001      197.769633343599992         1       161       162      715.4349559490      735.2330318301      779.4806983600
     -194.874585565399997      195.952389244300008         1       162        31      713.6648264358      732.7946315070      774.9854355648
     -194.835126304699997      193.150204315800011         1        31       124      712.4170618513      736.6904093994      773.6878460115
     -194.697746872599993      194.878402535100008         1        36        36      694.9041046467      756.8540274362      799.0403438097
     -194.743322841999998      195.375864962399987         1        37       141      697.0751881084      756.5306938941      791.2801953978
     -194.744250124199993      195.280560676199997         1       141        38      702.1160246187      749.8881269704      787.4955856536
     -194.300050637600009      195.031571373100007         1        41        53      716.8352278299      735.9504475129      792.2474764209
     -194.897922332399986      196.181977430100005         1        62       163      708.2560351181      733.5582173928      780.1076705382
     -194.897922332399986      196.181977421900001         1       163       163      708.2560351950      733.5582172610      780.1076705663
     -194.480747968000003      197.645624024900002         1       163        65      706.5198851308      753.6992278427      794.1766841832
     -194.882083932000000      195.118566534699994         1        65        34      708.7266946670      737.3370960089      771.5905191088
     -194.446553667100005      189.101178189199999         1        34        26      721.2343704720      746.7838512594      751.5949090829
     -194.576781980600003      191.908776525999997         1        71        17      719.1203869912      740.8468795205      787.7997165858
     -194.584647200400013      195.162567788300009         1        18        19      719.4841256873      737.0698076501      800.0922063907
     -194.037632972599994      195.695691154000002         1       135       135      696.8966468297      766.0345208632      804.5404813167
     -194.119781981899990      195.285485978899999         1        24        46      712.8179454996      748.0886546909      796.9724122164
     -194.298279175400012      194.798663155000014         1        46       164      711.8685504362      733.9897641042      817.5895950899
     -194.747394271199994      198.959868758900001         1       164       165      710.9483582444      757.2571108659      762.9759723356
     -194.796548395000002      195.811371078200011         1       165        65      707.8423726578      745.4263431743      773.1645045030
     -194.560763145799996      193.828345648900012         1        34        34      720.2493028952      744.7785327204      759.6907055957
     -194.404412786800009      195.588863524499999         1        34       134      707.6711831823      746.6449065057      808.0704343849
     -194.562805323300012      194.222893542500003         1       134       134      706.4442363462      751.2101875751      801.0169022347
     -194.570128219299988      193.757292066600002         1       134        17      715.5980061255      741.8765154776      799.2181347208
     -194.011210528600003      195.169404159700008         1        22       150      719.8248292613      750.1818118583      782.9168937431
     -194.035718126000006      195.341219922699992         1       150        20      731.9678999485      737.4812387641      788.1688024385
     -194.515016845500014      188.616033277500009         1        21       166      718.5203182023      739.6400916682      772.2147215453
     -194.515016845500014      188.616033266100004         1       166       166      718.5203181522      739.6400917592      772.2147215448
     -194.581360727299995      194.217705115200005         1       166        26      717.9374571934      747.6264795207      762.9370311470
     -193.931134274899989      188.405859392299988         1        24       167      722.4849282392      742.9338307990      794.5502271121
     -194.491117780699994      193.875492847900006         1       167       168      699.0215376638      767.6979010009      783.1676914372
     -194.502802481099991      194.349679008599992         1       168       169      698.8746099855      771.3042860054      780.9831522231
     -194.712083913199990      193.544713932299999         1       169        37      708.7295220024      744.1528330404      789.9378108048
     -194.738546278400008      195.262498492399999         1        38        53      707.7851502322      742.6079736888      783.3131454787
     -194.093165634499996      201.984958476600013         1        40        61      695.0571721085      773.1888812533      780.1224496562
     -194.869075554099993      198.203002955399995         1        62        62      700.9408315736      739.4151896198      789.1215374312
     -194.626450433700001      191.434734283599994         1        34        63      713.8356413930      738.9520064583      780.4383272545
     -194.011210528600003      195.169404127799993         1        22       150      719.8248292243      750.1818118998      782.9168936975
     -194.035718126000006      195.341219931799998         1       150        20      731.9679001389      737.4812385204      788.1688024766
     -194.542279518899988      187.651186697599996         1        21        98      718.4301169096      735.8431478371      775.3414564275
     -194.360142506599999      194.648957372900014         1        98        65      702.7030027238      760.9395781216      787.4672017303
     -193.977447368500009      193.764978189099992         1        23       170      700.0512700852      761.8559087541      797.8948496053
     -193.853816716399990      194.251492611499998         1       170       171      710.6502295778      756.9942448015      784.9229538378
     -194.109977286799989      198.124229765400003         1       171       172      706.1617091530      755.8594115474      801.1047000647
     -194.224049763000011      197.394446434999992         1       172       173      705.0832577060      754.3647058344      787.0628059907
     -194.633329032000006      193.228538884199992         1       173       174      714.9478752352      730.3905472285      784.4248172057
     -194.660728897100000      193.411642724600000         1       174       175      718.4893001543      728.1671617886      778.5760086481
     -194.654643548400003      191.720428136799995         1       175       176      716.2236713161      735.2510894852      769.1280935048
     -194.711973949100013      198.491305055800012         1       176        61      701.0094298471      759.3822105114      777.3904885092
     -194.848644096399994      189.718220619199997         1        61        61      708.2748137206      735.6821693786      773.1050320677
     -194.848644096399994      189.718220601500008         1        61        62      708.2748135879      735.6821694707      773.1050321496
     -194.873856952300002      193.105046901300000         1        44        44      716.8833974876      735.9410979098      764.6476629405
     -194.306397570499996      195.449993807499993         1        27       177      692.5964254731      778.7842402362      800.3376804117
     -194.343330726200008      192.577768461200009         1       177       178      697.4219405182      769.9908167370      801.8958940633
     -194.244166820299995      189.736439168900006         1       178       179      713.3496086671      736.5718215658      801.2213469448
     -194.345903061900003      190.541457901299992         1       179       180      709.4250665575      729.1092635546      811.7427541178
     -194.752754896099987      193.242998826399997         1       180       145      715.2628689669      732.9460713173      775.8020861929
     -194.698329723699999      188.690498763300013         1       145        92      718.3171682827      730.0770621839      770.8910303411
     -194.701698252699998      190.413666177000010         1        92       181      720.9251074234      731.6796672516      766.5051286345
     -194.605917032700006      192.101453115699996         1       181        61      723.4490117691      737.7559052786      757.9699699186
     -194.515218317400013      190.486977514800003         1        61        68      728.8414111659      735.2027665281      752.2853496996
     -193.925638432200003      190.136782133299988         1        70         9      722.3335572980      748.0260649300      793.8943109659
     -193.930510817499993      192.417163014200014         1         9       182      724.2759615290      748.6233197540      792.5965066341
     -194.011388096100006      199.083061911899989         1       182       183      729.0924776203      752.1994908854      792.6853279117
     -193.924830335899998      198.704335741199998         1       183         8      728.8577233958      759.4264544158      773.0241369466
     -193.947051218300004      200.754554463599987         1        50        51      733.9463285451      749.7832314177      776.3616310534
     -194.155780761500012      192.553567716999993         1        87       184      726.5566268575      736.5793897724      805.4656328095
     -194.167614345299995      190.995063653500011         1       184       185      725.6782091601      736.5005891931      813.3003090235
     -194.042227999099993      194.484434975600010         1       185        20      725.0792797844      744.0885044543      784.9674289189
     -194.420178981100008      193.582133470700001         1        20       186      718.4425155424      741.1575120745      783.3867195737
     -194.714293627800004      194.143013036799999         1       186        43      709.2645249126      743.2667234475      777.7672461671
     -194.536936843299998      193.642410234799996         1        89         3      726.4901513838      730.8154820049      795.5506603481
     -194.532467832099996      191.153754391799993         1        20       187      727.8402541672      729.9280562547      765.6131105103
     -194.533097943200005      189.691513003799997         1       187        21      720.2735461255      737.1294291183      765.5158016275
     -194.158615226199998      185.130834444700014         2        28        28      725.7823213240      732.7751076903      792.1064117831
     -194.158615226199998      185.130834413000002         2        28        29      725.7823212425      732.7751077949      792.1064117691
     -194.076976074700013      185.528313925699990         2        29        29      713.1233363950      759.9806415422      786.5424271581
     -194.355873250200005      194.835171622399997         1        29       103      710.7576408448      749.7682936765      773.0845531880
     -194.491276474300008      189.612924302900012         1       103        67      718.5895459182      741.1449444099      752.9856520550
     -194.419947788900004      193.334445119999998         1        29       167      703.7032036820      755.0560083686      794.3038350675
     -194.502802481099991      194.349678991199994         1       168       169      698.8746098319      771.3042861695      780.9831523793
     -194.701595162500013      194.416642996399986         1       169       188      704.0138980241      748.1780686846      797.0551071560
     -194.610832814699990      193.394617886399999         1       188        36      701.6566883908      749.6865497735      797.9701591626
     -193.933515371299990      193.032519551700005         1        40       125      702.0898422606      759.7718551743      783.7993568199
     -194.083786406900003      188.217419923600005         1       125       189      707.8094338304      753.8552857581      799.2299401959
     -194.203807048100003      193.352467630200010         1       189       126      708.4108880101      750.7860250150      815.0316121228
     -194.050003385200000      194.563743991600006         1        24       190      708.6004620464      756.4241854798      793.3675585379
     -194.071230760699990      192.658377916299997         1       190        20      715.3843827077      748.5814248264      788.3866433963
     -194.413446726100005      190.357739943100000         1        21        32      726.0468208407      739.4937976794      752.6382156190
     -194.904589735000002      192.309195987900011         1        32        34      719.7141215972      730.3221650002      765.5511621627
     -193.977140431900011      187.490230719900012         1        73        74      710.4765051503      751.6055480864      789.7306503533
     -194.438451630600014      191.516957685699992         1        74       191      715.6808970989      734.1283762098      814.9810952048
     -194.283165190799991      191.811715869500006         1       191       192      708.7203965315      746.7781250316      787.7055598141
     -194.224821515299993      192.103964754799989         1       192        42      722.0314417536      739.6320120253      775.4911870952
     -194.253584852500012      196.255698091499994         1        41        41      703.7832482545      751.8391640134      792.8758430321
     -194.422091288800004      195.707295175500008         1        27       193      695.4380787182      763.5825159466      795.6776231108
     -194.467547145899999      194.219378107099999         1       193       194      693.7894606045      768.2163135647      789.8965543765
     -194.389616552299998      193.120320402499999         1       194       194      713.1118844745      752.9250950406      765.1627696487
     -194.458134483200013      193.513310568200012         1       194       141      691.0894683052      774.3803653507      787.6977097921
     -194.605917032700006      192.101453116300007         1        61       181      723.4490118018      737.7559053669      757.9699699026
     -194.701698252699998      190.413666177700009         1       181        92      720.9251074542      731.6796672284      766.5051286560
     -194.698329723699999      188.690498717899999         1        92       145      718.3171682808      730.0770621414      770.8910304222
     -194.494124952699991      190.970089369699991         1        68        69      730.1258250599      736.9067314307      749.8795671919
     -194.396447311200006      191.057670306700004         1        69        69      717.5201920628      747.9487084911      765.4475199131
     -194.331816962999994      190.341688178699997         1        27        29      699.8330567647      757.9783421147      789.6435010393
     -194.470360798299993      194.210081935200009         1        29       195      698.8828812972      762.0923090155      788.3006187146
     -194.485328361400008      194.965913673599999         1       195       196      698.0927141317      765.8843252342      787.6495359565
     -194.443980488199998      194.972820657699998         1       196       197      710.4019275291      755.0297372005      778.8998821916
     -194.379465772400010      194.340019314699987         1       197       198      719.4108850012      745.5622576494      765.9142694340
     -194.576165363000001      195.318545203000014         1       198       103      715.4956204480      746.2238810910      759.0297005040
     -194.491276474300008      189.612924317699992         1       103        67      718.5895458845      741.1449443411      752.9856521767
     -194.491801908700012      191.827065737400005         1        67       199      731.3393120555      735.0409916883      748.8581866900
     -194.490371157299990      189.982991695099997         1       199        68      730.9025593857      734.2414579794      749.9445600364
     -194.363983492800003      192.250094853099995         1        68        68      720.6525007807      747.4700110285      758.6686173123
     -194.346710280699995      193.415813553800007         1        68        36      713.3050605784      750.1158794748      771.0704296738
     -194.730934028900009      195.028500093699989         1       141        62      701.7105979712      748.5249438144      785.5897375457
     -194.542834549300011      192.736431269399986         1        98       200      709.4196085922      745.5517830489      798.4763382034
     -194.554019222899996      190.706472274800007         1       200       129      710.2813022788      748.9490934004      792.4235978133
     -194.586886031099993      192.509476900000010         1       129       201      717.0574815203      740.0745364193      796.6607096835
     -194.050322553499996      194.282902966699993         1       201        45      706.9146527002      755.4815795910      795.7768636977
     -193.933515371299990      193.032519563600005         1        40       126      702.0898420882      759.7718553984      783.7993569101
     -193.993852264400005      188.900574802400001         1       126       202      717.6663444627      741.1185821867      821.5418792831
     -194.337789984300002      189.351094181299999         1       202       203      719.2930747062      733.8534016793      828.6299817357
     -194.349504485399990      187.978012336599988         1       203        74      722.5527566516      728.9332315896      825.0981137066
     -194.491324720499989      196.227215894199986         1        74       110      717.1145119376      731.1550289024      812.3074020522
     -194.359244160299994      195.409149310900006         1       110       111      722.2370888107      737.6412822595      783.8320561751
     -194.873856952300002      193.105046868100004         1       111        44      716.8833974927      735.9410978643      764.6476630225
     -194.549621273700012      194.804179927200011         1       113       204      699.9722273537      752.3152084567      790.8325522492
     -194.562210174799986      199.395541807900003         1       204       205      700.0159156615      757.8438482220      794.0020112277
     -194.965067058800003      198.973586506400011         1       205       206      702.5862897885      759.8408064170      781.6660106866
     -194.749170820600000      195.003175730599992         1       206        61      708.5414352157      747.3920528656      776.1589189344
     -194.732063527200012      198.340644406499990         1        61        55      704.9933910846      741.7218993371      803.5380004177
     -194.312987860199996      189.656809811399995         1        74        75      715.7879606844      730.3702789542      821.9021413051
     -194.443803302300012      191.377513196199999         1        75        76      710.1770023570      741.6462832566      830.1217124234
     -194.445234341700001      192.421672343099999         1        76        77      710.2386343605      742.5839394524      831.8605025741
     -194.582179516200000      192.434997559599992         1        17       129      719.2892503764      737.4364141921      794.8800134693
     -194.554019222899996      190.706472530799999         1       129       200      710.2813022821      748.9490934130      792.4235978671
     -194.376933689400005      193.482134363200004         1       200        34      703.0086389542      755.6052084262      799.7493775687
     -194.906566434000013      193.835593329299996         1        34        32      720.8598687964      729.6467671775      765.5834307026
     -194.814842521999992      197.289131844400004         1        32       207      718.0840276516      737.6308914735      781.2629211721
     -194.134059783400005      189.624357263999997         1       207         5      727.0632574072      744.2110236341      775.7338418822
     -194.318004651400003      192.476737744300010         1       167       208      713.0767790462      751.7751938525      767.2463029653
     -194.415170150300014      192.537214210900004         1       208       209      716.0620848616      751.7946421330      763.5331379989
     -194.426450033900011      193.465509641700010         1       209       210      718.6908036124      747.9802871908      762.9150340174
     -194.429940606600013      188.611589968000004         1       210        69      725.3485148682      738.1213962781      761.4999334197
     -194.505051028600008      191.498286308899992         1        69        70      729.9738754694      734.6779215895      764.1836543637
     -193.926206834900000      190.572130695699997         1        70         9      730.0853989917      745.9858520078      783.1103687963
     -193.754581401699994      198.297377313699997         2         8         8      737.1066876935      756.2592400056      763.9872240123
     -194.094176603600005      199.395587438299998         1        22       211      720.1846419442      755.3137742336      783.5043888291
     -194.107523841800003      198.279802628099986         1       211       212      728.8567833611      750.1779423951      778.1862028024
     -194.111008636299999      194.336381145100006         1       212       137      723.7416783761      746.8542734572      783.5092722481
     -194.488319263100010      194.752153833100010         1       137        88      713.4506534466      746.7232631532      789.1449297080
     -194.523280175899998      193.358404765500012         1        89       213      719.6853918542      735.3474954008      802.3924507908
     -194.525579564699996      185.266451790500014         1       213        21      720.1667016285      734.3089267941      782.9606293610
     -194.345919603099986      189.311636126499991         1         2        39      721.3206587400      740.3506871623      759.6997327937
     -194.711185972700008      191.688590778699989         1        39        39      712.0460986171      738.6111242900      777.1518292251
     -194.013421604000001      189.700726787500003         1       126       214      717.7117933915      743.5460212670      816.2694836781
     -194.013421604000001      189.700726795500003         1       214       189      717.7117933662      743.5460212751      816.2694836607
     -194.162047692700014      191.850280566599992         1       189       215      721.6406799379      744.6169282871      806.0867796961
     -194.168160943700002      193.186223831000007         1       215       216      724.4603783638      750.4501310346      796.0697029808
     -194.805601096299995      195.101112871400005         1       216       217      707.5503062530      756.3990673684      782.6768096064
     -194.607441415700009      194.725774477300007         1       217       218      718.9455989936      738.5899841056      797.0302531516
     -194.513474705199997      196.455820053299988         1       218        31      726.7661795915      740.5720413354      775.7317403163
     -194.811164632899988      198.819109069000007         1       162       219      712.3752759429      735.0927606659      781.6014241593
     -194.825958626500011      196.972759911299988         1       219        44      714.7153787539      735.7777885088      778.2517183125
     -194.551718637600004      196.999387902299986         1        32        34      717.4486677444      750.5512829323      760.9591232494
     -193.899659231399994      190.984034708400003         1        73       220      726.4653011803      748.3459775827      786.6491625208
     -194.695819722799996      196.694231421000012         1       220       221      692.0079435140      746.9704901201      815.4490788455
     -194.950226381600004      198.170905924799996         1       221       117      697.0950265239      745.2160733003      812.4513871596
     -194.687249309500004      196.490437036600014         1       117        62      702.8815880516      736.4684270711      801.1664710139
     -194.889472324200000      193.681750642899999         1        62        65      708.4247152548      739.6191434988      770.2550593963
     -194.560763145799996      193.828345640399988         1        65        34      720.2493029116      744.7785326546      759.6907057356
     -194.456113846899996      195.503444800799997         1        34       108      722.3816266523      751.8975312742      761.6103709625
     -194.507206829799998      190.620216485300006         1       109       222      729.4045737001      736.4252613210      759.2576078852
     -194.469515315800010      188.452601027500009         1       222        70      729.8804502077      733.5561924437      759.9874619070
     -194.024797542800002      196.252386639999997         1        86        86      720.4098075801      749.3167245560      780.0496905169
     -194.311272481999993      188.909273958999989         1        74        75      707.8671239875      741.8824872072      813.4277078630
     -194.928592459100003      193.604553261400014         1        75       223      715.9468268998      719.1245580398      813.6279419083
     -194.663741943300010      192.332993064499988         1       223       224      714.3387100598      728.0183501772      823.4494144041
     -194.313873284700009      186.737923574200011         1       224       225      711.4735968682      741.3012622150      818.3947031242
     -194.289323779499995      189.626096283999999         1       225        83      711.7475486022      749.5054198900      812.0808728075
     -194.143613993799988      197.956290916699999         1       157       226      699.8246250739      755.7486249059      808.9913097950
     -194.172169978800014      196.122941849000000         1       226       227      705.0189364470      746.6195363081      813.7846617341
     -194.457086674399989      190.602750133900003         1       227        74      716.2432031599      730.6289755630      814.1294906039
     -194.632288383400009      193.890275022999987         1        75       228      712.6312933685      731.9986007625      820.5163118406
     -194.301164756399999      194.258900482600012         1       228        81      713.3184623151      739.8498356203      835.6789616590
     -194.307309525199997      191.197133011900007         1        82        82      715.6606661862      748.2721546616      820.2824104610
     -194.257466838900001      189.599158195299992         1        82       229      719.4711145652      739.4339355900      819.9138258927
     -194.389886585800014      192.292071080999989         1       229       225      712.1818524699      744.8112517904      816.6603304083
     -194.476127086699989      196.499611582000000         1        28        29      700.5459818822      758.5511037645      790.7677828270
     -194.364040881199998      192.876128404500008         1        29        30      710.0669538966      751.8796229172      768.0239988363
     -194.484961175699993      190.412914099500000         1        30       230      716.5614990292      743.1420904352      761.7034163723
     -194.472421595500009      192.410853647399989         1       230       198      715.0054620971      743.5219029919      763.0207743711
     -194.533867863099999      191.476027860899990         1       198       198      722.9625039921      736.7711662221      761.4990015872
     -194.576165363000001      195.318545190900011         1       198       103      715.4956204358      746.2238811222      759.0297004726
     -194.491801908700012      191.827065738300007         1       199       199      731.3393119790      735.0409918332      748.8581865815
     -194.394827212899997      192.506296778500001         1        27       231      704.8725903406      754.9717585474      779.2488578566
     -194.402483463900012      194.458421032500013         1       231       103      712.1013116174      749.4987705764      767.3769681842
     -194.243024963500005      189.175195793000000         1       103       232      713.2573742146      742.7064699664      783.2931432447
     -194.265188888500006      189.954101901600012         1       232       233      713.6321303207      741.3857542328      796.8384749748
     -194.274924012500009      190.184052385900003         1       233       234      718.1175361030      741.9014729054      794.3839668403
     -194.590797213499997      195.318852139499995         1       234        61      704.2882190593      740.0500669348      800.5289283944
     -194.898081042299992      199.171899324799995         1        61       116      703.7931747373      739.3420783735      786.7787939227
     -194.897922332399986      196.181977506700008         1        62       163      708.2560351934      733.5582173689      780.1076705337
     -194.473611201000011      194.872185626299995         1       163       235      709.2379360219      745.1738334883      802.8493139651
     -194.547349853100002      192.712686803299988         1       235       236      701.7338634878      750.0897456427      808.7152488807
     -194.591015219300004      194.262520117000008         1       236       237      692.4742695463      760.7907188134      819.6452514344
     -194.613572308199991      195.146842336199995         1       237        60      692.7041314594      761.3337596465      820.2239551912
     -194.201878043600004      194.119727146999992         1        56        56      707.7664027968      752.4044092126      811.8951356811
     -194.216374446400010      194.598708770900004         1        56       238      705.2226751038      755.4552495085      810.9649054121
     -194.458835118800010      196.009048219899995         1       238        34      711.7979153496      749.6376181711      797.4034487963
     -194.458835118800010      196.009048208199999         1        34        34      711.7979153658      749.6376181199      797.4034488028
     -194.803414811399989      193.559485454499992         1        43        43      716.3423356708      728.7993868591      774.3368612151
     -194.661715171699996      193.895279309500012         1        53       239      713.0809948885      737.5317256628      775.6984258956
     -194.660856328800008      195.535712185899996         1       239        39      713.0398587585      738.0840107865      783.6072131378
     -194.057545257899989      192.719394470299989         1        66         8      730.4332659277      740.3790055958      777.7423637715
     -194.024357959199989      202.108721103499988         1         8        50      739.2952737551      750.2292500326      764.7426925978
     -193.859478613400000      193.237775715800012         1        40       240      702.2247022356      767.8048498341      780.9902087532
     -194.436809400199991      196.039774485999999         1       240       241      708.5247730407      772.0199814387      789.5643383596
     -194.446417817600008      195.182734462300004         1       241       242      706.3536907172      770.2157375070      794.0489187911
     -194.408457252799991      192.585820651500001         1       242       243      704.7446902781      770.9322464270      792.1828457825
     -194.354102310000002      193.578054114400004         1       243       244      717.2455073239      750.1137607397      782.1677595375
     -194.435537124700005      191.417509630100000         1       244       245      727.2048396064      738.2139091260      775.9960502281
     -194.492891078300005      192.488630472700009         1       245       117      721.2239515153      747.5870749722      778.0214438062
     -194.630120566699986      190.210013628199988         1       117       163      717.9277317073      741.1241024250      772.2802267716
     -194.868736191500005      193.890599804900006         1       163       159      711.8723693340      737.1590840333      769.6856337951
     -194.632558738900002      190.239760084000011         1       159        54      708.8583416066      751.6269826200      771.2823083079
     -193.977140431900011      187.490230685200004         1        74       227      710.4765051036      751.6055480719      789.7306503918
     -194.184937732599991      190.766562104700000         1       227        34      707.7774796772      737.3585586477      821.4005691826
     -194.019500314800013      188.707426218600006         1        34        11      733.6281486365      740.4580011671      768.2403337978
     -194.873272940400000      195.351067658799991         1        31       246      713.4194591511      733.4200364774      776.7853838006
     -194.868301756499989      197.914005411400012         1       246       163      706.8978970440      736.2983644166      785.9201677074
     -194.842572844599999      192.717869792899990         1       163       247      713.5364715997      734.3726921089      771.6761881636
     -194.899434112899996      196.307120487100008         1       247       247      714.6246207016      735.3729518213      771.7945073929
     -194.060132989500005      192.682004790000008         1       247       248      724.7652562896      748.9294523814      781.1540207968
     -194.083824423700008      194.642345517100011         1       248       249      725.7222748155      751.9549416146      775.7551013441
     -194.205041757299995      197.369230558100014         1       249       250      734.8621907002      747.1565611651      767.7065574832
     -194.054432800099988      197.629860503799989         1       250        64      732.5628130675      742.9584144276      776.0583256911
     -194.093165634499996      201.984958494000011         1        40        34      695.0571722128      773.1888811253      780.1224496138
     -194.888442714999996      191.117844690600009         1        65        62      710.0506320743      736.5535898916      769.3347723843
     -194.744831402100004      197.580485092200007         1        62       251      712.2024485243      727.0340312488      801.9703673336
     -194.744831402100004      197.580485065099992         1       251       251      712.2024483479      727.0340313628      801.9703674315
     -194.986979858199987      199.145308880800002         1       251        84      705.3893743023      735.9019783749      807.3252708827
     -195.010647070999994      198.929450272699995         1        84        84      720.3511584098      720.7750207381      798.5044147659
     -194.006738073700006      195.435043730399997         1        22       252      716.9677186572      754.8080850211      790.6381630395
     -193.992459669499993      190.263471024199987         1       252       253      728.3554947366      745.6387773472      781.9356354474
     -194.395877971499999      191.100667930700013         1       253        21      715.3527102718      750.5038267197      769.0322028157
     -194.583372779799987      192.424005849699995         1        26        25      719.1729170072      743.9454796120      767.0205231356
     -194.577528687000012      191.746846195800003         1        25        71      719.3545478728      741.9209188740      781.7433442675
     -193.950062261999989      183.409058183799999         1       254       255      706.6932094526      754.2524222104      789.2506243854
     -193.975096017400006      188.123208436800013         1       255        73      710.6177968272      751.1761801387      794.1352966128
     -193.924464259199993      182.496554408399987         1        73       227      711.8030913140      746.0186268468      798.0973848470
     -194.459115862299996      190.539922641700002         1       227       110      718.8432481390      729.4444052747      810.1831963005
     -194.331972408399992      188.962875701999991         1        74       256      704.8720736831      746.4186682883      813.1959045325
     -194.336094835000011      196.645946339500000         1       256       257      722.9995434158      737.1939668801      812.9485625667
     -194.330636996300001      194.856084488499988         1       257       258      723.5050915294      737.3123706105      815.8570522685
     -194.393559091700013      196.890744481599995         1       258       259      712.8155244253      744.1991471270      822.6599778090
     -194.354470866100002      194.044239136800002         1       259       260      711.9323755165      749.1454711980      817.3475323003
     -194.334415979099987      195.965219525300000         1       260       260      722.1726938949      741.2878199186      813.5691919234
     -194.326246018999996      194.423359246800004         1       260       261      717.5123922066      749.8332534957      809.9509624028
     -194.250909450800009      195.345983911199994         1       261        82      690.9046978795      765.5209702059      829.5848674974
     -193.851621875400014      196.258626871500013         1       150       262      720.6029139298      759.9787680849      777.2635469462
     -193.852159643300013      193.928326687900011         1       262        70      719.4319349925      759.1676164855      814.2758501644
     -194.476012037099991      190.411654762700010         1        70       263      726.2112999282      738.4207998162      764.3177753990
     -194.496339329100010      190.081973424300003         1       263       264      725.5413013361      736.4630910032      768.2905678842
     -194.504779720100004      193.873480779599987         1       264        26      731.0480590914      732.6495287185      766.8037292311
     -194.520071195300005      189.929935432399986         1        26        21      716.4936562998      740.4209657764      773.8825342845
     -194.019316922000002      187.824230470700002         1        28        29      713.9688668494      747.7007600856      772.5570612772
     -194.367207955900000      196.567258798000012         1        29       230      711.4448436299      748.7967580323      777.4793048473
     -194.472421595500009      192.410853651499991         1       230       198      715.0054622110      743.5219029985      763.0207742279
     -194.491801908700012      191.827065768199986         1        67       199      731.3393120448      735.0409917947      748.8581865873
     -194.490371157299990      189.982991648400002         1       199        68      730.9025592954      734.2414580145      749.9445600813
     -194.058487799599988      195.075327532300008         1       130        48      707.0354825183      755.6757484997      789.2352957696
     -194.022033413700001      194.836718893099999         1        49        49      713.6008454141      744.2618136826      795.4480840964
     -194.261290895999991      195.049819010600004         1        49       265      708.2786658657      742.6257098218      801.0926607244
     -194.208182054899993      195.385866908999986         1       265       266      714.8680592771      737.7505315596      801.7689436451
     -194.504181727799988      188.118218609600007         1       266        62      718.1022280698      739.4385199929      765.6130140652
     -194.448442479300013      193.075527707600003         1        34       267      718.5729096376      738.4301049950      777.0453680765
     -194.376841046700008      192.980102552299996         1       267       268      731.4679279279      741.1218043325      767.1353846933
     -194.708018418299986      191.471704421499993         1       268       269      724.5864163032      730.4221366901      769.2555837223
     -194.447705696199989      195.665536192699989         1       269        74      712.0962358753      730.1409644916      819.0831099175
     -194.066904303099989      196.624057299399993         1        22       270      719.7960813319      748.5659957078      796.0824143173
     -194.082878707899994      192.626586583599988         1       270       271      714.2700023742      750.1484216312      807.2245574878
     -194.297161020900006      195.568171916799997         1       271       272      714.2008095736      749.8069809789      805.5653598046
     -194.678233199900006      194.835526870800010         1       272       273      720.1935908283      747.6116248184      784.3450027232
     -194.763221563999991      194.804662487099989         1       273       274      716.6378560194      748.5785259437      781.2583646592
     -194.497024915100013      194.667052044999991         1       274       275      712.6962727567      755.9345554677      795.9886295973
     -194.504080848499996      194.548056123200013         1       275       276      716.0360488010      752.5291441268      790.9473536722
     -194.364046903200006      191.995184169499993         1       276       277      717.5325137723      754.6916230596      793.2164004745
     -194.364126544899989      192.635247630799995         1       277       278      719.4745839957      754.5001441172      793.4376323764
     -194.368249038100004      193.637600625299996         1       278       279      717.4517534396      757.2971478240      789.8020216853
     -194.343460215199997      192.216045725100003         1       279       280      715.4376109351      768.4553361659      775.0037044692
     -194.422033984899997      194.361413942300004         1       280       281      716.9816148451      759.0101752312      780.6721342273
     -194.348532047800006      192.079027698299996         1       281       282      717.1873841702      765.9956568733      770.1579219839
     -194.346809385400007      192.602390212899991         1       282       283      716.5920100637      764.3521597584      767.5950460590
     -194.461327925599988      192.056546222500003         1       283       284      719.5947276030      744.9966180138      761.0874702004
     -194.460560277199988      189.898923682200007         1       284         2      720.6180001132      741.7509496623      758.7726082141
     -194.541029336900010      191.171577304399989         1        98       285      715.1834795610      738.7063077556      793.8861172807
     -194.597865267400010      192.661790839199995         1       285       134      715.0710560813      737.8083896457      807.2780416543
     -194.550508270600005      192.512445680899987         1       134        17      717.9540550256      736.4520132699      803.3077489309
     -194.465293416599991      188.531214164000005         1        90        90      729.9780368258      741.3975749906      742.7210678776
     -194.464507207600008      188.295116470799996         1        90        70      733.7403432877      737.4137222639      744.2987944849
     -194.419722676899994      192.093431059500006         1         3        39      717.9462988973      738.2594751993      800.2444155775
     -194.680463723299994      194.183342667900007         1        39       286      709.1359667065      740.9900995664      811.7148905925
     -194.616465520800006      196.286058967499997         1       286       287      723.1551106904      734.4058743105      810.2570380440
     -194.485025668899993      195.819641178900014         1       287       288      714.2586227562      743.5950327989      809.6952682996
     -194.490182352099993      194.334064102000013         1       288       289      716.5079899168      752.5792601889      787.3938693873
     -194.400027991700000      192.491084325700001         1       289        81      696.1014540873      759.1182123398      833.8418777901
     -194.195116261999999      189.430589839600003         1        20        99      736.1943570485      744.2387447640      760.0484067697
     -194.686026058500005      196.212304524500013         1        30       149      715.7808515247      745.1456880142      766.6596582051
     -194.745208667100002      198.148346825799990         1       149       148      713.3303668378      748.5639674274      767.5696576542
     -194.730403113899996      190.412046667499993         1       148       146      717.7339757812      733.4706791352      769.3540776700
     -194.774786941999992      195.700319224400005         1       146        31      718.3047006464      737.2286574970      769.9340434784
     -194.560942030299998      191.014754903399989         1        32       290      729.6725832930      735.3022304515      756.5409014004
     -194.603746450199992      194.674661782899989         2       290       105      722.3350185174      743.2335583409      755.8116078328
     -194.552960969499992      194.595989942399996         1       105       105      721.6215116503      741.7759272839      752.6349106237
     -194.519703707600002      192.638471592000002         1       105       106      728.0745156493      742.8945383924      745.6525410261
     -194.516933140199995      192.619387020000005         1       106       107      728.2792280236      743.0506177945      744.7685280862
     -194.451329908699989      189.656982268900009         1       107       291      733.0594692109      735.3768618896      747.7971848625
     -194.450524633599997      189.128326855700010         1       291        90      730.7148984004      735.9162614599      749.2065048500
     -193.647741683699991      194.126771289900006         1         1       292      678.8783562268      787.1860437761      805.2388423969
     -193.965893846000000      200.176481651100005         1       292       293      675.9385896013      785.2200786132      814.0155908011
     -194.213017424399993      196.479418031400002         1       293       294      686.5195513468      767.3994244224      818.2910661093
     -194.220171956499996      197.003551069100013         1       294       295      692.4338371841      757.9285351329      822.9761335847
     -194.364361741200014      190.439232470999997         1       295        25      721.4939781911      741.4044519041      785.5722559032
     -193.786046846200009      188.201098385600005         1        26       296      710.4578889720      773.3232684108      776.0381823400
     -193.717455764199997      187.987773203199993         1       296       297      697.8003641659      779.9691661256      799.5040163934
     -194.108670937499994      192.674073121100008         1       297       298      690.7025175287      775.1860170830      806.7576556751
     -194.096132654900003      190.691350960400001         1       298       299      698.3362880155      761.1975281398      806.3943954909
     -194.384155198000002      191.090760210399992         1       299       300      700.5981533458      746.0066911230      811.4669050396
     -194.412504099899991      190.933825088100008         1       300       301      701.4398110844      758.6192813207      805.0325517066
     -194.172577109700001      190.929149380399991         1       301       302      699.8883740338      769.5172890538      804.3286194357
     -194.359740897600005      191.931386901899998         1       302       303      710.8502491408      742.0432691364      829.9020073925
     -194.558049169399993      192.807898108899991         1       303       304      695.5494539040      756.1357372536      842.6408935317
     -194.666668954599999      199.702214881000003         1       304        75      707.1210404868      733.9108288664      826.3407799453
     -194.418849814600009      190.710803648100011         1        75       305      709.3022771235      742.2831823242      829.4093517388
     -194.419676839900006      191.791826851499991         1       305        77      715.1278283818      740.0471044406      830.9099756051
     -194.405497160500005      193.557174662699992         1        77        78      718.3791935440      735.5975394216      835.0526043450
     -194.528166017899991      189.465779936199993         1         3        98      720.3286960747      734.6935055376      787.5895504462
     -194.534869717199996      195.809356316300011         1        34        34      714.6986607398      750.1225696055      768.9487438194
     -194.743558536600005      199.706597722600009         1        34       306      715.2555463534      742.2341802992      776.2530326353
     -194.729267370799988      198.984751910499995         1       306        32      716.3974143774      743.9796138003      773.2322458453
     -194.368622149200007      194.913783840299999         1        32        74      719.0237899223      737.0252433966      791.3091708104
     -194.363890164100013      190.364607854399992         1        74       307      708.8335257036      740.0732280039      814.7406582109
     -194.347021177300007      190.500339521999990         1       307       308      698.8115268824      750.5308056695      827.0416439005
     -194.324464770300011      190.788264214099996         1       308       223      689.8771555156      756.2548510625      836.6756650026
     -194.398461765799993      194.453909624900007         1       223       309      715.0692301584      737.8350173218      833.6830871792
     -194.410428760200006      191.535330897400002         1       309        79      720.5094822398      728.1745004782      846.7216647769
     -194.394827212899997      192.506296706900002         1        27       231      704.8725903931      754.9717585778      779.2488577519
     -194.402483463900012      194.458421037800008         1       231       103      712.1013115964      749.4987706792      767.3769680803
     -193.819575247399996      194.165631070800003         1         1       310      700.2420973540      765.9976792873      793.5570241658
     -194.328050007499996      194.475874332600000         1       310       311      712.2343880475      745.8094522209      800.0521134240
     -194.458314389900011      198.648246365099993         1       311       312      710.2919799589      749.6180721089      799.0466768912
     -194.375077443900011      194.792089293999993         1       312        29      702.5186363421      755.5296151509      794.5264861218
     -194.030231574299989      195.541293595500008         1       135        20      704.2119677098      773.8866931405      784.9634512218
     -193.971957304200004      189.054711111800003         1        99       100      729.0164906455      746.2638422456      794.0000338982
     -193.706249026100011      192.375043902100003         1         1       313      705.0809497717      764.0301947350      781.7825170709
     -194.232062145599997      194.019259507599998         1       313        23      709.3321129393      748.5824892406      790.1658657513
     -194.203153561300013      195.812478699899998         1        23        23      708.1150562963      749.4378802280      794.0023609028
     -194.174504820300001      201.517213641300003         1       157        31      697.3087698006      758.1018945804      804.8347396396
     -194.874585565399997      195.952389238600006         1        31       162      713.6648264493      732.7946314875      774.9854355395
     -194.844862369100014      197.210934553700014         1       162        43      707.9718880987      733.7060576405      783.8794395053
     -194.356345226600013      194.864472464100004         1        43        74      717.1317740028      739.6265514171      786.6574164009
     -194.232208443100006      189.062078288599992         1        74       314      721.4630192224      728.0808798600      820.2210016690
     -194.504195254199999      188.190360689500011         1       314       315      706.3887130496      735.5514262539      829.2192470948
     -194.635400508599986      193.969764886799993         1       315       316      702.9839572440      731.4513334461      851.8544874427
     -194.616613867500007      194.431188355500012         1       316       317      702.5248418130      736.1841085653      844.5411682224
     -194.488369519600013      192.230231339699998         1       317       318      704.7075890290      740.4675804407      840.4482415659
     -194.689979352499989      192.873533206699989         1       318        75      699.5430556278      740.5056962963      832.2156060604
     -194.083786406900003      188.217419877499992         1       125       189      707.8094338175      753.8552858117      799.2299402020
     -194.070995803100004      192.074736540599986         1       189        56      714.3409011403      746.9217239751      827.3713361067
     -194.220893295499991      195.087337867000002         1        56        57      707.6035411844      753.7944451887      809.3071452690
     -194.207909170300013      195.550221586399999         1        57        24      712.0230165849      748.4406235501      802.2523706960
     -194.050003385200000      194.563744014700006         1        24       190      708.6004617822      756.4241855934      793.3675586545
     -194.071230760699990      192.658377972099998         1       190        20      715.3843826647      748.5814248863      788.3866433652
     -194.838369594299991      192.997469125000009         1        32        34      713.1885366928      734.4943846564      769.4039949343
     -194.911424327300011      193.174660814600003         1        34       163      716.6693919602      731.4424258900      771.1446216598
     -194.897922332399986      196.181977417500008         1       163       163      708.2560350262      733.5582174798      780.1076706189
     -194.910705508400014      195.059272304199993         1       163        97      713.9476120352      732.9592780108      773.3132117263
     -194.548283639400012      195.914436406199997         1        52       319      702.0273835514      755.7159491831      807.2326126480
     -194.621310501700009      191.045383954199991         1       319       320      708.6848557754      742.4772722034      792.4302284791
     -194.676129932900011      191.404972246000000         1       320       321      714.6418091581      738.4483363332      788.5078798336
     -194.658710753599991      193.248590127999989         1       321       239      713.5175850636      735.5793761978      793.8206590499
     -194.418674412600012      195.568700587899997         1       239        21      717.8499329949      733.7256415663      796.3781768872
     -194.540428036900011      188.002880972199989         1        21        98      716.4204498917      737.6908053846      776.3976954107
     -194.528166017899991      189.465779888300005         1        98         3      720.3286960513      734.6935055221      787.5895506000
     -193.968449660599987      185.928437180099991         1        20        20      728.2669455090      740.1654364302      794.4319968141
     -194.712083913199990      193.544713818699989         1       169        37      708.7295220428      744.1528328311      789.9378111000
     -194.714293627800004      194.143013126499994         1        43       186      709.2645249393      743.2667235152      777.7672460517
     -194.420178981100008      193.582133441800011         1       186        20      718.4425155871      741.1575120555      783.3867195706
     -193.964307843699999      188.350510627700004         1        20       101      727.8107891880      748.8859033232      784.6202643832
     -194.211110134699993      198.261870732599988         1        23        62      703.9972383825      758.5495468131      793.1054032442
     -194.513408993199988      188.230296761000005         2        71        71      720.7919656277      734.6022725661      795.4290888339
     -194.507426443500009      186.240667994200010         1        25        98      716.8917313856      739.4179911763      784.7669208021
     -194.082184191200014      196.548228697399992         1        22       322      726.0839673858      745.0522866876      785.5928573151
     -194.393125019699994      194.844579630099986         1       322        88      705.8105434538      756.9950380836      789.2106605600
     -194.515016845500014      188.616033305700000         1        21       166      718.5203181942      739.6400917342      772.2147214930
     -194.515016845500014      188.616033323200014         1       166       166      718.5203182328      739.6400916715      772.2147214973
     -194.518012653499994      190.193817792299996         1       166       109      719.9754905730      741.3933023829      768.3964984682
     -194.552590371500003      194.031950140800006         1       109       108      720.8384230543      743.8861524819      769.0356719638
     -193.925662456800012      192.854143411100011         1         1       323      704.0004820524      761.1013695960      777.7856916084
     -194.452412294400006      188.886836283200012         1       323        90      727.4195900752      738.4041693874      747.5511213529
     -194.452412294400006      188.886836279899995         1        90        90      727.4195900594      738.4041694583      747.5511212603
     -194.450524633599997      189.128326813200005         1        90       291      730.7148984411      735.9162614815      749.2065047529
     -194.451329908699989      189.656982283300010         1       291       107      733.0594691325      735.3768619397      747.7971848984
     -194.745664105299994      194.398676872999999         1       169       324      712.3377589608      743.3568351469      787.6281356579
     -194.725239590400008      193.398678454499986         1       324        34      714.7848552535      739.2702563618      780.4847673189
     -194.711185972700008      191.688590789599999         1        65        39      712.0460984937      738.6111242498      777.1518294783
     -193.968449660599987      185.928437379099989         1        20       100      728.2669454421      740.1654365923      794.4319970863
     -193.973998874500012      192.320209143600010         1       100       101      726.2015339975      752.0812514995      790.2527014421
     -193.945643423999996      188.120647563799992         1       125       325      713.2764174342      761.3281920644      773.4449945495
     -194.017455599599998      195.873589707099995         1       325        65      705.0114976537      776.3508994162      780.8419795896
     -194.872360198299987      192.915103602100004         1        34        43      712.2708900488      732.5487704773      773.3747221811
     -193.983698152199992      200.090617750999996         1       163        96      699.1690798664      774.5334285388      784.1267121199
     -194.066904303099989      196.624057212499991         1        22       270      719.7960813122      748.5659956485      796.0824144253
     -194.082878707899994      192.626586603699991         1       270       271      714.2700027218      750.1484211083      807.2245576218
     -194.783362244399996      195.730528018999991         1       273        34      713.8388609421      748.4025873370      769.2660130006
     -194.501668391599992      192.492259352399998         1        34       106      727.6919442107      740.0653937966      749.0857446710
     -194.409793918300011      190.975875237600007         1       137        20      709.6838367673      751.6762357229      770.9399178480
     -194.167291393499994      194.340190600299991         1       136        87      719.2436094318      739.3639158886      804.3579048429
     -194.159337234300011      193.168706614299992         1        87        87      724.5478679788      735.9643943803      805.1277408051
     -194.117648493600001      191.481130873599994         1       185       326      729.5632041088      731.3778657946      796.0238313429
     -194.091249298200012      196.176949055199998         1       326       327      720.7311705396      753.6209701150      790.7099129540
     -194.106491981099992      195.810140805799989         1       327       328      716.2796212342      754.8893260420      793.4585997675
     -193.987078286500008      195.276431165899993         1       328       328      711.1314157419      761.4805373783      804.3861854683
     -194.189430313799988      195.362749549699998         1       328       329      707.4753503689      767.8320816289      808.1511918663
     -194.389759170100007      192.426142423599998         1       329       330      719.5143993748      741.7063876076      795.3251819289
     -194.349185729400006      192.028458749000009         1       330        20      723.3682933767      738.3515191510      789.9569214043
     -194.050538778999993      186.918095843900005         1       125       331      704.6863247865      756.3658881520      785.8861656260
     -194.012215383500006      188.794437156700013         1       331       332      707.1284418161      752.8655952288      784.8809131624
     -194.285741338999998      190.997957103400012         1       332       323      711.5957262739      755.0220973387      766.4170413593
     -194.384461126600002      193.162980104899987         1       323        61      715.9736680411      745.2671710756      769.0691867485
     -194.889472324200000      193.681750618299986         1        62        65      708.4247152221      739.6191435001      770.2550594643
     -194.212123459499992      193.558656127000006         1        34       333      710.0461655562      754.0426048723      780.9705079851
     -193.755097159700000      187.491934345700002         1       333       334      715.5873179901      759.2262183616      778.6617269856
     -193.743523413100007      188.838402188400011         1       334       335      723.0843821303      753.3614144776      771.4835460340
     -193.760388287199987      192.360284887299997         1       335       336      730.5044143486      748.6283830354      771.1846003693
     -193.907932335800012      197.138204163799998         1       336       337      725.3928376879      755.1333540936      775.1131575527
     -193.900382004199997      192.640177023200010         1       337       338      727.5943508622      755.3418167827      770.4022676497
     -194.178736857899992      202.505424855699999         1       338       339      737.7564632603      745.4188976809      780.0682098021
     -193.904929922599990      197.023830720299998         1       339         8      733.2544351020      752.4825653317      766.3234768528
     -193.872445462400009      199.258977191899987         1         8       340      736.4400178627      753.3932889717      763.8812450727
     -193.763641225199990      195.649662507100004         1       340        10      737.7138073763      753.3331033340      760.1446515452
     -194.045341190399995      195.226192579700012         1       130       341      709.4410253107      751.1203624162      795.5946163248
     -194.035520702800000      191.752707109200003         1       341       342      714.5565148588      745.5052097747      796.5181965235
     -194.042820571800007      195.819924952799994         1       342       343      716.3669538748      739.7997958337      805.0116276098
     -194.634638906699990      197.139926219300008         1       343       344      715.3143967036      748.9218293442      786.9159223456
     -194.292625565700007      189.962930393899995         1       344       167      715.8233585784      749.6533798029      771.6965183843
     -194.434846575699993      193.415279307800006         1       167       345      706.3125750387      759.9768858548      777.6012629167
     -194.408306772400010      197.073758062400003         1       345       198      713.7956213619      753.3926269013      771.8561132016
     -194.550812420200003      194.815397138099996         1       103       104      719.9381872109      742.6276627493      753.1736017552
     -194.395138055100006      189.054208245700011         1       104       199      728.8130372924      736.0227942190      749.3220271039
     -193.927744577900000      190.099210633399991         1        20       346      719.9448480021      754.9991517870      791.5393445935
     -193.859008403199994      193.614233741899994         1       346         8      730.2684598256      751.3205561067      783.6266732545
     -193.867705037000007      198.313985349299998         1         8        94      739.0825568255      740.7430159890      774.6380012991
     -194.334099906500001      190.142890262500003         1        21       347      723.6112171378      732.9574693966      791.1406835222
     -194.590477182299992      193.919546459400010         1       347        84      708.9575555786      737.6954797555      823.7963092465
     -194.496062365600011      193.498589210400013         1        84       348      707.2805670784      746.7385032021      790.4374681794
     -194.793204247000006      199.355640707499987         1       348        97      701.4716823232      743.3233832719      792.2880079902
     -194.872584797600013      195.622909953499999         1        97        43      713.3656936797      731.1220610251      775.5866266407
     -195.076656581000009      194.433053749500004         1        54       207      704.7563497326      744.3908460565      786.8928850649
     -195.103554921599994      197.411846646300006         1       207       349      702.0632734401      746.7378588218      792.2029116900
     -194.516778252800009      195.340846708500010         1       349       350      698.3231852383      766.3100210490      799.5643914120
     -194.547934854200008      195.565684842299987         1       350       351      695.8782849425      772.2078851385      793.5637198354
     -194.686962360199999      197.807917940200014         1       351       352      701.7216249934      767.5926617726      782.6117337539
     -194.561806814199997      196.131737784400002         1       352       353      704.2481264696      767.3756635359      773.5779979026
     -194.797382407199990      197.124297370600004         1       353       353      692.5181096865      773.2375394576      782.7634484976
     -194.360782419099991      194.630512994399993         1       353       354      720.5779386877      741.3382654691      798.6303943182
     -194.046255243600001      192.792359898299992         1       354       228      715.8712584089      747.8796899326      815.6155577434
     -194.301164756399999      194.258900551599993         1       228        81      713.3184620854      739.8498359076      835.6789617198
     -193.933515371299990      193.032519607799998         1        40       125      702.0898423131      759.7718551463      783.7993567509
     -194.064219169399991      187.935818875100011         1       126        56      712.9848934316      745.2723810459      825.2361601526
     -194.216374446400010      194.598708799900010         1        56       238      705.2226751550      755.4552495996      810.9649053416
     -194.796548395000002      195.811371086000008         1        65       165      707.8423726093      745.4263432152      773.1645044901
     -194.227289969100013      192.813137950600009         1       165       148      702.5185046172      767.0517680509      795.9224587946
     -194.515218317400013      190.486977513499994         1        61        68      728.8414110274      735.2027665652      752.2853497133
     -194.518189183299995      193.104978620600008         1        68        92      727.0219472622      737.8296685682      753.5123525023
     -194.346998985400006      194.204138406200002         1        67        67      720.9504627898      744.3622614525      760.7735410719
     -194.524941566199999      193.473202395399994         1        67       355      728.7270386640      733.2029609542      754.6182646574
     -194.531444726500013      193.158860008599987         1       355       107      729.9995553358      732.5787935306      754.8416300808
     -194.480936676499994      190.471476560899987         1       107       109      731.4347692960      736.8125926657      746.2715697148
     -194.838536925900002      191.175954558200004         1        65        32      714.9425390146      733.1778454870      766.4129959921
     -194.687492418599987      197.364383699000001         1        32       120      701.4735323647      761.1981170499      773.2019602087
     -194.700288429500006      195.585812020899994         1       113       356      702.9280010274      747.6682524102      783.5531754227
     -194.686218573899993      195.472017637600004         1       356       176      702.6672398857      751.6809878339      779.5445394525
     -194.835952782300012      198.832526012599999         1        61       357      704.8603260008      741.6929679258      786.2357621804
     -194.862758057599990      199.500503556899986         1       357        34      706.7430608502      743.1850979195      784.3792382091
     -194.743558536600005      199.706597742399993         1        34       306      715.2555464755      742.2341802615      776.2530325289
     -194.729267370799988      198.984751917199986         1       306        32      716.3974143368      743.9796137807      773.2322459763
     -194.649402946200013      195.749061738600005         1        32       358      703.5537644868      764.4268022006      774.9722877733
     -194.853289980200003      194.043752026400000         1       358       359      698.7699059908      761.7215652191      777.2994650474
     -194.614070540000000      196.848723300699987         1       359       360      714.8242333285      738.9507095154      793.9251234400
     -195.017538119100010      199.946712817199995         1       360       117      706.0044479928      735.7912595142      801.7095625074
     -194.787062975200001      194.143145791199998         1        92       147      715.5918543232      738.2288793016      769.9657727206
     -194.606922959600013      197.449816566900012         1       147       361      717.4681047627      746.8184038660      775.1098166583
     -194.589988540000007      195.809505671199986         1       361       362      714.8263786200      745.5381378700      794.3769303551
     -194.739269800100004      197.676047747700011         1       362       362      706.4092810153      751.7450713312      796.9694774654
     -194.739269800100004      197.676047730600004         1       362       363      706.4092809642      751.7450713411      796.9694774964
     -194.757412947700004      198.279987053899987         1       363       364      695.5078953070      759.2022354815      804.0464837032
     -194.550091644499986      195.720794539100012         1       364       365      701.6741751997      759.2054087409      799.5491885917
     -194.763053152299989      198.081103667500003         1       365       366      703.2507291420      740.8081580084      817.8771352717
     -194.833480752899987      199.559429720299988         1       366       367      704.1061194664      739.5366781100      814.3291971465
     -194.770375357999995      197.706392289799993         1       367       368      710.9392669787      737.3185915881      808.6928988861
     -194.493797462299995      192.136029910699989         1       368        75      708.8275289695      735.0734826323      823.1784656165
     -194.635966550500001      191.448861965300011         2        75        75      703.6630510054      732.2431709533      821.1285994402
     -194.898081042299992      199.171899328800009         1        61       116      703.7931747446      739.3420783739      786.7787939110
     -194.869075554099993      198.203002964500001         1       116        62      700.9408315913      739.4151897212      789.1215373102
     -193.834942455599986      185.887583969699989         1       163        16      734.1064031812      737.9155301963      789.8134307109
     -193.824937869100012      181.919172161299997         1        16        16      729.7846602013      744.6441125743      784.2200189950
     -194.488745698200006      190.276818059199996         1        21        21      720.2408874623      733.1120217729      776.9664019480
     -194.378099582299996      190.811556608100005         1        34       369      707.4637402116      744.2457703971      787.4682816520
     -194.397744349300012      189.825021782699991         1       369       370      707.9104334143      742.7863842035      788.4268094758
     -194.393338780600004      189.168710938700002         1       370       371      705.0442998812      742.2173832098      795.3803551782
     -194.415819005299994      192.082971494899994         1       371       372      702.2355279055      749.2479676785      795.9210215918
     -194.403117619800014      193.526247377299995         1       372       204      703.0056975876      753.5930203840      796.3550203591
     -194.816899891699990      198.923029129800000         1       204       373      695.8612312769      747.1970830460      808.6060862605
     -194.420842628000003      194.400990893800014         1       373       374      709.0769702888      749.4080126047      794.0633796433
     -194.237088614899989      189.419444265799996         1       374       375      706.4577301072      738.7505837659      822.7757647330
     -194.252390879600000      189.852978499100004         1       375       376      700.7060257680      745.6923970469      823.7080108857
     -194.226649857599995      190.128887599600006         1       376       377      710.0797539343      738.9223083459      821.3146647871
     -194.117476709300007      186.943587495200006         1       377       378      720.1308981551      739.9831692564      795.4560845185
     -194.191584871600014      200.438252037199987         1       378       379      726.0668621529      733.4054786020      799.7639968246
     -193.952659302299992      196.886440784900003         1       379        93      729.8469849209      734.7208723588      785.7262063959
     -194.413448626300010      192.221312929499987         1        26       323      717.8174473311      749.2407543173      763.4235265341
     -194.496457444199990      189.416157429000009         1       323       323      714.5776559402      740.6566935964      775.6310992736
     -194.511872488499989      192.410396668099992         1       323       380      718.0367257009      747.5320390440      772.1089480566
     -194.387811306099991      196.815093021100012         1       380       381      722.4798363753      742.0731301179      785.3036752341
     -194.267792648000011      195.217248971700002         1       381       382      721.5010728416      744.2372611040      796.0085857836
     -194.854174699299989      191.652406624799994         1       382       114      738.5746936871      743.4302240232      744.9972652129
     -194.720693286299991      195.609251550000010         1        53       122      712.2258764479      743.4095237156      777.2847115483
     -194.737199585899987      195.672478827800006         1       122       128      712.3098310642      749.6037166297      785.6694035224
     -194.669221357999987      196.636168139599988         1       128       127      719.3941854180      742.4067121177      797.4362271227
     -194.178858066299995      197.563089863800002         1        41       383      711.8169835256      732.9731294856      830.9662278121
     -194.490556490399996      195.151259006299995         1       383       384      707.6631065117      727.8541004812      873.3141070109
     -194.441177793599991      196.914249060099991         1       384       385      720.3403998671      734.0735502920      843.6154509705
     -194.715322129399993      194.966046898499997         1       385       386      708.9443377982      747.8759430516      800.6653384115
     -194.848231443999993      196.051292646500002         1       386       387      714.5016431273      752.9353846899      777.3764100841
     -194.809544012200007      192.404342789299989         1       387       388      708.9811631954      753.6080240237      783.1709397872
     -194.832580435300002      193.817290716299993         1       388       216      711.7779320323      753.9196539618      780.9747541659
     -194.670671254500007      196.339180761800009         1       216       162      715.5424410736      736.8668511217      781.1215463781
     -194.906611184300004      191.682322317000001         1        44       112      723.4852681442      726.7430761135      765.6579592112
     -194.066619419900007      197.156313288099994         1        86       131      713.5601814084      754.3440412954      791.0884856923
     -193.993618055599995      192.747143919499990         1       130       130      707.3696044986      758.9045957776      794.9488643385
     -193.963948092300001      195.003152690900009         1       130        39      708.6681024985      754.4354488233      794.9151964691
     -194.711185972700008      191.688590796699998         1        39        62      712.0460986339      738.6111242336      777.1518293214
     -194.720693286299991      195.609251551000000         1        65       122      712.2258765120      743.4095235916      777.2847114590
     -194.599757434999987      195.279343935700012         1        32       389      720.3629207408      748.7146988345      790.3617322283
     -194.608708068600009      193.935038577200004         1       389       390      724.3649919884      745.7847011762      789.4548258597
     -194.168147028199996      194.544263644099999         1       390       391      725.4506187698      755.7056663449      783.3542391322
     -194.366926532500003      195.998566029300008         1       391       392      720.2287396389      751.5643885209      795.0278161246
     -194.001096651599994      189.229867387599995         1       392       393      719.9774859621      739.3906655896      825.8231373125
     -194.006242776499988      189.066438108900002         1       393       118      717.9147444274      745.1546158096      812.0881446169
     -194.023518136599989      186.954627306100008         1       118       118      731.5789394862      752.4656112621      785.8154432890
     -194.038572363599997      190.496226765100005         1        24       394      702.7595145501      757.7804663666      793.1830395969
     -194.647380523200013      199.108821967099999         1       394       395      696.0615477650      768.3151660029      792.5094816487
     -194.777156659799999      194.077671620399997         1       395       396      704.0529368926      751.4326185745      787.6994264981
     -194.815416581600005      196.104084274099989         1       396       397      705.0992157850      750.3516395541      787.6852247135
     -194.744011467999997      198.232334096599999         1       397       398      708.4391776108      745.0459602650      781.4637550442
     -194.764543037999999      193.589950465199991         1       398       398      714.4712503916      739.3963436755      773.5658553024
     -194.736699861799991      195.250285237800000         1       398       399      712.6084164158      735.9143663286      776.2891075792
     -194.791254790599993      195.264847709000009         1       399       400      711.5045034188      733.7944877434      779.2842924269
     -194.838726190800003      197.660255527700002         1       400       247      714.1869279187      736.6894184596      776.4789510406
     -194.899434112899996      196.307120448700005         1       247        34      714.6246206469      735.3729517690      771.7945075242
     -194.866838684599998      195.524314744000009         1        44        44      721.3590450433      731.6994443645      766.2970453931
     -194.873469897700005      192.160182138300001         1        44       111      719.1539761818      734.4798951494      763.4436829289
     -194.640383619500000      194.965652029099999         1       113       401      704.9624263399      747.6351904506      781.4026777862
     -194.640383619500000      194.965652049200003         1       401       401      704.9624263002      747.6351905247      781.4026777919
     -194.695787213599999      196.574551542400002         1       401       402      706.0784225179      750.4860809706      780.7191984439
     -194.617357627399997      193.269339282200008         1       402       403      701.6011347910      757.6481500394      776.0274613645
     -194.712015620800003      198.579595581900008         1       403        65      696.3403851107      765.0492943884      777.5659600787
     -194.576773685400013      195.567367529100011         1       239       117      712.8604291950      743.7816200268      783.0808867243
     -194.049849898199994      194.587870610500005         1        22        45      706.2420826000      757.4103229437      793.3817516991
     -193.937570251799997      193.234821409200009         1        45       404      706.6236728977      756.7732040292      794.0945102330
     -194.674568737800001      197.390975542500001         1       404       405      698.3414004453      753.8532325225      802.9432189361
     -194.692781082000010      195.688168278400013         1       405       405      693.3287295478      758.5448774400      804.0981785746
     -194.665322257399993      196.759921231600003         1       405       148      725.0447376768      732.1343616784      782.7226212502
     -194.471536934900001      194.960256194399989         1        35        61      689.4756175112      775.4268767182      790.5908648386
     -193.843693680299992      197.642920190100000         1         1       406      702.0128516471      771.0510029185      786.5393737236
     -193.828371056300000      196.555402365699990         1       406       407      707.7025711545      766.7460581355      789.9321147353
     -193.864717990799988      197.374014997100005         1       407       262      711.9243529152      766.0185606111      792.0501563881
     -193.831256475599986      195.385662244600013         1       262       150      720.5513014820      756.8964232921      784.3611741929
     -193.831256475599986      195.385662218400000         1       150        22      720.5513011447      756.8964234835      784.3611744177
     -194.114889112899988      198.063792359800004         1        22       136      714.2023982562      751.2204117887      796.0304999734
     -194.009224688500012      192.422374232399989         1        22       150      721.3258929737      747.4819890063      783.6555903054
     -193.904593022099988      190.832745309800003         1       150        21      723.3050168679      755.5348050417      767.6564896745
     -194.101738760300009      193.327135007000010         1       326       408      723.9114577444      744.0903022773      787.5833698939
     -193.833330272000012      197.262984019199990         1       408        41      709.3137497672      763.4829626554      790.1247537206
     -194.541029336900010      191.171577339900011         1        98        98      715.1834794334      738.7063079194      793.8861172796
     -194.531604612199999      190.071429638900014         1        98       285      715.9876290067      738.4889558620      788.8179121273
     -194.540299770500013      188.106104611500001         1       285       129      717.2904886884      736.5495853754      796.9944517510
     -194.550508270600005      192.512445637199988         1        17       134      717.9540550185      736.4520132761      803.3077489640
     -194.550508270600005      192.512445656599994         1       134       134      717.9540550007      736.4520132925      803.3077489346
     -193.951313892400009      196.281623211900012         1        40        26      701.3626034139      772.3755809593      777.1816164835
     -194.391597660000002      191.131811799600001         1        26        34      727.6839731776      740.5685179550      754.2653655040
     -194.878464381399993      194.884061477800003         1        32       409      715.0050241879      736.1554391721      766.9268968136
     -194.880241643500000      197.438133365299990         1       409        43      712.3814091060      735.1194400486      774.2259479042
     -193.933834866100000      196.119471857099995         1        40       328      705.3817154197      760.0721720292      797.3016494084
     -194.349185729400006      192.028458785400005         1       330        20      723.3682934122      738.3515191345      789.9569213921
     -194.541029336900010      191.171577373800005         1        98       285      715.1834795714      738.7063077106      793.8861174219
     -194.530641834699992      189.967357258899995         1       285        19      715.5201919680      738.6728575294      804.1964444645
     -194.585200628499990      193.119010292000013         1        19       129      718.9021270737      737.9599561978      796.5371821227
     -194.749965207999992      195.910562112099996         1        52        38      699.5521250469      754.8146216792      790.2230562559
     -194.264140972599989      192.257661622400008         1        32       410      703.7330429481      751.2734126097      794.4187452063
     -194.286124569799995      193.014812945899990         1       410       142      701.4904725728      756.2431606696      797.5810257297
     -193.977447368500009      193.764978162200009         1        23        23      700.0512700998      761.8559088205      797.8948495368
     -194.032809125600011      194.916126532800007         1       170       411      692.1510970325      772.3649770036      794.1327704030
     -193.930251343999998      196.465261779200006         1       411       412      699.7313994146      760.4334139666      795.6770064372
     -194.077452054199995      198.366471201899998         1       412        46      703.5948970297      752.8215351016      790.9435764863
     -194.247365055800003      198.833041922000007         1        46       413      701.0868459205      753.3406923635      798.6504712818
     -194.199118336499993      194.643742027700000         1       413        48      698.5395675281      756.8683651459      791.9696314845
     -194.412739476300004      194.116075399200014         1        27       194      699.5131240795      759.6239812364      796.6593203491
     -194.458134483200013      193.513310540100008         1       194       141      691.0894680109      774.3803654660      787.6977102204
     -194.838536925900002      191.175954548199996         1        65        32      714.9425389049      733.1778455862      766.4129959817
     -193.932560504900010      191.001506280900003         1        31        49      694.5173296268      760.0387688976      796.2407334532
     -194.216140696400004      199.286113021999995         1        49        47      701.0740498400      752.5400546054      798.1889322603
     -194.204822225500010      199.481171630999995         1        47       414      701.6769612774      758.4852272089      794.0792369768
     -194.250695804700001      197.856248670100001         1       414       143      711.0899810293      751.9696799829      789.4835330289
     -193.999989211100001      191.072337500799989         1       189       415      719.9758922188      738.7790920496      824.7199920598
     -194.116173389399989      190.852509361199992         1       415       416      718.9059844412      738.6147653159      830.1526019536
     -194.116841346400008      189.361631329799991         1       416       417      722.0167263187      735.6977647878      825.8391136457
     -194.119902018700003      191.580266065899991         1       417       418      725.4704813327      735.8389776584      821.5307241025
     -193.989564697199995      188.359925408999999         1       418        24      728.9524816554      732.0791597297      807.7389453366
     -194.028574972499996      195.099943900299991         1        24       419      704.7173215416      754.9656515035      817.7199861628
     -194.074273649100007      194.716464374299989         1       419       419      706.6293768899      750.3634462853      806.7285571130
     -194.195429839799999      199.259893658000010         1       419        45      708.3690896588      751.7500965720      803.2750324654
     -194.092722753400011      196.525002511600007         1        45       140      706.8664891097      750.8438493351      800.9843197224
     -193.951107385099988      184.479162097099987         1        73       420      705.3799188178      755.3000050459      785.8129363544
     -194.451336123000004      191.336452355599988         1       420       421      711.3843954982      758.1952740723      792.6738723644
     -194.450888858399992      192.467456602699997         1       421       218      714.8741603695      756.0815578345      788.0423915681
     -194.698846696700002      192.586695732200013         1        61       422      705.6834325681      742.7482912172      782.3893495195
     -194.759124263800004      196.608152567899992         1       422       123      702.0740712350      750.7155965764      793.5915163778
     -193.782552632700003      189.902084524900005         1        40       232      698.4743918627      763.9664523243      787.6314455013
     -194.175308142700004      188.453522644999993         1       232       423      715.2403794522      738.9874371181      792.8348952864
     -194.310344596400000      192.225033551100012         1       423       424      715.0174940293      743.1477036064      790.7241241033
     -194.579798695800008      197.889275961700008         1       424       425      717.0689465465      736.0732520168      795.1444227280
     -194.667424675200010      195.188651273999994         1       425       426      713.3150533718      734.1854068624      800.0358631007
     -194.647720545999988      195.258051564400006         1       426       427      703.8755675196      755.1465256411      786.1693970356
     -194.631581852599993      193.148836384100008         1       427       428      705.0885363214      743.9268754784      797.2659967242
     -194.616529553699991      192.500192045500000         1       428       429      703.1028291643      742.8807178841      801.8436314431
     -194.698442058000012      195.047344778499991         1       429       430      705.0633912953      738.1870577187      803.2969448228
     -194.579850228800012      192.757314869800013         1       430       239      709.5369593194      735.4793482817      795.1367675410
     -194.418674412600012      195.568700625800005         1       239        21      717.8499329554      733.7256416020      796.3781769069
     -194.528178385699988      189.748442880200002         1       213         3      719.6437341983      735.6430633780      791.1178237438
     -194.414151492600013      192.214686229100010         1        88        20      713.6150643455      747.6297316113      773.0229492401
     -193.981095598899998      189.732854170600007         1       138       431      696.7133903175      762.7402258263      799.0416065892
     -194.143630889200011      190.906240789799995         1       431       432      695.7077793679      764.8161591835      816.7098048195
     -194.537741191500004      192.051032526000000         1       432       235      714.4652598104      736.3844350395      812.6222972499
     -194.395508622600005      194.917028264999999         1       235        20      717.0211304848      740.0170304100      788.8228207171
     -194.379898295099991      193.536539332500013         1        98       236      699.3303951826      759.5746078493      811.3307133696
     -194.591015219300004      194.262520078400001         1       236       237      692.4742695623      760.7907188703      819.6452514517
     -194.407598044499991      194.795397828299997         1       237        25      697.5094644317      763.9707946483      812.7368130641
     -194.506883401399989      190.272919581800011         1        25        25      710.5193786381      745.6735860469      787.6556376325
     -193.833576197199989      192.337375752300005         1        40       433      702.0372229197      761.4876057153      788.9483178710
     -194.106498192000004      195.542013063300004         1       433       434      704.7226700571      755.2236808690      802.1247404437
     -194.097259865199987      193.302592588099998         1       434       435      708.2613085869      754.2422274351      792.2020299215
     -193.943328390599987      192.542077506699997         1       435       436      709.0196363391      760.5152654037      789.9154384036
     -193.951066386599990      192.232001386399986         1       436       122      708.9576535335      764.2920115158      789.6867973038
     -194.770861754399988      197.900311859400006         1       122       437      703.2300116599      766.4652887590      776.3230299649
     -194.716126258700001      195.427229466799986         1       437        34      705.2366368841      748.8356929631      776.3797208089
     -194.838369594299991      192.997468995300011         1        34        32      713.1885366420      734.4943846896      769.4039949881
     -194.881718958100009      193.753799886299987         1        32        33      716.2639921895      737.0703425494      765.8913576531
     -194.787296130500010      195.582673380199992         1        33       147      714.6307986247      743.4834732623      767.7662883240
     -193.959836149599994      193.599277032799989         1        22       438      712.4342327283      753.7238738506      793.9481405464
     -193.983297820600001      197.746042784100013         1       438        49      717.9620152275      750.6241010102      789.2377247056
     -194.364856733200014      195.951157716199987         1        46       439      714.3217546891      736.5746262992      807.1588211210
     -194.887368639800002      196.771099401899988         1       439       111      716.9512633340      740.8520256204      764.6394639419
     -194.906704042000001      191.723868342000003         1       112        34      722.7764420444      727.1474867984      765.4230923740
     -194.210866475300008      193.225011386400013         1       163       440      714.2486744550      736.3657915018      805.8205362507
     -194.223879923800013      194.165749664999993         1       440       144      708.5824843575      742.0579886885      809.2778333007
     -194.309579129000014      193.988789468300013         1       110       247      725.8100757848      737.6313758830      783.8888574974
     -194.842572844599999      192.717869812200007         1       247       163      713.5364716273      734.3726921065      771.6761881685
     -194.427592903999994      197.206780962599993         1        32       441      719.3228135727      742.1388095128      792.1640012298
     -194.561686837600007      194.678829100000002         1       441       213      717.5529354030      733.8022801393      809.6917586476
     -194.528178385699988      189.748442950499992         1       213         3      719.6437342185      735.6430634025      791.1178236878
     -194.526848793800013      195.505234976999986         1        89        89      716.2013567812      739.8401051785      801.6677177599
     -194.526848793800013      195.505234993599998         1        89       132      716.2013567351      739.8401052190      801.6677177567
     -194.814835403300009      192.187873605899995         1        61        31      713.4376945785      732.8711142671      771.8137930284
     -194.101476539900005      197.586447598400014         1        86       442      717.4230069198      750.1647849392      787.0868005128
     -194.119333178500000      197.250798357999997         1       442       443      711.4078151467      746.8558411238      806.2645892806
     -194.551674541500006      193.322678341600010         1       443       444      700.1642909963      763.9176938808      789.5414547439
     -194.571765198300000      192.772298189299988         1       444        32      707.9790657842      754.7382000699      780.0443456325
     -194.571765198300000      192.772298146699995         1        32        43      707.9790659927      754.7381999064      780.0443454970
     -194.872645801299996      193.612671090800006         1        43        34      712.3023166594      733.0429505961      772.3841706705
     -194.899434112899996      196.307120472399987         1        34        34      714.6246206505      735.3729518055      771.7945074898
     -194.795183096100004      194.228019258300009         1       400       268      716.0544581620      732.1002995789      777.7682258411
     -194.302186598499986      192.063638849099988         1       268       151      706.9123003562      758.1573591419      791.9230209599
     -194.302186598499986      192.063638891099998         1       151       151      706.9123004935      758.1573589423      791.9230209902
     -193.931654898400012      191.616336693300013         1       442       445      716.1152272998      744.0711203040      804.9418752301
     -193.809397737399991      189.182161676600003         1       445       446      723.5204635268      744.5520664478      794.5819922600
     -194.579663748000002      192.188103267799988         1       446        44      712.6270558422      736.7182328601      777.8133243394
     -194.571765198300000      192.772298214599999         1        32       444      707.9790658675      754.7381999675      780.0443455950
     -194.413942810500004      196.578194632699990         1       444       154      718.4292233127      765.4975121138      778.6309397477
     -194.802053310699989      194.046551021900001         1        61        61      713.8629527690      728.8043321006      779.2112754941
     -194.802122247900002      195.760629301499989         1        61       148      710.6413383686      741.1314087044      775.1527891974
     -194.034560281399990      197.815955676100003         1        22       442      723.9041787998      748.2595381916      774.3654255559
     -194.086389626099987      194.981300991500007         1       442       447      719.2013394664      744.2355478572      793.8216885432
     -194.586941476199996      194.256130914099998         1       447       448      719.1742980215      743.3981725398      789.8793962441
     -194.615565199099990      196.198482249100010         1       448       449      716.8723116001      749.2341048105      783.6613107769
     -194.534296461499991      191.223886616199991         1       449       450      711.5136793871      758.3646558122      781.9685423093
     -194.525593893099995      198.868668192200005         1       450       451      698.1429281573      781.0496336329      789.0320134351
     -194.480519410400007      195.528664469000006         1       451       151      702.3592173929      777.4793993642      782.7861865870
     -194.516243887299993      197.144930327400004         1       151       151      707.9673038466      773.6555335311      782.3351836735
     -194.050433331499988      186.266344634900008         1        73       331      703.1070045396      757.3620519229      785.1066791443
     -193.970695189400004      191.115290634600001         1       331       452      711.8697329714      754.0056008051      790.3588515682
     -194.605202225699998      197.105742696100009         1       452       453      712.1421607609      749.9467882633      785.5889889758
     -194.703935603899993      195.976474296499987         1       453       454      705.6414994541      742.5161409656      796.5437597601
     -194.623299707600012      196.558145747100014         1       454       455      704.9241101171      748.8157055978      792.4193950008
     -194.643540088700007      196.684430776600010         1       455       456      705.8757272198      752.6707870645      787.4387858598
     -194.643540088700007      196.684430723699990         1       456       456      705.8757270666      752.6707871516      787.4387859382
     -194.567173423000014      197.070745821000003         1       456       457      710.6145816228      753.4034216915      778.8724922923
     -194.621704582200010      195.859373982499989         1       457       161      713.0402706317      748.7784879103      776.0179505760
     -194.787051417800001      197.769633353199993         1       161       162      715.4349559271      735.2330318277      779.4806983709
     -194.844862369100014      197.210934584999990         1       162       162      707.9718881653      733.7060576266      783.8794394727
     -194.560763145799996      193.828345657400007         1        34        65      720.2493028215      744.7785326946      759.6907058384
     -194.563216490299993      196.071481913199989         1        65       163      711.9705936443      751.1172215415      765.5956619844
     -194.616016024299995      189.594528272600002         1       148       113      717.0296398241      732.2266805081      765.9846168839
     -194.518012653499994      190.193817833100013         1        26       109      719.9754906154      741.3933024507      768.3964984431
     -194.400024218699997      196.834224893900000         1       109       458      716.9427364892      742.7906811714      793.1080133898
     -194.318111366500005      197.377192357799998         1       458        31      719.7279552850      739.9309428551      794.0798421854
     -194.325670804900000      191.903709759500003         1        88       122      718.2542340669      747.8334251959      776.5708637050
     -194.911424327300011      193.174660486699992         1        34       163      716.6693919083      731.4424259068      771.1446215756
     -194.440912150700001      196.847322412599993         1       247       459      720.4655409037      743.3223737069      776.8721916468
     -194.275453217799992      195.362858117600013         1       459       460      726.4595007356      741.7359167881      788.3365402594
     -194.854062096400014      193.853709055899998         1       460       115      737.9651162437      742.2693610198      748.4271521159
     -194.083557878600004      198.583741040299998         1        45       461      706.7747693565      756.9790659931      794.0565389153
     -194.076212499399986      197.701447732300011         1       461       412      704.3474396910      753.7583284187      789.9950824553
     -194.077452054199995      198.366471205099998         1       412        46      703.5948970417      752.8215350462      790.9435764782
     -194.144549200900002      199.237830405399990         1        41        41      709.4818155365      758.7762627317      784.1860791519
     -194.371517583199989      193.819020247600008         1        41        59      710.4442550589      742.1484065299      795.6154004319
     -194.213355892399989      193.686952682800012         1        59        34      704.4666384511      754.3653134719      787.5803372394
     -194.838536925900002      191.175954672100005         1        65        65      714.9425391268      733.1778454096      766.4129959879
     -194.350841221299987      197.025164498000009         1        65       462      726.2628870635      741.0926027371      785.6440599085
     -194.432880747399992      190.652307021000013         1       462        74      712.5471682005      734.0355934110      812.2315973133
     -194.368622149200007      194.913783844899996         1        74        32      719.0237899017      737.0252433992      791.3091708334
     -194.532781788899996      195.364492555099986         1       111        33      725.4301530044      747.8416671031      752.6253629601
     -194.687492418599987      197.364383701399987         1        33       120      701.4735324002      761.1981169909      773.2019602183
     -194.142636199599991      200.338982159199986         1        22       442      714.3891040267      752.0873960196      791.7933688563
     -194.021262505900012      190.840068754300006         1       442       463      706.0480151978      754.2489694918      796.2510645208
     -194.166167425899999      186.621806770000006         1       463       464      717.1113278994      732.0793476723      821.8219734008
     -194.178395892699996      192.868976464899987         1       464       465      717.1769431067      734.4263672071      818.0919990550
     -194.130452724500003      192.013168333900012         1       465        61      718.4259482233      734.1478820750      816.7342339619
     -194.050322553499996      194.282902967500007         1        45       201      706.9146527024      755.4815795592      795.7768637219
     -194.540299770500013      188.106104754499995         1       129       285      717.2904887761      736.5495852831      796.9944515825
     -194.866838684599998      195.524314718699998         1        44        44      721.3590451088      731.6994442131      766.2970455720
     -194.024797542800002      196.252386662800006         1        86       185      720.4098075176      749.3167245422      780.0496907067
     -194.201233752999997      196.526466831100009         1       185       155      716.1636018579      743.3503241324      808.5980075433
     -194.571521649799990      196.798407665799999         1       155       156      702.2024604518      766.4749316215      789.0479756805
     -194.076976074700013      185.528313829799998         2        29        29      713.1233363784      759.9806415101      786.5424273382
     -194.512682787100005      190.090307594699993         2       103       466      709.6286460466      748.8370062229      751.7599776587
     -194.533821628600009      195.649997025700003         2       466       230      708.1248418478      749.2779779428      762.6336890086
     -194.412593355799999      196.705675609699995         1       198       197      717.8657200171      744.9639135942      775.7711430015
     -194.625889228299997      193.826342931600010         1       196       467      702.8143152637      743.4090752134      803.1998255164
     -194.698917427299989      195.521388478299997         1       467        36      694.5244852132      754.7400768517      800.6340515914
     -194.471536934900001      194.960256211699999         1        36        36      689.4756174972      775.4268765973      790.5908648868
     -194.697998380299993      196.537964532600000         1        36        61      695.5954272389      756.4810130188      795.8302446901
     -194.360142506500011      194.648957373000002         1        65        98      702.7030027518      760.9395781062      787.4672017030
     -194.401336254699999      192.417958457800012         1        26       468      717.5407829753      747.9601662571      772.3435545510
     -194.456150955200002      195.066223730300010         1       468        88      715.4652063715      747.0344075576      792.4142446588
     -194.086389626099987      194.981300997099993         1       442       447      719.2013395682      744.2355477114      793.8216886535
     -194.642216567699990      197.160772367699991         1       447       155      716.7178883609      756.1124306116      779.1090407344
     -194.401321192199987      195.308564392300013         1       155       469      711.5938513707      763.5253051931      790.4814907984
     -194.388642631300002      195.610567894500008         1       469       469      721.0263682200      751.1030280737      790.0099687849
     -194.635470013999992      198.128929313500009         1       469       470      719.0160202959      753.0914932887      795.2017922370
     -194.593219172999994      200.166961464600007         1       470       471      709.7766260500      763.9441225500      802.4968598023
     -194.345475629399999      194.882743985500014         1       471       154      704.8739353432      769.1404343803      800.8552887767
     -194.345475629399999      194.882743878100001         1       154       154      704.8739352023      769.1404344881      800.8552888721
     -194.579042235200006      196.597914557199999         1        61       159      717.1832920754      754.0797323365      757.1348079932
     -193.983698152199992      200.090617758700006         1       159        96      699.1690799377      774.5334283324      784.1267122828
     -194.055134399200000      197.077391933299992         1        96       158      696.4217876958      773.5554731205      789.9194577941
     -194.232062145599997      194.019259549999987         1        23       313      709.3321129283      748.5824893095      790.1658656712
     -194.205987899500002      193.970255559000009         1       313       472      718.5288721698      743.1268233172      792.2051661975
     -194.071131095200002      194.201146557100003         1       472       163      739.3471466993      745.8890566209      770.9469625858
     -194.053018449799993      189.074740877500005         1       116       116      711.8314372895      756.0021955077      773.2336009692
     -194.839690494600006      192.541874375699990         1        31        31      714.5785572631      734.6163517207      770.6162336247
     -194.425323772700011      191.707265311500009         1        31       473      714.2229772338      734.7129766998      796.0034406409
     -194.234195282700000      188.711933417599994         1       473       474      704.4920454050      744.5944552799      801.9713501936
     -194.275370740200003      194.244714356700001         1       474       336      703.9966969812      753.3994087917      795.6821970146
     -194.199187005400006      201.971203874899999         1       336       475      706.1282686782      768.8275992099      793.6534855887
     -194.203526457999999      202.833995635700006         1       475       475      705.1833105189      770.0255854512      793.9818806383
     -194.197285328800007      203.834921406400014         1       475       476      686.3384977737      778.9728015652      826.6979984559
     -194.111179422699990      201.258704644700003         1       476       477      690.3715047234      778.1151186655      820.9520472633
     -194.200105524900010      202.713384115100013         1       477       478      708.2969694420      761.2874569023      795.4860002543
     -194.029384464700001      197.327606768799996         1       478        93      723.8909613118      756.6922299810      776.2122439193
     -194.023393913799993      202.575260440800008         2        93        93      726.8102982966      755.3095163482      761.3928807071
     -194.080696611500002      194.931771641500006         1       442       479      718.3556665177      745.6857048197      805.3032524649
     -194.059806881399993      195.019549068999993         1       479        52      714.8226959109      745.8508286724      819.5607506515
     -194.554920830599997      194.196628802199996         1        52       239      701.1096677562      754.6351071399      810.5082995937
     -194.661715171699996      193.895279316099987         1       239        62      713.0809948312      737.5317256694      775.6984260706
     -194.387711164499990      191.182723791600012         1        62        21      720.1092244639      739.0975493855      763.3347121611
     -194.392494123500001      193.660594851899987         1        26        26      719.0275212790      756.1325926370      761.3810660805
     -194.716126258700001      195.427229533900004         1        34       437      705.2366368631      748.8356931966      776.3797208466
     -194.770861754399988      197.900311850999998         1       437       122      703.2300116973      766.4652887584      776.3230299191
     -193.833576197199989      192.337375757300009         1        40       433      702.0372229676      761.4876056451      788.9483179776
     -194.106498192000004      195.542013044300006         1       433       434      704.7226699590      755.2236809329      802.1247405038
     -194.095618470500000      195.033938295300004         1       435       480      707.7323687636      759.0444390011      786.8835150481
     -194.235731826200009      194.893800042200013         1       480       481      714.9510554400      753.7464606252      787.9454326695
     -194.233543127100006      195.641936813600012         1       481       482      721.1855036374      746.4898597428      796.5984064503
     -194.737289553000011      198.938564240700003         1       482       483      709.6651900367      755.8471163633      786.1305451933
     -194.602454514700014      196.594669595699997         1       483        55      701.9341639111      756.5558108738      800.7539829255
     -195.090000483700010      197.748421366000002         1        55        54      694.4074999316      750.9826653186      797.9717268154
     -194.704878183099993      195.462838884599989         1       196       188      703.7159207616      748.5167606634      797.9656506609
     -194.683837446500007      196.270512012700010         1       188       246      704.1826233705      748.3260462043      792.5021527157
     -194.873272940400000      195.351067703100000         1       246        31      713.4194591338      733.4200362572      776.7853839900
     -194.273221210400010      193.176080903599996         1        35       484      700.3762547354      761.8361238015      797.0840304484
     -194.715789232300011      198.752039851700005         1       484       485      688.1800297170      748.8446549367      849.8048535897
     -194.592908607499993      195.489574328600014         1       485       486      684.6847726322      759.4499206995      832.3526928598
     -194.477534572800010      197.528031746500005         1       486       487      692.6706467607      771.4508265397      804.9745658117
     -194.614641320799990      197.089003671900002         1       487       122      691.1329588164      786.1024675582      787.3453655206
     -194.720693286299991      195.609251515300002         1       122        53      712.2258764291      743.4095234498      777.2847115511
     -194.559710565899991      193.846941577800010         1       213       133      715.1874612695      736.2365746042      806.6416472382
     -194.119333178500000      197.250798337100008         1       442       443      711.4078151179      746.8558411535      806.2645892926
     -194.602326833400014      196.960848695999999         1       443       488      708.5846070606      755.2999710599      789.2650965989
     -194.542905676700002      193.889128145200004         1       488       489      708.7466714103      755.7394093954      789.8846434980
     -194.536112257000013      192.124362735900007         1       489        34      715.8833647001      747.1744617912      777.0340142842
     -194.907285635199997      196.279683622499988         1        34       159      710.1972979731      740.6652363738      771.5327251894
     -194.338052252199986      192.621478068199991         1       193       490      699.1223451036      763.3119398750      788.3141552757
     -194.490820029699989      196.267832481699998         1       490       167      699.4914029160      764.1910339465      787.7968266624
     -194.422091288800004      195.707295168099989         1        27       193      695.4380787279      763.5825159754      795.6776230989
     -194.467547145899999      194.219378128800003         1       193       194      693.7894605454      768.2163136409      789.8965543734
     -194.339116327600010      188.556591261699992         1       194       167      699.5269538354      763.6462845655      784.3866899042
     -193.954482778400006      193.275707296500002         1        40       491      700.7444175406      769.5603558848      775.2156968021
     -193.961019784000001      188.876147789700013         1       491        73      706.5879405694      761.6529061366      771.7814754558
     -193.840989589600014      185.077321346600002         1        73       492      711.3259011807      748.7223376038      787.1078175682
     -194.422456689900002      192.198168729499997         1       492       493      713.6199641530      736.3067366475      818.7314231866
     -194.089832265399991      190.156978173699997         1       493       494      711.7280862859      745.1989024188      803.0013053834
     -194.504536496700013      195.832702034600004         1       494       495      714.4888632062      740.0193796252      817.0897237747
     -194.516477565499997      195.023697397200010         1       495       285      717.1305883141      739.3462189078      810.9601344699
     -194.464357478700009      189.872126197099988         1       285       496      716.1723571641      748.2232597677      789.5234826205
     -194.528651285899997      191.618548779799994         1       496       496      712.4239482504      749.1206592828      787.9048797154
     -194.528651285899997      191.618548704400013         1       496        25      712.4239481424      749.1206593558      787.9048798469
     -194.602326833400014      196.960848691299987         1       443       488      708.5846070437      755.2999710577      789.2650966458
     -194.542905676700002      193.889128161999992         1       488       444      708.7466714006      755.7394094136      789.8846435030
     -194.551674541500006      193.322678387299987         1       444       444      700.1642909804      763.9176938179      789.5414548953
     -194.846556815899987      193.576058472299991         1        33       247      716.2365664747      736.1062258619      767.1241718763
     -194.907285635199997      196.279683615099998         1       159       159      710.1972979952      740.6652364115      771.5327251076
     -194.032747449499993      194.833806664500003         1       157       497      701.0768286359      760.9531088582      797.5830833957
     -194.106184322899992      194.805543215499995         1       497       412      700.8630267294      766.4738223127      789.0586311164
     -194.212887553700000      197.870148132200001         1       412       498      699.5676730969      761.8473388112      790.5030448733
     -194.176244128999997      199.483582214800009         1       498       434      703.4647489405      756.4787232386      799.0710030894
     -194.201254521500005      197.599423406000000         1       434       499      708.6394829546      750.1915236635      795.9396271335
     -194.717626635100004      195.896192893299997         1       499       146      719.7100083955      732.3485423231      779.2528200426
     -194.525579564699996      185.266450066700003         1        21       213      720.1667017514      734.3089265626      782.9606277560
     -194.559710565899991      193.846941551399993         1       213       133      715.1874612781      736.2365745866      806.6416472427
     -194.433704231000007      196.804100392500004         1       133        62      703.9103728779      746.6824377507      811.9565057614
     -194.539190498200014      193.031058873400013         1       159       155      719.5964217982      746.7182877963      773.5551563084
     -194.463150853200005      196.378273117300012         1       155       500      718.0231240431      758.1688836915      784.8965870501
     -194.515016036699990      196.198693692400013         1       500       501      717.2722176597      756.2312666407      794.8380836823
     -194.371920647200000      196.840424071699999         1       501       502      704.8165470498      773.7315213321      791.7725482871
     -194.345475629399999      194.882743962700005         1       502       154      704.8739352844      769.1404346861      800.8552886096
     -194.520984735799999      193.164962181499988         1        67       148      724.2313000148      735.4228554737      757.9601756644
     -194.540428036900011      188.002880926300008         1        98        21      716.4204498622      737.6908054147      776.3976954125
     -194.387862023699995      192.119557005600001         1        27       160      699.8067292634      761.1680604986      784.1463625772
     -194.376275627899986      195.374189659299986         1       160       103      707.1956324501      753.4674515361      777.5053452572
     -194.757788433600012      193.864479573799997         1       145       146      718.8378408669      731.5656899513      773.1541745770
     -194.730403113899996      190.412046623700007         1       146       148      717.7339757429      733.4706791921      769.3540776880
     -194.878464381399993      194.884061528500013         1        34       409      715.0050242258      736.1554391350      766.9268967922
     -194.880241643500000      197.438133477500003         1       409        43      712.3814088059      735.1194400931      774.2259484736
     -194.747394271199994      198.959868734699995         1       165       164      710.9483580905      757.2571112629      762.9759722697
     -193.993618055599995      192.747143899099996         1       130       503      707.3696045996      758.9045958685      794.9488642017
     -194.532141589699989      196.578266973000012         1       503       504      708.9293206523      754.7595216869      788.3644650220
     -194.417323470100001      198.920583329500005         1       504       505      702.9560794711      769.3110219372      787.6515361099
     -194.410690386900001      194.222511927200003         1       505       506      700.3053917542      780.1552876256      785.7794234784
     -194.667851452799994      193.402342681100009         1       506       507      705.9900468644      763.7698249773      785.3503205391
     -194.691823533100006      198.106725017799988         1       507       508      701.9326585636      767.9449857381      787.3713152539
     -194.393679011600000      196.786434421699994         1       508        26      712.7781941180      767.6128534955      773.0965714848
     -194.240373078900006      192.530410229900014         1        49       144      707.3017885636      741.5577764991      802.9066617002
     -194.240373078900006      192.530410227700003         1       144       144      707.3017886546      741.5577764651      802.9066615372
     -193.942101253900006      189.010945952899988         1       491       509      706.6733895053      765.4290196414      769.3917969051
     -194.100044424599986      201.092024972399997         1       509       135      695.2991036498      778.0968666253      793.3647210442
     -194.058087436400001      197.063713592699997         1       135        24      695.3091580817      768.6589962629      800.4505509812
     -194.325670804900000      191.903709688499987         1        88       122      718.2542340270      747.8334253061      776.5708636978
     -193.951107385099988      184.479162192699988         1        73       420      705.3799188991      755.3000049699      785.8129363602
     -194.451336123000004      191.336452323600014         1       420       421      711.3843954940      758.1952741015      792.6738723136
     -194.540697722700003      191.618844954699995         1       421       510      699.7846571564      762.8313133891      788.9120172735
     -194.511951065599987      195.207804652699991         1       510       511      716.7693115250      759.2908145688      779.9552742069
     -194.476487448999990      190.505474615100013         1       511       290      726.1596863284      739.8478082620      765.3897504100
     -194.506385795099987      191.852035735100003         1       290       198      722.0674946595      740.4399097382      759.7476655108
     -194.489327407899992      191.627171094299996         1       103       512      722.0690251309      743.3254789156      748.6236380687
     -194.349776933899989      192.581343035200007         1       512       268      727.1798599565      743.6181172340      757.7864960884
     -194.838726190800003      197.660255532200011         1       400       247      714.1869279498      736.6894185173      776.4789508852
     -194.540235555700008      197.191265146799992         1       164       513      708.0492517517      760.8744291316      774.0263137828
     -194.682795171099997      195.870118636000001         1       513       513      694.2648851955      759.6910843076      790.7480910069
     -194.682795171099997      195.870118634100010         1       513       514      694.2648851461      759.6910844316      790.7480908655
     -194.336913533099988      190.101370089600010         1       514       447      717.3899815199      755.6486540082      784.9591984014
     -194.642216567699990      197.160772354899990         1       447       155      716.7178883702      756.1124306142      779.1090407229
     -194.300347708200007      188.141342264799988         1       231       194      710.7854252003      752.7232123535      772.3311439158
     -194.471536934900001      194.960256216700003         1        36        36      689.4756176122      775.4268767042      790.5908647434
     -194.844862369100014      197.210934556700010         1       162       162      707.9718881618      733.7060576241      783.8794394307
     -194.108035916999995      196.040982420700004         1        23       515      707.1627859143      751.6766800876      801.0237815267
     -194.211369182200002      189.909387060200004         1       515       516      725.3254313336      741.5717849826      783.2143967476
     -194.188258888799993      193.250285665500002         1       516       517      724.8129898532      751.1206897150      777.4327011977
     -194.187329511400009      188.776284998400001         1       517       518      717.9696937168      740.0708792433      789.5782787668
     -194.354594144999993      194.004376769400011         1       518       519      715.4984141234      720.8577315997      836.0393050137
     -194.459804944799998      195.860193226299998         1       519       520      697.3220217233      742.5916750008      835.0417790257
     -194.074064538599998      189.246219644900009         1       520       521      710.2336718220      736.8401805622      805.6718174626
     -194.074064538599998      189.246219556299991         1       521       522      710.2336717009      736.8401807991      805.6718172366
     -194.058563636400009      194.059159228400006         1       522       157      704.3934070940      748.2721866445      806.5790124385
     -194.036790463100004      199.274554710699988         1        31       523      702.0589817720      754.7671320228      809.7901388171
     -194.114322826000006      198.864331721000013         1       523       524      697.4632056868      753.1238334193      816.6885575675
     -194.056314788700007      199.315901076800003         1       524       113      699.4874110924      755.1134347186      809.7336387423
     -194.651331845100003      188.651402484100004         1       113       175      716.8846108073      731.7881509045      768.0967933690
     -193.828005892499988      183.198661729700007         1       331       525      703.1837219659      754.9075308388      776.7562549284
     -194.730097829300007      194.060773534300012         1       525       165      713.9265567393      742.0749727804      768.4047292067
     -194.708773545000014      198.059479227899999         1       165       402      703.8068397205      755.4743527889      778.6757445124
     -194.102399768800012      196.780267930099996         1       113       172      707.0443193719      754.4021326428      787.1887304208
     -194.351086896200002      191.467605321000008         1        65        62      719.3683761696      745.4875313424      777.0866698442
     -194.868736191500005      193.890599824399999         1       163       159      711.8723693234      737.1590839259      769.6856339385
     -194.535097093600001      193.237984459500012         1       159       447      726.0159620865      739.5050577357      777.5166008950
     -194.586941476199996      194.256130921100009         1       447       448      719.1742980981      743.3981725120      789.8793962057
     -194.615565199099990      196.198482236300009         1       448       449      716.8723115591      749.2341048608      783.6613107690
     -194.527404928799996      197.012239197599996         1       449       153      711.8454190395      766.9975772236      777.2392160738
     -194.024797542800002      196.252386628199986         1        22       185      720.4098075579      749.3167244274      780.0496906382
     -194.167614345299995      190.995063657000003         1       185       184      725.6782092001      736.5005891860      813.3003089712
     -194.024797542800002      196.252386617000013         1        86       185      720.4098075314      749.3167244523      780.0496906585
     -194.024797542800002      196.252386621099987         1       185       185      720.4098075737      749.3167244194      780.0496906386
     -193.936845490699994      196.723138624600011         1        40        40      704.4593960174      765.0016236146      789.4815010778
     -194.203920825599994      193.239394091599991         1        23        23      697.5474209763      756.9055124942      798.9428938414
     -194.193110882599996      196.376779189199993         1        23       526      705.4688707560      746.7048907767      804.2212339916
     -194.452930812000005      192.954560426499995         1       526       527      719.1037197130      740.6409561564      789.0153969938
     -194.426007225099994      193.326847238600010         1       527       528      719.9039480581      735.8236833927      790.0543140082
     -194.526824262300011      195.342451249800007         1       528       529      712.9491222062      743.9327941255      793.6870197076
     -194.504663786999998      192.595163862499987         1       529       530      706.3573443745      746.8254170399      798.6678422373
     -194.506576263900001      190.773586111100002         1       530       531      717.1908450888      734.8379462657      793.0153487512
     -194.353318164400008      190.909292169200000         2       531        88      721.5728927726      734.2099003771      800.9067358419
     -194.774786941999992      195.700319229400009         1        31        31      718.3047007882      737.2286571709      769.9340434583
     -194.774786941999992      195.700319220399990         1        31       146      718.3047009056      737.2286571612      769.9340433488
     -194.748792553500010      195.859865236500013         1        39       186      710.0379052735      743.4543976380      786.8362164017
     -194.404273661899992      192.520081458699991         1        41        41      715.6920090818      732.8248391634      796.6446660184
     -194.404273661899992      192.520081457000003         1        41       532      715.6920090275      732.8248392490      796.6446660304
     -194.250393002399989      192.219538892200006         1       532       532      713.8324187331      738.9923995349      791.6771052960
     -194.053018449799993      189.074740877799996         1       532       116      711.8314372815      756.0021953937      773.2336011048
     -194.700577067799998      197.608039954600002         1        62       121      701.5056042836      753.3256459142      778.2544568387
     -194.667028375000001      192.959512455399988         1       121       120      701.0589691593      754.7653999628      776.7271682043
     -194.651331845100003      188.651402480999991         1       113       175      716.8846109114      731.7881508270      768.0967933782
     -194.339116327600010      188.556591275500011         1       194       167      699.5269538465      763.6462845701      784.3866898881
     -194.491117780699994      193.875493000700004         1       167       168      699.0215375974      767.6979009701      783.1676915451
     -194.132501293600001      193.537860633299999         1       136       533      715.8804361066      747.1973040986      804.4151689827
     -193.980597706499992      189.779329260600008         1       533       534      713.0662618632      749.4398797677      793.4591946047
     -193.970598177600010      192.139732422000009         1       534       411      712.4093338827      755.1897758781      790.9118615791
     -194.010495072299989      191.845694173999988         1       411        41      698.3096620022      766.1934732530      788.8639096782
     -194.610832814699990      193.394617913600001         1        36       188      701.6566884103      749.6865497849      797.9701592674
     -194.456722741199997      194.232503939400004         1        27        36      691.4835654862      770.3478695248      791.3198360067
     -194.089868382300011      192.172804236399998         1        39       535      721.2402060515      744.9921126096      791.2905417253
     -194.050713766699999      191.507336110900013         1       535       536      721.0445394432      755.4492443466      803.4563919820
     -193.950137540300005      189.444695876699996         1       536       183      725.5504521121      751.2344408613      788.0652716872
     -194.506576263900001      190.773586071300002         1       528       531      717.1908450105      734.8379462852      793.0153488223
     -194.528156663999994      191.541724963599989         1       531       186      715.6577254396      734.1769310662      792.1529324936
     -194.661715171699996      193.895279268499991         1        62        62      713.0809949594      737.5317255806      775.6984259267
     -194.651608126000013      192.040090961000004         1        61       537      718.0354620657      725.5206091858      782.0600679374
     -194.617661922600007      192.888403975300008         2       537       174      708.6695012876      733.3408603984      789.1368932177
     -193.931091573400010      192.114117277100007         1        26       538      703.2232322274      770.0103897847      777.0174525245
     -193.991866437800013      187.330771862400013         1       538        73      705.5467685142      761.4317919609      792.7487086916
     -193.924464259199993      182.496554522999986         1        73       227      711.8030913874      746.0186267619      798.0973849356
     -194.459115862299996      190.539922740399987         1       227       110      718.8432478764      729.4444056945      810.1831959112
     -194.478484512300014      192.656043028299990         2       110       110      719.2554611279      730.8145813530      807.5262484430
     -194.438451630600014      191.516957744400003         1        74       191      715.6808970512      734.1283763062      814.9810951906
     -194.205791990199998      192.423433741400004         1       193       539      684.6176078147      789.2107762912      799.4440901525
     -194.275430686899995      191.272309684400000         1       539       540      688.5603077312      776.5980567702      808.2196655459
     -194.226482777099989      189.691922569500008         1       540       541      699.0312094999      780.0546576254      798.1369595925
     -194.179558087000004      193.025379470500013         1       541       542      705.7131111422      779.9255226007      791.7177322233
     -193.993363022199986      190.013380528400006         1       542       543      722.3958924139      772.1632766340      776.9182057073
     -193.998675469299997      189.791644115200000         1       543       544      720.5186022438      772.7914731912      779.0289347183
     -193.788865659200013      184.254896482100008         1       544       172      711.3301924861      760.2090130319      784.8022836660
     -194.347685109600008      190.637001253100010         1        35        36      703.4243402137      767.4533768422      780.5391103339
     -194.639141385199991      186.190675426399991         1        65       545      721.8306535126      730.3814568348      763.6792195489
     -194.598974205600001      187.294919087700009         1       545       546      722.1736128157      730.8995661339      762.4383554139
     -194.601207023200004      190.130734552200011         1       546       546      723.2312538200      736.2227263264      757.8464497900
     -194.601207023200004      190.130734574099989         1       546       547      723.2312538190      736.2227263107      757.8464497987
     -194.210923257300010      198.589527288600010         1       547       170      701.8502129250      765.3583693933      780.3246870543
     -194.331816962999994      190.341688155899988         1        27        29      699.8330568599      757.9783420253      789.6435010357
     -194.470360798299993      194.210081942500011         1        29       195      698.8828812934      762.0923089380      788.3006189010
     -194.389616552299998      193.120320334000013         1       194       194      713.1118844888      752.9250949331      765.1627697327
     -194.393647581200014      194.041466512299991         1       194       105      711.8637303056      754.1706445165      763.5578345179
     -194.460829253500009      192.054624589300005         1       105       210      727.9826473798      740.3540704998      753.2588101014
     -194.625889228299997      193.826342944599986         1       467       548      702.8143152027      743.4090752409      803.1998255973
     -194.697489091300014      195.839283724100000         1       548       196      703.7028322104      745.4445764140      800.2222741256
     -194.381203251599999      189.668194268399986         1        31       549      725.0122117537      735.5273657598      757.4627587093
     -194.348948460099990      187.849093441200012         1       549        21      722.3193582747      735.9103572900      761.0777984754
     -194.532467832099996      191.153754392299987         1        20       187      727.8402541632      729.9280562537      765.6131104980
     -193.840989589600014      185.077321583800000         1        73       492      711.3259013246      748.7223373342      787.1078176220
     -194.468610785700008      194.591500765099994         1       492       227      718.6984873599      728.9793699432      819.5431213695
     -193.685367160200002      194.880000932400009         1        59       135      694.8466276624      781.4287727422      786.9113074587
     -193.974466986300001      194.739986307900011         1       135       135      692.6722502680      767.0668187332      791.5688132501
     -194.465251524800010      194.718695208700012         1       166        62      711.6658421607      753.1437205413      767.3468322381
     -194.711973949100013      198.491305029500012         1        61       176      701.0094299415      759.3822105065      777.3904884111
     -194.201878043600004      194.119727148799996         1       126       126      707.7664026700      752.4044094163      811.8951357281
     -194.745664105299994      194.398676879199996         1       324       169      712.3377589336      743.3568352266      787.6281357122
     -194.507667117900013      196.079614427699994         1        30       466      716.1114852391      740.2673032582      768.5031047594
     -193.925662456800012      192.854143468100006         1         1        62      704.0004823351      761.1013693825      777.7856914359
     -194.387711164499990      191.182723794100013         1        62        21      720.1092245424      739.0975494934      763.3347120370
     -194.525891764800008      193.136296452000011         1        20       550      724.9592033889      734.3103496849      768.9753679702
     -194.345678927199998      190.267879678000014         1       550       551      720.1660906654      743.0634299052      791.4665744934
     -194.014116833799989      189.069449265099990         1       551       552      732.7396402832      749.9887520276      798.0646874830
     -194.006677473400003      191.304728039899999         1       552       553      726.2414069969      752.3636858009      806.1995492588
     -193.951392624499988      195.582151644100009         1       553       182      732.3757531011      749.0942304670      794.7353329520
     -193.951392624499988      195.582151605599989         1       182       182      732.3757530643      749.0942305616      794.7353328622
     -194.087385637399990      193.939343450699994         1       442        24      717.3156412196      746.4954154726      794.0622698577
     -194.847441166700008      193.894747065600001         1       439       554      718.8740062158      737.7833976895      761.4983358327
     -194.866838684599998      195.524314724400000         1       554        44      721.3590449347      731.6994445029      766.2970453441
     -194.873469897700005      192.160182029100014         1        44       111      719.1539761355      734.4798953289      763.4436827415
     -194.509737365099994      194.482551681699988         1       111        32      722.8821629489      749.2073010054      760.3870292801
     -194.186249980300005      190.570534618099998         1        34       163      723.4807978421      738.6808016233      798.3459633754
     -194.712432142799997      194.258652515699993         1       247       555      720.5824771437      741.4283544560      760.4286412910
     -194.567921876000014      191.083942514299991         1       555        53      716.5405640338      739.0596696127      776.8065214261
     -194.607554209999989      193.813889573500006         1        37       556      710.7434057897      750.3562366515      795.3669677660
     -194.545995390999991      194.443038249399990         1       556       489      710.1339657594      756.7039210901      793.5546526289
     -194.600787242100012      196.638965282199990         1       489       444      708.4956622824      763.6750834726      780.9672642787
     -194.413942810500004      196.578194603599997         1       444       154      718.4292233337      765.4975120254      778.6309397359
     -194.519928926599988      197.564228284600006         1       152       153      710.3830607762      769.3296509399      781.9894446127
     -193.990977643000008      187.857342700299995         1       126       202      717.5978909543      740.3658605688      823.2042858644
     -194.037632972599994      195.695691162000003         1       135        25      696.8966467913      766.0345209221      804.5404813192
     -194.019316922000002      187.824230409400002         1        28        28      713.9688668518      747.7007601224      772.5570612554
     -194.735537603500006      197.634028828999988         1        30       161      719.8738972480      740.4603514929      767.9620929110
     -194.491801908700012      191.827065742499997         1       199       199      731.3393120407      735.0409916971      748.8581866923
     -194.202002989499988      194.617083386600001         1       189       557      710.8049360232      749.9529122552      813.9932848675
     -194.801702624299992      196.443918897799989         1       557       219      711.9415237794      739.5211595584      778.3511646347
     -194.811164632899988      198.819109062199999         1       219       162      712.3752760056      735.0927606236      781.6014240271
     -194.077666106000009      197.480660050300003         1        86       558      721.9125818947      756.9990566126      777.2350667458
     -194.092061036699988      194.033329171600002         1       558       212      729.4603187918      747.9380692081      776.1087529884
     -194.542834549300011      192.736431284699989         1        98       200      709.4196086051      745.5517830505      798.4763381752
     -194.235714265100000      193.106905216099989         1       463       559      718.3266367788      739.4872834875      828.1272063546
     -194.169601745100010      191.365859167999986         1       559       560      721.2670014893      739.5071757318      831.2885564672
     -194.124877743199988      193.543065796099995         1       560       561      717.4038696907      758.6944491890      810.5083500798
     -194.138042242799997      193.659195692899999         1       561       562      715.2469078153      765.1077124017      803.8888706863
     -194.039019212800014      190.172227392600007         1       562       563      713.0247555488      761.9961088758      796.2327960834
     -194.411985203200004      194.457753547799996         1       563       564      699.2785006082      770.9365234771      807.5511061137
     -194.734695462100007      198.170501890800011         1       564       159      712.2300560632      738.8836641962      787.5588868848
     -194.892661905799997      197.360059714899990         1       159       565      715.0314522550      740.4668037458      769.8634611887
     -194.805486827799996      194.531177724299994         1       565       566      714.7692047999      738.4150806345      772.9669330533
     -194.550450330399997      197.890819487399995         1       566       165      714.5376511793      751.7063177572      766.4837909757
     -194.673803528000008      190.243029243100011         1        65        33      716.3760611901      742.9542062315      758.5586844657
     -194.787296130500010      195.582673352299992         1        33       147      714.6307986471      743.4834732540      767.7662883256
     -194.752754896099987      193.242998814999993         1       145       180      715.2628688535      732.9460714739      775.8020861822
     -194.345903061900003      190.541457865100000         1       180       179      709.4250666029      729.1092634977      811.7427541151
     -193.977140431900011      187.490230725299995         1        73       227      710.4765051023      751.6055481005      789.7306504011
     -194.749376947700000      193.912504068099992         1        43       567      714.1187939481      736.9056967882      769.8938070889
     -194.684618630399996      191.821349907599995         1       567       567      720.4000568519      732.0734711363      766.2141313784
     -194.684618630399996      191.821349921000007         1       567       568      720.4000568035      732.0734710913      766.2141314901
     -194.755359673599997      194.290472287699998         1       568       181      721.8290015668      731.1021193359      769.1910390813
     -194.389616552299998      193.120320395600004         1       208       194      713.1118844821      752.9250949457      765.1627696808
     -194.417581851100010      194.358797346100005         1       105       209      717.0733270780      748.9716795458      759.6516114267
     -194.415170150300014      192.537214309299998         1       209       209      716.0620848359      751.7946421319      763.5331380525
     -194.731764869800003      194.927670334499993         1       186       569      699.6850909076      755.6910970569      787.0998793191
     -194.729357489199998      194.517844756199992         1       569        52      697.5798035511      759.7589875842      790.0468500172
     -194.738626247199988      193.672317198600012         1        38        38      712.7494467888      739.6808474781      784.6185859434
     -194.697506561000012      190.604157721099995         1       169       141      705.6670300575      747.0745526329      787.2423469833
     -194.422091288800004      195.707295190699995         1       193       193      695.4380787692      763.5825160000      795.6776230275
     -193.840989589600014      185.077321417500002         1        73       227      711.3259013663      748.7223372441      787.1078177171
     -194.419830802700005      191.973443048900009         1       227       570      717.4894916256      731.6579289958      824.9657006622
     -194.441924886099997      195.990151728400008         1       570       571      721.6161906046      734.3167980035      816.2436302928
     -194.347951456700002      193.138063625900003         1       571       572      721.0757550214      741.7722418805      812.3334936160
     -194.353712870900011      192.004176048400012         1       572       573      719.0099282267      742.8542404953      807.6327819966
     -194.357299019099997      192.593522087999986         1       573        41      721.1336221989      736.4137328745      803.7823182464
     -194.213355892399989      193.686952651700011         1        59       163      704.4666385353      754.3653133455      787.5803373300
     -194.600725267400009      198.120243614499998         1       437       205      700.2206460742      761.6392416337      786.5205281713
     -194.392408549700008      193.574264968600005         1        26        61      715.3454850328      749.7661617130      779.0945620671
     -194.840798391199996      193.853248536199999         1        31        31      714.7802512311      733.2582974182      771.6884736342
     -194.137575755699999      196.140290818000011         1        31        49      704.3895465064      750.0624248893      802.3432720110
     -194.206023738699997      190.535933456099997         1        48       574      695.1459591523      761.0504324894      791.8719719386
     -194.207436761600007      191.395773075499989         2       574       575      694.7609658696      763.9066945106      790.8582919192
     -193.893974655199997      197.978026457600009         1       575       576      708.3420318558      753.9652051624      798.4596973062
     -193.893974655199997      197.978026485199990         1       576        46      708.3420317455      753.9652051829      798.4596974432
     -193.905983537899999      197.360317441599989         1        46       577      711.9617376582      748.8570971074      804.7931565002
     -193.844060660699995      199.739703831899988         1       577       532      712.7872090937      750.4910597507      800.3551073478
     -194.292732750299990      192.181258914500006         1        41        41      713.1783320161      740.0819312186      793.2622968506
     -194.321361169099987      191.828817016599999         1        27        29      705.7470291486      750.8042607929      797.1530310299
     -194.367207955900000      196.567258794899999         1       195       230      711.4448435868      748.7967579947      777.4793049490
     -194.506385795099987      191.852035747600013         1       198       290      722.0674948112      740.4399095447      759.7476654674
     -194.560942030299998      191.014754913699988         1       290        32      729.6725832863      735.3022305809      756.5409011871
     -194.358447786200003      195.274676334499986         1        32       525      726.7625002415      753.5198693036      763.6838661712
     -194.739173845000010      192.930050158499995         1       525       181      720.7123976982      733.7139780595      767.3790685060
     -193.879514483099996      191.977805985700002         1        22       578      715.6126174541      758.1328214103      798.5387705764
     -193.962739235399994      193.782370965100000         1       578       435      714.1645789845      756.1696154012      783.2173331747
     -194.025805448200003      194.141418993499997         1       435       579      714.9218784505      754.9386610973      776.9674082830
     -194.418043085300013      195.114902976100012         1       579       580      715.9369755858      755.3543846552      761.2537757502
     -194.514594548800005      193.733229601700003         1       580       580      719.1807096174      749.0836795714      765.2962282243
     -194.514594548800005      193.733229594699992         1       580       581      719.1807096206      749.0836795518      765.2962281902
     -194.525936649699986      193.559082910200004         1       581       582      716.0534288140      749.9214271888      770.2266063133
     -194.553992711400014      193.322151915000006         1       582       187      716.8940131573      743.1083285550      770.8090370674
     -194.501902053900011      189.053006269999997         1         3        19      717.7253403947      738.0538906694      793.8841439686
     -194.501902053900011      189.053006194400012         1        19        19      717.7253404217      738.0538905848      793.8841438496
     -194.586886031099993      192.509476874799986         1       129       201      717.0574815244      740.0745364318      796.6607096993
     -194.367115654200006      192.477088969699992         1        21        62      712.2427625233      749.7469536942      782.5197497591
     -194.110049011600012      196.805495922400013         1        41       583      710.6702063252      742.2668272896      803.4338726486
     -193.882708678200004      199.143493001400003         1       583        45      711.6731678155      764.8691470791      786.9801370513
     -194.142731476699993      197.634837542100001         1        45        45      713.6582698822      746.3870297272      795.0382422462
     -194.412739476300004      194.116075417500014         1        27       194      699.5131241981      759.6239810869      796.6593202754
     -194.437711694999990      191.772241887099995         1       141       141      700.9424154851      768.9413680236      776.2417208785
     -194.386232967000012      191.498773902799996         1        52         2      718.0388175036      745.9538773106      775.2665262801
     -194.038227284300007      193.333217676700002         1        45       135      699.4595917056      762.3100136333      792.3846458837
     -194.029760460299997      194.052201094999987         1       509        24      698.1559771653      770.6737270992      794.8041222944
     -194.081089046899990      193.165947022099999         1        24       584      723.1253156446      747.8794746238      795.9202180963
     -194.188927535999994      197.547944048900007         1       584       585      715.3141756811      764.8614192574      789.4250932627
     -194.116009377099999      194.199466568399998         1       585        65      706.0944792085      774.4128037925      781.7373911843
     -194.201878043600004      194.119727140999998         1       126        56      707.7664028177      752.4044092033      811.8951356583
     -194.081401411200005      190.106514712799992         1        56       127      697.9397844046      762.3471027021      818.8518632103
     -194.466838088499998      192.700830259500009         1       122       129      718.2386091834      747.1996696795      779.8672449250
     -194.554019222899996      190.706472688199995         1        71       200      710.2813023219      748.9490932408      792.4235978349
     -194.422091288800004      195.707295176499997         1       193       193      695.4380787393      763.5825159525      795.6776230919
     -194.412739476300004      194.116075399599993         1       194       194      699.5131240829      759.6239812119      796.6593203521
     -194.410703761700006      192.645200247699989         1       194       586      699.5000538202      768.2618614847      777.9903847493
     -194.401251484299991      195.863764615700006         1       586       105      707.6920765525      760.0187063183      771.1977352301
     -194.167804039400011      194.934304574599992         1       150       587      727.5785230030      736.4866472225      809.7452486337
     -194.213808914800012      195.359262955899993         1       587       560      729.0224587296      737.1709464176      820.8058971894
     -194.208682986399992      194.021648617300002         1       560       588      722.3512132518      740.4516684152      825.6989207152
     -194.384993528699994      192.882952711900003         1       588        53      706.1459194539      756.5328915464      819.5103020963
     -194.712579225500008      199.029330392899993         1        61       589      695.3980918118      757.5200991361      796.6670066815
     -194.524331620699996      199.994114207100012         1       589       204      694.9656946588      759.4729701668      803.3803977038
     -194.425061137699998      192.096440145999992         1       527       590      717.5773834206      742.4402995863      783.7151549799
     -194.652119156400005      195.428446896800011         1       590       169      707.9668804492      749.7042687524      790.0678515716
     -194.680478064699997      192.745083329000011         1       169       591      704.8613269707      752.2166126753      785.5805421336
     -194.676576959800002      193.773149444300003         1       591       592      706.3577780541      754.5046500765      779.0005124448
     -194.504028183600013      192.896529435399998         1       592        44      709.6268931392      764.2719994574      770.5759111491
     -194.180592104099986      200.197877768900014         1        66       593      727.1047707221      740.4785475423      803.4698993572
     -193.775948576699989      201.702180426100000         1       593        94      734.6732215411      744.9014371070      789.0423657576
     -194.432880747399992      190.652307018199991         1        74        74      712.5471683919      734.0355932670      812.2315969810
     -194.321279417999989      195.829449104899993         1        74        32      721.8539677763      742.3676197482      780.6052415553
     -194.399541419000002      196.050585077300013         1        31        31      708.0610465337      759.9961466672      773.3875572938
     -194.424117677400005      194.025707932600000         1       162        69      729.3467904765      737.1606336398      760.4537411007
     -194.396447311200006      191.057670255700003         1        69        69      717.5201920568      747.9487087029      765.4475198495
     -194.396447311200006      191.057670274900005         1        69       208      717.5201920496      747.9487085274      765.4475200375
     -194.434390551500002      195.329436484300004         1        28       490      701.8237242098      757.8574430334      792.2471127518
     -194.393647581200014      194.041466475699991         1       194       105      711.8637302288      754.1706446901      763.5578344549
     -194.333890389400011      191.534640398300013         1       105       594      714.5755358091      752.3069809693      760.8606127734
     -194.418004244000002      194.721815948600010         1       594       595      721.2169108750      743.0913639946      763.7596380231
     -194.416512743900000      194.343939974300014         1       595       596      721.0481566655      742.2685361307      767.4547396504
     -194.412590572900001      191.392645292400005         1       596       210      731.8451273816      736.0693181521      763.1812817739
     -194.460829253500009      192.054624508800003         1       210       210      727.9826474239      740.3540703755      753.2588101260
     -194.013421604000001      189.700726791899996         1       189       214      717.7117936206      743.5460210521      816.2694836313
     -194.371705203000005      195.369914149700008         1       160       597      707.5914611588      753.6150170003      778.9707218897
     -194.671610396700004      190.366426405600009         1       597       145      721.5401060065      726.5382059862      771.2848448635
     -194.844862369100014      197.210934536299987         1       162        32      707.9718880266      733.7060577767      783.8794394151
     -194.646138597000004      193.909254720599989         1        32       598      715.8006002584      735.4463994238      775.5656987790
     -194.405723774299986      192.401271704099997         1       598       599      694.4236815153      754.2264394679      807.3912350225
     -194.616064748399992      193.932065400099987         1       599        75      707.2589572745      737.6427095036      820.1174057421
     -194.332064488100002      191.191864484700005         1       231       231      712.4275876082      752.3663836331      766.2942782805
     -194.566409093999994      193.776708076700004         1       105        31      722.0652494470      743.6954957793      753.0770887714
     -194.699143549700011      194.565511049500003         1        34        54      714.3728072566      744.0764756641      772.7257452544
     -195.076656581000009      194.433053776700007         1        54       207      704.7563498148      744.3908461192      786.8928849155
     -194.543528949999995      189.789332698700008         1        98       600      713.8364210291      740.3415266392      783.5373955264
     -194.532358840499995      191.656575341999996         1       600       133      711.3947897083      742.3650951483      792.0076904907
     -194.308924668299994      190.252272288799986         1       110       224      708.1359077903      743.1203373577      814.0609412424
     -194.469515315800010      188.452601012799988         1        70        70      729.8804502178      733.5561924845      759.9874618265
     -194.346434222099987      188.803068874800005         1       194       194      712.9000768398      748.3059677588      776.8208644758
     -194.414153286500010      190.063447091499995         1       194       601      699.5448323705      763.2194454572      783.5337638646
     -194.415425659100009      189.590342927499989         1       601       601      698.8911512627      766.8369556361      779.1520311340
     -194.408495082999991      193.342602248199995         1       601       425      700.0421911173      762.3932215085      782.3970221407
     -194.386888187399990      191.097728228899996         1       425       109      724.7778747031      738.8599086323      775.9793213850
     -194.713052823200002      197.471551332800004         1        34       602      708.7479854564      738.8824793999      791.1335901597
     -194.710088929199998      197.328205744200005         1       602       603      698.4324280660      752.7859470134      800.1582102341
     -194.706462242199990      198.293453594099987         1       603       217      692.8325869551      761.4741047036      806.2294485760
     -194.895124993299987      193.420821838699993         1       217       217      698.9924952347      750.3164154580      792.2680392852
     -194.189436772899995      189.097559540600002         1        29       230      710.3363722248      748.9437191275      781.9867955833
     -193.865151301899999      198.398458234900005         1        95       604      699.6069098963      765.7534900911      789.7306938902
     -194.052060098200002      200.838396733400003         1       604       605      696.2354709872      762.2128519265      802.9708939147
     -193.513618327899991      197.065433983800006         1       605       157      701.9789597808      757.0778152080      809.2399936685
     -193.942689394300004      195.461839453500005         1         1       157      698.0061993051      762.7793191285      789.3371437161
     -194.143613993799988      197.956290923099999         1       157       226      699.8246250058      755.7486249628      808.9913098702
     -194.172169978800014      196.122942003499986         1       226        43      705.0189364354      746.6195364376      813.7846616749
     -194.928592459100003      193.604553283200005         1        75       223      715.9468269067      719.1245580335      813.6279419266
     -194.310410025599992      190.082508560999997         1       223       229      710.9231019169      741.6840433549      822.6270315230
     -194.730934028900009      195.028500074300013         1       141        62      701.7105979630      748.5249438341      785.5897375541
     -194.838692161099999      194.786512864400009         1        61       124      710.0868982312      738.5322975706      773.8796841173
     -194.835126304699997      193.150204375100003         1       124        31      712.4170618507      736.6904092584      773.6878461227
     -194.670671254500007      196.339180742100012         1       162       216      715.5424411128      736.8668511243      781.1215463230
     -193.977140431900011      187.490230791800002         1        73       227      710.4765051427      751.6055479906      789.7306502663
     -194.317497199299993      189.422275463700004         1       227       606      719.3707074922      735.8450645187      807.6251407386
     -194.323103259499987      190.494767008400004         1       606       607      722.9704420650      736.4595822746      807.4429439489
     -194.213057457600001      189.611140165600006         1       607       608      717.0767616534      736.6076895720      828.5841510768
     -194.208566893500006      188.390270111799992         1       608       609      718.9131657709      736.6525278100      821.8059589102
     -194.316529267699991      192.304104201400008         1       609       610      722.3611469597      735.1568206379      820.1354803468
     -194.633360607599997      193.996252240399997         1       610       228      710.5644406655      736.5971222545      821.9127632133
     -194.869075554099993      198.203002957299987         1        62        62      700.9408315624      739.4151895943      789.1215374727
     -194.691303102599989      198.151260467500009         1       163       221      702.6306470440      740.2676380531      807.6569677480
     -194.695819722799996      196.694231391399995         1       221       220      692.0079435175      746.9704901661      815.4490787149
     -193.782552632700003      189.902084379600012         1        40       232      698.4743919804      763.9664521717      787.6314453140
     -194.261655875000002      189.748086944300013         1       232       234      709.8422977176      747.2346538091      796.9897506692
     -194.372778263700013      184.226436797300011         1        21        90      729.7009078757      733.4952000226      750.2730551599
     -194.372778263700013      184.226436720700008         1        90        90      729.7009078370      733.4951999859      750.2730551929
     -194.552960969499992      194.595989987299987         1       105       104      721.6215113951      741.7759275260      752.6349107133
     -194.503362094700009      197.207909490399999         1       161       215      722.5407132311      739.0724026824      781.0130193001
     -194.541305992100007      191.380322206199992         1       198        31      722.9211992592      739.7336063537      758.4464369012
     -194.710716924699994      195.548033336299994         1        31        30      715.7350277099      742.9329130079      767.5119274985
     -194.645424709800011      191.805524022599997         1       159       611      713.4628574241      739.5975963144      784.6931449717
     -194.912387292799991      197.031887340800012         1       611       117      706.7958258457      747.8385159510      784.8299144425
     -194.027728069400013      194.414929073100012         1        22       135      700.5198153383      762.7707442866      792.3612872254
     -194.093944102899997      193.599349257699998         1        24       612      707.7603456326      754.2536831093      802.0009723886
     -194.095873905399998      192.497595022599995         1       612       613      705.8129313178      757.6939802607      809.0526156392
     -194.501675472100004      197.500863751800011         1       613       159      710.9542394243      749.3460864300      798.5071100068
     -194.443732659099993      190.647752663500000         1       526       614      710.1278672996      754.9724945748      779.8164633865
     -194.437426739899990      191.538209227500005         1       614       269      714.7171980622      751.2331753090      776.4103909823
     -194.708018418299986      191.471704474500001         1       269       268      724.5864162145      730.4221368125      769.2555837568
     -194.826404207400003      200.772759316899993         1       163       615      695.4539833621      748.0340349170      798.4753321379
     -194.473328115100003      195.314397949500005         1       615       113      709.2844637510      759.8410818094      763.7463655897
     -194.653683578600010      194.817187613100003         1       113       113      709.9993777220      730.1775084371      803.7487211524
     -194.839690494600006      192.541874422500001         1        31        31      714.5785572718      734.6163517521      770.6162335998
     -194.554711905999994      193.772669177300003         1        38       616      711.9536401017      745.0133888969      794.3698003551
     -194.497592282800014      192.647875624699992         1       616       617      704.2370349692      757.2290561210      806.3134977416
     -194.530704455299997      192.105388225599995         1       617        39      708.3061352601      752.9003011437      779.5162457309
     -195.103413747100007      197.641923561400006         1        54       217      693.0950646024      747.9599571552      800.2424891195
     -194.620376818799997      196.678804441099999         1       217        62      706.9873080344      736.3893385639      798.2778018735
     -194.957459717999996      199.617502471699993         1       360       221      698.0874941045      741.5770250200      812.6199450046
     -194.198022564700011      195.821390773300010         1       150       618      728.3073601748      734.9773803669      801.8866894378
     -194.172570943799997      191.506782462800004         1       618       619      723.6344052259      729.5133971461      817.0110015437
     -194.435543013999990      195.591159951300000         1       619       564      711.8744439103      753.4033895241      803.0241078551
     -194.734695462100007      198.170501888600000         1       564       159      712.2300560350      738.8836641734      787.5588870342
     -194.614779213899993      195.866587334000002         1       555       620      720.9760166078      736.4232591367      777.3573847983
     -194.631615697900003      193.104769767100009         1       620       621      719.6645208022      732.2388020658      770.7967081477
     -194.217379655900004      188.471663287300004         1       621       232      716.4376152180      736.7139377787      803.4461670418
     -194.211306158199989      187.047821747299992         1       233       622      720.2195549323      737.2445334764      793.2029710036
     -194.276952384800012      189.753701298700008         1       622       235      721.0015654240      740.1527947799      790.6393270676
     -193.774386757099990      189.771484450000003         1        40       623      705.7336977652      766.3442444306      784.8360207704
     -194.139653371700007      193.206557911000004         1       623       624      712.1584864193      760.0345401997      782.6107968095
     -194.447067764100012      190.493385025900011         1       624       245      724.6943097200      739.2062483096      782.9509959239
     -194.420166719000008      195.381965325799996         1        25        60      698.6327466772      761.4296282727      814.2928977541
     -194.018929125499994      195.895043769500006         1       157       625      702.6196054362      755.7336415813      804.0452831941
     -193.894419508400006      196.259593879100009         1       625       626      710.5955752610      756.1063118955      794.4502446629
     -194.390109097100009      197.273733757200006         1       626       627      712.9132324223      768.5666296351      795.3323150419
     -194.503383891999988      193.772459586699995         1       627       628      708.9096873922      749.5901032402      819.1668652843
     -194.499461927299990      196.892972208499998         1       628       629      710.9162099712      764.9956688374      799.7689564463
     -194.504664004500000      197.038903714199989         1       629       630      705.5029210360      777.2402598714      796.8692488474
     -194.448074406800004      194.387038585099987         1       630       240      710.0245686539      773.7292910548      787.2322581596
     -194.235504261500012      189.180038865799986         1        81        81      707.2908660953      753.1038114828      825.4829595643
     -194.349639893399996      193.257637689299997         1        82       289      699.9114039767      758.5091364564      825.6232309271
     -194.300513869100001      190.109808919500011         1       289        83      702.5676576316      759.6299161873      811.7431211260
     -194.354102310000002      193.578054128800005         1       243       244      717.2455073546      750.1137607910      782.1677594012
     -194.749923302599996      197.707412457700002         1        43       251      718.0773145246      722.4346339864      800.9204150085
     -194.744831402100004      197.580485128899994         1       251        84      712.2024484092      727.0340313150      801.9703674820
     -194.512686891399994      191.774577666099987         1        84        84      714.3029603008      741.3612188784      785.7617326796
     -194.512686891399994      191.774577680300013         1        84       244      714.3029601655      741.3612189668      785.7617328042
     -194.737533205900007      196.297097493299987         1       122       631      707.4583790529      760.6114483467      782.4558432037
     -194.647672790099989      195.076627531199989         1       631       632      711.5125467883      758.7627872310      772.8621907311
     -194.416827441799995      193.347542365799995         1       632       630      717.7667026226      766.8734571503      775.4509516777
     -194.448074406800004      194.387038725499991         1       630       240      710.0245687387      773.7292910106      787.2322581667
     -193.421322451999998      190.381188336599990         1        62       633      705.7295505831      777.1085951080      789.9864994683
     -193.814393889299993      194.046910682000004         1       633        34      702.8064655787      773.1698106615      787.6930211705
     -194.386489296700006      193.903784484499994         1        34       634      725.5780306838      738.5562435906      783.8299335233
     -194.730230892399987      194.776046359300011         1       634        92      713.7742276516      743.6377580680      766.2022289703
     -194.110786068599992      186.214223098199994         1        92        93      719.3414576155      743.5252522566      777.4100442583
     -193.928041030999992      198.599114888099990         1        93       340      732.4501770054      743.4803601207      785.2037177824
     -193.872445462400009      199.258977202599993         1       340       340      736.4400178140      753.3932889476      763.8812451176
     -194.067538208799988      199.890199766199999         1       340         8      734.7228005515      741.2412524915      780.3534470962
     -194.023795932599995      202.523514654200000         2         8         8      730.8152725651      753.6077103196      767.4285876052
     -194.072713635399992      190.378008816599987         1       126       635      708.1097092134      751.6167232563      813.3378107158
     -194.104885964599987      188.170230820400008         1       635       636      696.3640990885      756.6697624595      833.5011876413
     -194.120646061099990      192.865590757400014         1       636       637      694.6671012593      758.2252383971      838.6131574127
     -194.104691118500000      193.852402638699999         1       637       638      697.7929381416      754.2597669833      834.8134817201
     -194.245160784200010      193.460317206599996         1       638       639      703.0543875976      748.2104991407      832.6281470113
     -194.200218447899999      193.680713478799987         1       639       640      702.9353573372      750.2599083685      824.9105776977
     -193.968727043299992      188.101897683700003         1       640       640      705.2749524920      756.3139331816      799.7796262559
     -194.199169650100004      192.603952238900007         1       640       641      702.0916652873      752.3012110203      822.4198265300
     -194.367811741299988      188.961426447000008         1       641       642      693.5203520860      751.7908147002      834.4794186002
     -194.076885691299992      187.411833478599988         1       642       643      700.6205246898      754.8398151491      831.7270462610
     -194.272518131999988      191.567790524600014         1       643       644      691.2843807406      770.6929827315      823.5810187789
     -194.276732500999998      192.268433218700011         1       644       645      689.6494772881      775.0760351722      819.4948359342
     -194.263969411900007      190.978413544700004         1       645       645      692.3481428778      773.4341407941      814.6507213794
     -194.263969411900007      190.978413540100007         1       645       646      692.3481428817      773.4341408349      814.6507213720
     -194.436363121099987      192.142729496899989         1       646       285      706.1318486648      750.7103097755      811.8031365405
     -194.531645786700011      188.236751064700002         1       285        98      716.5080007752      737.3031254275      789.8442528999
     -194.697746872599993      194.878402550599986         1        36        36      694.9041046020      756.8540275859      799.0403436511
     -194.711926015699987      196.791472655799993         1        34       647      715.6421015405      734.2131157141      786.5857143803
     -194.776553458100011      196.278961554200009         1       647       648      699.6830039678      741.7174205813      817.1634645384
     -194.776803597600008      196.071320424400000         1       648       649      700.0902304091      742.2639601133      815.0649164913
     -194.736214823900013      196.104258882099998         1       649       649      712.7354746545      732.3711432906      815.5234042807
     -194.720885821100012      193.872953476800006         1       649       367      706.5900171359      738.9814953917      810.3716131830
     -194.763062768499992      196.435854123399992         1       367       367      702.4479153715      737.2632385861      815.5293012460
     -194.770375357999995      197.706392328600003         1       367       368      710.9392670584      737.3185914680      808.6928990218
     -194.738940776699991      196.567644290299995         1       368       650      711.5266807341      734.9339505028      814.2074145581
     -194.571837152099988      189.510880228600001         1       650       651      716.1367175795      732.8177680872      808.1973063039
     -194.614205999599989      191.924166355099999         1       651        75      711.5204039137      732.6997726129      810.3976181620
     -194.338052252199986      192.621478074999999         1       193       490      699.1223451043      763.3119398828      788.3141552587
     -194.490820029699989      196.267832471100007         1       490       167      699.4914029369      764.1910339306      787.7968266537
     -194.306803696200006      189.959924040999994         1       167       652      703.6814291908      761.3057453077      787.8277829132
     -194.579657394700007      195.128681247999992         1       652       653      722.3333059813      740.6822844847      776.5699955640
     -194.545252151600010      195.830737142599986         1       653       654      728.2052930000      738.1612417305      774.0310044900
     -194.561486327900013      197.809100108499990         1       654       655      729.6364218236      737.8561673224      773.8615715027
     -194.057658198700011      192.977951648599998         1       655       624      734.1425341432      759.6000820664      766.4415625203
     -194.345359917200000      188.315983503300004         1       624       244      724.7321280517      737.4954499406      776.3873329674
     -194.351558712399992      190.367613468799988         1       244       244      719.8555420875      743.8903583707      781.8354363951
     -194.868301756499989      197.914005399199993         1       163       246      706.8978970227      736.2983644663      785.9201676664
     -194.869075554099993      198.203002967600014         1       116       116      700.9408314754      739.4151897691      789.1215375161
     -194.835952782300012      198.832525958600002         1       116        61      704.8603259737      741.6929679353      786.2357623439
     -194.080607788099996      190.481215604499994         1        61       656      715.9396515128      758.6996642270      771.6332212101
     -194.101210539100009      193.561828391200009         1       656       248      722.0011809019      751.8806293137      778.9724119707
     -194.419947788900004      193.334445146700006         1        29       167      703.7032036022      755.0560083132      794.3038352392
     -194.228825102799988      193.365168483600002         1       167       657      705.2842603089      771.8332625000      789.0133795555
     -194.426426686500008      193.023786496000014         1       657       658      695.7595314941      774.6906789919      792.9232431068
     -194.759431160899993      194.606327021299990         1       658       659      701.2233477213      749.9513991497      807.8256228705
     -194.511881703400007      193.927186015899991         1       659       141      693.5762887203      762.9032360387      802.3855892682
     -194.513474705199997      196.455820069999987         1        31       218      726.7661796510      740.5720413202      775.7317402497
     -194.457086674399989      190.602750121599996         1        74       227      716.2432031333      730.6289756379      814.1294905941
     -193.915747836099996      192.066543434200014         1        22       445      712.8648991121      745.8755025504      803.1177062634
     -193.931654898400012      191.616336782500014         1       445       442      716.1152273752      744.0711201920      804.9418751297
     -194.119333178500000      197.250798358600008         1       442       488      711.4078152466      746.8558410025      806.2645892950
     -194.561026717799990      190.392694340699990         1       443       344      709.5173598720      755.0091947747      787.1850220799
     -194.339850435800003      193.466480460899987         1       344        67      721.3034112965      745.2473279703      765.5387238139
     -194.218692709000010      187.888748047299998         1        67       103      719.3863481840      742.2510317949      773.9895446374
     -194.246200598900003      190.491264420699991         1       103       233      717.9132879530      741.4448874030      785.6972106792
     -194.273873189299991      188.839220121099999         1       233       660      719.8028483247      739.8162666364      792.7319225652
     -194.281845240499990      191.988752671599997         1       660       661      715.5365259109      739.9933698335      796.1142483710
     -194.205423303999993      191.100160572899995         1       661       620      717.9565328616      737.4822533865      801.7821844283
     -194.631615697900003      193.104769737499993         1       620       621      719.6645207974      732.2388020271      770.7967082286
     -194.217379655900004      188.471663253400010         1       621       232      716.4376152259      736.7139377611      803.4461670474
     -194.107697437300004      190.661387823799998         1       232       232      696.1938495408      752.1237382694      827.9042835656
     -194.323902654899996      191.239764100299993         1        74       662      712.2862774962      739.5572343914      813.9012795652
     -194.419803956200013      192.183690328099999         1       662       256      710.6421139804      746.9545885496      818.8676020957
     -194.336094835000011      196.645946352200014         1       256       257      722.9995436146      737.1939666914      812.9485624528
     -194.336094835000011      196.645946334000001         1       257       257      722.9995435006      737.1939668243      812.9485624520
     -194.551674541500006      193.322678356900013         1       443       444      700.1642909568      763.9176937749      789.5414549167
     -194.580133453499997      193.800218736799991         1       444       155      710.1953813534      764.3171141616      778.2459480064
     -194.608333716999994      193.740846107599992         1       155       247      716.2370490728      750.1991106618      776.4439023809
     -194.605164320099988      200.753106405399990         1       484       499      707.9405923857      736.3946183322      820.0840334594
     -194.602461408599993      194.776588634200010         1       499       663      704.6475957156      745.5698815541      803.5866907790
     -194.576290198500004      197.057997689399997         1       663       664      709.5552603385      745.3594655141      808.9492474913
     -194.509464239599993      197.058063277700001         1       664       665      720.2509699261      736.5219947287      802.0589980488
     -194.398610898599998      192.947372156200004         1       665        54      689.0226366385      781.0530338071      805.0873910178
     -194.580239570600014      195.041575778599992         1        54       141      696.7033996030      764.4705013048      783.4584804448
     -194.833989646300012      201.374309638800014         1       205       486      686.2547968770      771.1821698481      803.8963779387
     -194.775883600399993      196.477529158099998         1       486       666      674.2822996568      784.3502066485      819.9763569787
     -194.736947376800003      197.813454216999986         1       666       667      691.5775311593      786.7880071352      796.9779384193
     -194.545896246900014      196.681612551999990         1       667       668      702.3997909613      766.9940832833      778.6485457970
     -194.745239430800012      197.751758570100009         1       668        32      706.8248066890      751.7842318117      773.9019751439
     -194.725239590400008      193.398678459699994         1        34       324      714.7848551693      739.2702564317      780.4847673141
     -194.696458719300011      191.067942174699994         1       324       324      712.3034691322      740.1708141865      784.5805209029
     -194.696458719300011      191.067942240000008         1       324        38      712.3034692020      740.1708141191      784.5805208829
     -194.273603505300002      192.556113427100001         1        74       669      715.1841453767      738.4660775944      827.5382154971
     -194.399931844500003      195.517272801399997         1       669       259      711.5119876377      746.1106640311      823.8195703003
     -194.672819211100006      202.148525455400005         1       111       670      708.8112131110      748.5275536096      790.7473235846
     -194.333646289900003      193.797595376900006         1       670       671      734.9842481969      738.0312611868      780.4649183694
     -194.438657004800007      195.355529174200001         1       671       672      731.0571805245      741.0014032878      780.8036364783
     -194.364710127199999      195.495032100799989         1       672       673      714.4594545502      751.0151136684      790.5936659174
     -194.197836130899987      184.771465599799996         1       673       673      720.0299865570      743.5733237232      782.3049657226
     -194.197836130899987      184.771465689899998         1       673       674      720.0299864929      743.5733238958      782.3049655761
     -194.418197250800006      187.807001961800012         1       674       674      712.2793392837      736.5161016872      798.0430560594
     -194.445253512300013      189.521985969500008         1       674       675      704.5909937153      738.6681552351      814.4280271325
     -194.667574967799993      189.027070473799995         1       675       223      698.5713576354      740.3408519062      832.7362479460
     -194.635966550500001      191.448861978600007         2        75        75      703.6630510732      732.2431708991      821.1285993680
     -193.948681772500009      184.591662722800010         1        73       255      710.2843456426      747.5854766667      796.7838653984
     -194.312342280400003      189.960748554100007         1       256       676      712.1922690001      740.5811708825      815.4327831851
     -194.379773513000004      193.593025909500000         1       676       258      715.1831310670      738.3583443794      822.2864835189
     -194.366500845199994      195.003824748200003         1        27       310      697.9756403345      758.9390496772      798.5218589513
     -194.445645916300009      196.330707489199995         1       310       677      703.9398597516      752.4312367222      802.5677207777
     -194.389442497999994      193.020125142599994         1       677       677      727.1861799699      731.5984668801      792.5913584110
     -194.583394034500003      195.512763151700000         1       677       678      715.1491100090      733.5137837423      797.3142960099
     -194.541608257900009      194.882035061799996         1       678       679      718.3253304816      734.7627884322      800.0153608491
     -194.424297286100000      195.068104886199990         1       679       680      723.3691957055      730.3419428284      801.8704545188
     -194.435599119399996      197.445185286800012         1       680       681      714.5386042768      734.6339865511      812.2304452885
     -194.654140522000006      195.042107379100003         1       681       682      697.1649300659      736.2472247141      822.0882805753
     -194.778551156699990      198.296760879799990         1       682       683      705.4503856475      724.9897700360      847.8148532576
     -194.190568101100013      190.930226562099989         1       683       684      721.0633031025      753.5081716167      799.1115269605
     -193.916309925099995      186.730254771099993         1       684       685      729.6737351761      750.5962606168      778.2810420212
     -194.022079472900003      188.427645711899999         1       685       249      728.7497477852      751.8569642676      770.8135671253
     -193.851621875400014      196.258626889600009         1        22       262      720.6029140196      759.9787680838      777.2635469004
     -193.852159643300013      193.928326711599993         1       262       222      719.4319349690      759.1676166779      814.2758499845
     -194.518012653499994      190.193817817499990         1       109       166      719.9754905340      741.3933024855      768.3964983805
     -194.392215352499989      192.491931706799988         1       256       686      707.1404547710      750.7946462657      816.9580468014
     -194.387067460100013      195.955461586500007         1       686       260      718.8905951365      746.9537200199      815.1688423920
     -194.072713635399992      190.378008820300010         1        56       635      708.1097090730      751.6167234771      813.3378108339
     -194.095510968399992      189.194082886600000         1       635       635      703.6111201595      751.4457989819      822.3216859211
     -194.095510968399992      189.194082780999992         1       635       687      703.6111200629      751.4457990781      822.3216859321
     -193.968727043299992      188.101897768599997         1       687       640      705.2749524495      756.3139332056      799.7796263570
     -194.130982392300012      190.081615077799995         1       640       640      705.1216626492      749.4831216536      813.2278713070
     -194.204989300300014      192.980477254100009         1       640       688      700.1127655473      752.5628083389      821.8840155476
     -194.129237590600013      191.914513936899993         1       688       689      702.1895324002      751.2092119638      817.3906918019
     -194.193029646399992      191.558224045299994         1       689       690      705.8643630118      747.4145916998      815.3520214004
     -194.422151744800004      189.171832964000004         1       690       691      715.7498846726      735.9278582784      818.9038656076
     -194.419868266300000      189.317921305299990         1       691       692      724.4166589103      735.5217642498      812.3938000026
     -194.470076395000007      191.998593039599996         1       692       693      721.4250660219      740.1118117650      813.4594570729
     -194.391232402100002      189.189849954000010         1       693       694      712.3488230475      737.4790652051      832.1012707027
     -194.398013323100002      190.657304008399990         1       694       695      708.5486733965      738.8079655609      835.7885426073
     -194.321965770499986      188.446000733000005         1       695       696      704.1162961879      741.0136745470      827.6427302273
     -194.159043314099989      189.266065379200001         1       696       697      709.2228390112      745.7170468428      809.3843139063
     -194.312362357900014      194.624887514699992         1       697       235      713.3552270460      747.8952901476      808.7530137109
     -194.563273616900005      192.677990339600001         1       235       698      713.4134747823      738.3453251889      806.6972420401
     -194.467753287499988      194.882399471100001         1       698       699      710.7286188802      741.3905486502      805.0465981957
     -194.530315565400002      189.705659064299994         1       699        61      710.5827175041      739.7919812803      794.5476002611
     -194.512754000499996      191.829374951000005         1        61        60      692.6524647217      757.8115536084      813.7461550020
     -194.847997520400014      193.339830534700013         1        54       251      707.1222040873      741.4218960802      792.4264698340
     -194.744831402100004      197.580485053300009         1       251       251      712.2024484535      727.0340313405      801.9703673874
     -193.706126937699992      198.729463294200002         1         1       700      698.5161573547      778.9157904244      799.2674988236
     -194.349874942199989      195.470563109099999         1       700       701      705.3030724588      750.5049815128      808.9314699801
     -193.887348560199996      192.301462888200007         1       701       702      702.1933317924      779.7914422708      802.8105787445
     -193.341289996400008      190.510740036899989         1       702       703      699.5026114113      788.2550586109      801.9666653401
     -194.003274923600003      197.673466008699990         1       703       704      709.5886993456      769.4070900742      809.7304169228
     -193.925898108599995      197.270087402600012         1       704       705      692.9799883566      784.9474251161      809.5668416899
     -193.876010163300009      200.947793219999994         1       705        40      693.3140848888      779.6406630012      802.2843926931
     -193.925986010400010      194.609985005699997         1        40         2      700.0065184642      766.4932183455      779.3309454796
     -193.716310468199993      186.483086973199988         1        26       706      714.6752860620      773.7438814998      785.3509040794
     -194.277753869300000      194.659396596400001         1       706       707      698.4252368494      776.6777278715      797.8948072748
     -194.497735383600002      195.425448010100013         1       707       708      682.0001893764      796.6845475031      820.4688652125
     -194.512768990300003      196.330957024899988         1       708       709      692.4903164178      780.5991729722      838.1279739224
     -194.494716567199987      195.820696032299992         1       709       710      704.2813889408      764.0593338566      834.3786152468
     -194.441762438000012      191.951926932100008         1       710       711      707.8018235550      769.4750013986      824.7569269741
     -194.421219593899991      193.855628119899990         1       711       712      709.3577175355      769.9958415139      822.6016306911
     -194.435665430499995      197.077399982700001         1       712       242      700.5117510057      772.3136299262      818.4150764588
     -194.434390551500002      195.329436523200002         1        28       167      701.8237241653      757.8574429509      792.2471129758
     -194.396447311200006      191.057670301499996         1       208        69      717.5201919250      747.9487087742      765.4475199715
     -194.872584797600013      195.622909922800005         1       163        43      713.3656936360      731.1220610657      775.5866266645
     -194.388972474599996      194.526075314899998         1        32       713      723.4039772540      744.0580890034      794.5050621562
     -194.436353806299991      199.083862478500009         1       713       714      711.3442000233      755.8291031530      799.2073201002
     -194.853052720899996      197.815070003899990         1       714       715      701.6137971075      759.4611441836      789.0946269183
     -194.739536975499988      197.021361138400010         1       715       715      707.5109473193      750.8581064768      793.3102273010
     -194.739536975499988      197.021361154700003         1       715       716      707.5109472906      750.8581064681      793.3102273682
     -194.774081443600011      192.185808447900001         1       716       717      711.3983105862      747.1556119500      786.3723750869
     -194.774081443600011      192.185808410600004         1       717       717      711.3983105473      747.1556119303      786.3723751670
     -194.853404937800008      194.752617556800004         1       717       718      711.0212696645      745.7750657914      786.3359440085
     -194.784516703900010      191.384255573300010         1       718       719      710.4287438586      740.7355523846      789.4930945099
     -194.522200736999991      191.763020760399996         1       719       720      710.0096432372      753.0654634058      789.5642755602
     -194.029749929600001      189.662421595300003         1       720       721      719.9105947559      755.8755028137      784.2084870431
     -194.255156730300001      192.611332851100002         1       721       721      718.9968409381      740.2735324334      802.6452879927
     -194.273813586300008      197.120621454700000         1       721       722      723.7005741688      753.7434691882      785.2226989756
     -194.252167613900014      196.819718045799988         1       722       723      718.1535200569      757.7321054845      790.2266517143
     -194.022891555699999      192.415057544900009         1       723       250      715.0391495940      763.9444549755      777.8350841318
     -194.158615226199998      185.130834347300009         2        28        28      725.7823213854      732.7751076218      792.1064118296
     -194.675944032800004      196.199624590100001         1        30       621      719.5651742804      734.9779943912      769.4240387232
     -194.655734406300013      193.004949891800010         1       621       724      718.5870830451      731.7577843495      771.4287838328
     -194.723543016500003      194.529776133000013         1       724       145      714.8883798680      735.7404255448      773.1255782530
     -194.075085907599998      191.577901505999989         2       126       126      715.2459634315      753.2981355325      819.9017984925
     -194.203807048100003      193.352467631200000         1       126       189      708.4108880223      750.7860250033      815.0316120990
     -194.202002989499988      194.617083335399997         1       189       557      710.8049360693      749.9529122970      813.9932847958
     -194.798659591100005      194.148908483599996         1       219       725      713.7041510260      740.1344518964      775.1609630074
     -194.814086756400002      197.781454078499991         1       725       124      711.0249530654      742.1821175697      775.9135070401
     -194.351086896200002      191.467605258499987         1        62        65      719.3683761935      745.4875313128      777.0866699509
     -194.660856328800008      195.535712197500004         1        39       239      713.0398587274      738.0840107357      783.6072132378
     -193.990977643000008      187.857342662000008         1       126       202      717.5978911809      740.3658603211      823.2042856114
     -194.337789984300002      189.351094024899993         1       202       203      719.2930747789      733.8534016131      828.6299816926
     -194.349504485399990      187.978012311899988         1       203        74      722.5527567196      728.9332315816      825.0981135567
     -194.320462871800004      189.766950294100013         1        74        74      712.7190608656      742.0885932112      814.2232792054
     -194.323902654899996      191.239764104599999         1        74       256      712.2862775838      739.5572343401      813.9012795062
     -193.942101253900006      189.010945932999988         1       491       509      706.6733895008      765.4290197561      769.3917968612
     -194.029760460299997      194.052201166299994         1       509        24      698.1559770492      770.6737272682      794.8041223373
     -194.460810457599990      197.231478368099999         1        18        34      710.6471611864      745.3022273971      806.5216658818
     -194.186249980300005      190.570534620199993         1        34        62      723.4807978598      738.6808015528      798.3459634170
     -193.889378089399997      192.921278234400006         1       159       726      721.8416983787      741.3325264397      798.4599038495
     -193.996448177600001      193.377221669499988         1       726       249      728.4600038545      742.6173624402      782.4394954039
     -194.450124106900006      194.067076915299992         1       271       727      710.5961933328      763.3110009522      797.8835431369
     -194.495536357199995      192.791057250300014         1       727       272      690.4962698155      782.5531778792      800.7752003493
     -194.678233199900006      194.835526895300006         1       272       273      720.1935909067      747.6116245773      784.3450027782
     -194.383445644900007      191.642633938800003         1       273       422      710.0038776984      763.6180929258      785.2276994022
     -194.383445644900007      191.642633955900010         1       422       728      710.0038776965      763.6180928774      785.2276994369
     -194.448472933900007      194.762767502499997         1       728       729      706.4912487872      763.0478371004      797.7258408879
     -194.448275934900010      195.236833056199998         1       729       281      712.2984540711      759.0918564441      792.6725940391
     -194.322528801099992      194.188356572700002         2       282       282      715.8597292335      763.9909830015      780.2418331807
     -194.352662163800005      193.530448764499994         1       282       730      720.7612010330      756.1682605876      776.3094756997
     -194.278796739200004      186.709746773799992         1       730       266      723.0273343258      755.6891924011      764.7482994704
     -194.504181727799988      188.118218432300012         1       266       266      718.1022280434      739.4385198080      765.6130141056
     -194.647956310399991      190.734940174299993         1       163       731      706.2312849866      760.2303005494      779.7552452816
     -194.438549070600004      195.159964786600000         1       731       271      707.5677630451      756.0643641930      809.7655999384
     -194.236683349499998      190.674288541700008         1        34       732      702.3009343836      750.4998424295      802.0715028884
     -194.263050950799993      195.461348994100007         1       732       265      710.9888552947      741.9414972806      799.3592697702
     -194.680463723299994      194.183342610700009         1        39       286      709.1359666971      740.9900996614      811.7148906402
     -194.563473876199993      193.207388328900009         1       286       733      721.7492338495      734.0003468490      805.6657495144
     -194.291088073699996      188.777268189099999         1       733       261      712.0046736570      749.6300539613      800.2007573538
     -194.011391839699996      196.176012225600005         1        22       734      718.8721469373      750.4083324258      785.4587548596
     -194.006583929199991      189.646189086600003         1       734        88      732.3276969753      737.9709550422      775.3437712018
     -194.414151492600013      192.214686333299994         1        88        21      713.6150640153      747.6297320991      773.0229498656
     -194.453211515400000      189.238483053000010         1       247       267      715.8305556773      738.2694965275      769.5893455488
     -194.006032936499992      188.319654626399995         1       130       735      708.1914554924      754.9829067612      797.8203421649
     -193.981552032800010      193.610133783999999         1       735       736      717.8993522442      748.6573981936      801.5207864232
     -194.356870459800007      194.284251756400010         1       736       155      709.1645217005      766.5259191757      795.2324010266
     -194.539190498200014      193.031058906200002         1       155       159      719.5964216727      746.7182876541      773.5551565366
     -193.929774660800007      189.769762457300004         1        22        73      710.4201888273      761.3067439825      771.0168914387
     -193.991870830599993      191.133882886200013         1        73       737      710.4036902247      768.6074777771      772.9011700288
     -194.373892568299993      191.582168258100012         1       737       738      699.0572540930      754.1968544504      793.3335759209
     -194.373892568299993      191.582168238399987         1       738       738      699.0572541546      754.1968543877      793.3335758958
     -194.376959349600014      195.128996553700006         1       738       739      707.8013310822      747.5850505118      788.1889482230
     -194.554187790500009      193.358086350799994         1       739       448      719.2152580483      738.2800071206      793.8678336355
     -194.535097093600001      193.237984473300003         1       159       159      726.0159619869      739.5050578004      777.5166009261
     -194.824139158000008      193.690967088200011         1       159       439      714.6994239072      741.0339777916      764.5370041368
     -194.702233747099996      196.507451645700002         1        32        54      723.9795525853      735.2410880227      771.4595357986
     -194.184937732599991      190.766561710399998         1       227        34      707.7774797044      737.3585586948      821.4005694319
     -194.067044233399997      195.898976686800012         1        87       740      729.3043911270      740.5982850435      794.5334308971
     -194.060116058900007      194.136448835900012         1       740       272      724.4209271833      739.8264043078      803.2821700788
     -194.062740675800001      193.251923314700008         1       741       279      721.9374738554      749.5797195882      802.5041746351
     -194.320226116500010      189.978515764900010         1        20       279      717.8945800933      751.7313935317      779.3266955128
     -194.067587387700001      195.163739968399994         1       740       270      722.2771110307      744.1277388982      795.6922090384
     -194.066904303099989      196.624057275799998         1       270       136      719.7960813293      748.5659956969      796.0824144691
     -194.207596564299990      195.339952274000012         1       136       137      706.0084422396      751.0126215176      811.4382619894
     -194.414151492600013      192.214686378099998         1        88        20      713.6150640270      747.6297320261      773.0229499142
     -194.376363413200011      194.230856160600013         1        20       742      719.7316287565      757.2510274793      778.7316452059
     -194.384218590100005      192.671211717000006         1       742       275      715.7468949184      763.0625961612      783.8035097582
     -194.504080848499996      194.548056140099987         1       275       276      716.0360488387      752.5291440624      790.9473536748
     -194.364046903200006      191.995184150099988         1       276       277      717.5325137381      754.6916230198      793.2164007265
     -193.951313892400009      196.281623267199990         1        40        26      701.3626032475      772.3755810508      777.1816165583
     -194.089099319599995      190.214713870800011         1        65        65      706.4033917026      742.9853064883      799.1508277575
     -194.460560277199988      189.898923651300009         1         2       284      720.6180001954      741.7509495254      758.7726082138
     -194.346809385400007      192.602390309800001         1       284       282      716.5920096673      764.3521597757      767.5950460683
     -194.348532047800006      192.079027725099991         1       282       281      717.1873842984      765.9956568555      770.1579217580
     -194.461327925599988      192.056546285800010         1       284       283      719.5947276313      744.9966180194      761.0874701523
     -194.724608401900014      195.375759076999998         1       409       743      715.5857133896      733.4612801435      783.8026095231
     -194.516023065500008      199.064812859900002         1       743       266      719.3560062159      740.3885725400      782.2994661159
     -193.974466986300001      194.739986363500009         1        40       135      692.6722502390      767.0668186866      791.5688133459
     -194.100044424599986      201.092024979299993         1       135       509      695.2991035720      778.0968667030      793.3647211496
     -193.960840792200003      190.014670737800003         1       491       125      708.2663357421      761.0660866074      771.8814200878
     -194.319267664899996      190.175064488700002         1       227       744      720.3544359724      739.5568376335      796.2294195590
     -194.331272651799992      193.753677357199990         1       744       745      726.8762795203      745.7734386326      779.0552093676
     -194.482535980499989      190.115448494800006         1       745       746      714.9722560640      744.7410057452      776.8189245370
     -194.546900809600004      191.351903467499994         1       746        21      718.2953156330      737.1502047145      771.7747456976
     -194.432560123700000      192.746624496599992         1       110        74      720.9738675592      729.3287215416      809.0421530702
     -194.372467315199998      194.240358495399988         1        74       247      725.9097669996      731.3858937151      789.8197499301
     -194.783362244399996      195.730528084599996         1       163       273      713.8388611084      748.4025872086      769.2660128806
     -194.616465520800006      196.286058989200001         1       286       287      723.1551107404      734.4058741427      810.2570379983
     -193.880234579600000      195.311333789999992         1        74       747      703.9610353140      759.4127904438      827.2874222686
     -193.833867306099989      194.919360748999992         1       747       262      712.5914093901      764.2545172516      825.7196677421
     -194.448284686400001      193.245041122099991         1         4       276      724.1147529466      734.9546734130      800.3715310608
     -193.981646304599991      191.917167961300009         1         1        21      700.3084956789      760.6924137821      773.6345554446
     -194.345919603099986      189.311636088499995         1         2        39      721.3206588086      740.3506873339      759.6997326263
     -194.521758407699991      194.382776661799994         1       239       748      701.9463990380      756.0789408009      792.1386356199
     -194.673379679199996      195.897149064300010         1       748       749      698.8132625688      770.1387794654      791.4403742854
     -194.629523600800013      192.589587750699991         1       749       750      707.4032147703      762.3138861238      787.3112981655
     -194.285624751200004      194.048690990500006         1       750       751      726.0945274903      757.1262823887      779.6966335464
     -194.343840074100001      194.053378051200013         1       751       752      727.7849202007      757.0688928658      776.2233224412
     -194.476030243200000      192.551522839099988         1       752       753      733.0440914593      750.2811114872      773.9555289735
     -194.468008609200012      193.426383570799999         1       753       754      726.8981699087      749.7823687880      782.4275072233
     -194.360022078100002      191.512227138800000         1       754       275      722.2846062926      748.0325339669      782.0562914688
     -194.760990853099997      195.638328738700011         1        61       755      709.8863923123      739.5199569433      790.6240858894
     -194.812984528399994      197.600948667700010         1       755       756      707.0216907283      746.0476561155      804.2814833194
     -194.511309665699997      192.697497420399998         1       756       288      711.0891432196      755.2657968802      790.5374052799
     -194.324650577099987      194.339302239000006         1       329       239      713.5146246165      757.1587456511      785.3355673160
     -194.417105108899989      194.198144259299994         1        39         3      710.8254213093      745.4285390349      800.6563283663
     -193.910871961900000      188.277607097899988         1       442        49      715.3708357318      751.1653015501      780.1305303687
     -194.373358921999994      196.544471240399986         1        46       294      705.0766063572      744.1839917605      808.2112551273
     -194.345537637900009      188.899788438200005         1        35       195      696.4822520587      767.2541929728      786.5421610931
     -194.485328361400008      194.965913659600005         1       195       196      698.0927141587      765.8843252139      787.6495359791
     -194.704878183099993      195.462838887499998         1       196       188      703.7159207551      748.5167606951      797.9656506068
     -194.067587387700001      195.163739923900010         1       270       740      722.2771111520      744.1277387880      795.6922090280
     -194.067044233399997      195.898976821699989         1       740        87      729.3043908807      740.5982854786      794.5334306463
     -194.537717817199990      196.058769542600004         1        89       757      721.6169097005      734.2461502703      806.6741909177
     -194.526278767599990      195.388269196500005         1       757       441      721.3855981878      733.3599766242      808.4812917597
     -194.567338526300006      195.268431429499998         1       306       758      718.9605798073      742.0638406423      774.8487193283
     -194.792047020000012      195.982192598599994         1       758       273      714.7358077413      751.9026499024      773.2571011599
     -194.763221563999991      194.804662504699991         1       273       274      716.6378560778      748.5785258996      781.2583646590
     -194.497024915100013      194.667052006999995         1       274       275      712.6962727409      755.9345553845      795.9886297106
     -194.358681147200002      193.674258912900001         1       275       280      716.7959283541      760.2023348422      780.7984565289
     -194.366500845199994      195.003824718999994         1        27       310      697.9756403591      758.9390497188      798.5218589780
     -194.354938242799989      197.225725771700013         1       310       759      709.7737754251      748.6917233469      799.0244011921
     -194.680335823900009      197.940126851200006         1       759       760      696.3273098595      758.8225961435      798.5418690830
     -194.677415605100009      196.632034622899994         1       760       761      698.3478842224      761.1530749374      789.4346964251
     -194.512902997200001      194.698096044399989         1       761       149      710.3035193692      755.5434989012      774.8282792899
     -194.518012653499994      190.193817750499989         1       108        26      719.9754905022      741.3933025009      768.3964985235
     -193.988506075599986      191.420050796999988         1        29        29      695.7238037990      772.8799903114      779.7405016208
     -194.390078796000012      195.309210796000002         1       345       103      713.5706020811      753.4307644061      766.3835988754
     -194.020393484200014      196.196978136500007         1        86       762      721.8534248790      753.5671426960      781.6632258088
     -193.992022055900009      194.314928490600010         1       762       763      730.4936840923      743.6143896709      784.2158727622
     -194.072888961199993      193.504544677199988         1       763       764      724.2730781850      746.1618032246      804.2685281437
     -194.644151788800002      191.814769085899997         1       764       128      711.4274185009      756.0298810034      793.3610757873
     -194.481013532199995      192.980934523000002         1       163       295      711.4978115899      741.5605444947      796.2777097873
     -193.786046846200009      188.201098406499995         1        25       296      710.4578890367      773.3232683450      776.0381823306
     -194.082184191200014      196.548228691199995         1        22       765      726.0839673458      745.0522866614      785.5928573892
     -194.400838093799990      192.552790355000013         1       765       766      710.3051142022      759.5414392194      775.0806936623
     -194.403268305599994      193.692404730499987         1       766       322      707.6004345793      761.7273770797      777.5211130301
     -194.462561304300010      190.935196914899990         1       187       283      717.6879019969      744.2400284827      764.2833202458
     -194.346809385400007      192.602390165900005         1       283       282      716.5920099608      764.3521598725      767.5950461245
     -194.579042235200006      196.597914553000010         1        61       159      717.1832919123      754.0797322188      757.1348082199
     -194.391741545600013      188.896652117099990         1       163       767      718.9617918782      728.5411548162      800.6997418451
     -194.423611432700000      192.777155787600009         1       767       768      705.8855843337      743.1450518551      811.4660332360
     -194.429213612000012      192.839649295500010         1       768       769      709.4982539073      738.2590933326      811.2014064818
     -194.622723083300002      194.188340282700011         1       769       300      699.2947596548      755.1703818653      811.7443704977
     -194.384155198000002      191.090760286099993         1       300       299      700.5981536305      746.0066909731      811.4669053414
     -193.925662456800012      192.854143445999995         1         1       409      704.0004824316      761.1013693839      777.7856914061
     -194.310158052499986      190.852351087899990         1        74       770      715.3810271076      731.5100280829      821.6094322841
     -194.755047545299988      192.408111892699992         1       770       771      707.4339776064      730.0114996918      825.4706013383
     -194.749336229199997      190.825463029500014         1       771       772      701.8297962134      733.7764137124      826.6926965245
     -194.751743436299989      190.842905887799986         1       772       773      699.7800331406      735.4751841582      827.7478280374
     -194.760968781600013      193.703711820800009         1       773       774      695.9482202819      738.2030530450      835.2955062412
     -194.707602896299989      196.163092965200008         1       774       775      705.7656299094      729.1237234786      828.1721128896
     -194.727520783199992      194.479491695299998         1       775        75      708.4025809108      725.4173232150      827.3853032115
     -194.418849814600009      190.710803623200007         1        75       305      709.3022771097      742.2831823328      829.4093516865
     -194.300050637600009      195.031571401999997         1        53        41      716.8352278429      735.9504474662      792.2474763341
     -194.253584852500012      196.255698105400000         1        41        41      703.7832483622      751.8391638967      792.8758429954
     -194.284124294099996      190.572624397499993         1        41       776      719.9370925337      733.9344895205      782.4929841742
     -194.285470804999989      190.996761976800002         1       776       192      715.4006209151      740.5131256865      778.3597313954
     -194.068933775999994      193.295257373400005         1       192        61      710.0944289974      742.0779647406      798.9365484922
     -193.894731467399993      187.054543465400002         1        86       777      712.6707281625      755.9692812018      790.4190659695
     -193.997950118299997      192.297994639299986         1       777       136      714.4913278849      752.7860872193      802.8940461339
     -194.396019009100002      192.342260462799999         1       132       778      711.7213975423      741.8398712126      813.2538255632
     -194.567205455600003      191.887521648399996         1       778       236      694.2685543939      754.3462463917      813.8569288492
     -194.591015219300004      194.262520112700003         1       237       237      692.4742694563      760.7907189186      819.6452515552
     -194.613572308199991      195.146842298100012         1       237        60      692.7041314774      761.3337596537      820.2239550796
     -194.354053430699992      192.115414861700003         1        32       285      722.1951723100      742.4949592987      789.5103612472
     -194.719195490299995      196.549067457299998         1        34        34      712.5529429117      744.0676769607      777.6126541610
     -194.899434112899996      196.307120434599994         1        34       247      714.6246206373      735.3729518106      771.7945075466
     -194.606267236200011      194.316671325500010         1       247       779      718.9512386230      737.4382424650      773.0257758836
     -194.895013083399988      198.265885614199988         1       779       780      695.4434692868      738.6590595612      805.4355416481
     -194.859083432599988      199.462932331199994         1       780       781      704.7831076423      742.7212797014      797.8421257172
     -194.619360781000012      196.916724683199988         1       781       782      707.5634948177      742.2582474758      802.2255188251
     -194.548749290100005      192.352984632300007         1       782       783      716.7074350886      729.5760243024      800.2871304639
     -194.686992572599991      196.131391073400010         1       783       784      711.1221612976      733.0037064373      806.1720788860
     -194.838043214200013      198.527681941699996         1       784       289      701.7596776928      744.9001735730      814.5858356640
     -194.213017424399993      196.479418011900009         1       293        46      686.5195513391      767.3994243791      818.2910661694
     -194.334614885599990      190.708119908100002         1        74       785      709.1340986223      736.4686309979      820.2967173493
     -194.296716813699987      194.217162857200009         1       785       786      704.2819845981      745.1836700531      820.3339559506
     -194.343450955599991      196.044396855499997         1       786       787      697.9669853842      760.4153910262      815.8078830371
     -194.163883832000010      190.376549878499986         1       787       787      711.1764615752      748.0056982898      806.9763847663
     -194.087399428900000      191.741969665699997         1       787       297      695.0000500049      774.0226356606      800.4108777709
     -194.108670937499994      192.674073145499989         1       297       298      690.7025179037      775.1860168858      806.7576554278
     -194.508629827800007      197.959322029899994         1        61       159      711.5079609473      753.0260868093      789.6903946909
     -194.345006948800005      194.184087508599987         1       159       788      712.2959681378      754.5334706219      772.9053291954
     -194.407016115700003      195.060535676099988         1       788       788      694.1689757697      764.9154834344      808.6446808860
     -194.580372067500008      196.776301359000001         1       788       789      692.6146645275      745.5018807368      817.5185986335
     -194.595430774899995      194.785358153299995         1       789       789      693.1860424573      742.5182245103      820.0068699959
     -194.595430774899995      194.785358190500006         1       789       790      693.1860424110      742.5182244609      820.0068700207
     -194.617526295099992      197.295643378800008         1       790       791      691.6832567829      745.0438559132      824.3459672781
     -194.759370978499987      199.337370545499994         1       791       792      694.0249491564      743.4549822634      825.1822702566
     -194.678728408199987      196.316423598200004         1       792       793      700.1206895262      744.5176536853      817.6687741407
     -194.660710732199988      194.376300463099994         1       793       289      702.6723104382      752.1051464720      804.5581121441
     -193.833263375600012      193.263637149799990         1       227       794      722.7740495900      762.8276630953      808.3005901648
     -193.880029964599998      191.477754440700011         1       794       795      704.2516473561      770.5889859061      833.1433140581
     -194.380630442099999      189.122997088799991         1       795       796      683.9203120988      767.8044953677      835.8331551440
     -194.383313622299994      191.044829559800007         1       796       308      686.0900373074      764.5722107388      835.4128403824
     -194.375077443900011      194.792089358299989         1        29       312      702.5186362630      755.5296152723      794.5264861548
     -193.768185481899991      196.047119079900000         1         1       797      701.3963293609      757.9168374419      799.7984196151
     -194.131597240800005      193.886265829600006         1       797       798      703.5395680615      747.6944458545      839.0417528009
     -194.599415599400004      197.258901797400000         1       798       799      694.9965169907      748.7493646343      838.8514592221
     -194.365289286799992      194.216385492699999         1       799       800      714.0476619473      738.7579378707      826.5889453501
     -194.595865298700005      198.425009426900004         1       800       801      706.3558846221      744.7695439361      840.9491579436
     -194.435701932699999      192.963106959100003         1       801       309      721.4479470675      731.0912584946      838.8461334744
     -193.974466986300001      194.739986347100000         1         1        40      692.6722502167      767.0668187999      791.5688133035
     -194.070995803100004      192.074736571100004         1       189        56      714.3409011845      746.9217239497      827.3713362393
     -193.974466986300001      194.739986336800001         1       135       135      692.6722502459      767.0668187421      791.5688133021
     -193.908173369899998      196.536947134999991         1       135       802      694.7508979067      772.4238935570      804.2651440979
     -193.914756129799997      195.946464569600010         1       802        20      701.6920847212      765.3379714427      801.0696729634
     -194.309202001899990      195.522689318299996         1       213        62      710.5738239636      749.1938182088      812.6731856659
     -194.425533347999988      193.575108180000001         1        25        34      703.9123785778      755.6488963443      798.0836125032
     -194.771200953099992      199.638725831699986         1       602       803      701.0637295125      746.5330233312      805.1214722531
     -194.825708022399994      196.947693375099988         1       803       804      704.2434758971      747.3468176289      799.0102537663
     -194.870910430399988      197.910085551300000         1       804       805      689.4077817749      762.7673481933      808.5353668142
     -194.746919412399990      200.584982560399993         1       805       805      688.7653878962      765.1753530850      811.9908460829
     -194.863858704199998      197.027336597599998         1       805       806      691.1780478748      761.6075771329      808.3421109849
     -194.750148972299996      195.062712909099986         1       806       807      711.2198492576      743.4492057815      805.0371041420
     -194.572301621099996      196.729903406999995         1       807       808      722.8812065956      739.3295772079      804.4391228236
     -194.570880062800001      193.660406248500010         1       808       769      712.4568649691      746.3258951832      809.3732002085
     -194.617693869400000      194.134583319999990         2       769       769      703.2497926609      752.3268163008      809.6738781374
     -194.622723083300002      194.188340284100008         1       769       300      699.2947597638      755.1703818407      811.7443704289
     -194.412504099899991      190.933825148700009         1       300       301      701.4398110580      758.6192812219      805.0325519390
     -193.934613106299992      186.177507858899986         1       255       110      708.0070710609      752.0564756639      790.4110705406
     -194.232208443100006      189.062078173200007         1        74       314      721.4630190133      728.0808799327      820.2210018837
     -194.223961591299997      193.409988220400010         1        27       809      705.0190398634      759.6919586119      788.3571967713
     -194.499002702700011      192.879461295900001         1       809       810      689.9946011630      776.7077317901      794.4823399420
     -194.520299233600014      194.461554851100004         1       810       811      694.4923224056      761.8584031166      792.6327062715
     -194.500980687000009      194.935939039599987         1       811       812      689.2778263521      758.3821495385      808.6194256177
     -194.660753360499996      196.305682220400001         1       812       813      698.1641719390      750.6509783976      805.9240098357
     -194.456285830000013      198.284228841700013         1       813       679      721.8416702003      731.9002064142      803.1045860608
     -194.416723765499995      194.677186572900013         1       679       814      711.2356094648      745.2093283761      800.6640754158
     -194.435193903600009      197.170258743900007         1       814       312      711.9367782032      746.1053182229      799.5215154852
     -194.458314389900011      198.648246350899996         1       312       311      710.2919799729      749.6180721178      799.0466768715
     -194.096703416400004      193.432204468599991         1        24       815      709.4171274414      754.2726872826      790.9223659471
     -194.123147743499999      194.314313035100014         1       815       816      710.1062310025      758.3569280444      788.1770205048
     -194.269526071000001      193.126504681999990         1       816       817      720.6946302223      745.6639238517      787.9510073750
     -194.259803634799994      192.222268497399995         1       817       818      725.6854147630      746.3182660705      783.6770857101
     -194.281304923600004      191.464566794700005         1       818       673      718.5672874459      749.5181850581      781.0060826418
     -194.197836130899987      184.771465631700011         1       673       673      720.0299865287      743.5733237599      782.3049656827
     -194.197836130899987      184.771465622300013         1       673       674      720.0299865398      743.5733237323      782.3049657207
     -194.418197250800006      187.807001957700010         1       674       819      712.2793392964      736.5161015901      798.0430561036
     -194.415300451200011      188.541151262499994         1       819       820      721.8063434671      735.0347195579      789.6448915642
     -194.261074835100004      192.272612081299997         1       820       302      714.1325972485      748.2830742826      802.3128747609
     -194.277112084799995      194.088149344700014         1       310       821      699.1433169434      753.5176151453      807.2420099106
     -194.526197280100007      193.295402881499996         1       821       822      700.1120408196      743.9447976562      810.7917763996
     -194.586560677499989      197.618160981100004         1       822       823      709.4611892218      734.1927794770      810.8504386549
     -194.504793009200000      197.487922090199987         1       823       824      710.7121144423      741.4630102961      795.1920708858
     -194.527668760700010      197.487774147000010         1       824       825      713.6607379024      731.9069157472      802.2547329376
     -194.583272005600008      194.591168040399992         1       825       826      714.5722127317      727.3500110037      801.6389607304
     -194.621590003899996      195.544248888800013         1       826       827      720.1880875403      726.8039792828      797.0409647565
     -194.633028012500006      194.118748661799998         1       827       827      721.8595027450      729.5231673552      792.8358984867
     -194.562739736299989      194.313575540699986         1       827        39      719.5600331813      732.1992493917      790.2633307848
     -194.558889644499999      195.199202084400014         1       141       828      681.1489268005      773.0813957782      816.5859233075
     -194.599562695499998      193.644352133700011         1       828       829      681.9479070155      774.6646165047      825.1468755863
     -194.578892254599992      194.444163786199994         1       829       830      691.5912034950      767.3258207179      822.9581896545
     -194.611215673099991      193.715369109699992         1       830       831      692.8880134996      764.5859150138      822.9042832184
     -194.645046362500011      194.343032833299986         1       831       832      688.8255618500      769.3091560936      817.4566399305
     -194.552499194200010      197.453436774199986         1       832       833      696.4623963662      763.1113480367      818.0465831947
     -194.707106571499992      195.797466065200013         1       833       834      698.1903702078      752.0495974740      820.6076496182
     -194.635473687499996      195.396214654200008         1       834       251      696.8492281417      753.0670834262      826.6447888582
     -194.095015896799993      195.629956837200012         1       327       235      721.0863624735      749.2054642940      789.9681602186
     -194.395508622600005      194.917028231500012         1       235        20      717.0211307793      740.0170300757      788.8228207691
     -194.310158052499986      190.852351021700002         1        74       770      715.3810269439      731.5100282663      821.6094322864
     -194.755047545299988      192.408111874100001         1       770       771      707.4339776360      730.0114996690      825.4706013140
     -194.666555047099990      191.273530311900004         1       771       224      708.3688510133      737.1267866773      820.9078907577
     -193.816352198299995      188.238799404100007         1        73       687      705.3925466854      773.1090071570      785.8774463728
     -194.095510968399992      189.194082817799995         1       687       635      703.6111201209      751.4457989918      822.3216859373
     -194.072713635399992      190.378008783100000         1       635       126      708.1097089258      751.6167235964      813.3378108837
     -194.201878043600004      194.119727112699991         1        56        56      707.7664028145      752.4044091540      811.8951357467
     -194.159995537399993      195.157768619299986         1        24       394      711.9792332578      747.0291863716      798.8608387055
     -194.159995537399993      195.157768680499998         1       394       394      711.9792333817      747.0291862695      798.8608386594
     -194.802131220099994      193.481082356200005         1       395       713      707.2358565335      745.8170573074      788.6120177404
     -194.830601354599992      197.288978294000003         1       713       835      703.1536036523      746.0085587206      796.9383991447
     -194.757944506799987      197.265316352199989         1       835       399      707.2955928573      739.1622925684      788.0245751775
     -194.800981297699991      195.516866140800005         1       399        31      709.5008261978      733.5917905754      781.3901806983
     -194.866838684599998      195.524314743600002         1        44       554      721.3590450733      731.6994443775      766.2970453463
     -194.847441166700008      193.894747053200007         1       554       439      718.8740061789      737.7833976678      761.4983358802
     -194.824139158000008      193.690967096099996         1       439       159      714.6994239503      741.0339777264      764.5370041442
     -194.310158052499986      190.852351036199991         1        74       836      715.3810271182      731.5100280720      821.6094322239
     -194.696619019499991      190.917780070800006         1       836       770      713.3246124405      727.6196472766      826.2867382633
     -194.744096925599990      191.532710869699997         1       770       837      704.9010081301      733.6229801159      822.8574100348
     -194.739469265899999      191.693842236400002         1       837       838      700.2513882269      737.5151153391      825.8211349609
     -194.738864403700006      192.491326607699989         1       838       839      699.3479119987      737.9131493612      828.0179632994
     -194.609789114499989      187.811425531600008         1       839       318      696.9578993725      740.4739770167      834.8338638517
     -193.971957304200004      189.054711112400014         1        99        99      729.0164906526      746.2638422401      794.0000338962
     -194.116953134200003      193.175997777800006         1        99       840      738.8841798747      751.7528120463      767.6518150357
     -193.968668261700003      187.882738503399992         1       840       100      731.8752475843      745.5837297857      794.5478285953
     -194.416167649199991      194.481292183600004         1       167       841      706.2473267000      756.2070090047      785.5293764046
     -194.588166118099991      197.531819205299996         1       841       842      716.4596664490      751.2231445267      775.9151938112
     -194.719677946500013      196.224576034199998         1       842       843      712.1171270420      745.7208768480      783.0476062634
     -194.687780080000010      193.202685095899994         1       843       844      714.0364511140      742.6508856650      782.0050411071
     -194.741948236100001      196.072157043499999         1       844       320      720.7323381709      736.3616635271      781.1705117461
     -194.712141025899996      193.188553382200013         1        34        34      700.1969077817      762.5889869984      787.4304011966
     -194.787323466000004      194.499470130899994         1        34       845      715.0267424338      734.4026708085      782.1535176591
     -194.916502301799994      199.210876996499991         1       845        54      715.8606898400      732.0541365880      795.6080272917
     -194.676767520999988      193.006831469899993         1        54       631      694.1099538983      755.5804246182      813.2113617304
     -194.697524524599999      192.808567740600012         1       631       347      704.1042216167      738.7423691207      817.9387451182
     -194.702951336000012      194.634421334699994         1       347       347      713.5059970399      736.3233427665      799.6816612643
     -194.699120748799999      194.919628109200005         1       347       295      705.8377971851      746.1624846598      813.5474574175
     -194.230462942700001      191.572757228900002         1       137        53      719.5630800218      745.4598199130      793.1712818360
     -194.314801420900011      197.076292418300000         1       159       159      708.1152768581      740.1703289024      809.4142183655
     -194.116582145100011      194.484680886599989         1       163        49      705.1849621927      749.4604654525      797.3395573324
     -193.973254360499993      195.325331549699996         1        49       846      709.0323140059      750.8939830901      788.6025459402
     -193.966041342799997      194.760310387799990         1       846       498      705.8651435552      752.2452638993      788.1881763248
     -194.212887553700000      197.870148127199997         1       498       412      699.5676730953      761.8473388172      790.5030448987
     -194.287596156799992      195.802457798200010         1        46        46      721.0012781076      738.7273009959      796.3860583652
     -194.093165634499996      201.984958481900009         1        40        62      695.0571722061      773.1888810906      780.1224497192
     -194.872584797600013      195.622909924600009         1        43        43      713.3656935946      731.1220611306      775.5866266564
     -194.476552547399990      196.068501715499991         1        41        74      716.9140723984      731.2488896627      803.1091519898
     -194.184937732599991      190.766562783500007         1       227        43      707.7774796481      737.3585586156      821.4005688819
     -194.660499193199996      197.898548736500004         1       163       316      715.0014324493      731.5882352351      797.4567891935
     -193.991866437800013      187.330771906199999         1        73       538      705.5467683820      761.4317921540      792.7487087275
     -194.026582971000011      189.673261055799998         1       538       847      709.0288777937      763.6174721139      802.3670776774
     -194.100684638100006      188.625314397500006         1       847       126      713.2600034120      756.4295566707      810.4824319455
     -194.075085907599998      191.577901573499986         2       126       126      715.2459634466      753.2981355252      819.9017984241
     -193.988506075599986      191.420050797800002         1        29        29      695.7238037969      772.8799903128      779.7405016243
     -193.932197804100014      189.284209301200008         1        40       135      698.8025292311      767.2689932973      777.9117498623
     -194.012577512599989      194.816350309699999         1       509       325      707.2792655449      774.5787861087      782.4648170888
     -194.162828006100000      194.911956703700014         1       150       185      727.4844045136      735.7822644673      792.3608217967
     -194.117648493600001      191.481130847999992         1       185       326      729.5632040744      731.3778657740      796.0238312848
     -194.745239430800012      197.751758568100001         1        32       668      706.8248067405      751.7842317678      773.9019751855
     -194.546778076599992      194.674688055800004         1       668       848      688.9763596375      765.7901603736      807.8485644033
     -194.266343680099993      196.346205073899995         1       848       849      681.0460173648      787.9747382196      825.0446440549
     -194.409167497999988      194.617963885899997         1       849       850      684.5686633836      796.4239550845      810.8993439654
     -194.577678699199993      196.911920763399991         1       850       851      679.4518245580      794.3555293388      813.5152466269
     -194.323383836700003      194.629632428099995         1       851       303      694.2246884032      775.1303647966      818.7192676940
     -194.729357489199998      194.517844728499995         1        52        52      697.5798034042      759.7589876836      790.0468501867
     -194.729357489199998      194.517844718800006         1        52       569      697.5798035442      759.7589876117      790.0468500206
     -194.731764869800003      194.927670354700012         1       569       569      699.6850910654      755.6910969199      787.0998791752
     -194.484129532600008      191.579574784800002         1       569       852      689.9600132549      774.6236033456      807.9484782773
     -194.489041535500007      192.825039669099993         1       852       853      691.9626664269      776.6323555365      806.9113061315
     -194.495654801099988      193.290863112700009         1       853       854      690.0047560058      776.7164461067      808.8018658277
     -194.761003068700006      197.303412723000008         1       854       855      694.9556364323      759.8823146123      805.2178378151
     -194.780452193600013      198.850976163799999         1       855       856      690.6203323204      759.7256022963      813.4491805112
     -194.557014530400011      196.672791906100002         1       856       857      689.7028782554      766.9482782746      819.0340718308
     -194.564661849200007      191.760195201899990         1       857       300      690.7286144788      755.7871974705      822.5494757983
     -194.082184191200014      196.548228658999989         1        22       766      726.0839673239      745.0522867536      785.5928573756
     -194.398657965199988      195.062800703899995         1       766       137      697.3586287449      766.1908823960      791.4093113863
     -194.518012653499994      190.193817726699990         1       166       108      719.9754905320      741.3933024813      768.3964984996
     -194.074160661099995      194.876940641099992         1       740       858      729.6783167845      736.9551332039      795.7363382579
     -194.015898397600012      192.903190707199997         1       858       859      729.8828961860      735.4008528599      802.0563826449
     -194.017714337200005      193.925122884300009         1       859       860      726.6490970844      741.7234044304      804.8486543326
     -194.137310214800010      193.907983083099992         1       860       861      728.5321468949      733.0170211652      806.4714547152
     -194.116284488399998      190.103608171199994         1       861       862      716.8976107538      739.4007701632      814.3145800068
     -194.434937317600003      194.159621942600012         1       862        43      713.4525718232      748.7106264679      811.7144649256
     -194.731764869800003      194.927670355000004         1       186       569      699.6850910587      755.6910969352      787.0998791537
     -194.505537668699986      191.882523418099993         1       569       319      703.5838862674      751.3666287478      792.4415982440
     -194.006032936499992      188.319789535399991         1       130       735      708.1914546830      754.9829064386      797.8203425508
     -194.104973494799992      193.160543101299993         1       735       860      721.4830212599      744.7732043765      802.3380831120
     -194.017714337200005      193.925122831700008         1       860       859      726.6490969498      741.7234046932      804.8486543510
     -193.998946498099997      193.632455351200008         1       859       863      725.2093062464      744.6941904664      789.8414441437
     -194.026083722399989      194.323444619700012         1       863       864      719.0429590221      748.1508578614      786.1788926340
     -194.600405223400003      190.092209744900003         1       864        53      715.8800674420      746.3031919998      771.8669975952
     -194.501950368299987      193.980950496699990         2        34        34      723.7646477313      741.1220533553      769.6320843048
     -194.926736312400010      197.232806733600000         1        54        85      703.6999769422      738.9127657275      805.3214724014
     -194.891240198600002      194.514498524200008         1        85        84      715.5681564566      726.7875565838      795.2538101287
     -194.558484974500004      192.935455527599999         1        84        84      714.0986144672      744.6586089915      784.9426781040
     -195.024244910199997      198.679338433499993         1        84       360      708.6874846413      730.4797373216      801.9033578265
     -194.607665301400004      196.079988588499987         1       360       865      717.2027004943      730.8033914190      823.5940062086
     -194.607665301400004      196.079988511000010         1       865       117      717.2027002994      730.8033914745      823.5940063815
     -194.755098899399997      199.399595783499990         1       117        62      710.7269351845      728.1190855586      804.4565837064
     -194.050433331499988      186.266344813699988         1        73       331      703.1070045499      757.3620519405      785.1066790603
     -194.700288429500006      195.585812023599999         1       113       356      702.9280010290      747.6682524045      783.5531754271
     -194.302177101300003      184.547054320600012         1       356       866      712.9494017218      744.9747208890      774.0876370181
     -194.342301973600001      188.382015178600000         1       866       867      719.2967611206      742.8873238096      775.4553665773
     -194.475410676100012      191.280824854299993         1       867       868      730.3495099878      745.6024785216      770.0251850138
     -194.449611209000011      191.414819714299995         1       868       869      728.4676213878      755.3649692024      761.8298498589
     -194.597444317200001      191.806103511999993         1       869       870      728.7906783114      746.3541994724      765.7985759847
     -194.744799334600003      196.325834108200013         1       870       871      736.2906181452      744.5418929601      758.5970200290
     -194.717891737799988      193.220797423199997         1       871       872      731.4815911472      739.3187006055      765.5390139572
     -194.636860779300008      195.389478463699987         1       872       111      732.4094511042      736.5848379699      763.6089407272
     -194.873469897700005      192.160182045699997         1       111       111      719.1539761628      734.4798952117      763.4436828576
     -194.817381552099988      198.986918331400005         1        43        43      709.0125860531      737.9331423827      790.0006859208
     -193.951349902900006      192.170156184599989         1        22       873      715.8175121718      759.9366615864      786.9845655189
     -193.972045649100011      189.951257258600009         1       873       766      716.6812773536      767.7195759962      779.7444513697
     -194.398657965199988      195.062800707999997         1       766       137      697.3586287132      766.1908824314      791.4093113958
     -194.367173143600013      192.337550407999998         1       137       874      707.5770130280      751.5480538657      798.3234713938
     -194.559845720999988      194.841939975799988         1       874       530      706.1660244962      746.5215911852      803.5613490637
     -194.513087772799992      192.106210598800004         1       530        37      716.6761267906      734.0378748783      796.2481396628
     -194.676129932900011      191.404972194599992         1       321       321      714.6418091190      738.4483363426      788.5078798726
     -194.712589718999993      194.831519587299994         1        55       617      708.1047220158      775.3004977729      783.3424333455
     -195.020978200400009      197.091280309399991         1       617       875      683.0007734738      778.6955055365      800.3803805375
     -194.984432421900010      196.091017215400001         1       875       876      686.0005838816      775.7925616172      800.5275875475
     -194.791839280200008      195.575936002600002         1       876       731      689.1543924863      779.8182134978      794.1373840465
     -194.438549070600004      195.159964763999994         1       731       271      707.5677631253      756.0643641345      809.7655998902
     -193.647741683699991      194.126771291000011         1       292       292      678.8783561729      787.1860438359      805.2388423230
     -193.907056952299996      198.240024965600014         1       292       877      679.0931348187      787.1136423309      808.2136126067
     -193.907056952299996      198.240024958699991         1       877       877      679.0931347433      787.1136423070      808.2136127098
     -193.960603296199992      201.043653149400001         1       877       803      685.7024633112      784.4909209238      806.7620429916
     -195.110644867100007      200.349791747799998         1       803        54      698.4405245848      746.2729678695      794.2800778300
     -194.838369594299991      192.997468976300013         1        32        33      713.1885365923      734.4943846749      769.4039950407
     -193.895448011100001      191.122455540200008         1        33       878      738.3508078313      751.5721344024      783.2444276702
     -193.966037040000003      189.790944063799998         1       878       879      718.4493371570      758.9994823643      798.5745591134
     -194.178754179799995      189.867939954900010         1       879       880      707.5310486259      763.7879750298      805.0601500064
     -194.211135615899991      193.595597648299986         1       880       881      712.7908461358      756.0202391364      808.8412880578
     -194.222993929000012      193.696783188100000         1       881       882      713.2063561284      754.0362287574      805.1992069716
     -194.210182693000007      192.913826094000001         1       882       883      719.1618024507      745.4118958532      804.8435535995
     -194.287868690200014      191.843825880200001         1       883       884      716.0760391669      750.2669086562      783.3266016857
     -194.284264308800005      189.208402067099996         1       884       885      710.6706465294      744.9974695646      793.5672168337
     -194.376418398299990      190.001726276800014         1       885       886      706.7875319522      742.0930193700      804.1009034660
     -194.388850603900011      192.424271195800003         1       886       887      699.8750402267      746.9796258146      810.2253028565
     -194.383652636199997      191.322740271899988         1       887       299      698.3461721909      746.2669884900      811.9267439289
     -194.096132654900003      190.691350951999993         1       299       298      698.3362880564      761.1975282183      806.3943952978
     -194.524941566199999      193.473202410299990         1        67       355      728.7270386193      733.2029609707      754.6182646501
     -194.480936676499994      190.471476539500003         1       107       108      731.4347693061      736.8125926478      746.2715697197
     -193.933834866100000      196.119471861199997         1        40       328      705.3817154452      760.0721720796      797.3016494590
     -194.661715171699996      193.895279275099995         1        65       239      713.0809948479      737.5317256957      775.6984259252
     -194.365447626100007      192.589310863399987         1       239       330      722.0270554584      733.6451515361      793.3828240633
     -194.408032870000000      198.304514396999991         1        21       332      704.9878218383      758.3922885464      785.8623616065
     -194.087659532700002      195.435351666799988         1       442       888      721.4952794223      742.3331649898      789.4373545472
     -194.035250921699998      194.616335902900005         1       888       342      721.0378163623      737.6341429143      801.1897797135
     -194.398952575200013      194.332710818200013         1        62       200      697.0511896227      760.5478576641      799.2111015719
     -194.369514976000005      190.809291287000008         1       200        98      710.7571869679      747.5445910969      785.1246479361
     -194.389759170100007      192.426142440500001         1       330       329      719.5143993733      741.7063875942      795.3251819530
     -193.880488572399997      189.052437866399998         1        56        58      713.6391559929      754.9912233587      793.0589168455
     -193.987078286500008      195.276431167800013         1        58        58      711.1314158081      761.4805373269      804.3861854398
     -194.206256022300010      197.423877010100000         1        47       413      696.9358864907      757.8896737725      795.9564750311
     -194.247365055800003      198.833041931600008         1       413        46      701.0868458929      753.3406924030      798.6504712751
     -194.376933689400005      193.482134403200007         1        34       200      703.0086389653      755.6052083638      799.7493776640
     -193.986250942400005      190.558779014200013         1       138       138      696.8912685581      765.4717947119      796.5515864729
     -193.999689847599996      193.273352717499989         1       138       889      699.3220349550      759.3704061629      805.0837817498
     -194.574921507299990      195.452870383299995         1       889       890      704.9728293810      765.1522501876      787.5780179123
     -194.605715620500007      198.843527066200011         1       890        61      706.3378540660      760.2335828225      783.1649275478
     -194.658204546500002      194.903618642900000         1       163       272      710.6239205021      746.0590373596      796.8440880563
     -195.013901534199988      196.574188071700007         1       117        84      710.6164059729      732.5621492761      796.3375357265
     -194.616613867500007      194.431188435400003         1        84       317      702.5248419785      736.1841085004      844.5411680117
     -194.649402946200013      195.749061807499999         1        32       358      703.5537643786      764.4268024145      774.9722878048
     -194.197041102599997      200.417361975599988         1       358       338      731.8939564220      748.8144641534      776.4061355762
     -194.178736857899992      202.505424834299987         1       338       339      737.7564633891      745.4188976297      780.0682097625
     -194.434390551500002      195.329436535199989         1        28       490      701.8237241908      757.8574429555      792.2471128479
     -194.561026717799990      190.392694347299994         1       443       344      709.5173598055      755.0091947935      787.1850221958
     -194.452412294400006      188.886836244699992         1        90       323      727.4195899200      738.4041694635      747.5511213533
     -194.496457444199990      189.416157290699999         1       323       746      714.5776558045      740.6566937040      775.6310994243
     -194.546900809600004      191.351903327299993         1       746        21      718.2953156612      737.1502046938      771.7747458382
     -194.367207955900000      196.567258786499991         1        29       230      711.4448436608      748.7967579425      777.4793048592
     -194.468610785700008      194.591500637499990         1       492       227      718.6984874471      728.9793698287      819.5431213348
     -194.309579129000014      193.988789523799994         1       110        32      725.8100758259      737.6313758902      783.8888574973
     -194.509737365099994      194.482551487199999         1        32       247      722.8821630935      749.2073010400      760.3870291135
     -194.480747968000003      197.645624023300002         1        65       163      706.5198851408      753.6992278562      794.1766841694
     -194.636334676500013      193.621762788199987         1       163       891      708.0659982883      738.8697277324      792.4021859714
     -194.628882271599991      189.787752170000005         1       891       367      712.6019503584      733.7077789747      799.1127363118
     -194.738940776699991      196.567644211599998         1       368       650      711.5266806515      734.9339505434      814.2074145685
     -194.571837152099988      189.510880200299994         1       650       651      716.1367176260      732.8177680382      808.1973062542
     -194.594757718799997      188.688906748199997         1       651       892      718.1573621726      728.0883678242      809.7396848140
     -194.569499691400011      190.770343853599996         1       892        75      720.7189677659      722.4970262016      817.6197001602
     -194.614205999599989      191.924166364600012         1        75        75      711.5204038598      732.6997727597      810.3976181367
     -194.838536925900002      191.175954568000009         1        32        32      714.9425390090      733.1778454920      766.4129960989
     -194.445746800800009      193.213027590199999         1        32        70      731.1004167577      737.9484527774      755.0619424961
     -193.925638432200003      190.136782141100014         1        70         9      722.3335573831      748.0260649354      793.8943107642
     -194.527414454299986      191.250515469100009         1        21       263      722.6612086991      735.5916448218      767.1502672372
     -194.037972480700006      189.767073201100004         1       263       893      736.2473781565      752.5474191110      771.8221998375
     -194.061050971899988      190.642746897899997         1       893        70      737.9610294231      754.9713820312      767.9269504559
     -193.926206834900000      190.572130762200004         1        70         9      730.0853991582      745.9858518779      783.1103689697
     -193.900715846999987      190.780650823400009         1         9       894      726.7184174621      750.8247882307      786.2559416663
     -194.154860161399995      203.343424512300004         1       894       338      736.7945178450      746.2644890135      779.4112182589
     -194.200443885200002      195.126692860600002         1       185       895      716.8581990492      744.7336878554      803.3881672395
     -194.190018789600003      192.669223164100003         1       895       408      716.2211983935      742.7670108207      794.1480049493
     -194.101738760300009      193.327135044599999         1       408       408      723.9114578716      744.0903021783      787.5833697599
     -194.363064252199990      190.932648139799994         1         2       569      709.3710093598      751.5403653010      781.1533694235
     -194.600864241799997      194.162076517799989         1        39       896      706.5329836943      749.8140014694      780.4407336592
     -194.676075548799986      194.234709374400012         1       896       897      699.6283160327      760.6736801012      785.9790488713
     -194.679592845999991      195.197210992900011         1       897       898      699.3018828805      762.6842379266      786.9406445313
     -194.655803062699988      195.038904560199995         1       898        43      708.4572243164      748.6630401959      774.5436545384
     -194.449103632099991      191.826442511799996         1       111       899      711.8761626576      744.7057117564      785.0828258397
     -194.484292674599999      193.593833806399999         1       899       900      712.3792617117      740.6358499990      786.2492388401
     -194.378699012800013      189.734647433600003         1       900       901      716.9702456085      737.7246720942      778.9061926051
     -194.371266919800007      195.544357667599996         1       901       902      704.3278316116      754.2543132547      795.9786606791
     -194.094180346700000      192.197398997300013         1       902       903      708.3622313960      766.8798763789      793.4849039587
     -193.806307986999997      190.017767617799990         1       903       334      713.8781003988      768.5719565581      777.6585147893
     -193.928082219099991      195.852938114599993         1        86        49      721.3535404022      750.9805270059      769.5203193414
     -194.235350458499994      198.144941581900014         1        49        61      712.7237406246      748.5855301970      795.5441221407
     -193.771492209499996      188.642371415700012         1       159       904      731.1817447036      753.1582333719      767.6520711334
     -194.038209581699988      201.777752060399990         1       904        93      727.0515096456      754.1545710813      769.1603090061
     -194.273054977399994      203.120068898499994         1        93       336      716.1431399689      750.6650911247      792.4900409669
     -193.907932335800012      197.138204208699989         1       336       337      725.3928377945      755.1333540175      775.1131575231
     -194.844862369100014      197.210934565299993         1        43        43      707.9718881332      733.7060575628      783.8794396077
     -194.793204247000006      199.355640707399999         1        97       348      701.4716824461      743.3233831808      792.2880079176
     -194.677053271999995      194.609696161199992         1        53       905      710.1259179854      743.9123139383      779.2957516503
     -194.688678628699989      195.655909068099987         1       905       906      704.4749442241      761.5087917577      779.4237943212
     -194.688693617599995      194.180278825899990         1       906       898      707.7681592021      761.9020564430      776.3855234063
     -194.396336840700002      197.150417394399994         1       898        20      716.3805015394      745.6629413414      785.3059447818
     -194.525936649699986      193.559083316200002         1       582       581      716.0534292007      749.9214274093      770.2266059574
     -194.514594548800005      193.733229578400000         1       581       580      719.1807096478      749.0836795129      765.2962282680
     -193.927744577900000      190.099210678899993         1       580       346      719.9448479942      754.9991518656      791.5393445775
     -194.058487799599988      195.075327549599990         1       130       574      707.0354825093      755.6757485056      789.2352958074
     -194.194010134699994      193.344703613500002         1        48        46      702.0224369321      751.8474071371      793.0341473074
     -194.262769460899989      192.432434917100011         1       144       144      708.5098497665      739.9088214234      801.9436892537
     -194.842572844599999      192.717869847999992         1       247       247      713.5364716680      734.3726921812      771.6761880786
     -194.812523725000005      195.607481765500012         1       400        31      714.4765957177      734.7684744888      776.2672736614
     -194.539124724599986      195.070513791600007         1        31       111      721.8543020506      745.2762358917      761.5532048407
     -194.463760042699988      192.514825519900000         1        44       907      705.0174011357      759.3424515352      790.9193057742
     -194.378678756999989      191.756758276299990         1       907       908      710.2171091531      746.7993358593      790.9208919478
     -194.275220054399995      190.328541444299987         1       908       474      702.2130405700      749.9383894353      797.4619051428
     -194.658800713900007      195.693197779299993         1        32       909      703.7530034441      765.6180371052      774.6699783562
     -194.844025483299987      194.303310844500004         1       909       910      705.6298572704      753.3567063159      778.3256552757
     -194.872868745500000      196.814101269199995         1       910       911      705.0630428208      755.8908963117      779.8259118834
     -194.812261828999993      194.710768057600006         1       911       353      700.0275070177      765.5409789876      777.4272871691
     -194.009052038100009      196.170811177399997         1        22       912      717.6509088302      751.6782624827      795.6138055916
     -194.507253025099999      194.325299732300010         1       912       913      708.3553903432      738.3681003188      816.8121270499
     -194.523140888099988      196.472022908599996         1       913       914      703.0171513701      745.3778564814      814.9574924697
     -194.536143216099987      195.147902743999992         1       914       915      695.4301949114      749.0394329393      815.1432920314
     -194.577262628400007      193.300778178799987         1       915       446      701.8761177962      742.4180569736      798.9114248550
     -194.579663748000002      192.188103268499987         1       446        44      712.6270558401      736.7182330282      777.8133241715
     -194.341743745299993      193.550279637500012         1       111       916      712.0206157046      755.1609571236      782.0459938744
     -194.343055568000011      194.992462271100010         1       916       917      707.6843291140      760.8109374818      788.9071442297
     -194.364823029500002      194.581699108999999         1       917       918      703.5542829810      768.9624996026      795.4326385495
     -193.656481917799994      190.427799370499997         1       918       919      725.5579849084      781.2158803742      787.6269087971
     -193.623322032099992      190.525448832800009         1       919        93      723.3487662446      769.0117431365      796.0682702972
     -193.794864237399992      193.501568147600011         1        93       920      730.8105238331      750.0910052555      786.5757786717
     -193.782004922400006      191.601314889500003         1       920       921      732.5948999929      749.8468651316      787.6759742628
     -193.817451229200003      194.332065885300011         1       921       922      730.3479753314      754.5822771002      785.9649582925
     -193.972304445199995      197.962794677099993         1       922       340      728.7025373136      751.8341653947      787.5191876048
     -194.412238514100011      191.141338403300011         1       227       923      713.4601247941      733.2566491228      818.7759420988
     -194.328843198899989      189.158247058699999         1       923       771      708.1588716121      740.4105915930      821.4694635408
     -194.738245265899991      193.195926963099993         1       771       924      700.2802883006      737.0344765398      826.8229076341
     -194.726321976200012      190.369080686699988         1       924       774      697.0207981866      739.4821119785      827.2393190712
     -194.651139763900005      186.347581257900003         1       773       223      711.0239961205      724.6334183333      829.3216225896
     -194.632288383400009      193.890275113600012         1        75       228      712.6312934367      731.9986007513      820.5163117620
     -194.311078332600005      194.857260868400004         1       434       925      713.1724164026      746.4151810682      795.4663477600
     -194.243482828499992      195.141663270000009         1       925       926      715.1474589829      744.5827605084      807.3083164099
     -194.204632273500010      192.359715601500000         1       926       927      720.3619625852      733.0222889072      807.8050477748
     -194.219281232500009      190.375862601800009         1       927       928      721.0949239928      731.8891453928      817.1120157213
     -194.360255983700000      191.978316904800010         1       928       890      722.0671299652      736.0590660937      816.9378660673
     -194.835952782300012      198.832525992499995         1        61       357      704.8603260362      741.6929679188      786.2357622189
     -194.686218573899993      195.472017571000009         1       356       176      702.6672397902      751.6809878432      779.5445394825
     -194.711973949100013      198.491305043099999         1       176       176      701.0094299334      759.3822105140      777.3904883903
     -194.091875991600006      191.796748657699993         1       538       929      705.7815482610      769.4649531121      790.7545823068
     -194.083282872100000      189.567281516900010         1       929       930      706.4400457822      765.5869115467      789.0597541768
     -194.081362985200002      188.823065499600006         1       930       931      707.5914944127      764.5939384401      785.9677851672
     -194.392908992299994      190.044250401900001         1       931       932      709.8681695646      758.1397351708      786.3365308065
     -194.392908992299994      190.044250341900010         1       932       932      709.8681695177      758.1397352738      786.3365307858
     -194.424678774299991      191.151822870699988         1       932        33      716.9813667866      751.1232814130      786.3884069571
     -194.532781788899996      195.364492550699993         1        33       111      725.4301530191      747.8416673113      752.6253627638
     -194.878464381399993      194.884061496500010         1        32       409      715.0050242198      736.1554391613      766.9268967305
     -194.359524103599995      190.186632216499987         1        97       933      699.6898605448      759.5575063499      800.0418430481
     -194.662477243100000      196.727009699299998         1       933       934      690.7207653946      776.3272109993      791.0752670454
     -194.660646920999994      196.875560347799990         1       934       935      693.5188955046      776.3880957688      787.9560163010
     -194.637980182200010      195.438774872000010         1       935       936      696.0414677779      768.8142063508      788.8575548712
     -194.619841012499990      194.758640467399999         1       936       351      700.2107906271      767.1504716436      788.4436197439
     -193.917994025899986      186.903201748199990         1        72       538      705.1496336221      761.7824802604      775.5143868172
     -194.154242554700005      195.643506079699989         1        57       359      712.6281943911      748.9600747748      812.0872854384
     -194.630120566699986      190.210013647599993         1       163       117      717.9277316707      741.1241025412      772.2802266532
     -193.873706622100002      193.721278169100003         1       170       130      705.1574095157      760.9115503730      792.3013962172
     -193.873706622100002      193.721278172100000         1       130       130      705.1574093965      760.9115505607      792.3013962053
     -193.954755810699993      191.541881732200011         1       130       937      707.0764159636      757.0054393937      792.6928600277
     -194.592369394299993      192.193284058300009         1       937       111      717.5182477479      736.1346457423      775.5557211581
     -194.509737365099994      194.482551609399991         1       111        33      722.8821628558      749.2073011379      760.3870292724
     -194.878464381399993      194.884061438700002         1        32        34      715.0050241525      736.1554391341      766.9268968625
     -194.434830322700009      192.782912034300011         1       247       352      710.2212378247      759.9651845283      779.3792332021
     -194.636023786500004      195.498714470599992         1       352       352      698.9567291305      766.0162548034      786.7296595740
     -193.917994025899986      186.903201625599991         1        72        72      705.1496336276      761.7824802711      775.5143867521
     -193.991938659099986      185.041019296299993         1       331       538      706.8699504270      757.3067514158      782.5750661978
     -193.811273097400004      188.309920093800002         1       538       938      715.0432026225      758.8552702912      780.0114609883
     -193.898637478500007      190.842663343800012         1       938       359      717.2739938567      763.9159707525      787.3218329467
     -194.365393053300011      191.778330410400002         1       359       359      707.4815183927      775.4215443338      782.6189803878
     -194.853289980200003      194.043751976700008         1       359       358      698.7699060093      761.7215652018      777.2994649822
     -194.029227945799988      199.381154177799999         1        40       939      694.4167262176      770.1044824958      790.0566118743
     -193.921657699900010      193.137870514399992         1       939       940      701.3869123880      762.4520531440      796.8812606778
     -193.992488786499990      197.342217720299999         1       940       816      703.5668187973      766.3563554840      792.3017745371
     -194.355344806299996      194.535833599499995         1       816       941      716.0131090488      746.9428590189      789.5867143952
     -194.510433017100013      195.577179534700008         1       941       942      714.1763005944      747.5998702341      798.4238363676
     -194.701711843600009      197.831112204400000         1       942       942      710.2110424259      750.8806887076      799.4296919302
     -194.512937129600004      195.760366458100009         1       942       362      714.4902959581      753.5032870545      793.7668741812
     -193.960840792200003      190.014670675199994         1       491        73      708.2663358165      761.0660864355      771.8814201537
     -194.284849740200002      192.824922993799987         1       323       323      703.8928019108      762.4060371800      776.1790110143
     -194.487432777099997      194.301443569199989         1       323       943      712.9371090430      753.3735576111      771.1210851242
     -194.428689502299989      192.607859062199992         1       943        20      713.9805969180      745.6168768677      775.2122712242
     -194.370184008299987      194.895857499800002         1        26       944      712.8708975499      754.7502661713      777.9817344669
     -194.366185055699987      197.178491159700002         1       944       945      707.5676288221      756.4203077429      784.9524976689
     -194.202540179099998      193.633832516899986         1       945       946      708.1801270899      760.9199120602      780.0282216735
     -194.195961850299994      193.860807878700001         1       946       333      708.7642401988      755.2746903156      784.8019454340
     -194.665253976799988      193.022738584699994         1       113       120      709.9749658437      742.2886679490      771.6954608701
     -194.662983211199986      193.484604635000011         1       120       403      704.3665614823      754.2822717093      770.2920464629
     -194.712015620800003      198.579595575500008         1       403        65      696.3403852657      765.0492943036      777.5659599346
     -194.842572844599999      192.717869854500009         1       247       247      713.5364716009      734.3726922811      771.6761880822
     -194.875616819599998      197.093686574700001         1       247       565      717.2739188839      737.0681089220      769.2729043955
     -194.663960900999996      197.388374831100009         1       565       349      715.1642457756      749.4513445632      779.3751924361
     -194.868736191500005      193.890599820500000         1        97       159      711.8723693219      737.1590840324      769.6856338199
     -194.738750862699987      197.494735657500001         1       159       367      717.7196152191      736.7732405477      782.5299060153
     -195.060522346999988      199.413187743200012         1       207       366      689.2833343811      751.1885013075      814.5250894292
     -194.404820158200010      192.957840244700009         1       238       613      711.0137327798      749.3223150746      799.3298874559
     -194.235440696500007      195.566321704399996         1       613       620      719.3159146991      751.3759471824      782.6406638347
     -194.660828363299999      192.669089645500009         1       620       634      717.9383910475      740.2091318085      763.5865746976
     -194.294415280500004      191.999110629299992         1       634       159      725.9636534719      733.1121047215      788.4950363222
     -194.402683100199994      194.245933275900001         1       159       159      715.9521411294      737.6553814819      813.6385800986
     -194.539333353199993      192.223574912900006         1        43        43      713.5989437048      746.1567485548      774.0473493225
     -194.539333353199993      192.223574973599995         1        43       555      713.5989438900      746.1567483654      774.0473494081
     -194.662842923299991      195.581484299500005         1       555       947      719.0474074213      740.9332156541      776.2928554391
     -194.524171733000003      196.676808050099993         1       947       948      711.0749969546      764.1878453360      774.4719858547
     -194.606453063299995      198.428475977200009         1       948       949      710.2574921327      753.6497916414      785.6378961270
     -194.509096633599995      197.753208310300010         1       949       352      704.7480197346      762.9401455264      784.7574900961
     -193.939999234400005      193.196130621900011         1        40       538      702.4906676210      768.7879213268      775.4392201986
     -193.954159736200012      188.157797337400012         1       538       950      713.3460137244      767.2241859636      783.7309846256
     -193.928730153700002      185.197508755099989         1       950       951      714.7864249467      764.2451398069      773.7386416077
     -194.172713438100004      193.225649502099998         1       951       952      719.7642410065      757.8672677960      789.3417987518
     -194.010606489299988      190.959044020400000         1       952       269      722.5306184062      764.2553765016      775.2131787043
     -194.661580533400013      196.440983374700011         1        65       359      697.1063440677      767.6114192594      780.6509799250
     -194.841963180100009      196.810393450800007         1       358       953      692.0257780061      772.0169915651      781.8372627805
     -194.778656431099989      194.692197550799989         1       953       954      695.6712758761      768.2085202533      780.0327075389
     -194.834432744999987      197.544291852300006         1       954       353      697.8140147067      767.8282599781      780.4827780649
     -194.520984735799999      193.164962147599994         1        67       145      724.2312999354      735.4228555642      757.9601755969
     -194.702951336000012      194.634421412800009         1        39       347      713.5059968659      736.3233429960      799.6816618271
     -194.433271443899997      193.489693655299988         1       196       216      707.9938188024      752.3555012916      793.1152784931
     -194.617874220000004      199.620790574900013         1       216       758      717.2723122466      755.0441557621      776.1153631069
     -194.792047020000012      195.982192580799989         1       758       273      714.7358077658      751.9026498729      773.2571011645
     -194.725239590400008      193.398678437999990         1        34        34      714.7848552491      739.2702564090      780.4847673019
     -194.665440416600006      194.958173348600013         1        34       955      718.0220146630      745.8813729114      776.5713526173
     -194.661364754700003      197.968603106199993         1       955       956      714.0487119574      753.8775986569      782.4024153121
     -194.580122976300004      199.102340552399994         1       956       957      712.0587143886      751.8721073813      795.7001663750
     -194.566918857600001      198.826020317799987         1       957       958      705.0909476439      744.0106464190      819.8797162502
     -194.720370671399991      194.751572963900003         1       958       959      699.0492766103      743.7528179779      820.3799557759
     -194.239534305900008      187.355187083900006         1       959       960      715.1188285433      742.7454245846      816.0457393678
     -194.526578681100005      193.228267094699987         1       960        75      720.2069366898      732.7505554496      800.7394679152
     -194.419753949399990      192.824360691099997         1        78        79      717.9887229554      734.9042513808      844.0176765151
     -193.944260269700010      196.726578288500008         1        40       961      697.6572896239      773.5488144760      784.5925860458
     -193.952444858900009      199.758426104600005         1       961        34      700.3415766890      773.6467423109      784.1667913124
     -194.711926015699987      196.791472650000003         1        34       647      715.6421014898      734.2131157834      786.5857143808
     -194.763062768499992      196.435854118799995         1       647       367      702.4479155054      737.2632384858      815.5293011083
     -194.756840752300008      194.206622902100008         1       368       962      704.1194653320      741.4163597292      813.3892700973
     -194.805071365600014      198.293771481800007         1       962       963      693.5109006632      755.7997690056      812.9214159482
     -194.806611630499987      199.774613639899997         1       963       365      692.1566657106      756.3700406872      813.9195565723
     -194.809446546099991      200.093718147499999         1       365       364      692.4226938522      755.4806605792      813.4866833908
     -194.029760460299997      194.052201113899997         1        24        24      698.1559770736      770.6737271964      794.8041223515
     -194.079853472800011      189.289913895799998         1       612       964      716.1869468496      749.3998611900      801.9357277221
     -194.141377200199997      193.793162551499989         1       964       909      719.3538388965      753.5498422530      803.3330034641
     -194.707771645000008      198.337757503200010         1       909       965      708.1796874654      755.9802200737      784.3882526481
     -195.094970084900012      197.633672320899990         1       965       207      703.5444766556      748.4823250519      789.9771684851
     -194.814842521999992      197.289131842600000         1       207       207      718.0840276791      737.6308914334      781.2629211606
     -195.060522346999988      199.413187723199997         1       207       366      689.2833344700      751.1885012343      814.5250894217
     -194.261655875000002      189.748087005900004         1       232       234      709.8422976666      747.2346538574      796.9897505314
     -194.395043648100000      194.471660331099997         1        26        34      721.5743034645      747.5917966018      758.0993721520
     -194.691142412999994      197.691742748100012         1        65       966      701.2560469643      759.0072855960      775.1379049716
     -194.683238604400003      196.450085197899995         1       966       356      702.9622546012      752.8153588796      779.7526727436
     -194.738750862699987      197.494735622900009         1       159       367      717.7196152890      736.7732406945      782.5299056641
     -194.833480752899987      199.559429696699993         1       367       366      704.1061193822      739.5366781169      814.3291972025
     -194.770109582999993      197.816611385700014         1       366       364      699.3758235433      746.1494832959      815.3422917780
     -193.984523797999998      197.896645544499989         1        40        40      696.5494702174      776.3044814237      781.5122678685
     -194.826404207400003      200.772759360300000         1       615       163      695.4539833799      748.0340349116      798.4753322644
     -194.293356460399991      196.105135870200002         1       163       967      719.8154465332      750.4911644849      780.0308502074
     -194.326287721400007      196.989808581000005         1       967       361      718.6906831280      748.9563160990      781.6222725013
     -194.473328115100003      195.314397715100000         1       113       968      709.2844636682      759.8410817559      763.7463655757
     -194.772402306799989      198.866169336199988         1       968       615      702.2754944441      747.6214643018      790.0486879547
     -194.825826192899996      200.839569795300008         1       615       116      695.9648690308      746.8397865080      799.7855099958
     -194.712015620800003      198.579595583500009         1        65        65      696.3403850879      765.0492945291      777.5659600608
     -194.797933282900004      200.030578338299989         1       207       564      709.2622090434      743.5733656130      799.0567610865
     -194.805714212900000      201.072507800599993         1       564       367      710.6440885531      738.9031785821      799.3101003980
     -194.771385353699998      195.225385191800001         1       367       364      702.5024923066      742.5947375440      810.9076562545
     -194.695704248299990      196.543731197600010         1       364       364      696.5520148013      750.1096700163      816.2893243796
     -194.809446546099991      200.093718163999995         1       364       365      692.4226938376      755.4806605938      813.4866834231
     -194.633709346800003      195.444396707000010         1       176       969      707.1790763067      752.6876502381      773.6149231263
     -194.662951514399992      193.968729101700006         1       969       970      709.5412313672      746.7045078968      778.1382137599
     -194.379639046100010      190.169665850099989         1       970       971      719.7051115608      735.9622602353      784.5453242896
     -194.425329217900014      194.184772762899996         1       971       972      722.8294983294      734.8456151222      788.0401253604
     -194.366640961999991      189.504268564299991         1       972       973      723.4717530455      730.4088721263      786.4275204017
     -194.366640961999991      189.504268434599993         1       973       973      723.4717531436      730.4088721293      786.4275202512
     -194.406344391400012      190.583499501200009         1       973       370      716.9182693039      730.5405756687      794.3226992104
     -194.353685373600001      185.610421861899994         1       370       370      714.6868416887      734.5951979045      786.2788002785
     -194.397744349300012      189.825021759599991         1       370       369      707.9104334092      742.7863842065      788.4268094747
     -194.873469897700005      192.160182065599997         1       111        32      719.1539760775      734.4798952729      763.4436828541
     -194.687492418599987      197.364383715099990         1        32       120      701.4735323895      761.1981169252      773.2019602783
     -194.536004611399989      195.059992740599995         1       120       120      702.8328404638      747.7509270408      790.3680074370
     -194.493147684000007      193.155863545300008         1       120       204      704.5545138496      753.9333504127      785.3646104953
     -194.201878043600004      194.119727163300013         1       126       126      707.7664026707      752.4044093550      811.8951357641
     -194.647380523200013      199.108821970999998         1       394       395      696.0615478057      768.3151659793      792.5094815701
     -194.435319675599999      195.836569983900006         1       395       714      707.5392001447      765.6421122974      785.9677752663
     -194.810525655899994      194.471573119699997         1       714       974      701.4206426787      761.0083868579      784.7141111613
     -194.761851334600010      195.547365435100005         1       974       975      709.5896157373      750.0182793884      785.4254141829
     -194.828863762299989      196.290348841100013         1       975       976      705.7545467143      752.3319314803      788.1966049711
     -194.630383658400007      196.462190244499993         1       976        31      709.3345632086      751.7132933175      785.9452347419
     -194.258869608299989      195.006777851999999         1        65        65      702.6060370958      754.1876900476      792.4977413018
     -194.258869608299989      195.006777828699995         1        65       371      702.6060370901      754.1876900358      792.4977412807
     -194.563216490299993      196.071481887900006         1       163        65      711.9705935738      751.1172215289      765.5956621554
     -194.536004611399989      195.059992791100001         1       120       373      702.8328404808      747.7509270532      790.3680074475
     -194.420842628000003      194.400990963900000         1       373       374      709.0769703194      749.4080125994      794.0633798095
     -194.131597240800005      193.886265928299991         1       797       977      703.5395679472      747.6944458801      839.0417529497
     -194.477939515000003      195.042465184000008         1       977       978      691.5048308310      755.0233771407      846.8415875075
     -194.660903827600009      196.012504613499999         1       978       979      704.0019252639      742.5949588249      832.2401748839
     -194.676773383799997      194.458810126499998         1       979       980      701.2908019972      745.3303931512      831.4364374189
     -194.618275664300000      191.692540098400002         1       980       981      704.1690424634      741.1566645879      832.5912001582
     -194.463307767700002      191.333565184200012         1       981       982      702.3219123043      747.0576217388      852.2217069026
     -194.480444319500009      192.285410134699987         1       982       983      709.1966821260      739.1346665409      841.4836451535
     -194.472138359199988      189.544323498000011         1       983       984      708.7816345941      737.8347799721      836.8772078449
     -194.577356986399991      194.354381747399998         1       984       985      708.2942408543      739.4829002514      838.3784954330
     -194.522682330700007      193.161021485600003         1       985       986      707.3570788284      740.5162754150      837.7655174260
     -194.526759681199991      190.381321048699988         1       986       987      712.2084792609      741.3627017380      827.1629940963
     -194.560063150300010      195.208520881699997         1       987       988      718.3756739152      737.3268428334      821.4878504859
     -194.538425542999988      193.301798966900009         1       988       988      720.5897320595      732.1075608617      821.1480207530
     -194.538425542999988      193.301798987700010         1       988       224      720.5897322157      732.1075606332      821.1480207752
     -194.257466838900001      189.599158273600011         1       225        82      719.4711144221      739.4339357455      819.9138259622
     -194.584425006499998      194.899290009100014         1       343       447      718.0847148475      746.8417002659      788.0328572247
     -194.443961171100000      197.448024764600007         1       163       381      719.2032042205      739.8201475361      782.7337742080
     -194.729357489199998      194.517844760499997         1       569       569      697.5798034291      759.7589876821      790.0468499574
     -194.496457444199990      189.416157276299998         1       746       323      714.5776558266      740.6566936504      775.6310995291
     -194.409793918300011      190.975875236399986         1       137        20      709.6838368800      751.6762356543      770.9399178204
     -194.533230896699990      190.167511237599996         1       746       989      719.3598618476      737.8978334223      775.6588859485
     -194.525908374500005      192.065370160300006         1       989       990      718.3376495624      741.5089811431      777.8219255735
     -194.471748096699997      191.977216482699987         1       990       380      721.4058231734      741.9236076327      772.3570342407
     -194.073968697400005      195.282301600500006         1       150       991      730.3042491561      756.7679141013      779.4381921541
     -194.101677941100007      195.440796402300009         1       991       992      712.8588900029      776.3438510111      779.6031488139
     -194.002088016899989      193.717217431699993         1       992       993      717.4415193788      764.1987226988      784.8018317314
     -194.168093208100004      193.045508268300011         1       993       569      715.6580572069      759.7899473585      797.6567053529
     -194.838369594299991      192.997468986499996         1        34       163      713.1885366131      734.4943846659      769.4039950228
     -194.342725249000011      191.936900134700011         1       247        92      723.9000981224      739.4222936995      770.1894208448
     -194.701698252699998      190.413666174100001         1        92        92      720.9251073803      731.6796672335      766.5051287181
     -194.600635971400010      197.279061178799992         1       181       994      718.6810095713      739.0826100276      788.7723534615
     -194.606185485499992      195.077308797799986         1       994       344      712.7065673495      750.3083128160      790.3341824164
     -194.038572363599997      190.496226639700012         1        24       394      702.7595144915      757.7804664604      793.1830395968
     -194.563104942899997      196.117490623799995         1       395        65      699.3673325918      769.2267469997      780.0971491887
     -194.825826192899996      200.839569783000002         1       116       615      695.9648689391      746.8397865796      799.7855100724
     -194.655706836299998      187.543470319499988         2       113       113      713.1197983679      737.9588832063      766.8536795921
     -194.606188183799986      188.090584340800007         1       204       995      704.9510572345      739.0455124590      803.7640315044
     -194.768316552700014      196.508039493399991         1       995       996      711.7641896913      727.8242213977      820.7591121645
     -194.787485417400006      198.692029058000003         1       996       997      715.2766566871      722.7325972984      826.3530752874
     -194.372102647300011      194.565975335800005         1       997       998      699.6871736795      740.5937976644      813.9748587184
     -194.414657759300013      193.305331768299993         1       998       371      700.3618431480      743.7040015305      804.3749348480
     -194.492950801900008      195.375134073100014         1       527        34      716.0319044157      742.1596374653      797.5719188806
     -194.523947019399998      197.948409880599996         1        43       114      713.2723023437      755.5251676028      792.0750239637
     -194.854174699299989      191.652406540199991         1       114       382      738.5746936396      743.4302241082      744.9972651344
     -193.902520721299993      195.501546171699999         1        40        22      703.8401851292      761.4359954943      788.3796036037
     -194.021834312900012      194.935900947100009         1       130       860      706.5318068101      752.5573625575      799.4194883247
     -194.434937317600003      194.159621984799998         1       862        43      713.4525718765      748.7106264745      811.7144648582
     -194.495633338700003      191.523206872799989         1        43       235      701.8169459622      751.0025765880      796.2889779342
     -194.458793088800007      193.624145480799996         1       235        34      705.5417365045      755.0246290265      805.1906067344
     -194.606922959600013      197.449816558500004         1       147       361      717.4681047212      746.8184038566      775.1098167160
     -193.894374787000004      187.161286244499991         1       125        58      715.6480543502      749.3528810866      787.0876871162
     -193.919119895899996      189.296090515499998         1        24       999      703.2444132215      763.6650882336      789.8434168668
     -193.922704561399996      191.001409875900009         1       999        65      705.5457510691      767.6225512434      786.5704091644
     -194.886840149300014      194.553135687500003         1       247       554      721.6081943185      732.5113485950      764.0847184076
     -194.873469897700005      192.160182049899987         1       111       111      719.1539761662      734.4798952606      763.4436827800
     -194.648707451200011      198.324656674099998         2       111      1000      735.0454942204      737.7666730178      758.4909674077
     -194.546313108400000      192.575457279400013         6      1000      1001      745.8291974403      745.8291975548      762.4063924057
     -194.532060729199998      194.367262877799988         1      1001      1002      743.9917386493      751.9178954568      778.4781340947
     -194.434890987399996      190.834554393300010         1      1002      1003      733.4071506214      755.1697283960      774.9568367535
     -194.598583534400007      197.628852505800012         1      1003       362      715.4911959247      754.9764209647      800.7794567560
     -194.739269800100004      197.676047737000005         1       362       362      706.4092809830      751.7450713450      796.9694775025
     -193.931811819399996      196.530715511599993         1        40      1004      696.5811150963      764.5702160789      798.4637089104
     -194.114125055100004      196.537618577199993         1      1004      1005      701.7151217128      754.5075258911      816.0358829195
     -194.086012886199995      197.800834467899989         1      1005      1006      700.2505248761      753.6215221411      824.4527170035
     -194.056275048000003      196.529183524500013         1      1006      1007      697.6912856537      754.5731846467      825.3175227079
     -194.052769957200013      194.906783617000002         1      1007      1008      721.7626181027      736.3580208461      821.2364201974
     -194.228469071700005      194.243599726199989         1      1008      1009      709.6267462918      755.0870940777      808.4562576019
     -194.574688755700009      197.031628460900009         1      1009        33      701.8150981074      756.4861942608      789.4945711377
     -194.661580533400013      196.440983359200004         1        65       359      697.1063440367      767.6114193006      780.6509799100
     -194.572827438800005      197.751654409699995         1       359      1010      700.6493627352      763.4397252504      792.0294648305
     -194.595812207199998      197.128811223000014         1      1010       589      694.4340337120      764.7017746724      800.8346752012
     -194.712579225500008      199.029330366900012         1       589        61      695.3980919399      757.5200989632      796.6670065620
     -194.720885821100012      193.872953451299992         1       367       367      706.5900171679      738.9814953309      810.3716131564
     -194.193110882599996      196.376779224399996         1        23       526      705.4688707027      746.7048907366      804.2212342498
     -194.669504258699988      199.002122219200004         1        31      1011      706.9622057283      742.0505114892      797.1971849333
     -194.680267197000006      193.725046850599995         1      1011       385      704.4502258273      750.3319850335      807.1022013159
     -194.333143578799991      196.398789767099998         1        53      1012      708.7668088979      743.5840224253      804.9664115002
     -194.528348937700002      197.651039031500005         1      1012      1013      702.3767944373      746.5920858412      812.1214025436
     -194.400648237700011      191.423401981500007         1      1013       370      711.1427719747      737.0378882522      799.8449787550
     -193.925986010400010      194.609985070899995         1        40         2      700.0065185246      766.4932182542      779.3309457117
     -194.516005216999986      195.439434755799994         1       582      1014      712.9316798379      745.9916258924      778.6117055003
     -194.346453323399999      195.090136712200007         1      1014       116      712.3859870496      748.9949176762      774.3798794373
     -194.655401463000004      195.741492301199997         1       148      1015      717.9523880637      734.2372102133      793.9038606980
     -194.589308952500005      193.280556451400003         1      1015      1016      717.1867754594      744.6916657140      778.8761934413
     -194.586939825499996      192.446067247900004         1      1016      1017      717.0319869730      745.7068602482      777.1621250141
     -194.749252473399991      194.849375499699988         1      1017       387      721.3318749689      739.2475469518      779.5164201672
     -194.538459248900011      195.349437777600002         1       394       395      696.0092800913      775.4095424615      786.8463309938
     -194.791254790599993      195.264847725799996         1       399       400      711.5045035147      733.7944877982      779.2842922576
     -194.808603746899990      194.547925626899996         1       268      1018      721.5942876040      725.5691294260      771.7731544721
     -194.809876925299989      198.245602879399996         1      1018      1019      718.0731966551      726.6961637001      780.0977106633
     -194.755984843800007      194.684538626299997         1      1019       162      713.1119264554      728.6503204539      782.9036957183
     -194.755984843800007      194.684538628399991         1       162       162      713.1119264240      728.6503204781      782.9036957173
     -194.840798391199996      193.853248545100001         1        32        32      714.7802511163      733.2582975033      771.6884736941
     -194.536004611399989      195.059992802700009         1       120       120      702.8328403253      747.7509271436      790.3680076261
     -193.961019784000001      188.876147863600011         1       491        73      706.5879405740      761.6529062352      771.7814754887
     -193.978213606899999      186.993484302500008         1        73       619      712.1218279822      750.2633655263      788.6802371316
     -194.204857478599990      193.834136873700004         1       619       185      724.2781918462      731.3739727654      816.3752946130
     -194.200443885200002      195.126692880999997         1       185       895      716.8581990891      744.7336878897      803.3881671808
     -194.066643224100005      196.228832241800006         1       895       895      708.0415646492      754.6281005318      793.9415698409
     -194.242654446300008      196.880307083300011         1       895       155      714.9059093963      743.2767264212      805.3379469354
     -194.571521649799990      196.798407688999987         1       155       155      702.2024604249      766.4749317490      789.0479756106
     -194.608333716999994      193.740846124900003         1       155       247      716.2370489630      750.1991107843      776.4439023642
     -194.832580435300002      193.817290640500005         1       216       388      711.7779321333      753.9196537379      780.9747541850
     -194.636326356000012      195.524344227299991         1        32       389      728.9094894204      740.9127380270      793.6196639135
     -194.822645245199993      197.275606764200006         1       713      1020      706.5181311712      752.3561477247      784.8986986934
     -194.438416748099996      196.151743811300008         1      1020      1021      711.6250113700      751.9556604112      785.1079533325
     -194.741979239899990      194.764922523400003         1      1021      1022      693.0963335613      745.9244813689      805.7637463868
     -194.439344846599994      192.751195042599988         1      1022      1023      699.0002248943      751.9790471344      802.6106546977
     -194.738850531600008      193.469434307900002         1      1023      1024      706.4148771321      729.5441739715      806.7965145400
     -194.622105862199987      196.855196836099992         1      1024      1025      701.4652989344      732.6275578842      823.6365717389
     -194.525916002999992      197.730738416000008         1      1025      1026      696.8574981619      743.1064410267      823.2277790084
     -194.252099352199991      189.054335737600013         1      1026       375      706.1503912965      740.6099238147      814.9529078682
     -194.837558456199986      200.958906042100011         1       159      1027      700.6491327529      751.0710619009      786.6067255197
     -194.769906913299991      197.979947359100009         1      1027      1028      701.0472518055      747.1432509807      786.4637136687
     -194.770076583699989      197.847263263200006         1      1028      1029      704.6153874083      745.1597917656      784.8632978591
     -194.439857878800012      195.942811285000005         1      1029       356      709.1899609513      756.0748765680      770.4427954098
     -194.387948061400010      190.284509959600001         1       356      1030      707.4236776644      744.3783663379      793.5373195027
     -194.698813110900005      195.347032396700001         1      1030      1031      703.8002387589      740.3896286239      806.4756525912
     -194.407235508300005      190.465516037800001         1      1031      1026      698.2501657628      755.0557816873      802.3473408212
     -194.024708901800011      188.047722129400000         1      1026      1026      703.7904685544      748.9077966895      828.6392413842
     -194.252099352199991      189.054335664000007         1      1026       375      706.1503914008      740.6099237277      814.9529075612
     -194.252390879600000      189.852978459799999         1       375       376      700.7060256898      745.6923970297      823.7080109021
     -194.226649857599995      190.128887606799992         1       376       377      710.0797539383      738.9223083669      821.3146647439
     -194.058492215299992      189.573337070500003         1       538      1032      704.8062825673      762.4920665452      797.7839622882
     -194.066763823499997      191.728466405099994         1      1032      1033      704.4441039506      759.6229459888      803.4077534736
     -194.049560373199995      193.729819523400010         1      1033      1034      708.9693158250      753.2368527604      817.7071273404
     -194.277333664999986      191.245559125099987         1      1034      1035      693.6531134533      751.6358730056      841.4745692114
     -194.254796536100002      188.987310279300004         1      1035      1036      690.5190982499      751.1089313235      845.1589594457
     -194.044636009100003      186.916498803200000         1      1036       929      689.1370768851      769.8492711136      826.2683824329
     -194.083282872100000      189.567281442699993         1       929       930      706.4400457368      765.5869116947      789.0597541139
     -193.480396764000005      186.374000440200007         1       930      1037      720.4977726879      754.3055575234      822.3691331529
     -194.338395926900006      189.818018693900001         1      1037      1037      717.9544948006      746.8896437326      796.9396018762
     -194.338395926900006      189.818018568000014         1      1037       392      717.9544946978      746.8896438075      796.9396018183
     -194.737533205900007      196.297097909499996         1       122       631      707.4583787801      760.6114485792      782.4558442136
     -194.708453010800014      193.367493546699990         1       631      1038      694.2899279849      762.3301024768      804.7784002228
     -194.392355923499991      187.207127915299992         1      1038      1039      716.7291004198      734.0859696211      816.4004629994
     -194.104224540699988      192.331358054100008         1      1039      1040      713.0666122920      745.3191503809      830.4968208474
     -194.048881060500008      187.979823937800006         1      1040       393      711.2570605729      742.8260214040      832.4339853576
     -194.609174927800012      191.781570759599987         1        31      1041      716.2371309514      740.8269173891      774.4379514321
     -194.789602530600007      189.316769441399998         1      1041      1042      705.3385198262      745.5642577931      790.0361446157
     -194.901839361899988      192.435532931000012         1      1042       756      703.3664987426      753.6523319506      785.8496472697
     -194.547171628099989      196.565861317199989         1       756      1043      727.5074075461      757.5968674697      781.9784506869
     -194.832306272399990      195.073127472399989         1      1043      1044      717.1801064196      743.5767993018      783.0131946402
     -194.740208550599988      192.965580403699988         1      1044      1044      714.0149437862      736.1428224900      793.2118235535
     -194.792551272100013      191.112301405199986         1      1044       387      712.7377319503      745.4609111863      781.5450614741
     -194.847441166700008      193.894747034299996         1       554       554      718.8740062509      737.7833975935      761.4983359093
     -194.816835931300005      196.576417915000007         1       439      1045      719.1774754638      740.4272188854      768.7598598062
     -194.764543037999999      193.589950562300004         1      1045       398      714.4712504701      739.3963435934      773.5658552936
     -194.764543037999999      193.589950538900013         1       398       398      714.4712503191      739.3963435148      773.5658554633
     -194.744011467999997      198.232334215799995         1       398       397      708.4391776110      745.0459602134      781.4637552032
     -194.249699733099987      196.378061315400004         1       113      1046      704.1718188237      762.0495130382      781.6943988457
     -194.659371525000012      189.058049290800000         1      1046       148      722.4839290683      726.7022059417      768.1093556928
     -194.585342428399997      195.670621341399993         1       148       715      715.4196091990      742.8771444257      777.5255374620
     -194.827364958700002      195.900820243499993         1       714      1047      706.2848518538      756.9562942142      780.5995463699
     -194.743001962800008      194.193899882099998         1      1047       396      709.2560824138      748.1232646714      780.0173745446
     -194.775591311299991      192.318079496600006         1       396       396      706.4925439865      751.9421124849      780.9385262399
     -194.009188165700010      192.343905924300003         1       331      1048      699.9223020110      762.2434489136      790.2642903340
     -194.391939897599997      198.546432668199998         1      1048       746      698.1120764275      767.5212246638      788.1115345355
     -194.376305120599994      192.296261862600005         1        21      1049      716.7581308803      743.8629860516      777.7599464451
     -194.383308852699997      192.334025660099996         1      1049      1050      717.3166962231      749.0961900379      783.4400741650
     -194.373888458500005      193.765674139800012         1      1050      1051      710.6804213573      747.4029978877      800.4122912992
     -194.139592283500008      192.896762576500009         1      1051      1052      706.4761216596      760.7397448419      812.8472358952
     -194.119995413499993      194.751520513700001         1      1052      1053      705.8622738275      761.9154685319      812.0634074670
     -194.281539318600011      202.740860323499987         1      1053      1054      708.4772455242      760.4521837543      804.8509786485
     -194.173386850500009      202.635520633200002         1      1054      1055      704.7939119529      764.3491106236      818.9348555993
     -194.101452429999995      201.167145906799988         1      1055      1056      701.3242407865      767.4964443919      820.9978250202
     -194.234780552399997      198.444220602700000         1      1056      1056      717.2861453303      744.1738410975      803.3079065024
     -194.159392231200002      203.952230003700009         1      1056      1057      715.3926801627      749.7883110953      809.8735194197
     -193.756961879599999      190.205305761299996         1      1057       335      728.1415901601      747.4856313507      775.8515172139
     -193.743523413100007      188.838402224300012         1       335       335      723.0843819961      753.3614145879      771.4835460632
     -194.868736191500005      193.890599819500011         1       159       159      711.8723693293      737.1590839525      769.6856339032
     -194.594525786699990      189.124255286800008         1       159      1058      711.6554548274      740.2183084642      790.0609277670
     -194.578289935399994      190.515241010000011         1      1058      1058      718.7311371794      729.5851398369      788.7435140021
     -194.488704377700003      196.525281450600005         1      1058      1059      724.4257595197      733.7807503700      789.7768360776
     -194.099129315699997      191.721935707099988         1      1059      1060      728.1170964235      745.6121288232      782.2704755878
     -194.113439407700014      196.652236618399996         1      1060      1061      730.4910424684      747.7468404837      785.5614958034
     -194.180420612400013      195.780425430099996         1      1061      1062      740.5172195953      752.6721425574      778.8046060832
     -194.070692186799988      190.177342055499992         1      1062      1063      740.0758248753      750.8703950484      785.6123409352
     -194.023518136599989      186.954627185899994         1      1063       118      731.5789394198      752.4656111922      785.8154433730
     -194.201878043600004      194.119727161500009         1       126        56      707.7664028093      752.4044092181      811.8951356422
     -194.413446726100005      190.357739979099989         1        21        21      726.0468207317      739.4937977895      752.6382156238
     -194.395824547899991      190.276205736599991         1       372      1025      699.3909866000      751.9438769100      798.1307887896
     -193.693978043500010      189.967078192400010         1        74       262      723.5599613190      746.2180718825      804.5245645417
     -193.935213214500010      193.480128634399989         1        40      1064      702.2454996143      759.2555022495      787.9161976689
     -193.759064324799994      191.155872256300000         1      1064      1065      706.5968611684      778.4248147260      789.8209144718
     -193.872881806900011      194.597093649800001         1      1065      1066      701.5089090042      766.2188022536      812.5245486302
     -194.368123058799995      195.006336366400006         1      1066      1067      714.0410045767      748.8604350376      801.4568848447
     -194.262703862699993      190.397331861600009         1      1067      1068      721.3937104399      745.9253628721      784.2972915706
     -194.509511657699989      195.342904142300000         1      1068      1069      723.5475625025      743.0589120291      781.4067967963
     -194.926113821799987      193.777658531899988         2      1069       205      700.7983652619      756.6166925827      786.0292048608
     -194.590595528699993      195.585316758700003         1       147       251      714.3600780902      737.8353339579      782.4129208661
     -194.623171023600008      192.226762374999993         1       251        34      718.3317567065      736.5446239119      779.4415283688
     -194.599757434999987      195.279343960000006         1        34       389      720.3629206854      748.7146989566      790.3617322143
     -194.608708068600009      193.935038568099998         1       389       390      724.3649919164      745.7847012049      789.4548259002
     -194.150645233299997      194.293350034800000         1       189      1070      716.4768562288      745.4222741397      809.8139216967
     -194.567330001599998      193.587370012399987         1      1070      1071      700.1640173178      762.0804596788      787.8836370609
     -194.588337969799994      196.016322456700010         1      1071       394      697.4708791654      765.0428027017      789.4704031289
     -194.522496708500000      192.537160232899993         1       394      1072      714.2927320606      748.9689718312      794.1953251353
     -194.403620055900006      192.572260440399987         1      1072       404      717.2473818000      749.6101844595      789.5179753047
     -194.064900785899994      195.901613861199991         1        48      1073      705.7787256588      757.0871100608      789.1513176430
     -194.066869338900005      193.799132627900008         1      1073      1074      706.9696640113      754.3648239547      792.6112336417
     -194.140978876300011      192.413922291099993         1      1074       408      716.9814082044      745.3292317578      790.8860069833
     -194.190018789600003      192.669223139600007         1       408       408      716.2211984867      742.7670108069      794.1480048184
     -194.190018789600003      192.669223162200012         1       408       895      716.2211983455      742.7670109231      794.1480048402
     -194.242654446300008      196.880307052700005         1       895       155      714.9059094097      743.2767264095      805.3379469659
     -194.317661824100014      191.307098553099991         1       155       291      725.4847519048      747.4989109625      756.0549208811
     -194.572676732199994      190.880197457099996         1       107       111      729.5983255130      736.2624653240      752.2428663306
     -194.873856952300002      193.105046911300008         1       111       111      716.8833975048      735.9410978306      764.6476630162
     -194.609167151299999      191.677872408700011         1       111        65      720.0061826021      746.4884288329      752.5533363595
     -194.706244430200002      197.826698376200000         1       359      1075      691.1606959807      775.2194548003      791.5485325510
     -194.470624513899992      197.792022908500002         1      1075       395      703.3100146042      767.5770138632      784.0220690890
     -194.194010134699994      193.344703583300003         1        48        46      702.0224369662      751.8474071767      793.0341471195
     -194.364856733200014      195.951157717699999         1        46       439      714.3217547545      736.5746262257      807.1588210800
     -194.065902165500006      195.608991369600005         1       740      1076      725.9028999148      739.7289982665      805.3878416061
     -194.354548074399986      194.742382364999997         1      1076       324      708.6212860296      777.3943636706      789.6581658792
     -194.597981471200001      198.519728565200012         1       111      1077      713.7361030032      755.8347756270      775.4700279509
     -194.624820244999995      200.184133973900003         1      1077       247      712.2538695471      756.9681830331      776.4195383652
     -194.795183096100004      194.228019052200011         1       400       268      716.0544578790      732.1002997176      777.7682259975
     -194.803661090100007      195.770192143999992         1       268       399      714.8439887682      729.8855051586      776.9279453898
     -194.882083932000000      195.118566515200001         1        34        62      708.7266950018      737.3370955675      771.5905189986
     -194.648201389000008      190.325045947999996         1       113       121      703.8787007172      748.4853059430      778.5393782173
     -194.667028375000001      192.959512489699989         1       121       120      701.0589692411      754.7653999795      776.7271680897
     -194.615442830900008      188.839151395500011         1       120       966      713.1146391184      745.9335400190      760.9962950168
     -194.602271214799998      188.583035544599994         1       966      1078      722.8430555542      729.6477826693      764.6520467482
     -194.567497651400004      195.827893297700001         1      1078      1079      709.5408877748      738.6951789163      785.7137536441
     -194.508819511799999      193.190099181600004         1      1079      1080      708.4740210482      740.8329622810      793.6405796155
     -194.446458853299987      189.667229729500008         1      1080      1081      716.3570535792      734.3284870753      798.6374856894
     -194.704471878300012      194.338673169600014         1      1081      1082      716.5692823916      722.2051681388      805.1706944765
     -194.475428381600011      192.152760463100009         1      1082      1083      707.7609351667      740.3832895271      801.5914170555
     -194.451173689600012      192.097764950999988         1      1083      1084      713.0506384061      736.1681951986      800.7371941288
     -194.518149345500007      191.625800147299998         1      1084      1085      717.6907857330      732.5607551317      795.7511477427
     -194.550648596000002      193.854342911499998         1      1085      1086      714.0280102953      736.2648534407      798.6647106786
     -194.563266677700000      194.682758154800013         1      1086      1087      718.7399249273      731.4949741635      798.3029579914
     -194.563266677700000      194.682758143799987         1      1087      1087      718.7399250086      731.4949740639      798.3029580621
     -194.525790913999998      193.591806149400014         1      1087      1088      717.3369058857      726.5475238401      804.0365388529
     -194.477591886900001      191.817037590300004         1      1088      1089      718.9544463439      725.0500480153      806.8675644712
     -194.416933145799987      191.646476177399990         1      1089      1090      715.4757667563      727.3077320311      807.7288202224
     -194.484408403400010      191.708627207200010         1      1090      1091      718.6439253593      725.8246880805      803.0111226372
     -194.327684910500011      191.232722688800010         1      1091      1092      721.0364112294      737.0995662672      796.8276077515
     -194.320311378300005      192.495967159700001         1      1092      1093      721.4579924545      744.9567114527      795.7054544672
     -194.359696396900006      195.386597945900007         1      1093      1094      713.0488489864      752.8745911199      801.2012093476
     -194.244472045999998      192.549699568699992         1      1094      1095      717.3308575322      748.3814075035      798.2903203298
     -194.331617831399996      198.299682114500001         1      1095       378      718.8197810513      733.2333012880      800.8782490136
     -194.454767306999997      195.329592027300009         1        62        62      707.4721931389      750.3478325694      811.6956055156
     -194.359479457399999      194.453667681100001         1        53       132      704.4976489136      749.5631013635      805.5400820651
     -194.442867659600012      192.580800822899988         1        74       462      721.3220888709      727.7180084337      810.3884112411
     -194.350841221299987      197.025164466099994         1       462        62      726.2628869795      741.0926028197      785.6440597512
     -194.093165634499996      201.984958502599994         1        40       159      695.0571721942      773.1888811791      780.1224496117
     -194.599711419500011      196.387162667199988         1        61      1069      704.0797846113      759.2839026093      787.0418926262
     -194.955376679099999      192.014903653000005         1      1069       756      699.8288909131      750.7850594617      791.8154116872
     -194.563275317799992      197.841068004800007         1       756      1096      702.1069711286      753.2659517004      808.6815351449
     -194.581699132399990      193.746572412700004         1      1096       405      691.9709030661      760.3066395163      809.9721238543
     -194.889851813999996      197.892355558699990         1       163       566      710.6492250439      735.8333957706      779.2127685495
     -194.796548395000002      195.811371072300005         1       165       165      707.8423726496      745.4263431758      773.1645044989
     -194.708773545000014      198.059479226000008         1       165       402      703.8068397643      755.4743527394      778.6757444900
     -194.152970168200000      201.877046798399988         1       172       411      697.3136076086      764.7895261692      796.0925730452
     -194.204822225500010      199.481171641000003         1        47       414      701.6769612783      758.4852271903      794.0792369414
     -194.013864598100014      195.297130281600005         1        58      1097      719.3862868319      760.9092363939      793.5826620158
     -194.537567466399992      193.902167096099987         1      1097      1098      693.2816257316      760.5215740356      835.7153709121
     -194.667414679600000      194.851411423999991         1      1098      1099      699.4167559257      746.2703339036      841.0021956249
     -194.385281948499994      191.253831568099997         1      1099      1100      700.6494994205      765.5153351122      796.3176612248
     -194.380976423100009      191.463924906599999         1      1100        31      707.7043238606      755.8988452544      778.4783405363
     -194.011466760399998      188.630687786999999         1        34      1101      730.0489373279      754.1083935185      775.4538319913
     -194.693293728599997      193.706280292600013         1      1101      1102      702.0241660638      741.5276114586      802.8436579591
     -194.649594333900012      196.847604664100004         1      1102       373      695.5633003097      746.7441186124      811.4594902940
     -194.228290099899993      189.473507639500014         1       374       377      713.6314962832      735.8715985877      818.2534978203
     -194.117476709300007      186.943587534500011         1       377       378      720.1308981653      739.9831691808      795.4560846186
     -194.191584871600014      200.438252031500014         1       378       379      726.0668621976      733.4054785578      799.7639968380
     -194.000425611200001      196.306953818700009         1       379       379      728.9197998200      733.7467041475      800.4000300693
     -194.119679607899997      191.522664240300003         1      1070       417      724.2478811830      734.6347067921      822.7068132988
     -194.116841346400008      189.361631351999989         1       417       416      722.0167263134      735.6977647828      825.8391136469
     -193.980136631899995      198.142585292799993         1       797      1103      694.9568776066      761.8972299286      823.2831752151
     -193.847405662600011      192.966136412800012         1      1103      1104      694.9680669052      765.3311663071      814.0635278402
     -194.380841756299986      190.734107129600005         1      1104      1105      725.7681690588      735.1009424338      766.5726009745
     -194.474209922000000      188.640962620900012         1      1105       263      724.8148947423      732.6801275001      769.4893376303
     -194.409464650600000      191.785643950700006         1       263       187      720.9670374183      740.3240592871      765.2834694250
     -193.999989211100001      191.072337501699991         1       189       415      719.9758922380      738.7790920985      824.7199919798
     -193.841862413900003      192.988367588399996         1        40       433      702.5382228453      763.1136052304      791.6367915315
     -193.917994025899986      186.903201607099987         1        72       538      705.1496336009      761.7824803156      775.5143867934
     -194.091875991600006      191.796748651099989         1       538      1106      705.7815483498      769.4649529785      790.7545822104
     -194.247147375699996      192.782626146300004         1      1106       929      700.8922558774      772.0081949161      794.7528564865
     -194.311595732799987      191.409744171600011         1       929      1107      695.5334596044      773.7687960575      814.0006379074
     -194.275870120099995      189.972421006199994         1      1107      1108      699.6994120835      769.3466029388      806.5553683936
     -194.292453914600003      192.333838031600010         1      1108        42      702.3950865071      765.7224684224      791.6930873617
     -194.199873733200008      194.222394974100013         1        42        62      732.5875914535      738.9306423836      775.6352895791
     -194.643162290300012      191.885212313300002         1       430       430      712.3357170650      733.4334073151      798.1117069773
     -194.643162290300012      191.885212293199999         1       430      1109      712.3357170169      733.4334074061      798.1117068816
     -194.651816839300011      193.996947512399998         1      1109      1110      717.3379477481      731.7531497732      794.3601608519
     -194.629853527899996      192.643048813700005         1      1110      1058      719.5099068035      732.8939094896      790.2086105368
     -194.488704377700003      196.525281490299989         1      1058      1059      724.4257595576      733.7807504402      789.7768358535
     -194.382566045599987      193.154246527900000         1      1059      1037      730.0076892136      737.2149552614      785.8528056683
     -194.388873850399989      194.768855676399994         1      1037      1111      711.3434744373      749.7593384591      807.5175593881
     -194.531472791499993      195.404569821699994         1      1111      1112      712.2964688999      754.4836318212      802.3630873230
     -194.352690712999987      195.987717444999987         1      1112       391      720.9682408570      752.6696953553      794.6920028318
     -194.212203693600003      189.723682492699993         1        32       410      684.6665440933      756.1245046868      827.5447567371
     -193.974132500699994      195.805275432499997         1       170       157      704.3605958784      761.8820196963      795.6203162517
     -194.032832979900007      197.482249445000008         1       412       173      703.4797678418      763.8596249906      788.4000146131
     -194.633329032000006      193.228538906700010         1       173       174      714.9478754861      730.3905471089      784.4248169488
     -194.651608126000013      192.040090918400011         1       537        61      718.0354621367      725.5206090967      782.0600680286
     -194.785721225099991      197.253165866300009         1       400      1045      718.8987291098      736.2729572199      771.7927001147
     -194.816835931300005      196.576417909899988         1      1045      1045      719.1774755241      740.4272189225      768.7598597398
     -193.946758449700013      195.967667202000001         1         1        26      704.3423495873      760.7095941968      779.4653730645
     -194.282486070499999      191.731095228700013         1       235      1113      720.0760525799      740.5141358162      788.3679431368
     -194.299932945199998      192.167139209800013         1      1113       423      719.8033555238      741.0742187668      784.9197292532
     -193.942689394300004      195.461839458300005         1        23        40      698.0061992796      762.7793191282      789.3371437633
     -194.008029502800014      198.857465891099991         1        40        52      694.5860257110      776.1731099287      781.4508738229
     -194.858828174199999      198.153821327099990         1        34       124      706.3949427614      742.0886437829      779.8618855735
     -194.749170820600000      195.003175779200006         1        61       206      708.5414351599      747.3920528922      776.1589190341
     -194.965067058800003      198.973586498600014         1       206       205      702.5862897859      759.8408064099      781.6660107095
     -194.844292189300006      196.479746908599992         1      1069       974      703.3029107653      757.0429250547      787.6007047077
     -194.761851334600010      195.547365415200005         1       974       975      709.5896157164      750.0182792956      785.4254142672
     -194.828863762299989      196.290348828399999         1       975       976      705.7545465894      752.3319316473      788.1966048874
     -194.793434899599987      192.997855441899986         1       976      1114      703.3086873492      755.8185056484      785.7164876446
     -194.793434899599987      192.997855449199989         1      1114      1114      703.3086873986      755.8185056732      785.7164875788
     -194.821901842300008      195.595045783899991         1      1114       396      706.5218776370      753.4446637322      783.5257987497
     -194.777156659799999      194.077671595999988         1       396       395      704.0529368102      751.4326186914      787.6994265592
     -194.411718711199995      190.926325592300003         1        27      1115      701.0283314243      754.8148462774      791.1552731281
     -194.411046484800011      195.108615653399994         1      1115      1116      700.5037714574      752.8992478178      794.2747167444
     -194.575097745199997      196.766224828399999         1      1116      1117      713.9124820299      738.4176554224      797.5532575005
     -194.566214413900013      192.695527208500010         1      1117      1118      713.3720503674      738.9865911634      796.3788268472
     -194.595552653200002      194.968202742699987         1      1118       425      715.4923448989      740.5614826903      790.2320996349
     -194.150645233299997      194.293350110000006         1       189      1071      716.4768560759      745.4222741713      809.8139217916
     -194.567330001599998      193.587370007099992         1      1071      1070      700.1640172729      762.0804598169      787.8836369887
     -194.119679607899997      191.522664303800013         1      1070       417      724.2478812439      734.6347067553      822.7068133243
     -194.042346639300007      197.067911258700008         1       509      1119      700.4243224751      775.1416725925      794.2914180708
     -194.298809551799991      196.366467852800014         1      1119      1120      711.9930937746      774.8727747730      780.1169437697
     -194.411095902099987      194.341418725599993         1      1120      1121      698.1774923795      764.6804159206      799.2666016515
     -194.560319821399986      196.926351329499994         1      1121       510      706.4733195589      768.2702468263      789.1733974534
     -194.653577723100000      197.074588756499992         1       510      1122      699.4832398918      764.7225589412      792.4736983457
     -194.647496337599989      195.293514804099999         1      1122      1123      698.2388452823      763.6273716135      786.3807753182
     -194.645741599100006      197.363485381400011         1      1123       421      697.1717127854      766.7770257737      791.4974071212
     -194.026556703199986      197.280925776799990         1       413       547      697.9837517790      763.4257073458      793.6282935823
     -194.591963311699999      187.684381346200013         1       547      1124      718.8773759971      743.1228307313      757.2903178403
     -194.662944281300014      196.188704290099992         2      1124      1125      722.5203578150      725.8389634383      783.1679261930
     -194.638869313500010      194.985446139799990         1      1125       173      721.1017821091      726.3645793287      782.7778332142
     -194.641605650600013      185.882062958700004         1       173      1126      719.7420063936      730.5515436957      765.7909296063
     -194.666974502899990      194.589492004400000         1      1126      1127      712.2146029991      743.6815397584      774.2954618704
     -194.658554730899994      193.589140273699996         1      1127       402      711.4925812656      745.6393163275      770.6756602277
     -194.160811197100003      191.367306029800005         1       113       170      701.9267336013      758.0291301703      781.0134859218
     -194.400120329099991      194.498399981900008         1        32        34      725.8908339606      745.1174777333      770.1664860911
     -194.042346639300007      197.067911279700013         1       509      1119      700.4243223868      775.1416726250      794.2914182731
     -194.298809551799991      196.366467968400002         1      1119      1120      711.9930938953      774.8727747621      780.1169436273
     -194.348391382699987      190.597613275100002         1      1120      1128      703.9554464397      763.4507041765      791.5047827617
     -194.682040199299990      192.101015249999989         1      1128      1129      710.1979945677      760.4186866793      772.6599236760
     -194.323083552500009      192.964822869300008         1      1129      1121      721.8559002220      759.7613266526      783.4084861288
     -194.469051661300000      194.442354553900003         1      1121      1130      704.8376916466      774.1879280563      789.3724287853
     -194.416598419899998      194.502863458900009         1      1130      1131      710.9573756492      768.2615468401      789.0908528524
     -194.383726324099996      194.771468535200000         1      1131       420      717.0632645469      761.8484866811      793.9619058377
     -194.117298326699995      193.789469075499994         1        23      1132      722.0783511495      746.1735673273      786.9186586977
     -194.248999959700001      197.268183302199986         1      1132      1133      731.7299990697      744.5693337793      774.1082126466
     -194.234443261800010      194.852742455299989         1      1133       111      727.9146379167      746.4915363031      768.7462598218
     -194.661911528500013      197.727312260899993         1       111       670      722.5342314876      739.1103353313      778.6488252780
     -194.731875093700012      198.520013123599995         1       670       306      713.7971536658      748.0338902673      785.0929185940
     -194.591487929799996      191.153406972099987         1        34       239      719.6609779580      730.1863614397      778.2614762510
     -194.658710753599991      193.248590135099988         1       239       321      713.5175851174      735.5793760560      793.8206591247
     -194.657588131700010      194.385113458599989         1       321      1134      710.9755890471      743.3970564464      791.8845469486
     -194.657462996300012      192.218111166900002         1      1134       426      710.7064133635      744.0713654302      791.5907914416
     -194.588015409000008      195.273332753700004         1       427      1135      702.4338180667      749.9978676221      799.6720232680
     -194.644112782999997      198.745061116500011         1      1135       424      711.2662690454      740.5666494520      800.6454656158
     -194.293431551899999      193.646901505500011         1        27      1136      694.8930966484      769.2549748241      792.0026847723
     -194.515325649400012      196.043436481599997         1      1136      1137      702.1407449209      762.2169860032      791.9331441906
     -194.515519285900012      193.228402843800012         1      1137       450      701.5707370080      762.0460338650      791.5040205865
     -194.547521352600000      193.636754896000014         1       450        31      705.1291766762      754.8050988373      785.8380556239
     -194.018666417699990      193.085207145800013         1        22       130      706.6685082262      754.9124252803      793.9247810215
     -193.967283393700001      192.416856968899992         1       130      1138      711.5104095595      754.4097599182      794.3309320381
     -194.677194367499993      197.093100142400004         1      1138       758      718.8856492171      749.8647814213      777.4646344096
     -194.612983553600003      195.616227900500007         1       758       758      711.2342295702      754.8553370723      773.5403090018
     -194.658138047699993      195.328848481699993         1        54       427      694.8090981030      764.7116109866      789.3688338717
     -194.631581852599993      193.148836431500001         1       427       427      705.0885363416      743.9268754309      797.2659966677
     -194.114889112899988      198.063792343500012         1        22        22      714.2023981481      751.2204117839      796.0305001184
     -194.839690494600006      192.541874416799999         1        32        31      714.5785573572      734.6163517280      770.6162335296
     -194.297356724899998      192.928675824000010         1        31       493      709.6271718183      750.5749311117      794.0118053246
     -194.348648696200001      188.660816922799995         1       493       307      710.8217866565      738.9550651579      814.1451914176
     -194.086235788799996      197.353076699500008         1        45       435      709.5261427438      753.3103380196      788.6712743926
     -194.536059928300006      197.958155805600001         1       116      1139      689.7929504395      757.4307877486      827.3555955889
     -194.531196762700006      191.589564837300003         1      1139      1140      691.2694002797      756.8782635639      824.6235206381
     -194.562416740400010      192.451023229100002         1      1140      1141      691.9922052091      756.7650666324      820.4203327355
     -194.579590342600000      194.992695529600013         1      1141       236      691.6866608776      758.7769959592      817.7219198047
     -194.513888124299996      193.686191927000010         1       237       237      689.4796408673      760.3214378067      816.6547827659
     -194.590797213499997      195.318852150100014         1       234        61      704.2882191610      740.0500668370      800.5289283663
     -194.568597145100000      195.135103122999993         1       569       235      697.0907987724      763.3728609342      805.7397011558
     -194.276952384800012      189.753701207799992         1       235       235      721.0015656030      740.1527947071      790.6393268708
     -193.931632840600003      195.511705108499996         1        49      1142      709.5411588242      754.8589021400      787.5394334213
     -193.968496063200007      198.479137160699992         1      1142        46      705.6895889128      749.8316332914      801.8431391698
     -194.207906719100009      195.051967277100005         1        46       408      716.0318102617      740.9792773885      793.8315810335
     -194.088010756100005      188.952818456599999         1       254        73      704.1023156156      756.7484549437      790.5450860452
     -194.551718637600004      196.999387913600003         1        32        34      717.4486677713      750.5512828745      760.9591232087
     -194.719195490299995      196.549067426499988         1        34        65      712.5529428017      744.0676770783      777.6126541214
     -194.661715171699996      193.895279301399995         1        62        62      713.0809948706      737.5317254464      775.6984260979
     -194.549614263699993      191.797456329200003         1       186       792      702.4992046678      747.0184807185      804.9539225705
     -194.685089489299997      197.914880751900000         1       792       422      695.8791623939      754.5126138039      803.1978104030
     -194.759124263800004      196.608152501500001         1       422       422      702.0740712324      750.7155966873      793.5915163275
     -194.014683798400000      192.476217631299988         1       130       138      695.9930307487      763.9909560744      793.9848670932
     -193.981095598899998      189.732854132799986         1       138       138      696.7133901657      762.7402259901      799.0416067023
     -193.981095598899998      189.732854211300008         1       138       431      696.7133902530      762.7402259005      799.0416067064
     -194.143557784299986      189.405890810399995         1       431      1143      704.8085942866      757.9849006554      814.9417674985
     -194.718899292200007      198.604289887800007         1      1143      1144      701.6722878937      756.1134023224      813.9922809300
     -194.486210735700013      194.428960236499989         1      1144      1145      701.3109863270      756.8300579235      822.5739364266
     -194.427104699500006      195.873187983500003         1      1145      1145      706.4253724068      752.1629467686      817.9553668540
     -194.427104699500006      195.873187957999988         1      1145        19      706.4253722253      752.1629469064      817.9553671126
     -194.066643224100005      196.228832232900004         1       130       895      708.0415646072      754.6281005867      793.9415698268
     -194.106697883200013      193.708769188300010         1       895       895      719.5214595063      741.8586825812      793.4207687214
     -194.107793343400004      194.460156736399995         1       155       155      719.8986467985      737.7162068725      803.3254790576
     -194.608333716999994      193.740846067599989         1       155        32      716.2370490210      750.1991107554      776.4439022520
     -194.906704042000001      191.723868585699989         1       112        34      722.7764411852      727.1474873641      765.4230925305
     -194.699143549700011      194.565511061299986         1        34        54      714.3728071295      744.0764758136      772.7257453808
     -194.555440441499996      192.836721587800014         1       163       427      710.0404186035      740.6836544779      788.0389047007
     -194.574050338999996      189.182927881700010         1        62       430      712.7924132453      731.1692685841      790.9928634452
     -193.843793822000009      190.006867854999996         1        72       901      711.3607529587      752.8842753861      780.7433584729
     -194.309897158100000      190.450265619600003         1       901      1146      721.7944782571      732.8456080908      778.8083169758
     -194.411737031299992      192.056732056199991         1      1146       439      722.4273509936      735.8996839941      778.0151156067
     -194.516484581199990      193.442029403899994         1       439       439      709.4823385562      752.1811628951      781.6092508700
     -194.816835931300005      196.576417890199991         1       439      1045      719.1774755206      740.4272188626      768.7598598241
     -194.632384922000000      195.553985283900005         1       398      1147      704.0998126538      744.4702858727      785.6723254874
     -194.849631885399987      195.698780213399999         1      1147      1148      696.7862507427      744.5654992907      809.9776852560
     -194.862233640299991      199.664340571299988         1      1148      1149      701.7887114596      740.2463328836      808.5421006817
     -194.965961204100012      199.502896128000003         1      1149       217      699.8519462648      747.2707138332      801.9280637666
     -194.783983475300005      195.671977639799991         1       217      1011      707.5349635868      750.3480124199      787.6425580349
     -194.845975210999995      197.508499782700000         1      1011      1150      700.6977359878      752.1674059925      802.8674967909
     -194.871612680600009      194.291026278099991         1      1150      1042      698.0465915092      749.4047068865      796.6369089510
     -194.926473961600010      195.771448359299995         1       756       717      702.9715184411      753.5031155997      789.9125696348
     -194.399758822299987      194.178660419099998         1       717      1151      721.2726465441      740.0398350966      803.8428837283
     -194.379919211500010      193.560840331900010         1      1151      1152      720.3041442657      742.1021028997      807.3529109805
     -194.379033541199988      193.139815284599990         1      1152      1153      719.2599502187      753.7766408896      800.3602007776
     -194.155200379999997      196.723547498599999         1      1153      1154      694.5119582029      772.1567094500      819.4015159520
     -194.630398161800002      198.119756522500012         1      1154       421      690.3749524516      765.7392916735      802.3116405244
     -193.929564039599995      195.777444705199997         1       939      1155      700.7336059278      765.0240892554      796.2514495189
     -193.928405508699996      193.429041834900005         1      1155        20      703.2267084742      761.7761786021      793.0837610666
     -194.507426443500009      186.240667954999992         1        98        25      716.8917314770      739.4179911667      784.7669207199
     -194.580133453499997      193.800218707999989         1       155       444      710.1953811910      764.3171142940      778.2459481017
     -194.658710753599991      193.248590152100007         1       239       239      713.5175850889      735.5793760229      793.8206590746
     -194.658660482699986      194.106142824500012         1        39      1156      724.0526174513      727.2753041900      791.5678083944
     -194.656887145899987      195.244274291700009         1      1156       425      718.3749469147      730.7760047669      798.5281540209
     -194.651921492899987      193.892379085599998         1       425       426      719.2357999610      733.1103013595      796.8243015113
     -193.946758449700013      195.967667200899996         1        40      1157      704.3423497138      760.7095941119      779.4653729983
     -194.492746260300009      189.516561532299988         1      1157       579      721.7362623521      736.1716827063      768.2290417690
     -194.518941393000006      197.277787693100009         1       580       580      717.4336805624      749.2027973172      769.7282712439
     -194.545189219900010      192.552843375900011         1       580        26      721.4970890958      745.1162015512      757.6941940459
     -194.323281283900002      190.790932382699992         1        21      1158      723.0782939860      737.9022108143      776.0158315854
     -194.645950349700001      193.731458293000003         1      1158       239      710.1761177478      741.8961668404      782.2739250947
     -194.551259053499990      193.416183482900010         1       426       426      710.0408594019      756.2160939135      777.3325914687
     -194.035030760700010      189.869450451700004         1        24        25      703.8379314539      756.9988303816      793.5698275578
     -194.154974527700006      193.927643632300004         1        25        25      714.1526856224      749.6862202054      809.7393337300
     -194.446553667100005      189.101178229299990         1        26        34      721.2343704568      746.7838512960      751.5949090751
     -193.951066386599990      192.232001288800006         1        65       436      708.9576534346      764.2920115149      789.6867973501
     -193.948092715299993      187.091717222800014         1       125       111      714.3194112254      752.5552896016      788.6602733028
     -194.889851813999996      197.892355535200011         1       163       566      710.6492251502      735.8333956704      779.2127685553
     -194.210866475300008      193.225011411100013         1       566       440      714.2486745821      736.3657913182      805.8205362186
     -194.102426084299992      193.826773557800010         1       612      1159      698.9143447923      762.8416716098      805.4885436557
     -194.582680284499986      196.629577641400004         1      1159      1160      722.3984023301      729.6877438143      812.2796720878
     -194.686267700000002      195.403814598299988         1      1160      1161      710.3403421363      728.2133237457      827.0887585451
[truncated: 6,863,881 more chars]
