# Supplementary material for: Structure, thermodynamics, and rearrangement mechanisms in gold clusters—insights from the energy landscapes framework
Source: Nanoscale. 2017 Dec 15;10(4):2004–16. doi: 10.1039/c7nr07123j (PMC5901115; doi:10.1039/c7nr07123j)
Supplement: Supplementary file 1 [file NR-010-C7NR07123J-s001.zip › d-graphs/85_Au/dinfo]

delta   0.1
first   -304.0
maxtsenergy -304.0
SCALEBAR 2
centregmin
connectmin 1
levels  50
minima  min.data
ts      ts.data
TRMIN 4   200000 min.ico min.dec min.fcc min.twi
comment         RED     GREEN   BLUE    MAGENTA ORANGE
CHOOSECOLOURS
comment MONOTONIC
LOWEST 1000
comment IDENTIFY
IDMIN 1
IDMIN 145
IDMIN 88
IDMIN 405
