# Supplementary material for: Structure, thermodynamics, and rearrangement mechanisms in gold clusters—insights from the energy landscapes framework
Source: Nanoscale. 2017 Dec 15;10(4):2004–16. doi: 10.1039/c7nr07123j (PMC5901115; doi:10.1039/c7nr07123j)
Supplement: Supplementary file 1 [file NR-010-C7NR07123J-s001.zip › d-graphs/85_Au/min.amb]

000003
000005
000018
000019
000020
000024
000026
000027
000029
000030
000031
000032
000033
000034
000036
000037
000038
000039
000040
000041
000042
000043
000045
000046
000051
000053
000055
000057
000058
000059
000060
000061
000062
000066
000067
000068
000069
000070
000071
000072
000073
000074
000075
000076
000077
000078
000080
000081
000083
000084
000091
000092
000093
000094
000095
000096
000102
000104
000105
000107
000108
000111
000113
000114
000115
000116
000119
000120
000121
000122
000123
000124
000125
000127
000132
000133
000134
000136
000137
000138
000139
000140
000141
000142
000143
000147
000148
000149
000151
000152
000153
000154
000155
000161
000164
000165
000166
000168
000169
000172
000173
000174
000175
000176
000177
000179
000180
000183
000186
000187
000188
000189
000190
000191
000192
000193
000194
000195
000196
000197
000198
000199
000202
000203
000209
000210
000211
000219
000220
000221
000222
000224
000225
000226
000227
000228
000229
000230
000231
000232
000233
000234
000235
000236
000237
000238
000239
000240
000241
000242
000243
000244
000245
000248
000249
000250
000251
000254
000255
000256
000258
000261
000262
000279
000280
000289
000290
000295
000296
000297
000298
000299
000300
000305
000306
000309
000310
000313
000314
000315
000316
000317
000318
000319
000320
000321
000322
000323
000331
000333
000334
000335
000336
000337
000338
000339
000340
000341
000342
000343
000344
000345
000346
000348
000349
000353
000354
000356
000359
000360
000363
000364
000365
000366
000367
000368
000369
000370
000371
000372
000373
000374
000375
000376
000377
000378
000380
000381
000382
000383
000384
000388
000390
000391
000392
000393
000394
000395
000396
000397
000398
000399
000400
000401
000403
000404
000405
000406
000408
000409
000410
000411
000412
000414
000415
000416
000421
000425
000426
000427
000429
000431
000432
000433
000434
000437
000438
000439
000440
000441
000442
000443
000444
000445
000446
000447
000448
000451
000453
000454
000455
000456
000457
000458
000459
000461
000462
000463
000464
000465
000469
000470
000471
000472
000473
000474
000475
000477
000478
000479
000480
000481
000483
000484
000486
000488
000489
000490
000491
000495
000496
000501
000509
000510
000511
000512
000513
000514
000515
000516
000518
000520
000521
000522
000523
000525
000526
000527
000528
000529
000530
000531
000532
000533
000534
000535
000536
000537
000538
000539
000540
000543
000544
000545
000546
000547
000548
000549
000550
000552
000553
000554
000555
000556
000557
000558
000559
000560
000569
000572
000573
000574
000575
000576
000577
000578
000579
000580
000581
000582
000583
000584
000586
000587
000588
000589
000590
000591
000592
000594
000596
000601
000608
000609
000611
000612
000613
000614
000615
000616
000617
000618
000619
000620
000621
000623
000624
000625
000626
000627
000628
000629
000630
000631
000632
000634
000636
000637
000638
000639
000640
000641
000642
000643
000644
000645
000646
000647
000648
000650
000651
000652
000655
000656
000657
000658
000659
000660
000661
000664
000665
000666
000667
000668
000669
000670
000671
000672
000673
000678
000683
000684
000685
000686
000687
000688
000689
000690
000691
000692
000693
000694
000695
000696
000697
000698
000699
000700
000703
000706
000708
000710
000711
000712
000714
000722
000723
000724
000725
000726
000727
000728
000729
000731
000732
000733
000734
000735
000736
000737
000738
000742
000744
000746
000751
000752
000753
000754
000755
000756
000757
000761
000765
000766
000767
000768
000770
000771
000777
000778
000779
000780
000781
000782
000783
000784
000785
000786
000787
000791
000792
000793
000795
000796
000797
000798
000799
000803
000807
000808
000809
000810
000811
000813
000814
000815
000816
000818
000825
000829
000833
000834
000835
000836
000837
000841
000854
000856
000857
000858
000859
000860
000862
000866
000867
000868
000869
000875
000877
000878
000879
000882
000883
000884
000885
000886
000887
000888
000889
000890
000891
000892
000894
000895
000897
000898
000899
000903
000904
000905
000906
000907
000908
000909
000912
000914
000915
000916
000919
000920
000921
000922
000923
000924
000925
000926
000927
000928
000929
000930
000931
000932
000937
000938
000939
000940
000941
000942
000943
000944
000945
000946
000950
000951
000952
000953
000954
000955
000956
000957
000958
000959
000960
000962
000963
000964
000965
000966
000967
000968
000969
000970
000972
000976
000977
000979
000980
000981
000982
000983
000984
000985
000986
000987
000988
000990
000991
000992
000994
000995
000996
000997
000998
000999
001001
001002
001003
001004
001007
001008
001009
001010
001011
001012
001013
001014
001023
001024
001025
001026
001027
001028
001031
001032
001035
001036
001037
001038
001039
001040
001041
001042
001043
001044
001045
001046
001048
001049
001053
001054
001055
001056
001057
001058
001059
001060
001061
001062
001063
001065
001068
001069
001070
001074
001075
001076
001077
001078
001079
001080
001082
001083
001084
001087
001088
001090
001091
001092
001095
001096
001097
001098
001099
001100
001101
001102
001105
001114
001117
001118
001119
001123
001124
001128
001129
001131
001132
001134
001135
001136
001137
001138
001139
001140
001141
001142
001143
001144
001145
001147
001148
001149
001150
001151
001152
001155
001158
001159
001160
001161
001162
001163
001164
001166
001167
001168
001169
001170
001171
001172
001173
001174
001175
001176
001177
001178
001179
001180
001181
001182
001183
001184
001185
001186
001188
001191
001192
001194
001204
001207
001209
001210
001211
001212
001216
001217
001218
001219
001220
001221
001222
001223
001224
001225
001226
001227
001228
001229
001230
001231
001232
001235
001238
001240
001247
001254
001255
001257
001262
001266
001268
001269
001270
001272
001273
001274
001276
001277
001279
001280
001281
001282
001283
001284
001301
001304
001305
001306
001307
001309
001310
001311
001312
001313
001314
001315
001316
001317
001318
001319
001322
001323
001324
001325
001326
001327
001328
001329
001330
001331
001332
001333
001347
001352
001358
001359
001360
001361
001363
001364
001365
001367
001368
001369
001370
001371
001375
001376
001377
001378
001379
001380
001381
001382
001383
001384
001385
001386
001387
001388
001389
001390
001391
001392
001393
001395
001396
001397
001399
001400
001404
001408
001411
001412
001413
001414
001415
001417
001418
001421
001422
001423
001424
001425
001426
001428
001429
001431
001432
001433
001434
001435
001436
001437
001438
001439
001441
001444
001445
001446
001447
001449
001450
001451
001454
001455
001456
001457
001458
001460
001463
001465
001466
001467
001468
001469
001470
001471
001472
001473
001474
001475
001476
001482
001483
001484
001485
001486
001487
001488
001489
001490
001492
001495
001499
001500
001504
001505
001506
001507
001508
001509
001510
001511
001512
001513
001514
001515
001517
001518
001519
001520
001521
001522
001523
001524
001525
001526
001527
001528
001529
001530
001531
001532
001533
001534
001535
001536
001538
001540
001541
001542
001544
001545
001546
001547
001548
001556
001557
001560
001566
001567
001572
001573
001574
001575
001576
001589
001590
001591
001592
001593
001594
001595
001596
001597
001598
001599
001602
001603
001604
001605
001606
001607
001608
001609
001612
001613
001614
001615
001616
001617
001618
001619
001620
001621
001622
001623
001624
001625
001627
001629
001632
001634
001636
001639
001640
001641
001642
001643
001644
001646
001647
001653
001654
001655
001657
001660
001662
001665
001667
001668
001669
001670
001671
001672
001673
001674
001675
001676
001677
001678
001679
001682
001683
001684
001686
001687
001689
001690
001691
001694
001701
001702
001703
001704
001705
001706
001707
001708
001709
001710
001711
001712
001713
001714
001715
001716
001717
001726
001727
001728
001729
001731
001732
001733
001741
001742
001744
001748
001757
001759
001761
001762
001763
001764
001768
001769
001772
001773
001775
001776
001777
001779
001781
001782
001783
001788
001789
001790
001793
001794
001801
001804
001805
001806
001807
001809
001810
001811
001812
001813
001814
001815
001816
001817
001819
001820
001822
001823
001824
001825
001826
001827
001828
001841
001842
001843
001844
001845
001847
001848
001849
001855
001858
001862
001865
001866
001867
001868
001869
001870
001871
001872
001873
001874
001875
001876
001877
001878
001879
001880
001881
001882
001883
001884
001885
001886
001887
001888
001889
001895
001897
001899
001900
001901
001902
001903
001904
001905
001906
001907
001908
001909
001911
001913
001914
001915
001916
001917
001918
001919
001921
001922
001923
001924
001925
001926
001927
001928
001929
001930
001931
001932
001933
001934
001935
001936
001944
001946
001947
001948
001949
001950
001951
001952
001953
001959
001960
001962
001970
001973
001974
001975
001978
001979
001980
001981
001982
001983
001985
001986
001987
001988
001989
001990
001991
001992
001993
001995
001996
001997
001998
001999
002000
002001
002002
002003
002004
002005
002008
002011
002012
002013
002014
002015
002016
002017
002018
002019
002023
002024
002025
002027
002030
002035
002036
002037
002038
002039
002040
002041
002042
002043
002044
002045
002050
002051
002052
002053
002054
002055
002056
002057
002058
002059
002060
002061
002063
002064
002065
002066
002068
002070
002071
002073
002074
002075
002076
002077
002078
002079
002081
002093
002095
002096
002097
002098
002103
002105
002106
002107
002108
002111
002112
002113
002114
002115
002116
002118
002119
002123
002124
002125
002126
002127
002128
002129
002136
002137
002138
002139
002140
002141
002142
002143
002144
002147
002149
002150
002151
002153
002156
002160
002161
002165
002174
002175
002176
002177
002178
002180
002182
002183
002186
002187
002190
002194
002195
002196
002197
002198
002199
002204
002208
002210
002212
002213
002214
002215
002216
002217
002218
002219
002220
002221
002222
002224
002225
002226
002227
002228
002230
002232
002236
002237
002239
002245
002246
002247
002248
002249
002250
002252
002253
002254
002255
002256
002257
002258
002259
002261
002262
002263
002264
002265
002266
002268
002269
002270
002271
002272
002273
002274
002277
002278
002280
002281
002287
002291
002292
002293
002294
002295
002296
002297
002298
002299
002300
002302
002303
002304
002305
002306
002307
002308
002309
002310
002311
002312
002313
002314
002315
002316
002317
002318
002319
002320
002327
002328
002329
002330
002331
002332
002333
002334
002335
002336
002337
002338
002339
002340
002341
002342
002343
002344
002348
002349
002350
002351
002352
002353
002359
002361
002362
002363
002366
002372
002375
002376
002377
002378
002386
002396
002397
002399
002400
002402
002403
002404
002405
002406
002407
002408
002416
002417
002419
002421
002422
002424
002426
002427
002430
002435
002436
002437
002438
002439
002440
002441
002442
002443
002444
002445
002449
002450
002451
002453
002454
002455
002456
002457
002459
002460
002461
002463
002464
002465
002466
002467
002468
002469
002480
002481
002482
002483
002484
002485
002486
002487
002491
002492
002493
002494
002500
002501
002502
002503
002505
002506
002507
002508
002509
002510
002511
002512
002513
002514
002515
002518
002519
002520
002521
002522
002523
002524
002525
002526
002527
002528
002529
002530
002533
002534
002535
002536
002537
002538
002540
002541
002542
002544
002547
002548
002549
002550
002551
002552
002553
002556
002557
002558
002559
002560
002561
002562
002563
002564
002565
002566
002567
002568
002569
002571
002572
002573
002574
002575
002580
002582
002583
002584
002585
002586
002587
002588
002589
002590
002591
002592
002593
002595
002596
002597
002598
002599
002600
002601
002602
002603
002605
002611
002612
002613
002614
002615
002616
002617
002618
002619
002620
002621
002622
002623
002624
002625
002626
002627
002628
002629
002633
002640
002646
002647
002654
002655
002656
002657
002658
002659
002660
002661
002663
002666
002668
002669
002670
002671
002672
002673
002674
002677
002678
002679
002683
002684
002685
002686
002687
002689
002690
002691
002692
002694
002696
002699
002707
002708
002709
002710
002713
002714
002716
002717
002718
002719
002720
002724
002725
002726
002727
002728
002729
002730
002733
002734
002735
002736
002737
002738
002739
002740
002741
002742
002743
002744
002745
002746
002747
002748
002749
002750
002751
002752
002756
002759
002760
002762
002764
002765
002766
002770
002771
002772
002773
002774
002775
002776
002777
002778
002779
002780
002781
002782
002786
002787
002789
002790
002791
002792
002793
002796
002797
002798
002799
002800
002801
002802
002803
002804
002805
002806
002807
002808
002809
002810
002811
002812
002813
002817
002836
002837
002838
002842
002849
002850
002851
002852
002853
002854
002855
002856
002857
002858
002859
002860
002864
002865
002866
002867
002868
002869
002870
002871
002872
002874
002877
002878
002879
002883
002884
002885
002886
002887
002888
002896
002897
002899
002903
002904
002905
002906
002907
002913
002916
002917
002918
002919
002920
002922
002924
002925
002926
002927
002931
002933
002934
002935
002936
002937
002938
002939
002940
002942
002943
002945
002948
002950
002951
002954
002955
002956
002957
002958
002959
002960
002961
002962
002963
002964
002965
002966
002967
002968
002971
002975
002976
002977
002978
002981
002983
002984
002985
002986
002988
002989
002991
002994
002995
002997
002998
003001
003013
003014
003015
003016
003017
003018
003019
003020
003021
003022
003023
003026
003030
003031
003039
003042
003053
003054
003055
003056
003057
003058
003061
003062
003063
003064
003065
003066
003067
003068
003069
003071
003072
003079
003080
003085
003086
003087
003088
003091
003092
003093
003094
003095
003096
003097
003098
003099
003100
003101
003113
003114
003115
003116
003118
003119
003120
003121
003122
003123
003124
003125
003130
003131
003132
003133
003134
003135
003136
003137
003139
003141
003142
003146
003148
003150
003154
003155
003157
003159
003160
003161
003162
003163
003164
003165
003166
003167
003171
003172
003173
003175
003176
003177
003178
003179
003180
003181
003182
003183
003184
003185
003187
003188
003189
003190
003191
003192
003193
003194
003195
003198
003200
003201
003204
003216
003217
003221
003222
003223
003224
003225
003226
003229
003231
003232
003233
003234
003235
003238
003239
003243
003245
003248
003249
003251
003252
003253
003254
003255
003256
003257
003258
003264
003273
003274
003275
003276
003279
003280
003281
003286
003289
003290
003291
003292
003305
003306
003307
003312
003316
003317
003318
003320
003321
003322
003323
003327
003328
003330
003331
003333
003334
003336
003337
003338
003339
003340
003341
003342
003343
003347
003348
003349
003351
003352
003353
003354
003355
003357
003359
003360
003361
003362
003364
003365
003370
003371
003375
003376
003377
003380
003381
003384
003388
003389
003390
003391
003392
003393
003396
003397
003398
003399
003400
003404
003405
003406
003407
003408
003409
003411
003412
003413
003414
003415
003420
003421
003423
003427
003428
003429
003430
003431
003432
003433
003434
003435
003436
003437
003439
003441
003442
003443
003444
003445
003446
003447
003448
003449
003450
003451
003452
003453
003454
003455
003456
003457
003459
003461
003469
003471
003474
003475
003476
003477
003478
003479
003484
003488
003489
003490
003491
003492
003493
003494
003495
003496
003500
003503
003506
003507
003508
003509
003510
003511
003512
003513
003515
003517
003518
003519
003520
003521
003523
003528
003529
003533
003534
003536
003548
003549
003550
003551
003552
003553
003554
003555
003557
003558
003559
003560
003561
003562
003563
003567
003568
003569
003570
003575
003576
003577
003578
003580
003581
003582
003583
003584
003585
003586
003587
003590
003592
003593
003595
003596
003597
003598
003599
003600
003601
003602
003603
003604
003613
003614
003615
003616
003617
003620
003621
003622
003623
003624
003625
003626
003631
003632
003633
003634
003638
003639
003640
003641
003642
003643
003645
003646
003647
003648
003649
003652
003653
003669
003670
003671
003674
003676
003677
003678
003679
003680
003681
003682
003684
003685
003686
003687
003690
003692
003701
003702
003703
003704
003705
003706
003707
003708
003709
003710
003711
003712
003713
003714
003715
003718
003719
003720
003725
003726
003729
003732
003735
003736
003737
003738
003739
003740
003741
003742
003743
003744
003745
003747
003748
003749
003754
003755
003756
003761
003763
003765
003766
003767
003768
003769
003770
003774
003775
003776
003777
003778
003780
003781
003782
003783
003784
003785
003787
003788
003789
003790
003791
003792
003795
003799
003802
003804
003805
003806
003807
003808
003809
003810
003814
003815
003816
003817
003822
003823
003829
003830
003832
003833
003836
003837
003839
003841
003842
003843
003844
003845
003846
003848
003849
003850
003851
003854
003855
003856
003857
003858
003859
003863
003864
003878
003879
003880
003882
003883
003885
003886
003887
003888
003889
003890
003891
003892
003893
003894
003895
003896
003897
003898
003899
003900
003901
003902
003903
003904
003905
003906
003907
003908
003909
003910
003911
003912
003914
003915
003917
003918
003919
003920
003921
003922
003923
003925
003939
003942
003945
003946
003947
003948
003949
003951
003952
003953
003954
003955
003957
003958
003959
003960
003964
003965
003966
003967
003969
003970
003971
003972
003979
003980
003986
003987
003988
003989
003991
003992
003993
003996
004005
004010
004014
004015
004016
004017
004018
004019
004020
004021
004022
004024
004039
004040
004041
004043
004044
004045
004046
004047
004048
004049
004050
004051
004052
004057
004058
004059
004060
004061
004062
004064
004067
004069
004070
004071
004072
004073
004074
004076
004077
004078
004080
004081
004082
004083
004085
004090
004091
004092
004093
004094
004098
004099
004100
004103
004104
004108
004109
004110
004111
004112
004113
004114
004118
004119
004122
004123
004124
004125
004126
004127
004136
004137
004138
004140
004141
004142
004144
004145
004146
004147
004150
004151
004152
004153
004154
004155
004166
004170
004171
004172
004173
004174
004175
004176
004177
004178
004179
004180
004181
004182
004184
004185
004189
004190
004191
004192
004193
004199
004208
004213
004214
004216
004217
004218
004219
004220
004221
004222
004223
004224
004225
004226
004227
004228
004230
004231
004232
004241
004242
004243
004246
004247
004248
004249
004250
004251
004252
004253
004254
004255
004260
004261
004262
004263
004264
004266
004267
004268
004270
004274
004280
004282
004285
004286
004287
004288
004289
004290
004291
004292
004293
004294
004295
004296
004297
004298
004299
004301
004302
004316
004317
004318
004319
004320
004322
004323
004324
004325
004326
004327
004328
004329
004331
004332
004333
004335
004336
004337
004338
004339
004341
004343
004353
004354
004355
004356
004357
004359
004360
004362
004369
004370
004371
004377
004381
004385
004386
004387
004389
004392
004393
004394
004396
004397
004398
004399
004400
004404
004405
004406
004409
004414
004415
004417
004435
004436
004441
004442
004443
004444
004445
004446
004451
004452
004454
004455
004457
004461
004462
004463
004466
004469
004470
004471
004472
004473
004474
004475
004476
004477
004478
004479
004480
004481
004482
004483
004485
004486
004487
004488
004489
004490
004491
004492
004493
004494
004495
004496
004497
004498
004501
004502
004503
004504
004514
004515
004516
004522
004523
004524
004525
004526
004527
004528
004529
004530
004531
004533
004534
004539
004541
004542
004544
004545
004546
004547
004548
004550
004551
004554
004555
004560
004562
004564
004565
004566
004570
004571
004572
004581
004585
004586
004587
004588
004589
004590
004591
004592
004594
004597
004600
004601
004602
004605
004606
004607
004608
004609
004610
004611
004613
004614
004615
004616
004618
004619
004620
004621
004622
004623
004624
004625
004626
004627
004628
004629
004630
004631
004632
004633
004634
004635
004636
004637
004638
004639
004640
004641
004644
004645
004646
004647
004649
004650
004651
004652
004653
004654
004659
004660
004662
004664
004665
004666
004667
004668
004669
004670
004671
004672
004673
004677
004678
004679
004684
004685
004686
004687
004688
004689
004690
004691
004693
004694
004695
004696
004697
004698
004699
004702
004705
004712
004713
004714
004722
004723
004725
004726
004729
004730
004731
004732
004733
004734
004735
004736
004737
004738
004739
004740
004741
004742
004743
004744
004745
004746
004747
004748
004749
004750
004751
004752
004753
004754
004755
004756
004757
004758
004759
004760
004761
004762
004763
004764
004765
004766
004767
004768
004769
004770
004771
004772
004773
004774
004775
004777
004778
004779
004780
004781
004782
004783
004784
004785
004786
004787
004788
004789
004790
004793
004795
004796
004797
004798
004799
004800
004802
004804
004806
004807
004810
004811
004812
004813
004815
004816
004817
004820
004821
004822
004828
004829
004830
004831
004832
004838
004842
004843
004844
004845
004846
004847
004848
004849
004851
004852
004853
004854
004855
004866
004867
004868
004872
004874
004875
004877
004878
004879
004880
004881
004882
004883
004884
004885
004890
004891
004892
004898
004899
004900
004902
004903
004904
004908
004909
004910
004913
004914
004915
004916
004919
004920
004921
004923
004924
004925
004928
004929
004930
004931
004932
004934
004935
004943
004944
004945
004953
004955
004956
004960
004965
004967
004969
004970
004980
004990
004992
004996
004997
004998
004999
005001
005002
005003
005004
005005
005009
005012
005013
005015
005016
005017
005018
005019
005020
005021
005025
005027
005032
005037
005038
005039
005040
005041
005042
005047
005048
005049
005050
005051
005052
005053
005054
005055
005059
005060
005061
005062
005063
005071
005072
005073
005075
005079
005080
005081
005082
005084
005085
005086
005088
005089
005090
005091
005092
005093
005094
005096
005097
005098
005099
005100
005104
005105
005107
005108
005109
005110
005111
005112
005113
005114
005115
005116
005117
005120
005121
005124
005125
005126
005127
005129
005130
005134
005135
005136
005137
005138
005139
005140
005141
005142
005143
005144
005145
005146
005147
005153
005159
005160
005164
005165
005169
005170
005172
005173
005174
005175
005178
005182
005183
005188
005189
005190
005191
005192
005194
005195
005197
005198
005199
005200
005201
005202
005204
005228
005237
005242
005243
005244
005245
005249
005250
005251
005252
005254
005256
005260
005261
005262
005263
005264
005268
005270
005276
005277
005278
005279
005280
005281
005283
005284
005286
005287
005288
005289
005290
005292
005294
005295
005296
005297
005298
005299
005300
005301
005302
005303
005304
005305
005306
005307
005308
005309
005310
005311
005312
005313
005314
005315
005316
005317
005318
005320
005321
005322
005323
005327
005328
005333
005334
005343
005344
005345
005348
005349
005351
005352
005353
005354
005355
005356
005357
005358
005359
005360
005361
005362
005363
005366
005377
005378
005379
005380
005381
005386
005388
005392
005393
005396
005398
005399
005400
005403
005406
005407
005409
005410
005411
005412
005413
005414
005415
005416
005418
005419
005420
005421
005423
005424
005425
005428
005430
005431
005432
005434
005435
005436
005439
005440
005443
005445
005446
005447
005448
005449
005450
005451
005453
005454
005464
005466
005467
005468
005469
005470
005471
005474
005475
005476
005477
005478
005479
005480
005481
005482
005483
005484
005485
005487
005488
005489
005490
005491
005492
005494
005495
005498
005499
005501
005503
005504
005505
005506
005507
005508
005520
005521
005522
005523
005524
005525
005526
005527
005528
005529
005530
005532
005533
005535
005538
005539
005547
005549
005550
005551
005552
005553
005554
005555
005556
005557
005560
005561
005562
005563
005564
005566
005567
005568
005569
005570
005576
005579
005580
005581
005584
005587
005588
005589
005590
005591
005592
005594
005595
005596
005598
005601
005607
005613
005614
005615
005616
005617
005618
005619
005620
005625
005626
005627
005628
005633
005636
005637
005640
005641
005643
005644
005653
005654
005655
005656
005657
005658
005659
005660
005662
005666
005667
005668
005669
005670
005671
005675
005676
005679
005680
005681
005682
005683
005684
005685
005686
005687
005688
005689
005690
005693
005694
005696
005697
005701
005703
005704
005706
005707
005708
005709
005710
005711
005712
005713
005714
005716
005717
005718
005720
005721
005722
005724
005725
005726
005727
005728
005729
005730
005731
005732
005733
005734
005735
005736
005737
005738
005741
005742
005744
005761
005765
005777
005778
005779
005780
005785
005786
005788
005789
005790
005791
005792
005793
005796
005800
005801
005802
005803
005804
005805
005806
005807
005808
005809
005810
005811
005812
005813
005814
005815
005816
005817
005818
005822
005823
005824
005825
005826
005827
005828
005829
005830
005831
005832
005833
005834
005835
005836
005837
005839
005840
005841
005843
005844
005845
005850
005851
005852
005853
005854
005855
005856
005857
005858
005861
005862
005865
005867
005870
005871
005872
005873
005874
005875
005876
005877
005880
005881
005882
005885
005886
005891
005892
005893
005894
005895
005896
005898
005916
005918
005919
005920
005921
005925
005926
005927
005928
005929
005930
005932
005933
005935
005936
005937
005938
005939
005940
005943
005947
005949
005950
005951
005952
005953
005957
005958
005959
005960
005961
005962
005963
005964
005965
005966
005968
005970
005974
005975
005976
005980
005981
005982
005983
005984
005985
005989
005992
005999
006000
006001
006002
006003
006004
006008
006010
006011
006012
006014
006015
006028
006029
006030
006036
006037
006047
006052
006053
006054
006061
006063
006064
006066
006067
006068
006069
006071
006073
006074
006075
006076
006077
006079
006080
006084
006085
006086
006087
006093
006094
006095
006096
006097
006098
006099
006100
006104
006107
006108
006109
006110
006111
006112
006113
006116
006118
006120
006121
006122
006124
006130
006131
006136
006137
006138
006140
006142
006145
006146
006158
006161
006162
006163
006165
006169
006170
006171
006175
006176
006177
006178
006179
006180
006181
006182
006183
006184
006185
006186
006187
006188
006189
006190
006191
006192
006193
006194
006195
006196
006198
006199
006200
006201
006202
006203
006205
006206
006207
006208
006210
006211
006212
006213
006214
006215
006218
006220
006221
006222
006224
006225
006227
006230
006232
006233
006234
006235
006241
006254
006257
006258
006259
006260
006261
006263
006264
006265
006266
006268
006270
006271
006274
006279
006280
006283
006284
006286
006287
006288
006289
006291
006292
006293
006294
006295
006296
006297
006298
006300
006301
006306
006311
006312
006313
006315
006316
006317
006318
006319
006320
006321
006322
006323
006324
006325
006326
006335
006336
006338
006342
006343
006345
006346
006347
006348
006350
006351
006352
006353
006354
006355
006356
006358
006359
006360
006361
006362
006364
006365
006367
006368
006369
006370
006371
006372
006373
006374
006375
006376
006377
006378
006379
006381
006384
006386
006391
006394
006395
006397
006404
006405
006406
006407
006408
006409
006410
006411
006412
006413
006414
006415
006416
006418
006419
006420
006421
006422
006423
006424
006427
006428
006429
006430
006432
006433
006434
006435
006436
006437
006439
006441
006442
006444
006449
006450
006451
006452
006453
006454
006456
006457
006460
006461
006462
006463
006464
006465
006466
006467
006468
006470
006474
006481
006482
006485
006486
006487
006488
006489
006490
006491
006495
006497
006499
006502
006503
006504
006507
006513
006514
006515
006516
006517
006518
006519
006520
006521
006522
006525
006526
006527
006528
006531
006532
006533
006534
006535
006538
006539
006540
006541
006542
006545
006549
006550
006551
006552
006554
006555
006556
006557
006558
006559
006560
006562
006564
006565
006566
006567
006568
006572
006573
006577
006578
006579
006580
006581
006582
006583
006584
006587
006588
006589
006590
006592
006593
006594
006598
006599
006600
006601
006602
006603
006604
006605
006606
006608
006609
006610
006611
006612
006617
006620
006621
006622
006623
006624
006634
006635
006636
006638
006639
006640
006641
006642
006643
006644
006645
006647
006648
006649
006651
006652
006653
006654
006655
006656
006665
006666
006667
006668
006669
006670
006671
006673
006674
006675
006676
006677
006678
006679
006680
006681
006682
006683
006684
006685
006691
006693
006695
006696
006699
006700
006707
006708
006710
006711
006712
006713
006714
006715
006716
006728
006729
006730
006731
006732
006733
006734
006735
006736
006737
006738
006740
006741
006742
006743
006744
006745
006746
006747
006748
006749
006750
006751
006752
006753
006754
006755
006756
006758
006759
006760
006761
006762
006763
006764
006765
006766
006767
006768
006769
006770
006772
006773
006774
006775
006776
006777
006781
006784
006796
006801
006805
006813
006814
006815
006816
006817
006818
006819
006820
006821
006822
006824
006825
006827
006830
006831
006835
006837
006843
006847
006852
006853
006855
006856
006858
006859
006860
006861
006866
006867
006868
006881
006883
006887
006888
006889
006890
006891
006892
006894
006895
006896
006897
006898
006899
006900
006901
006902
006903
006904
006905
006906
006907
006908
006913
006914
006917
006918
006919
006920
006921
006929
006930
006931
006932
006934
006936
006937
006938
006939
006940
006942
006943
006944
006945
006946
006947
006948
006949
006950
006951
006952
006953
006954
006955
006956
006957
006958
006959
006960
006961
006962
006963
006964
006965
006966
006967
006968
006969
006970
006971
006972
006973
006974
006975
006976
006977
006978
006979
006980
006985
006986
006987
006988
006989
006990
006991
006994
006995
006996
006997
006999
007002
007003
007004
007006
007007
007008
007009
007013
007014
007015
007016
007017
007018
007019
007020
007021
007023
007027
007028
007029
007030
007031
007032
007037
007038
007039
007040
007041
007042
007043
007044
007047
007052
007053
007054
007055
007056
007057
007058
007063
007066
007067
007068
007069
007070
007071
007072
007074
007076
007078
007080
007082
007084
007087
007088
007090
007091
007094
007095
007096
007097
007099
007100
007101
007107
007108
007109
007111
007112
007114
007117
007118
007121
007123
007128
007129
007130
007132
007133
007134
007135
007136
007137
007138
007141
007142
007143
007144
007146
007148
007149
007150
007151
007152
007156
007163
007165
007168
007170
007175
007176
007177
007178
007183
007184
007185
007186
007187
007188
007189
007190
007192
007195
007196
007197
007198
007199
007200
007201
007202
007203
007204
007205
007206
007207
007208
007210
007211
007212
007213
007214
007215
007222
007223
007226
007229
007240
007242
007243
007244
007245
007247
007248
007249
007250
007252
007253
007254
007255
007256
007257
007258
007259
007260
007261
007264
007265
007267
007268
007269
007270
007276
007277
007280
007283
007284
007285
007286
007287
007288
007289
007290
007291
007293
007295
007296
007297
007298
007299
007300
007303
007304
007306
007307
007308
007309
007310
007311
007312
007313
007317
007321
007322
007327
007328
007329
007330
007331
007332
007333
007334
007335
007336
007337
007338
007339
007344
007346
007347
007349
007350
007351
007352
007353
007355
007356
007357
007358
007359
007360
007361
007362
007363
007364
007365
007366
007367
007368
007370
007372
007373
007374
007377
007378
007379
007380
007381
007382
007383
007384
007386
007388
007392
007393
007394
007395
007396
007397
007399
007402
007405
007406
007408
007413
007414
007415
007416
007417
007418
007420
007421
007422
007423
007424
007425
007426
007427
007428
007429
007430
007432
007433
007434
007436
007437
007438
007439
007440
007441
007442
007443
007444
007445
007446
007447
007448
007449
007450
007452
007454
007456
007458
007463
007464
007465
007466
007467
007468
007469
007470
007471
007472
007473
007474
007475
007476
007477
007478
007479
007480
007483
007484
007487
007488
007489
007490
007492
007493
007494
007495
007496
007497
007498
007506
007507
007508
007509
007510
007511
007513
007514
007515
007516
007517
007518
007519
007520
007521
007522
007523
007524
007525
007527
007528
007529
007530
007533
007534
007535
007537
007538
007539
007542
007543
007544
007549
007550
007551
007552
007557
007558
007560
007561
007562
007563
007564
007566
007568
007569
007570
007572
007574
007575
007576
007577
007578
007579
007580
007581
007583
007589
007597
007600
007610
007612
007615
007616
007617
007618
007619
007620
007621
007624
007625
007626
007627
007629
007630
007631
007632
007633
007635
007636
007638
007640
007641
007648
007649
007650
007651
007652
007653
007654
007660
007663
007664
007665
007666
007667
007668
007669
007670
007674
007675
007688
007690
007691
007694
007695
007696
007697
007699
007701
007702
007703
007704
007705
007708
007709
007710
007712
007713
007714
007715
007717
007721
007726
007730
007731
007732
007733
007734
007735
007736
007737
007738
007739
007740
007741
007742
007743
007748
007751
007752
007753
007754
007758
007759
007760
007762
007766
007768
007769
007770
007771
007772
007775
007777
007778
007780
007781
007782
007783
007784
007785
007788
007789
007790
007791
007794
007795
007796
007797
007798
007799
007800
007801
007803
007804
007805
007809
007810
007814
007817
007818
007819
007830
007833
007834
007835
007836
007837
007838
007839
007840
007842
007843
007844
007845
007846
007847
007848
007852
007853
007854
007855
007856
007857
007858
007859
007860
007861
007862
007863
007865
007866
007869
007872
007873
007874
007875
007876
007877
007878
007880
007881
007882
007883
007884
007885
007886
007887
007888
007889
007890
007891
007892
007893
007894
007896
007897
007898
007899
007901
007902
007903
007904
007905
007906
007908
007912
007913
007914
007917
007918
007919
007920
007921
007922
007923
007924
007925
007926
007927
007928
007929
007930
007931
007932
007933
007934
007935
007936
007937
007938
007939
007941
007942
007943
007946
007947
007948
007949
007950
007951
007952
007953
007954
007955
007958
007959
007962
007963
007965
007966
007967
007968
007969
007970
007971
007972
007973
007974
007981
007982
007985
007986
007987
007991
007992
007993
007995
007996
007997
007998
008001
008002
008005
008006
008007
008008
008009
008010
008011
008012
008013
008014
008015
008016
008017
008018
008019
008020
008023
008024
008025
008027
008029
008033
008034
008037
008038
008039
008040
008042
008043
008044
008045
008046
008047
008048
008049
008050
008051
008052
008053
008054
008055
008056
008058
008059
008060
008062
008063
008064
008065
008066
008067
008069
008070
008071
008072
008078
008080
008083
008085
008086
008087
008088
008089
008090
008091
008092
008093
008094
008095
008096
008097
008098
008099
008100
008101
008102
008104
008107
008108
008109
008110
008111
008114
008115
008116
008117
008118
008119
008121
008122
008123
008124
008125
008128
008132
008133
008134
008135
008136
008137
008138
008139
008140
008144
008145
008146
008148
008151
008153
008154
008155
008156
008159
008161
008164
008165
008166
008169
008170
008171
008172
008173
008174
008176
008177
008178
008179
008180
008181
008182
008183
008184
008188
008190
008191
008194
008195
008197
008198
008199
008200
008202
008203
008204
008205
008206
008207
008208
008209
008210
008211
008212
008213
008217
008218
008219
008220
008221
008222
008226
008227
008228
008231
008233
008234
008235
008236
008241
008242
008243
008245
008246
008247
008248
008249
008250
008251
008252
008253
008254
008255
008256
008257
008258
008262
008263
008264
008267
008268
008269
008270
008272
008273
008274
008275
008276
008277
008279
008282
008283
008284
008285
008286
008287
008288
008289
008293
008298
008299
008300
008301
008302
008303
008304
008305
008306
008307
008309
008310
008311
008312
008313
008314
008315
008316
008317
008321
008322
008323
008324
008325
008326
008327
008328
008329
008330
008331
008332
008333
008334
008335
008337
008338
008339
008340
008341
008342
008343
008344
008345
008346
008347
008348
008349
008350
008352
008353
008354
008357
008358
008360
008361
008362
008364
008365
008366
008373
008375
008378
008379
008380
008381
008383
008384
008387
008397
008398
008416
008417
008418
008419
008420
008421
008423
008424
008425
008426
008427
008428
008429
008430
008431
008433
008434
008435
008436
008438
008441
008442
008451
008452
008454
008455
008457
008458
008459
008460
008464
008465
008468
008469
008471
008472
008473
008476
008477
008478
008479
008481
008482
008483
008484
008485
008486
008487
008490
008491
008492
008493
008495
008496
008497
008498
008501
008505
008506
008507
008508
008509
008510
008511
008513
008514
008515
008516
008517
008518
008519
008520
008523
008524
008525
008526
008527
008529
008531
008532
008533
008538
008543
008547
008548
008550
008551
008554
008555
008556
008557
008558
008559
008560
008562
008566
008567
008569
008571
008572
008573
008574
008575
008576
008577
008578
008579
008580
008583
008584
008585
008586
008587
008588
008589
008590
008591
008592
008593
008594
008596
008597
008598
008599
008603
008604
008605
008608
008609
008610
008611
008612
008613
008614
008615
008616
008617
008618
008619
008620
008621
008622
008623
008624
008625
008626
008627
008628
008629
008630
008631
008632
008633
008634
008635
008636
008638
008639
008640
008641
008644
008646
008647
008648
008649
008650
008651
008652
008653
008654
008655
008657
008658
008659
008660
008661
008662
008663
008664
008667
008669
008670
008672
008673
008674
008675
008676
008677
008680
008681
008682
008685
008686
008687
008688
008690
008691
008692
008694
008695
008696
008697
008698
008700
008701
008702
008703
008704
008707
008708
008713
008715
008716
008717
008718
008719
008723
008724
008725
008735
008739
008740
008741
008742
008743
008744
008745
008746
008748
008749
008750
008751
008752
008753
008754
008755
008756
008757
008758
008759
008760
008764
008765
008766
008772
008773
008774
008777
008778
008779
008780
008781
008782
008783
008784
008785
008786
008788
008789
008796
008797
008798
008801
008802
008803
008804
008805
008808
008809
008810
008811
008812
008813
008815
008818
008819
008822
008824
008825
008826
008827
008828
008829
008830
008831
008832
008833
008834
008835
008836
008840
008842
008848
008849
008850
008851
008852
008855
008856
008857
008858
008862
008864
008868
008869
008870
008871
008872
008873
008874
008875
008878
008882
008883
008884
008885
008886
008887
008893
008894
008895
008896
008897
008898
008899
008900
008902
008903
008904
008905
008906
008907
008912
008913
008914
008915
008916
008917
008918
008919
008922
008923
008924
008925
008926
008931
008932
008933
008934
008935
008936
008937
008938
008943
008955
008956
008958
008959
008964
008965
008967
008969
008970
008971
008972
008973
008974
008975
008976
008977
008978
008979
008980
008981
008982
008987
008990
008991
008992
008993
008994
008996
008997
008998
008999
009000
009001
009002
009003
009004
009005
009006
009007
009008
009009
009010
009011
009017
009018
009019
009020
009021
009022
009023
009024
009025
009026
009027
009029
009031
009032
009034
009035
009036
009037
009038
009039
009040
009041
009042
009043
009044
009045
009046
009047
009053
009054
009055
009056
009057
009060
009061
009062
009063
009064
009066
009067
009068
009070
009072
009073
009074
009076
009077
009078
009082
009087
009089
009090
009091
009092
009093
009094
009095
009097
009104
009105
009106
009107
009108
009109
009110
009111
009112
009114
009118
009119
009120
009121
009122
009123
009124
009125
009126
009127
009128
009129
009131
009132
009133
009134
009135
009136
009137
009138
009139
009140
009144
009145
009146
009147
009148
009149
009150
009151
009152
009153
009154
009155
009156
009157
009159
009160
009161
009162
009166
009167
009168
009170
009171
009172
009174
009175
009176
009177
009178
009179
009180
009181
009182
009183
009184
009186
009187
009188
009189
009190
009191
009192
009198
009199
009200
009201
009203
009204
009215
009216
009219
009220
009221
009222
009226
009230
009233
009234
009235
009236
009237
009238
009239
009240
009241
009242
009243
009244
009247
009248
009249
009252
009254
009257
009258
009259
009261
009263
009265
009266
009267
009268
009269
009270
009271
009272
009291
009292
009293
009296
009297
009299
009300
009301
009302
009303
009307
009308
009310
009311
009312
009313
009314
009315
009316
009317
009318
009319
009320
009321
009322
009323
009326
009327
009328
009329
009331
009333
009334
009335
009336
009339
009340
009341
009343
009345
009346
009347
009348
009349
009350
009351
009352
009353
009354
009355
009359
009360
009361
009366
009367
009368
009369
009370
009371
009372
009373
009374
009375
009378
009380
009381
009382
009383
009384
009386
009387
009388
009389
009390
009391
009392
009393
009394
009396
009397
009398
009400
009402
009403
009404
009405
009406
009407
009408
009409
009410
009411
009412
009414
009416
009417
009419
009420
009421
009422
009423
009424
009426
009427
009428
009429
009430
009434
009438
009439
009440
009441
009442
009446
009447
009448
009449
009450
009451
009452
009453
009454
009455
009456
009469
009470
009472
009475
009476
009477
009479
009480
009481
009482
009483
009484
009485
009486
009487
009488
009494
009495
009496
009497
009498
009499
009500
009501
009502
009503
009504
009505
009506
009507
009508
009509
009510
009511
009512
009513
009514
009515
009516
009517
009518
009521
009523
009524
009526
009527
009528
009529
009530
009531
009532
009533
009536
009544
009545
009546
009547
009548
009549
009550
009552
009553
009555
009556
009557
009558
009559
009560
009562
009563
009564
009565
009566
009567
009569
009571
009572
009573
009574
009575
009582
009583
009584
009585
009586
009587
009588
009592
009593
009594
009595
009596
009599
009600
009601
009602
009603
009604
009605
009606
009607
009608
009609
009610
009611
009612
009613
009614
009615
009616
009618
009619
009622
009625
009629
009630
009631
009632
009633
009635
009636
009637
009638
009639
009640
009641
009642
009643
009644
009645
009646
009647
009648
009649
009651
009654
009655
009656
009657
009661
009662
009663
009671
009672
009673
009675
009676
009680
009685
009694
009695
009696
009697
009698
009699
009700
009702
009703
009704
009705
009708
009709
009710
009711
009712
009713
009714
009715
009716
009717
009718
009719
009720
009721
009722
009723
009724
009725
009726
009727
009728
009729
009730
009731
009732
009733
009734
009735
009736
009747
009748
009749
009750
009751
009752
009753
009755
009756
009757
009758
009759
009761
009762
009763
009764
009765
009769
009773
009774
009775
009776
009777
009778
009779
009792
009794
009795
009796
009797
009798
009800
009802
009803
009804
009805
009806
009807
009808
009810
009811
009812
009813
009814
009815
009816
009818
009819
009820
009821
009822
009823
009824
009825
009827
009828
009829
009832
009833
009836
009838
009839
009840
009841
009842
009846
009847
009851
009859
009866
009867
009868
009869
009870
009871
009872
009873
009874
009875
009876
009877
009878
009879
009880
009881
009882
009883
009884
009885
009886
009888
009889
009890
009891
009892
009893
009894
009897
009900
009901
009902
009903
009904
009905
009908
009909
009911
009912
009914
009915
009916
009918
009919
009920
009922
009925
009926
009927
009928
009929
009932
009933
009934
009935
009936
009937
009938
009939
009946
009947
009948
009949
009950
009951
009954
009956
009957
009958
009959
009960
009968
009969
009970
009971
009972
009974
009975
009976
009977
009978
009979
009980
009981
009982
009983
009985
009986
009987
009988
009989
009990
009991
009992
009993
009995
009996
009997
009998
010001
010002
010004
010006
010007
010008
010009
010010
010012
010013
010014
010015
010016
010017
010018
010019
010020
010021
010022
010023
010024
010025
010026
010027
010028
010029
010031
010032
010034
010035
010036
010037
010038
010044
010047
010048
010049
010050
010051
010052
010053
010054
010055
010059
010060
010061
010062
010063
010064
010065
010066
010069
010072
010073
010074
010075
010076
010078
010079
010080
010083
010085
010086
010087
010088
010089
010090
010111
010112
010113
010114
010115
010116
010117
010118
010119
010120
010123
010124
010125
010127
010128
010129
010130
010131
010137
010138
010139
010141
010142
010143
010144
010146
010147
010148
010151
010153
010154
010155
010156
010157
010158
010159
010160
010161
010162
010163
010164
010165
010166
010167
010168
010173
010174
010175
010187
010188
010189
010190
010191
010192
010193
010194
010195
010196
010197
010198
010199
010200
010201
010202
010208
010210
010211
010212
010213
010214
010215
010216
010218
010219
010220
010221
010223
010224
010225
010226
010227
010228
010229
010230
010231
010232
010233
010234
010235
010236
010237
010238
010239
010240
010241
010242
010246
010249
010251
010252
010253
010256
010257
010260
010261
010262
010265
010268
010270
010271
010272
010273
010274
010275
010276
010277
010278
010279
010280
010282
010283
010284
010288
010290
010293
010294
010295
010296
010298
010300
010301
010302
010303
010304
010305
010306
010307
010308
010309
010311
010312
010315
010317
010319
010320
010321
010322
010323
010324
010325
010326
010327
010328
010329
010330
010331
010332
010333
010334
010335
010336
010337
010342
010344
010348
010349
010350
010351
010352
010354
010360
010361
010363
010364
010365
010366
010367
010368
010369
010370
010373
010375
010376
010377
010378
010379
010384
010385
010387
010388
010389
010390
010391
010404
010410
010411
010412
010413
010414
010415
010416
010417
010418
010419
010420
010426
010427
010428
010429
010430
010431
010432
010433
010435
010436
010438
010439
010440
010443
010447
010448
010449
010450
010451
010452
010453
010454
010455
010457
010458
010459
010460
010461
010462
010463
010464
010465
010466
010467
010468
010469
010470
010471
010472
010473
010477
010478
010480
010481
010482
010483
010484
010485
010486
010487
010488
010489
010495
010496
010497
010498
010499
010500
010501
010504
010505
010506
010507
010508
010509
010510
010511
010512
010515
010516
010517
010518
010524
010526
010528
010529
010530
010531
010535
010539
010547
010548
010549
010552
010553
010554
010555
010564
010565
010566
010572
010574
010582
010584
010588
010593
010597
010599
010601
010602
010603
010604
010605
010606
010608
010609
010611
010619
010621
010625
010626
010627
010628
010629
010630
010631
010632
010633
010634
010635
010637
010638
010639
010645
010647
010648
010649
010651
010653
010654
010655
010656
010657
010658
010667
010670
010671
010672
010673
010680
010681
010682
010683
010686
010687
010688
010689
010690
010692
010693
010694
010695
010696
010697
010698
010699
010700
010704
010705
010706
010707
010708
010709
010710
010711
010712
010713
010714
010715
010716
010717
010721
010722
010723
010724
010725
010726
010727
010728
010729
010730
010731
010732
010733
010734
010735
010736
010737
010738
010739
010740
010741
010742
010743
010744
010745
010746
010747
010748
010749
010750
010751
010752
010753
010754
010755
010756
010757
010761
010763
010764
010765
010766
010769
010777
010778
010782
010783
010784
010785
010786
010788
010790
010791
010792
010793
010794
010800
010801
010802
010803
010804
010805
010806
010807
010808
010809
010810
010815
010822
010823
010824
010825
010826
010827
010829
010830
010831
010835
010836
010837
010840
010843
010844
010845
010847
010849
010850
010851
010852
010853
010863
010864
010866
010869
010870
010871
010873
010874
010881
010882
010883
010884
010885
010886
010887
010888
010889
010893
010895
010896
010898
010901
010902
010903
010905
010906
010907
010908
010909
010915
010918
010919
010920
010925
010927
010928
010929
010930
010931
010934
010935
010936
010937
010938
010940
010942
010943
010944
010945
010946
010950
010951
010952
010953
010960
010961
010962
010964
010965
010966
010967
010968
010969
010970
010971
010973
010974
010975
010976
010978
010979
010980
010985
010986
010987
010988
010989
010990
010992
010993
010995
010996
010997
010998
010999
011003
011004
011005
011006
011021
011022
011023
011024
011025
011026
011029
011030
011031
011032
011033
011034
011035
011036
011037
011038
011039
011040
011047
011048
011049
011050
011054
011055
011056
011057
011058
011059
011061
011062
011063
011064
011065
011066
011067
011068
011070
011071
011074
011075
011078
011083
011085
011086
011087
011091
011092
011093
011094
011095
011097
011098
011099
011101
011102
011104
011105
011107
011108
011109
011110
011111
011112
011113
011114
011115
011118
011119
011121
011122
011123
011124
011127
011133
011134
011135
011136
011137
011138
011139
011140
011141
011142
011143
011146
011147
011151
011152
011154
011156
011161
011162
011163
011164
011165
011166
011167
011168
011169
011170
011171
011174
011178
011179
011181
011182
011183
011187
011188
011189
011190
011191
011195
011196
011199
011200
011201
011202
011203
011205
011206
011214
011215
011216
011217
011218
011219
011220
011223
011224
011225
011226
011227
011228
011229
011230
011232
011233
011234
011235
011237
011238
011239
011240
011241
011242
011243
011244
011245
011246
011247
011248
011249
011250
011251
011257
011258
011259
011260
011262
011263
011267
011268
011269
011270
011272
011276
011277
011278
011279
011280
011281
011286
011290
011291
011292
011293
011294
011295
011296
011297
011298
011299
011300
011301
011302
011303
011304
011307
011308
011309
011310
011311
011312
011313
011314
011315
011320
011325
011327
011328
011329
011333
011350
011351
011356
011357
011358
011359
011360
011361
011362
011363
011364
011365
011366
011367
011369
011371
011372
011374
011376
011377
011378
011379
011380
011381
011382
011383
011384
011385
011386
011387
011388
011389
011390
011391
011392
011393
011394
011395
011396
011397
011399
011400
011401
011403
011407
011408
011409
011410
011411
011412
011413
011414
011416
011417
011418
011419
011420
011421
011422
011423
011425
011426
011427
011428
011429
011430
011431
011432
011433
011434
011435
011436
011437
011438
011439
011440
011441
011443
011444
011445
011446
011447
011449
011450
011451
011452
011453
011454
011455
011460
011461
011462
011463
011465
011469
011470
011471
011472
011473
011476
011479
011481
011483
011484
011485
011487
011488
011492
011494
011495
011497
011498
011499
011500
011501
011503
011505
011508
011518
011519
011522
011523
011525
011526
011527
011529
011530
011531
011532
011533
011534
011535
011536
011537
011538
011543
011544
011545
011546
011547
011548
011549
011550
011551
011552
011553
011554
011555
011556
011557
011561
011562
011567
011569
011570
011571
011572
011573
011574
011575
011576
011577
011578
011579
011580
011581
011582
011583
011584
011586
011587
011589
011591
011592
011593
011594
011595
011596
011597
011598
011599
011600
011602
011603
011604
011608
011609
011610
011611
011612
011613
011617
011623
011624
011627
011628
011629
011630
011631
011633
011635
011636
011637
011638
011639
011640
011641
011642
011643
011644
011645
011646
011647
011648
011649
011650
011652
011661
011662
011663
011664
011666
011667
011668
011669
011678
011680
011681
011682
011683
011684
011685
011686
011687
011688
011689
011692
011695
011696
011697
011698
011699
011700
011702
011703
011704
011705
011706
011707
011708
011709
011711
011714
011715
011716
011717
011718
011720
011722
011723
011727
011728
011729
011731
011733
011734
011736
011737
011738
011739
011740
011741
011742
011743
011744
011746
011748
011749
011750
011751
011752
011753
011754
011755
011756
011757
011758
011759
011760
011761
011762
011763
011764
011765
011770
011771
011772
011773
011775
011776
011781
011782
011789
011790
011791
011792
011793
011794
011795
011796
011797
011804
011806
011807
011808
011810
011813
011814
011816
011817
011820
011821
011828
011829
011830
011831
011832
011833
011842
011843
011845
011846
011847
011852
011853
011854
011855
011856
011857
011858
011859
011860
011861
011862
011863
011864
011865
011872
011874
011875
011876
011878
011879
011880
011881
011882
011883
011884
011885
011886
011887
011888
011906
011907
011911
011912
011914
011915
011916
011917
011918
011919
011920
011921
011922
011923
011924
011925
011927
011930
011931
011932
011939
011945
011946
011950
011965
011966
011967
011968
011969
011970
011972
011973
011974
011975
011976
011977
011978
011979
011980
011981
011982
011983
011984
011985
011986
011987
011991
011992
011994
011995
011998
011999
012005
012006
012007
012008
012009
012010
012011
012012
012013
012014
012015
012016
012018
012019
012020
012021
012022
012023
012031
012032
012033
012034
012035
012036
012037
012038
012039
012041
012043
012044
012045
012048
012049
012050
012051
012052
012053
012056
012057
012058
012059
012061
012062
012072
012079
012080
012081
012082
012083
012084
012085
012086
012087
012088
012089
012090
012091
012092
012098
012099
012100
012101
012102
012103
012104
012106
012107
012110
012111
012112
012113
012114
012115
012116
012118
012119
012120
012121
012122
012123
012124
012125
012126
012128
012129
012135
012136
012137
012140
012141
012142
012143
012144
012145
012146
012147
012148
012149
012150
012151
012152
012153
012154
012155
012156
012157
012165
012166
012169
012170
012171
012172
012173
012186
012187
012199
012200
012201
012202
012203
012204
012205
012206
012207
012208
012209
012210
012211
012212
012213
012214
012215
012216
012217
012218
012219
012220
012221
012222
012223
012225
012226
012227
012228
012229
012230
012231
012232
012233
012237
012238
012243
012244
012245
012247
012251
012252
012259
012260
012261
012262
012263
012264
012265
012266
012267
012268
012274
012275
012276
012277
012278
012279
012280
012281
012283
012284
012286
012287
012288
012289
012290
012291
012292
012293
012294
012295
012296
012297
012298
012299
012300
012303
012307
012308
012310
012322
012323
012325
012328
012331
012334
012335
012337
012338
012339
012340
012345
012347
012348
012349
012350
012351
012352
012353
012354
012355
012356
012357
012362
012366
012367
012369
012373
012374
012375
012376
012377
012378
012379
012380
012381
012382
012383
012385
012388
012389
012391
012397
012398
012400
012402
012404
012406
012407
012408
012409
012410
012411
012412
012416
012417
012418
012420
012421
012422
012423
012424
012425
012426
012427
012428
012430
012431
012432
012433
012434
012435
012436
012437
012438
012444
012445
012446
012447
012448
012452
012455
012456
012457
012458
012459
012460
012461
012462
012463
012464
012465
012466
012469
012473
012474
012475
012476
012477
012478
012479
012480
012482
012483
012487
012488
012490
012491
012492
012495
012499
012501
012502
012503
012504
012505
012506
012507
012508
012509
012510
012511
012512
012513
012514
012515
012516
012517
012518
012519
012520
012521
012522
012523
012524
012525
012526
012527
012528
012529
012531
012532
012533
012534
012535
012536
012537
012538
012539
012540
012541
012542
012543
012544
012545
012546
012549
012552
012553
012556
012557
012558
012559
012560
012561
012562
012563
012564
012565
012566
012567
012568
012569
012570
012571
012572
012573
012574
012575
012576
012577
012579
012580
012581
012582
012583
012584
012589
012590
012591
012592
012593
012600
012601
012602
012603
012605
012606
012607
012608
012609
012610
012611
012612
012613
012614
012615
012616
012622
012632
012633
012634
012635
012636
012637
012638
012639
012641
012642
012643
012644
012646
012647
012648
012649
012651
012659
012660
012661
012664
012666
012667
012670
012671
012673
012674
012675
012678
012679
012680
012683
012686
012687
012688
012689
012692
012693
012695
012696
012699
012700
012701
012702
012703
012704
012706
012709
012710
012711
012713
012715
012716
012717
012720
012721
012722
012723
012724
012725
012726
012727
012728
012729
012730
012731
012732
012733
012734
012735
012736
012738
012739
012740
012741
012746
012747
012748
012749
012750
012752
012753
012758
012759
012766
012767
012768
012778
012779
012783
012784
012785
012786
012792
012793
012796
012800
012801
012802
012804
012814
012818
012826
012827
012829
012830
012831
012832
012833
012834
012835
012836
012837
012838
012840
012841
012842
012843
012844
012846
012847
012849
012850
012851
012852
012853
012854
012855
012857
012879
012881
012882
012883
012884
012885
012886
012888
012890
012891
012892
012893
012894
012897
012899
012900
012901
012902
012903
012920
012921
012922
012929
012935
012938
012940
012941
012955
012958
012959
012960
012961
012962
012963
012964
012967
012968
012969
012970
012971
012972
012974
012975
012976
012977
012978
012979
012980
012981
012982
012983
012984
012986
012989
012990
012991
012992
012993
012994
012995
012998
012999
013000
013001
013005
013006
013007
013011
013012
013013
013014
013016
013017
013018
013019
013021
013022
013025
013026
013027
013028
013029
013030
013031
013032
013033
013034
013035
013036
013037
013042
013046
013047
013048
013049
013050
013051
013052
013053
013054
013055
013056
013057
013058
013059
013061
013063
013064
013067
013069
013070
013071
013072
013073
013075
013076
013078
013083
013091
013092
013094
013095
013096
013097
013098
013099
013100
013101
013102
013103
013104
013105
013108
013109
013114
013115
013116
013123
013124
013125
013136
013137
013138
013139
013140
013141
013142
013143
013145
013148
013149
013150
013155
013159
013160
013161
013162
013163
013165
013166
013171
013183
013184
013185
013186
013187
013189
013190
013192
013193
013195
013198
013201
013202
013204
013205
013206
013207
013208
013209
013210
013217
013218
013220
013221
013222
013223
013228
013230
013231
013236
013240
013241
013242
013243
013246
013254
013258
013259
013260
013264
013266
013276
013277
013278
013279
013280
013281
013282
013283
013284
013285
013286
013287
013288
013289
013290
013291
013292
013293
013294
013295
013296
013297
013298
013299
013300
013301
013302
013303
013304
013305
013307
013308
013311
013312
013313
013314
013315
013316
013323
013324
013325
013326
013327
013328
013329
013330
013331
013332
013334
013335
013336
013337
013338
013343
013344
013345
013346
013347
013350
013351
013352
013353
013354
013355
013359
013361
013364
013365
013366
013367
013368
013369
013370
013371
013373
013374
013376
013377
013379
013383
013385
013387
013389
013395
013396
013400
013401
013402
013403
013404
013406
013416
013417
013419
013430
013432
013433
013434
013435
013436
013437
013438
013439
013440
013441
013442
013443
013444
013445
013449
013451
013452
013453
013462
013463
013473
013474
013476
013478
013479
013480
013481
013482
013483
013489
013490
013491
013492
013494
013495
013497
013498
013499
013500
013501
013502
013503
013504
013505
013506
013507
013508
013509
013510
013511
013512
013514
013515
013516
013517
013520
013521
013522
013524
013526
013527
013528
013529
013532
013539
013541
013542
013543
013544
013545
013546
013547
013548
013549
013550
013551
013553
013554
013556
013558
013561
013562
013563
013564
013565
013566
013568
013570
013572
013574
013575
013576
013577
013578
013579
013592
013593
013594
013597
013599
013600
013601
013602
013603
013604
013605
013606
013607
013609
013610
013611
013613
013614
013615
013616
013618
013622
013623
013624
013631
013632
013636
013637
013638
013639
013640
013641
013642
013643
013645
013646
013648
013650
013651
013652
013653
013657
013658
013660
013661
013663
013667
013671
013672
013673
013674
013675
013678
013680
013681
013682
013684
013685
013686
013687
013688
013689
013690
013691
013692
013693
013694
013695
013696
013699
013700
013701
013703
013704
013706
013707
013708
013711
013712
013714
013716
013717
013718
013719
013720
013721
013722
013723
013724
013727
013728
013729
013730
013731
013732
013733
013734
013735
013736
013737
013738
013740
013741
013742
013743
013744
013745
013746
013748
013749
013751
013752
013755
013756
013758
013759
013760
013761
013762
013763
013764
013765
013766
013768
013769
013770
013771
013776
013781
013783
013784
013787
013788
013789
013790
013792
013793
013794
013795
013796
013797
013798
013799
013800
013801
013802
013805
013806
013807
013808
013809
013810
013811
013812
013813
013814
013815
013817
013819
013822
013823
013825
013826
013827
013832
013836
013838
013839
013840
013841
013842
013843
013847
013848
013849
013851
013852
013853
013855
013857
013859
013860
013861
013862
013863
013869
013872
013873
013874
013876
013877
013878
013880
013881
013882
013883
013884
013885
013886
013890
013891
013892
013894
013895
013896
013897
013898
013899
013901
013902
013903
013904
013905
013906
013907
013910
013913
013914
013915
013916
013917
013918
013919
013920
013921
013922
013923
013924
013925
013928
013929
013930
013935
013940
013942
013943
013944
013945
013946
013947
013948
013949
013950
013951
013952
013953
013954
013956
013957
013958
013959
013960
013961
013962
013964
013965
013966
013967
013968
013970
013971
013972
013973
013974
013975
013976
013977
013978
013979
013980
013981
013982
013983
013984
013985
013986
013987
013992
013998
013999
014000
014001
014003
014004
014005
014006
014007
014008
014009
014010
014012
014013
014014
014016
014017
014018
014019
014020
014021
014022
014023
014024
014025
014026
014027
014028
014029
014030
014031
014032
014033
014034
014035
014036
014037
014043
014045
014049
014051
014052
014053
014054
014055
014059
014060
014061
014062
014063
014064
014065
014066
014070
014071
014078
014079
014080
014081
014082
014083
014086
014087
014088
014089
014090
014092
014093
014094
014095
014097
014098
014099
014100
014101
014102
014103
014105
014108
014109
014120
014121
014122
014123
014124
014132
014133
014138
014139
014142
014143
014144
014145
014146
014148
014149
014150
014151
014152
014153
014155
014156
014157
014165
014170
014171
014172
014173
014175
014177
014178
014180
014181
014182
014183
014184
014186
014187
014188
014192
014196
014197
014200
014201
014202
014203
014207
014211
014214
014215
014216
014217
014219
014220
014222
014223
014225
014226
014227
014228
014229
014230
014232
014235
014236
014237
014238
014239
014241
014242
014244
014245
014246
014249
014252
014253
014254
014255
014256
014258
014259
014260
014261
014262
014263
014264
014265
014267
014268
014269
014270
014271
014274
014275
014277
014278
014280
014281
014282
014283
014284
014285
014286
014287
014288
014292
014295
014296
014297
014298
014299
014304
014305
014306
014307
014308
014309
014310
014313
014316
014317
014319
014320
014325
014326
014327
014328
014331
014332
014333
014334
014335
014347
014348
014349
014350
014351
014355
014356
014357
014358
014359
014362
014364
014365
014369
014370
014378
014379
014380
014381
014383
014384
014385
014386
014387
014390
014391
014392
014393
014394
014395
014396
014397
014398
014399
014400
014401
014402
014403
014404
014407
014408
014409
014410
014411
014412
014414
014415
014419
014421
014422
014428
014429
014431
014432
014433
014434
014435
014436
014437
014439
014440
014441
014444
014446
014447
014452
014453
014455
014456
014457
014460
014461
014462
014463
014465
014466
014467
014468
014469
014478
014480
014481
014482
014483
014484
014485
014488
014489
014490
014491
014494
014496
014497
014499
014500
014501
014502
014503
014504
014509
014510
014511
014512
014515
014516
014517
014518
014519
014520
014521
014523
014524
014525
014526
014527
014528
014529
014532
014533
014534
014535
014536
014538
014540
014541
014544
014545
014546
014547
014548
014549
014550
014551
014557
014558
014559
014563
014564
014565
014566
014569
014570
014571
014572
014573
014574
014575
014577
014578
014579
014580
014581
014582
014583
014584
014587
014588
014591
014597
014598
014599
014600
014601
014602
014603
014604
014605
014606
014607
014608
014610
014611
014612
014615
014616
014617
014618
014619
014620
014621
014622
014623
014624
014625
014626
014627
014630
014633
014634
014640
014642
014643
014644
014649
014650
014655
014657
014659
014665
014666
014667
014670
014671
014676
014679
014680
014681
014685
014686
014688
014689
014690
014691
014692
014693
014694
014695
014696
014697
014698
014699
014700
014701
014702
014703
014704
014705
014706
014707
014708
014710
014715
014717
014718
014720
014723
014728
014729
014730
014731
014732
014733
014734
014735
014736
014737
014738
014739
014740
014741
014742
014743
014744
014745
014746
014750
014752
014753
014755
014756
014757
014758
014759
014761
014762
014763
014764
014765
014766
014767
014768
014769
014770
014771
014772
014773
014778
014779
014780
014781
014782
014783
014784
014785
014786
014787
014788
014790
014791
014793
014794
014795
014796
014797
014798
014799
014800
014803
014804
014811
014812
014813
014815
014819
014820
014821
014823
014826
014827
014828
014829
014831
014834
014835
014836
014837
014838
014839
014840
014841
014842
014843
014844
014845
014853
014854
014855
014856
014857
014858
014859
014860
014861
014862
014863
014865
014866
014867
014868
014869
014872
014874
014875
014876
014877
014878
014879
014880
014881
014887
014888
014889
014890
014891
014895
014897
014898
014899
014900
014901
014902
014904
014911
014912
014913
014916
014917
014920
014921
014926
014928
014934
014935
014941
014943
014944
014945
014946
014947
014948
014949
014950
014951
014952
014953
014954
014955
014956
014957
014958
014959
014960
014961
014962
014963
014964
014970
014971
014972
014973
014974
014975
014977
014978
014979
014980
014981
014983
014984
014985
014986
014987
014988
014989
014990
014991
014994
014997
014999
015000
015003
015004
015005
015006
015007
015008
015009
015010
015011
015013
015014
015017
015018
015019
015021
015022
015023
015024
015025
015026
015027
015028
015032
015033
015034
015035
015039
015041
015042
015044
015045
015046
015047
015050
015054
015055
015056
015057
015058
015059
015060
015062
015063
015064
015066
015067
015068
015069
015073
015075
015076
015077
015078
015080
015081
015095
015096
015099
015101
015104
015115
015119
015129
015130
015131
015132
015136
015137
015138
015139
015140
015141
015142
015143
015144
015148
015149
015150
015151
015152
015153
015154
015155
015156
015157
015158
015159
015161
015162
015163
015166
015167
015170
015171
015172
015173
015174
015176
015177
015181
015183
015184
015185
015187
015188
015189
015190
015191
015192
015194
015197
015198
015199
015200
015202
015205
015209
015210
015211
015212
015213
015214
015215
015216
015217
015218
015219
015220
015221
015222
015223
015224
015225
015226
015227
015229
015230
015231
015233
015234
015235
015237
015238
015240
015241
015242
015244
015247
015255
015256
015262
015263
015264
015266
015267
015268
015270
015272
015273
015274
015275
015276
015278
015279
015280
015283
015285
015286
015287
015288
015289
015291
015292
015293
015294
015295
015297
015309
015310
015311
015312
015313
015314
015315
015330
015331
015334
015336
015338
015340
015341
015343
015344
015346
015349
015350
015351
015354
015355
015356
015357
015358
015359
015360
015361
015362
015363
015364
015368
015369
015371
015372
015373
015374
015375
015376
015379
015380
015381
015386
015387
015388
015389
015390
015391
015392
015393
015394
015395
015396
015397
015398
015399
015400
015401
015402
015403
015404
015405
015406
015407
015408
015409
015410
015411
015412
015419
015420
015421
015422
015423
015424
015436
015437
015438
015441
015445
015448
015449
015454
015459
015472
015473
015474
015475
015476
015477
015478
015479
015480
015481
015482
015483
015484
015488
015489
015490
015495
015496
015499
015500
015501
015502
015503
015504
015505
015506
015507
015508
015509
015510
015511
015513
015514
015515
015517
015519
015520
015521
015524
015525
015526
015527
015528
015529
015530
015531
015532
015533
015534
015538
015539
015540
015542
015543
015544
015545
015546
015547
015548
015555
015556
015557
015558
015559
015560
015562
015563
015564
015565
015566
015567
015569
015573
015574
015575
015576
015577
015579
015580
015581
015582
015583
015584
015585
015586
015587
015588
015589
015590
015591
015592
015594
015595
015597
015598
015599
015600
015601
015602
015604
015606
015608
015615
015616
015621
015622
015623
015627
015632
015636
015637
015639
015641
015642
015643
015644
015647
015650
015651
015652
015655
015658
015661
015664
015665
015666
015667
015668
015669
015670
015671
015672
015673
015674
015676
015677
015679
015680
015681
015682
015683
015684
015685
015686
015687
015688
015691
015692
015701
015702
015703
015704
015710
015711
015712
015713
015714
015715
015716
015720
015728
015729
015730
015731
015732
015737
015746
015747
015748
015749
015750
015753
015754
015755
015756
015758
015759
015760
015763
015764
015765
015766
015767
015768
015769
015770
015771
015772
015773
015774
015775
015776
015777
015778
015779
015782
015783
015784
015785
015786
015788
015791
015792
015795
015796
015797
015798
015799
015800
015801
015802
015803
015804
015805
015807
015808
015809
015810
015814
015816
015817
015818
015825
015827
015828
015829
015830
015831
015832
015833
015834
015835
015836
015841
015843
015844
015845
015846
015852
015854
015855
015856
015857
015859
015862
015863
015865
015866
015867
015870
015871
015872
015873
015874
015875
015876
015877
015878
015879
015880
015881
015882
015883
015884
015885
015887
015888
015889
015890
015891
015892
015893
015894
015903
015909
015910
015911
015912
015913
015914
015915
015916
015917
015918
015919
015921
015924
015925
015927
015928
015929
015930
015931
015932
015935
015940
015941
015943
015945
015946
015947
015948
015949
015950
015951
015952
015953
015958
015959
015960
015961
015962
015963
015968
015969
015971
015972
015973
015974
015975
015976
015977
015978
015979
015980
015981
015982
015983
015985
015989
015990
015992
015994
015995
015996
015997
015998
016000
016002
016004
016005
016006
016007
016008
016009
016011
016012
016013
016014
016015
016016
016017
016024
016025
016026
016027
016028
016029
016030
016032
016033
016034
016035
016036
016037
016038
016039
016040
016041
016042
016043
016044
016045
016046
016047
016051
016052
016053
016054
016055
016056
016057
016058
016059
016060
016061
016067
016068
016070
016075
016076
016077
016078
016079
016080
016081
016082
016083
016084
016085
016086
016088
016090
016091
016092
016093
016094
016096
016098
016100
016101
016103
016104
016105
016106
016107
016113
016114
016115
016116
016117
016118
016119
016120
016121
016123
016124
016126
016127
016129
016130
016131
016132
016133
016134
016135
016136
016139
016140
016151
016152
016153
016154
016155
016156
016157
016159
016160
016161
016163
016167
016169
016170
016174
016180
016184
016185
016186
016189
016190
016191
016192
016193
016196
016201
016202
016203
016204
016206
016207
016209
016211
016212
016213
016214
016215
016216
016217
016218
016219
016220
016221
016222
016223
016224
016225
016226
016227
016228
016229
016230
016231
016232
016233
016234
016235
016236
016237
016238
016239
016240
016242
016245
016246
016247
016248
016249
016250
016252
016253
016265
016269
016284
016288
016291
016295
016298
016300
016307
016310
016311
016314
016318
016319
016320
016321
016323
016325
016326
016327
016328
016329
016330
016332
016333
016334
016335
016343
016344
016345
016346
016347
016348
016349
016350
016351
016352
016354
016355
016360
016361
016362
016363
016364
016365
016366
016374
016376
016377
016380
016381
016385
016394
016395
016396
016402
016406
016407
016408
016409
016410
016411
016412
016413
016414
016415
016417
016418
016420
016421
016425
016426
016428
016429
016431
016432
016433
016434
016439
016440
016441
016442
016444
016446
016447
016448
016450
016451
016452
016453
016457
016465
016466
016470
016471
016472
016473
016474
016477
016482
016486
016487
016488
016489
016490
016493
016494
016495
016497
016498
016499
016500
016501
016502
016505
016516
016517
016518
016519
016520
016522
016525
016530
016531
016532
016533
016537
016538
016539
016540
016541
016542
016543
016544
016547
016548
016549
016550
016551
016552
016555
016556
016560
016561
016562
016563
016565
016566
016568
016569
016573
016574
016575
016581
016582
016592
016593
016594
016595
016596
016597
016598
016599
016600
016601
016609
016612
016613
016614
016620
016621
016622
016623
016624
016625
016626
016627
016628
016629
016630
016631
016632
016633
016634
016635
016636
016637
016639
016640
016641
016642
016643
016644
016645
016646
016647
016648
016649
016653
016654
016656
016657
016658
016659
016660
016661
016662
016663
016664
016666
016672
016673
016679
016681
016683
016694
016703
016704
016706
016707
016709
016710
016711
016713
016714
016715
016718
016724
016725
016726
016728
016729
016730
016731
016732
016733
016738
016740
016741
016742
016748
016749
016751
016752
016753
016755
016763
016769
016772
016778
016779
016780
016784
016787
016791
016792
016793
016794
016795
016796
016797
016798
016799
016800
016801
016802
016803
016809
016812
016813
016814
016815
016821
016825
016826
016832
016837
016842
016843
016844
016845
016846
016848
016849
016850
016851
016852
016853
016854
016855
016856
016857
016858
016865
016868
016870
016871
016872
016873
016874
016875
016878
016879
016882
016883
016885
016887
016888
016890
016891
016892
016893
016894
016895
016899
016900
016901
016902
016905
016906
016907
016908
016914
016915
016916
016917
016918
016919
016921
016922
016923
016924
016925
016926
016927
016928
016929
016930
016931
016932
016933
016934
016935
016936
016937
016939
016940
016941
016942
016943
016944
016945
016946
016947
016948
016949
016950
016951
016952
016957
016958
016960
016961
016962
016963
016964
016965
016966
016967
016968
016969
016970
016971
016972
016974
016975
016976
016978
016979
016980
016983
016984
016985
016986
016987
016988
016989
016993
016994
016998
017000
017001
017002
017006
017016
017017
017018
017019
017020
017021
017022
017023
017024
017025
017026
017027
017028
017030
017031
017032
017033
017038
017039
017040
017041
017042
017043
017044
017050
017051
017059
017061
017066
017068
017069
017070
017071
017073
017076
017078
017079
017080
017083
017084
017087
017088
017090
017091
017092
017093
017094
017095
017096
017097
017098
017099
017109
017110
017111
017112
017114
017115
017116
017117
017118
017119
017120
017121
017122
017123
017125
017126
017127
017128
017129
017130
017131
017132
017133
017134
017135
017136
017137
017138
017139
017140
017141
017142
017143
017144
017145
017146
017147
017148
017150
017152
017153
017154
017155
017156
017157
017158
017159
017160
017161
017164
017167
017169
017170
017176
017177
017178
017180
017182
017187
017189
017190
017191
017195
017196
017197
017198
017199
017200
017201
017202
017204
017205
017206
017207
017209
017210
017211
017212
017213
017214
017217
017219
017220
017221
017222
017223
017224
017225
017226
017227
017228
017231
017232
017233
017234
017235
017236
017237
017238
017241
017246
017247
017251
017252
017253
017254
017255
017256
017257
017258
017259
017260
017261
017262
017264
017265
017266
017267
017280
017282
017285
017286
017287
017288
017289
017290
017298
017309
017310
017311
017313
017320
017321
017322
017323
017324
017325
017326
017333
017334
017335
017336
017338
017339
017340
017349
017350
017351
017356
017357
017359
017360
017362
017365
017381
017382
017383
017384
017390
017391
017395
017396
017397
017398
017399
017400
017402
017403
017404
017407
017408
017411
017412
017413
017414
017415
017417
017419
017420
017421
017422
017423
017424
017430
017435
017436
017437
017438
017439
017441
017442
017443
017444
017446
017447
017451
017452
017453
017454
017455
017457
017458
017459
017461
017462
017463
017464
017469
017471
017472
017473
017475
017476
017479
017480
017481
017482
017483
017484
017485
017486
017487
017488
017489
017491
017492
017493
017494
017495
017496
017497
017498
017499
017503
017504
017505
017506
017507
017508
017509
017510
017511
017516
017519
017520
017522
017525
017526
017527
017528
017529
017534
017535
017536
017537
017538
017540
017541
017542
017544
017545
017546
017547
017548
017549
017550
017551
017552
017553
017558
017559
017560
017561
017562
017563
017564
017566
017567
017568
017569
017570
017571
017576
017577
017578
017579
017580
017581
017583
017584
017585
017586
017587
017588
017590
017591
017592
017593
017594
017595
017596
017598
017600
017602
017604
017606
017607
017609
017610
017615
017617
017618
017621
017630
017631
017632
017633
017634
017635
017640
017641
017642
017644
017645
017647
017654
017655
017656
017657
017658
017659
017660
017661
017662
017663
017664
017665
017666
017667
017668
017669
017670
017675
017676
017678
017681
017682
017683
017684
017685
017686
017687
017688
017689
017690
017691
017692
017693
017694
017699
017704
017706
017707
017708
017709
017710
017712
017714
017725
017726
017727
017728
017729
017730
017731
017732
017733
017734
017735
017736
017737
017738
017741
017742
017743
017744
017745
017747
017749
017751
017752
017753
017754
017755
017757
017759
017761
017762
017763
017764
017765
017766
017767
017768
017769
017770
017771
017772
017773
017774
017775
017776
017777
017778
017779
017780
017782
017784
017788
017789
017790
017799
017802
017812
017816
017818
017819
017820
017821
017823
017824
017825
017826
017827
017828
017831
017832
017833
017836
017837
017838
017839
017840
017841
017842
017846
017847
017849
017850
017851
017852
017853
017854
017855
017856
017857
017858
017859
017860
017862
017863
017865
017867
017868
017870
017875
017883
017884
017889
017891
017892
017893
017894
017895
017898
017899
017901
017902
017903
017904
017910
017911
017912
017913
017914
017918
017919
017920
017921
017922
017923
017924
017925
017926
017927
017928
017929
017931
017932
017933
017935
017936
017937
017938
017939
017940
017942
017943
017944
017948
017950
017957
017962
017963
017964
017967
017969
017971
017973
017974
017979
017980
017982
017984
017987
017988
017989
017992
017993
017994
017995
017996
017997
017998
017999
018003
018004
018005
018006
018007
018008
018009
018010
018011
018012
018013
018014
018015
018017
018018
018019
018020
018022
018023
018024
018025
018026
018027
018028
018029
018030
018031
018032
018033
018034
018035
018038
018039
018040
018041
018042
018043
018044
018045
018046
018047
018050
018051
018053
018056
018057
018058
018059
018061
018067
018068
018069
018070
018071
018072
018073
018074
018075
018076
018077
018078
018079
018080
018081
018082
018085
018086
018087
018088
018089
018091
018092
018093
018096
018099
018100
018101
018102
018103
018106
018107
018108
018109
018110
018111
018112
018113
018114
018115
018116
018117
018118
018119
018120
018121
018124
018125
018126
018127
018128
018129
018130
018131
018133
018136
018138
018140
018141
018148
018149
018150
018154
018155
018156
018157
018158
018159
018160
018161
018162
018163
018164
018166
018170
018171
018172
018173
018174
018175
018176
018177
018181
018182
018183
018184
018185
018186
018187
018188
018198
018199
018208
018209
018210
018211
018212
018216
018217
018218
018219
018224
018226
018227
018228
018229
018230
018234
018237
018238
018241
018242
018247
018248
018249
018251
018254
018255
018256
018257
018262
018264
018267
018268
018270
018271
018273
018274
018276
018277
018278
018279
018280
018281
018282
018283
018284
018285
018286
018287
018288
018291
018292
018293
018294
018295
018296
018297
018298
018299
018301
018302
018303
018304
018305
018306
018309
018310
018312
018313
018314
018317
018320
018322
018329
018331
018332
018333
018334
018336
018337
018338
018343
018344
018345
018346
018347
018352
018353
018356
018361
018362
018363
018364
018365
018366
018367
018369
018370
018374
018375
018376
018378
018379
018382
018383
018384
018385
018386
018387
018388
018389
018390
018391
018392
018393
018394
018395
018396
018397
018398
018399
018400
018403
018406
018408
018416
018417
018418
018419
018422
018423
018424
018427
018428
018429
018430
018431
018433
018434
018436
018437
018439
018440
018441
018442
018444
018445
018446
018447
018448
018450
018455
018459
018460
018461
018462
018465
018466
018467
018468
018469
018470
018471
018472
018473
018474
018475
018476
018477
018478
018479
018482
018483
018484
018485
018496
018506
018508
018509
018510
018511
018512
018513
018514
018515
018516
018517
018518
018519
018520
018521
018522
018523
018527
018528
018533
018536
018540
018545
018546
018547
018548
018549
018550
018551
018552
018553
018554
018555
018556
018557
018559
018560
018561
018562
018565
018566
018569
018570
018571
018572
018574
018575
018577
018578
018579
018580
018581
018584
018588
018589
018594
018595
018596
018597
018598
018599
018600
018601
018607
018609
018611
018617
018618
018619
018620
018621
018622
018623
018624
018628
018629
018630
018631
018632
018633
018634
018635
018636
018637
018639
018640
018641
018642
018643
018644
018645
018646
018647
018648
018649
018650
018654
018656
018658
018659
018660
018661
018662
018663
018664
018665
018666
018672
018673
018674
018675
018676
018677
018678
018679
018680
018681
018682
018683
018684
018685
018686
018687
018690
018691
018693
018694
018695
018696
018697
018698
018699
018702
018703
018704
018705
018706
018707
018711
018712
018713
018714
018715
018716
018717
018719
018720
018721
018723
018724
018725
018726
018728
018730
018731
018732
018733
018737
018738
018739
018740
018743
018744
018745
018746
018749
018760
018761
018762
018763
018766
018776
018778
018780
018781
018783
018794
018795
018796
018797
018798
018799
018800
018801
018802
018803
018804
018805
018806
018807
018808
018809
018810
018811
018812
018815
018816
018817
018818
018819
018820
018821
018822
018823
018825
018826
018827
018828
018829
018830
018833
018835
018836
018837
018838
018839
018840
018841
018842
018844
018845
018846
018847
018848
018849
018850
018851
018852
018853
018856
018859
018861
018866
018867
018887
018894
018895
018896
018898
018899
018906
018907
018908
018909
018910
018911
018913
018914
018915
018916
018917
018918
018919
018924
018926
018928
018929
018930
018931
018932
018933
018934
018935
018939
018940
018941
018945
018952
018954
018955
018956
018957
018958
018959
018960
018961
018962
018963
018964
018966
018967
018968
018969
018970
018971
018972
018973
018974
018975
018976
018980
018981
018982
018983
018984
018985
018986
018987
018988
018989
018990
018991
018992
018993
018994
018996
018997
018999
019000
019005
019006
019007
019008
019009
019010
019011
019015
019017
019018
019019
019020
019023
019024
019026
019031
019033
019041
019042
019043
019049
019050
019051
019052
019053
019054
019055
019057
019059
019060
019062
019064
019066
019067
019068
019070
019075
019076
019078
019079
019080
019082
019083
019084
019085
019087
019089
019093
019094
019095
019096
019097
019098
019099
019100
019101
019102
019106
019109
019110
019111
019112
019113
019114
019115
019116
019117
019118
019119
019120
019121
019122
019123
019124
019125
019126
019127
019128
019129
019130
019131
019135
019136
019137
019138
019139
019140
019142
019143
019144
019145
019146
019148
019150
019151
019152
019156
019160
019161
019162
019170
019177
019179
019180
019181
019183
019186
019187
019188
019189
019190
019191
019192
019193
019194
019195
019196
019197
019198
019199
019201
019202
019203
019205
019206
019207
019208
019209
019211
019212
019214
019215
019216
019217
019218
019219
019220
019221
019222
019223
019224
019225
019226
019229
019231
019232
019233
019234
019235
019236
019237
019239
019241
019244
019247
019249
019250
019252
019254
019255
019257
019259
019261
019263
019265
019266
019267
019268
019269
019270
019271
019272
019273
019274
019275
019276
019277
019280
019281
019285
019290
019292
019293
019294
019295
019296
019297
019298
019300
019301
019304
019306
019308
019310
019311
019312
019314
019315
019317
019325
019327
019328
019329
019330
019331
019332
019333
019334
019335
019336
019337
019338
019339
019340
019343
019344
019345
019346
019347
019348
019349
019350
019351
019352
019353
019354
019355
019356
019357
019362
019363
019367
019368
019370
019371
019374
019375
019378
019379
019380
019381
019382
019383
019389
019390
019391
019392
019393
019395
019396
019399
019400
019401
019402
019403
019407
019408
019409
019410
019413
019416
019417
019418
019419
019420
019421
019422
019424
019425
019427
019428
019429
019431
019432
019433
019434
019435
019436
019437
019439
019440
019441
019442
019443
019444
019445
019446
019447
019448
019450
019451
019452
019453
019454
019455
019456
019457
019458
019459
019463
019468
019470
019471
019472
019473
019478
019479
019480
019481
019482
019483
019484
019485
019486
019487
019491
019495
019506
019507
019509
019511
019512
019513
019514
019515
019516
019522
019523
019524
019525
019527
019529
019530
019531
019535
019537
019538
019539
019540
019544
019546
019547
019548
019550
019551
019552
019553
019554
019555
019556
019557
019560
019561
019562
019563
019568
019569
019570
019571
019572
019573
019575
019576
019577
019579
019580
019581
019582
019584
019585
019586
019587
019590
019591
019593
019594
019595
019597
019598
019599
019600
019601
019602
019603
019604
019605
019606
019607
019608
019609
019610
019611
019612
019613
019614
019615
019616
019619
019625
019626
019627
019628
019629
019631
019632
019634
019640
019644
019650
019652
019653
019654
019656
019657
019658
019659
019661
019662
019663
019664
019665
019666
019668
019669
019672
019677
019678
019682
019683
019684
019685
019686
019687
019688
019689
019690
019691
019693
019694
019695
019697
019698
019699
019700
019704
019705
019707
019708
019709
019710
019719
019720
019721
019722
019723
019726
019729
019730
019731
019732
019733
019734
019736
019739
019740
019743
019744
019747
019749
019750
019751
019752
019754
019755
019756
019757
019758
019759
019760
019761
019763
019764
019765
019766
019767
019768
019769
019770
019771
019774
019775
019781
019783
019784
019785
019786
019787
019789
019790
019791
019795
019796
019797
019798
019799
019801
019802
019803
019804
019805
019806
019808
019809
019810
019811
019814
019817
019818
019819
019820
019821
019823
019824
019826
019828
019829
019830
019831
019832
019833
019837
019838
019839
019840
019841
019842
019843
019845
019846
019847
019849
019851
019853
019854
019855
019856
019857
019858
019859
019861
019862
019863
019868
019869
019871
019872
019873
019874
019875
019876
019877
019878
019879
019880
019881
019883
019888
019889
019891
019892
019893
019894
019895
019896
019897
019898
019899
019900
019901
019902
019903
019904
019905
019906
019908
019909
019913
019914
019915
019916
019917
019918
019920
019922
019923
019924
019927
019928
019929
019930
019932
019936
019939
019940
019941
019942
019948
019956
019957
019959
019960
019961
019962
019964
019966
019967
019968
019969
019970
019971
019972
019973
019974
019975
019976
019980
019981
019982
019983
019984
019990
019991
019992
019995
019996
019997
019998
019999
020001
020002
020003
020006
020007
020008
020009
020015
020016
020017
020018
020019
020020
020022
020023
020024
020025
020026
020027
020028
020029
020030
020031
020032
020033
020035
020036
020037
020039
020040
020041
020042
020043
020044
020045
020046
020050
020051
020052
020053
020054
020055
020056
020066
020067
020068
020069
020070
020071
020072
020073
020074
020076
020077
020078
020079
020080
020081
020082
020083
020084
020085
020087
020098
020099
020100
020108
020109
020110
020113
020114
020115
020116
020117
020118
020119
020120
020121
020122
020123
020124
020125
020126
020127
020128
020129
020130
020131
020132
020136
020137
020138
020139
020140
020141
020142
020143
020144
020147
020148
020150
020151
020152
020154
020155
020156
020157
020158
020159
020160
020161
020162
020163
020164
020167
020175
020176
020177
020183
020190
020192
020196
020197
020199
020200
020201
020202
020203
020205
020208
020211
020212
020213
020214
020216
020218
020221
020223
020224
020225
020228
020229
020230
020231
020232
020233
020234
020237
020238
020239
020240
020242
020245
020246
020247
020249
020250
020251
020252
020253
020254
020255
020256
020257
020258
020259
020260
020262
020263
020264
020265
020266
020272
020273
020274
020277
020278
020279
020280
020281
020282
020283
020284
020286
020287
020288
020292
020293
020296
020297
020298
020299
020300
020301
020302
020303
020304
020305
020310
020311
020312
020314
020315
020316
020317
020320
020321
020322
020323
020324
020325
020326
020327
020328
020332
020337
020340
020341
020349
020350
020351
020352
020353
020354
020355
020356
020357
020358
020361
020362
020363
020364
020368
020369
020370
020373
020377
020378
020382
020383
020384
020386
020387
020388
020389
020390
020391
020392
020393
020394
020395
020397
020398
020401
020402
020403
020405
020406
020410
020411
020412
020413
020414
020415
020416
020417
020419
020421
020422
020425
020426
020427
020428
020429
020433
020435
020439
020442
020443
020444
020445
020446
020449
020450
020451
020455
020456
020459
020460
020463
020464
020465
020466
020467
020468
020469
020475
020476
020477
020483
020484
020492
020494
020501
020502
020504
020505
020506
020507
020509
020510
020511
020512
020513
020514
020515
020516
020517
020520
020521
020522
020523
020524
020526
020527
020529
020530
020531
020532
020533
020534
020535
020536
020537
020538
020539
020541
020542
020544
020545
020546
020550
020551
020554
020556
020557
020558
020559
020560
020561
020562
020564
020565
020566
020567
020569
020570
020571
020572
020573
020577
020580
020581
020582
020583
020587
020588
020594
020595
020596
020598
020599
020600
020601
020602
020603
020604
020605
020606
020607
020608
020609
020610
020611
020612
020613
020614
020615
020616
020617
020618
020619
020620
020621
020622
020623
020624
020625
020628
020629
020630
020632
020635
020636
020642
020644
020645
020648
020649
020650
020651
020652
020653
020654
020655
020657
020658
020659
020660
020662
020663
020665
020666
020668
020669
020670
020671
020672
020673
020678
020679
020680
020681
020682
020684
020685
020686
020687
020688
020689
020690
020692
020693
020694
020697
020710
020713
020718
020719
020720
020721
020722
020723
020725
020735
020736
020737
020738
020739
020740
020741
020742
020743
020744
020745
020749
020751
020752
020753
020754
020755
020756
020757
020758
020759
020760
020762
020764
020765
020770
020771
020772
020773
020779
020782
020783
020784
020786
020787
020788
020789
020791
020793
020795
020796
020797
020798
020800
020801
020802
020803
020804
020805
020806
020807
020808
020809
020810
020811
020812
020813
020814
020815
020817
020819
020820
020822
020824
020832
020834
020841
020842
020847
020849
020854
020855
020860
020861
020862
020863
020864
020865
020866
020867
020868
020869
020870
020871
020872
020873
020874
020875
020879
020880
020881
020882
020884
020885
020886
020887
020888
020889
020890
020891
020892
020893
020894
020895
020896
020897
020898
020899
020900
020901
020902
020903
020904
020905
020906
020907
020909
020911
020912
020913
020915
020916
020920
020921
020929
020930
020931
020936
020938
020939
020945
020949
020951
020952
020953
020954
020955
020956
020957
020958
020959
020960
020961
020962
020963
020964
020965
020967
020968
020969
020970
020971
020972
020973
020974
020975
020976
020979
020981
020982
020983
020984
020985
020986
020987
020988
020990
020991
020992
020993
020994
020995
020997
020998
020999
021000
021001
021002
021003
021004
021005
021006
021007
021008
021009
021010
021011
021012
021013
021014
021016
021018
021019
021020
021021
021022
021024
021025
021027
021028
021029
021032
021037
021038
021044
021048
021051
021052
021053
021054
021055
021056
021057
021058
021059
021060
021061
021062
021063
021064
021065
021066
021067
021068
021069
021070
021071
021072
021073
021074
021075
021076
021077
021078
021084
021085
021086
021087
021088
021091
021092
021093
021094
021095
021096
021097
021099
021100
021101
021109
021110
021113
021114
021115
021116
021117
021118
021119
021128
021130
021134
021135
021136
021137
021138
021139
021140
021141
021142
021143
021144
021145
021147
021148
021149
021150
021151
021152
021153
021154
021155
021156
021164
021165
021167
021168
021169
021170
021171
021172
021173
021174
021175
021176
021179
021181
021185
021186
021187
021188
021190
021193
021194
021196
021202
021203
021204
021205
021206
021207
021208
021209
021210
021211
021214
021215
021216
021217
021218
021219
021220
021221
021222
021223
021224
021228
021229
021231
021232
021233
021235
021236
021237
021238
021239
021240
021241
021242
021243
021244
021245
021247
021248
021250
021254
021255
021256
021257
021258
021259
021260
021262
021266
021270
021271
021272
021273
021274
021275
021279
021280
021281
021282
021283
021284
021285
021288
021290
021291
021292
021293
021294
021295
021297
021298
021299
021301
021302
021303
021304
021305
021306
021308
021309
021310
021311
021314
021315
021316
021318
021319
021320
021321
021322
021323
021324
021325
021326
021327
021333
021335
021336
021337
021340
021341
021342
021343
021346
021347
021348
021350
021362
021363
021364
021365
021368
021369
021370
021373
021374
021375
021376
021377
021382
021383
021390
021391
021392
021398
021399
021400
021402
021403
021404
021405
021406
021407
021408
021415
021416
021419
021424
021425
021426
021428
021430
021431
021432
021433
021434
021435
021436
021438
021440
021441
021442
021450
021451
021452
021454
021455
021456
021457
021458
021459
021460
021461
021462
021463
021464
021465
021466
021467
021468
021474
021477
021478
021479
021481
021483
021484
021485
021488
021489
021499
021500
021501
021504
021505
021506
021507
021508
021509
021510
021511
021513
021521
021523
021524
021525
021526
021527
021529
021530
021531
021537
021538
021539
021541
021542
021543
021544
021545
021546
021547
021548
021549
021550
021551
021552
021553
021554
021555
021556
021557
021558
021559
021560
021561
021562
021563
021564
021566
021568
021574
021582
021583
021584
021585
021586
021587
021588
021594
021595
021596
021602
021603
021604
021605
021606
021607
021610
021611
021624
021627
021628
021631
021633
021634
021635
021636
021640
021641
021642
021643
021644
021645
021646
021647
021648
021649
021650
021652
021653
021654
021655
021656
021657
021659
021662
021664
021666
021667
021668
021669
021670
021671
021672
021673
021674
021676
021678
021679
021680
021681
021682
021683
021684
021685
021686
021688
021689
021690
021691
021692
021693
021694
021695
021696
021697
021698
021699
021700
021701
021702
021703
021704
021705
021706
021707
021709
021710
021711
021712
021713
021719
021726
021727
021728
021729
021731
021737
021738
021739
021740
021741
021742
021744
021745
021746
021747
021748
021749
021750
021751
021752
021753
021754
021755
021756
021757
021758
021759
021761
021762
021763
021769
021770
021774
021777
021778
021779
021781
021782
021784
021785
021786
021787
021792
021793
021794
021795
021796
021798
021799
021800
021801
021804
021805
021807
021809
021810
021816
021821
021822
021823
021824
021830
021831
021832
021833
021834
021835
021836
021837
021838
021839
021842
021843
021844
021845
021851
021852
021853
021854
021855
021856
021859
021860
021862
021864
021865
021866
021867
021875
021878
021879
021880
021881
021883
021884
021885
021886
021887
021889
021891
021892
021893
021894
021895
021896
021897
021898
021899
021901
021902
021903
021904
021905
021906
021911
021914
021915
021916
021919
021922
021924
021932
021933
021934
021935
021936
021937
021938
021939
021940
021941
021942
021943
021945
021946
021949
021950
021951
021955
021958
021959
021960
021961
021963
021964
021965
021966
021967
021968
021969
021970
021971
021972
021979
021980
021982
021986
021987
021988
021990
021991
021994
022003
022005
022006
022008
022009
022011
022012
022014
022015
022016
022017
022018
022019
022020
022021
022022
022023
022024
022025
022026
022027
022029
022031
022032
022035
022036
022040
022041
022054
022055
022061
022063
022064
022065
022066
022070
022076
022077
022078
022079
022080
022081
022082
022083
022087
022088
022089
022091
022092
022093
022094
022095
022096
022098
022099
022100
022101
022102
022103
022105
022106
022107
022108
022110
022111
022112
022113
022114
022115
022116
022119
022120
022121
022122
022124
022125
022126
022127
022129
022131
022132
022133
022135
022136
022137
022138
022142
022143
022144
022145
022146
022147
022148
022149
022150
022151
022154
022155
022156
022158
022176
022177
022178
022179
022180
022181
022182
022183
022184
022185
022186
022187
022188
022189
022191
022192
022193
022197
022201
022202
022203
022204
022206
022209
022210
022211
022212
022213
022214
022215
022216
022217
022218
022219
022220
022221
022222
022223
022224
022225
022226
022227
022228
022229
022230
022231
022233
022234
022236
022237
022238
022239
022240
022241
022242
022243
022244
022245
022246
022247
022248
022249
022250
022251
022252
022253
022256
022261
022267
022268
022269
022270
022271
022272
022273
022274
022276
022277
022279
022280
022281
022282
022283
022289
022296
022297
022298
022300
022301
022302
022303
022304
022305
022307
022308
022312
022317
022318
022319
022320
022321
022322
022323
022325
022326
022327
022328
022330
022331
022335
022336
022339
022342
022343
022344
022345
022346
022348
022350
022352
022353
022355
022358
022359
022361
022362
022363
022364
022365
022366
022367
022368
022369
022370
022371
022372
022381
022382
022383
022386
022387
022388
022389
022390
022391
022394
022396
022397
022399
022400
022401
022402
022404
022405
022406
022408
022410
022411
022412
022413
022421
022422
022423
022424
022425
022426
022427
022429
022430
022431
022432
022433
022434
022435
022436
022437
022438
022439
022443
022446
022447
022448
022449
022450
022451
022452
022454
022455
022456
022460
022462
022464
022465
022466
022467
022469
022471
022472
022473
022474
022478
022479
022485
022486
022487
022488
022490
022491
022494
022495
022497
022498
022499
022500
022501
022502
022503
022504
022508
022509
022511
022512
022516
022517
022518
022521
022522
022524
022526
022527
022529
022533
022534
022535
022536
022537
022538
022539
022540
022542
022545
022546
022550
022551
022552
022553
022556
022566
022567
022568
022569
022570
022571
022572
022573
022574
022575
022576
022577
022578
022580
022581
022582
022583
022584
022585
022586
022588
022589
022590
022592
022593
022595
022597
022599
022600
022601
022602
022608
022609
022610
022612
022615
022616
022617
022618
022619
022623
022625
022632
022633
022634
022635
022636
022638
022639
022640
022641
022642
022643
022644
022650
022651
022665
022667
022669
022670
022672
022673
022674
022677
022678
022679
022682
022683
022684
022687
022688
022689
022690
022691
022693
022694
022695
022698
022699
022700
022701
022702
022705
022706
022707
022708
022709
022710
022711
022712
022716
022718
022719
022721
022722
022725
022726
022727
022728
022731
022732
022733
022734
022735
022736
022738
022739
022740
022741
022742
022743
022744
022745
022749
022753
022754
022755
022756
022757
022758
022759
022760
022761
022762
022763
022764
022765
022766
022767
022768
022769
022770
022771
022772
022775
022776
022782
022783
022784
022785
022786
022787
022790
022791
022792
022793
022794
022795
022796
022797
022798
022799
022802
022803
022804
022805
022814
022815
022816
022817
022818
022819
022820
022823
022824
022825
022826
022827
022828
022829
022831
022832
022833
022834
022835
022836
022840
022841
022842
022846
022847
022848
022849
022850
022851
022852
022854
022855
022857
022858
022861
022862
022864
022872
022876
022878
022879
022881
022882
022883
022884
022885
022886
022887
022888
022890
022892
022893
022895
022896
022897
022898
022909
022912
022913
022914
022915
022919
022920
022922
022936
022937
022938
022939
022941
022942
022943
022948
022951
022955
022956
022957
022962
022963
022974
022979
022980
022982
022983
022984
022985
022986
022987
022990
022991
022992
022993
022994
022998
023010
023011
023012
023013
023015
023016
023017
023018
023019
023020
023024
023027
023028
023029
023033
023035
023036
023038
023039
023040
023041
023042
023043
023044
023045
023054
023055
023056
023057
023059
023060
023061
023069
023070
023071
023072
023073
023074
023075
023076
023077
023078
023083
023084
023087
023088
023089
023090
023093
023094
023095
023096
023097
023098
023099
023100
023101
023102
023103
023107
023108
023109
023110
023112
023113
023114
023115
023116
023117
023120
023123
023125
023126
023127
023128
023129
023130
023131
023132
023133
023134
023135
023136
023137
023138
023140
023141
023142
023143
023144
023145
023146
023147
023148
023156
023157
023158
023159
023160
023161
023162
023163
023164
023165
023166
023167
023168
023169
023170
023171
023173
023183
023192
023199
023203
023205
023206
023207
023208
023220
023221
023234
023235
023236
023237
023238
023239
023240
023241
023242
023243
023244
023248
023249
023252
023253
023254
023255
023259
023263
023265
023266
023267
023268
023269
023270
023271
023272
023273
023274
023275
023276
023277
023278
023279
023280
023281
023282
023286
023287
023289
023293
023294
023295
023296
023297
023298
023299
023300
023301
023302
023303
023306
023307
023310
023311
023312
023313
023314
023315
023316
023319
023323
023324
023325
023326
023327
023328
023329
023330
023331
023332
023334
023341
023344
023345
023347
023352
023354
023356
023357
023358
023359
023360
023361
023362
023365
023366
023367
023368
023370
023371
023375
023376
023377
023378
023388
023389
023390
023391
023394
023395
023396
023398
023399
023404
023405
023407
023414
023415
023421
023422
023423
023424
023425
023427
023428
023429
023430
023431
023432
023433
023434
023435
023436
023437
023440
023441
023442
023443
023444
023445
023446
023447
023454
023461
023462
023463
023464
023465
023466
023467
023468
023469
023470
023471
023472
023475
023478
023480
023481
023482
023483
023484
023485
023486
023487
023488
023489
023490
023491
023492
023493
023494
023495
023496
023497
023498
023499
023500
023501
023502
023503
023504
023505
023506
023507
023508
023509
023510
023511
023512
023513
023516
023517
023518
023534
023535
023536
023537
023538
023540
023541
023542
023545
023546
023547
023548
023549
023550
023551
023552
023553
023554
023555
023557
023558
023559
023560
023570
023577
023578
023579
023580
023583
023584
023585
023586
023587
023588
023589
023592
023595
023596
023597
023598
023599
023600
023601
023604
023605
023607
023608
023618
023621
023623
023627
023628
023630
023631
023632
023633
023634
023635
023636
023637
023638
023639
023640
023641
023642
023643
023644
023645
023647
023648
023649
023650
023651
023652
023653
023654
023655
023657
023659
023660
023663
023664
023665
023666
023667
023668
023669
023670
023673
023674
023675
023678
023681
023682
023685
023687
023688
023689
023690
023691
023693
023694
023695
023696
023699
023700
023701
023702
023703
023704
023705
023706
023707
023708
023709
023710
023712
023724
023725
023736
023737
023741
023742
023743
023744
023745
023746
023748
023750
023751
023752
023753
023759
023760
023761
023763
023764
023765
023766
023767
023768
023769
023770
023771
023772
023780
023787
023788
023790
023791
023793
023794
023795
023796
023797
023798
023799
023800
023801
023802
023803
023804
023805
023806
023807
023809
023811
023812
023813
023814
023815
023816
023820
023821
023822
023823
023824
023825
023826
023827
023828
023829
023831
023832
023833
023834
023835
023836
023837
023838
023839
023840
023841
023843
023844
023847
023848
023849
023850
023851
023852
023853
023855
023857
023858
023859
023860
023861
023862
023863
023864
023865
023866
023867
023868
023869
023870
023871
023872
023874
023875
023876
023877
023878
023879
023880
023881
023883
023885
023886
023888
023895
023896
023897
023898
023899
023904
023906
023912
023913
023915
023917
023927
023928
023929
023930
023931
023932
023933
023943
023944
023948
023951
023954
023956
023957
023959
023960
023964
023965
023966
023967
023969
023971
023972
023973
023974
023975
023977
023978
023980
023981
023983
023987
023989
023990
023991
023992
023993
023994
023996
023998
023999
024002
024003
024004
024005
024006
024007
024008
024009
024010
024011
024012
024013
024014
024015
024017
024018
024019
024020
024022
024023
024024
024025
024026
024027
024028
024029
024032
024033
024034
024035
024036
024037
024038
024039
024040
024041
024042
024043
024044
024045
024046
024047
024051
024054
024055
024058
024059
024060
024061
024062
024063
024064
024065
024069
024070
024071
024072
024073
024074
024077
024078
024079
024080
024081
024082
024086
024090
024091
024092
024093
024094
024095
024096
024097
024100
024103
024108
024109
024110
024111
024112
024113
024114
024115
024116
024117
024118
024119
024120
024121
024122
024123
024124
024126
024127
024128
024129
024132
024133
024134
024135
024136
024137
024138
024139
024141
024143
024144
024145
024146
024147
024149
024151
024154
024155
024156
024157
024158
024159
024160
024161
024162
024163
024164
024165
024166
024178
024181
024182
024183
024184
024185
024189
024190
024192
024197
024201
024202
024203
024204
024205
024206
024207
024208
024209
024210
024211
024212
024214
024215
024216
024218
024222
024223
024224
024226
024228
024233
024234
024235
024236
024237
024238
024240
024241
024242
024243
024245
024246
024247
024248
024250
024251
024252
024254
024258
024259
024262
024263
024268
024275
024280
024281
024283
024284
024286
024289
024290
024291
024293
024294
024295
024297
024310
024311
024313
024326
024327
024336
024337
024338
024339
024340
024341
024342
024345
024346
024347
024348
024349
024350
024355
024356
024357
024358
024359
024360
024361
024363
024366
024367
024368
024369
024370
024372
024373
024374
024379
024380
024381
024386
024389
024390
024391
024392
024393
024398
024399
024400
024401
024404
024405
024406
024407
024410
024411
024412
024413
024414
024417
024420
024421
024422
024423
024424
024430
024431
024432
024433
024434
024435
024436
024437
024438
024444
024446
024447
024448
024449
024450
024451
024452
024453
024454
024455
024456
024457
024458
024459
024460
024463
024464
024465
024466
024468
024469
024470
024471
024472
024473
024474
024475
024476
024478
024479
024481
024482
024483
024484
024487
024488
024490
024491
024492
024493
024494
024495
024496
024497
024498
024499
024500
024501
024502
024503
024504
024507
024509
024510
024511
024512
024513
024514
024515
024516
024517
024518
024519
024520
024521
024522
024523
024526
024528
024529
024530
024533
024534
024535
024536
024537
024538
024540
024541
024542
024543
024546
024549
024550
024551
024552
024553
024555
024556
024557
024558
024560
024561
024562
024563
024564
024565
024566
024568
024569
024570
024571
024572
024573
024574
024575
024576
024577
024579
024580
024581
024582
024583
024584
024585
024586
024590
024591
024592
024593
024594
024595
024596
024597
024599
024600
024601
024602
024603
024604
024605
024606
024608
024611
024613
024614
024615
024616
024617
024618
024619
024620
024621
024622
024623
024624
024625
024626
024627
024628
024631
024632
024634
024635
024636
024637
024639
024640
024641
024642
024643
024655
024657
024658
024660
024667
024668
024669
024670
024671
024672
024673
024674
024676
024677
024678
024679
024680
024681
024682
024685
024686
024703
024708
024710
024712
024714
024715
024716
024717
024718
024723
024724
024725
024726
024727
024728
024729
024730
024731
024737
024738
024741
024742
024745
024746
024747
024748
024750
024751
024752
024754
024755
024756
024759
024766
024767
024768
024769
024773
024776
024777
024778
024779
024780
024781
024782
024785
024786
024787
024788
024790
024791
024792
024793
024794
024795
024796
024797
024798
024799
024800
024801
024802
024803
024804
024805
024806
024807
024808
024809
024810
024811
024812
024813
024814
024815
024816
024817
024820
024821
024825
024826
024827
024828
024829
024830
024831
024832
024834
024836
024837
024839
024840
024841
024844
024846
024847
024848
024849
024850
024852
024861
024862
024864
024865
024866
024867
024868
024871
024880
024885
024891
024892
024893
024894
024895
024897
024901
024902
024907
024908
024909
024912
024918
024921
024922
024924
024926
024927
024929
024930
024936
024937
024941
024942
024943
024945
024949
024953
024954
024955
024957
024960
024961
024963
024964
024965
024966
024967
024968
024969
024970
024971
024972
024973
024974
024975
024977
024978
024980
024981
024982
024983
024986
024987
024989
024991
024992
024993
024994
024995
024996
024997
024998
024999
025000
025001
025002
025003
025005
025007
025008
025009
025013
025014
025016
025017
025018
025019
025020
025021
025022
025023
025024
025025
025026
025027
025028
025029
025032
025035
025036
025037
025038
025040
025044
025045
025046
025047
025048
025049
025050
025060
025062
025064
025065
025072
025077
025078
025081
025093
025094
025095
025096
025097
025098
025099
025102
025103
025104
025105
025106
025107
025115
025116
025117
025119
025122
025123
025124
025125
025134
025135
025136
025137
025138
025142
025143
025144
025145
025146
025148
025149
025150
025151
025153
025154
025155
025156
025157
025161
025165
025168
025169
025170
025171
025172
025173
025174
025175
025176
025177
025179
025188
025192
025193
025195
025196
025202
025203
025204
025205
025206
025207
025209
025212
025213
025216
025218
025221
025222
025223
025224
025226
025227
025228
025230
025231
025232
025233
025235
025238
025239
025240
025241
025242
025243
025244
025246
025247
025248
025249
025250
025251
025252
025253
025254
025255
025257
025258
025259
025263
025265
025266
025268
025269
025270
025271
025275
025276
025278
025280
025283
025284
025285
025286
025287
025288
025289
025290
025292
025293
025294
025296
025298
025299
025305
025306
025307
025308
025309
025313
025318
025321
025322
025324
025325
025326
025327
025328
025330
025332
025333
025334
025335
025336
025339
025342
025343
025344
025345
025346
025347
025348
025349
025350
025353
025354
025355
025356
025357
025358
025365
025366
025368
025369
025370
025375
025376
025377
025378
025381
025382
025383
025384
025385
025386
025387
025388
025389
025390
025391
025393
025396
025397
025398
025401
025404
025406
025407
025408
025409
025423
025424
025425
025427
025428
025429
025432
025433
025434
025435
025436
025437
025440
025441
025442
025444
025445
025446
025447
025451
025460
025463
025465
025466
025467
025468
025470
025471
025472
025473
025474
025475
025476
025477
025478
025479
025480
025481
025482
025483
025484
025485
025486
025487
025488
025492
025493
025494
025496
025497
025498
025501
025502
025503
025504
025505
025506
025507
025508
025509
025510
025511
025514
025515
025516
025519
025520
025521
025522
025523
025524
025525
025529
025530
025531
025532
025534
025535
025536
025544
025546
025547
025552
025553
025554
025555
025556
025557
025558
025560
025561
025562
025563
025564
025565
025566
025567
025568
025569
025570
025571
025572
025574
025575
025578
025586
025588
025589
025590
025591
025592
025593
025595
025596
025599
025603
025604
025605
025606
025607
025608
025609
025614
025615
025616
025617
025618
025619
025620
025621
025622
025623
025625
025626
025627
025628
025629
025631
025632
025633
025634
025635
025636
025638
025640
025641
025642
025643
025644
025645
025646
025648
025649
025650
025651
025652
025654
025656
025667
025668
025669
025670
025671
025672
025673
025674
025675
025676
025678
025679
025681
025682
025683
025686
025687
025688
025691
025692
025693
025694
025695
025696
025697
025698
025699
025700
025701
025704
025706
025707
025708
025709
025710
025711
025712
025714
025715
025716
025717
025720
025721
025722
025723
025724
025726
025727
025728
025729
025730
025731
025732
025733
025734
025735
025736
025737
025738
025739
025740
025741
025742
025745
025750
025753
025754
025755
025756
025757
025758
025759
025760
025761
025762
025764
025765
025766
025767
025771
025773
025774
025777
025787
025788
025789
025790
025791
025792
025793
025794
025795
025806
025807
025811
025812
025815
025818
025821
025822
025828
025829
025832
025833
025836
025837
025838
025839
025840
025844
025845
025846
025847
025848
025850
025851
025852
025853
025855
025856
025857
025858
025860
025861
025862
025863
025864
025865
025866
025867
025868
025870
025871
025872
025874
025876
025877
025878
025879
025880
025881
025882
025883
025884
025885
025886
025888
025894
025895
025896
025897
025898
025900
025901
025902
025904
025905
025906
025908
025909
025910
025911
025914
025918
025919
025921
025923
025925
025926
025928
025929
025930
025932
025933
025934
025937
025942
025943
025944
025948
025949
025950
025952
025953
025956
025957
025958
025960
025961
025962
025963
025968
025969
025970
025972
025973
025976
025977
025979
025980
025981
025982
025983
025984
025988
025989
025992
025993
025994
025995
025998
026002
026003
026004
026006
026008
026009
026010
026012
026013
026014
026017
026018
026019
026020
026021
026025
026026
026027
026028
026031
026033
026034
026035
026036
026037
026040
026041
026042
026044
026046
026056
026057
026058
026059
026064
026065
026066
026067
026068
026069
026070
026071
026072
026073
026074
026075
026076
026078
026079
026080
026081
026082
026084
026085
026086
026087
026090
026091
026092
026093
026094
026096
026097
026098
026099
026100
026101
026104
026105
026107
026110
026111
026112
026113
026114
026116
026118
026119
026121
026123
026124
026125
026126
026127
026128
026129
026132
026133
026134
026135
026137
026152
026153
026154
026155
026157
026158
026159
026161
026162
026163
026164
026165
026167
026169
026170
026172
026177
026180
026181
026182
026184
026185
026186
026187
026188
026189
026190
026191
026192
026193
026194
026196
026200
026208
026210
026211
026214
026215
026216
026219
026220
026221
026222
026224
026227
026228
026229
026232
026236
026237
026238
026239
026240
026241
026244
026245
026246
026247
026248
026249
026250
026251
026252
026253
026254
026255
026257
026258
026259
026260
026261
026262
026263
026264
026265
026266
026267
026268
026269
026270
026271
026272
026273
026279
026281
026282
026283
026284
026285
026286
026287
026288
026289
026290
026291
026292
026293
026294
026297
026298
026299
026300
026301
026302
026305
026306
026307
026308
026309
026310
026311
026312
026313
026314
026315
026321
026322
026325
026326
026329
026331
026332
026333
026338
026339
026340
026341
026343
026344
026345
026347
026348
026349
026351
026352
026354
026357
026358
026360
026361
026366
026367
026370
026373
026385
026386
026387
026388
026389
026390
026391
026392
026393
026395
026397
026398
026399
026402
026409
026411
026412
026415
026416
026422
026425
026427
026430
026431
026432
026433
026434
026435
026436
026437
026438
026439
026440
026441
026442
026443
026445
026446
026447
026448
026449
026452
026454
026455
026456
026457
026458
026459
026460
026462
026463
026464
026465
026467
026468
026469
026470
026471
026472
026473
026474
026475
026476
026477
026478
026479
026480
026482
026483
026484
026485
026491
026493
026494
026495
026496
026497
026498
026499
026500
026501
026502
026503
026504
026508
026509
026510
026511
026512
026514
026519
026520
026521
026522
026523
026524
026525
026526
026527
026528
026529
026530
026531
026532
026533
026534
026535
026537
026538
026539
026540
026541
026542
026546
026547
026548
026549
026550
026551
026552
026553
026554
026555
026557
026558
026559
026560
026561
026562
026563
026564
026565
026566
026567
026568
026569
026570
026571
026572
026573
026574
026575
026579
026582
026584
026585
026588
026591
026592
026595
026596
026597
026598
026599
026600
026601
026602
026604
026605
026611
026612
026613
026614
026615
026616
026617
026618
026619
026620
026621
026622
026623
026624
026625
026626
026627
026628
026629
026632
026633
026634
026635
026636
026637
026638
026639
026640
026641
026642
026643
026644
026645
026646
026647
026648
026651
026652
026654
026664
026665
026666
026667
026668
026669
026670
026671
026672
026673
026675
026676
026677
026679
026680
026681
026684
026686
026687
026688
026690
026691
026692
026693
026694
026695
026696
026697
026698
026700
026701
026707
026708
026709
026716
026718
026721
026722
026724
026725
026728
026729
026730
026731
026733
026734
026735
026736
026737
026738
026739
026740
026741
026748
026749
026750
026751
026752
026753
026754
026755
026757
026758
026759
026760
026766
026767
026768
026770
026771
026772
026773
026775
026776
026777
026778
026779
026780
026781
026782
026783
026785
026786
026787
026788
026789
026790
026791
026792
026793
026794
026795
026796
026797
026798
026800
026801
026802
026803
026805
026806
026809
026811
026812
026814
026820
026821
026826
026827
026830
026831
026832
026833
026834
026835
026836
026837
026838
026839
026840
026847
026848
026849
026851
026853
026854
026855
026856
026857
026860
026861
026862
026864
026865
026866
026867
026868
026870
026871
026872
026873
026874
026876
026877
026882
026883
026885
026886
026887
026888
026891
026893
026895
026896
026897
026898
026899
026900
026902
026903
026905
026906
026907
026910
026914
026917
026918
026919
026921
026923
026924
026925
026928
026931
026947
026949
026950
026951
026952
026953
026954
026955
026957
026958
026960
026965
026966
026976
026977
026978
026979
026980
026983
026985
026986
026987
026988
026991
026992
026996
026997
026998
026999
027000
027004
027005
027008
027012
027018
027021
027022
027023
027024
027025
027026
027027
027028
027029
027030
027031
027032
027033
027034
027035
027036
027037
027038
027039
027040
027041
027043
027046
027047
027048
027049
027050
027051
027052
027053
027054
027055
027056
027057
027058
027059
027060
027061
027062
027063
027064
027066
027067
027068
027069
027071
027072
027073
027074
027075
027076
027077
027078
027079
027081
027082
027083
027086
027089
027090
027091
027100
027101
027103
027106
027107
027108
027109
027110
027112
027113
027115
027122
027124
027125
027126
027127
027131
027135
027136
027138
027145
027146
027147
027148
027149
027150
027151
027152
027153
027154
027155
027156
027157
027159
027161
027162
027163
027169
027173
027174
027175
027178
027180
027181
027182
027183
027184
027185
027186
027187
027188
027189
027192
027195
027196
027197
027198
027199
027200
027201
027202
027203
027204
027206
027207
027208
027209
027210
027211
027212
027213
027214
027215
027216
027217
027218
027219
027220
027221
027222
027224
027225
027226
027227
027228
027231
027232
027233
027234
027235
027236
027237
027239
027240
027241
027246
027250
027251
027252
027253
027254
027255
027256
027259
027261
027262
027263
027264
027265
027266
027267
027268
027271
027281
027282
027283
027284
027285
027286
027287
027288
027289
027290
027291
027292
027293
027297
027298
027299
027300
027301
027302
027303
027304
027305
027306
027307
027312
027313
027314
027315
027316
027317
027318
027319
027320
027321
027322
027323
027324
027326
027327
027328
027337
027338
027339
027340
027341
027342
027344
027345
027346
027347
027348
027349
027352
027353
027354
027355
027360
027361
027363
027365
027366
027367
027368
027369
027370
027371
027372
027374
027375
027379
027386
027387
027389
027390
027392
027395
027396
027397
027398
027399
027400
027401
027403
027404
027406
027410
027412
027413
027416
027417
027418
027419
027420
027421
027424
027425
027426
027427
027428
027429
027436
027437
027442
027443
027444
027445
027446
027447
027448
027449
027450
027451
027454
027455
027456
027457
027458
027459
027460
027461
027462
027463
027464
027465
027466
027467
027469
027470
027471
027473
027474
027475
027476
027483
027485
027487
027488
027489
027494
027497
027499
027500
027501
027502
027503
027504
027510
027511
027512
027517
027518
027519
027520
027521
027522
027523
027528
027531
027535
027536
027537
027539
027540
027544
027545
027546
027547
027548
027549
027550
027551
027552
027553
027554
027555
027556
027557
027558
027559
027560
027561
027562
027563
027566
027567
027568
027570
027571
027572
027574
027575
027576
027578
027579
027580
027581
027591
027592
027593
027594
027595
027600
027601
027603
027604
027606
027607
027608
027609
027610
027611
027612
027613
027614
027615
027616
027618
027619
027620
027621
027622
027623
027624
027625
027626
027627
027628
027629
027630
027631
027632
027633
027634
027636
027640
027641
027642
027643
027644
027645
027646
027650
027651
027652
027653
027654
027655
027656
027657
027658
027659
027660
027661
027662
027663
027665
027666
027671
027672
027673
027674
027675
027676
027677
027678
027679
027680
027681
027683
027684
027685
027686
027687
027690
027691
027692
027693
027694
027695
027696
027697
027698
027699
027700
027701
027702
027706
027707
027722
027725
027727
027728
027745
027746
027752
027757
027758
027759
027760
027765
027766
027767
027768
027769
027770
027771
027772
027776
027777
027778
027779
027780
027781
027782
027783
027784
027785
027786
027787
027788
027789
027790
027791
027792
027793
027795
027796
027797
027798
027799
027800
027801
027802
027803
027804
027805
027812
027813
027814
027815
027816
027817
027818
027819
027820
027821
027822
027823
027824
027826
027827
027828
027829
027830
027831
027832
027833
027834
027837
027838
027841
027842
027843
027844
027845
027846
027849
027851
027853
027856
027857
027861
027862
027863
027864
027865
027866
027867
027868
027869
027870
027872
027874
027876
027877
027878
027879
027880
027882
027883
027884
027885
027887
027888
027889
027892
027893
027894
027896
027897
027898
027899
027900
027902
027903
027904
027905
027906
027907
027908
027909
027912
027913
027919
027920
027921
027922
027923
027927
027928
027930
027931
027932
027934
027937
027938
027939
027940
027947
027953
027956
027957
027958
027959
027960
027962
027963
027966
027967
027968
027970
027971
027973
027974
027975
027976
027977
027978
027981
027982
027983
027985
027987
027989
027990
027991
027992
027993
027994
027995
027996
027997
027998
027999
028000
028001
028002
028003
028007
028009
028010
028014
028015
028016
028020
028021
028022
028023
028024
028025
028034
028035
028036
028037
028038
028039
028040
028041
028042
028043
028044
028045
028046
028047
028049
028050
028051
028052
028065
028066
028067
028068
028069
028072
028073
028076
028078
028079
028083
028084
028085
028086
028088
028089
028091
028092
028093
028094
028095
028096
028097
028102
028103
028109
028110
028112
028113
028114
028115
028116
028117
028118
028119
028120
028121
028122
028124
028125
028127
028128
028129
028130
028132
028133
028135
028136
028137
028139
028141
028142
028143
028144
028145
028150
028154
028155
028156
028164
028165
028167
028174
028178
028180
028181
028182
028183
028184
028185
028187
028189
028190
028191
028192
028193
028194
028195
028196
028203
028204
028205
028206
028207
028208
028209
028210
028211
028215
028216
028217
028219
028220
028221
028223
028224
028225
028226
028227
028228
028229
028230
028231
028232
028234
028235
028236
028237
028239
028241
028242
028246
028247
028249
028251
028252
028253
028254
028255
028257
028259
028260
028261
028262
028264
028265
028266
028267
028268
028269
028270
028271
028272
028274
028276
028277
028280
028286
028289
028291
028293
028294
028296
028299
028300
028301
028302
028303
028304
028305
028306
028307
028308
028309
028310
028311
028312
028313
028321
028322
028323
028324
028326
028327
028331
028332
028333
028334
028335
028336
028337
028338
028339
028340
028341
028343
028344
028345
028346
028347
028351
028353
028354
028355
028356
028357
028358
028359
028360
028361
028365
028368
028371
028372
028375
028376
028377
028378
028380
028382
028385
028386
028406
028417
028418
028419
028420
028423
028424
028425
028426
028427
028428
028429
028431
028432
028433
028435
028436
028438
028441
028442
028443
028445
028446
028447
028448
028449
028450
028451
028452
028453
028454
028458
028459
028460
028461
028462
028463
028464
028465
028466
028467
028468
028469
028470
028471
028472
028473
028474
028475
028476
028479
028480
028481
028482
028487
028488
028489
028490
028491
028492
028494
028497
028502
028503
028508
028509
028510
028511
028512
028513
028514
028515
028516
028517
028518
028519
028520
028521
028522
028524
028525
028526
028527
028529
028530
028531
028533
028534
028535
028536
028537
028538
028539
028541
028546
028547
028548
028549
028550
028553
028554
028555
028556
028557
028558
028563
028564
028565
028566
028567
028568
028569
028570
028571
028572
028573
028574
028575
028576
028578
028579
028580
028581
028582
028583
028584
028586
028592
028593
028594
028606
028613
028614
028615
028619
028621
028622
028625
028626
028628
028629
028634
028635
028636
028643
028644
028645
028651
028652
028653
028654
028656
028657
028658
028663
028664
028665
028666
028667
028668
028670
028671
028672
028673
028674
028675
028678
028679
028680
028682
028683
028684
028685
028686
028687
028688
028689
028690
028691
028692
028693
028694
028695
028696
028697
028698
028699
028700
028701
028702
028703
028705
028706
028707
028708
028740
028741
028742
028743
028744
028745
028746
028748
028749
028751
028752
028753
028754
028755
028756
028757
028758
028759
028760
028761
028762
028766
028767
028768
028769
028770
028771
028772
028773
028774
028776
028777
028782
028783
028784
028785
028786
028788
028793
028794
028795
028796
028797
028801
028802
028805
028806
028807
028808
028809
028812
028813
028820
028821
028824
028830
028833
028834
028835
028836
028837
028838
028839
028840
028841
028842
028845
028846
028847
028848
028852
028853
028854
028855
028856
028857
028858
028859
028860
028861
028862
028864
028865
028866
028867
028868
028869
028870
028871
028872
028873
028874
028875
028876
028883
028884
028885
028888
028889
028890
028891
028893
028899
028900
028901
028902
028903
028907
028908
028909
028910
028911
028912
028913
028914
028924
028925
028926
028928
028929
028930
028931
028932
028934
028935
028936
028937
028939
028941
028943
028951
028953
028954
028955
028956
028971
028972
028973
028974
028975
028976
028977
028978
028979
028980
028982
028984
028985
028986
028987
028988
028989
028991
028992
028993
028995
028996
028997
028999
029001
029002
029003
029010
029012
029017
029018
029019
029020
029022
029023
029024
029025
029026
029027
029028
029030
029031
029032
029034
029035
029036
029037
029038
029041
029042
029044
029045
029046
029047
029048
029050
029053
029054
029055
029056
029057
029058
029059
029060
029061
029062
029063
029064
029065
029068
029071
029072
029073
029074
029078
029079
029086
029089
029091
029092
029094
029095
029098
029099
029100
029103
029104
029105
029106
029107
029108
029109
029122
029123
029124
029125
029126
029127
029128
029129
029130
029131
029133
029135
029136
029137
029138
029140
029143
029144
029145
029146
029147
029148
029149
029151
029152
029153
029154
029155
029156
029157
029158
029159
029160
029162
029163
029164
029165
029166
029167
029168
029169
029170
029171
029172
029173
029174
029175
029179
029181
029182
029183
029189
029191
029192
029193
029194
029195
029196
029197
029203
029204
029208
029209
029210
029211
029218
029220
029221
029222
029223
029224
029225
029226
029227
029228
029229
029230
029231
029232
029235
029236
029237
029238
029239
029240
029242
029244
029245
029246
029247
029248
029249
029250
029251
029252
029253
029255
029257
029258
029259
029260
029264
029266
029267
029268
029269
029270
029271
029272
029273
029274
029275
029276
029277
029280
029283
029286
029287
029288
029289
029290
029291
029292
029293
029294
029295
029296
029297
029298
029299
029300
029302
029303
029304
029305
029307
029308
029310
029313
029320
029323
029324
029325
029327
029328
029330
029331
029332
029333
029335
029336
029337
029338
029351
029354
029362
029363
029364
029365
029366
029367
029368
029369
029371
029372
029377
029378
029387
029388
029389
029390
029391
029392
029393
029394
029396
029398
029400
029403
029404
029405
029408
029409
029410
029413
029414
029415
029416
029417
029418
029419
029421
029422
029423
029424
029425
029426
029427
029428
029429
029430
029431
029432
029433
029434
029439
029440
029441
029442
029443
029445
029447
029448
029449
029450
029451
029453
029455
029456
029457
029458
029459
029460
029461
029464
029466
029468
029471
029472
029473
029474
029475
029476
029477
029478
029479
029480
029481
029482
029483
029484
029485
029489
029490
029491
029492
029493
029494
029495
029496
029497
029498
029499
029500
029505
029507
029510
029515
029518
029520
029522
029528
029529
029531
029532
029533
029534
029536
029537
029538
029539
029540
029541
029543
029545
029546
029547
029549
029550
029551
029552
029553
029555
029556
029557
029560
029567
029568
029569
029570
029571
029576
029577
029585
029586
029587
029588
029589
029592
029601
029613
029614
029615
029620
029621
029628
029630
029631
029632
029634
029636
029637
029638
029640
029641
029642
029643
029645
029646
029647
029648
029649
029650
029651
029652
029653
029655
029657
029658
029659
029660
029663
029666
029667
029668
029669
029670
029671
029672
029673
029674
029675
029676
029677
029678
029680
029681
029682
029683
029684
029687
029689
029691
029692
029693
029694
029695
029698
029700
029702
029703
029704
029707
029710
029711
029713
029714
029715
029716
029717
029723
029724
029726
029727
029728
029729
029730
029731
029732
029733
029734
029735
029736
029737
029739
029740
029745
029746
029748
029750
029752
029753
029754
029755
029758
029759
029760
029762
029764
029773
029774
029776
029777
029778
029779
029780
029783
029784
029785
029786
029787
029788
029789
029790
029792
029793
029802
029803
029804
029805
029806
029807
029808
029810
029811
029812
029813
029814
029816
029817
029818
029819
029820
029822
029823
029825
029826
029828
029829
029832
029833
029834
029835
029836
029837
029838
029842
029844
029845
029846
029852
029853
029854
029855
029856
029857
029858
029862
029863
029864
029865
029866
029867
029869
029870
029871
029872
029873
029874
029875
029876
029877
029878
029879
029880
029881
029882
029883
029884
029885
029886
029887
029888
029893
029894
029896
029897
029899
029900
029904
029905
029906
029920
029930
029932
029933
029934
029935
029936
029943
029944
029946
029947
029948
029949
029950
029951
029952
029962
029966
029975
029977
029978
029979
029980
029981
029982
029983
029984
029985
029986
029987
029988
029989
029990
029993
029996
029997
029998
029999
030003
030006
030007
030008
030011
030012
030018
030019
030020
030021
030025
030026
030030
030034
030035
030036
030037
030038
030039
030040
030041
030044
030045
030046
030047
030052
030053
030054
030055
030056
030057
030058
030059
030064
030067
030068
030069
030070
030071
030072
030073
030074
030075
030076
030077
030078
030079
030081
030082
030083
030084
030088
030093
030095
030096
030097
030098
030099
030100
030101
030105
030106
030116
030122
030123
030125
030126
030127
030128
030129
030130
030131
030132
030133
030135
030136
030137
030141
030142
030143
030144
030145
030146
030147
030148
030149
030150
030151
030156
030164
030165
030166
030167
030168
030170
030171
030172
030173
030174
030175
030177
030178
030179
030180
030183
030184
030191
030197
030198
030199
030200
030203
030204
030205
030206
030207
030208
030209
030210
030211
030212
030213
030214
030215
030216
030217
030223
030224
030225
030226
030228
030229
030230
030232
030233
030234
030236
030237
030238
030239
030240
030241
030242
030243
030248
030249
030250
030251
030260
030261
030263
030264
030267
030268
030269
030280
030282
030283
030284
030285
030286
030288
030290
030295
030300
030304
030305
030306
030307
030312
030313
030314
030316
030317
030320
030321
030322
030323
030334
030335
030336
030337
030338
030339
030340
030341
030343
030344
030345
030347
030348
030349
030350
030351
030354
030357
030358
030359
030360
030361
030362
030372
030373
030374
030375
030377
030378
030379
030380
030383
030384
030385
030386
030389
030390
030391
030397
030399
030400
030401
030402
030403
030404
030406
030407
030408
030409
030410
030411
030412
030415
030416
030417
030418
030419
030420
030423
030424
030429
030430
030431
030432
030433
030434
030435
030436
030437
030438
030439
030444
030445
030446
030448
030449
030453
030454
030460
030461
030462
030463
030464
030465
030466
030469
030470
030471
030472
030473
030474
030475
030476
030477
030479
030480
030481
030482
030483
030484
030485
030486
030487
030491
030493
030494
030495
030496
030497
030498
030499
030500
030505
030506
030508
030510
030511
030517
030518
030519
030523
030524
030525
030527
030528
030529
030531
030532
030535
030537
030538
030539
030541
030543
030544
030546
030548
030549
030551
030556
030562
030563
030564
030565
030567
030576
030577
030578
030579
030582
030585
030586
030588
030590
030591
030593
030594
030598
030599
030600
030601
030602
030603
030604
030605
030606
030607
030608
030609
030610
030611
030612
030613
030614
030615
030616
030619
030620
030621
030622
030624
030625
030626
030627
030629
030630
030631
030633
030634
030635
030638
030639
030640
030641
030642
030643
030644
030645
030646
030650
030651
030652
030653
030654
030655
030656
030657
030658
030659
030660
030661
030662
030663
030664
030665
030672
030676
030678
030679
030680
030681
030682
030683
030684
030685
030686
030687
030688
030689
030690
030691
030692
030693
030694
030695
030696
030700
030704
030705
030709
030710
030711
030712
030713
030714
030715
030716
030719
030720
030721
030722
030723
030724
030725
030726
030727
030728
030734
030735
030736
030737
030738
030739
030741
030743
030744
030745
030746
030747
030751
030752
030753
030754
030756
030763
030764
030765
030766
030767
030768
030769
030771
030773
030774
030775
030776
030779
030780
030781
030782
030788
030790
030791
030794
030795
030797
030800
030801
030802
030806
030807
030808
030809
030810
030811
030812
030813
030814
030817
030818
030819
030820
030821
030822
030823
030824
030825
030826
030827
030828
030829
030830
030831
030832
030833
030836
030838
030839
030841
030842
030843
030844
030845
030846
030847
030853
030856
030857
030858
030860
030861
030862
030863
030864
030865
030866
030867
030870
030875
030876
030877
030884
030885
030886
030887
030888
030893
030894
030899
030900
030901
030903
030904
030905
030906
030907
030908
030909
030910
030911
030912
030913
030914
030915
030916
030917
030918
030919
030920
030921
030922
030923
030924
030926
030928
030929
030930
030931
030932
030933
030934
030936
030937
030938
030939
030942
030943
030944
030945
030946
030947
030948
030949
030951
030954
030955
030956
030958
030960
030961
030962
030963
030964
030965
030966
030967
030970
030971
030972
030974
030976
030979
030980
030981
030982
030983
030984
030987
030988
030989
030990
030991
030992
030993
030995
030996
030997
030998
031000
031001
031002
031003
031004
031005
031006
031007
031008
031009
031012
031013
031014
031015
031017
031018
031019
031020
031021
031022
031023
031024
031025
031026
031027
031028
031029
031030
031031
031032
031033
031034
031035
031036
031039
031040
031041
031042
031044
031045
031046
031047
031048
031049
031050
031052
031053
031054
031055
031057
031058
031062
031063
031064
031067
031068
031069
031072
031076
031077
031078
031079
031080
031081
031083
031084
031085
031086
031087
031088
031089
031090
031091
031092
031094
031095
031096
031098
031105
031106
031109
031118
031120
031121
031123
031125
031127
031128
031129
031130
031134
031135
031136
031138
031139
031140
031142
031143
031144
031145
031146
031148
031151
031152
031153
031169
031170
031171
031174
031176
031177
031179
031180
031182
031184
031185
031186
031187
031188
031189
031191
031194
031195
031196
031197
031198
031199
031201
031202
031203
031204
031205
031206
031207
031208
031210
031211
031215
031216
031217
031218
031219
031222
031232
031235
031236
031237
031238
031239
031244
031245
031246
031247
031248
031249
031250
031251
031252
031253
031254
031255
031258
031259
031260
031261
031262
031263
031264
031268
031270
031271
031272
031273
031278
031285
031286
031287
031288
031289
031290
031291
031292
031293
031295
031296
031297
031298
031299
031300
031301
031310
031312
031313
031314
031315
031316
031317
031318
031319
031320
031321
031322
031323
031324
031325
031326
031327
031328
031332
031333
031334
031335
031336
031337
031338
031339
031340
031341
031342
031343
031344
031345
031346
031347
031348
031349
031350
031352
031353
031354
031359
031360
031361
031362
031363
031364
031365
031368
031369
031370
031371
031374
031375
031376
031380
031381
031383
031384
031385
031386
031387
031388
031389
031390
031391
031392
031393
031394
031395
031396
031402
031403
031404
031411
031412
031413
031414
031415
031416
031417
031419
031420
031421
031422
031423
031424
031425
031429
031444
031445
031446
031453
031454
031455
031456
031457
031458
031459
031460
031461
031462
031464
031468
031469
031470
031471
031473
031474
031475
031476
031477
031478
031479
031480
031481
031482
031483
031484
031485
031486
031487
031489
031490
031491
031492
031494
031495
031496
031498
031499
031500
031501
031502
031509
031510
031511
031512
031513
031514
031515
031516
031517
031518
031519
031522
031526
031527
031532
031533
031534
031535
031536
031537
031538
031539
031540
031541
031542
031543
031545
031546
031547
031548
031549
031550
031551
031552
031553
031556
031559
031562
031563
031564
031565
031566
031567
031568
031572
031573
031574
031575
031576
031577
031578
031579
031588
031594
031595
031598
031599
031602
031607
031608
031609
031610
031611
031612
031613
031614
031616
031617
031622
031624
031625
031626
031627
031628
031629
031630
031631
031632
031633
031634
031637
031638
031639
031640
031641
031645
031646
031648
031653
031654
031655
031656
031658
031659
031660
031663
031664
031665
031666
031667
031668
031669
031670
031671
031673
031675
031679
031680
031681
031682
031683
031684
031685
031686
031688
031689
031695
031696
031697
031698
031701
031702
031703
031704
031708
031709
031710
031711
031712
031715
031716
031717
031718
031719
031720
031722
031723
031724
031725
031727
031728
031729
031730
031731
031732
031733
031735
031739
031742
031743
031744
031745
031754
031755
031757
031758
031759
031760
031761
031762
031763
031765
031766
031767
031768
031769
031770
031771
031773
031774
031775
031776
031778
031779
031780
031781
031782
031783
031785
031786
031787
031788
031789
031790
031791
031793
031796
031797
031798
031799
031800
031801
031802
031803
031806
031807
031808
031809
031810
031811
031812
031813
031814
031815
031816
031817
031818
031819
031821
031822
031823
031824
031825
031827
031828
031829
031830
031831
031832
031833
031834
031835
031836
031837
031838
031840
031841
031842
031843
031844
031848
031849
031851
031852
031853
031854
031855
031856
031857
031858
031859
031861
031862
031863
031864
031865
031866
031867
031869
031871
031872
031873
031874
031875
031876
031879
031880
031881
031882
031883
031884
031885
031887
031888
031889
031891
031892
031893
031894
031895
031896
031897
031898
031901
031902
031903
031904
031905
031907
031908
031909
031910
031911
031916
031917
031918
031922
031923
031924
031926
031931
031934
031937
031943
031946
031948
031950
031951
031953
031954
031955
031958
031964
031965
031967
031968
031969
031970
031971
031972
031973
031974
031975
031976
031977
031979
031980
031981
031983
031984
031985
031986
031987
031991
031992
031996
032005
032006
032007
032008
032009
032010
032012
032013
032014
032015
032016
032017
032019
032020
032023
032024
032025
032026
032027
032028
032029
032030
032032
032033
032037
032038
032039
032040
032041
032042
032043
032060
032062
032064
032065
032066
032067
032068
032069
032070
032074
032076
032081
032083
032084
032089
032090
032091
032093
032094
032095
032096
032097
032098
032099
032100
032102
032103
032104
032105
032106
032112
032114
032116
032119
032120
032122
032123
032125
032126
032127
032128
032129
032130
032131
032133
032134
032135
032136
032137
032138
032139
032141
032142
032143
032144
032145
032146
032147
032148
032149
032150
032151
032152
032153
032154
032160
032161
032162
032163
032164
032165
032168
032169
032173
032174
032176
032177
032179
032180
032181
032182
032183
032186
032187
032189
032194
032196
032197
032198
032199
032200
032201
032202
032203
032205
032206
032207
032208
032216
032217
032220
032221
032222
032223
032224
032225
032226
032227
032228
032234
032237
032239
032240
032242
032243
032247
032251
032253
032255
032256
032257
032259
032261
032267
032268
032269
032270
032271
032272
032274
032275
032276
032277
032286
032288
032289
032290
032291
032292
032293
032294
032295
032296
032298
032299
032300
032301
032302
032303
032304
032305
032306
032307
032308
032309
032310
032311
032312
032314
032317
032318
032319
032324
032325
032326
032327
032328
032329
032330
032331
032332
032333
032334
032336
032338
032339
032340
032343
032344
032345
032346
032353
032356
032357
032358
032359
032362
032363
032364
032366
032367
032368
032369
032372
032374
032375
032376
032377
032379
032380
032384
032397
032399
032400
032402
032403
032404
032405
032406
032408
032409
032410
032411
032412
032413
032414
032415
032416
032417
032418
032419
032420
032424
032426
032431
032434
032435
032436
032437
032439
032440
032441
032442
032444
032446
032448
032449
032450
032451
032452
032453
032455
032456
032457
032458
032459
032460
032461
032462
032463
032464
032465
032466
032467
032468
032470
032473
032474
032475
032476
032477
032478
032482
032490
032491
032499
032500
032501
032502
032503
032504
032505
032506
032508
032509
032510
032511
032512
032513
032516
032517
032524
032525
032529
032530
032534
032535
032537
032538
032539
032540
032541
032542
032543
032544
032545
032546
032547
032548
032549
032550
032551
032552
032554
032555
032558
032559
032560
032561
032562
032563
032564
032565
032566
032567
032568
032569
032570
032572
032573
032576
032577
032578
032579
032580
032581
032582
032583
032588
032589
032590
032594
032595
032596
032599
032602
032609
032610
032614
032616
032617
032618
032620
032621
032622
032623
032624
032625
032627
032628
032629
032630
032631
032632
032633
032634
032635
032638
032640
032641
032648
032649
032650
032651
032652
032653
032654
032655
032656
032657
032658
032659
032660
032661
032662
032663
032664
032665
032666
032667
032668
032669
032672
032677
032678
032679
032680
032681
032682
032683
032685
032686
032687
032688
032689
032690
032691
032699
032700
032701
032702
032703
032704
032705
032706
032707
032709
032710
032712
032713
032714
032715
032716
032718
032719
032720
032721
032722
032723
032724
032729
032730
032731
032732
032734
032736
032740
032741
032742
032745
032746
032747
032748
032750
032751
032752
032753
032754
032755
032756
032757
032758
032759
032760
032761
032762
032763
032766
032769
032772
032773
032774
032775
032779
032785
032787
032788
032795
032796
032801
032803
032804
032813
032814
032815
032816
032818
032819
032820
032822
032823
032824
032825
032826
032828
032830
032831
032832
032833
032834
032835
032836
032838
032839
032840
032841
032842
032844
032845
032846
032847
032848
032850
032851
032852
032853
032854
032861
032862
032863
032864
032866
032868
032869
032870
032871
032872
032873
032874
032875
032876
032877
032879
032881
032882
032883
032884
032885
032886
032887
032888
032891
032894
032895
032897
032898
032900
032901
032902
032903
032904
032905
032906
032907
032908
032909
032916
032919
032920
032921
032922
032923
032924
032925
032926
032927
032929
032930
032931
032932
032933
032935
032936
032937
032938
032939
032941
032944
032947
032948
032949
032950
032951
032952
032953
032954
032956
032957
032958
032959
032960
032961
032962
032970
032972
032973
032974
032975
032976
032977
032978
032979
032980
032981
032982
032983
032984
032985
032986
032987
032988
032990
032991
032993
032997
033002
033003
033004
033006
033007
033008
033009
033010
033011
033012
033013
033014
033015
033016
033017
033018
033019
033020
033023
033024
033025
033026
033027
033028
033029
033030
033031
033033
033034
033035
033036
033038
033039
033040
033041
033042
033043
033045
033046
033047
033048
033051
033052
033053
033057
033058
033059
033060
033061
033062
033072
033073
033075
033076
033080
033082
033083
033084
033085
033086
033087
033089
033094
033095
033096
033097
033098
033099
033100
033101
033102
033103
033104
033105
033106
033107
033108
033111
033116
033119
033124
033125
033129
033130
033131
033132
033133
033134
033135
033140
033143
033144
033145
033146
033147
033148
033149
033154
033155
033156
033158
033159
033161
033162
033165
033166
033168
033169
033171
033176
033197
033198
033199
033200
033201
033202
033203
033204
033205
033207
033208
033209
033210
033211
033212
033216
033224
033225
033226
033227
033228
033229
033230
033231
033232
033233
033234
033235
033236
033237
033238
033239
033240
033241
033242
033243
033244
033245
033246
033247
033248
033249
033250
033251
033252
033253
033254
033258
033259
033260
033262
033263
033266
033267
033268
033271
033272
033273
033274
033275
033278
033279
033280
033281
033282
033283
033284
033285
033287
033288
033289
033290
033291
033292
033293
033294
033295
033296
033297
033298
033299
033300
033301
033302
033305
033307
033308
033309
033310
033312
033313
033314
033315
033316
033317
033319
033321
033323
033324
033325
033326
033327
033335
033341
033343
033345
033351
033352
033353
033354
033355
033356
033357
033358
033359
033360
033362
033363
033364
033365
033368
033369
033375
033376
033377
033378
033379
033382
033385
033392
033395
033396
033397
033406
033407
033408
033409
033410
033411
033412
033413
033416
033417
033418
033420
033421
033422
033423
033424
033425
033426
033428
033430
033432
033433
033434
033435
033436
033437
033438
033443
033444
033445
033446
033447
033448
033449
033450
033451
033452
033453
033454
033455
033456
033457
033458
033460
033461
033464
033466
033469
033470
033476
033482
033483
033484
033485
033486
033488
033490
033491
033492
033493
033494
033495
033496
033497
033498
033499
033500
033501
033503
033504
033507
033508
033509
033510
033512
033514
033515
033516
033517
033518
033519
033520
033521
033522
033523
033524
033526
033528
033531
033532
033533
033534
033535
033536
033537
033538
033539
033540
033541
033542
033543
033544
033545
033546
033547
033548
033550
033551
033552
033553
033554
033555
033556
033557
033558
033560
033561
033563
033568
033577
033580
033581
033587
033589
033590
033591
033592
033593
033594
033595
033596
033597
033598
033605
033606
033618
033619
033620
033621
033625
033630
033631
033633
033634
033638
033640
033641
033647
033648
033649
033650
033651
033652
033653
033654
033655
033657
033658
033659
033660
033661
033666
033668
033669
033671
033672
033677
033678
033679
033681
033683
033684
033685
033686
033687
033688
033689
033690
033691
033692
033693
033695
033696
033698
033700
033701
033702
033703
033704
033705
033706
033707
033708
033709
033710
033712
033728
033729
033730
033731
033732
033733
033734
033735
033736
033737
033741
033743
033744
033745
033746
033748
033750
033751
033759
033761
033763
033764
033765
033766
033772
033783
033786
033787
033788
033789
033793
033794
033795
033796
033797
033798
033799
033801
033802
033803
033804
033805
033806
033807
033808
033809
033810
033811
033812
033813
033815
033821
033823
033825
033826
033831
033832
033835
033843
033846
033848
033849
033850
033851
033852
033853
033856
033857
033858
033860
033861
033862
033863
033864
033865
033866
033867
033868
033869
033870
033871
033872
033873
033874
033875
033876
033877
033878
033879
033880
033881
033882
033883
033884
033885
033887
033893
033894
033895
033896
033897
033898
033899
033900
033901
033902
033904
033905
033906
033907
033908
033909
033910
033911
033912
033913
033914
033915
033916
033917
033918
033919
033920
033921
033922
033923
033924
033925
033926
033927
033928
033929
033930
033931
033932
033933
033934
033935
033936
033937
033938
033939
033940
033941
033942
033943
033944
033947
033949
033951
033952
033953
033954
033955
033956
033958
033959
033960
033961
033962
033963
033964
033965
033966
033970
033971
033973
033976
033977
033978
033979
033981
033984
033989
033990
033991
033992
033993
033995
034004
034007
034015
034018
034019
034020
034021
034022
034023
034024
034026
034027
034028
034029
034030
034031
034032
034033
034034
034035
034036
034037
034038
034039
034040
034041
034050
034051
034052
034053
034054
034055
034057
034058
034059
034060
034061
034065
034069
034072
034094
034096
034098
034101
034102
034103
034104
034105
034109
034112
034113
034114
034117
034118
034119
034121
034122
034123
034124
034130
034131
034132
034133
034134
034135
034136
034137
034138
034141
034143
034144
034145
034146
034147
034148
034149
034150
034151
034152
034153
034155
034156
034157
034158
034159
034160
034161
034162
034163
034164
034165
034166
034167
034168
034169
034170
034171
034172
034173
034174
034175
034177
034178
034179
034180
034187
034188
034189
034193
034196
034198
034199
034200
034201
034202
034203
034204
034205
034206
034207
034208
034209
034213
034214
034215
034216
034217
034219
034220
034224
034225
034227
034228
034229
034230
034233
034238
034239
034242
034243
034244
034245
034251
034259
034260
034261
034262
034263
034264
034266
034267
034268
034269
034271
034288
034290
034291
034292
034294
034296
034297
034298
034300
034301
034302
034303
034304
034305
034306
034308
034309
034310
034311
034312
034313
034314
034315
034316
034317
034318
034319
034320
034321
034322
034326
034327
034329
034332
034333
034335
034340
034341
034343
034344
034345
034348
034349
034350
034351
034352
034353
034354
034355
034356
034357
034358
034362
034363
034367
034369
034370
034371
034372
034373
034375
034376
034378
034379
034385
034387
034388
034389
034390
034391
034392
034393
034394
034395
034399
034400
034401
034408
034412
034413
034414
034416
034417
034420
034421
034422
034426
034427
034428
034429
034430
034431
034433
034434
034435
034436
034440
034441
034443
034444
034445
034446
034450
034452
034453
034454
034455
034456
034457
034458
034459
034460
034461
034462
034463
034464
034465
034466
034467
034477
034479
034480
034482
034483
034484
034485
034486
034487
034488
034490
034491
034493
034494
034495
034496
034500
034502
034503
034504
034505
034506
034507
034508
034509
034510
034511
034515
034516
034517
034518
034519
034520
034521
034522
034523
034524
034525
034526
034528
034529
034530
034531
034532
034533
034534
034535
034539
034540
034543
034544
034546
034547
034552
034554
034555
034556
034562
034563
034564
034565
034568
034570
034571
034572
034573
034574
034579
034580
034582
034585
034586
034591
034593
034594
034595
034596
034597
034598
034599
034600
034601
034606
034607
034611
034612
034613
034614
034616
034617
034618
034619
034620
034621
034622
034627
034628
034629
034630
034631
034636
034637
034638
034641
034649
034653
034654
034655
034656
034657
034658
034660
034661
034666
034668
034669
034672
034674
034676
034677
034678
034680
034682
034684
034686
034688
034691
034698
034699
034700
034701
034702
034703
034704
034706
034707
034708
034709
034710
034711
034712
034713
034714
034715
034716
034718
034719
034722
034723
034724
034726
034727
034730
034731
034732
034733
034734
034743
034756
034758
034759
034760
034768
034769
034770
034771
034772
034773
034777
034778
034780
034782
034783
034784
034785
034786
034787
034788
034791
034792
034795
034796
034798
034799
034801
034804
034810
034811
034818
034819
034820
034822
034823
034826
034827
034828
034829
034830
034831
034832
034833
034834
034835
034836
034837
034838
034839
034840
034841
034842
034843
034844
034845
034846
034847
034848
034850
034851
034859
034860
034861
034862
034864
034865
034870
034871
034872
034873
034877
034882
034883
034884
034885
034886
034887
034888
034889
034890
034891
034892
034893
034894
034895
034896
034897
034898
034899
034900
034902
034903
034904
034905
034906
034907
034908
034911
034913
034914
034915
034916
034917
034922
034923
034924
034925
034926
034927
034928
034930
034931
034932
034933
034934
034935
034936
034939
034940
034941
034942
034944
034945
034946
034947
034948
034949
034951
034954
034955
034956
034957
034960
034961
034962
034963
034966
034967
034968
034969
034970
034972
034973
034974
034975
034976
034977
034979
034980
034981
034982
034984
034985
034989
034997
035001
035005
035006
035007
035008
035009
035010
035013
035014
035017
035024
035025
035026
035027
035028
035030
035031
035033
035034
035035
035036
035037
035038
035039
035040
035041
035042
035043
035044
035045
035046
035047
035048
035049
035050
035051
035052
035053
035054
035056
035057
035058
035059
035060
035061
035062
035063
035064
035072
035073
035074
035075
035076
035077
035078
035081
035082
035083
035084
035085
035086
035087
035088
035089
035091
035092
035093
035094
035095
035096
035097
035099
035100
035101
035102
035103
035104
035105
035106
035107
035109
035110
035112
035113
035117
035122
035123
035124
035127
035128
035130
035133
035134
035137
035142
035147
035149
035152
035153
035154
035155
035158
035160
035161
035162
035163
035164
035165
035167
035168
035169
035170
035171
035172
035173
035174
035175
035176
035178
035179
035180
035184
035185
035186
035189
035190
035192
035195
035196
035197
035198
035199
035201
035202
035203
035204
035205
035206
035207
035208
035209
035210
035211
035212
035213
035214
035216
035223
035225
035227
035228
035229
035230
035231
035234
035235
035242
035244
035247
035249
035252
035253
035254
035255
035256
035257
035258
035265
035266
035267
035268
035269
035270
035271
035272
035273
035274
035275
035276
035279
035280
035281
035282
035283
035284
035285
035286
035287
035295
035296
035297
035298
035299
035300
035301
035302
035303
035306
035310
035313
035314
035315
035317
035318
035319
035320
035321
035322
035325
035326
035327
035329
035330
035331
035332
035333
035334
035335
035338
035339
035340
035341
035345
035347
035349
035350
035351
035352
035353
035354
035362
035363
035364
035365
035366
035367
035369
035372
035373
035374
035375
035377
035378
035379
035381
035382
035383
035384
035385
035386
035387
035390
035391
035395
035397
035398
035399
035400
035401
035404
035406
035409
035411
035412
035413
035414
035424
035425
035426
035427
035428
035429
035430
035431
035432
035433
035434
035435
035436
035437
035438
035439
035440
035441
035442
035443
035447
035449
035450
035451
035452
035453
035454
035457
035458
035459
035462
035480
035481
035482
035484
035485
035486
035487
035488
035489
035490
035491
035492
035493
035498
035499
035500
035501
035502
035503
035504
035505
035506
035508
035510
035511
035512
035513
035514
035515
035516
035517
035518
035519
035521
035523
035524
035525
035526
035535
035537
035538
035539
035540
035541
035542
035543
035544
035547
035548
035549
035550
035551
035553
035554
035555
035560
035561
035564
035565
035568
035575
035576
035577
035578
035579
035580
035581
035585
035587
035590
035591
035592
035593
035594
035595
035596
035599
035600
035601
035602
035603
035604
035605
035606
035607
035608
035609
035610
035611
035612
035613
035614
035615
035617
035621
035622
035623
035624
035626
035627
035629
035630
035631
035632
035633
035634
035635
035644
035648
035650
035651
035652
035653
035654
035656
035657
035659
035660
035661
035662
035663
035664
035665
035666
035667
035668
035669
035670
035671
035672
035673
035674
035675
035676
035677
035678
035679
035680
035681
035682
035683
035684
035685
035686
035687
035688
035690
035691
035694
035697
035701
035702
035705
035706
035707
035708
035709
035710
035711
035713
035714
035715
035716
035717
035719
035720
035721
035722
035723
035724
035725
035726
035727
035728
035729
035730
035731
035732
035733
035734
035735
035736
035737
035738
035753
035754
035755
035757
035758
035759
035760
035761
035762
035763
035764
035765
035767
035768
035769
035772
035773
035774
035777
035778
035779
035780
035781
035782
035783
035784
035785
035786
035789
035793
035797
035799
035800
035811
035812
035815
035816
035817
035818
035820
035821
035822
035824
035825
035826
035827
035828
035829
035833
035834
035835
035836
035837
035839
035841
035842
035846
035848
035849
035850
035856
035859
035860
035861
035862
035863
035864
035869
035870
035871
035872
035875
035876
035877
035878
035879
035880
035881
035882
035883
035884
035885
035886
035887
035888
035889
035890
035891
035902
035903
035904
035905
035906
035907
035909
035910
035911
035912
035913
035914
035917
035919
035920
035921
035924
035925
035926
035927
035928
035929
035930
035933
035934
035936
035937
035938
035939
035944
035945
035946
035951
035952
035953
035954
035955
035957
035958
035959
035960
035961
035962
035963
035964
035965
035968
035969
035972
035975
035976
035977
035978
035979
035981
035983
035984
035985
035986
035987
035988
035989
035990
035991
035992
035993
035994
035995
035996
035998
036000
036001
036002
036003
036004
036005
036006
036007
036009
036010
036011
036012
036013
036015
036016
036017
036018
036019
036020
036021
036022
036023
036024
036025
036026
036027
036028
036030
036032
036033
036034
036035
036036
036037
036038
036039
036041
036049
036051
036053
036054
036055
036056
036057
036058
036059
036060
036061
036062
036063
036064
036065
036066
036067
036068
036069
036070
036071
036072
036073
036075
036076
036077
036078
036079
036080
036081
036082
036083
036084
036090
036092
036093
036094
036095
036100
036101
036102
036103
036104
036105
036106
036107
036108
036110
036111
036112
036118
036119
036120
036121
036122
036123
036124
036125
036126
036127
036130
036131
036140
036142
036145
036146
036147
036148
036149
036150
036151
036152
036153
036155
036156
036157
036158
036159
036160
036163
036164
036165
036166
036167
036168
036169
036170
036171
036172
036173
036174
036177
036179
036181
036182
036183
036184
036185
036188
036190
036191
036192
036194
036195
036196
036201
036203
036204
036205
036206
036213
036214
036215
036216
036217
036218
036219
036220
036222
036223
036224
036225
036226
036227
036228
036229
036230
036231
036232
036233
036234
036235
036236
036237
036239
036240
036241
036242
036243
036245
036246
036247
036248
036249
036250
036251
036252
036253
036254
036258
036261
036262
036263
036265
036266
036267
036268
036269
036270
036271
036272
036277
036278
036279
036280
036281
036282
036286
036287
036288
036290
036291
036293
036294
036295
036296
036297
036298
036299
036300
036301
036305
036306
036307
036308
036309
036310
036311
036313
036315
036317
036318
036319
036322
036324
036325
036326
036327
036328
036329
036330
036331
036332
036333
036334
036335
036336
036338
036340
036342
036343
036344
036345
036346
036347
036348
036349
036350
036351
036352
036353
036354
036355
036356
036359
036362
036370
036371
036372
036373
036376
036383
036385
036386
036387
036388
036390
036391
036392
036393
036394
036395
036396
036398
036399
036400
036401
036402
036405
036407
036415
036417
036418
036419
036424
036426
036428
036429
036430
036431
036432
036433
036434
036436
036437
036438
036439
036440
036441
036443
036444
036446
036447
036448
036453
036458
036461
036462
036463
036464
036465
036466
036467
036468
036469
036471
036472
036480
036482
036484
036489
036494
036496
036503
036505
036506
036507
036508
036513
036519
036520
036521
036522
036523
036524
036525
036526
036527
036528
036532
036533
036534
036535
036536
036537
036538
036539
036543
036544
036545
036546
036547
036548
036549
036550
036553
036555
036559
036560
036561
036562
036563
036564
036565
036566
036567
036569
036570
036571
036572
036573
036575
036576
036577
036578
036579
036580
036581
036582
036583
036584
036585
036586
036587
036588
036589
036590
036591
036592
036593
036594
036595
036596
036597
036598
036599
036600
036601
036603
036607
036608
036609
036614
036617
036618
036620
036621
036622
036623
036625
036626
036627
036628
036629
036630
036631
036632
036638
036639
036640
036641
036643
036645
036648
036651
036654
036655
036656
036657
036658
036659
036660
036661
036663
036664
036665
036666
036667
036668
036670
036671
036672
036674
036675
036676
036677
036678
036679
036680
036681
036682
036683
036684
036685
036686
036687
036692
036694
036696
036697
036698
036699
036700
036701
036702
036703
036711
036712
036713
036714
036715
036716
036717
036718
036719
036720
036721
036722
036723
036724
036725
036726
036727
036728
036733
036736
036737
036758
036759
036760
036761
036762
036763
036764
036767
036768
036771
036773
036774
036775
036778
036779
036781
036783
036784
036785
036786
036794
036795
036801
036803
036805
036806
036807
036808
036809
036810
036811
036812
036813
036814
036815
036816
036817
036818
036819
036820
036822
036823
036827
036830
036831
036832
036833
036836
036838
036839
036840
036841
036842
036847
036848
036849
036850
036851
036852
036853
036854
036855
036856
036857
036858
036859
036860
036861
036862
036863
036864
036865
036866
036867
036869
036870
036873
036874
036875
036876
036877
036881
036882
036886
036887
036889
036891
036894
036896
036897
036898
036899
036901
036902
036903
036904
036905
036906
036907
036908
036909
036911
036912
036915
036916
036917
036918
036919
036920
036921
036922
036924
036927
036929
036930
036936
036938
036939
036941
036942
036943
036944
036947
036948
036949
036950
036951
036952
036953
036954
036955
036956
036958
036961
036962
036963
036964
036965
036966
036968
036969
036970
036971
036973
036974
036977
036978
036979
036986
036987
036988
036991
036992
036996
036999
037010
037011
037013
037014
037015
037016
037017
037018
037019
037020
037021
037022
037024
037025
037040
037050
037052
037055
037056
037057
037058
037059
037060
037061
037065
037066
037067
037068
037070
037071
037072
037073
037074
037079
037080
037083
037084
037086
037091
037092
037095
037096
037100
037101
037103
037104
037106
037107
037108
037109
037110
037111
037112
037113
037114
037115
037116
037120
037121
037122
037123
037125
037134
037138
037140
037141
037142
037143
037145
037146
037147
037148
037149
037150
037151
037152
037154
037156
037157
037158
037159
037160
037161
037162
037163
037164
037167
037168
037169
037170
037171
037172
037173
037176
037177
037178
037179
037180
037185
037187
037190
037191
037192
037193
037194
037195
037196
037197
037198
037200
037204
037205
037208
037209
037211
037212
037213
037215
037222
037223
037224
037225
037229
037230
037231
037233
037234
037236
037237
037238
037239
037240
037242
037243
037244
037245
037246
037248
037249
037250
037251
037252
037253
037254
037256
037258
037259
037260
037262
037267
037268
037269
037270
037271
037272
037273
037274
037275
037276
037277
037279
037280
037281
037282
037283
037284
037287
037288
037289
037292
037293
037294
037295
037297
037300
037302
037304
037305
037306
037309
037312
037313
037314
037315
037319
037320
037321
037322
037323
037324
037325
037329
037330
037331
037332
037333
037334
037335
037336
037337
037338
037339
037341
037342
037343
037344
037345
037346
037347
037348
037349
037357
037358
037359
037360
037361
037362
037364
037365
037366
037367
037368
037369
037370
037371
037372
037373
037374
037375
037376
037379
037382
037383
037384
037385
037388
037390
037391
037392
037398
037399
037400
037401
037402
037403
037404
037405
037406
037407
037408
037410
037411
037412
037413
037414
037415
037416
037417
037418
037419
037420
037424
037425
037429
037431
037433
037434
037435
037436
037437
037438
037439
037440
037442
037443
037444
037447
037448
037472
037473
037476
037477
037478
037479
037480
037481
037482
037484
037485
037486
037495
037496
037498
037499
037500
037501
037502
037503
037504
037505
037509
037513
037514
037515
037516
037517
037518
037519
037520
037521
037522
037527
037528
037529
037531
037540
037541
037543
037544
037545
037546
037547
037548
037550
037551
037552
037553
037556
037563
037564
037565
037566
037569
037570
037571
037573
037574
037575
037576
037583
037590
037591
037592
037594
037595
037596
037598
037603
037604
037605
037606
037607
037611
037612
037614
037615
037616
037618
037621
037622
037623
037624
037625
037626
037627
037630
037631
037634
037635
037637
037639
037640
037643
037644
037647
037648
037649
037652
037655
037656
037657
037658
037665
037666
037667
037668
037669
037670
037671
037672
037673
037674
037678
037680
037681
037682
037683
037684
037685
037686
037687
037688
037689
037690
037691
037692
037693
037694
037695
037696
037697
037698
037699
037700
037701
037704
037705
037706
037707
037708
037709
037710
037711
037713
037714
037715
037716
037717
037718
037720
037722
037723
037730
037731
037732
037733
037734
037736
037737
037738
037739
037741
037743
037744
037747
037756
037757
037758
037759
037760
037761
037762
037763
037766
037771
037772
037773
037774
037775
037776
037777
037778
037780
037781
037783
037784
037785
037786
037787
037789
037790
037791
037793
037795
037796
037797
037798
037800
037801
037802
037804
037805
037806
037807
037808
037810
037811
037812
037813
037814
037815
037817
037819
037820
037821
037822
037823
037824
037825
037826
037827
037828
037829
037830
037831
037832
037833
037834
037835
037839
037840
037841
037842
037843
037844
037845
037846
037847
037848
037849
037850
037852
037853
037854
037861
037862
037863
037866
037867
037872
037873
037874
037875
037876
037877
037878
037879
037880
037881
037882
037883
037884
037885
037886
037887
037888
037890
037892
037894
037895
037904
037905
037906
037907
037909
037910
037911
037912
037913
037914
037915
037917
037918
037919
037920
037921
037922
037923
037924
037925
037926
037927
037928
037929
037930
037931
037933
037934
037936
037937
037938
037939
037940
037942
037943
037944
037945
037946
037947
037950
037953
037954
037955
037956
037958
037959
037960
037961
037962
037963
037964
037965
037966
037967
037968
037969
037970
037973
037977
037981
037982
037993
037994
037995
038001
038002
038008
038009
038010
038012
038013
038014
038015
038016
038018
038019
038020
038021
038022
038023
038024
038025
038027
038028
038029
038030
038031
038037
038048
038049
038050
038051
038052
038053
038054
038055
038056
038057
038058
038059
038060
038061
038062
038063
038064
038067
038071
038073
038080
038083
038084
038085
038086
038087
038088
038089
038090
038091
038092
038093
038094
038095
038097
038099
038105
038109
038111
038116
038117
038118
038119
038121
038122
038123
038124
038125
038126
038127
038135
038136
038137
038138
038139
038140
038141
038142
038143
038144
038145
038146
038147
038148
038149
038150
038151
038152
038153
038157
038158
038159
038160
038167
038168
038169
038170
038171
038172
038173
038174
038175
038176
038177
038178
038179
038180
038181
038182
038183
038185
038187
038188
038189
038191
038194
038198
038202
038204
038207
038208
038209
038210
038211
038212
038213
038216
038217
038218
038219
038220
038221
038223
038230
038231
038232
038239
038240
038244
038245
038247
038248
038249
038250
038251
038253
038254
038255
038256
038257
038258
038261
038262
038265
038266
038268
038269
038270
038271
038274
038275
038278
038279
038281
038283
038284
038285
038286
038290
038291
038292
038293
038294
038295
038296
038297
038298
038299
038300
038301
038302
038303
038304
038309
038310
038311
038314
038315
038316
038317
038318
038319
038320
038321
038322
038323
038324
038337
038340
038341
038342
038344
038346
038350
038351
038361
038362
038363
038367
038370
038371
038372
038373
038374
038375
038377
038379
038389
038391
038399
038400
038401
038402
038403
038404
038405
038406
038407
038408
038410
038412
038415
038416
038417
038418
038419
038420
038421
038422
038424
038425
038426
038427
038428
038429
038430
038431
038432
038433
038434
038435
038437
038439
038440
038441
038442
038443
038444
038445
038446
038447
038448
038449
038450
038451
038452
038453
038454
038455
038457
038458
038461
038464
038466
038467
038468
038469
038470
038471
038472
038474
038476
038477
038479
038482
038487
038488
038491
038492
038493
038494
038495
038496
038497
038498
038507
038509
038510
038511
038512
038513
038514
038518
038519
038520
038521
038522
038523
038525
038526
038527
038528
038531
038532
038534
038535
038536
038537
038538
038540
038544
038545
038546
038547
038548
038551
038552
038553
038555
038558
038559
038560
038561
038563
038564
038565
038570
038571
038572
038573
038576
038577
038578
038579
038580
038581
038583
038584
038588
038589
038593
038594
038595
038596
038597
038598
038599
038600
038601
038602
038603
038604
038605
038606
038610
038611
038615
038616
038617
038618
038619
038620
038621
038622
038623
038624
038625
038626
038627
038628
038630
038634
038635
038636
038639
038640
038641
038644
038652
038655
038656
038657
038664
038669
038670
038671
038672
038673
038674
038678
038679
038682
038683
038684
038685
038686
038691
038692
038693
038694
038695
038697
038702
038703
038704
038705
038706
038707
038708
038709
038712
038713
038714
038715
038716
038717
038719
038720
038721
038722
038723
038724
038725
038735
038736
038738
038740
038743
038746
038754
038755
038756
038757
038758
038759
038760
038763
038764
038765
038766
038767
038768
038769
038770
038771
038772
038773
038774
038775
038776
038777
038779
038780
038781
038782
038783
038786
038787
038789
038790
038791
038793
038794
038795
038796
038797
038798
038799
038800
038801
038804
038805
038806
038807
038814
038815
038816
038817
038818
038819
038820
038821
038822
038823
038824
038825
038828
038833
038837
038840
038841
038844
038845
038847
038848
038851
038852
038853
038854
038855
038856
038857
038858
038860
038861
038862
038863
038864
038865
038866
038868
038869
038870
038873
038874
038875
038877
038878
038881
038882
038883
038888
038892
038893
038894
038895
038896
038897
038898
038899
038901
038902
038903
038904
038905
038906
038909
038910
038911
038915
038916
038917
038919
038920
038922
038923
038924
038925
038928
038942
038947
038948
038952
038953
038961
038962
038963
038964
038965
038966
038967
038968
038969
038970
038971
038972
038973
038974
038975
038976
038977
038978
038979
038980
038981
038983
038984
038985
038986
038987
038988
038989
038990
038992
038994
038995
038996
038999
039001
039002
039003
039004
039005
039006
039007
039008
039009
039010
039011
039012
039013
039014
039015
039016
039017
039018
039019
039020
039021
039022
039023
039024
039025
039026
039028
039029
039030
039031
039032
039033
039034
039035
039036
039038
039041
039042
039043
039044
039045
039047
039048
039049
039050
039051
039053
039054
039055
039056
039057
039058
039059
039061
039062
039063
039065
039066
039067
039068
039069
039070
039071
039072
039073
039074
039075
039076
039077
039079
039080
039081
039085
039089
039090
039091
039092
039093
039094
039095
039096
039099
039100
039101
039103
039107
039108
039109
039110
039111
039119
039120
039124
039125
039126
039127
039128
039129
039130
039131
039132
039133
039136
039137
039138
039139
039140
039141
039142
039143
039144
039145
039146
039147
039150
039151
039155
039156
039159
039160
039161
039162
039163
039164
039166
039167
039168
039169
039170
039171
039172
039173
039174
039176
039178
039179
039180
039181
039182
039184
039185
039186
039187
039191
039192
039194
039195
039197
039201
039202
039203
039207
039211
039214
039215
039216
039217
039218
039219
039220
039221
039222
039223
039224
039225
039226
039227
039228
039229
039230
039231
039232
039233
039234
039235
039236
039237
039238
039239
039241
039242
039243
039244
039245
039247
039248
039249
039250
039251
039252
039253
039256
039258
039259
039267
039268
039274
039275
039282
039283
039284
039285
039287
039288
039289
039290
039292
039304
039305
039307
039308
039311
039312
039313
039314
039315
039316
039317
039318
039321
039322
039323
039324
039325
039326
039327
039328
039329
039330
039331
039332
039334
039335
039336
039337
039345
039349
039350
039351
039355
039356
039357
039359
039361
039363
039364
039365
039367
039368
039369
039370
039371
039372
039373
039374
039375
039376
039377
039378
039379
039381
039382
039383
039385
039386
039387
039388
039389
039390
039391
039392
039393
039395
039397
039404
039405
039406
039407
039408
039409
039410
039412
039414
039417
039419
039420
039422
039423
039424
039425
039426
039427
039428
039431
039435
039436
039437
039438
039439
039440
039441
039445
039447
039448
039449
039450
039451
039452
039455
039465
039466
039467
039468
039469
039470
039471
039475
039476
039480
039486
039487
039488
039492
039493
039494
039495
039496
039497
039498
039499
039500
039501
039502
039503
039505
039511
039525
039527
039528
039534
039536
039538
039541
039542
039543
039544
039546
039547
039548
039554
039559
039560
039561
039562
039563
039564
039566
039567
039568
039569
039570
039571
039572
039573
039574
039575
039576
039577
039578
039579
039580
039581
039582
039583
039584
039585
039586
039587
039590
039591
039592
039593
039595
039596
039597
039598
039599
039600
039604
039608
039609
039610
039611
039612
039615
039619
039620
039621
039622
039623
039624
039625
039626
039627
039628
039629
039630
039634
039637
039642
039643
039644
039645
039646
039649
039650
039651
039652
039653
039654
039657
039658
039659
039660
039661
039665
039667
039668
039669
039671
039672
039673
039674
039677
039679
039680
039681
039682
039683
039684
039685
039686
039687
039688
039689
039690
039691
039693
039696
039697
039700
039710
039711
039712
039715
039718
039719
039720
039721
039722
039723
039724
039725
039726
039728
039729
039730
039731
039733
039734
039735
039736
039738
039739
039740
039741
039742
039743
039747
039748
039751
039752
039753
039754
039755
039756
039758
039760
039761
039762
039763
039764
039765
039767
039768
039769
039770
039772
039778
039779
039783
039786
039788
039789
039792
039794
039795
039807
039808
039810
039811
039812
039813
039814
039817
039818
039819
039820
039821
039822
039823
039824
039826
039827
039828
039830
039831
039832
039833
039834
039837
039838
039840
039841
039842
039843
039845
039847
039848
039849
039851
039852
039853
039854
039856
039857
039858
039859
039860
039861
039862
039863
039865
039866
039867
039868
039869
039870
039871
039872
039873
039874
039876
039877
039878
039879
039880
039881
039882
039885
039886
039888
039890
039891
039899
039900
039901
039902
039905
039906
039907
039908
039909
039910
039911
039914
039916
039917
039918
039919
039920
039921
039922
039923
039925
039926
039927
039928
039929
039931
039934
039935
039938
039939
039940
039941
039942
039943
039944
039945
039946
039947
039948
039949
039950
039951
039953
039954
039955
039956
039957
039958
039959
039960
039961
039962
039963
039964
039965
039966
039967
039968
039969
039970
039971
039972
039977
039978
039979
039981
039988
039992
040002
040005
040006
040007
040008
040009
040010
040011
040012
040013
040014
040015
040016
040019
040022
040023
040024
040025
040026
040027
040028
040029
040031
040032
040033
040034
040035
040036
040037
040038
040041
040042
040043
040045
040047
040048
040049
040050
040051
040052
040054
040055
040068
040069
040070
040072
040073
040074
040080
040081
040082
040083
040084
040085
040086
040087
040088
040089
040090
040091
040092
040093
040094
040095
040096
040099
040100
040101
040102
040103
040104
040105
040106
040108
040109
040110
040111
040112
040113
040114
040115
040134
040135
040139
040140
040141
040142
040145
040146
040147
040150
040151
040152
040153
040157
040158
040159
040160
040161
040162
040164
040165
040166
040168
040169
040170
040171
040172
040173
040174
040175
040176
040177
040178
040179
040180
040181
040182
040185
040186
040187
040188
040189
040190
040192
040193
040194
040195
040196
040197
040198
040199
040200
040201
040202
040203
040204
040205
040206
040214
040216
040217
040218
040219
040221
040224
040225
040226
040227
040229
040231
040241
040242
040243
040244
040245
040246
040247
040248
040249
040250
040251
040252
040253
040254
040255
040256
040257
040258
040259
040260
040262
040271
040275
040280
040319
040324
040325
040326
040330
040332
040333
040334
040335
040336
040337
040338
040339
040340
040341
040345
040361
040362
040363
040364
040365
040366
040367
040368
040369
040370
040371
040372
040374
040377
040378
040383
040384
040386
040393
040394
040395
040396
040399
040400
040404
040405
040406
040407
040408
040409
040410
040411
040412
040413
040414
040415
040416
040417
040418
040419
040424
040425
040426
040427
040428
040436
040439
040440
040441
040442
040443
040444
040445
040447
040448
040449
040452
040455
040456
040457
040458
040460
040463
040465
040466
040467
040469
040470
040471
040472
040473
040474
040475
040476
040477
040478
040483
040491
040492
040493
040494
040495
040496
040497
040498
040499
040500
040501
040502
040503
040504
040511
040512
040515
040516
040517
040518
040519
040520
040521
040522
040523
040524
040525
040526
040527
040528
040530
040531
040532
040533
040534
040535
040536
040537
040538
040539
040540
040541
040542
040544
040545
040546
040549
040550
040551
040552
040553
040554
040555
040556
040557
040560
040563
040565
040566
040567
040568
040573
040574
040575
040576
040577
040578
040579
040580
040582
040583
040584
040585
040586
040587
040588
040589
040590
040591
040593
040594
040596
040597
040598
040599
040601
040602
040603
040604
040605
040606
040607
040608
040609
040610
040611
040612
040613
040622
040623
040624
040625
040626
040631
040632
040636
040638
040639
040641
040642
040643
040644
040645
040646
040647
040648
040649
040650
040651
040652
040653
040655
040656
040658
040659
040660
040661
040664
040666
040667
040668
040669
040670
040672
040674
040675
040676
040680
040683
040685
040688
040692
040693
040696
040697
040698
040699
040700
040701
040702
040703
040704
040705
040706
040707
040708
040709
040710
040711
040712
040713
040715
040716
040717
040718
040719
040722
040724
040725
040726
040727
040728
040729
040730
040731
040732
040733
040734
040735
040737
040738
040739
040741
040742
040743
040744
040745
040746
040747
040748
040749
040750
040751
040752
040753
040755
040756
040757
040758
040759
040760
040761
040765
040767
040768
040769
040770
040771
040772
040774
040775
040776
040777
040778
040779
040780
040781
040784
040788
040789
040790
040792
040793
040794
040795
040796
040797
040798
040799
040800
040801
040802
040803
040804
040805
040806
040807
040808
040813
040814
040815
040816
040819
040820
040822
040823
040827
040832
040833
040835
040836
040837
040838
040839
040840
040841
040843
040847
040850
040851
040852
040853
040854
040855
040856
040857
040859
040860
040862
040863
040872
040874
040876
040877
040878
040879
040881
040882
040883
040884
040885
040886
040895
040896
040898
040900
040902
040903
040904
040910
040911
040913
040914
040916
040917
040918
040923
040924
040926
040928
040929
040930
040931
040932
040937
040942
040950
040951
040956
040957
040958
040959
040960
040961
040963
040964
040965
040966
040967
040969
040970
040971
040972
040973
040974
040975
040976
040977
040978
040979
040980
040981
040982
040983
040984
040985
040986
040987
040988
040990
040991
040997
040998
041000
041003
041007
041013
041014
041018
041019
041022
041027
041028
041029
041030
041031
041035
041036
041037
041038
041040
041043
041044
041045
041046
041047
041048
041049
041050
041051
041052
041054
041055
041061
041063
041064
041065
041066
041067
041068
041069
041070
041071
041072
041074
041075
041076
041077
041079
041080
041081
041082
041086
041087
041088
041089
041090
041091
041092
041093
041094
041095
041096
041097
041098
041099
041100
041101
041103
041105
041106
041109
041114
041115
041116
041117
041121
041123
041124
041125
041128
041129
041130
041131
041132
041133
041134
041135
041136
041137
041139
041141
041142
041145
041146
041147
041148
041149
041150
041151
041152
041153
041154
041155
041156
041157
041158
041159
041160
041161
041162
041163
041164
041165
041166
041167
041168
041169
041170
041171
041172
041173
041174
041175
041177
041178
041179
041181
041182
041183
041184
041185
041186
041187
041189
041190
041191
041192
041194
041195
041196
041197
041201
041202
041203
041204
041205
041206
041207
041209
041210
041211
041212
041213
041218
041219
041223
041226
041227
041228
041229
041230
041231
041232
041234
041235
041236
041237
041238
041239
041240
041241
041242
041243
041245
041248
041249
041250
041251
041252
041253
041255
041256
041259
041260
041261
041264
041267
041268
041269
041270
041272
041273
041274
041275
041276
041279
041280
041281
041282
041283
041284
041285
041286
041289
041290
041291
041292
041293
041294
041295
041296
041299
041300
041301
041302
041303
041304
041305
041306
041310
041311
041312
041313
041314
041315
041316
041317
041323
041324
041325
041326
041327
041328
041329
041331
041332
041333
041334
041336
041337
041338
041340
041344
041345
041346
041347
041348
041349
041350
041351
041352
041367
041368
041369
041370
041371
041372
041375
041377
041378
041380
041381
041383
041384
041386
041387
041388
041389
041390
041391
041395
041396
041397
041398
041399
041400
041401
041402
041404
041405
041406
041407
041408
041409
041410
041411
041412
041413
041414
041415
041417
041418
041419
041421
041425
041426
041427
041429
041430
041431
041432
041433
041435
041436
041437
041439
041440
041441
041442
041443
041447
041448
041449
041450
041451
041452
041453
041454
041456
041457
041458
041459
041460
041461
041463
041464
041467
041468
041469
041470
041480
041481
041482
041483
041484
041487
041488
041489
041491
041492
041493
041497
041498
041503
041504
041505
041506
041507
041508
041509
041510
041511
041514
041517
041518
041520
041521
041522
041523
041524
041525
041526
041527
041528
041529
041531
041532
041533
041534
041537
041539
041540
041541
041544
041563
041565
041567
041569
041570
041571
041574
041575
041576
041577
041580
041582
041584
041585
041586
041587
041588
041589
041590
041591
041592
041593
041594
041596
041597
041600
041601
041603
041604
041605
041606
041607
041608
041609
041615
041616
041617
041618
041619
041620
041621
041623
041624
041625
041626
041627
041628
041629
041630
041631
041632
041634
041637
041642
041643
041644
041645
041646
041647
041648
041649
041650
041651
041654
041655
041656
041657
041658
041659
041661
041662
041663
041664
041665
041666
041667
041668
041669
041670
041671
041672
041673
041674
041675
041676
041677
041678
041679
041680
041682
041683
041685
041687
041688
041693
041703
041704
041706
041707
041708
041709
041717
041723
041724
041725
041726
041727
041729
041730
041731
041732
041733
041734
041735
041738
041745
041746
041747
041748
041749
041750
041752
041753
041754
041755
041756
041757
041758
041759
041760
041761
041770
041771
041775
041776
041777
041778
041779
041781
041782
041783
041785
041786
041788
041789
041790
041791
041792
041794
041795
041796
041797
041798
041799
041801
041802
041803
041804
041807
041808
041809
041810
041811
041812
041813
041814
041815
041816
041823
041824
041826
041827
041828
041833
041834
041835
041836
041842
041844
041845
041847
041849
041851
041856
041857
041858
041859
041860
041861
041862
041863
041864
041865
041866
041867
041868
041869
041870
041871
041872
041874
041875
041876
041877
041878
041879
041880
041881
041882
041883
041885
041886
041887
041888
041889
041890
041891
041892
041894
041895
041897
041898
041899
041900
041901
041902
041904
041905
041906
041907
041908
041910
041913
041914
041915
041917
041919
041920
041921
041922
041923
041927
041928
041929
041930
041931
041932
041933
041934
041937
041944
041945
041948
041949
041950
041951
041953
041954
041955
041956
041957
041958
041959
041960
041961
041962
041964
041969
041971
041972
041973
041974
041978
041981
041982
041983
041984
041985
041986
041987
041988
041989
041990
041991
041992
041993
041994
041995
041996
041997
042005
042006
042007
042008
042009
042011
042012
042022
042028
042031
042034
042035
042036
042037
042039
042041
042042
042059
042061
042062
042063
042064
042065
042066
042067
042071
042072
042075
042076
042078
042079
042083
042089
042090
042094
042095
042096
042097
042098
042103
042104
042105
042107
042108
042110
042113
042114
042115
042116
042117
042118
042119
042120
042121
042122
042123
042124
042125
042126
042127
042128
042129
042130
042131
042132
042133
042134
042135
042136
042140
042143
042151
042152
042153
042154
042155
042156
042158
042159
042160
042161
042163
042164
042165
042167
042168
042169
042170
042171
042172
042173
042175
042176
042183
042187
042188
042189
042190
042191
042192
042193
042194
042195
042197
042198
042200
042201
042202
042203
042208
042210
042220
042221
042222
042223
042230
042231
042232
042233
042234
042235
042236
042237
042238
042239
042240
042241
042242
042243
042244
042245
042246
042247
042248
042249
042250
042251
042252
042253
042254
042255
042256
042257
042259
042261
042262
042263
042265
042267
042268
042269
042272
042275
042277
042278
042279
042280
042281
042282
042283
042286
042289
042290
042291
042292
042293
042294
042295
042296
042297
042299
042300
042301
042302
042303
042304
042305
042306
042307
042308
042309
042310
042311
042312
042315
042318
042319
042320
042322
042325
042328
042329
042333
042338
042339
042347
042348
042359
042360
042361
042362
042363
042364
042365
042366
042367
042368
042369
042370
042374
042375
042376
042377
042378
042379
042380
042381
042382
042383
042384
042385
042386
042387
042388
042389
042390
042392
042393
042394
042395
042396
042397
042398
042399
042400
042401
042405
042406
042414
042415
042416
042417
042418
042420
042421
042422
042423
042424
042425
042426
042427
042428
042429
042430
042431
042433
042434
042435
042436
042437
042442
042443
042444
042445
042446
042447
042448
042450
042451
042452
042455
042456
042457
042464
042465
042466
042467
042468
042469
042472
042473
042475
042476
042479
042480
042481
042482
042483
042484
042485
042487
042488
042489
042490
042491
042492
042494
042495
042498
042499
042500
042501
042502
042503
042504
042505
042506
042508
042511
042512
042513
042514
042515
042517
042518
042521
042522
042526
042527
042530
042534
042535
042536
042537
042538
042539
042540
042541
042542
042543
042544
042545
042546
042547
042548
042549
042550
042551
042552
042553
042555
042557
042558
042559
042560
042561
042562
042563
042564
042565
042566
042568
042572
042574
042575
042576
042577
042579
042580
042581
042584
042588
042589
042590
042591
042592
042593
042594
042595
042596
042598
042599
042600
042601
042602
042608
042611
042612
042613
042614
042618
042622
042623
042624
042632
042633
042634
042635
042636
042637
042652
042653
042654
042655
042656
042657
042658
042659
042661
042663
042664
042665
042666
042667
042668
042669
042672
042682
042686
042687
042688
042689
042690
042691
042692
042696
042698
042699
042700
042702
042703
042704
042708
042713
042714
042715
042716
042720
042724
042726
042727
042728
042729
042730
042731
042733
042734
042735
042741
042742
042743
042744
042745
042746
042747
042748
042749
042750
042751
042752
042753
042755
042756
042757
042758
042759
042760
042761
042762
042763
042764
042765
042766
042767
042769
042770
042771
042772
042773
042774
042775
042776
042777
042778
042779
042780
042782
042784
042785
042786
042790
042791
042792
042793
042794
042795
042797
042798
042799
042800
042801
042821
042824
042826
042829
042831
042832
042834
042835
042836
042837
042838
042839
042840
042841
042842
042846
042848
042849
042850
042851
042852
042853
042854
042855
042856
042857
042858
042859
042860
042861
042862
042868
042873
042874
042875
042876
042877
042878
042881
042883
042884
042885
042887
042892
042899
042900
042902
042903
042907
042908
042909
042910
042911
042912
042913
042914
042915
042916
042917
042918
042919
042920
042921
042922
042923
042924
042925
042926
042927
042928
042929
042930
042931
042932
042933
042934
042935
042936
042938
042939
042940
042942
042943
042944
042945
042946
042949
042953
042955
042956
042957
042958
042959
042960
042962
042964
042965
042966
042970
042971
042972
042974
042976
042977
042978
042979
042980
042981
042982
042984
042986
042995
042996
043005
043015
043021
043022
043023
043025
043026
043031
043032
043033
043035
043036
043037
043038
043039
043040
043041
043042
043043
043044
043045
043046
043051
043052
043053
043054
043058
043059
043060
043061
043064
043065
043066
043067
043071
043072
043073
043074
043078
043079
043080
043081
043082
043083
043084
043085
043086
043087
043088
043089
043091
043092
043094
043095
043096
043097
043099
043101
043102
043104
043105
043106
043108
043109
043110
043111
043112
043113
043114
043115
043116
043117
043118
043119
043120
043121
043122
043123
043124
043125
043126
043127
043128
043129
043138
043143
043145
043146
043151
043152
043155
043157
043159
043161
043162
043163
043164
043165
043166
043167
043168
043169
043170
043171
043172
043173
043174
043177
043178
043181
043182
043183
043184
043185
043186
043187
043188
043189
043190
043191
043192
043193
043194
043195
043196
043197
043199
043200
043201
043202
043203
043204
043207
043210
043211
043213
043214
043217
043218
043219
043221
043222
043224
043225
043226
043227
043228
043229
043232
043233
043234
043235
043236
043237
043240
043242
043246
043247
043248
043249
043250
043252
043253
043254
043255
043256
043257
043258
043259
043260
043261
043262
043263
043266
043267
043272
043273
043274
043277
043278
043279
043280
043282
043283
043284
043287
043288
043291
043293
043294
043295
043296
043302
043303
043304
043322
043323
043324
043325
043326
043327
043331
043332
043333
043335
043336
043337
043341
043342
043344
043345
043346
043355
043356
043359
043360
043364
043365
043370
043371
043372
043373
043374
043376
043377
043378
043379
043384
043385
043386
043387
043388
043389
043393
043394
043395
043397
043398
043399
043400
043401
043402
043403
043412
043414
043415
043417
043420
043421
043422
043423
043424
043425
043426
043427
043428
043431
043432
043433
043434
043435
043436
043437
043439
043442
043443
043445
043446
043447
043448
043449
043452
043453
043454
043455
043456
043457
043458
043459
043460
043461
043462
043463
043464
043465
043466
043467
043468
043469
043471
043472
043474
043475
043476
043482
043483
043484
043485
043486
043487
043488
043489
043490
043491
043492
043493
043494
043495
043496
043498
043503
043507
043508
043509
043510
043511
043512
043519
043520
043521
043522
043523
043524
043528
043529
043530
043531
043532
043535
043536
043537
043538
043541
043542
043543
043544
043545
043550
043555
043557
043558
043559
043561
043563
043566
043568
043569
043570
043571
043573
043574
043575
043576
043577
043578
043579
043582
043583
043584
043585
043587
043588
043589
043591
043592
043594
043595
043596
043597
043598
043599
043600
043603
043604
043605
043609
043610
043612
043613
043615
043616
043617
043618
043624
043626
043627
043636
043637
043638
043639
043640
043642
043643
043645
043646
043648
043649
043651
043652
043653
043655
043660
043662
043668
043671
043684
043685
043687
043688
043689
043691
043692
043693
043694
043695
043696
043697
043698
043699
043700
043701
043702
043703
043704
043705
043709
043716
043717
043718
043719
043720
043727
043732
043733
043738
043740
043741
043742
043743
043744
043745
043746
043747
043748
043749
043753
043756
043757
043758
043759
043760
043761
043763
043764
043765
043766
043767
043769
043770
043771
043772
043773
043775
043776
043778
043780
043783
043784
043785
043786
043787
043788
043789
043790
043791
043792
043793
043794
043795
043796
043797
043798
043799
043800
043801
043802
043803
043804
043805
043811
043813
043821
043823
043826
043827
043828
043831
043833
043836
043837
043838
043841
043842
043843
043844
043845
043847
043848
043849
043851
043852
043853
043854
043855
043856
043857
043862
043863
043864
043865
043868
043869
043872
043874
043875
043876
043877
043878
043879
043880
043881
043882
043883
043884
043886
043887
043890
043891
043892
043893
043894
043895
043896
043897
043898
043899
043900
043901
043902
043903
043904
043905
043917
043919
043920
043921
043922
043923
043924
043925
043927
043928
043929
043930
043931
043932
043934
043935
043937
043938
043939
043941
043942
043944
043945
043946
043947
043948
043949
043951
043952
043954
043955
043956
043958
043959
043960
043962
043963
043964
043965
043967
043968
043970
043971
043972
043973
043974
043975
043976
043979
043980
043981
043982
043983
043984
043985
043986
043987
043988
043990
043991
043992
043993
043996
043997
043998
043999
044003
044005
044008
044009
044010
044011
044012
044014
044015
044019
044020
044021
044022
044023
044024
044025
044027
044028
044029
044032
044051
044052
044053
044054
044057
044058
044061
044063
044064
044066
044067
044068
044069
044071
044072
044073
044074
044075
044076
044077
044078
044079
044080
044082
044083
044084
044086
044088
044089
044092
044093
044094
044097
044099
044103
044104
044105
044106
044108
044109
044110
044111
044112
044120
044121
044122
044123
044124
044125
044135
044136
044141
044142
044143
044144
044146
044147
044148
044149
044150
044154
044158
044159
044167
044168
044169
044170
044171
044172
044173
044174
044175
044176
044177
044178
044185
044187
044188
044191
044193
044194
044195
044196
044197
044198
044199
044200
044203
044204
044205
044210
044211
044212
044213
044214
044215
044216
044217
044219
044221
044226
044228
044229
044231
044232
044234
044235
044237
044238
044239
044240
044241
044242
044243
044244
044245
044246
044247
044248
044249
044250
044251
044252
044253
044254
044255
044256
044257
044258
044259
044260
044261
044262
044264
044265
044266
044270
044271
044272
044273
044274
044275
044277
044278
044280
044281
044282
044283
044284
044286
044287
044288
044289
044290
044291
044292
044293
044295
044298
044299
044300
044301
044302
044303
044304
044305
044308
044310
044311
044313
044314
044315
044316
044317
044318
044320
044321
044322
044324
044325
044326
044327
044328
044329
044330
044331
044332
044333
044335
044337
044340
044351
044352
044354
044356
044357
044358
044359
044360
044361
044362
044363
044364
044365
044366
044367
044368
044374
044377
044379
044380
044383
044384
044385
044386
044387
044392
044396
044397
044398
044399
044400
044401
044402
044403
044404
044405
044406
044407
044409
044414
044415
044416
044417
044418
044419
044421
044422
044423
044425
044428
044429
044430
044431
044432
044433
044434
044436
044437
044438
044439
044445
044446
044447
044448
044449
044450
044451
044452
044453
044454
044455
044456
044457
044458
044460
044461
044462
044463
044464
044465
044466
044467
044469
044470
044476
044479
044480
044484
044485
044486
044487
044488
044489
044490
044491
044492
044493
044494
044495
044496
044497
044498
044499
044500
044501
044502
044503
044504
044505
044506
044507
044508
044509
044510
044511
044512
044513
044514
044515
044516
044521
044524
044525
044530
044531
044532
044533
044534
044535
044536
044537
044538
044539
044542
044543
044544
044545
044546
044547
044548
044549
044550
044551
044554
044555
044556
044557
044558
044559
044560
044561
044562
044563
044564
044565
044566
044567
044568
044569
044570
044571
044572
044573
044582
044583
044584
044585
044586
044588
044591
044595
044596
044597
044598
044599
044600
044601
044603
044604
044605
044614
044623
044625
044632
044633
044634
044635
044636
044637
044638
044639
044640
044641
044643
044645
044646
044647
044648
044649
044650
044651
044655
044657
044658
044660
044662
044665
044667
044668
044669
044675
044691
044693
044696
044701
044702
044703
044704
044705
044706
044707
044710
044711
044713
044714
044715
044716
044717
044718
044719
044721
044724
044729
044730
044731
044733
044734
044735
044736
044737
044738
044749
044754
044755
044758
044760
044762
044763
044764
044767
044768
044769
044770
044771
044775
044778
044779
044780
044781
044782
044787
044788
044789
044790
044791
044792
044793
044794
044795
044796
044797
044798
044799
044800
044801
044802
044803
044804
044805
044806
044811
044812
044813
044820
044826
044827
044829
044831
044832
044833
044834
044836
044838
044839
044840
044841
044842
044843
044845
044846
044847
044848
044849
044850
044851
044852
044853
044854
044855
044856
044857
044858
044859
044860
044861
044862
044864
044865
044868
044870
044872
044873
044874
044876
044877
044879
044880
044881
044882
044883
044884
044885
044886
044893
044894
044895
044896
044897
044898
044899
044900
044901
044902
044903
044904
044905
044906
044907
044908
044909
044911
044912
044913
044916
044918
044931
044932
044933
044934
044935
044936
044937
044940
044941
044942
044943
044944
044945
044946
044947
044948
044949
044950
044951
044952
044953
044954
044955
044956
044957
044962
044963
044964
044965
044966
044967
044969
044970
044971
044972
044973
044974
044975
044976
044981
044982
044983
044984
044985
044986
044990
044991
044992
044993
044994
044995
044996
044997
044998
044999
045000
045001
045002
045003
045008
045011
045015
045018
045019
045020
045021
045022
045024
045025
045026
045027
045028
045029
045030
045032
045033
045034
045036
045037
045039
045040
045041
045042
045043
045044
045045
045046
045047
045048
045049
045050
045051
045053
045054
045057
045059
045060
045063
045067
045075
045076
045077
045079
045081
045082
045083
045092
045097
045098
045099
045100
045101
045102
045103
045105
045106
045107
045108
045111
045112
045122
045127
045129
045130
045131
045133
045134
045135
045137
045138
045139
045140
045150
045151
045152
045153
045154
045155
045158
045159
045160
045162
045163
045165
045166
045167
045168
045170
045171
045172
045173
045174
045175
045176
045177
045178
045179
045180
045181
045182
045183
045184
045185
045186
045187
045188
045189
045191
045192
045193
045194
045195
045196
045197
045198
045199
045201
045205
045209
045210
045213
045214
045215
045216
045217
045218
045219
045220
045221
045222
045223
045224
045225
045226
045230
045232
045233
045234
045235
045236
045237
045238
045239
045240
045241
045242
045243
045244
045247
045248
045249
045250
045251
045252
045253
045257
045258
045259
045260
045261
045265
045266
045269
045270
045271
045272
045273
045274
045275
045276
045277
045278
045281
045282
045283
045284
045285
045286
045287
045288
045289
045291
045292
045294
045295
045296
045297
045298
045301
045302
045304
045305
045306
045307
045308
045310
045311
045312
045313
045314
045315
045316
045317
045318
045319
045320
045321
045322
045323
045324
045325
045326
045327
045328
045329
045330
045331
045332
045333
045334
045335
045339
045340
045347
045350
045351
045352
045353
045354
045358
045359
045360
045361
045362
045364
045365
045366
045367
045368
045371
045372
045373
045374
045375
045376
045377
045381
045382
045383
045384
045385
045387
045388
045389
045390
045391
045393
045395
045396
045397
045399
045400
045401
045403
045404
045405
045407
045408
045409
045410
045411
045412
045413
045414
045415
045416
045418
045419
045420
045421
045422
045423
045424
045425
045426
045427
045430
045431
045435
045437
045439
045441
045442
045445
045447
045451
045452
045453
045454
045455
045456
045457
045459
045460
045461
045463
045464
045467
045468
045470
045476
045477
045478
045479
045480
045481
045482
045484
045485
045486
045487
045492
045495
045496
045497
045498
045499
045500
045501
045502
045503
045504
045505
045506
045508
045509
045511
045514
045515
045517
045518
045519
045520
045521
045522
045523
045524
045525
045530
045532
045533
045534
045538
045543
045544
045545
045546
045547
045548
045549
045550
045551
045552
045553
045554
045555
045556
045557
045558
045559
045563
045564
045565
045567
045568
045569
045570
045571
045572
045573
045574
045575
045576
045577
045578
045581
045582
045583
045585
045586
045587
045588
045589
045590
045591
045593
045594
045595
045596
045597
045600
045601
045602
045606
045607
045608
045609
045610
045611
045612
045613
045616
045617
045618
045619
045620
045621
045622
045623
045624
045628
045629
045631
045632
045633
045634
045635
045636
045638
045639
045640
045641
045642
045643
045644
045645
045646
045647
045648
045649
045650
045651
045652
045658
045659
045660
045661
045663
045665
045666
045668
045672
045673
045675
045676
045677
045678
045679
045681
045686
045688
045689
045691
045692
045693
045694
045695
045696
045697
045698
045699
045700
045701
045707
045708
045710
045712
045713
045714
045715
045716
045717
045718
045719
045720
045722
045724
045725
045730
045731
045732
045733
045734
045735
045736
045739
045740
045741
045742
045747
045748
045749
045751
045752
045753
045754
045755
045756
045760
045761
045762
045764
045765
045766
045768
045770
045771
045772
045773
045774
045775
045776
045777
045778
045779
045780
045781
045782
045783
045784
045785
045786
045787
045788
045789
045790
045791
045792
045793
045794
045795
045796
045797
045798
045799
045809
045810
045811
045812
045814
045815
045816
045817
045827
045828
045830
045831
045832
045834
045835
045836
045837
045838
045839
045840
045841
045843
045844
045845
045846
045847
045848
045849
045850
045851
045852
045857
045858
045870
045872
045875
045877
045878
045880
045881
045882
045883
045884
045886
045887
045888
045889
045890
045893
045894
045895
045896
045901
045907
045908
045911
045912
045913
045914
045915
045916
045917
045918
045919
045920
045921
045922
045923
045924
045925
045926
045927
045929
045930
045931
045933
045938
045939
045940
045941
045942
045943
045944
045945
045946
045947
045948
045949
045950
045951
045952
045953
045954
045955
045956
045957
045958
045959
045960
045961
045962
045963
045964
045965
045966
045967
045968
045970
045971
045972
045973
045974
045975
045976
045977
045978
045979
045980
045981
045982
045983
045984
045985
045986
045987
045988
045989
045990
045992
045993
045994
045998
045999
046011
046012
046013
046017
046019
046020
046021
046022
046023
046024
046025
046026
046027
046028
046029
046030
046031
046033
046040
046043
046044
046045
046046
046047
046048
046049
046050
046056
046059
046062
046063
046064
046065
046066
046067
046069
046070
046071
046072
046073
046074
046075
046076
046078
046082
046083
046084
046085
046086
046090
046091
046092
046093
046094
046095
046096
046109
046110
046111
046112
046113
046114
046117
046119
046120
046121
046122
046125
046127
046128
046129
046130
046134
046146
046148
046150
046152
046153
046154
046156
046159
046160
046161
046162
046163
046164
046165
046166
046167
046168
046169
046171
046172
046173
046174
046176
046177
046178
046179
046180
046181
046182
046183
046184
046185
046186
046187
046188
046189
046190
046191
046192
046193
046194
046198
046199
046200
046201
046202
046203
046204
046205
046209
046211
046212
046213
046214
046215
046216
046217
046218
046219
046221
046223
046224
046225
046226
046230
046231
046232
046233
046235
046236
046237
046238
046240
046241
046242
046243
046244
046246
046247
046248
046249
046251
046252
046253
046254
046255
046256
046257
046258
046259
046260
046261
046262
046264
046265
046266
046273
046278
046279
046281
046288
046289
046290
046291
046292
046293
046294
046295
046296
046299
046301
046302
046303
046305
046306
046307
046309
046310
046311
046312
046315
046316
046317
046321
046322
046326
046329
046333
046334
046335
046337
046338
046341
046342
046343
046344
046345
046346
046347
046348
046349
046350
046351
046352
046354
046355
046358
046359
046360
046361
046362
046363
046365
046366
046369
046371
046379
046384
046385
046388
046389
046390
046391
046392
046393
046394
046395
046396
046397
046398
046399
046400
046403
046404
046406
046409
046410
046413
046417
046418
046419
046420
046422
046424
046425
046426
046429
046430
046431
046432
046433
046434
046435
046437
046438
046439
046443
046445
046446
046447
046448
046449
046452
046453
046454
046457
046459
046462
046464
046465
046466
046467
046468
046469
046470
046472
046473
046474
046475
046476
046477
046478
046479
046484
046485
046486
046487
046488
046489
046499
046500
046501
046502
046506
046509
046510
046513
046514
046515
046516
046518
046519
046520
046521
046522
046523
046524
046525
046526
046530
046531
046532
046533
046534
046535
046540
046541
046542
046543
046552
046553
046556
046558
046559
046560
046563
046564
046565
046566
046567
046568
046569
046570
046571
046572
046573
046574
046579
046583
046584
046585
046586
046587
046589
046593
046594
046595
046596
046597
046600
046604
046605
046606
046608
046609
046612
046613
046614
046615
046616
046617
046627
046630
046632
046634
046635
046636
046641
046642
046643
046644
046648
046649
046650
046651
046652
046653
046654
046655
046656
046657
046658
046659
046660
046661
046662
046663
046664
046665
046666
046667
046668
046671
046674
046675
046676
046677
046678
046679
046680
046681
046682
046683
046684
046685
046686
046687
046688
046689
046690
046691
046692
046693
046694
046695
046696
046697
046698
046699
046700
046701
046702
046703
046704
046705
046706
046711
046712
046713
046714
046715
046716
046718
046719
046720
046722
046723
046724
046725
046726
046727
046728
046729
046730
046731
046732
046733
046734
046735
046736
046737
046738
046741
046742
046743
046744
046745
046746
046748
046749
046750
046752
046753
046754
046755
046756
046757
046763
046764
046765
046766
046767
046769
046770
046772
046773
046776
046780
046781
046782
046783
046784
046785
046787
046789
046790
046792
046796
046798
046800
046803
046804
046805
046806
046807
046808
046809
046810
046811
046812
046813
046814
046815
046816
046817
046819
046821
046822
046823
046824
046825
046826
046827
046828
046829
046830
046833
046835
046837
046838
046839
046840
046841
046843
046844
046846
046847
046848
046850
046851
046852
046853
046854
046855
046856
046857
046860
046861
046864
046865
046866
046869
046872
046873
046878
046879
046880
046882
046886
046888
046889
046891
046892
046893
046895
046897
046898
046899
046900
046901
046902
046908
046910
046912
046914
046918
046919
046920
046921
046922
046923
046924
046925
046926
046936
046937
046938
046942
046943
046949
046950
046951
046952
046953
046954
046955
046957
046958
046959
046960
046961
046962
046966
046967
046972
046973
046974
046982
046984
046985
046988
046989
046990
046991
046992
046993
046994
046995
046996
046997
046998
046999
047002
047003
047004
047005
047006
047007
047008
047010
047011
047012
047013
047014
047016
047017
047018
047019
047020
047021
047022
047023
047026
047028
047029
047030
047031
047037
047038
047039
047040
047041
047042
047043
047044
047045
047046
047047
047048
047049
047050
047051
047054
047056
047057
047064
047065
047067
047068
047071
047072
047073
047074
047078
047079
047081
047082
047083
047084
047085
047087
047088
047089
047090
047091
047092
047093
047094
047095
047096
047103
047104
047105
047106
047107
047109
047111
047112
047113
047114
047115
047116
047117
047118
047119
047120
047121
047122
047123
047124
047125
047129
047130
047131
047132
047133
047134
047135
047136
047137
047139
047140
047141
047142
047143
047147
047148
047152
047153
047155
047156
047157
047158
047159
047160
047161
047162
047163
047164
047167
047168
047169
047170
047171
047172
047174
047175
047176
047177
047178
047181
047182
047183
047184
047185
047186
047187
047188
047189
047190
047191
047192
047194
047195
047196
047197
047198
047200
047201
047202
047203
047204
047206
047211
047212
047222
047223
047226
047227
047228
047229
047230
047231
047232
047235
047236
047237
047238
047239
047240
047241
047242
047243
047244
047245
047246
047250
047251
047252
047253
047254
047255
047256
047257
047258
047263
047264
047265
047272
047281
047282
047284
047285
047286
047287
047288
047289
047290
047291
047296
047297
047299
047301
047302
047305
047306
047312
047313
047314
047315
047316
047317
047318
047319
047322
047323
047324
047325
047326
047327
047331
047333
047334
047335
047337
047338
047339
047340
047341
047343
047348
047359
047367
047368
047371
047372
047374
047375
047379
047380
047381
047382
047384
047385
047387
047388
047389
047391
047396
047397
047398
047399
047400
047401
047402
047403
047404
047405
047406
047407
047408
047409
047410
047411
047412
047413
047415
047418
047420
047421
047422
047423
047424
047425
047426
047427
047428
047429
047430
047434
047435
047436
047437
047439
047440
047448
047449
047450
047451
047452
047453
047455
047456
047457
047458
047459
047460
047461
047463
047465
047471
047472
047473
047474
047475
047476
047477
047478
047479
047480
047481
047482
047483
047484
047485
047486
047487
047494
047495
047496
047497
047498
047499
047500
047503
047504
047505
047506
047507
047508
047509
047511
047512
047513
047514
047516
047517
047518
047519
047520
047521
047522
047523
047524
047525
047526
047527
047530
047531
047532
047533
047535
047536
047540
047541
047542
047543
047545
047546
047547
047548
047552
047553
047554
047556
047557
047558
047559
047560
047561
047562
047563
047564
047567
047570
047571
047575
047576
047577
047578
047579
047580
047581
047582
047583
047584
047585
047586
047587
047588
047590
047593
047596
047597
047598
047599
047601
047602
047603
047605
047609
047610
047611
047612
047617
047618
047621
047625
047626
047627
047631
047632
047633
047634
047637
047638
047639
047641
047646
047647
047648
047649
047650
047651
047652
047653
047654
047655
047656
047657
047658
047659
047660
047661
047662
047663
047664
047665
047666
047667
047673
047675
047678
047682
047689
047690
047691
047693
047694
047708
047709
047710
047711
047713
047714
047715
047719
047720
047721
047722
047723
047724
047726
047728
047729
047730
047731
047732
047733
047734
047735
047736
047737
047738
047740
047741
047744
047745
047746
047747
047748
047749
047751
047754
047755
047757
047758
047759
047760
047761
047762
047763
047764
047765
047766
047767
047768
047769
047770
047771
047772
047773
047774
047775
047776
047777
047778
047786
047788
047789
047790
047791
047792
047796
047798
047799
047800
047801
047802
047803
047804
047805
047806
047807
047808
047809
047810
047811
047812
047813
047816
047817
047818
047820
047822
047823
047829
047831
047832
047834
047835
047836
047837
047838
047839
047840
047841
047845
047846
047847
047848
047849
047851
047853
047854
047855
047863
047865
047866
047867
047869
047871
047872
047873
047874
047875
047876
047878
047880
047881
047882
047883
047884
047885
047886
047887
047889
047890
047891
047892
047893
047894
047895
047896
047897
047899
047900
047901
047909
047911
047912
047913
047914
047915
047916
047917
047918
047919
047921
047922
047923
047924
047932
047933
047934
047935
047937
047939
047943
047944
047946
047947
047949
047950
047951
047952
047953
047959
047962
047964
047966
047967
047968
047969
047976
047977
047979
047980
047981
047983
047984
047986
047991
047992
047993
047994
047996
047997
047998
047999
048000
048001
048005
048008
048012
048013
048014
048015
048016
048017
048018
048019
048020
048021
048022
048023
048028
048032
048033
048034
048036
048037
048038
048041
048042
048043
048044
048045
048046
048047
048048
048049
048050
048051
048052
048053
048054
048055
048056
048057
048059
048060
048061
048062
048063
048064
048066
048067
048068
048069
048075
048077
048078
048079
048081
048084
048089
048090
048094
048095
048096
048097
048098
048099
048102
048103
048104
048105
048106
048108
048109
048110
048112
048113
048114
048115
048117
048120
048128
048129
048130
048131
048132
048133
048134
048135
048137
048138
048139
048141
048142
048143
048145
048146
048148
048149
048150
048151
048152
048155
048159
048160
048161
048163
048164
048165
048166
048167
048168
048170
048171
048172
048174
048177
048178
048180
048181
048184
048185
048186
048190
048191
048192
048193
048194
048195
048196
048197
048198
048200
048201
048202
048204
048205
048206
048207
048208
048212
048213
048214
048216
048219
048220
048221
048222
048223
048224
048225
048226
048227
048228
048230
048231
048232
048233
048234
048235
048236
048237
048238
048240
048243
048244
048246
048248
048249
048258
048259
048261
048262
048267
048268
048270
048271
048272
048273
048274
048275
048276
048277
048285
048286
048287
048288
048291
048292
048293
048294
048295
048296
048299
048301
048302
048303
048304
048305
048318
048322
048326
048327
048328
048329
048330
048331
048334
048335
048337
048338
048339
048340
048341
048342
048344
048350
048351
048352
048353
048354
048355
048356
048357
048358
048359
048361
048363
048365
048370
048371
048372
048373
048374
048375
048377
048379
048380
048381
048382
048383
048384
048385
048386
048387
048388
048389
048390
048391
048392
048393
048394
048395
048396
048397
048398
048399
048400
048412
048413
048414
048415
048421
048423
048424
048425
048426
048427
048428
048429
048431
048434
048435
048436
048438
048439
048441
048442
048443
048449
048450
048451
048452
048454
048455
048456
048457
048458
048459
048460
048462
048464
048465
048466
048467
048469
048471
048472
048473
048474
048475
048476
048477
048478
048485
048489
048490
048491
048492
048493
048495
048496
048497
048498
048499
048500
048503
048504
048505
048506
048507
048508
048509
048510
048511
048512
048513
048514
048515
048517
048518
048519
048520
048521
048522
048523
048524
048526
048527
048528
048529
048530
048531
048532
048533
048535
048536
048537
048538
048539
048540
048541
048542
048546
048547
048548
048549
048550
048551
048552
048553
048563
048564
048566
048567
048568
048569
048570
048571
048572
048573
048574
048575
048576
048577
048578
048579
048580
048581
048585
048586
048587
048588
048589
048590
048591
048592
048595
048599
048600
048602
048603
048604
048605
048606
048607
048608
048609
048610
048611
048612
048613
048614
048615
048616
048617
048618
048619
048620
048621
048622
048623
048624
048625
048626
048627
048628
048632
048635
048636
048637
048638
048639
048640
048648
048649
048650
048651
048652
048653
048656
048657
048658
048660
048661
048662
048663
048664
048666
048667
048668
048669
048670
048671
048672
048673
048674
048676
048677
048678
048679
048681
048682
048683
048684
048685
048686
048687
048688
048689
048690
048691
048692
048693
048694
048695
048696
048708
048714
048719
048727
048728
048729
048730
048731
048732
048734
048735
048736
048737
048738
048741
048742
048743
048744
048747
048748
048751
048752
048753
048754
048763
048764
048765
048767
048768
048770
048772
048779
048783
048784
048786
048787
048788
048789
048790
048791
048792
048794
048795
048796
048797
048798
048799
048800
048801
048802
048805
048806
048807
048808
048809
048810
048811
048813
048814
048815
048817
048822
048823
048826
048831
048835
048838
048840
048843
048844
048851
048852
048853
048854
048855
048856
048857
048858
048859
048861
048862
048863
048864
048865
048871
048872
048873
048874
048876
048879
048880
048881
048883
048884
048885
048889
048890
048891
048892
048894
048895
048896
048897
048898
048899
048900
048901
048902
048903
048906
048908
048909
048910
048911
048912
048913
048914
048916
048918
048920
048928
048929
048930
048933
048934
048935
048937
048939
048940
048941
048942
048943
048944
048945
048946
048947
048948
048949
048951
048953
048954
048955
048956
048957
048958
048960
048963
048964
048967
048968
048969
048970
048971
048972
048973
048974
048975
048976
048978
048979
048980
048981
048982
048985
048986
048987
048988
048989
048990
048992
048993
048994
048996
048998
048999
049000
049001
049002
049003
049004
049007
049008
049009
049016
049017
049018
049019
049020
049021
049022
049023
049025
049027
049028
049029
049030
049031
049032
049033
049034
049035
049036
049037
049038
049039
049040
049044
049045
049046
049047
049048
049049
049050
049051
049052
049053
049054
049055
049056
049057
049058
049059
049060
049064
049066
049067
049069
049070
049071
049072
049073
049081
049082
049083
049084
049085
049086
049087
049088
049091
049092
049093
049094
049096
049097
049098
049099
049100
049101
049102
049111
049112
049113
049119
049120
049121
049122
049123
049134
049135
049139
049145
049146
049147
049150
049151
049152
049153
049154
049157
049158
049159
049160
049161
049162
049163
049166
049167
049168
049170
049171
049172
049173
049174
049176
049177
049178
049179
049181
049182
049183
049184
049185
049186
049187
049188
049189
049190
049191
049192
049193
049196
049197
049198
049200
049201
049202
049203
049204
049205
049206
049207
049209
049210
049211
049212
049213
049216
049217
049218
049219
049220
049221
049227
049232
049233
049234
049235
049236
049237
049238
049239
049240
049241
049242
049243
049259
049260
049261
049262
049263
049264
049265
049266
049267
049268
049270
049271
049272
049273
049274
049275
049277
049278
049279
049280
049284
049288
049289
049290
049291
049292
049293
049294
049295
049296
049297
049299
049300
049301
049302
049303
049305
049307
049308
049309
049310
049313
049314
049315
049317
049318
049319
049320
049321
049322
049323
049324
049325
049326
049327
049328
049329
049330
049331
049332
049333
049334
049335
049339
049348
049351
049352
049353
049354
049355
049356
049362
049363
049364
049365
049366
049371
049372
049373
049374
049375
049376
049377
049378
049380
049385
049386
049387
049388
049392
049393
049394
049395
049396
049397
049398
049399
049402
049403
049404
049405
049406
049408
049409
049418
049424
049425
049426
049427
049429
049430
049434
049437
049439
049440
049441
049442
049444
049445
049446
049447
049448
049451
049454
049455
049456
049460
049461
049462
049463
049464
049468
049469
049470
049471
049472
049474
049475
049476
049477
049478
049479
049480
049481
049482
049484
049486
049487
049488
049489
049490
049496
049497
049498
049502
049503
049505
049508
049509
049511
049512
049518
049520
049521
049522
049526
049529
049530
049531
049532
049533
049534
049535
049536
049537
049538
049540
049542
049543
049544
049545
049546
049547
049548
049549
049550
049551
049552
049553
049554
049556
049560
049561
049565
049567
049568
049571
049573
049578
049579
049583
049584
049585
049586
049587
049588
049589
049591
049593
049595
049596
049597
049598
049599
049600
049601
049603
049605
049606
049607
049609
049610
049611
049612
049618
049620
049623
049624
049632
049633
049634
049637
049639
049640
049641
049642
049643
049644
049646
049647
049648
049649
049650
049651
049652
049653
049654
049655
049656
049657
049658
049659
049660
049661
049662
049663
049664
049665
049666
049667
049668
049670
049671
049672
049675
049677
049678
049679
049680
049681
049682
049683
049684
049685
049686
049687
049688
049689
049690
049691
049692
049698
049699
049700
049701
049704
049705
049706
049707
049709
049710
049711
049712
049713
049715
049716
049719
049720
049721
049722
049723
049724
049725
049727
049728
049729
049730
049731
049732
049733
049734
049735
049736
049737
049738
049739
049740
049741
049742
049743
049744
049745
049746
049747
049748
049749
049750
049751
049752
049756
049757
049759
049760
049761
049763
049768
049769
049770
049771
049772
049773
049774
049775
049776
049777
049778
049779
049780
049781
049782
049783
049788
049789
049790
049791
049792
049793
049794
049795
049796
049797
049798
049799
049800
049802
049803
049809
049811
049812
049813
049814
049815
049817
049838
049859
049861
049862
049866
049868
049872
049873
049874
049875
049876
049878
049879
049880
049881
049882
049884
049885
049886
049887
049888
049889
049890
049891
049892
049893
049894
049895
049896
049897
049898
049901
049902
049903
049905
049906
049908
049911
049912
049913
049914
049915
049916
049921
049922
049923
049925
049926
049930
049931
049932
049933
049934
049935
049936
049937
049938
049939
049940
049941
049942
049944
049945
049946
049949
049950
049951
049952
049953
049954
049955
049957
049958
049959
049960
049961
049965
049966
049967
049970
049971
049972
049973
049974
049975
049976
049978
049979
049984
049985
049986
049987
049988
049990
049991
049997
049998
049999
050000
050002
050003
050004
050005
050006
050007
050008
050009
050010
050013
050014
050015
050016
050018
050019
050020
050021
050022
050023
050024
050026
050027
050030
050031
050032
050041
050042
050043
050044
050045
050049
050050
050051
050052
050053
050054
050063
050064
050065
050066
050067
050068
050069
050070
050071
050073
050074
050076
050077
050078
050079
050080
050081
050082
050083
050084
050085
050086
050087
050088
050090
050092
050094
050095
050096
050097
050098
050099
050104
050105
050106
050107
050108
050109
050110
050111
050112
050113
050114
050115
050117
050118
050119
050120
050121
050122
050125
050128
050129
050130
050131
050132
050133
050134
050135
050138
050139
050140
050141
050142
050143
050144
050145
050146
050147
050148
050151
050152
050155
050156
050159
050160
050161
050165
050166
050167
050172
050174
050177
050178
050179
050180
050181
050182
050183
050189
050190
050192
050194
050195
050196
050198
050199
050200
050201
050202
050203
050204
050205
050206
050207
050208
050209
050210
050211
050213
050214
050215
050216
050217
050218
050219
050220
050222
050223
050225
050227
050228
050229
050232
050233
050234
050235
050236
050237
050238
050239
050240
050241
050242
050243
050244
050245
050246
050247
050250
050256
050257
050258
050259
050260
050261
050262
050263
050264
050265
050268
050269
050270
050271
050272
050273
050274
050275
050276
050277
050278
050279
050280
050282
050283
050284
050285
050286
050287
050288
050289
050290
050291
050292
050293
050298
050299
050300
050301
050302
050303
050304
050307
050309
050311
050312
050313
050314
050318
050319
050327
050335
050336
050337
050338
050339
050344
050346
050352
050355
050356
050359
050368
050370
050374
050375
050377
050379
050384
050385
050386
050387
050388
050389
050397
050398
050399
050400
050401
050402
050403
050404
050405
050406
050407
050408
050409
050410
050411
050412
050413
050414
050415
050416
050417
050421
050423
050424
050425
050427
050429
050430
050431
050432
050434
050435
050436
050439
050440
050442
050444
050446
050447
050450
050451
050452
050453
050454
050458
050461
050462
050463
050464
050465
050466
050467
050468
050469
050470
050472
050473
050475
050476
050479
050480
050481
050483
050484
050485
050490
050491
050496
050497
050499
050500
050501
050502
050503
050504
050505
050508
050511
050513
050515
050516
050517
050518
050519
050523
050524
050525
050526
050527
050528
050529
050530
050531
050532
050533
050534
050535
050536
050537
050538
050539
050540
050541
050542
050545
050546
050548
050549
050550
050551
050555
050560
050561
050562
050563
050564
050565
050566
050567
050575
050577
050588
050589
050590
050591
050594
050595
050596
050597
050599
050607
050608
050609
050610
050611
050612
050613
050614
050615
050616
050617
050618
050619
050620
050622
050623
050624
050625
050626
050627
050631
050632
050633
050634
050635
050637
050640
050641
050645
050646
050647
050648
050650
050653
050654
050655
050656
050657
050658
050659
050660
050664
050665
050666
050667
050668
050675
050676
050677
050678
050679
050681
050682
050683
050685
050688
050689
050691
050692
050693
050694
050695
050696
050697
050698
050699
050700
050702
050703
050704
050705
050706
050707
050708
050709
050710
050711
050712
050715
050716
050717
050718
050722
050723
050724
050725
050726
050727
050729
050731
050733
050734
050735
050736
050737
050738
050739
050740
050741
050742
050743
050751
050755
050756
050757
050758
050759
050760
050761
050762
050763
050764
050765
050766
050767
050768
050769
050770
050771
050772
050773
050774
050775
050776
050777
050778
050780
050781
050782
050783
050784
050785
050787
050792
050793
050795
050796
050797
050798
050799
050801
050802
050803
050804
050806
050807
050808
050809
050811
050812
050813
050814
050815
050817
050818
050819
050820
050822
050824
050825
050826
050827
050828
050829
050830
050831
050832
050833
050834
050835
050838
050839
050842
050843
050844
050849
050850
050851
050852
050853
050854
050855
050856
050857
050858
050859
050860
050861
050862
050863
050864
050865
050866
050867
050868
050869
050870
050872
050874
050876
050877
050879
050880
050881
050882
050883
050889
050890
050891
050892
050894
050895
050896
050897
050898
050899
050900
050901
050902
050903
050904
050905
050906
050907
050909
050910
050911
050912
050913
050914
050915
050917
050918
050919
050920
050921
050922
050923
050925
050926
050929
050930
050935
050936
050937
050938
050940
050941
050942
050943
050944
050945
050946
050947
050948
050949
050950
050951
050952
050953
050954
050955
050956
050957
050958
050960
050961
050964
050965
050966
050968
050973
050974
050976
050977
050978
050980
050981
050982
050983
050984
050985
050987
050988
050989
050990
050991
050992
050994
050995
050998
050999
051000
051001
051002
051003
051013
051031
051034
051035
051037
051038
051040
051041
051044
051045
051046
051047
051048
051049
051050
051051
051052
051053
051054
051055
051056
051064
051066
051067
051068
051069
051072
051073
051081
051082
051083
051084
051085
051087
051088
051089
051090
051091
051092
051093
051094
051095
051104
051106
051107
051108
051109
051110
051111
051112
051113
051114
051115
051116
051117
051118
051119
051120
051121
051123
051124
051125
051126
051127
051129
051130
051131
051132
051133
051134
051135
051136
051137
051138
051139
051140
051142
051143
051144
051146
051147
051148
051150
051151
051152
051153
051154
051155
051156
051157
051158
051159
051164
051165
051166
051167
051176
051177
051182
051184
051185
051188
051189
051190
051191
051192
051193
051194
051196
051197
051198
051200
051201
051203
051204
051206
051207
051208
051209
051210
051211
051215
051216
051217
051218
051219
051220
051221
051222
051225
051226
051227
051228
051229
051234
051235
051239
051248
051249
051250
051251
051252
051253
051259
051260
051261
051270
051271
051272
051273
051274
051275
051276
051280
051281
051282
051284
051285
051287
051293
051294
051301
051302
051303
051304
051305
051306
051307
051308
051309
051312
051317
051318
051322
051323
051324
051325
051326
051327
051328
051329
051330
051331
051333
051334
051335
051338
051344
051345
051346
051347
051348
051349
051350
051352
051353
051354
051355
051357
051366
051367
051368
051371
051386
051387
051388
051389
051393
051394
051399
051401
051403
051404
051405
051417
051419
051420
051421
051422
051423
051424
051425
051426
051427
051429
051430
051431
051432
051433
051434
051437
051438
051445
051447
051448
051449
051450
051451
051452
051453
051454
051459
051460
051462
051464
051465
051466
051467
051468
051469
051470
051472
051473
051474
051475
051476
051477
051478
051479
051480
051481
051482
051483
051488
051489
051490
051491
051492
051493
051499
051503
051504
051505
051507
051510
051511
051512
051513
051514
051515
051516
051517
051518
051519
051520
051521
051522
051523
051526
051533
051534
051535
051536
051537
051538
051539
051540
051541
051542
051543
051544
051545
051546
051547
051550
051551
051552
051553
051554
051557
051558
051560
051561
051562
051563
051564
051570
051571
051572
051573
051574
051575
051576
051577
051578
051579
051580
051581
051582
051583
051585
051588
051589
051603
051604
051606
051607
051608
051609
051610
051611
051618
051619
051620
051621
051623
051624
051627
051628
051629
051630
051636
051638
051639
051640
051641
051643
051645
051649
051650
051651
051652
051653
051657
051658
051659
051666
051667
051668
051669
051673
051676
051677
051679
051680
051681
051683
051691
051693
051694
051695
051696
051697
051699
051700
051701
051702
051703
051704
051706
051707
051709
051710
051711
051713
051714
051717
051719
051720
051721
051723
051724
051725
051726
051729
051730
051731
051732
051733
051734
051735
051736
051737
051740
051743
051744
051745
051746
051747
051748
051749
051750
051751
051752
051753
051754
051755
051756
051757
051758
051759
051762
051764
051766
051767
051768
051769
051770
051771
051772
051773
051774
051776
051777
051778
051781
051783
051784
051785
051786
051787
051789
051792
051793
051800
051801
051802
051803
051804
051809
051810
051811
051813
051814
051815
051816
051818
051819
051820
051821
051822
051823
051824
051825
051826
051827
051828
051839
051842
051845
051846
051847
051848
051849
051850
051851
051852
051853
051856
051858
051863
051867
051868
051869
051871
051872
051873
051876
051877
051878
051879
051880
051881
051882
051883
051884
051886
051887
051888
051889
051890
051892
051893
051894
051895
051896
051897
051898
051901
051903
051904
051905
051906
051907
051908
051909
051910
051911
051912
051913
051914
051915
051918
051920
051921
051923
051925
051929
051930
051931
051932
051933
051934
051935
051938
051939
051940
051942
051943
051944
051945
051946
051947
051948
051950
051953
051954
051955
051956
051957
051958
051961
051964
051965
051967
051968
051971
051972
051973
051974
051975
051978
051982
051983
051984
051985
051986
051987
051988
051989
051990
051991
051992
051996
051997
051998
052002
052003
052004
052011
052014
052015
052016
052017
052018
052019
052021
052022
052023
052024
052026
052027
052030
052032
052033
052034
052035
052036
052037
052038
052039
052040
052042
052044
052045
052046
052047
052048
052049
052050
052051
052052
052053
052054
052056
052058
052063
052064
052065
052066
052067
052070
052072
052073
052076
052077
052078
052079
052080
052081
052082
052083
052084
052085
052086
052087
052088
052091
052092
052093
052094
052095
052096
052097
052098
052099
052100
052101
052102
052103
052104
052117
052130
052134
052137
052142
052143
052145
052146
052147
052149
052150
052151
052155
052159
052160
052162
052163
052167
052168
052169
052173
052174
052175
052176
052177
052178
052179
052180
052182
052183
052184
052185
052186
052187
052188
052189
052190
052191
052192
052193
052194
052195
052196
052197
052198
052201
052202
052203
052204
052209
052210
052211
052212
052217
052218
052220
052225
052226
052227
052229
052230
052232
052234
052235
052236
052237
052238
052240
052243
052244
052245
052246
052247
052248
052249
052250
052251
052252
052253
052258
052259
052260
052261
052264
052265
052266
052267
052269
052271
052272
052283
052284
052285
052286
052287
052291
052292
052293
052294
052295
052296
052297
052298
052299
052300
052301
052302
052303
052304
052305
052306
052308
052310
052311
052315
052316
052317
052318
052331
052332
052333
052334
052335
052337
052338
052340
052341
052342
052343
052344
052345
052346
052348
052349
052350
052351
052352
052353
052354
052358
052365
052366
052367
052371
052372
052373
052374
052375
052376
052380
052381
052382
052383
052384
052385
052386
052387
052388
052389
052390
052393
052394
052395
052397
052398
052399
052400
052405
052408
052409
052410
052411
052413
052414
052424
052425
052426
052427
052428
052429
052432
052437
052445
052447
052448
052449
052450
052451
052452
052453
052456
052457
052458
052459
052460
052461
052462
052463
052465
052466
052467
052469
052470
052478
052479
052482
052485
052488
052492
052493
052495
052497
052498
052499
052500
052501
052503
052505
052506
052509
052510
052511
052512
052513
052514
052515
052517
052521
052522
052523
052524
052525
052527
052528
052529
052530
052531
052537
052538
052540
052542
052543
052544
052545
052546
052553
052554
052555
052556
052557
052559
052560
052561
052562
052564
052565
052566
052567
052568
052569
052570
052571
052572
052573
052574
052575
052579
052581
052582
052586
052587
052588
052589
052590
052591
052592
052594
052595
052596
052597
052599
052600
052601
052602
052603
052604
052605
052606
052607
052610
052634
052635
052636
052637
052638
052639
052640
052641
052642
052644
052646
052647
052648
052649
052650
052651
052652
052653
052654
052663
052664
052665
052667
052668
052669
052670
052671
052672
052673
052682
052688
052695
052696
052700
052702
052705
052706
052707
052708
052712
052715
052716
052720
052723
052724
052730
052732
052733
052734
052735
052736
052737
052738
052739
052740
052743
052744
052747
052753
052754
052755
052756
052757
052758
052759
052760
052761
052762
052763
052764
052768
052769
052770
052771
052772
052773
052774
052775
052776
052777
052782
052784
052785
052788
052789
052790
052791
052792
052793
052794
052800
052801
052802
052805
052810
052811
052813
052814
052816
052820
052821
052822
052823
052824
052825
052828
052829
052830
052833
052837
052839
052842
052844
052845
052846
052847
052848
052849
052850
052851
052852
052853
052854
052855
052857
052858
052859
052860
052861
052862
052865
052866
052867
052868
052869
052870
052872
052874
052876
052878
052880
052881
052882
052883
052884
052885
052886
052887
052888
052891
052892
052893
052894
052895
052897
052898
052899
052900
052901
052902
052903
052904
052905
052907
052908
052909
052910
052911
052912
052913
052914
052915
052916
052917
052918
052919
052920
052921
052922
052923
052924
052925
052926
052927
052928
052929
052930
052931
052932
052933
052934
052935
052936
052937
052941
052943
052945
052946
052947
052948
052949
052950
052953
052954
052955
052956
052957
052958
052959
052960
052961
052963
052965
052966
052967
052968
052969
052970
052971
052972
052973
052974
052975
052977
052978
052979
052980
052984
052987
052988
052989
052994
052995
053001
053002
053003
053004
053006
053007
053008
053010
053011
053012
053013
053015
053016
053017
053018
053019
053020
053021
053022
053023
053024
053025
053026
053027
053028
053032
053034
053040
053041
053042
053043
053044
053045
053046
053047
053048
053049
053050
053052
053053
053054
053055
053056
053057
053058
053059
053066
053068
053069
053070
053071
053072
053074
053075
053079
053080
053081
053083
053084
053085
053086
053087
053088
053089
053090
053091
053092
053093
053094
053095
053096
053097
053098
053099
053103
053106
053109
053110
053111
053112
053113
053114
053115
053116
053117
053118
053119
053120
053121
053122
053123
053124
053126
053129
053130
053133
053134
053135
053136
053137
053138
053139
053142
053146
053150
053152
053155
053156
053157
053158
053160
053161
053162
053163
053164
053165
053167
053168
053169
053170
053172
053174
053175
053176
053177
053178
053179
053181
053183
053184
053185
053186
053189
053190
053192
053193
053194
053195
053196
053197
053199
053200
053201
053206
053208
053209
053211
053213
053222
053231
053232
053233
053235
053236
053237
053238
053239
053240
053241
053242
053244
053245
053246
053248
053249
053250
053251
053252
053253
053255
053257
053260
053263
053264
053265
053266
053267
053268
053269
053270
053271
053272
053273
053274
053277
053280
053281
053282
053283
053284
053285
053286
053287
053288
053289
053302
053310
053312
053313
053314
053315
053316
053317
053318
053319
053320
053325
053332
053333
053334
053335
053336
053337
053338
053339
053340
053341
053342
053344
053348
053351
053352
053353
053354
053355
053356
053357
053358
053359
053360
053361
053362
053363
053364
053365
053367
053370
053371
053372
053373
053374
053375
053376
053377
053378
053379
053380
053381
053382
053383
053387
053390
053392
053393
053398
053399
053400
053401
053402
053403
053405
053406
053408
053411
053413
053414
053415
053416
053417
053418
053419
053422
053423
053424
053425
053426
053427
053428
053429
053430
053431
053432
053433
053436
053437
053450
053451
053456
053457
053458
053461
053462
053464
053466
053467
053468
053469
053470
053476
053482
053483
053484
053485
053486
053487
053488
053489
053490
053491
053492
053493
053494
053495
053496
053497
053498
053499
053500
053501
053502
053503
053506
053507
053508
053509
053513
053514
053515
053517
053518
053519
053520
053521
053522
053523
053526
053527
053528
053530
053531
053532
053538
053539
053540
053542
053544
053545
053546
053547
053548
053549
053550
053551
053552
053555
053557
053559
053562
053563
053564
053565
053566
053567
053568
053571
053572
053573
053575
053577
053578
053579
053580
053581
053582
053583
053584
053585
053586
053588
053589
053594
053595
053596
053597
053598
053599
053600
053601
053603
053604
053605
053606
053607
053608
053611
053613
053614
053615
053616
053617
053621
053622
053623
053624
053625
053627
053628
053629
053630
053631
053632
053633
053634
053635
053636
053637
053638
053641
053642
053643
053644
053645
053646
053649
053650
053651
053652
053653
053654
053655
053656
053657
053658
053659
053660
053661
053662
053663
053664
053673
053674
053675
053676
053677
053678
053679
053680
053681
053690
053691
053692
053694
053695
053696
053697
053698
053700
053701
053702
053703
053704
053705
053706
053707
053708
053709
053710
053711
053712
053713
053714
053715
053716
053717
053718
053719
053720
053724
053726
053727
053728
053729
053732
053734
053735
053736
053737
053739
053743
053744
053745
053746
053747
053748
053749
053751
053752
053753
053754
053755
053764
053765
053773
053774
053778
053779
053781
053782
053783
053784
053785
053786
053788
053794
053798
053799
053800
053801
053802
053803
053804
053805
053806
053807
053808
053812
053813
053814
053815
053817
053818
053820
053821
053822
053824
053825
053826
053827
053828
053829
053832
053833
053834
053835
053836
053837
053842
053843
053844
053845
053846
053851
053852
053853
053854
053855
053856
053857
053859
053861
053862
053863
053864
053865
053866
053867
053868
053870
053871
053872
053873
053876
053877
053878
053879
053880
053882
053883
053884
053885
053886
053888
053891
053892
053893
053895
053896
053897
053898
053899
053900
053901
053903
053904
053905
053906
053907
053908
053909
053910
053918
053919
053920
053921
053922
053923
053924
053925
053927
053928
053929
053930
053931
053932
053933
053936
053938
053939
053940
053941
053942
053943
053944
053947
053949
053950
053951
053953
053955
053956
053962
053963
053964
053968
053969
053970
053971
053972
053973
053974
053976
053977
053979
053983
053984
053996
054002
054004
054005
054009
054010
054013
054015
054024
054025
054027
054028
054032
054038
054041
054042
054044
054045
054046
054047
054048
054049
054050
054051
054052
054053
054054
054055
054056
054057
054058
054059
054060
054061
054063
054064
054083
054086
054088
054089
054090
054091
054097
054098
054099
054100
054101
054102
054106
054108
054109
054110
054111
054112
054113
054114
054115
054116
054117
054120
054121
054123
054124
054125
054126
054134
054136
054143
054147
054148
054161
054163
054166
054167
054174
054175
054181
054182
054184
054185
054186
054187
054188
054189
054190
054191
054192
054193
054194
054198
054200
054207
054210
054215
054216
054222
054227
054228
054229
054230
054232
054233
054236
054239
054240
054242
054243
054244
054246
054248
054254
054255
054257
054259
054260
054261
054262
054263
054264
054267
054268
054269
054274
054275
054276
054277
054278
054285
054286
054287
054288
054289
054290
054291
054292
054293
054295
054297
054298
054301
054302
054304
054305
054306
054309
054310
054311
054312
054313
054314
054315
054316
054318
054319
054320
054321
054322
054323
054324
054326
054327
054328
054329
054330
054331
054338
054340
054341
054342
054343
054344
054345
054346
054347
054348
054349
054350
054351
054352
054353
054354
054355
054356
054357
054358
054359
054360
054362
054363
054364
054365
054366
054367
054368
054369
054371
054374
054382
054407
054409
054415
054416
054417
054418
054419
054420
054422
054424
054425
054426
054427
054428
054429
054431
054432
054433
054434
054435
054436
054440
054441
054444
054445
054446
054447
054448
054449
054450
054451
054452
054453
054455
054457
054458
054467
054468
054470
054471
054472
054475
054476
054477
054484
054485
054486
054487
054488
054490
054493
054495
054496
054497
054504
054505
054506
054507
054508
054511
054512
054513
054514
054515
054516
054517
054518
054520
054521
054522
054523
054524
054525
054526
054527
054532
054533
054535
054536
054537
054538
054539
054540
054541
054542
054544
054546
054547
054548
054549
054550
054551
054552
054553
054554
054555
054556
054561
054562
054563
054564
054565
054566
054568
054569
054570
054571
054575
054576
054584
054585
054586
054587
054588
054606
054607
054608
054609
054610
054611
054612
054613
054614
054617
054618
054620
054625
054626
054627
054629
054634
054635
054636
054637
054638
054639
054640
054642
054643
054645
054646
054648
054649
054650
054651
054652
054653
054654
054660
054661
054670
054671
054672
054673
054674
054675
054677
054679
054680
054681
054683
054685
054686
054687
054688
054689
054691
054693
054694
054695
054696
054697
054698
054699
054701
054702
054703
054704
054705
054707
054709
054711
054712
054713
054714
054715
054716
054717
054718
054719
054720
054721
054722
054728
054729
054730
054732
054733
054735
054736
054737
054738
054739
054740
054748
054749
054750
054751
054754
054755
054756
054762
054763
054772
054777
054779
054780
054781
054783
054784
054785
054786
054787
054788
054789
054790
054791
054792
054793
054794
054795
054796
054797
054798
054799
054800
054801
054803
054809
054810
054811
054842
054843
054845
054846
054847
054849
054850
054851
054852
054853
054855
054866
054867
054869
054871
054872
054873
054874
054875
054876
054878
054879
054880
054889
054890
054894
054895
054896
054898
054901
054902
054904
054906
054907
054909
054911
054919
054920
054921
054922
054923
054924
054927
054928
054929
054930
054931
054932
054933
054934
054935
054936
054937
054938
054939
054941
054942
054943
054944
054945
054946
054947
054950
054951
054952
054953
054955
054956
054957
054964
054965
054967
054968
054969
054970
054971
054972
054973
054974
054975
054976
054977
054979
054980
054981
054982
054983
054984
054985
054986
054987
054988
054989
054991
054992
054993
054994
054995
054996
054997
054998
054999
055000
055001
055002
055003
055004
055005
055009
055010
055011
055015
055016
055022
055024
055025
055026
055027
055031
055032
055033
055034
055035
055036
055038
055039
055040
055043
055044
055045
055046
055047
055048
055049
055052
055053
055065
055066
055068
055072
055073
055074
055075
055076
055078
055081
055082
055083
055084
055085
055086
055087
055088
055089
055090
055092
055094
055096
055097
055098
055099
055100
055101
055102
055103
055104
055105
055107
055110
055111
055112
055113
055116
055117
055120
055127
055128
055129
055130
055131
055132
055133
055134
055135
055140
055141
055142
055144
055145
055146
055153
055154
055155
055156
055157
055158
055159
055160
055165
055166
055173
055174
055175
055176
055179
055186
055187
055192
055193
055194
055195
055197
055198
055201
055202
055204
055205
055209
055210
055214
055216
055217
055218
055219
055220
055224
055230
055231
055232
055233
055234
055235
055236
055237
055238
055239
055240
055241
055242
055244
055245
055246
055248
055249
055250
055252
055255
055256
055263
055267
055268
055271
055272
055273
055274
055275
055276
055277
055279
055280
055282
055283
055284
055285
055287
055288
055289
055290
055291
055292
055293
055294
055295
055296
055298
055299
055300
055301
055303
055304
055305
055306
055307
055308
055309
055310
055316
055317
055320
055321
055322
055325
055326
055327
055328
055329
055330
055331
055332
055335
055344
055345
055347
055348
055349
055354
055355
055356
055357
055358
055359
055360
055361
055362
055363
055364
055365
055366
055368
055369
055370
055372
055373
055379
055380
055381
055382
055383
055385
055386
055387
055388
055389
055390
055392
055393
055394
055395
055396
055397
055398
055399
055400
055401
055402
055403
055404
055405
055406
055407
055408
055409
055410
055411
055412
055413
055414
055415
055416
055417
055421
055422
055423
055424
055425
055429
055431
055436
055437
055440
055441
055442
055443
055444
055445
055446
055447
055449
055451
055452
055453
055454
055455
055456
055457
055458
055459
055461
055462
055463
055465
055466
055467
055468
055469
055470
055471
055472
055473
055474
055475
055476
055477
055479
055480
055481
055482
055484
055485
055489
055490
055492
055493
055494
055495
055496
055497
055498
055499
055500
055501
055502
055503
055504
055505
055506
055507
055511
055513
055514
055515
055516
055517
055518
055519
055520
055521
055522
055523
055524
055525
055526
055527
055528
055529
055531
055533
055534
055535
055536
055537
055538
055542
055543
055544
055546
055547
055548
055549
055554
055555
055556
055557
055558
055560
055562
055563
055564
055565
055566
055568
055569
055570
055571
055572
055573
055574
055575
055576
055577
055578
055579
055580
055581
055582
055583
055584
055585
055586
055587
055588
055589
055590
055592
055593
055594
055596
055597
055598
055599
055605
055614
055616
055618
055619
055620
055621
055622
055623
055624
055625
055626
055627
055628
055630
055631
055635
055636
055640
055641
055642
055643
055644
055648
055649
055651
055655
055656
055657
055659
055661
055663
055664
055665
055673
055684
055685
055686
055687
055688
055689
055690
055692
055693
055696
055698
055699
055702
055703
055704
055705
055706
055707
055708
055709
055711
055713
055715
055716
055718
055720
055723
055725
055726
055727
055728
055729
055730
055731
055732
055733
055734
055737
055739
055742
055743
055744
055745
055746
055747
055749
055750
055751
055752
055754
055755
055756
055757
055763
055764
055765
055766
055767
055768
055769
055770
055771
055772
055773
055774
055775
055776
055777
055779
055780
055781
055782
055783
055784
055785
055786
055789
055790
055792
055793
055794
055797
055798
055800
055801
055804
055806
055807
055808
055810
055811
055812
055813
055814
055815
055816
055817
055818
055823
055824
055826
055828
055829
055830
055831
055832
055833
055834
055835
055839
055840
055841
055842
055843
055845
055858
055861
055863
055864
055865
055866
055868
055869
055870
055871
055872
055873
055874
055875
055876
055877
055878
055879
055880
055881
055882
055883
055884
055885
055886
055887
055888
055889
055890
055891
055892
055893
055897
055898
055900
055901
055902
055903
055904
055905
055908
055909
055910
055911
055912
055913
055914
055916
055918
055919
055920
055921
055922
055923
055924
055925
055926
055927
055928
055929
055931
055932
055933
055936
055937
055939
055940
055943
055945
055946
055948
055950
055951
055956
055957
055963
055964
055965
055966
055972
055989
055991
055993
055994
055995
055996
055997
055999
056001
056011
056017
056018
056019
056020
056021
056022
056023
056024
056025
056029
056030
056031
056034
056037
056050
056051
056052
056053
056056
056057
056058
056061
056062
056063
056064
056065
056067
056068
056069
056070
056071
056072
056074
056075
056086
056087
056088
056089
056090
056091
056092
056093
056094
056095
056097
056098
056099
056100
056101
056102
056105
056106
056107
056115
056116
056117
056118
056119
056120
056121
056122
056123
056124
056125
056126
056128
056129
056131
056132
056133
056134
056136
056138
056139
056140
056145
056147
056150
056151
056152
056153
056154
056156
056157
056159
056160
056161
056162
056163
056164
056165
056166
056167
056168
056169
056171
056172
056177
056178
056179
056180
056181
056183
056184
056185
056186
056187
056188
056189
056190
056191
056192
056193
056194
056195
056197
056198
056199
056200
056201
056202
056203
056204
056205
056206
056209
056211
056212
056213
056214
056217
056219
056223
056227
056228
056229
056230
056232
056233
056234
056240
056241
056242
056243
056244
056245
056246
056247
056248
056249
056250
056251
056254
056255
056256
056257
056258
056259
056260
056262
056263
056264
056265
056266
056267
056268
056269
056270
056271
056272
056273
056274
056275
056276
056277
056278
056279
056280
056284
056285
056286
056287
056288
056289
056290
056291
056292
056293
056294
056295
056296
056298
056299
056301
056302
056305
056306
056307
056308
056311
056312
056313
056314
056316
056317
056318
056319
056320
056322
056323
056324
056327
056328
056329
056331
056332
056334
056335
056336
056338
056340
056341
056342
056343
056347
056348
056350
056353
056357
056358
056359
056360
056361
056362
056363
056364
056368
056375
056377
056378
056379
056380
056381
056386
056390
056391
056393
056394
056396
056400
056402
056404
056406
056407
056411
056412
056413
056414
056417
056418
056420
056422
056423
056424
056425
056426
056427
056428
056429
056430
056431
056432
056433
056434
056435
056437
056438
056439
056440
056444
056446
056447
056448
056449
056450
056454
056455
056456
056459
056460
056461
056465
056468
056470
056471
056472
056474
056477
056479
056480
056481
056482
056483
056484
056485
056486
056487
056488
056489
056490
056494
056495
056499
056502
056503
056505
056506
056507
056509
056510
056511
056512
056513
056514
056523
056524
056525
056526
056527
056528
056529
056530
056532
056538
056539
056540
056541
056542
056543
056545
056546
056547
056548
056549
056550
056551
056552
056557
056567
056568
056569
056570
056574
056575
056579
056580
056581
056583
056587
056588
056589
056590
056591
056592
056593
056594
056595
056596
056598
056600
056606
056607
056608
056609
056616
056619
056620
056621
056622
056623
056627
056628
056629
056631
056632
056633
056642
056643
056646
056647
056648
056649
056650
056651
056652
056654
056655
056657
056658
056659
056664
056665
056666
056672
056674
056675
056676
056677
056678
056686
056687
056689
056690
056691
056692
056694
056697
056698
056699
056700
056701
056702
056703
056707
056708
056709
056710
056711
056714
056715
056716
056719
056722
056725
056726
056728
056729
056730
056731
056733
056735
056736
056737
056738
056739
056740
056741
056742
056743
056744
056745
056746
056747
056748
056749
056750
056751
056752
056753
056754
056755
056756
056757
056759
056760
056761
056762
056767
056768
056774
056775
056777
056778
056779
056780
056781
056782
056786
056787
056788
056789
056790
056791
056792
056793
056794
056795
056796
056797
056798
056799
056800
056801
056802
056805
056807
056808
056809
056811
056812
056814
056817
056818
056819
056821
056822
056823
056824
056825
056828
056829
056831
056835
056836
056841
056842
056849
056850
056851
056852
056853
056854
056855
056856
056857
056858
056859
056860
056865
056866
056867
056868
056869
056870
056871
056872
056873
056874
056875
056877
056885
056887
056888
056891
056892
056893
056894
056895
056896
056897
056898
056899
056900
056901
056906
056907
056908
056909
056910
056911
056912
056915
056916
056918
056920
056921
056923
056924
056925
056927
056934
056935
056936
056937
056938
056939
056940
056941
056942
056943
056944
056945
056946
056947
056948
056949
056950
056951
056952
056953
056954
056955
056959
056960
056961
056962
056965
056968
056969
056970
056987
056988
056989
056990
056991
056996
056997
056998
056999
057000
057001
057002
057004
057005
057007
057009
057010
057011
057012
057014
057017
057018
057021
057022
057023
057024
057026
057027
057029
057030
057031
057033
057036
057037
057038
057043
057044
057045
057047
057049
057050
057052
057053
057054
057055
057056
057057
057060
057063
057064
057065
057066
057067
057068
057069
057070
057071
057072
057073
057074
057075
057079
057081
057082
057087
057090
057093
057094
057097
057100
057102
057103
057111
057114
057115
057121
057122
057123
057124
057126
057127
057131
057132
057133
057134
057137
057140
057141
057142
057143
057144
057145
057147
057148
057149
057151
057153
057154
057155
057156
057157
057158
057159
057160
057161
057162
057172
057179
057181
057182
057183
057184
057186
057188
057189
057190
057191
057192
057194
057196
057198
057199
057200
057201
057202
057203
057209
057217
057220
057222
057224
057225
057226
057227
057228
057230
057232
057233
057236
057237
057238
057239
057246
057247
057248
057251
057253
057254
057255
057256
057258
057264
057265
057267
057268
057269
057271
057272
057273
057274
057275
057276
057277
057278
057279
057280
057282
057283
057284
057285
057286
057287
057288
057289
057290
057291
057292
057295
057296
057297
057298
057299
057300
057301
057302
057303
057304
057305
057306
057307
057308
057309
057310
057311
057312
057313
057314
057317
057318
057319
057320
057322
057323
057324
057325
057326
057327
057329
057330
057331
057343
057344
057347
057350
057353
057355
057358
057359
057360
057361
057362
057363
057364
057365
057367
057368
057369
057371
057372
057374
057376
057377
057380
057381
057382
057383
057384
057385
057386
057387
057389
057392
057393
057394
057395
057396
057397
057398
057399
057400
057401
057403
057405
057406
057408
057409
057410
057411
057412
057413
057414
057415
057416
057417
057418
057419
057420
057421
057422
057423
057424
057425
057426
057428
057429
057430
057431
057433
057434
057435
057436
057438
057439
057440
057442
057443
057444
057445
057446
057447
057448
057449
057451
057453
057454
057455
057458
057459
057460
057466
057467
057469
057472
057473
057474
057476
057477
057479
057480
057481
057484
057485
057486
057489
057491
057492
057493
057494
057495
057496
057497
057498
057499
057500
057502
057503
057504
057505
057506
057507
057508
057509
057510
057511
057513
057514
057516
057517
057519
057520
057521
057523
057525
057526
057527
057528
057532
057533
057534
057535
057536
057537
057538
057539
057540
057543
057545
057546
057548
057549
057556
057559
057560
057561
057562
057563
057564
057568
057573
057575
057577
057578
057579
057581
057585
057586
057587
057588
057589
057591
057592
057593
057594
057595
057599
057603
057604
057605
057606
057607
057608
057609
057610
057611
057612
057613
057622
057626
057628
057629
057630
057631
057632
057641
057642
057643
057644
057645
057646
057647
057648
057649
057652
057655
057660
057661
057662
057664
057665
057667
057668
057669
057670
057671
057675
057676
057679
057682
057694
057698
057699
057700
057701
057702
057703
057705
057709
057710
057711
057712
057716
057717
057718
057719
057720
057721
057722
057723
057724
057727
057728
057729
057730
057731
057732
057741
057742
057743
057744
057748
057750
057751
057752
057753
057754
057755
057756
057757
057758
057759
057760
057762
057763
057766
057767
057768
057769
057779
057780
057781
057783
057784
057785
057787
057788
057789
057790
057791
057793
057795
057796
057797
057798
057799
057800
057801
057803
057805
057806
057807
057808
057810
057811
057812
057813
057814
057815
057818
057819
057820
057821
057822
057823
057824
057825
057826
057827
057828
057829
057830
057831
057832
057833
057834
057835
057836
057837
057838
057846
057851
057852
057853
057854
057857
057859
057860
057861
057862
057865
057866
057868
057869
057870
057872
057873
057876
057877
057878
057880
057881
057882
057885
057887
057888
057889
057890
057891
057892
057893
057894
057895
057896
057897
057898
057899
057900
057902
057905
057906
057907
057908
057909
057910
057911
057912
057913
057914
057916
057918
057919
057920
057921
057922
057923
057925
057926
057927
057928
057929
057930
057931
057934
057936
057937
057939
057940
057941
057942
057943
057944
057945
057946
057947
057949
057950
057951
057955
057956
057957
057958
057959
057960
057961
057962
057963
057967
057968
057969
057970
057971
057972
057973
057974
057975
057976
057977
057978
057979
057980
057981
057982
057984
057986
057987
057988
057994
057995
057996
057997
057998
057999
058000
058001
058002
058004
058005
058006
058007
058008
058009
058011
058012
058013
058014
058017
058018
058019
058020
058021
058023
058024
058025
058026
058028
058030
058031
058032
058036
058039
058040
058042
058043
058044
058045
058046
058047
058048
058050
058051
058052
058053
058054
058055
058056
058057
058058
058059
058062
058063
058064
058065
058066
058067
058068
058090
058091
058092
058093
058094
058095
058098
058099
058100
058101
058102
058103
058107
058108
058109
058110
058112
058113
058114
058116
058120
058121
058122
058123
058127
058129
058132
058134
058135
058136
058137
058138
058139
058140
058141
058142
058145
058146
058148
058152
058153
058154
058155
058156
058158
058159
058160
058161
058162
058163
058164
058165
058166
058167
058168
058169
058170
058171
058172
058173
058174
058175
058176
058179
058180
058181
058183
058184
058185
058186
058187
058188
058189
058190
058191
058192
058193
058194
058195
058196
058197
058198
058199
058200
058201
058202
058204
058205
058206
058207
058208
058209
058210
058211
058212
058215
058216
058217
058218
058219
058220
058221
058222
058223
058224
058225
058226
058227
058231
058232
058233
058237
058238
058239
058241
058242
058243
058244
058245
058249
058253
058254
058257
058258
058259
058260
058261
058262
058263
058264
058265
058266
058267
058268
058269
058271
058272
058273
058275
058276
058277
058281
058288
058289
058292
058293
058298
058299
058300
058301
058302
058303
058304
058305
058306
058307
058308
058309
058310
058311
058312
058313
058314
058315
058316
058317
058318
058319
058320
058321
058322
058323
058324
058325
058326
058327
058328
058329
058330
058332
058333
058334
058335
058345
058346
058347
058348
058350
058351
058357
058363
058364
058367
058368
058369
058370
058371
058372
058373
058378
058382
058383
058385
058386
058390
058395
058396
058397
058398
058399
058400
058402
058403
058405
058406
058407
058409
058410
058411
058414
058415
058416
058417
058418
058421
058423
058424
058425
058426
058427
058428
058429
058430
058433
058434
058435
058436
058437
058438
058439
058441
058442
058443
058444
058446
058447
058448
058449
058450
058451
058452
058453
058454
058456
058457
058458
058459
058467
058468
058469
058470
058471
058474
058477
058478
058479
058480
058486
058487
058488
058491
058493
058494
058496
058498
058501
058502
058503
058504
058505
058506
058510
058511
058514
058516
058517
058518
058520
058521
058526
058527
058528
058530
058532
058533
058537
058538
058539
058541
058543
058544
058545
058546
058547
058548
058552
058554
058555
058556
058557
058558
058559
058560
058562
058563
058569
058578
058579
058580
058581
058582
058583
058585
058586
058587
058588
058590
058591
058592
058593
058594
058595
058601
058603
058604
058605
058607
058613
058614
058615
058617
058618
058619
058620
058622
058623
058624
058625
058627
058628
058629
058630
058631
058632
058633
058634
058635
058638
058640
058641
058642
058643
058644
058645
058646
058648
058650
058651
058654
058658
058659
058660
058661
058662
058665
058666
058667
058677
058678
058679
058680
058681
058682
058683
058684
058692
058693
058694
058695
058696
058702
058703
058704
058718
058719
058721
058723
058724
058725
058726
058727
058728
058729
058731
058732
058733
058734
058736
058737
058738
058739
058740
058741
058742
058743
058744
058745
058746
058747
058749
058750
058752
058753
058754
058761
058762
058763
058764
058765
058766
058767
058768
058777
058778
058779
058780
058781
058782
058784
058785
058791
058792
058799
058800
058801
058802
058803
058804
058805
058813
058814
058816
058817
058818
058819
058820
058821
058823
058828
058829
058830
058831
058832
058833
058834
058835
058838
058840
058842
058843
058844
058850
058851
058852
058863
058864
058868
058869
058871
058872
058873
058874
058875
058876
058877
058878
058880
058881
058882
058883
058884
058885
058886
058887
058888
058889
058890
058891
058892
058893
058894
058899
058900
058902
058926
058928
058929
058930
058931
058932
058933
058934
058935
058936
058939
058940
058941
058942
058944
058945
058946
058947
058948
058953
058954
058956
058957
058958
058959
058960
058961
058962
058963
058964
058965
058966
058967
058968
058970
058971
058973
058974
058975
058976
058977
058978
058980
058981
058982
058983
058984
058987
058988
058989
058990
058991
058992
058993
058994
058995
058996
058998
058999
059000
059001
059002
059003
059004
059006
059007
059008
059009
059011
059015
059016
059017
059018
059029
059031
059032
059033
059034
059035
059037
059038
059039
059040
059041
059046
059048
059049
059051
059052
059055
059056
059057
059058
059059
059060
059062
059063
059064
059066
059067
059070
059078
059079
059080
059083
059085
059086
059087
059088
059090
059091
059092
059093
059094
059095
059096
059097
059099
059100
059101
059106
059107
059108
059112
059113
059114
059115
059116
059117
059118
059119
059120
059121
059125
059127
059128
059129
059132
059133
059134
059135
059136
059137
059138
059139
059140
059141
059143
059144
059145
059146
059147
059148
059153
059154
059155
059157
059158
059164
059165
059166
059167
059168
059176
059179
059180
059185
059192
059193
059194
059195
059196
059197
059198
059199
059200
059201
059204
059205
059207
059218
059221
059222
059223
059224
059225
059226
059227
059228
059234
059235
059237
059238
059239
059240
059242
059245
059246
059247
059248
059249
059250
059251
059254
059255
059256
059257
059259
059261
059262
059264
059265
059266
059269
059274
059275
059276
059279
059280
059292
059295
059296
059297
059298
059299
059300
059301
059302
059303
059304
059305
059306
059307
059308
059309
059310
059313
059314
059316
059317
059318
059319
059320
059326
059328
059329
059330
059331
059332
059335
059337
059338
059339
059340
059341
059342
059343
059345
059346
059347
059348
059349
059350
059351
059353
059354
059355
059356
059357
059358
059361
059362
059363
059364
059367
059368
059369
059370
059372
059373
059376
059377
059379
059380
059381
059387
059389
059390
059391
059392
059393
059394
059395
059397
059398
059399
059400
059401
059402
059403
059404
059405
059406
059407
059408
059410
059411
059412
059413
059414
059415
059416
059417
059418
059421
059422
059423
059424
059427
059431
059432
059434
059435
059436
059437
059439
059440
059441
059444
059445
059446
059447
059448
059449
059450
059451
059452
059453
059454
059455
059456
059459
059460
059461
059462
059463
059464
059465
059466
059467
059468
059469
059470
059471
059472
059473
059481
059486
059499
059502
059504
059506
059507
059508
059509
059510
059511
059512
059514
059515
059516
059517
059518
059520
059522
059523
059525
059528
059529
059530
059532
059533
059535
059536
059537
059538
059539
059540
059541
059542
059543
059544
059545
059546
059547
059548
059552
059553
059554
059555
059557
059558
059559
059561
059562
059563
059564
059565
059566
059567
059568
059569
059570
059572
059573
059575
059576
059577
059578
059579
059580
059581
059582
059583
059584
059588
059589
059590
059591
059592
059594
059595
059596
059597
059598
059599
059600
059602
059603
059607
059609
059610
059615
059617
059620
059622
059623
059624
059628
059629
059630
059632
059633
059634
059635
059636
059637
059638
059639
059646
059648
059667
059668
059669
059671
059672
059673
059674
059677
059678
059679
059680
059681
059682
059684
059685
059686
059687
059688
059689
059690
059694
059695
059696
059698
059699
059702
059703
059704
059705
059706
059708
059709
059710
059711
059712
059713
059716
059717
059718
059719
059722
059724
059725
059726
059728
059729
059730
059731
059732
059735
059741
059743
059744
059746
059747
059748
059749
059750
059751
059752
059753
059754
059755
059756
059757
059758
059759
059760
059761
059762
059763
059765
059766
059768
059769
059770
059771
059773
059776
059777
059778
059779
059782
059784
059786
059787
059788
059790
059791
059793
059795
059797
059798
059799
059800
059802
059803
059804
059805
059806
059807
059808
059809
059810
059811
059812
059813
059815
059816
059817
059820
059822
059823
059824
059825
059826
059827
059828
059829
059830
059831
059832
059837
059843
059844
059845
059847
059855
059856
059857
059858
059859
059860
059862
059864
059865
059866
059867
059870
059871
059872
059873
059874
059875
059876
059877
059878
059880
059882
059883
059885
059891
059892
059893
059894
059895
059897
059902
059904
059905
059908
059909
059910
059911
059912
059913
059914
059915
059916
059917
059918
059919
059920
059923
059924
059925
059926
059929
059931
059932
059934
059935
059936
059937
059938
059939
059940
059941
059942
059943
059944
059945
059946
059947
059948
059949
059951
059952
059953
059954
059957
059958
059959
059963
059964
059965
059966
059967
059968
059971
059976
059977
059979
059980
059981
059982
059984
059987
059988
059990
059991
059993
059994
059997
059998
060006
060010
060011
060012
060013
060014
060015
060016
060017
060018
060020
060021
060027
060028
060029
060031
060032
060033
060034
060037
060038
060039
060040
060045
060046
060047
060048
060049
060050
060051
060052
060053
060054
060055
060056
060057
060058
060060
060061
060062
060063
060064
060065
060067
060068
060069
060070
060071
060072
060073
060074
060075
060076
060077
060078
060079
060080
060081
060082
060083
060084
060085
060086
060087
060089
060090
060091
060092
060093
060104
060105
060106
060107
060108
060109
060111
060112
060115
060117
060125
060126
060127
060128
060129
060130
060131
060132
060133
060134
060136
060137
060138
060140
060141
060142
060143
060144
060145
060146
060147
060148
060149
060150
060151
060152
060154
060158
060159
060160
060163
060164
060165
060166
060167
060168
060170
060171
060172
060174
060175
060176
060177
060178
060179
060180
060181
060182
060183
060185
060192
060193
060194
060195
060196
060197
060198
060199
060200
060201
060202
060203
060205
060206
060207
060208
060209
060210
060211
060212
060213
060214
060216
060217
060218
060219
060220
060221
060223
060226
060227
060230
060233
060236
060237
060238
060239
060240
060241
060242
060243
060244
060245
060246
060247
060248
060250
060255
060256
060257
060261
060262
060263
060275
060276
060280
060281
060284
060285
060286
060288
060289
060290
060291
060292
060293
060294
060295
060297
060298
060299
060300
060301
060302
060303
060305
060306
060308
060309
060310
060311
060312
060313
060318
060319
060320
060321
060322
060323
060324
060328
060329
060330
060331
060332
060334
060335
060336
060337
060338
060339
060340
060341
060342
060343
060344
060345
060346
060347
060348
060349
060350
060351
060352
060354
060356
060357
060358
060359
060362
060364
060365
060366
060371
060377
060378
060379
060380
060381
060382
060383
060384
060385
060386
060391
060393
060394
060395
060396
060397
060402
060404
060405
060411
060412
060413
060414
060415
060420
060421
060422
060423
060424
060425
060426
060428
060432
060433
060434
060435
060441
060442
060443
060444
060445
060446
060447
060448
060449
060450
060453
060457
060458
060459
060460
060461
060462
060463
060464
060465
060466
060467
060468
060470
060471
060472
060473
060475
060479
060480
060485
060486
060487
060489
060490
060492
060493
060495
060496
060497
060502
060503
060504
060505
060506
060507
060508
060509
060510
060511
060512
060513
060515
060516
060518
060520
060522
060523
060524
060527
060529
060537
060538
060543
060544
060545
060546
060547
060554
060555
060556
060557
060559
060560
060561
060563
060564
060565
060572
060576
060579
060580
060581
060582
060583
060584
060585
060586
060587
060588
060589
060590
060598
060599
060600
060603
060606
060608
060609
060611
060612
060614
060616
060617
060618
060619
060621
060622
060625
060626
060629
060632
060633
060634
060635
060636
060637
060638
060639
060640
060641
060644
060645
060646
060647
060648
060649
060653
060655
060656
060657
060658
060659
060660
060661
060662
060663
060664
060665
060666
060667
060672
060673
060674
060677
060678
060680
060681
060682
060683
060684
060685
060686
060687
060689
060690
060691
060692
060693
060694
060695
060696
060699
060700
060701
060703
060704
060705
060706
060707
060708
060709
060710
060711
060712
060713
060714
060716
060718
060719
060720
060721
060726
060727
060728
060730
060731
060739
060740
060751
060752
060753
060754
060755
060756
060757
060758
060759
060761
060762
060763
060764
060768
060769
060770
060771
060772
060773
060777
060778
060779
060791
060792
060793
060794
060795
060796
060797
060798
060800
060801
060802
060803
060804
060805
060806
060807
060808
060809
060810
060811
060812
060813
060814
060815
060816
060817
060818
060819
060820
060823
060825
060826
060827
060828
060829
060833
060834
060835
060836
060837
060838
060839
060840
060842
060845
060851
060853
060854
060855
060856
060857
060858
060859
060865
060867
060868
060870
060872
060873
060874
060875
060876
060877
060879
060880
060881
060882
060883
060884
060885
060886
060887
060888
060889
060891
060894
060896
060897
060898
060899
060900
060902
060903
060904
060905
060906
060907
060908
060909
060910
060911
060912
060913
060914
060915
060916
060917
060918
060919
060920
060921
060922
060923
060926
060927
060928
060929
060932
060933
060934
060936
060937
060938
060939
060940
060941
060942
060943
060946
060948
060949
060950
060951
060952
060953
060954
060955
060956
060957
060965
060970
060978
060979
060980
060981
060982
060983
060984
060985
060990
060991
060995
060996
060997
060999
061006
061007
061008
061009
061010
061011
061012
061013
061014
061015
061016
061017
061018
061020
061023
061024
061025
061026
061027
061028
061029
061030
061031
061032
061033
061035
061038
061045
061046
061047
061048
061049
061050
061051
061053
061055
061061
061062
061063
061064
061065
061066
061067
061068
061069
061070
061071
061072
061073
061074
061082
061084
061085
061086
061087
061088
061092
061096
061097
061098
061099
061100
061101
061102
061103
061104
061105
061106
061108
061109
061110
061112
061113
061118
061120
061127
061128
061129
061130
061131
061139
061140
061151
061152
061153
061155
061156
061157
061158
061159
061160
061161
061166
061170
061171
061172
061173
061174
061175
061176
061177
061183
061184
061185
061187
061188
061191
061192
061193
061194
061196
061197
061198
061199
061206
061207
061210
061211
061215
061218
061219
061220
061221
061224
061225
061227
061228
061229
061230
061231
061233
061234
061235
061236
061237
061238
061241
061242
061245
061246
061248
061249
061250
061251
061252
061253
061254
061255
061256
061257
061258
061259
061261
061262
061263
061264
061265
061266
061268
061269
061270
061271
061272
061273
061274
061275
061277
061278
061279
061281
061282
061283
061285
061286
061287
061288
061289
061291
061292
061293
061303
061305
061306
061307
061316
061318
061319
061331
061332
061333
061334
061335
061336
061337
061338
061344
061345
061346
061347
061348
061349
061350
061351
061352
061353
061354
061356
061357
061358
061359
061361
061366
061368
061369
061370
061371
061373
061378
061379
061380
061381
061384
061386
061390
061391
061392
061398
061399
061401
061405
061406
061407
061408
061409
061410
061411
061412
061413
061414
061415
061416
061417
061418
061419
061421
061423
061424
061425
061427
061428
061429
061430
061431
061433
061439
061440
061442
061446
061453
061454
061463
061465
061466
061467
061468
061469
061470
061471
061472
061473
061474
061477
061478
061479
061480
061481
061482
061483
061484
061485
061489
061490
061491
061492
061494
061495
061497
061498
061499
061501
061503
061505
061506
061509
061510
061511
061512
061513
061514
061515
061516
061517
061518
061519
061520
061523
061525
061527
061528
061530
061532
061533
061534
061536
061537
061541
061542
061546
061547
061549
061550
061553
061554
061555
061556
061557
061561
061562
061563
061564
061565
061566
061567
061568
061569
061570
061571
061572
061573
061574
061575
061578
061579
061580
061582
061583
061584
061587
061588
061589
061590
061591
061593
061594
061596
061601
061604
061605
061606
061608
061609
061610
061611
061612
061613
061614
061615
061628
061629
061630
061631
061632
061633
061635
061637
061639
061640
061643
061644
061645
061646
061647
061648
061649
061650
061651
061656
061657
061658
061659
061660
061661
061662
061663
061664
061667
061668
061669
061670
061671
061675
061676
061677
061681
061682
061683
061684
061685
061686
061687
061688
061689
061690
061691
061693
061694
061695
061697
061699
061700
061701
061703
061704
061705
061706
061707
061712
061713
061714
061715
061716
061717
061718
061719
061720
061721
061722
061727
061729
061730
061731
061732
061733
061734
061735
061737
061738
061741
061742
061746
061748
061750
061751
061756
061759
061761
061762
061763
061764
061766
061767
061768
061769
061770
061771
061772
061773
061774
061776
061777
061778
061779
061780
061781
061783
061784
061785
061786
061787
061788
061789
061790
061791
061794
061797
061799
061800
061801
061802
061803
061804
061805
061806
061812
061813
061814
061815
061820
061821
061822
061829
061830
061831
061832
061833
061834
061835
061836
061837
061840
061841
061843
061851
061853
061854
061855
061856
061857
061858
061859
061860
061861
061862
061863
061864
061865
061867
061872
061873
061875
061876
061877
061878
061879
061880
061881
061882
061883
061888
061889
061890
061891
061892
061894
061899
061900
061901
061902
061903
061904
061905
061907
061908
061909
061910
061911
061912
061914
061915
061916
061917
061918
061919
061920
061923
061924
061925
061927
061928
061929
061930
061931
061953
061954
061957
061958
061959
061960
061961
061963
061964
061982
061983
061984
061986
061987
061990
061992
061993
061994
061997
061999
062000
062005
062010
062011
062012
062015
062016
062017
062018
062021
062022
062023
062025
062026
062027
062029
062030
062031
062032
062035
062047
062048
062061
062062
062064
062065
062066
062075
062076
062077
062078
062079
062080
062081
062083
062084
062087
062088
062090
062091
062093
062094
062095
062096
062097
062098
062100
062101
062102
062104
062105
062107
062108
062109
062110
062111
062112
062113
062114
062115
062116
062118
062121
062122
062123
062124
062125
062126
062127
062131
062132
062133
062134
062135
062136
062137
062138
062139
062140
062141
062142
062143
062144
062145
062148
062149
062150
062151
062152
062153
062154
062155
062156
062157
062158
062159
062163
062164
062165
062166
062169
062172
062173
062174
062175
062176
062177
062178
062179
062183
062184
062185
062186
062187
062192
062194
062195
062196
062198
062199
062204
062205
062206
062207
062208
062210
062211
062212
062213
062219
062220
062221
062222
062223
062224
062225
062226
062227
062228
062229
062230
062231
062236
062237
062238
062240
062241
062242
062243
062248
062252
062253
062259
062260
062261
062262
062265
062266
062267
062268
062269
062270
062271
062272
062273
062274
062275
062276
062279
062280
062284
062285
062286
062287
062288
062290
062292
062293
062294
062295
062296
062300
062301
062303
062315
062316
062318
062319
062320
062321
062322
062323
062324
062325
062326
062329
062335
062336
062338
062339
062341
062342
062343
062344
062345
062346
062348
062352
062353
062354
062355
062356
062360
062363
062367
062368
062369
062370
062372
062373
062374
062375
062376
062377
062378
062379
062382
062383
062385
062386
062387
062389
062390
062391
062393
062397
062400
062401
062402
062403
062408
062409
062410
062411
062412
062413
062414
062415
062416
062417
062418
062419
062420
062422
062424
062425
062426
062427
062428
062429
062430
062431
062435
062436
062437
062438
062439
062440
062441
062442
062443
062444
062445
062446
062447
062448
062450
062451
062452
062453
062454
062455
062456
062457
062473
062474
062475
062476
062477
062478
062479
062480
062489
062490
062491
062495
062501
062502
062503
062504
062505
062506
062512
062518
062519
062520
062525
062526
062527
062529
062532
062533
062538
062539
062540
062547
062548
062549
062550
062552
062553
062554
062555
062558
062559
062561
062562
062563
062569
062577
062578
062580
062581
062582
062583
062584
062586
062587
062588
062589
062592
062593
062594
062595
062596
062599
062600
062601
062602
062604
062605
062606
062607
062608
062609
062611
062612
062613
062614
062615
062616
062622
062623
062624
062625
062626
062627
062628
062629
062630
062631
062632
062633
062634
062635
062636
062637
062638
062639
062640
062641
062643
062644
062646
062648
062649
062650
062654
062655
062656
062657
062658
062660
062661
062662
062663
062664
062665
062666
062667
062668
062669
062670
062677
062678
062681
062682
062684
062685
062686
062687
062688
062690
062693
062694
062695
062696
062697
062698
062699
062700
062701
062702
062709
062713
062714
062715
062716
062717
062718
062719
062722
062723
062724
062725
062726
062727
062729
062732
062737
062739
062740
062741
062742
062743
062744
062745
062746
062747
062748
062749
062750
062752
062753
062758
062760
062761
062762
062763
062764
062787
062788
062794
062795
062796
062797
062798
062800
062801
062802
062808
062809
062810
062817
062818
062819
062822
062825
062826
062827
062828
062829
062830
062831
062832
062833
062834
062835
062837
062838
062839
062840
062841
062842
062844
062845
062846
062848
062849
062850
062851
062852
062853
062854
062855
062856
062860
062861
062863
062864
062866
062867
062869
062870
062871
062873
062874
062875
062876
062877
062879
062880
062881
062883
062885
062886
062889
062891
062892
062901
062902
062904
062905
062906
062907
062911
062912
062914
062915
062920
062921
062922
062923
062925
062926
062927
062928
062929
062932
062933
062934
062935
062936
062941
062942
062949
062951
062952
062954
062955
062956
062957
062958
062959
062960
062961
062962
062963
062964
062965
062966
062970
062971
062972
062973
062974
062975
062977
062978
062979
062980
062981
062982
062983
062985
062986
062987
062988
062989
062991
062992
062994
062995
062996
062997
062998
062999
063001
063002
063003
063004
063010
063011
063012
063030
063031
063032
063036
063037
063038
063039
063042
063043
063046
063047
063053
063054
063055
063056
063060
063063
063067
063068
063069
063071
063074
063078
063079
063080
063081
063082
063083
063084
063085
063086
063087
063088
063092
063093
063094
063096
063098
063100
063101
063102
063103
063104
063105
063106
063107
063108
063109
063110
063111
063114
063115
063116
063117
063118
063120
063121
063122
063123
063124
063126
063127
063128
063133
063134
063135
063136
063137
063138
063141
063147
063148
063149
063150
063151
063157
063158
063159
063160
063161
063164
063166
063167
063171
063172
063173
063174
063175
063176
063177
063178
063181
063187
063188
063189
063190
063191
063192
063194
063195
063196
063197
063202
063203
063204
063207
063209
063210
063213
063214
063217
063224
063225
063227
063228
063231
063232
063233
063235
063236
063237
063238
063239
063240
063241
063242
063243
063244
063245
063250
063251
063253
063254
063255
063256
063257
063258
063259
063261
063262
063263
063264
063265
063266
063267
063268
063269
063270
063271
063272
063274
063277
063278
063283
063286
063299
063322
063323
063324
063326
063327
063330
063331
063332
063333
063334
063335
063336
063338
063340
063341
063342
063343
063346
063350
063352
063353
063354
063355
063357
063358
063359
063366
063368
063369
063370
063371
063382
063383
063384
063385
063386
063387
063389
063390
063391
063392
063393
063394
063395
063396
063397
063398
063399
063400
063402
063403
063404
063406
063407
063408
063409
063410
063411
063412
063413
063414
063415
063419
063420
063421
063425
063426
063427
063428
063429
063430
063431
063432
063433
063434
063435
063436
063437
063442
063443
063444
063445
063446
063452
063453
063454
063455
063456
063457
063458
063459
063460
063461
063462
063463
063464
063465
063467
063468
063470
063471
063472
063473
063474
063475
063476
063477
063478
063482
063493
063494
063495
063496
063497
063499
063500
063501
063502
063503
063504
063505
063506
063507
063508
063509
063510
063511
063512
063513
063515
063516
063521
063524
063526
063527
063528
063529
063530
063531
063532
063533
063534
063535
063538
063539
063543
063544
063546
063547
063548
063549
063550
063551
063552
063555
063556
063557
063558
063563
063564
063565
063566
063567
063568
063570
063571
063572
063573
063574
063575
063576
063577
063578
063579
063580
063581
063583
063584
063585
063587
063588
063589
063590
063591
063593
063594
063595
063596
063598
063604
063613
063614
063615
063616
063617
063618
063619
063620
063621
063622
063623
063640
063641
063642
063644
063645
063646
063647
063648
063649
063650
063651
063654
063655
063656
063657
063658
063659
063660
063663
063665
063666
063667
063668
063669
063670
063671
063672
063673
063674
063675
063676
063677
063678
063681
063682
063685
063693
063700
063701
063702
063703
063704
063705
063706
063707
063711
063712
063713
063714
063715
063716
063717
063718
063719
063720
063721
063722
063723
063724
063726
063727
063732
063734
063736
063737
063738
063739
063740
063741
063742
063743
063744
063745
063746
063747
063752
063753
063754
063755
063759
063760
063763
063764
063765
063766
063767
063771
063773
063774
063776
063777
063780
063781
063782
063783
063784
063785
063786
063788
063789
063790
063791
063792
063793
063797
063798
063799
063804
063805
063806
063807
063808
063809
063810
063811
063812
063813
063814
063815
063816
063818
063819
063820
063823
063824
063826
063829
063830
063831
063832
063833
063837
063838
063841
063842
063846
063847
063849
063850
063851
063852
063853
063855
063856
063857
063858
063861
063863
063864
063865
063866
063867
063868
063870
063871
063872
063873
063874
063875
063876
063877
063881
063882
063883
063884
063885
063887
063888
063892
063893
063894
063896
063897
063898
063901
063902
063903
063904
063905
063906
063907
063908
063909
063910
063911
063912
063913
063914
063915
063916
063917
063918
063919
063920
063922
063923
063931
063933
063934
063935
063936
063937
063938
063939
063942
063943
063944
063945
063946
063947
063948
063949
063950
063951
063952
063970
063971
063972
063973
063975
063977
063979
063980
063981
063982
063983
063984
063985
063987
063988
063989
063991
063992
063993
063994
063996
063997
063998
064003
064004
064005
064006
064007
064008
064009
064010
064011
064012
064013
064017
064018
064019
064020
064021
064022
064024
064025
064026
064027
064028
064029
064030
064035
064038
064039
064040
064041
064042
064043
064044
064045
064046
064047
064050
064051
064060
064061
064062
064066
064068
064087
064090
064091
064092
064093
064094
064095
064098
064102
064103
064104
064105
064106
064107
064108
064109
064110
064112
064113
064114
064115
064117
064118
064124
064125
064126
064130
064131
064132
064133
064134
064135
064136
064137
064138
064147
064148
064149
064150
064151
064155
064157
064158
064159
064161
064163
064164
064165
064166
064169
064171
064172
064173
064174
064175
064176
064178
064181
064184
064185
064186
064187
064188
064190
064191
064192
064193
064194
064200
064201
064202
064203
064204
064205
064206
064207
064208
064210
064211
064212
064217
064218
064225
064226
064227
064230
064231
064232
064233
064234
064235
064236
064237
064238
064239
064240
064241
064243
064244
064245
064246
064247
064250
064251
064252
064253
064254
064255
064256
064257
064258
064259
064260
064261
064262
064263
064264
064265
064266
064273
064274
064275
064278
064279
064280
064281
064282
064283
064284
064285
064286
064287
064288
064289
064290
064291
064292
064295
064297
064298
064299
064301
064304
064305
064306
064307
064314
064315
064316
064317
064320
064321
064322
064323
064324
064325
064326
064327
064328
064329
064330
064331
064332
064333
064334
064335
064336
064337
064338
064339
064343
064344
064345
064347
064349
064350
064351
064352
064353
064354
064355
064356
064357
064358
064360
064361
064362
064365
064366
064368
064370
064372
064373
064374
064375
064376
064380
064383
064384
064385
064386
064387
064388
064389
064390
064393
064394
064395
064396
064397
064398
064399
064400
064401
064402
064403
064404
064405
064406
064407
064408
064409
064410
064411
064415
064416
064417
064419
064422
064423
064424
064425
064426
064427
064428
064429
064431
064432
064433
064434
064435
064436
064437
064439
064441
064444
064445
064446
064447
064448
064449
064452
064453
064461
064462
064464
064465
064466
064467
064468
064469
064470
064471
064472
064476
064477
064478
064480
064481
064483
064484
064485
064492
064495
064497
064498
064499
064501
064502
064504
064505
064506
064507
064508
064509
064510
064511
064512
064515
064517
064518
064521
064522
064523
064524
064525
064526
064527
064528
064529
064530
064532
064534
064536
064537
064538
064539
064540
064541
064543
064544
064545
064547
064549
064550
064551
064552
064553
064554
064555
064556
064557
064562
064563
064564
064566
064567
064568
064570
064571
064572
064573
064575
064576
064578
064579
064580
064581
064582
064583
064584
064585
064586
064587
064588
064589
064590
064594
064595
064598
064599
064600
064601
064602
064603
064604
064605
064606
064607
064608
064609
064610
064611
064612
064615
064617
064618
064619
064620
064621
064622
064623
064631
064635
064637
064638
064639
064640
064641
064642
064644
064645
064646
064647
064648
064649
064650
064651
064652
064653
064654
064655
064656
064657
064660
064661
064662
064664
064665
064666
064669
064672
064673
064674
064675
064676
064677
064678
064679
064680
064681
064682
064683
064684
064685
064687
064688
064689
064690
064691
064692
064693
064694
064695
064696
064700
064703
064704
064705
064706
064707
064709
064710
064718
064722
064723
064724
064725
064729
064730
064733
064736
064737
064739
064741
064742
064743
064745
064747
064748
064749
064750
064751
064752
064753
064754
064755
064762
064763
064764
064765
064766
064767
064768
064769
064770
064771
064772
064773
064774
064776
064779
064780
064781
064782
064783
064784
064785
064787
064788
064789
064790
064791
064792
064793
064794
064795
064796
064798
064799
064801
064802
064803
064804
064805
064806
064807
064808
064809
064811
064812
064813
064815
064816
064817
064818
064819
064820
064821
064822
064823
064826
064827
064828
064832
064833
064834
064835
064836
064837
064838
064839
064840
064841
064842
064847
064848
064849
064850
064851
064852
064853
064854
064855
064856
064857
064858
064859
064860
064861
064862
064863
064867
064868
064869
064870
064876
064877
064881
064882
064883
064885
064886
064887
064888
064896
064897
064898
064901
064902
064903
064904
064905
064906
064907
064908
064909
064910
064911
064913
064914
064915
064916
064917
064926
064927
064928
064929
064930
064931
064932
064933
064935
064937
064941
064942
064943
064944
064945
064946
064947
064949
064950
064953
064954
064955
064956
064965
064970
064971
064977
064978
064979
064980
064981
064982
064983
064984
064985
064986
064987
064988
064989
064990
064996
065002
065003
065005
065006
065007
065008
065009
065020
065026
065027
065028
065029
065030
065034
065036
065037
065038
065039
065040
065041
065042
065043
065044
065045
065046
065048
065049
065050
065051
065052
065053
065054
065055
065056
065057
065058
065059
065060
065061
065062
065063
065064
065065
065066
065067
065069
065070
065071
065072
065073
065074
065075
065076
065077
065078
065079
065080
065081
065082
065084
065085
065086
065092
065093
065100
065101
065102
065103
065105
065106
065109
065110
065111
065112
065117
065118
065122
065123
065126
065127
065128
065129
065132
065133
065134
065136
065137
065138
065139
065140
065141
065142
065144
065145
065146
065147
065148
065149
065150
065151
065161
065162
065163
065164
065166
065167
065169
065173
065177
065178
065179
065183
065184
065188
065193
065195
065196
065198
065199
065200
065201
065202
065203
065204
065205
065206
065207
065208
065209
065210
065211
065212
065213
065214
065216
065217
065218
065219
065220
065221
065222
065223
065230
065231
065232
065233
065234
065235
065237
065238
065239
065243
065244
065250
065251
065256
065261
065262
065263
065264
065270
065271
065273
065274
065275
065276
065277
065278
065279
065280
065281
065287
065296
065298
065299
065301
065302
065304
065308
065309
065310
065311
065315
065321
065326
065329
065330
065331
065333
065334
065351
065352
065353
065356
065357
065358
065359
065360
065362
065363
065364
065365
065366
065367
065368
065370
065371
065372
065373
065374
065375
065376
065379
065380
065381
065382
065385
065386
065388
065389
065390
065391
065392
065393
065394
065395
065396
065398
065399
065401
065402
065403
065406
065407
065408
065410
065411
065412
065413
065414
065415
065416
065419
065420
065421
065422
065423
065424
065425
065427
065428
065429
065430
065431
065432
065433
065434
065435
065436
065438
065439
065440
065443
065454
065456
065457
065458
065459
065461
065462
065463
065464
065468
065470
065471
065472
065473
065474
065475
065477
065478
065479
065480
065481
065486
065487
065488
065489
065493
065494
065496
065497
065503
065504
065505
065506
065507
065508
065509
065510
065511
065512
065513
065515
065516
065517
065518
065523
065524
065527
065529
065530
065531
065532
065533
065534
065536
065537
065539
065540
065541
065542
065544
065545
065546
065547
065549
065551
065552
065553
065554
065555
065557
065558
065561
065562
065563
065564
065565
065566
065567
065568
065569
065570
065572
065575
065576
065577
065578
065579
065580
065582
065583
065586
065587
065588
065590
065591
065592
065593
065594
065595
065603
065604
065605
065606
065607
065608
065612
065613
065614
065615
065616
065617
065618
065619
065625
065626
065627
065628
065629
065630
065631
065632
065634
065635
065636
065637
065638
065639
065643
065644
065645
065647
065648
065649
065650
065651
065652
065653
065654
065655
065656
065657
065660
065661
065666
065668
065669
065670
065671
065672
065677
065678
065679
065680
065681
065682
065683
065684
065685
065686
065688
065690
065691
065702
065703
065704
065705
065706
065707
065708
065709
065710
065711
065712
065713
065714
065715
065716
065717
065718
065719
065720
065721
065722
065724
065727
065728
065729
065730
065731
065732
065733
065734
065735
065736
065737
065739
065740
065741
065747
065748
065749
065753
065754
065755
065756
065760
065761
065762
065763
065764
065766
065767
065768
065769
065770
065771
065772
065773
065778
065779
065780
065781
065785
065786
065787
065788
065789
065790
065791
065792
065793
065794
065795
065796
065797
065798
065799
065800
065801
065802
065803
065804
065809
065810
065811
065812
065813
065816
065817
065818
065819
065820
065821
065823
065824
065825
065826
065827
065828
065829
065830
065831
065832
065834
065835
065837
065838
065840
065841
065842
065843
065844
065845
065847
065851
065852
065853
065854
065855
065857
065858
065864
065866
065867
065868
065869
065870
065871
065872
065873
065875
065877
065878
065884
065886
065887
065888
065891
065892
065893
065894
065896
065897
065898
065899
065900
065901
065902
065903
065904
065905
065906
065907
065908
065909
065910
065911
065912
065913
065917
065918
065919
065921
065922
065923
065924
065925
065926
065927
065928
065929
065930
065931
065932
065933
065934
065935
065936
065937
065940
065941
065942
065944
065945
065946
065947
065949
065950
065951
065952
065953
065954
065955
065957
065958
065959
065962
065964
065965
065966
065967
065968
065969
065970
065971
065972
065973
065974
065977
065978
065979
065980
065981
065982
065984
065985
065987
065988
065989
065990
065992
065993
065994
065995
065996
065997
065998
065999
066000
066001
066002
066003
066004
066005
066006
066008
066010
066014
066015
066016
066017
066020
066022
066025
066027
066028
066029
066030
066031
066033
066034
066035
066036
066037
066038
066039
066040
066041
066042
066043
066044
066045
066046
066047
066048
066049
066050
066051
066052
066053
066055
066056
066058
066060
066061
066064
066065
066066
066067
066068
066069
066070
066071
066072
066073
066074
066075
066076
066081
066087
066088
066089
066090
066091
066092
066093
066094
066095
066096
066097
066098
066099
066100
066101
066102
066103
066104
066105
066106
066109
066111
066112
066113
066115
066120
066121
066122
066123
066124
066125
066126
066127
066130
066133
066134
066135
066136
066137
066138
066140
066143
066164
066166
066169
066170
066187
066188
066190
066194
066196
066199
066201
066203
066212
066222
066223
066224
066227
066229
066230
066231
066232
066233
066234
066235
066236
066237
066238
066239
066240
066243
066244
066245
066246
066247
066248
066250
066251
066252
066253
066254
066255
066257
066258
066259
066260
066266
066268
066270
066273
066274
066275
066276
066278
066279
066280
066281
066282
066283
066284
066285
066287
066288
066289
066291
066292
066293
066294
066295
066296
066297
066298
066299
066300
066301
066302
066303
066304
066308
066309
066311
066312
066313
066314
066315
066316
066317
066318
066319
066320
066324
066331
066332
066333
066334
066335
066336
066337
066338
066339
066341
066347
066348
066349
066353
066354
066355
066356
066357
066358
066359
066360
066361
066362
066364
066367
066368
066370
066371
066372
066374
066375
066376
066377
066378
066379
066380
066381
066382
066383
066384
066385
066387
066389
066390
066391
066392
066393
066394
066395
066396
066397
066398
066399
066400
066401
066402
066404
066405
066406
066407
066408
066409
066410
066411
066412
066413
066414
066415
066416
066417
066418
066419
066420
066421
066424
066428
066429
066430
066431
066432
066436
066437
066440
066441
066442
066443
066444
066445
066447
066451
066454
066457
066458
066462
066463
066464
066466
066467
066469
066470
066471
066472
066474
066475
066476
066477
066478
066480
066481
066482
066483
066484
066485
066486
066487
066488
066489
066490
066491
066492
066494
066495
066496
066497
066498
066499
066500
066501
066502
066503
066504
066505
066508
066511
066512
066514
066515
066516
066519
066521
066522
066531
066532
066540
066541
066542
066543
066544
066545
066546
066547
066554
066555
066557
066558
066559
066565
066570
066571
066572
066573
066574
066575
066576
066578
066579
066580
066582
066586
066588
066589
066590
066591
066595
066596
066597
066598
066599
066600
066601
066602
066603
066604
066605
066606
066607
066608
066610
066611
066612
066613
066618
066619
066620
066621
066623
066627
066628
066629
066630
066631
066632
066633
066634
066635
066636
066637
066639
066640
066641
066642
066643
066644
066647
066648
066649
066651
066652
066657
066658
066659
066660
066666
066667
066668
066672
066673
066675
066677
066678
066679
066680
066684
066685
066686
066696
066699
066700
066702
066703
066704
066706
066707
066708
066712
066713
066714
066715
066717
066718
066722
066723
066724
066725
066726
066727
066734
066735
066737
066738
066743
066744
066745
066750
066751
066755
066756
066757
066760
066763
066778
066779
066780
066781
066783
066784
066786
066787
066789
066790
066791
066792
066793
066794
066795
066796
066797
066802
066803
066804
066806
066807
066808
066809
066810
066813
066814
066815
066819
066820
066821
066822
066823
066824
066825
066826
066827
066828
066829
066833
066843
066844
066845
066846
066847
066850
066851
066852
066853
066854
066855
066859
066860
066861
066862
066863
066864
066865
066866
066867
066869
066871
066873
066874
066876
066878
066881
066882
066884
066887
066889
066893
066894
066895
066900
066902
066903
066907
066910
066911
066912
066913
066914
066915
066916
066917
066918
066919
066920
066921
066924
066927
066928
066929
066931
066932
066937
066942
066943
066944
066945
066946
066947
066948
066949
066950
066951
066952
066953
066955
066956
066957
066958
066959
066960
066961
066962
066963
066964
066965
066966
066967
066968
066969
066970
066971
066972
066974
066975
066976
066977
066978
066980
066982
066985
066986
066988
066991
066993
066994
066995
066997
066999
067000
067001
067002
067003
067005
067006
067011
067013
067014
067015
067016
067018
067019
067022
067023
067024
067025
067028
067029
067030
067031
067032
067033
067038
067039
067040
067042
067043
067044
067045
067047
067048
067049
067050
067051
067055
067056
067057
067058
067059
067060
067062
067064
067065
067067
067068
067069
067070
067071
067073
067075
067076
067077
067078
067079
067080
067081
067082
067083
067084
067085
067086
067087
067093
067096
067102
067103
067106
067108
067111
067112
067113
067114
067116
067118
067120
067121
067122
067123
067126
067127
067128
067129
067130
067131
067132
067133
067134
067135
067136
067137
067138
067139
067140
067142
067143
067144
067145
067146
067147
067148
067149
067150
067154
067155
067156
067157
067158
067164
067165
067166
067167
067168
067169
067170
067171
067172
067177
067178
067189
067194
067195
067196
067197
067198
067199
067200
067201
067202
067206
067207
067208
067209
067210
067211
067212
067213
067218
067219
067220
067221
067222
067223
067224
067225
067226
067227
067228
067229
067230
067231
067232
067233
067235
067236
067237
067238
067239
067240
067241
067243
067245
067246
067247
067250
067251
067253
067255
067256
067257
067258
067259
067260
067261
067262
067263
067265
067267
067268
067269
067270
067271
067272
067273
067274
067276
067277
067278
067279
067280
067281
067282
067283
067284
067285
067286
067287
067288
067289
067291
067292
067294
067295
067296
067299
067300
067302
067303
067304
067310
067314
067315
067317
067318
067323
067324
067330
067344
067347
067349
067350
067351
067352
067355
067356
067357
067358
067359
067360
067362
067363
067366
067368
067369
067370
067371
067372
067373
067374
067375
067376
067383
067386
067387
067388
067389
067393
067394
067395
067396
067398
067399
067400
067401
067402
067403
067404
067405
067406
067407
067408
067409
067410
067413
067415
067421
067423
067424
067425
067426
067427
067428
067431
067432
067433
067434
067436
067437
067438
067439
067442
067443
067444
067445
067446
067448
067449
067450
067451
067452
067453
067454
067455
067456
067460
067461
067462
067467
067468
067469
067472
067473
067474
067475
067478
067480
067481
067482
067483
067484
067485
067486
067487
067488
067489
067491
067492
067496
067497
067498
067499
067500
067502
067503
067504
067505
067506
067507
067508
067509
067510
067511
067512
067513
067514
067515
067516
067517
067518
067519
067520
067521
067522
067523
067524
067529
067530
067531
067535
067536
067537
067538
067540
067542
067547
067548
067549
067550
067551
067552
067553
067554
067555
067556
067557
067558
067560
067561
067562
067563
067564
067565
067569
067570
067571
067573
067574
067575
067576
067577
067578
067579
067580
067581
067583
067584
067585
067587
067588
067589
067590
067591
067592
067593
067594
067595
067596
067597
067599
067600
067601
067602
067603
067604
067606
067607
067608
067609
067610
067611
067614
067615
067616
067617
067619
067620
067625
067626
067627
067628
067629
067630
067631
067632
067633
067636
067637
067638
067639
067640
067641
067643
067644
067646
067647
067648
067649
067650
067651
067652
067655
067656
067660
067661
067662
067663
067664
067665
067666
067667
067668
067669
067677
067680
067681
067682
067686
067691
067692
067695
067698
067703
067704
067705
067706
067707
067708
067710
067712
067716
067720
067722
067723
067724
067729
067730
067731
067732
067733
067734
067735
067736
067738
067739
067740
067744
067745
067746
067747
067748
067749
067750
067751
067753
067754
067755
067756
067757
067758
067759
067760
067761
067762
067763
067764
067765
067766
067767
067768
067769
067770
067771
067772
067773
067774
067776
067777
067778
067779
067782
067784
067786
067787
067788
067789
067797
067798
067799
067800
067801
067802
067805
067806
067811
067813
067814
067816
067818
067819
067820
067821
067822
067825
067826
067829
067830
067831
067834
067835
067836
067837
067839
067840
067841
067843
067844
067845
067846
067847
067848
067849
067854
067855
067856
067857
067858
067859
067860
067864
067865
067869
067870
067872
067873
067874
067877
067879
067886
067892
067895
067898
067899
067900
067901
067902
067903
067904
067905
067907
067912
067913
067914
067915
067916
067917
067919
067920
067921
067922
067923
067924
067925
067926
067927
067930
067932
067933
067934
067935
067936
067937
067938
067939
067941
067942
067945
067949
067950
067951
067954
067964
067965
067966
067967
067968
067969
067970
067971
067972
067973
067974
067975
067976
067977
067978
067979
067980
067982
067983
067984
067985
067986
067987
067988
067989
067990
067991
067992
067993
067995
067997
067999
068003
068004
068005
068007
068009
068015
068016
068021
068024
068025
068028
068029
068030
068031
068032
068034
068035
068036
068037
068038
068039
068040
068041
068042
068043
068046
068047
068053
068061
068063
068064
068067
068072
068083
068084
068085
068086
068087
068088
068089
068090
068095
068096
068097
068098
068099
068100
068101
068102
068103
068104
068105
068106
068107
068108
068109
068110
068111
068112
068113
068114
068115
068116
068117
068118
068119
068121
068122
068129
068130
068131
068132
068133
068134
068135
068136
068137
068138
068139
068141
068142
068143
068144
068145
068146
068147
068148
068150
068151
068152
068153
068154
068156
068157
068158
068159
068160
068161
068162
068163
068164
068165
068166
068167
068168
068169
068170
068171
068172
068173
068174
068175
068176
068179
068180
068187
068188
068189
068191
068192
068193
068194
068195
068196
068197
068198
068199
068200
068202
068203
068204
068205
068207
068208
068209
068210
068211
068212
068213
068214
068215
068217
068219
068224
068225
068226
068227
068228
068230
068233
068235
068236
068240
068241
068242
068243
068244
068245
068246
068247
068248
068249
068252
068253
068254
068255
068256
068257
068258
068259
068260
068261
068263
068267
068278
068279
068281
068283
068284
068289
068290
068291
068293
068294
068295
068297
068298
068299
068300
068302
068305
068306
068309
068310
068313
068316
068319
068321
068322
068324
068325
068326
068327
068328
068329
068330
068332
068333
068334
068335
068336
068337
068338
068339
068340
068341
068342
068343
068344
068345
068346
068347
068348
068349
068350
068351
068352
068355
068356
068358
068359
068360
068363
068364
068365
068371
068373
068377
068378
068379
068380
068381
068382
068383
068384
068385
068386
068387
068388
068389
068390
068391
068397
068405
068406
068407
068409
068410
068411
068412
068413
068414
068415
068416
068417
068418
068419
068420
068421
068422
068423
068424
068425
068426
068427
068428
068429
068431
068433
068434
068435
068436
068437
068438
068440
068441
068442
068443
068444
068445
068446
068447
068448
068449
068450
068451
068452
068453
068454
068455
068456
068457
068458
068459
068461
068463
068464
068465
068468
068470
068471
068472
068473
068477
068478
068479
068480
068481
068482
068483
068484
068485
068486
068487
068488
068490
068491
068492
068493
068494
068495
068496
068497
068498
068499
068500
068501
068502
068507
068508
068509
068514
068516
068526
068527
068528
068529
068530
068532
068534
068535
068538
068540
068545
068548
068552
068554
068555
068556
068557
068558
068559
068560
068563
068564
068565
068566
068567
068572
068573
068574
068575
068576
068578
068581
068582
068583
068584
068585
068586
068587
068588
068589
068590
068596
068598
068599
068600
068605
068606
068609
068610
068611
068612
068613
068614
068615
068616
068617
068618
068619
068620
068621
068622
068623
068624
068625
068626
068628
068629
068635
068637
068638
068639
068640
068641
068642
068643
068654
068655
068656
068657
068658
068659
068660
068661
068666
068667
068668
068669
068671
068673
068674
068675
068676
068677
068679
068681
068682
068683
068684
068685
068686
068687
068688
068692
068698
068702
068703
068704
068705
068710
068713
068714
068715
068716
068717
068718
068720
068721
068722
068723
068724
068725
068727
068728
068729
068730
068731
068732
068734
068735
068738
068741
068742
068748
068749
068750
068751
068752
068753
068754
068755
068756
068768
068769
068770
068771
068773
068774
068776
068777
068778
068779
068780
068781
068782
068783
068784
068785
068786
068787
068788
068789
068790
068791
068792
068796
068797
068798
068799
068800
068801
068806
068807
068808
068809
068810
068811
068812
068813
068814
068815
068816
068817
068818
068819
068820
068821
068822
068823
068824
068826
068828
068831
068847
068848
068849
068850
068851
068854
068855
068858
068859
068860
068861
068862
068863
068867
068876
068878
068880
068881
068882
068884
068885
068887
068888
068889
068890
068892
068893
068897
068898
068899
068900
068901
068902
068905
068906
068907
068908
068909
068911
068912
068913
068922
068923
068924
068925
068926
068928
068930
068931
068932
068933
068934
068936
068937
068938
068939
068940
068941
068946
068950
068953
068955
068956
068957
068958
068959
068960
068963
068964
068967
068968
068969
068970
068971
068972
068973
068974
068975
068976
068977
068981
068982
068983
068984
068985
068986
068988
068989
068990
068991
068992
068996
068997
069001
069002
069003
069005
069006
069007
069009
069010
069011
069013
069014
069015
069016
069017
069018
069019
069026
069027
069035
069036
069037
069039
069040
069041
069042
069053
069054
069055
069056
069057
069058
069059
069060
069061
069062
069063
069064
069065
069066
069068
069069
069070
069071
069072
069073
069074
069075
069077
069078
069079
069080
069081
069082
069083
069084
069085
069086
069087
069088
069093
069096
069097
069100
069101
069102
069103
069104
069105
069106
069107
069108
069109
069113
069114
069116
069117
069118
069120
069121
069122
069123
069124
069129
069131
069132
069134
069135
069136
069137
069138
069139
069140
069141
069142
069144
069145
069147
069148
069150
069151
069152
069153
069154
069155
069156
069157
069158
069161
069163
069164
069167
069168
069169
069170
069171
069172
069174
069175
069176
069177
069178
069179
069180
069181
069182
069183
069184
069185
069186
069189
069190
069192
069201
069202
069203
069204
069205
069206
069207
069208
069209
069210
069211
069212
069213
069214
069215
069216
069217
069218
069219
069220
069221
069222
069225
069226
069227
069228
069229
069233
069234
069235
069236
069237
069238
069239
069241
069242
069243
069244
069245
069246
069247
069248
069249
069250
069251
069254
069255
069257
069258
069260
069265
069266
069267
069269
069270
069271
069272
069273
069279
069281
069282
069283
069284
069285
069287
069288
069289
069290
069291
069292
069293
069294
069296
069299
069300
069303
069304
069308
069309
069310
069317
069318
069319
069323
069328
069329
069330
069331
069332
069333
069334
069335
069336
069337
069338
069339
069340
069341
069342
069343
069346
069347
069348
069351
069352
069353
069354
069355
069356
069358
069359
069363
069364
069367
069369
069370
069371
069373
069374
069375
069377
069378
069379
069382
069383
069384
069385
069386
069387
069388
069395
069396
069397
069398
069399
069400
069401
069402
069403
069404
069405
069407
069410
069411
069412
069413
069414
069415
069416
069417
069419
069421
069423
069424
069425
069426
069429
069430
069435
069438
069439
069440
069441
069442
069443
069444
069445
069446
069447
069448
069449
069450
069451
069452
069453
069454
069455
069456
069457
069458
069459
069460
069461
069462
069464
069466
069467
069468
069471
069473
069476
069477
069478
069479
069480
069483
069484
069487
069490
069491
069492
069493
069494
069495
069496
069497
069498
069499
069500
069503
069505
069506
069520
069525
069527
069529
069538
069539
069541
069542
069545
069546
069549
069550
069551
069552
069553
069554
069555
069556
069557
069558
069559
069560
069561
069562
069563
069570
069571
069574
069575
069576
069577
069579
069580
069581
069588
069590
069591
069599
069600
069601
069602
069603
069604
069605
069606
069607
069608
069609
069610
069611
069613
069614
069615
069616
069617
069618
069619
069620
069621
069622
069623
069624
069627
069629
069630
069634
069637
069639
069640
069641
069643
069644
069645
069646
069647
069648
069649
069650
069651
069652
069653
069654
069655
069656
069657
069661
069663
069664
069672
069673
069674
069675
069676
069677
069678
069679
069680
069681
069682
069684
069685
069686
069687
069689
069690
069691
069695
069696
069697
069698
069709
069710
069712
069713
069714
069715
069716
069717
069718
069719
069720
069721
069722
069724
069725
069728
069729
069730
069732
069733
069734
069735
069736
069739
069740
069741
069744
069745
069746
069747
069748
069749
069750
069751
069752
069757
069758
069759
069761
069762
069765
069766
069767
069768
069770
069771
069773
069774
069775
069778
069779
069780
069781
069782
069783
069784
069785
069787
069788
069790
069791
069792
069793
069794
069795
069798
069801
069804
069805
069806
069807
069808
069809
069810
069811
069815
069816
069817
069818
069819
069820
069821
069822
069823
069824
069825
069828
069829
069830
069832
069833
069834
069836
069837
069838
069839
069845
069846
069848
069849
069850
069851
069854
069855
069856
069857
069858
069860
069864
069865
069867
069868
069873
069876
069877
069878
069879
069880
069881
069883
069884
069885
069890
069892
069894
069895
069896
069904
069906
069907
069908
069909
069910
069911
069912
069913
069914
069915
069916
069917
069918
069920
069922
069924
069925
069926
069927
069928
069929
069930
069931
069932
069940
069941
069945
069946
069947
069951
069952
069953
069954
069955
069956
069957
069958
069959
069960
069961
069962
069963
069964
069965
069966
069971
069972
069973
069974
069977
069978
069979
069980
069981
069982
069983
069987
069988
069989
069993
069994
069995
070002
070003
070005
070006
070007
070009
070011
070013
070015
070016
070017
070018
070020
070021
070023
070024
070025
070026
070027
070028
070029
070030
070031
070032
070033
070034
070036
070037
070038
070039
070040
070041
070042
070043
070044
070045
070048
070049
070050
070051
070052
070053
070054
070055
070056
070057
070058
070059
070061
070062
070063
070076
070078
070079
070081
070082
070084
070085
070088
070089
070090
070091
070092
070093
070094
070095
070097
070098
070099
070101
070102
070103
070104
070105
070106
070107
070108
070109
070110
070111
070112
070113
070114
070116
070117
070118
070120
070121
070123
070125
070126
070127
070128
070129
070130
070131
070132
070133
070134
070135
070136
070138
070141
070142
070144
070145
070146
070147
070148
070149
070151
070152
070153
070154
070155
070156
070159
070165
070166
070167
070168
070169
070170
070171
070173
070174
070177
070179
070180
070181
070182
070184
070185
070186
070187
070188
070189
070193
070196
070197
070198
070199
070200
070201
070202
070203
070204
070205
070210
070211
070215
070222
070223
070226
070227
070229
070231
070232
070237
070238
070241
070242
070243
070244
070245
070246
070247
070248
070249
070250
070251
070252
070253
070254
070255
070256
070257
070258
070259
070260
070261
070262
070263
070264
070265
070266
070267
070268
070270
070271
070272
070273
070274
070275
070276
070277
070279
070280
070281
070283
070284
070285
070286
070288
070289
070290
070292
070293
070294
070295
070296
070297
070298
070299
070300
070301
070302
070303
070309
070310
070311
070312
070313
070314
070315
070316
070317
070320
070321
070322
070323
070324
070325
070326
070328
070329
070330
070331
070334
070335
070336
070337
070338
070339
070341
070349
070350
070351
070352
070353
070354
070355
070357
070358
070359
070360
070361
070362
070366
070368
070369
070372
070373
070383
070384
070386
070387
070388
070390
070393
070394
070395
070396
070397
070398
070400
070401
070402
070403
070404
070405
070406
070407
070408
070409
070410
070411
070412
070413
070414
070418
070419
070420
070421
070426
070432
070433
070434
070440
070446
070447
070448
070450
070451
070456
070459
070460
070461
070462
070463
070464
070465
070466
070467
070471
070472
070475
070476
070477
070480
070481
070482
070483
070484
070485
070487
070489
070490
070491
070493
070494
070495
070496
070497
070498
070499
070500
070501
070502
070503
070504
070505
070507
070508
070509
070510
070511
070512
070514
070515
070516
070517
070518
070519
070520
070521
070522
070523
070524
070525
070526
070527
070528
070529
070530
070531
070532
070533
070534
070535
070536
070537
070538
070539
070540
070541
070543
070544
070545
070546
070547
070548
070550
070553
070554
070555
070556
070557
070558
070569
070570
070571
070572
070573
070575
070576
070577
070578
070586
070588
070590
070593
070594
070598
070599
070600
070601
070602
070603
070604
070605
070606
070617
070618
070619
070620
070623
070624
070625
070626
070627
070628
070629
070630
070631
070632
070633
070634
070635
070643
070644
070645
070646
070647
070648
070649
070650
070651
070652
070656
070657
070659
070660
070665
070666
070667
070670
070671
070672
070673
070674
070678
070679
070680
070681
070682
070683
070685
070686
070687
070688
070690
070692
070694
070695
070697
070698
070699
070702
070703
070705
070706
070707
070708
070711
070712
070713
070719
070724
070731
070735
070739
070741
070742
070744
070745
070746
070747
070749
070750
070751
070752
070753
070756
070757
070759
070760
070761
070762
070764
070765
070766
070767
070769
070770
070771
070773
070774
070775
070776
070778
070779
070782
070784
070785
070786
070787
070788
070789
070790
070792
070794
070803
070804
070815
070817
070836
070837
070838
070840
070841
070848
070849
070850
070851
070852
070855
070856
070857
070858
070859
070860
070861
070865
070869
070870
070875
070876
070877
070878
070879
070880
070881
070882
070883
070884
070885
070887
070888
070889
070892
070894
070895
070900
070903
070904
070906
070907
070908
070909
070910
070911
070912
070914
070915
070917
070918
070919
070920
070921
070922
070923
070924
070925
070926
070927
070928
070929
070930
070935
070937
070939
070941
070942
070943
070945
070947
070948
070949
070951
070952
070953
070960
070961
070962
070963
070964
070965
070969
070970
070971
070974
070975
070977
070982
070983
070985
070987
070988
070998
070999
071000
071002
071003
071004
071005
071006
071007
071008
071009
071010
071012
071014
071016
071017
071018
071019
071022
071023
071024
071025
071026
071027
071028
071029
071030
071031
071033
071034
071035
071036
071037
071038
071039
071044
071048
071050
071051
071054
071058
071063
071064
071065
071066
071067
071068
071069
071070
071071
071072
071073
071074
071075
071076
071078
071079
071082
071083
071084
071085
071087
071088
071089
071093
071100
071101
071115
071119
071120
071121
071122
071123
071124
071125
071130
071132
071135
071136
071144
071145
071147
071148
071149
071150
071151
071152
071153
071154
071155
071156
071157
071158
071159
071160
071161
071164
071166
071167
071168
071169
071170
071171
071172
071173
071174
071175
071176
071177
071178
071179
071180
071181
071182
071185
071186
071190
071191
071192
071194
071196
071197
071199
071201
071202
071203
071204
071206
071207
071208
071209
071210
071211
071213
071214
071218
071226
071227
071228
071231
071234
071235
071236
071237
071238
071239
071242
071243
071244
071245
071246
071249
071250
071251
071252
071253
071254
071257
071258
071260
071261
071262
071264
071265
071267
071268
071269
071270
071271
071274
071275
071280
071281
071282
071283
071284
071285
071286
071287
071288
071289
071290
071291
071292
071293
071294
071295
071296
071298
071299
071300
071301
071308
071309
071310
071311
071312
071313
071314
071315
071316
071317
071318
071319
071320
071321
071322
071323
071324
071325
071327
071328
071331
071332
071333
071334
071341
071342
071344
071345
071346
071347
071348
071349
071350
071351
071352
071353
071354
071355
071357
071358
071361
071362
071363
071364
071367
071372
071374
071375
071376
071377
071379
071382
071383
071384
071385
071394
071396
071398
071399
071400
071401
071402
071403
071408
071409
071411
071412
071413
071414
071415
071416
071417
071418
071419
071422
071424
071425
071427
071428
071429
071430
071432
071434
071435
071441
071442
071443
071444
071445
071449
071455
071459
071460
071461
071462
071463
071464
071465
071466
071467
071469
071470
071471
071473
071477
071478
071479
071480
071481
071482
071484
071485
071486
071487
071488
071489
071490
071494
071495
071496
071497
071498
071501
071502
071503
071504
071505
071506
071507
071508
071514
071515
071516
071517
071518
071519
071520
071521
071522
071523
071524
071525
071526
071527
071528
071529
071530
071531
071532
071534
071535
071536
071537
071538
071539
071540
071541
071542
071546
071547
071548
071549
071550
071551
071555
071556
071557
071558
071559
071560
071562
071563
071564
071565
071566
071567
071568
071569
071570
071574
071575
071576
071578
071579
071581
071582
071583
071584
071585
071586
071587
071588
071589
071590
071591
071593
071594
071595
071596
071597
071598
071599
071600
071601
071602
071603
071604
071605
071606
071607
071608
071609
071614
071615
071616
071620
071621
071622
071623
071625
071628
071629
071630
071631
071632
071634
071635
071636
071637
071638
071640
071643
071644
071645
071646
071647
071648
071650
071652
071656
071657
071660
071661
071662
071663
071664
071665
071666
071667
071668
071669
071671
071673
071674
071680
071681
071682
071683
071684
071685
071686
071687
071688
071689
071690
071691
071693
071694
071695
071696
071697
071698
071699
071700
071701
071702
071703
071704
071705
071706
071707
071708
071710
071712
071717
071718
071719
071720
071721
071722
071724
071731
071739
071740
071741
071742
071743
071744
071745
071746
071747
071748
071749
071752
071753
071754
071755
071756
071757
071758
071759
071760
071761
071762
071763
071764
071765
071766
071767
071768
071769
071770
071771
071773
071774
071776
071777
071778
071779
071780
071782
071783
071785
071786
071787
071788
071789
071790
071792
071793
071795
071796
071797
071798
071799
071807
071808
071809
071810
071811
071812
071813
071814
071815
071816
071817
071818
071820
071821
071822
071823
071824
071828
071831
071832
071833
071835
071836
071837
071838
071839
071841
071842
071845
071846
071847
071848
071849
071850
071851
071852
071855
071856
071857
071859
071860
071861
071862
071863
071864
071865
071866
071867
071868
071869
071870
071871
071872
071873
071876
071878
071879
071882
071883
071884
071885
071886
071887
071888
071889
071895
071898
071904
071905
071911
071912
071913
071914
071915
071916
071917
071919
071920
071921
071924
071925
071932
071933
071935
071942
071945
071946
071948
071949
071950
071951
071952
071955
071956
071957
071961
071962
071963
071965
071967
071968
071969
071970
071971
071972
071984
071985
071986
071987
071988
071990
071991
071992
071993
071996
071998
071999
072000
072003
072004
072005
072006
072007
072008
072009
072010
072011
072012
072013
072016
072017
072018
072019
072020
072021
072022
072023
072024
072025
072026
072027
072028
072030
072031
072034
072035
072038
072039
072040
072041
072042
072043
072045
072046
072047
072051
072052
072053
072054
072055
072056
072057
072061
072062
072063
072064
072065
072068
072070
072072
072073
072074
072075
072076
072078
072079
072080
072081
072085
072086
072087
072088
072094
072097
072098
072099
072101
072102
072103
072104
072105
072106
072107
072109
072111
072112
072117
072118
072119
072120
072121
072122
072123
072124
072126
072127
072128
072129
072130
072133
072140
072143
072144
072145
072146
072147
072148
072157
072158
072161
072162
072164
072165
072166
072167
072168
072169
072170
072171
072172
072173
072174
072178
072181
072194
072196
072197
072198
072199
072200
072201
072202
072203
072204
072207
072215
072219
072222
072223
072225
072226
072227
072228
072230
072231
072232
072233
072236
072238
072239
072243
072244
072245
072246
072247
072249
072250
072251
072253
072255
072257
072258
072259
072260
072261
072264
072265
072266
072269
072270
072271
072273
072274
072275
072276
072277
072278
072279
072280
072281
072284
072286
072287
072288
072289
072290
072291
072292
072294
072296
072297
072299
072301
072302
072303
072304
072307
072308
072311
072312
072314
072315
072316
072317
072318
072319
072320
072330
072331
072332
072333
072336
072337
072338
072339
072340
072341
072342
072343
072346
072347
072348
072349
072350
072351
072364
072365
072367
072368
072373
072377
072381
072382
072383
072384
072385
072386
072387
072388
072390
072391
072392
072393
072394
072395
072396
072397
072398
072400
072401
072402
072403
072404
072405
072407
072409
072412
072413
072414
072415
072416
072417
072418
072420
072423
072426
072435
072436
072437
072439
072442
072443
072444
072447
072448
072449
072450
072452
072453
072454
072455
072456
072457
072458
072459
072460
072461
072462
072465
072466
072467
072472
072473
072476
072479
072481
072482
072485
072486
072488
072489
072490
072491
072494
072496
072497
072498
072499
072500
072501
072502
072503
072504
072505
072507
072508
072509
072510
072511
072512
072513
072514
072515
072518
072519
072520
072521
072522
072523
072524
072525
072526
072527
072530
072531
072532
072533
072534
072535
072536
072539
072540
072541
072544
072547
072548
072549
072550
072551
072552
072555
072556
072557
072560
072561
072563
072564
072565
072572
072575
072579
072580
072581
072582
072584
072587
072588
072591
072593
072596
072597
072598
072611
072612
072613
072615
072616
072617
072618
072619
072623
072624
072625
072626
072627
072628
072629
072631
072633
072634
072635
072650
072651
072655
072656
072657
072658
072659
072660
072661
072662
072663
072664
072666
072668
072669
072670
072671
072672
072673
072674
072675
072677
072678
072679
072680
072681
072686
072687
072692
072693
072694
072695
072702
072703
072705
072708
072709
072710
072711
072712
072713
072714
072715
072716
072718
072719
072721
072722
072723
072724
072725
072726
072727
072728
072729
072730
072731
072732
072733
072734
072735
072737
072738
072739
072741
072742
072743
072744
072745
072746
072747
072748
072749
072750
072751
072753
072758
072762
072763
072765
072766
072767
072769
072774
072775
072776
072777
072778
072779
072781
072782
072783
072784
072785
072786
072787
072788
072789
072790
072793
072797
072798
072800
072807
072808
072809
072810
072811
072812
072813
072814
072815
072816
072819
072820
072822
072823
072824
072825
072826
072827
072828
072829
072830
072831
072832
072835
072836
072844
072845
072846
072847
072848
072851
072853
072854
072856
072858
072859
072860
072861
072862
072867
072869
072870
072871
072872
072873
072874
072876
072877
072883
072884
072885
072886
072887
072888
072889
072890
072891
072892
072894
072896
072897
072898
072899
072900
072901
072902
072903
072906
072907
072908
072909
072910
072911
072912
072913
072914
072919
072922
072923
072924
072925
072927
072928
072929
072930
072931
072932
072933
072934
072935
072936
072937
072938
072939
072940
072942
072943
072944
072945
072946
072947
072948
072949
072950
072951
072952
072953
072954
072961
072965
072966
072967
072968
072971
072972
072975
072976
072977
072978
072986
072987
072988
072989
072990
072991
072992
072993
072995
072996
072997
072998
073000
073008
073009
073010
073011
073012
073017
073019
073021
073027
073028
073030
073032
073033
073036
073037
073038
073039
073040
073042
073043
073046
073047
073048
073050
073051
073054
073057
073058
073061
073063
073074
073075
073078
073082
073091
073092
073093
073095
073096
073097
073098
073099
073100
073101
073102
073103
073104
073105
073106
073108
073109
073110
073111
073112
073114
073115
073116
073117
073118
073119
073121
073122
073124
073125
073126
073127
073128
073131
073132
073133
073134
073135
073137
073138
073140
073141
073142
073144
073145
073146
073150
073151
073152
073153
073154
073155
073157
073160
073161
073162
073163
073164
073165
073166
073168
073170
073171
073172
073173
073174
073175
073176
073178
073179
073180
073181
073182
073183
073184
073189
073190
073191
073192
073193
073194
073195
073196
073197
073198
073199
073200
073201
073202
073203
073204
073205
073207
073208
073209
073213
073215
073221
073222
073227
073228
073229
073230
073231
073232
073233
073234
073235
073236
073237
073238
073240
073242
073243
073244
073245
073246
073247
073248
073249
073250
073251
073252
073253
073254
073256
073257
073259
073262
073266
073271
073279
073280
073281
073283
073284
073285
073287
073288
073289
073290
073291
073292
073293
073294
073295
073296
073301
073302
073304
073305
073306
073307
073308
073309
073310
073311
073312
073313
073314
073315
073316
073317
073319
073320
073321
073322
073323
073324
073325
073326
073327
073328
073330
073332
073333
073337
073338
073339
073340
073350
073351
073352
073353
073357
073358
073359
073360
073361
073363
073364
073365
073366
073368
073369
073371
073373
073374
073375
073380
073384
073386
073387
073388
073389
073390
073391
073392
073402
073403
073404
073405
073406
073407
073408
073410
073411
073415
073416
073417
073418
073419
073420
073421
073422
073423
073424
073425
073426
073427
073428
073429
073430
073431
073432
073433
073434
073435
073436
073437
073438
073441
073443
073444
073445
073446
073451
073452
073457
073462
073464
073466
073467
073468
073470
073473
073475
073476
073478
073479
073480
073484
073490
073491
073492
073494
073495
073496
073500
073505
073506
073508
073509
073511
073512
073530
073532
073533
073534
073535
073536
073537
073539
073548
073549
073550
073551
073552
073553
073554
073555
073557
073558
073559
073560
073562
073563
073564
073566
073567
073569
073570
073572
073579
073580
073581
073582
073584
073585
073586
073587
073589
073590
073591
073592
073593
073594
073595
073596
073597
073598
073599
073600
073602
073605
073606
073607
073608
073609
073614
073615
073616
073617
073618
073619
073620
073621
073623
073624
073625
073626
073627
073631
073634
073639
073640
073641
073643
073644
073645
073646
073647
073648
073650
073651
073652
073653
073654
073655
073657
073658
073659
073660
073661
073662
073663
073664
073665
073671
073672
073673
073674
073675
073677
073683
073684
073686
073694
073699
073712
073713
073714
073715
073716
073717
073729
073730
073731
073732
073733
073734
073735
073736
073737
073738
073739
073740
073741
073742
073743
073744
073747
073748
073749
073753
073755
073756
073757
073758
073759
073760
073761
073763
073764
073765
073776
073779
073781
073784
073786
073787
073788
073790
073791
073792
073793
073794
073799
073800
073801
073802
073803
073804
073805
073806
073808
073809
073810
073811
073812
073813
073815
073819
073820
073826
073827
073828
073829
073830
073831
073832
073835
073836
073837
073838
073839
073840
073841
073842
073844
073845
073846
073848
073849
073850
073851
073852
073853
073854
073855
073856
073858
073861
073862
073863
073864
073865
073868
073869
073879
073887
073889
073891
073892
073895
073899
073901
073902
073903
073905
073906
073907
073908
073909
073910
073911
073912
073913
073914
073915
073916
073917
073918
073919
073920
073921
073925
073927
073928
073929
073930
073931
073932
073933
073934
073935
073936
073937
073938
073939
073942
073947
073948
073949
073950
073951
073952
073953
073956
073957
073960
073961
073968
073969
073970
073971
073972
073973
073974
073975
073976
073978
073979
073983
073984
073985
073986
073987
073988
073989
073990
073991
073992
073993
073995
073996
073999
074000
074001
074002
074004
074006
074007
074009
074010
074011
074012
074013
074014
074016
074018
074023
074029
074030
074032
074038
074040
074045
074046
074048
074053
074055
074056
074057
074058
074059
074060
074061
074062
074063
074064
074065
074066
074067
074068
074069
074070
074071
074072
074073
074075
074078
074081
074082
074083
074084
074085
074086
074091
074094
074095
074096
074097
074098
074099
074101
074102
074103
074104
074105
074106
074107
074108
074109
074111
074112
074113
074114
074115
074116
074117
074118
074119
074120
074121
074122
074123
074124
074125
074126
074127
074128
074129
074130
074131
074132
074136
074137
074138
074140
074141
074142
074143
074144
074146
074147
074148
074151
074152
074153
074154
074155
074157
074158
074159
074160
074161
074165
074177
074178
074179
074180
074181
074182
074185
074186
074187
074188
074190
074191
074192
074196
074197
074198
074199
074200
074201
074202
074203
074204
074205
074206
074207
074208
074209
074214
074224
074233
074234
074236
074237
074239
074244
074247
074248
074249
074250
074252
074256
074257
074258
074259
074260
074261
074263
074265
074268
074269
074272
074274
074275
074276
074277
074278
074279
074280
074281
074282
074284
074285
074286
074287
074288
074289
074290
074291
074292
074293
074294
074295
074296
074297
074300
074301
074302
074303
074304
074305
074306
074311
074312
074313
074321
074322
074327
074331
074335
074336
074341
074343
074344
074345
074346
074347
074348
074349
074354
074355
074356
074357
074358
074359
074360
074361
074362
074363
074364
074366
074369
074370
074372
074373
074375
074376
074377
074378
074379
074380
074381
074382
074383
074384
074385
074386
074387
074388
074390
074391
074392
074393
074394
074395
074398
074399
074400
074401
074402
074403
074404
074405
074406
074411
074415
074416
074417
074418
074419
074420
074421
074422
074423
074424
074425
074426
074427
074428
074429
074430
074431
074433
074435
074436
074437
074438
074439
074440
074441
074442
074443
074444
074448
074451
074454
074455
074456
074457
074458
074459
074462
074463
074464
074467
074469
074470
074471
074472
074473
074474
074475
074477
074478
074479
074484
074485
074493
074495
074501
074502
074503
074504
074512
074513
074515
074517
074518
074519
074520
074521
074522
074523
074524
074525
074526
074527
074528
074529
074531
074532
074533
074535
074536
074539
074543
074546
074551
074554
074560
074561
074562
074563
074564
074565
074566
074567
074568
074571
074572
074573
074574
074575
074576
074578
074579
074580
074581
074582
074583
074585
074586
074587
074588
074589
074590
074591
074592
074593
074595
074596
074597
074600
074603
074605
074606
074607
074608
074609
074610
074612
074613
074623
074624
074625
074626
074628
074629
074630
074631
074632
074633
074634
074635
074636
074637
074638
074639
074640
074641
074642
074643
074645
074646
074647
074648
074649
074657
074658
074664
074668
074670
074671
074672
074673
074674
074675
074676
074677
074678
074679
074680
074681
074682
074683
074684
074690
074692
074693
074694
074695
074696
074697
074698
074699
074700
074701
074703
074705
074706
074708
074709
074710
074711
074712
074713
074714
074715
074716
074717
074718
074719
074723
074724
074727
074728
074730
074732
074734
074738
074739
074740
074741
074742
074743
074745
074746
074747
074748
074749
074750
074751
074752
074753
074754
074755
074756
074757
074758
074759
074760
074761
074762
074763
074764
074765
074766
074767
074768
074769
074770
074771
074772
074773
074774
074776
074777
074778
074779
074780
074781
074782
074783
074784
074785
074787
074788
074789
074790
074791
074792
074794
074797
074798
074799
074802
074803
074806
074809
074810
074815
074816
074819
074823
074826
074827
074828
074830
074832
074833
074834
074846
074853
074854
074855
074856
074857
074859
074863
074865
074867
074874
074875
074876
074877
074878
074880
074891
074893
074894
074895
074896
074898
074899
074900
074901
074902
074903
074904
074905
074906
074907
074908
074909
074910
074911
074912
074913
074914
074915
074916
074917
074918
074919
074921
074922
074923
074924
074925
074927
074928
074929
074930
074931
074932
074933
074934
074935
074936
074937
074939
074940
074941
074942
074943
074944
074951
074955
074956
074957
074958
074961
074963
074965
074967
074979
074980
074982
074985
074986
074988
074990
074991
074993
074994
074995
074996
074997
075004
075007
075013
075014
075015
075016
075017
075018
075020
075021
075022
075023
075025
075026
075028
075029
075030
075031
075032
075033
075034
075035
075036
075037
075041
075042
075043
075044
075045
075046
075048
075052
075060
075061
075062
075063
075064
075068
075070
075071
075073
075074
075075
075077
075078
075080
075081
075082
075086
075087
075088
075089
075090
075091
075092
075093
075094
075097
075098
075099
075103
075105
075110
075111
075113
075116
075117
075121
075122
075132
075134
075135
075136
075137
075138
075140
075142
075143
075144
075145
075148
075149
075152
075153
075154
075155
075156
075159
075161
075162
075163
075164
075169
075170
075171
075172
075173
075174
075175
075176
075177
075178
075179
075180
075182
075183
075184
075185
075190
075191
075193
075194
075196
075197
075199
075200
075201
075202
075206
075208
075209
075210
075211
075213
075214
075217
075218
075221
075222
075223
075224
075225
075226
075227
075230
075233
075234
075235
075236
075237
075238
075239
075240
075241
075242
075243
075244
075245
075246
075247
075248
075249
075250
075251
075255
075256
075257
075258
075259
075260
075261
075262
075263
075266
075268
075269
075270
075276
075277
075278
075279
075280
075281
075282
075283
075284
075285
075287
075289
075293
075294
075295
075296
075300
075301
075309
075310
075317
075318
075319
075320
075324
075325
075326
075327
075328
075329
075330
075332
075333
075334
075335
075336
075337
075338
075340
075341
075342
075349
075352
075354
075355
075356
075357
075359
075360
075361
075362
075363
075364
075365
075366
075367
075368
075369
075370
075371
075372
075373
075374
075375
075376
075377
075378
075379
075380
075381
075382
075384
075385
075386
075387
075397
075398
075407
075408
075409
075410
075411
075412
075413
075414
075416
075417
075418
075419
075420
075421
075422
075423
075424
075427
075428
075429
075430
075431
075432
075433
075435
075436
075437
075438
075440
075443
075444
075447
075448
075449
075450
075451
075452
075453
075454
075455
075456
075458
075459
075462
075463
075464
075465
075466
075467
075468
075469
075471
075472
075474
075476
075478
075479
075480
075481
075482
075483
075485
075487
075488
075489
075490
075491
075495
075496
075497
075505
075506
075507
075508
075509
075510
075511
075512
075513
075514
075515
075516
075522
075523
075524
075525
075526
075528
075529
075530
075531
075538
075541
075542
075543
075544
075545
075546
075547
075549
075554
075555
075556
075557
075558
075559
075561
075562
075563
075564
075565
075566
075567
075568
075569
075570
075571
075572
075573
075574
075575
075576
075579
075581
075584
075585
075587
075595
075597
075598
075600
075608
075611
075613
075614
075615
075616
075621
075622
075623
075624
075625
075626
075633
075634
075635
075636
075637
075638
075639
075641
075649
075651
075668
075671
075672
075673
075674
075675
075676
075681
075682
075683
075684
075685
075686
075688
075689
075691
075692
075694
075696
075697
075698
075699
075700
075701
075703
075704
075705
075706
075707
075708
075709
075710
075714
075715
075716
075717
075718
075723
075724
075725
075726
075727
075731
075732
075733
075735
075736
075737
075738
075739
075740
075741
075744
075745
075746
075747
075748
075749
075750
075751
075752
075755
075756
075757
075758
075759
075760
075761
075763
075764
075765
075766
075767
075768
075769
075770
075771
075772
075773
075774
075776
075777
075787
075788
075789
075790
075792
075793
075794
075795
075796
075797
075798
075799
075800
075801
075805
075806
075807
075809
075810
075811
075812
075813
075815
075816
075817
075830
075835
075837
075838
075839
075840
075845
075852
075853
075855
075856
075857
075858
075859
075860
075861
075862
075863
075864
075865
075866
075867
075868
075869
075870
075872
075875
075877
075878
075879
075881
075885
075886
075887
075889
075890
075891
075892
075893
075895
075896
075897
075898
075899
075900
075901
075902
075903
075904
075906
075907
075910
075912
075913
075917
075918
075920
075921
075922
075923
075924
075925
075926
075927
075928
075930
075933
075934
075935
075936
075937
075938
075942
075943
075944
075945
075946
075960
075961
075963
075964
075965
075966
075967
075969
075970
075979
075982
075983
075984
075986
075987
075988
075989
075990
075992
075993
075994
075995
075997
075998
075999
076000
076001
076002
076003
076004
076005
076006
076007
076008
076009
076011
076013
076015
076016
076018
076021
076022
076023
076024
076025
076026
076027
076028
076029
076031
076032
076050
076052
076053
076054
076060
076064
076065
076066
076068
076070
076071
076072
076073
076074
076075
076076
076078
076079
076082
076084
076086
076088
076089
076090
076092
076093
076094
076095
076098
076100
076101
076102
076103
076104
076105
076106
076107
076108
076109
076110
076111
076112
076113
076114
076115
076116
076118
076119
076121
076122
076123
076124
076125
076126
076127
076128
076129
076130
076131
076132
076133
076138
076140
076141
076142
076143
076146
076147
076148
076149
076150
076151
076152
076153
076155
076156
076157
076160
076161
076162
076163
076164
076165
076166
076169
076170
076172
076173
076174
076177
076179
076183
076184
076185
076192
076193
076195
076196
076197
076198
076200
076201
076202
076203
076204
076205
076206
076207
076208
076210
076212
076213
076216
076217
076218
076219
076220
076221
076222
076223
076224
076225
076226
076227
076228
076229
076230
076231
076233
076234
076235
076237
076238
076239
076240
076241
076242
076243
076244
076246
076251
076252
076253
076254
076255
076256
076257
076258
076259
076260
076261
076262
076263
076264
076266
076267
076268
076269
076270
076276
076277
076279
076280
076282
076283
076284
076285
076286
076287
076288
076289
076290
076291
076292
076293
076294
076295
076297
076299
076300
076301
076310
076313
076314
076315
076316
076317
076318
076319
076325
076326
076327
076331
076332
076333
076337
076338
076339
076340
076341
076342
076343
076344
076345
076346
076347
076348
076349
076350
076351
076352
076353
076354
076355
076356
076361
076362
076363
076364
076365
076366
076367
076368
076369
076374
076377
076378
076380
076381
076382
076383
076384
076385
076386
076388
076389
076390
076391
076392
076393
076394
076395
076398
076399
076400
076401
076402
076403
076404
076405
076406
076407
076411
076412
076413
076417
076418
076419
076420
076421
076422
076423
076424
076425
076426
076427
076428
076429
076430
076431
076434
076435
076436
076437
076438
076439
076441
076442
076443
076444
076445
076446
076448
076449
076450
076451
076453
076454
076455
076456
076457
076458
076459
076460
076461
076462
076463
076467
076468
076469
076470
076471
076472
076473
076481
076482
076484
076485
076488
076489
076490
076493
076494
076495
076496
076497
076499
076500
076501
076502
076503
076504
076505
076506
076510
076532
076533
076534
076535
076536
076538
076543
076544
076545
076547
076548
076549
076550
076551
076555
076556
076558
076559
076560
076561
076562
076564
076565
076566
076567
076568
076569
076570
076571
076572
076573
076574
076575
076576
076577
076578
076579
076580
076581
076582
076583
076584
076585
076586
076587
076590
076592
076593
076595
076596
076597
076598
076599
076600
076601
076602
076606
076609
076610
076611
076612
076613
076614
076615
076616
076620
076621
076622
076623
076626
076627
076629
076630
076631
076632
076633
076635
076636
076637
076638
076639
076640
076641
076642
076643
076644
076645
076646
076647
076649
076655
076656
076657
076658
076659
076660
076661
076666
076667
076672
076673
076674
076675
076676
076682
076683
076685
076686
076687
076688
076689
076690
076693
076696
076698
076699
076703
076704
076705
076707
076708
076709
076710
076711
076712
076713
076714
076715
076716
076717
076718
076719
076720
076721
076722
076723
076724
076725
076726
076728
076729
076730
076731
076732
076734
076736
076737
076738
076739
076741
076742
076743
076744
076745
076746
076747
076748
076749
076750
076751
076752
076753
076756
076757
076758
076759
076760
076761
076762
076763
076764
076765
076766
076767
076768
076770
076771
076774
076776
076777
076783
076784
076785
076789
076790
076791
076792
076793
076794
076795
076796
076797
076798
076799
076800
076804
076807
076808
076811
076812
076818
076819
076820
076821
076822
076824
076825
076826
076827
076828
076829
076830
076831
076832
076833
076834
076835
076836
076837
076840
076841
076842
076843
076844
076846
076847
076848
076849
076850
076851
076852
076855
076856
076857
076858
076859
076860
076861
076862
076863
076864
076866
076869
076870
076871
076872
076873
076876
076877
076878
076879
076883
076884
076885
076886
076887
076888
076889
076890
076891
076892
076893
076894
076897
076898
076900
076901
076903
076904
076905
076906
076907
076908
076909
076910
076911
076912
076913
076914
076915
076919
076920
076923
076924
076925
076926
076928
076939
076942
076943
076944
076947
076948
076949
076950
076951
076952
076953
076954
076955
076956
076957
076959
076965
076966
076968
076969
076970
076971
076972
076973
076974
076975
076976
076979
076980
076981
076982
076983
076984
076994
076995
077000
077002
077003
077004
077005
077006
077007
077008
077009
077010
077011
077012
077013
077014
077015
077016
077017
077019
077020
077021
077022
077023
077024
077025
077028
077029
077030
077031
077033
077034
077035
077036
077037
077038
077039
077040
077041
077042
077043
077047
077048
077049
077050
077051
077052
077053
077054
077055
077057
077058
077059
077060
077064
077065
077066
077067
077068
077073
077074
077077
077078
077079
077080
077081
077087
077090
077094
077095
077096
077097
077098
077099
077101
077102
077103
077104
077105
077107
077108
077109
077110
077111
077112
077113
077114
077115
077116
077118
077119
077120
077121
077123
077124
077125
077126
077127
077128
077129
077134
077135
077136
077137
077139
077140
077142
077143
077144
077146
077147
077148
077149
077150
077154
077155
077156
077157
077158
077159
077160
077163
077164
077165
077166
077167
077168
077169
077170
077171
077173
077174
077175
077176
077177
077179
077182
077184
077185
077186
077187
077188
077190
077192
077193
077194
077195
077200
077201
077202
077203
077204
077205
077206
077207
077208
077209
077210
077211
077213
077214
077215
077216
077217
077218
077219
077220
077225
077226
077227
077228
077229
077230
077231
077239
077240
077242
077243
077245
077246
077247
077250
077251
077252
077253
077254
077255
077258
077259
077260
077261
077262
077267
077268
077269
077270
077271
077272
077273
077275
077276
077277
077278
077280
077281
077296
077298
077301
077302
077306
077313
077314
077315
077316
077317
077318
077321
077322
077324
077325
077326
077327
077328
077329
077330
077331
077332
077333
077334
077335
077336
077337
077345
077346
077347
077348
077352
077353
077354
077355
077357
077358
077359
077360
077361
077362
077364
077365
077378
077381
077384
077386
077387
077389
077390
077391
077392
077394
077395
077396
077397
077398
077400
077402
077404
077405
077407
077408
077409
077410
077411
077412
077417
077418
077419
077420
077421
077422
077423
077424
077425
077426
077427
077428
077429
077430
077431
077432
077433
077434
077435
077436
077437
077438
077439
077441
077442
077443
077445
077450
077451
077452
077454
077455
077456
077460
077461
077463
077464
077467
077469
077471
077473
077477
077478
077479
077480
077481
077482
077484
077485
077486
077489
077490
077491
077492
077495
077499
077500
077501
077502
077503
077505
077506
077507
077508
077511
077512
077514
077517
077519
077521
077523
077524
077525
077530
077531
077532
077533
077534
077535
077536
077537
077538
077539
077540
077541
077542
077543
077544
077545
077546
077547
077548
077549
077551
077553
077554
077555
077557
077558
077559
077560
077561
077562
077563
077564
077569
077570
077571
077572
077573
077574
077575
077576
077577
077580
077581
077586
077587
077588
077589
077590
077591
077592
077593
077594
077595
077598
077599
077600
077602
077604
077605
077606
077607
077608
077609
077611
077612
077613
077614
077615
077616
077617
077618
077619
077620
077624
077625
077626
077627
077628
077629
077630
077632
077633
077635
077636
077637
077638
077640
077641
077642
077647
077656
077657
077658
077659
077660
077661
077662
077663
077664
077665
077667
077668
077669
077670
077671
077672
077674
077681
077683
077687
077688
077689
077690
077691
077692
077693
077694
077696
077702
077703
077706
077707
077709
077710
077712
077713
077715
077717
077719
077720
077721
077722
077723
077724
077725
077726
077728
077729
077730
077731
077732
077733
077735
077738
077739
077740
077746
077747
077748
077749
077750
077751
077752
077754
077757
077758
077759
077760
077761
077763
077764
077765
077768
077769
077770
077774
077775
077787
077788
077789
077794
077795
077798
077799
077801
077802
077803
077805
077819
077820
077821
077822
077824
077825
077827
077828
077829
077830
077833
077837
077839
077840
077841
077842
077843
077844
077845
077846
077847
077848
077849
077850
077851
077852
077854
077855
077856
077857
077858
077861
077862
077863
077864
077865
077867
077871
077872
077874
077875
077876
077877
077878
077880
077888
077890
077891
077892
077893
077894
077895
077897
077898
077899
077902
077903
077904
077905
077906
077907
077908
077910
077911
077912
077913
077914
077915
077916
077917
077918
077920
077921
077922
077923
077924
077925
077926
077929
077930
077931
077932
077933
077934
077936
077937
077938
077939
077940
077941
077942
077943
077944
077945
077951
077952
077953
077954
077955
077956
077957
077958
077959
077960
077961
077962
077963
077964
077966
077967
077968
077971
077972
077973
077974
077975
077976
077977
077978
077979
077981
077998
077999
078000
078001
078002
078003
078005
078006
078008
078009
078010
078011
078013
078014
078015
078016
078017
078018
078019
078020
078021
078022
078023
078024
078025
078026
078027
078028
078029
078030
078031
078034
078037
078038
078039
078040
078041
078042
078043
078044
078046
078047
078048
078049
078050
078051
078054
078055
078056
078057
078058
078059
078062
078063
078065
078066
078068
078070
078071
078078
078079
078086
078087
078092
078093
078094
078095
078096
078097
078098
078100
078101
078103
078104
078105
078106
078113
078115
078116
078119
078121
078125
078126
078130
078131
078132
078133
078134
078135
078136
078137
078138
078139
078140
078141
078142
078143
078145
078149
078150
078151
078152
078160
078162
078163
078164
078165
078166
078169
078170
078172
078176
078178
078179
078180
078181
078182
078183
078184
078185
078186
078187
078188
078189
078194
078195
078196
078197
078198
078201
078202
078203
078204
078205
078206
078207
078208
078209
078210
078212
078214
078215
078216
078217
078218
078219
078220
078221
078222
078223
078224
078225
078226
078227
078228
078229
078230
078231
078233
078234
078235
078236
078237
078238
078239
078240
078241
078243
078244
078249
078250
078251
078252
078253
078254
078258
078262
078263
078269
078278
078281
078284
078288
078290
078292
078293
078294
078295
078296
078297
078298
078300
078301
078302
078303
078304
078305
078308
078309
078310
078311
078312
078313
078314
078315
078321
078324
078326
078327
078328
078330
078331
078332
078333
078334
078336
078338
078339
078340
078341
078342
078343
078344
078345
078346
078347
078350
078351
078352
078353
078354
078369
078370
078371
078372
078373
078374
078375
078376
078377
078378
078381
078382
078383
078384
078385
078388
078389
078390
078391
078392
078393
078394
078395
078396
078398
078399
078400
078401
078404
078405
078406
078407
078408
078409
078410
078411
078412
078413
078414
078415
078416
078417
078422
078423
078426
078431
078432
078434
078439
078441
078445
078448
078453
078457
078458
078459
078460
078462
078466
078467
078468
078469
078470
078472
078475
078479
078480
078481
078482
078483
078484
078485
078486
078488
078489
078490
078491
078492
078493
078494
078495
078496
078498
078499
078500
078501
078507
078508
078509
078510
078511
078512
078515
078516
078517
078518
078519
078520
078521
078522
078523
078524
078527
078528
078529
078530
078532
078533
078534
078535
078536
078537
078540
078543
078544
078545
078546
078550
078553
078555
078556
078558
078559
078563
078564
078565
078567
078568
078569
078570
078572
078574
078576
078577
078578
078579
078581
078582
078583
078584
078585
078586
078587
078588
078589
078590
078591
078592
078593
078595
078596
078597
078598
078603
078604
078605
078606
078607
078608
078613
078614
078615
078616
078617
078618
078619
078620
078621
078622
078623
078625
078627
078628
078629
078634
078635
078636
078637
078638
078639
078640
078641
078643
078645
078647
078648
078649
078650
078651
078652
078653
078654
078655
078656
078657
078658
078659
078660
078666
078667
078668
078669
078670
078671
078672
078673
078674
078675
078676
078678
078679
078680
078681
078682
078683
078684
078686
078687
078688
078689
078690
078691
078692
078694
078697
078698
078699
078700
078702
078704
078705
078706
078707
078710
078712
078737
078738
078739
078740
078741
078744
078745
078752
078753
078754
078755
078756
078760
078761
078762
078763
078765
078769
078770
078772
078773
078774
078775
078776
078777
078778
078779
078780
078781
078782
078784
078785
078786
078787
078788
078789
078790
078791
078792
078793
078794
078795
078796
078800
078803
078806
078807
078808
078809
078811
078814
078816
078819
078831
078833
078834
078835
078840
078841
078842
078843
078844
078845
078846
078847
078848
078849
078850
078851
078852
078853
078855
078856
078857
078858
078860
078861
078862
078863
078864
078866
078867
078868
078869
078870
078871
078872
078874
078878
078879
078880
078881
078882
078883
078885
078886
078887
078888
078889
078890
078891
078892
078893
078894
078895
078897
078898
078899
078900
078901
078902
078904
078906
078907
078911
078912
078913
078914
078915
078916
078917
078918
078920
078921
078922
078923
078924
078929
078933
078934
078935
078936
078938
078939
078942
078943
078944
078946
078947
078948
078951
078952
078953
078954
078955
078956
078957
078958
078959
078960
078961
078962
078964
078965
078967
078968
078969
078970
078972
078973
078974
078975
078976
078977
078978
078979
078980
078981
078982
078985
078986
078987
078988
078989
078990
078991
078992
078993
078995
078996
078997
078998
078999
079000
079001
079002
079003
079005
079006
079007
079008
079009
079010
079011
079012
079013
079014
079022
079024
079025
079026
079027
079028
079030
079031
079032
079033
079034
079035
079036
079037
079038
079041
079042
079043
079044
079045
079046
079050
079051
079052
079053
079054
079055
079056
079057
079058
079059
079062
079063
079064
079065
079066
079070
079075
079076
079086
079091
079092
079094
079095
079097
079098
079101
079102
079103
079104
079105
079106
079107
079108
079109
079110
079111
079112
079116
079120
079121
079122
079123
079124
079125
079126
079127
079129
079130
079131
079132
079133
079134
079135
079138
079146
079150
079152
079154
079155
079156
079157
079159
079162
079163
079164
079165
079167
079168
079169
079170
079171
079172
079173
079174
079175
079176
079177
079178
079179
079180
079181
079182
079184
079186
079187
079188
079189
079190
079191
079192
079193
079194
079195
079196
079197
079198
079199
079200
079207
079208
079212
079213
079216
079219
079220
079222
079223
079224
079225
079226
079227
079228
079229
079231
079232
079234
079235
079237
079238
079239
079244
079246
079247
079248
079249
079250
079251
079252
079253
079254
079257
079258
079259
079260
079261
079262
079263
079264
079265
079267
079269
079270
079277
079278
079279
079280
079281
079282
079283
079284
079285
079286
079288
079290
079291
079292
079293
079294
079295
079296
079297
079300
079302
079307
079308
079309
079310
079312
079313
079314
079315
079316
079319
079320
079331
079334
079335
079340
079341
079342
079343
079344
079345
079346
079347
079348
079349
079350
079351
079352
079354
079355
079356
079357
079358
079359
079360
079361
079362
079363
079364
079365
079366
079367
079368
079369
079370
079371
079372
079373
079374
079375
079376
079377
079378
079379
079380
079383
079386
079387
079388
079389
079390
079393
079394
079395
079396
079397
079398
079399
079400
079401
079402
079403
079407
079408
079409
079410
079412
079413
079426
079427
079431
079432
079434
079435
079436
079438
079441
079447
079449
079450
079452
079457
079460
079461
079466
079467
079468
079469
079470
079471
079472
079474
079475
079477
079479
079480
079481
079482
079484
079485
079486
079493
079494
079495
079498
079501
079502
079503
079504
079511
079526
079527
079528
079529
079530
079531
079533
079534
079535
079536
079537
079538
079539
079540
079541
079542
079543
079544
079545
079546
079549
079550
079551
079552
079553
079554
079555
079557
079558
079559
079560
079561
079564
079565
079566
079567
079568
079569
079570
079571
079572
079573
079574
079576
079577
079578
079579
079580
079581
079582
079583
079584
079585
079586
079587
079589
079600
079601
079602
079603
079604
079605
079606
079607
079608
079609
079610
079611
079612
079613
079616
079617
079618
079619
079622
079623
079624
079627
079628
079633
079634
079635
079636
079637
079638
079639
079640
079641
079642
079643
079644
079645
079646
079647
079648
079651
079652
079653
079654
079655
079656
079657
079658
079659
079660
079661
079662
079663
079664
079665
079666
079667
079668
079669
079678
079679
079680
079681
079682
079683
079685
079686
079688
079691
079692
079699
079700
079701
079702
079703
079704
079705
079706
079707
079708
079709
079710
079711
079712
079713
079714
079715
079716
079720
079723
079725
079727
079728
079729
079731
079732
079733
079734
079735
079737
079741
079742
079743
079744
079745
079746
079747
079751
079752
079754
079755
079756
079757
079758
079759
079760
079765
079767
079768
079769
079770
079771
079773
079775
079776
079777
079778
079779
079780
079781
079782
079783
079784
079786
079788
079792
079793
079794
079796
079797
079798
079800
079801
079802
079805
079806
079807
079808
079809
079810
079811
079812
079813
079814
079815
079816
079817
079818
079819
079820
079821
079824
079827
079828
079829
079830
079833
079836
079837
079838
079843
079844
079846
079847
079849
079850
079855
079856
079857
079858
079860
079861
079862
079864
079865
079867
079868
079869
079872
079873
079874
079875
079876
079877
079878
079880
079881
079882
079883
079884
079885
079886
079887
079888
079889
079895
079897
079898
079900
079901
079902
079903
079904
079910
079911
079912
079918
079919
079920
079921
079922
079923
079924
079925
079926
079927
079928
079929
079931
079932
079933
079934
079936
079937
079938
079939
079940
079942
079943
079944
079945
079947
079948
079952
079953
079954
079956
079957
079961
079962
079963
079964
079965
079966
079967
079968
079970
079971
079973
079974
079976
079977
079978
079982
079992
079994
079997
079998
079999
080000
080001
080002
080003
080004
080005
080006
080007
080008
080009
080010
080011
080012
080013
080014
080015
080016
080017
080018
080020
080027
080028
080029
080030
080031
080032
080034
080035
080036
080037
080038
080040
080041
080042
080043
080044
080047
080048
080050
080055
080062
080064
080065
080066
080067
080070
080071
080072
080073
080074
080080
080081
080082
080083
080084
080085
080087
080089
080090
080091
080093
080094
080095
080096
080097
080098
080099
080101
080102
080103
080104
080105
080106
080107
080108
080109
080110
080111
080112
080113
080114
080115
080116
080118
080119
080120
080121
080125
080128
080129
080130
080131
080132
080133
080134
080135
080136
080137
080138
080139
080140
080141
080142
080144
080145
080146
080148
080149
080150
080152
080154
080158
080159
080160
080161
080162
080163
080164
080165
080166
080167
080169
080170
080171
080172
080173
080174
080176
080177
080178
080179
080180
080181
080182
080183
080184
080185
080186
080187
080188
080189
080190
080191
080192
080193
080194
080195
080196
080197
080198
080199
080204
080205
080206
080207
080208
080209
080210
080211
080213
080214
080215
080217
080219
080220
080222
080223
080224
080227
080228
080230
080236
080238
080239
080241
080246
080247
080250
080251
080252
080254
080255
080256
080257
080258
080259
080260
080261
080262
080263
080264
080265
080266
080268
080269
080271
080272
080273
080274
080275
080276
080279
080280
080281
080285
080286
080287
080291
080292
080293
080294
080295
080296
080297
080298
080302
080303
080304
080305
080306
080307
080308
080309
080312
080315
080316
080317
080318
080319
080320
080321
080322
080323
080324
080325
080326
080328
080329
080330
080331
080332
080334
080335
080336
080337
080341
080342
080343
080344
080345
080346
080347
080348
080350
080351
080352
080354
080355
080358
080359
080360
080361
080362
080363
080364
080365
080366
080367
080368
080369
080370
080371
080373
080374
080375
080376
080377
080378
080379
080380
080384
080385
080387
080388
080389
080391
080392
080393
080397
080399
080401
080402
080403
080404
080405
080406
080408
080411
080412
080413
080414
080415
080416
080417
080418
080419
080420
080421
080424
080427
080428
080429
080434
080440
080442
080444
080446
080447
080448
080450
080451
080452
080457
080459
080460
080461
080462
080463
080476
080484
080486
080487
080488
080489
080493
080494
080495
080496
080497
080498
080499
080500
080502
080503
080504
080505
080506
080508
080515
080516
080517
080518
080524
080525
080533
080534
080535
080536
080537
080538
080539
080540
080541
080542
080543
080544
080545
080546
080551
080552
080553
080554
080556
080558
080559
080561
080562
080564
080565
080566
080567
080568
080569
080570
080571
080572
080573
080574
080575
080577
080578
080579
080580
080586
080587
080590
080591
080592
080593
080594
080595
080596
080597
080598
080599
080602
080603
080604
080605
080606
080609
080616
080619
080621
080622
080623
080625
080626
080627
080628
080629
080630
080631
080632
080633
080635
080636
080637
080639
080640
080641
080642
080643
080644
080645
080646
080647
080648
080649
080650
080652
080653
080654
080656
080657
080659
080660
080661
080667
080668
080669
080670
080671
080672
080674
080675
080676
080677
080678
080679
080680
080681
080682
080683
080684
080686
080688
080689
080690
080691
080692
080693
080695
080696
080697
080698
080699
080700
080701
080703
080704
080705
080708
080710
080711
080712
080713
080714
080715
080716
080717
080730
080731
080732
080733
080734
080735
080736
080737
080738
080739
080740
080741
080742
080743
080745
080746
080747
080748
080749
080750
080752
080753
080754
080755
080756
080757
080758
080759
080760
080761
080763
080766
080767
080768
080769
080770
080771
080772
080773
080774
080775
080776
080777
080778
080779
080780
080781
080782
080783
080784
080785
080786
080787
080789
080790
080791
080792
080794
080795
080796
080799
080800
080801
080802
080803
080805
080806
080807
080808
080809
080813
080815
080816
080821
080822
080825
080826
080827
080834
080838
080839
080840
080841
080842
080843
080844
080845
080846
080847
080848
080849
080850
080851
080852
080853
080863
080864
080865
080866
080867
080869
080871
080872
080873
080876
080878
080879
080880
080881
080882
080883
080886
080889
080893
080895
080901
080902
080903
080904
080905
080907
080908
080909
080910
080912
080914
080915
080916
080917
080918
080919
080922
080923
080924
080925
080926
080927
080928
080929
080930
080931
080932
080933
080934
080935
080936
080937
080938
080939
080940
080941
080942
080943
080944
080945
080946
080947
080948
080949
080950
080951
080954
080955
080958
080959
080960
080961
080962
080963
080964
080965
080966
080967
080973
080974
080975
080977
080978
080979
080980
080981
080984
080985
080986
080987
080988
080989
080990
080991
080993
080994
080995
080997
080999
081005
081006
081007
081008
081009
081010
081012
081013
081014
081016
081017
081018
081019
081020
081021
081022
081024
081026
081027
081028
081029
081030
081031
081032
081033
081034
081035
081036
081037
081038
081040
081041
081042
081043
081046
081048
081050
081051
081052
081053
081054
081055
081056
081059
081060
081061
081065
081068
081070
081071
081072
081073
081074
081076
081077
081080
081081
081082
081083
081084
081085
081086
081087
081088
081089
081100
081101
081102
081103
081104
081105
081106
081107
081108
081109
081110
081111
081112
081113
081114
081116
081117
081118
081119
081121
081122
081123
081124
081125
081126
081127
081128
081129
081130
081131
081132
081133
081134
081135
081136
081140
081141
081142
081143
081144
081145
081146
081147
081148
081149
081150
081151
081152
081153
081156
081157
081158
081159
081160
081161
081162
081163
081167
081169
081170
081171
081172
081173
081174
081175
081176
081178
081179
081180
081181
081182
081185
081191
081192
081193
081194
081195
081196
081197
081200
081202
081203
081204
081205
081206
081207
081208
081209
081210
081211
081212
081213
081214
081215
081216
081217
081219
081220
081221
081222
081223
081224
081225
081226
081227
081228
081229
081230
081231
081237
081238
081239
081240
081241
081242
081244
081245
081246
081247
081248
081250
081251
081252
081253
081255
081260
081261
081262
081264
081265
081266
081267
081268
081269
081270
081272
081273
081277
081278
081279
081280
081281
081282
081283
081288
081289
081290
081291
081294
081296
081297
081298
081299
081300
081301
081302
081303
081304
081305
081306
081307
081310
081315
081316
081317
081318
081320
081322
081323
081324
081325
081326
081327
081335
081336
081337
081341
081343
081344
081345
081346
081347
081348
081349
081354
081355
081356
081357
081358
081359
081360
081361
081362
081363
081364
081365
081367
081368
081369
081370
081373
081374
081375
081376
081377
081378
081379
081380
081381
081382
081389
081390
081391
081392
081393
081394
081395
081398
081399
081400
081402
081403
081404
081407
081408
081409
081411
081412
081413
081414
081415
081416
081417
081418
081422
081423
081424
081425
081431
081432
081433
081434
081435
081436
081437
081438
081439
081440
081441
081443
081445
081446
081447
081448
081449
081450
081451
081452
081453
081454
081455
081456
081457
081458
081459
081460
081461
081462
081463
081464
081466
081468
081469
081470
081471
081473
081474
081476
081477
081481
081482
081483
081485
081490
081491
081492
081493
081495
081496
081497
081498
081501
081502
081503
081504
081505
081506
081507
081508
081509
081510
081511
081512
081513
081517
081518
081519
081520
081521
081522
081523
081524
081525
081526
081527
081528
081529
081530
081532
081534
081535
081536
081537
081542
081543
081544
081545
081546
081547
081548
081549
081550
081552
081553
081555
081556
081557
081558
081559
081560
081564
081565
081566
081569
081570
081572
081574
081577
081578
081579
081580
081581
081582
081584
081585
081586
081587
081588
081589
081590
081591
081592
081595
081596
081597
081598
081600
081601
081602
081603
081604
081606
081607
081608
081609
081611
081614
081627
081628
081629
081630
081631
081632
081633
081634
081635
081636
081637
081638
081639
081640
081641
081642
081644
081645
081647
081648
081652
081653
081654
081655
081656
081658
081661
081662
081663
081664
081666
081667
081668
081669
081670
081674
081675
081677
081678
081679
081680
081681
081682
081683
081686
081689
081690
081691
081692
081694
081695
081696
081697
081698
081699
081700
081701
081702
081703
081704
081705
081706
081709
081710
081711
081712
081713
081715
081716
081717
081718
081719
081720
081721
081722
081723
081726
081727
081728
081730
081732
081733
081734
081735
081736
081737
081738
081741
081742
081743
081746
081749
081751
081752
081753
081754
081758
081759
081763
081764
081765
081766
081767
081768
081769
081770
081771
081773
081781
081784
081785
081787
081796
081804
081805
081806
081807
081809
081810
081811
081812
081813
081815
081816
081818
081819
081820
081822
081823
081824
081825
081826
081829
081830
081833
081835
081836
081837
081838
081839
081840
081841
081843
081844
081845
081846
081849
081850
081851
081852
081853
081854
081857
081858
081860
081864
081868
081870
081871
081872
081873
081874
081875
081876
081877
081878
081880
081881
081882
081883
081884
081885
081887
081891
081892
081897
081898
081899
081900
081906
081907
081908
081912
081913
081914
081916
081917
081918
081919
081920
081921
081922
081926
081927
081929
081930
081931
081932
081933
081934
081937
081939
081941
081942
081943
081944
081946
081947
081948
081949
081950
081951
081952
081954
081955
081956
081958
081959
081961
081962
081964
081965
081967
081968
081972
081973
081974
081975
081977
081978
081980
081982
081983
081984
081985
081987
081988
081989
081990
081991
081993
081995
081996
081997
081999
082000
082001
082003
082004
082005
082006
082008
082009
082013
082014
082015
082016
082017
082018
082019
082020
082021
082022
082023
082024
082025
082026
082027
082028
082029
082030
082031
082032
082033
082034
082040
082041
082045
082046
082050
082055
082061
082062
082063
082064
082065
082067
082069
082071
082072
082073
082074
082075
082076
082077
082078
082079
082080
082081
082082
082083
082084
082085
082089
082090
082091
082093
082094
082095
082097
082098
082099
082100
082101
082102
082104
082107
082108
082111
082112
082115
082117
082125
082126
082127
082129
082130
082131
082132
082133
082134
082135
082136
082138
082139
082140
082141
082144
082145
082147
082148
082149
082150
082151
082152
082153
082154
082155
082156
082157
082159
082160
082161
082162
082168
082169
082170
082171
082173
082174
082175
082176
082177
082178
082181
082182
082183
082184
082185
082186
082187
082188
082189
082190
082191
082192
082193
082194
082195
082196
082197
082203
082204
082205
082206
082209
082210
082211
082212
082213
082214
082215
082216
082217
082218
082219
082220
082221
082222
082224
082225
082226
082232
082233
082235
082237
082238
082239
082241
082242
082244
082246
082247
082248
082249
082250
082251
082253
082254
082255
082256
082257
082258
082260
082261
082263
082264
082265
082266
082269
082270
082271
082272
082273
082274
082275
082278
082279
082280
082281
082282
082283
082284
082285
082286
082287
082289
082290
082291
082292
082294
082295
082296
082297
082298
082299
082301
082302
082303
082305
082306
082307
082308
082309
082310
082311
082314
082315
082316
082320
082321
082322
082323
082324
082325
082326
082327
082328
082330
082331
082332
082333
082334
082335
082336
082337
082338
082339
082340
082341
082342
082343
082344
082345
082346
082347
082348
082349
082350
082351
082352
082353
082354
082355
082356
082357
082358
082359
082360
082361
082362
082365
082366
082367
082368
082369
082370
082371
082373
082374
082375
082376
082377
082378
082379
082381
082383
082385
082386
082387
082388
082389
082390
082392
082393
082394
082395
082397
082398
082399
082400
082401
082402
082408
082410
082411
082412
082414
082415
082416
082417
082418
082422
082425
082427
082428
082429
082430
082431
082434
082435
082436
082437
082440
082443
082447
082448
082449
082450
082451
082452
082453
082454
082455
082456
082458
082459
082463
082466
082469
082471
082472
082473
082474
082475
082477
082478
082483
082484
082485
082486
082487
082489
082490
082491
082492
082493
082494
082495
082496
082497
082498
082499
082500
082501
082502
082503
082504
082505
082506
082507
082508
082510
082511
082512
082513
082515
082520
082521
082522
082523
082524
082525
082526
082527
082529
082531
082534
082535
082536
082537
082538
082539
082540
082541
082542
082543
082544
082546
082547
082548
082549
082550
082551
082553
082554
082556
082557
082558
082559
082560
082561
082562
082563
082564
082565
082566
082567
082568
082569
082570
082571
082573
082574
082575
082576
082577
082578
082579
082581
082582
082583
082584
082585
082586
082587
082588
082589
082593
082594
082596
082599
082603
082604
082605
082606
082610
082614
082615
082616
082619
082621
082622
082623
082624
082625
082626
082627
082628
082629
082630
082632
082633
082636
082637
082638
082640
082645
082647
082649
082651
082652
082653
082654
082655
082656
082657
082658
082659
082660
082661
082662
082664
082665
082666
082667
082669
082670
082671
082672
082675
082676
082677
082678
082679
082680
082682
082683
082684
082686
082687
082688
082690
082691
082693
082694
082695
082696
082699
082700
082701
082703
082704
082705
082707
082708
082709
082710
082712
082713
082714
082715
082716
082717
082719
082720
082722
082723
082724
082725
082727
082730
082731
082732
082733
082734
082735
082736
082737
082738
082739
082740
082741
082742
082745
082746
082747
082748
082749
082750
082751
082752
082753
082754
082755
082756
082758
082759
082760
082761
082762
082764
082765
082766
082767
082770
082771
082772
082773
082774
082777
082778
082779
082780
082781
082782
082783
082787
082789
082790
082791
082792
082793
082794
082795
082796
082797
082798
082799
082800
082801
082802
082803
082804
082805
082806
082807
082811
082813
082814
082816
082820
082821
082822
082823
082824
082825
082828
082829
082830
082831
082832
082833
082834
082835
082837
082838
082839
082840
082841
082842
082843
082844
082845
082846
082847
082848
082849
082850
082851
082852
082853
082854
082855
082856
082857
082858
082860
082861
082862
082863
082864
082866
082867
082870
082873
082875
082876
082877
082879
082880
082881
082883
082884
082888
082889
082890
082891
082892
082896
082898
082901
082903
082904
082905
082906
082907
082908
082909
082910
082911
082912
082913
082914
082915
082916
082917
082918
082919
082920
082921
082922
082923
082924
082925
082926
082927
082928
082929
082932
082940
082941
082942
082943
082945
082948
082951
082952
082953
082954
082955
082956
082957
082958
082959
082961
082962
082970
082972
082973
082975
082976
082978
082979
082980
082981
082982
082983
082986
082987
082990
082992
082993
082994
082995
082996
082997
082998
082999
083000
083002
083003
083004
083005
083006
083007
083009
083010
083012
083013
083015
083016
083017
083019
083022
083023
083024
083025
083026
083027
083028
083029
083030
083031
083032
083033
083034
083035
083036
083038
083039
083041
083042
083043
083046
083048
083051
083054
083056
083058
083060
083061
083062
083065
083067
083068
083069
083070
083072
083074
083075
083077
083078
083079
083083
083084
083085
083086
083087
083088
083089
083090
083091
083092
083093
083094
083095
083096
083099
083100
083101
083102
083103
083105
083106
083107
083108
083109
083111
083112
083114
083115
083117
083118
083119
083120
083122
083123
083124
083125
083126
083127
083133
083135
083138
083140
083143
083144
083145
083146
083147
083148
083149
083150
083151
083155
083156
083157
083158
083159
083160
083161
083162
083163
083164
083166
083167
083168
083169
083170
083171
083172
083173
083174
083177
083178
083181
083182
083183
083184
083185
083187
083188
083189
083190
083191
083192
083193
083197
083199
083200
083201
083202
083203
083210
083211
083212
083213
083214
083215
083216
083217
083219
083224
083225
083226
083227
083228
083230
083231
083232
083233
083235
083236
083237
083238
083239
083240
083241
083242
083243
083244
083245
083249
083250
083252
083253
083254
083256
083257
083258
083259
083260
083262
083263
083264
083265
083267
083268
083269
083270
083271
083272
083275
083282
083283
083284
083286
083288
083290
083293
083301
083302
083303
083304
083305
083306
083307
083308
083309
083310
083311
083313
083314
083315
083316
083318
083319
083321
083322
083323
083327
083328
083331
083332
083333
083334
083335
083336
083338
083340
083341
083342
083345
083346
083347
083348
083349
083350
083351
083352
083353
083355
083356
083357
083358
083359
083369
083370
083371
083373
083374
083375
083376
083377
083380
083381
083383
083384
083385
083386
083387
083388
083390
083391
083392
083393
083398
083400
083401
083402
083404
083405
083406
083407
083410
083412
083413
083414
083415
083417
083419
083432
083436
083437
083438
083439
083441
083442
083443
083444
083445
083446
083447
083448
083449
083450
083451
083452
083453
083454
083455
083457
083458
083459
083460
083462
083463
083464
083465
083466
083467
083468
083469
083470
083471
083472
083473
083474
083475
083476
083477
083479
083480
083481
083483
083489
083490
083491
083492
083495
083496
083497
083498
083499
083500
083509
083511
083512
083513
083514
083516
083517
083518
083521
083524
083525
083526
083528
083529
083530
083531
083532
083534
083535
083536
083537
083540
083545
083546
083547
083548
083549
083550
083551
083552
083553
083554
083555
083556
083557
083558
083559
083560
083561
083562
083563
083564
083565
083566
083567
083568
083569
083570
083571
083573
083574
083576
083577
083578
083579
083580
083581
083582
083583
083584
083585
083586
083589
083590
083597
083599
083601
083604
083605
083606
083607
083608
083609
083610
083614
083615
083619
083620
083621
083622
083623
083624
083626
083627
083628
083629
083630
083632
083633
083634
083635
083636
083637
083638
083639
083641
083642
083643
083644
083646
083649
083651
083652
083653
083654
083655
083656
083657
083658
083659
083660
083661
083662
083664
083665
083666
083667
083669
083670
083671
083672
083673
083674
083675
083676
083677
083680
083681
083682
083683
083684
083686
083687
083688
083689
083690
083691
083693
083694
083695
083697
083700
083701
083703
083704
083708
083709
083711
083712
083713
083715
083716
083719
083721
083722
083723
083725
083731
083733
083734
083735
083736
083737
083738
083740
083741
083742
083743
083744
083745
083746
083747
083748
083749
083752
083753
083756
083758
083759
083761
083763
083764
083765
083766
083767
083768
083769
083770
083771
083772
083775
083776
083777
083778
083779
083780
083781
083782
083783
083784
083785
083786
083787
083788
083790
083791
083792
083793
083794
083795
083797
083800
083801
083803
083804
083805
083807
083808
083810
083811
083812
083813
083814
083815
083816
083818
083819
083822
083823
083824
083825
083826
083827
083828
083829
083830
083831
083832
083833
083835
083836
083837
083838
083839
083850
083851
083852
083853
083854
083855
083856
083857
083859
083860
083861
083862
083863
083864
083865
083867
083872
083873
083875
083876
083877
083879
083880
083881
083882
083883
083884
083885
083886
083896
083902
083903
083904
083907
083908
083909
083910
083911
083912
083913
083916
083917
083918
083919
083920
083921
083922
083923
083924
083925
083926
083928
083929
083930
083931
083933
083935
083937
083942
083943
083944
083945
083946
083947
083948
083950
083951
083952
083953
083954
083956
083957
083958
083959
083960
083964
083965
083966
083967
083968
083969
083970
083975
083976
083984
083986
083995
083996
083997
083998
083999
084000
084001
084005
084006
084008
084009
084010
084011
084013
084015
084016
084017
084018
084019
084020
084021
084022
084023
084024
084027
084028
084029
084030
084031
084032
084035
084036
084037
084038
084039
084043
084044
084045
084047
084049
084050
084051
084052
084053
084054
084055
084056
084057
084058
084059
084060
084061
084062
084063
084064
084065
084066
084068
084070
084073
084074
084075
084077
084078
084082
084084
084085
084086
084092
084093
084097
084098
084099
084101
084102
084103
084104
084105
084106
084107
084108
084109
084110
084111
084112
084113
084114
084120
084121
084124
084128
084129
084130
084131
084132
084134
084135
084136
084140
084141
084142
084143
084144
084145
084146
084147
084148
084150
084151
084152
084153
084154
084155
084158
084159
084160
084161
084162
084163
084164
084165
084166
084167
084168
084172
084173
084174
084175
084177
084181
084182
084183
084184
084185
084186
084187
084189
084190
084191
084192
084193
084194
084195
084196
084197
084198
084203
084204
084205
084206
084207
084208
084212
084214
084215
084216
084217
084221
084223
084225
084226
084227
084229
084231
084232
084233
084234
084235
084236
084237
084239
084240
084241
084242
084243
084245
084246
084248
084249
084250
084251
084252
084253
084254
084255
084256
084257
084258
084259
084260
084262
084263
084264
084266
084267
084268
084270
084271
084272
084274
084275
084276
084278
084279
084282
084283
084284
084285
084286
084287
084288
084290
084292
084293
084294
084295
084298
084299
084301
084302
084303
084304
084305
084306
084307
084308
084309
084310
084311
084312
084314
084315
084316
084317
084318
084320
084321
084322
084323
084324
084325
084326
084327
084329
084330
084331
084332
084333
084335
084336
084337
084339
084340
084341
084342
084343
084344
084345
084346
084350
084352
084353
084356
084360
084362
084363
084368
084369
084370
084371
084372
084373
084374
084375
084376
084377
084378
084379
084380
084381
084382
084389
084390
084392
084394
084395
084396
084397
084398
084399
084400
084401
084402
084403
084404
084405
084406
084407
084408
084409
084410
084411
084412
084413
084416
084417
084418
084419
084420
084421
084423
084424
084425
084426
084427
084428
084429
084430
084431
084432
084433
084436
084439
084440
084441
084442
084443
084444
084445
084446
084447
084448
084450
084451
084452
084453
084455
084456
084468
084469
084470
084471
084472
084473
084474
084483
084484
084485
084486
084487
084489
084490
084493
084494
084501
084502
084508
084510
084512
084513
084516
084517
084519
084521
084523
084525
084526
084527
084528
084529
084531
084542
084544
084545
084546
084548
084550
084551
084553
084554
084557
084560
084561
084565
084566
084569
084576
084578
084579
084580
084581
084582
084583
084585
084590
084591
084592
084593
084594
084595
084596
084597
084599
084600
084601
084602
084603
084604
084605
084606
084607
084608
084609
084610
084611
084612
084613
084614
084615
084616
084617
084618
084619
084620
084621
084623
084624
084625
084626
084627
084628
084630
084631
084632
084635
084643
084647
084648
084649
084651
084652
084654
084656
084657
084658
084659
084660
084661
084663
084664
084665
084671
084674
084675
084676
084677
084678
084679
084680
084681
084682
084683
084684
084685
084686
084687
084688
084690
084691
084692
084693
084695
084696
084697
084698
084699
084700
084701
084702
084703
084704
084705
084706
084707
084708
084709
084711
084712
084713
084714
084715
084717
084718
084719
084720
084721
084722
084723
084724
084725
084726
084727
084728
084729
084730
084731
084732
084733
084734
084735
084736
084737
084738
084739
084740
084741
084742
084743
084744
084745
084746
084747
084748
084753
084755
084756
084757
084758
084759
084760
084761
084763
084765
084766
084767
084768
084769
084770
084771
084772
084773
084775
084776
084778
084779
084780
084783
084785
084806
084807
084808
084809
084810
084815
084816
084817
084820
084821
084822
084823
084828
084829
084830
084831
084832
084833
084834
084835
084836
084837
084838
084839
084840
084841
084842
084843
084844
084845
084846
084847
084848
084849
084850
084851
084852
084853
084854
084855
084856
084857
084858
084859
084860
084864
084871
084872
084873
084874
084875
084876
084878
084880
084881
084882
084883
084884
084885
084886
084887
084888
084895
084898
084899
084900
084901
084902
084903
084906
084907
084908
084909
084910
084911
084912
084919
084927
084928
084932
084933
084934
084935
084936
084937
084938
084939
084940
084941
084942
084943
084944
084945
084946
084949
084950
084951
084952
084953
084954
084955
084956
084957
084958
084959
084960
084962
084963
084964
084965
084968
084969
084970
084971
084972
084973
084974
084975
084976
084977
084978
084981
084983
084999
085000
085001
085002
085003
085004
085005
085006
085007
085008
085009
085010
085011
085012
085013
085014
085015
085016
085017
085018
085019
085020
085023
085024
085025
085027
085028
085029
085030
085031
085032
085034
085035
085036
085037
085038
085039
085040
085041
085043
085045
085048
085049
085051
085053
085054
085055
085057
085058
085059
085060
085061
085062
085064
085065
085066
085067
085068
085069
085070
085071
085072
085073
085074
085075
085076
085077
085078
085079
085081
085082
085083
085084
085085
085086
085087
085088
085089
085090
085091
085092
085093
085094
085095
085096
085100
085101
085102
085103
085105
085106
085107
085108
085109
085110
085113
085114
085115
085116
085117
085118
085119
085120
085121
085122
085123
085124
085125
085126
085127
085131
085132
085133
085134
085135
085136
085137
085138
085139
085142
085148
085149
085150
085152
085157
085158
085159
085160
085161
085162
085163
085164
085165
085166
085167
085168
085169
085170
085171
085172
085173
085174
085175
085176
085177
085178
085179
085180
085181
085182
085183
085184
085185
085186
085188
085190
085191
085192
085196
085198
085199
085200
085201
085206
085207
085210
085211
085212
085213
085214
085215
085216
085217
085219
085222
085224
085225
085226
085227
085228
085229
085230
085231
085237
085239
085240
085241
085242
085243
085244
085245
085254
085255
085256
085257
085258
085259
085261
085264
085265
085266
085267
085268
085269
085270
085271
085272
085273
085274
085275
085276
085277
085278
085279
085280
085281
085282
085283
085284
085285
085288
085290
085291
085292
085293
085294
085295
085298
085299
085300
085301
085302
085303
085304
085305
085306
085307
085308
085309
085310
085311
085312
085313
085314
085315
085316
085317
085318
085319
085320
085321
085322
085323
085324
085325
085326
085327
085328
085329
085330
085331
085332
085333
085334
085339
085343
085344
085345
085346
085347
085348
085349
085350
085351
085353
085354
085355
085358
085359
085360
085362
085363
085364
085365
085366
085367
085369
085370
085374
085375
085377
085378
085379
085380
085381
085382
085383
085384
085387
085388
085390
085391
085392
085393
085394
085395
085396
085399
085401
085402
085403
085404
085408
085410
085411
085412
085413
085414
085415
085416
085421
085422
085423
085425
085426
085427
085428
085429
085430
085431
085433
085434
085435
085436
085437
085438
085444
085445
085446
085447
085448
085451
085460
085461
085466
085467
085468
085469
085470
085471
085472
085473
085474
085477
085478
085479
085480
085481
085482
085483
085485
085486
085487
085488
085489
085490
085491
085492
085493
085494
085495
085496
085497
085498
085499
085500
085501
085502
085504
085506
085509
085512
085514
085515
085516
085517
085518
085519
085520
085521
085522
085523
085524
085525
085526
085530
085531
085532
085533
085534
085535
085536
085539
085540
085541
085542
085543
085544
085545
085546
085547
085548
085549
085550
085551
085554
085555
085556
085557
085558
085559
085561
085562
085564
085565
085568
085569
085570
085571
085572
085573
085574
085577
085578
085579
085580
085582
085583
085584
085585
085586
085589
085590
085591
085592
085593
085594
085595
085596
085597
085598
085601
085602
085603
085604
085605
085606
085607
085608
085610
085611
085614
085615
085616
085617
085618
085621
085623
085627
085628
085629
085630
085633
085634
085635
085636
085637
085638
085639
085640
085641
085645
085647
085648
085650
085651
085652
085653
085654
085655
085656
085657
085658
085659
085660
085661
085662
085663
085664
085665
085666
085667
085668
085669
085670
085671
085672
085673
085674
085675
085676
085681
085682
085685
085686
085687
085688
085689
085690
085691
085692
085693
085695
085696
085697
085698
085699
085700
085701
085703
085704
085705
085706
085708
085709
085710
085711
085712
085713
085714
085719
085720
085721
085722
085723
085725
085727
085729
085730
085731
085732
085733
085734
085735
085737
085738
085739
085740
085741
085742
085743
085744
085745
085746
085747
085749
085750
085751
085752
085754
085755
085756
085757
085758
085760
085761
085762
085763
085764
085765
085766
085767
085768
085769
085772
085773
085775
085778
085779
085780
085781
085783
085784
085785
085789
085790
085791
085794
085795
085796
085797
085798
085799
085800
085801
085802
085803
085804
085807
085808
085809
085811
085812
085813
085814
085815
085816
085817
085820
085821
085822
085823
085826
085828
085833
085836
085837
085838
085839
085840
085841
085842
085845
085846
085848
085849
085850
085851
085852
085853
085854
085855
085856
085857
085858
085862
085864
085865
085866
085867
085868
085869
085870
085871
085873
085885
085886
085887
085888
085889
085890
085891
085895
085896
085897
085898
085899
085900
085901
085902
085907
085913
085914
085915
085916
085918
085919
085920
085921
085922
085923
085924
085926
085927
085928
085930
085931
085932
085933
085934
085935
085936
085937
085938
085940
085941
085942
085943
085944
085945
085946
085947
085948
085949
085950
085951
085952
085953
085954
085955
085956
085957
085958
085959
085960
085961
085962
085963
085965
085966
085967
085968
085969
085970
085971
085972
085974
085976
085978
085979
085980
085982
085983
085984
085985
085986
085987
085988
085989
085990
085991
085992
085993
085995
085996
085998
085999
086000
086002
086004
086005
086006
086007
086009
086010
086011
086017
086018
086019
086020
086021
086023
086024
086025
086027
086028
086031
086034
086036
086037
086038
086039
086040
086041
086042
086043
086044
086045
086047
086048
086049
086050
086051
086054
086055
086056
086057
086060
086062
086063
086064
086065
086066
086067
086068
086069
086070
086071
086075
086077
086078
086079
086080
086081
086082
086083
086084
086085
086086
086087
086088
086089
086090
086091
086092
086093
086094
086095
086096
086097
086100
086103
086104
086105
086106
086107
086108
086109
086110
086111
086112
086113
086114
086115
086121
086122
086123
086124
086125
086126
086127
086129
086130
086131
086132
086133
086139
086140
086141
086142
086143
086144
086145
086146
086147
086150
086151
086152
086153
086154
086155
086156
086157
086158
086159
086160
086161
086163
086164
086167
086168
086169
086170
086171
086173
086174
086176
086177
086178
086179
086180
086181
086182
086185
086186
086187
086188
086189
086190
086191
086192
086193
086194
086195
086196
086198
086200
086201
086202
086204
086205
086206
086207
086208
086211
086212
086213
086214
086215
086216
086217
086218
086220
086221
086222
086223
086224
086225
086226
086227
086228
086231
086232
086233
086234
086235
086236
086237
086238
086239
086240
086241
086246
086247
086248
086250
086251
086252
086253
086254
086255
086256
086257
086258
086259
086260
086262
086264
086270
086275
086276
086277
086279
086280
086281
086283
086285
086286
086287
086288
086296
086297
086298
086299
086300
086301
086302
086303
086304
086305
086306
086307
086308
086309
086310
086311
086312
086313
086314
086316
086317
086318
086319
086320
086324
086326
086329
086332
086333
086334
086335
086336
086337
086339
086340
086341
086342
086343
086344
086345
086346
086347
086348
086349
086350
086351
086352
086353
086354
086355
086356
086358
086359
086360
086361
086362
086363
086366
086367
086368
086369
086370
086371
086376
086377
086378
086381
086382
086383
086385
086386
086387
086388
086389
086395
086398
086402
086403
086404
086405
086406
086407
086409
086410
086411
086412
086413
086414
086415
086416
086417
086418
086419
086420
086421
086422
086425
086426
086427
086428
086430
086431
086434
086435
086436
086437
086438
086439
086442
086443
086444
086445
086446
086447
086448
086451
086452
086457
086463
086468
086469
086470
086471
086473
086474
086480
086481
086482
086483
086484
086485
086486
086488
086489
086490
086491
086493
086494
086497
086498
086499
086500
086501
086502
086503
086504
086505
086506
086507
086508
086509
086510
086511
086512
086513
086514
086515
086516
086517
086518
086519
086520
086521
086522
086524
086525
086526
086527
086528
086533
086534
086536
086537
086538
086539
086541
086542
086543
086547
086552
086553
086554
086555
086556
086557
086566
086567
086568
086569
086572
086573
086574
086575
086576
086577
086578
086579
086580
086581
086582
086584
086588
086589
086590
086591
086592
086593
086594
086595
086596
086597
086598
086599
086600
086601
086602
086603
086604
086605
086606
086607
086608
086609
086610
086611
086612
086613
086614
086615
086616
086617
086618
086619
086620
086621
086622
086623
086624
086625
086626
086627
086628
086629
086630
086632
086633
086634
086635
086636
086638
086639
086641
086642
086643
086645
086646
086647
086650
086651
086652
086654
086656
086657
086658
086659
086660
086661
086662
086665
086666
086667
086668
086669
086670
086671
086672
086673
086674
086675
086676
086677
086678
086679
086681
086682
086683
086684
086686
086689
086690
086691
086693
086695
086696
086698
086699
086700
086701
086702
086705
086706
086707
086708
086709
086710
086711
086713
086714
086715
086717
086718
086719
086720
086721
086722
086723
086724
086725
086726
086728
086729
086730
086731
086732
086734
086735
086736
086737
086739
086740
086743
086744
086745
086746
086747
086748
086749
086751
086755
086760
086771
086775
086776
086777
086778
086782
086783
086798
086799
086800
086803
086804
086805
086806
086807
086808
086810
086811
086812
086815
086816
086817
086818
086819
086820
086821
086822
086823
086824
086825
086826
086827
086831
086832
086834
086836
086837
086839
086840
086841
086842
086843
086844
086846
086847
086853
086854
086855
086856
086857
086858
086859
086860
086861
086862
086863
086864
086865
086866
086867
086869
086870
086871
086872
086873
086874
086875
086876
086877
086878
086881
086882
086883
086884
086885
086886
086888
086889
086890
086896
086897
086898
086899
086900
086901
086904
086905
086906
086907
086909
086910
086911
086912
086915
086916
086917
086918
086919
086920
086921
086922
086923
086924
086926
086927
086928
086929
086931
086935
086936
086939
086940
086941
086942
086943
086944
086945
086950
086951
086952
086954
086955
086956
086957
086958
086959
086960
086961
086962
086963
086965
086966
086967
086968
086969
086970
086971
086972
086973
086975
086976
086977
086979
086980
086981
086982
086984
086986
086987
086988
086989
086990
086992
086993
086994
086995
086996
086997
086998
087002
087010
087015
087016
087019
087020
087021
087022
087023
087024
087026
087027
087028
087030
087031
087032
087033
087034
087035
087037
087038
087039
087040
087041
087042
087044
087045
087046
087047
087051
087054
087055
087056
087057
087058
087059
087064
087065
087066
087067
087068
087069
087070
087071
087072
087073
087074
087075
087076
087084
087088
087089
087090
087091
087092
087095
087096
087097
087098
087101
087102
087103
087104
087105
087106
087107
087108
087109
087110
087111
087112
087113
087114
087116
087117
087118
087119
087120
087121
087122
087123
087124
087125
087126
087127
087128
087130
087131
087132
087133
087136
087137
087141
087143
087144
087145
087146
087147
087148
087149
087150
087151
087152
087153
087154
087155
087156
087158
087160
087162
087163
087165
087166
087167
087168
087169
087174
087175
087176
087177
087178
087180
087182
087183
087187
087189
087190
087191
087195
087197
087208
087209
087211
087212
087213
087214
087215
087216
087217
087218
087219
087220
087221
087222
087223
087224
087228
087229
087230
087231
087232
087233
087236
087237
087238
087244
087246
087248
087251
087253
087254
087255
087256
087257
087258
087259
087260
087261
087262
087263
087264
087265
087266
087267
087269
087270
087271
087272
087275
087276
087278
087280
087283
087284
087285
087286
087287
087288
087289
087290
087291
087292
087293
087297
087299
087300
087301
087302
087303
087304
087305
087306
087308
087311
087312
087313
087316
087317
087318
087319
087320
087321
087322
087323
087324
087325
087326
087327
087328
087331
087332
087333
087334
087335
087336
087337
087338
087340
087342
087343
087344
087345
087346
087347
087348
087349
087350
087351
087352
087353
087354
087355
087356
087357
087358
087360
087363
087365
087366
087367
087368
087369
087370
087372
087376
087380
087381
087382
087383
087384
087385
087386
087387
087388
087389
087390
087392
087393
087394
087396
087397
087398
087399
087400
087401
087402
087403
087404
087405
087406
087407
087411
087412
087413
087414
087415
087417
087418
087419
087420
087422
087423
087424
087425
087426
087427
087428
087429
087430
087431
087432
087433
087434
087435
087436
087437
087438
087439
087440
087441
087442
087443
087444
087445
087446
087447
087448
087449
087451
087452
087453
087455
087456
087457
087458
087460
087461
087462
087463
087464
087465
087472
087474
087475
087476
087477
087478
087490
087491
087492
087493
087494
087495
087499
087501
087502
087503
087504
087506
087507
087508
087509
087510
087511
087512
087513
087514
087515
087516
087517
087518
087521
087522
087523
087529
087530
087532
087533
087535
087538
087539
087541
087542
087543
087544
087545
087546
087547
087554
087555
087556
087557
087558
087559
087560
087565
087569
087570
087577
087579
087581
087582
087583
087584
087585
087586
087587
087588
087589
087590
087591
087592
087595
087598
087599
087600
087601
087602
087603
087604
087608
087619
087620
087621
087622
087624
087627
087628
087629
087630
087631
087632
087633
087646
087648
087649
087650
087651
087652
087653
087654
087655
087656
087657
087658
087661
087662
087663
087667
087668
087672
087673
087674
087676
087677
087678
087679
087680
087681
087682
087683
087684
087686
087687
087688
087689
087690
087693
087694
087695
087697
087698
087701
087702
087704
087705
087706
087715
087716
087717
087718
087719
087720
087721
087722
087723
087724
087725
087726
087727
087728
087729
087730
087731
087732
087733
087735
087736
087741
087747
087748
087749
087750
087751
087753
087754
087757
087758
087759
087760
087761
087762
087763
087764
087765
087767
087768
087769
087770
087771
087772
087773
087774
087775
087776
087777
087779
087780
087781
087782
087783
087784
087786
087787
087788
087790
087792
087798
087800
087803
087804
087809
087811
087812
087815
087816
087819
087820
087822
087834
087835
087836
087837
087838
087839
087840
087841
087842
087843
087847
087848
087849
087850
087851
087852
087853
087854
087855
087856
087857
087858
087859
087860
087861
087864
087868
087869
087870
087871
087872
087873
087874
087876
087877
087878
087879
087880
087881
087882
087883
087887
087889
087890
087891
087892
087894
087895
087896
087897
087898
087899
087900
087901
087902
087903
087904
087905
087907
087911
087912
087913
087914
087915
087916
087917
087918
087919
087920
087926
087928
087929
087930
087931
087932
087933
087934
087935
087936
087937
087938
087939
087940
087941
087943
087946
087947
087948
087949
087950
087952
087953
087954
087955
087956
087962
087963
087964
087965
087966
087967
087968
087969
087970
087971
087972
087973
087974
087975
087976
087978
087979
087980
087981
087982
087983
087984
087985
087986
087987
087988
087992
088003
088005
088006
088011
088014
088016
088017
088018
088019
088020
088021
088022
088023
088024
088025
088026
088027
088028
088029
088030
088033
088034
088037
088038
088039
088040
088041
088042
088045
088046
088047
088048
088049
088051
088052
088053
088054
088055
088056
088058
088059
088060
088061
088062
088063
088064
088065
088066
088067
088068
088069
088077
088078
088079
088083
088084
088085
088086
088090
088091
088092
088093
088094
088095
088096
088097
088098
088099
088100
088101
088102
088103
088104
088105
088106
088107
088110
088112
088113
088114
088115
088118
088119
088121
088122
088123
088124
088125
088126
088130
088133
088134
088135
088136
088139
088140
088141
088142
088143
088144
088145
088146
088147
088148
088149
088150
088151
088152
088158
088159
088160
088161
088162
088163
088164
088166
088167
088168
088169
088173
088174
088175
088176
088177
088178
088179
088180
088181
088182
088183
088184
088185
088186
088187
088188
088189
088190
088191
088192
088193
088194
088195
088196
088197
088198
088199
088200
088201
088202
088203
088204
088205
088206
088208
088210
088212
088214
088216
088217
088220
088221
088222
088223
088224
088225
088226
088227
088229
088235
088236
088237
088239
088240
088241
088242
088243
088244
088245
088246
088247
088248
088249
088251
088252
088253
088254
088255
088256
088257
088258
088263
088265
088266
088267
088270
088271
088272
088274
088275
088276
088277
088278
088279
088280
088281
088286
088287
088288
088289
088293
088294
088295
088296
088298
088299
088300
088302
088303
088304
088305
088306
088307
088308
088309
088310
088311
088312
088313
088314
088315
088316
088317
088318
088320
088321
088322
088323
088324
088325
088326
088328
088329
088330
088331
088332
088333
088334
088335
088344
088349
088353
088354
088357
088358
088362
088363
088364
088365
088366
088367
088370
088371
088372
088373
088374
088376
088377
088378
088379
088380
088381
088382
088384
088385
088386
088387
088390
088392
088398
088399
088402
088403
088406
088407
088408
088409
088412
088413
088419
088420
088421
088427
088428
088429
088430
088433
088434
088435
088436
088437
088438
088439
088440
088441
088442
088443
088444
088445
088446
088447
088448
088449
088450
088451
088452
088453
088454
088455
088456
088457
088463
088466
088467
088468
088469
088472
088474
088477
088478
088479
088480
088481
088482
088483
088484
088485
088486
088488
088489
088490
088491
088492
088493
088494
088495
088496
088497
088498
088499
088500
088501
088502
088503
088505
088506
088508
088509
088510
088511
088512
088513
088514
088515
088516
088517
088518
088521
088524
088525
088526
088528
088538
088539
088540
088541
088542
088543
088544
088545
088546
088547
088548
088549
088550
088551
088552
088553
088554
088555
088556
088557
088558
088559
088560
088561
088562
088563
088564
088565
088566
088567
088568
088569
088570
088571
088572
088574
088575
088579
088580
088581
088582
088583
088586
088587
088588
088589
088590
088591
088592
088598
088602
088603
088605
088607
088609
088610
088611
088612
088614
088615
088616
088618
088619
088620
088621
088622
088623
088624
088625
088626
088628
088629
088630
088631
088632
088633
088634
088636
088637
088640
088643
088644
088645
088649
088650
088651
088653
088654
088655
088658
088659
088660
088661
088662
088664
088667
088668
088670
088678
088679
088684
088685
088686
088687
088688
088689
088690
088691
088692
088694
088700
088701
088703
088709
088710
088711
088712
088713
088714
088715
088716
088717
088718
088719
088720
088721
088722
088723
088724
088726
088728
088730
088734
088735
088736
088737
088740
088741
088743
088747
088748
088749
088751
088752
088753
088754
088755
088757
088758
088759
088760
088762
088763
088764
088766
088769
088770
088771
088772
088773
088774
088775
088776
088777
088778
088779
088780
088781
088782
088783
088784
088785
088788
088789
088790
088791
088792
088793
088794
088795
088796
088797
088798
088799
088800
088801
088802
088803
088804
088805
088807
088809
088810
088812
088813
088814
088815
088816
088817
088818
088819
088820
088827
088829
088831
088832
088833
088834
088835
088836
088837
088840
088842
088843
088846
088850
088855
088856
088857
088858
088859
088860
088861
088862
088865
088866
088868
088871
088872
088873
088874
088875
088876
088877
088884
088888
088889
088890
088891
088892
088894
088895
088896
088897
088898
088900
088901
088902
088903
088904
088905
088906
088907
088908
088909
088910
088911
088912
088913
088914
088915
088916
088917
088918
088919
088920
088921
088922
088923
088925
088929
088930
088931
088932
088933
088934
088935
088936
088937
088938
088939
088944
088946
088947
088956
088957
088958
088959
088960
088961
088962
088963
088965
088966
088969
088970
088973
088974
088975
088981
088982
088984
088987
088988
088989
088990
088991
088997
088998
088999
089000
089001
089002
089003
089004
089005
089007
089008
089009
089010
089011
089012
089013
089014
089015
089016
089017
089018
089019
089020
089021
089024
089026
089028
089029
089030
089031
089032
089033
089035
089036
089037
089038
089039
089040
089041
089042
089043
089044
089045
089046
089047
089048
089049
089050
089051
089060
089063
089064
089065
089066
089067
089068
089069
089073
089074
089077
089078
089080
089083
089084
089085
089086
089093
089094
089097
089098
089100
089101
089102
089103
089104
089105
089106
089107
089109
089110
089112
089113
089114
089115
089116
089117
089119
089120
089121
089122
089123
089124
089125
089126
089127
089128
089129
089130
089131
089132
089133
089134
089135
089136
089137
089138
089140
089141
089142
089143
089144
089145
089146
089147
089148
089149
089150
089152
089154
089155
089156
089157
089158
089159
089160
089162
089163
089164
089165
089167
089168
089169
089170
089178
089179
089180
089182
089183
089185
089186
089187
089188
089189
089190
089191
089192
089193
089195
089196
089197
089198
089199
089200
089202
089206
089207
089208
089209
089212
089213
089215
089216
089218
089219
089220
089221
089228
089229
089230
089231
089232
089233
089234
089235
089236
089237
089238
089239
089243
089246
089247
089252
089254
089255
089257
089258
089261
089262
089263
089264
089265
089270
089276
089277
089278
089279
089280
089281
089282
089283
089284
089285
089286
089287
089289
089290
089292
089294
089299
089300
089301
089308
089309
089310
089312
089314
089315
089316
089317
089320
089323
089324
089327
089328
089329
089330
089331
089332
089333
089334
089335
089339
089346
089347
089348
089349
089350
089354
089355
089356
089357
089361
089362
089363
089364
089365
089366
089367
089368
089369
089370
089371
089372
089373
089374
089375
089378
089379
089380
089381
089382
089383
089384
089385
089386
089390
089391
089392
089393
089394
089395
089396
089397
089398
089399
089400
089401
089402
089403
089405
089408
089411
089412
089413
089416
089417
089418
089419
089420
089421
089422
089425
089426
089427
089428
089430
089431
089432
089433
089438
089440
089441
089442
089444
089446
089448
089449
089453
089455
089456
089457
089458
089460
089461
089462
089463
089464
089465
089467
089468
089469
089471
089472
089473
089474
089477
089479
089486
089487
089488
089489
089490
089491
089492
089503
089504
089505
089506
089507
089508
089509
089510
089511
089512
089513
089514
089515
089516
089517
089518
089519
089520
089521
089523
089525
089526
089527
089528
089529
089530
089531
089532
089533
089534
089535
089536
089537
089538
089539
089540
089541
089543
089544
089545
089546
089547
089548
089549
089550
089551
089552
089553
089554
089555
089556
089557
089558
089562
089563
089564
089565
089566
089567
089568
089569
089571
089572
089573
089574
089577
089578
089579
089580
089581
089582
089583
089584
089585
089587
089588
089589
089590
089591
089593
089594
089595
089596
089597
089598
089599
089600
089601
089602
089605
089606
089607
089608
089609
089610
089611
089614
089615
089617
089618
089619
089621
089622
089624
089625
089626
089627
089628
089629
089630
089631
089632
089633
089634
089635
089636
089637
089638
089639
089640
089641
089642
089643
089644
089645
089646
089647
089648
089649
089652
089654
089655
089659
089662
089667
089668
089669
089672
089674
089680
089681
089682
089683
089684
089685
089688
089691
089692
089693
089694
089697
089698
089699
089701
089703
089705
089706
089707
089709
089710
089711
089712
089713
089714
089715
089717
089718
089719
089721
089722
089723
089725
089726
089727
089729
089730
089731
089732
089733
089734
089735
089736
089741
089751
089752
089753
089754
089755
089756
089757
089758
089760
089761
089762
089763
089764
089765
089766
089769
089770
089771
089772
089773
089774
089775
089778
089779
089780
089781
089782
089783
089784
089786
089788
089789
089790
089791
089792
089793
089794
089795
089796
089797
089798
089799
089800
089801
089802
089803
089805
089808
089809
089812
089814
089816
089817
089818
089819
089820
089821
089823
089824
089825
089826
089827
089828
089832
089834
089837
089839
089840
089841
089842
089843
089844
089845
089846
089847
089848
089849
089850
089851
089852
089853
089854
089856
089857
089860
089861
089862
089863
089864
089865
089866
089867
089868
089870
089873
089874
089875
089876
089877
089878
089879
089880
089881
089882
089883
089884
089885
089886
089887
089889
089890
089891
089892
089893
089894
089895
089896
089897
089898
089899
089900
089901
089902
089903
089904
089905
089906
089907
089908
089910
089912
089914
089915
089916
089918
089920
089921
089922
089923
089927
089928
089929
089930
089931
089932
089933
089934
089935
089936
089937
089939
089940
089941
089942
089943
089944
089966
089970
089971
089972
089975
089977
089978
089979
089980
089985
089986
089987
089988
089989
089990
090003
090005
090008
090009
090018
090019
090027
090028
090031
090033
090034
090035
090036
090037
090038
090039
090040
090043
090044
090047
090052
090056
090057
090058
090059
090060
090061
090062
090065
090066
090067
090068
090069
090070
090071
090072
090074
090075
090076
090077
090078
090079
090080
090083
090084
090089
090090
090091
090106
090107
090108
090111
090112
090116
090117
090118
090119
090120
090121
090122
090123
090128
090129
090130
090131
090132
090133
090134
090135
090136
090137
090138
090139
090140
090141
090142
090143
090144
090145
090146
090147
090148
090149
090150
090152
090153
090154
090155
090156
090157
090158
090159
090160
090161
090162
090164
090165
090166
090167
090168
090170
090172
090173
090174
090175
090176
090179
090180
090181
090187
090188
090190
090191
090192
090196
090197
090199
090200
090201
090202
090203
090204
090205
090206
090207
090208
090209
090210
090211
090212
090213
090214
090215
090216
090217
090219
090220
090228
090229
090230
090231
090232
090234
090237
090238
090239
090240
090241
090242
090244
090245
090246
090248
090252
090256
090257
090259
090260
090261
090262
090263
090266
090267
090268
090269
090270
090277
090278
090279
090282
090283
090284
090285
090286
090288
090289
090290
090291
090292
090293
090295
090296
090297
090299
090300
090301
090302
090303
090306
090307
090308
090310
090312
090313
090314
090315
090316
090318
090319
090320
090321
090322
090324
090325
090336
090337
090338
090339
090340
090341
090342
090344
090345
090346
090350
090351
090352
090356
090357
090358
090359
090360
090361
090362
090363
090364
090365
090366
090367
090369
090370
090371
090372
090373
090377
090378
090379
090381
090382
090383
090384
090385
090396
090397
090398
090400
090401
090402
090404
090405
090406
090407
090409
090412
090413
090417
090418
090419
090420
090423
090424
090425
090426
090427
090428
090429
090431
090432
090433
090434
090435
090436
090437
090438
090439
090440
090441
090442
090443
090444
090445
090446
090448
090449
090450
090451
090454
090455
090456
090457
090458
090459
090460
090461
090462
090464
090465
090466
090467
090469
090470
090471
090472
090474
090475
090477
090479
090480
090483
090485
090486
090487
090488
090490
090494
090496
090497
090498
090499
090500
090501
090509
090511
090513
090517
090518
090519
090520
090521
090525
090526
090529
090530
090531
090532
090533
090534
090535
090536
090537
090539
090542
090548
090549
090550
090551
090552
090553
090554
090555
090558
090560
090561
090563
090567
090568
090569
090570
090573
090576
090577
090581
090582
090584
090585
090592
090594
090597
090598
090599
090600
090601
090602
090603
090604
090612
090613
090617
090618
090619
090620
090621
090622
090626
090627
090628
090629
090630
090631
090632
090633
090634
090636
090637
090638
090639
090640
090641
090642
090643
090644
090645
090647
090648
090649
090650
090651
090652
090653
090654
090655
090656
090657
090659
090661
090662
090664
090665
090668
090669
090671
090672
090673
090674
090677
090678
090679
090680
090681
090682
090684
090685
090686
090687
090688
090689
090690
090691
090692
090693
090694
090695
090696
090697
090699
090700
090703
090704
090705
090706
090707
090708
090709
090710
090711
090712
090714
090715
090716
090717
090718
090719
090720
090721
090722
090723
090724
090725
090726
090727
090728
090729
090730
090731
090732
090733
090734
090736
090738
090739
090740
090741
090743
090744
090745
090748
090749
090750
090751
090752
090753
090754
090755
090756
090757
090758
090759
090760
090761
090763
090764
090765
090766
090767
090768
[truncated: 345,150 more chars]
