# Supplementary material for: Structure, thermodynamics, and rearrangement mechanisms in gold clusters—insights from the energy landscapes framework
Source: Nanoscale. 2017 Dec 15;10(4):2004–16. doi: 10.1039/c7nr07123j (PMC5901115; doi:10.1039/c7nr07123j)
Supplement: Supplementary file 1 [file NR-010-C7NR07123J-s001.zip › d-graphs/85_Au/min.data]

     -305.2590301219      328.5712111972     4     1450.9963477178     1690.6704374357     1736.7236244109
     -305.1739182180      322.8828444404     4     1452.0526769787     1695.4914125808     1715.6770747751
     -304.2812315191      312.0744816695     1     1468.3030043763     1701.9053543018     1751.4695171384
     -304.2903526909      311.9736331881     1     1472.7400165890     1706.6380395517     1740.2226419286
     -304.4425722122      313.8711823266     1     1491.4031370802     1700.0157372270     1725.7275737388
     -305.1345476469      327.8596113400     1     1512.1028610358     1640.8852182629     1735.9451993105
     -304.6348444336      321.4194562249     1     1483.4741813970     1685.4428910727     1702.4244765134
     -304.6791190189      317.3575307964     1     1453.7785725667     1716.2901287117     1731.6458776515
     -305.1333635543      327.8545316072     1     1504.2471761536     1682.7593220167     1699.0158266416
     -305.1034555572      327.8592214357     1     1487.3340577990     1670.4314175824     1721.5871321947
     -304.4974118291      319.5281970006     1     1474.9972868529     1683.3323883496     1743.9005792988
     -304.9065459293      324.1077250637     1     1474.1732287824     1680.6662240655     1724.6927137620
     -305.1234159983      327.5001177524     1     1479.8552290400     1662.5392330600     1717.9910079600
     -304.6344445200      315.9190336775     1     1483.2031618498     1662.0355226331     1724.9597102058
     -305.0952824715      327.8779843331     1     1476.6873530089     1681.3812152679     1733.7928795798
     -305.0966244330      327.8496117296     1     1469.4656585691     1690.7564251756     1733.1677009113
     -305.1333438993      327.8687319860     2     1495.7937766102     1683.6208299359     1710.2792007937
     -305.0903022868      323.8914566363     1     1469.2006900024     1686.7735556332     1728.7760290928
     -304.5648730696      317.0468834653     1     1494.4340513234     1673.7990270899     1694.9930654671
     -305.0884857789      323.9438231175     1     1476.0393446397     1678.8660181435     1728.3988715379
     -304.7730792256      326.1046036691     1     1463.4923656175     1683.1202932879     1735.7003290202
     -304.7992688741      326.2669432006     1     1454.6800384443     1700.0327180964     1747.1629178050
     -305.1043179174      327.8510388880     1     1493.2277332628     1662.9308131534     1722.3316044092
     -304.7576716600      320.4313167901     1     1449.5812012651     1699.3861387576     1754.1138861911
     -304.1267262166      311.9537229351     1     1439.5983523509     1717.3451459657     1778.9398682892
     -303.8595423220      306.2343173433     1     1482.9645013995     1650.3598603555     1795.5001270319
     -303.8682942621      306.1563082331     1     1491.2207100768     1644.3713889799     1795.6806766312
     -303.8862919830      305.0570140344     1     1458.1820271879     1667.9812330690     1805.6923575243
     -303.8913846548      301.8554626236     1     1476.4678282979     1654.8280344281     1809.3413600438
     -303.8047031105      304.2228999478     1     1457.7925371412     1670.9876634620     1821.6280041970
     -304.0191169266      309.1704748544     1     1496.9066154338     1594.6292389186     1839.7368531354
     -304.3187675813      310.8826139116     1     1484.7181386818     1604.1836141493     1856.9012501155
     -304.2908593360      311.1764955370     1     1480.6326778456     1619.1457274378     1844.3953027702
     -304.6084281706      315.1598906171     2     1472.9134193734     1590.0775103234     1886.0700828314
     -305.1784508038      325.8913183972     2     1437.5186304012     1535.2322395401     1968.5555280954
     -304.1518579561      311.6705781476     1     1441.0129727094     1688.0351862860     1808.9255962795
     -304.3799847322      311.3998792363     1     1442.4235848654     1683.0415800859     1816.9885625908
     -304.4124119008      310.2384362139     1     1445.3694142186     1647.7914619574     1833.2139979614
     -304.5584549293      313.9816347284     1     1438.9484337828     1632.3751147019     1866.6547112074
     -304.6311459389      311.7783447136     1     1437.0086096569     1637.2346879890     1875.8084048365
     -304.5152216609      312.6183407726     1     1417.3080942978     1607.6842280315     1953.1159662728
     -304.4506357356      308.8589125349     1     1425.6512690225     1590.2578223621     1954.6400311478
     -304.0418096457      306.7056741953     1     1450.4594137544     1565.8712675005     1941.6757407526
     -304.4110650802      318.1171941693     1     1448.6921150106     1552.1749199107     1982.9080125096
     -304.3846868836      316.7193719667     1     1446.2172360677     1562.1799369479     1989.8609233232
     -304.5759244926      318.6876371219     1     1462.5970572730     1535.1727284963     1985.8768128561
     -304.6685725589      317.9438998899     2     1460.0862357583     1530.0816808790     1979.6467211385
     -304.6769768604      321.6242345036     2     1457.6016435061     1531.3759125020     1987.8203059999
     -304.8101787659      322.5407912922     1     1450.0818945329     1541.5741389120     1985.0654205448
     -305.0932153712      325.2319511280     4     1483.6985309984     1507.2601374684     1987.1105510603
     -304.7138616487      321.2232777373     1     1471.0244205812     1665.4034718640     1758.7779947991
     -304.5270485495      324.8512811652     1     1465.0377531885     1642.9642606157     1807.2917862063
     -304.0308790875      312.2443692018     1     1443.0470954517     1658.8395694104     1828.5840974697
     -303.8478397233      304.7289912356     1     1463.8479676156     1657.8912236981     1822.7752139128
     -303.7333674405      303.9110242173     1     1450.5813725911     1673.5006481318     1828.2865397492
     -303.8033463658      302.1260845499     1     1487.9205918058     1634.5458867791     1826.0842582620
     -304.1385826962      309.5754128348     1     1493.1336870146     1610.9746085807     1828.2414875710
     -304.0633096095      308.8972965880     1     1498.5614264891     1581.2567147548     1851.6794586213
     -304.0230275222      307.9248346795     1     1498.0347281207     1584.1001157386     1860.7964629701
     -304.0866704228      312.2427280496     1     1493.1939960421     1575.4223931884     1863.9842079248
     -304.0769936546      312.0448072374     1     1489.4117938601     1583.4585699728     1851.0253045536
     -304.6362503000      315.3797138196     2     1505.0977979759     1561.5821764214     1890.1031301917
     -305.1955796576      326.1266269343     2     1465.8809233456     1510.7017454706     1972.9425257249
     -304.6296672661      322.6145074726     1     1450.5354875478     1682.1362381200     1776.2015180719
     -304.6306494308      325.2525634330     1     1456.2968622013     1674.7533643414     1770.2568186786
     -303.8418249966      307.5533613073     1     1452.9953819909     1670.9262812894     1811.0543134487
     -303.7907947871      306.6763985223     1     1453.5637547091     1675.9584886107     1814.9575120832
     -303.7922758727      306.4400446915     1     1452.2435133475     1678.7432216560     1817.8092617948
     -303.7483695990      307.1698228498     1     1459.7718630021     1684.6459420139     1803.6527225725
     -303.8343042547      309.2547527864     1     1504.8403090063     1620.7456691200     1824.8130809922
     -303.9635144110      310.0757146996     1     1492.0721449002     1625.2776581116     1821.2594527040
     -303.9598935239      309.4771209295     1     1482.7968830508     1624.7834046337     1828.2251220003
     -304.1718678663      314.5265778588     1     1467.7790353415     1584.6396733151     1874.1240177338
     -303.9886678105      311.5294315775     1     1475.9891590639     1584.1005850288     1878.3044969941
     -304.6626358159      320.1045533097     1     1443.9597709880     1564.4354926453     1926.1554951426
     -304.5729879284      314.1468351186     1     1394.6865102560     1604.4808985606     1962.9553490224
     -304.5969003163      312.4660649510     1     1407.2086187982     1592.2206083936     1937.8397401162
     -304.5939417765      313.2314560614     1     1406.8749530131     1588.2944759001     1937.3923207994
     -305.0349545011      320.3653824451     1     1455.9977531015     1513.2930055650     1996.8026851380
     -305.0973284458      325.9679941342     2     1454.8755504115     1512.8064276868     2029.2437855612
     -304.1218326100      308.3187247035     1     1456.8140286797     1689.9033828365     1723.2593446784
     -304.1363848543      307.7399123403     1     1482.9000932525     1654.5412885219     1709.8057714285
     -304.2160354276      309.4618123736     1     1496.9947815367     1628.4469802662     1716.3021778576
     -304.1331277888      307.3717997309     1     1477.0052705768     1639.3998232781     1754.1466824898
     -304.7415131099      315.8845905148     1     1429.1949167381     1632.2708668251     1815.9208808178
     -304.8320598799      320.9454376275     1     1425.9688606654     1639.9884094138     1827.0478504084
     -304.8998794785      326.4973728430     1     1422.7184622803     1662.3836079929     1783.4675757469
     -305.0745778204      327.7542570457     1     1408.3612774611     1680.4872317177     1717.1902241112
     -304.5943037716      311.9191142850     1     1493.2888838346     1692.4905285494     1694.7427734434
     -304.5873964891      311.0174979915     1     1496.3763689755     1686.9387314040     1700.0746432510
     -304.8027683695      319.2007024452     1     1494.5271828260     1676.2716681319     1701.7161170486
     -304.5021240039      310.5932088583     1     1500.5089770812     1656.7770648157     1724.8313126971
     -304.5002545012      310.3282511161     1     1501.0584450618     1672.2896614029     1709.2994764883
     -304.5040911175      310.5102406462     1     1512.8455719969     1638.2129529600     1730.4193140871
     -304.5043033552      310.8524571963     1     1514.7879027944     1636.3456166285     1728.4501634926
     -304.5821962586      314.1607290601     1     1504.5689042663     1653.4010034175     1727.5363018222
     -305.1301006344      327.9180653644     2     1520.7904009406     1681.3524625417     1682.6428311331
     -304.7833253739      325.9153494836     1     1517.5094269381     1614.3696984104     1723.3418682626
     -304.6150574709      320.0518170292     1     1487.7381063559     1636.5839189321     1757.0876937555
     -304.6847652044      321.2477860945     1     1475.3067978703     1640.8503764420     1770.3726943559
     -304.3057462850      317.4504007240     1     1476.3291935509     1641.7561777103     1794.1242035355
     -304.0320247605      312.3676253993     1     1473.4413349516     1662.6947987638     1803.5868392443
     -303.7364338693      303.8894540039     1     1486.4123348511     1644.7653584409     1814.6251898484
     -303.7775146997      306.0773254030     1     1500.1152913653     1612.7264588694     1852.0875835605
     -303.8588376754      306.3920710004     1     1496.3467815354     1615.9183874084     1868.5886651818
     -303.8745040922      306.1940514641     1     1483.0935052472     1619.1236670660     1888.3346363949
     -304.1643365789      310.1220445503     1     1463.3711465239     1596.9261712636     1917.1731004210
     -304.6073417682      314.1502273337     1     1452.9396208603     1564.8525637990     1919.8854760013
     -304.6169068602      316.8180709324     1     1432.8914283709     1569.2481762978     1958.3452824598
     -304.6065781330      320.5991699732     1     1456.7872990805     1532.9589260684     1980.6198692405
     -305.0070844525      319.9845605883     1     1475.4625150949     1512.4297363002     1954.6043524099
     -305.0758895655      325.6353022525     1     1473.4763137795     1511.9824376049     1984.1178825482
     -304.7531335687      323.6049077645     1     1452.9509191686     1676.4867308530     1789.6187254764
     -304.4014409664      316.5301222824     1     1445.1598953695     1687.9819348208     1801.1846085080
     -304.2223734770      308.9471131790     1     1432.3722871626     1709.2848833829     1781.1362973110
     -304.0493596304      302.7022250113     1     1463.1195874721     1624.7298442785     1845.4226066491
     -303.9237308199      305.0222439998     1     1431.7264594024     1645.3104877603     1858.7475900829
     -304.3648873969      314.5423043399     1     1414.7221914046     1628.5015533219     1925.9476617268
     -304.3729340938      313.0477246928     1     1406.8566791200     1604.9239996507     1943.1958013734
     -304.4209756595      315.5865437217     1     1380.3085606023     1633.3321963747     1952.2530182696
     -304.2394097869      312.0373173753     1     1359.8682751076     1660.7411429892     1955.5439113437
     -304.5039563238      317.3277684977     1     1345.3334610329     1665.5160364146     1973.9825939408
     -304.4787899527      311.9982203844     1     1347.1812377574     1663.6271963331     1961.7414320193
     -304.3983450028      310.9750318242     1     1408.1794848774     1620.1318499813     1899.3316588370
     -304.3657719501      310.7294920754     1     1399.1684402476     1614.3153061852     1944.7075260086
     -304.3370723461      308.3749081054     1     1473.8706464103     1518.6812964319     1984.1361358115
     -304.8786087094      319.1552450470     1     1481.5981106921     1506.9835203902     1969.4797776459
     -304.9460687678      324.8137160572     2     1480.3953188521     1505.6524452057     1999.5393531873
     -305.0708515560      325.5272891325     1     1457.8161278263     1529.7274212961     1986.1559971411
     -304.6578466255      325.7080449084     1     1443.9834851848     1700.9128501059     1767.6342215152
     -304.1263812723      314.0283084434     1     1369.7272074732     1770.1396326265     1845.6869216658
     -303.8524204885      311.2852527111     1     1388.6094741845     1755.9323123632     1841.0274004022
     -303.8559045171      309.7546037557     1     1401.4738425689     1757.6112356523     1837.4479510214
     -303.7810864075      303.1845368501     1     1407.9657419955     1760.7484891404     1832.4390149121
     -304.0513957445      312.1340740886     1     1398.5811024107     1758.9761825865     1831.6755654233
     -303.6854176949      307.0626835608     1     1396.6048690251     1746.4324621548     1844.3083905952
     -303.7221168782      308.6897156759     1     1373.8153930209     1790.0660371387     1851.4782488122
     -303.6370458562      303.3233100267     1     1375.4206438111     1771.8172439264     1861.3345781962
     -304.0417233670      305.8425627491     1     1392.6547932237     1706.5687697477     1859.8105763201
     -303.9923588824      304.1906984176     1     1390.5415754648     1707.9652188403     1849.4741487520
     -304.6158802159      315.2745541503     2     1353.6062813083     1728.5402602522     1882.8314471136
     -304.8085711755      315.2903435153     2     1332.2719888421     1750.3684907775     1866.0487790027
     -304.2749947789      313.2406974760     1     1325.8825802032     1759.6746465673     1908.0371269388
     -304.7305999729      320.4179336094     1     1305.5417396232     1698.7725280482     1990.5478241009
     -305.2170176405      326.0035843822     2     1293.1274006877     1711.9565035372     2000.4396855022
     -305.0720121930      322.4615717520     1     1302.8301463501     1705.3552245161     1998.8249955439
     -304.7403557818      323.9798456122     1     1433.0434239434     1698.5392308114     1796.1165484089
     -304.3212498790      315.9759207736     1     1432.8584668694     1719.3134538179     1802.5702932604
     -304.4444872673      315.9965985928     1     1429.3305481693     1707.2065865534     1823.5830707320
     -304.5744106875      320.9362629400     1     1445.8046238566     1684.3245336783     1834.4224531451
     -304.7408588804      319.5433131142     1     1440.4163436984     1701.1655092898     1779.2813615762
     -304.2889250010      316.3833003813     1     1408.2189446221     1674.1848929616     1872.3159629538
     -304.6229162533      314.5187238445     1     1368.1591279050     1697.9343699324     1893.2842635682
     -304.4341108418      316.6299843380     1     1421.7747121987     1634.9407941606     1936.3875859397
     -304.5325803612      315.0689922621     2     1343.4646018147     1693.0690845811     1933.7580979307
     -304.6944805913      318.6658264280     1     1340.9022883265     1672.2792313831     1963.1122707807
     -305.0699424199      322.5195601696     1     1337.6027084408     1664.7159463947     1992.9736678544
     -304.7229750991      325.9302175153     2     1463.7403585587     1711.0939020327     1745.0443726849
     -304.8687310347      326.8795411437     1     1447.7280570660     1707.8669582152     1751.4087626196
     -304.2059301912      310.7369098913     1     1453.5241828148     1666.8645155711     1834.4343975466
     -304.2078414614      309.4564468344     1     1445.7505050766     1671.7738463724     1850.6331999621
     -304.5623102148      319.4671998194     1     1409.9496344823     1744.3953557735     1788.8586343668
     -304.5104809793      319.1588265566     1     1422.5735204549     1699.1300901005     1851.6037972410
     -304.1018243016      308.2487338693     1     1413.8589115452     1710.2140185746     1805.8583283827
     -303.6835001000      305.8627391556     1     1371.7605364770     1736.0398493493     1889.8753465085
     -303.6948736554      306.8853645189     1     1359.2674681355     1751.8950092363     1907.4687506508
     -303.6954085886      304.5741514039     1     1361.0306407036     1744.6746304451     1904.8823584503
     -303.7439556811      306.1074533780     1     1364.8504088627     1727.3921548044     1899.4529004709
     -303.5611553802      304.0117771186     1     1405.7675952406     1695.8162507363     1881.6491933318
     -303.5781581980      304.0424852113     1     1394.9899267139     1709.0359716701     1888.1571623334
     -303.5863890686      305.9918876690     1     1394.9700606040     1710.6042273146     1891.4542597401
     -303.5852268945      302.3392641031     1     1374.3189490044     1736.3645871376     1899.6341604722
     -303.4709015902      300.6116281551     1     1391.4298781488     1722.3255121908     1862.3190825830
     -303.7301466267      307.5385970963     1     1409.9681997879     1719.2870939448     1836.7538057629
     -303.7348857341      301.9339593294     1     1426.3720354034     1695.9416902566     1811.7974686401
     -303.6774342710      301.6755706202     1     1411.6327259829     1703.3451996553     1847.7143465641
     -303.8934969197      307.9938183751     1     1361.9793377581     1736.9261770877     1927.2833490132
     -303.9466819100      304.6259742978     1     1336.2518203210     1715.1780288663     1946.1423435049
     -303.9493020325      307.5169661972     1     1333.2702940766     1702.9154170472     1970.8323503551
     -304.0501102589      312.9914003809     1     1331.3175171537     1704.2244698354     2006.6155884376
     -305.0202927998      321.1516718238     1     1323.6371597092     1686.7389609369     2002.5540836098
     -305.2158764307      326.0263348569     2     1343.4557975140     1654.0316876675     1992.7880693751
     -304.3881256560      314.4902972979     1     1472.0717320841     1669.9490957773     1761.6562886698
     -304.6244589995      320.6191787400     1     1475.3632155639     1668.8101938354     1731.6016965250
     -304.6432186883      325.5120962946     1     1458.7599325315     1677.9782809838     1763.3270088828
     -304.3749207071      317.1889197017     1     1454.1985848045     1688.3664015327     1788.5709474309
     -304.1598978951      314.8409234363     1     1519.9217121112     1602.5826653528     1797.2528131643
     -303.9364501477      308.6810563279     1     1486.3537939444     1650.7315260027     1802.0366483822
     -303.9245258060      309.6355957016     1     1497.4489263503     1641.7255673984     1787.3121347179
     -304.0937649990      315.7469257879     1     1464.9212326801     1656.2821787831     1840.2244920436
     -304.2292899284      317.8894823584     1     1454.1881399400     1676.6641244206     1867.9623897563
     -303.7572125396      309.6720827492     1     1478.2605477996     1666.8305849132     1821.4877387871
     -303.9706827610      307.7014859382     1     1445.5689087387     1686.9208745645     1857.4360647010
     -304.0086939027      307.3308412725     1     1459.4913913676     1688.3570527721     1815.4768062550
     -304.0023283963      304.6962825102     1     1472.2203594854     1678.3799450148     1803.2632169208
     -304.0440882900      303.6719348744     1     1445.9200579452     1697.5945302847     1825.2581075318
     -304.5982127475      315.1657749608     2     1465.8611944874     1601.2072609182     1890.2932808241
     -304.4258014329      309.5914802327     2     1467.3532282432     1605.4645418603     1885.0419911780
     -305.1667098895      321.0819362707     2     1435.4494759586     1546.0328239033     1947.6890800030
     -304.5869531427      317.1477932725     1     1498.5840336514     1634.0859315002     1721.8665684476
     -304.5236338179      321.7448597841     1     1505.0731177016     1616.1940718897     1721.5842127926
     -304.0737572430      312.3664481254     1     1412.3748261451     1662.8541742027     1817.2283566556
     -304.0694254448      310.3471255776     1     1408.5302710418     1665.0962106780     1820.9860918760
     -304.4803302319      318.5404351990     1     1471.1649494736     1573.4923259121     1809.7327903884
     -305.0629127899      327.5458333893     1     1407.8186556240     1675.1274511383     1713.0633972527
     -304.5542721793      320.0516371757     1     1394.9867565248     1701.3110970825     1837.5608665205
     -304.0100854891      312.9217245385     1     1446.7529105807     1650.6667206301     1824.4636516297
     -304.3657884225      313.0671853070     1     1420.4672794989     1668.7549873152     1808.0228548454
     -304.4610981718      313.2527813146     1     1443.3570589559     1645.1467752307     1797.9250909277
     -304.4818086850      313.0075204979     1     1424.8486425782     1669.5031482091     1789.6580913016
     -304.1557001536      308.4461670303     1     1423.3885647684     1676.0246246202     1813.1516294373
     -304.8143303640      325.7423630850     1     1453.2123304000     1662.1393784506     1705.9315950433
     -304.8694760771      326.3645363717     1     1437.4154421431     1667.1893295061     1742.1711967314
     -304.7781905857      321.0075036289     1     1438.6260564717     1663.7003777736     1723.4371561153
     -305.0660217594      327.4684654332     1     1434.4171379881     1670.2587065410     1679.7411097108
     -304.4974247079      315.5404901606     1     1452.8507014886     1637.3878921180     1776.2529603681
     -304.7168632642      325.9333573760     1     1450.5156183990     1664.4474945375     1738.6799869445
     -305.0644298584      327.5541339921     1     1423.4995485838     1672.8603806382     1693.9444101663
     -304.3939950997      317.0084879981     1     1433.0646179963     1722.3725512683     1794.5249821265
     -304.4080009388      317.6945337067     1     1418.5329019086     1729.1639752847     1814.0142723261
     -304.2453114301      318.2663879100     1     1366.4591173251     1771.1949367247     1859.6646958585
     -304.1269675868      317.3074835932     1     1373.4078947588     1771.6911053512     1865.3291622485
     -304.1314739400      314.8331400927     1     1394.5067008671     1748.7771257198     1860.4042219012
     -303.8101084447      304.1787533961     1     1376.1966096881     1775.8292307721     1833.6095092963
     -304.1149379678      310.5448369816     1     1374.9120105107     1731.9496630202     1839.9247456677
     -303.9656839504      305.1295616588     1     1380.0312025727     1738.8861756693     1821.2475017717
     -304.0832730166      310.1795620873     2     1385.0990147097     1676.8836064670     1912.4179938575
     -304.0597567257      307.4934622759     1     1381.1730203123     1687.2008119097     1905.6691895947
     -304.0468178359      307.2640379479     1     1360.9369369681     1758.1221303531     1850.9654948810
     -304.0226157687      308.5680420740     1     1347.6775611980     1744.0930081897     1893.4915014046
     -304.4696284575      311.7751012002     2     1350.6576485578     1759.4827056681     1874.5675211420
     -304.3815532185      314.0524259053     2     1330.7197886241     1716.6715731583     1992.5074393377
     -304.5394336988      317.7356481574     1     1323.7607661015     1710.2037529573     2005.5284755965
     -305.0824151333      322.6731921195     2     1311.4587400684     1704.9466739121     1997.7668384479
     -304.1410799429      312.5544212546     1     1447.6115031642     1705.4325404652     1790.7120423514
     -304.3809102024      310.4544079053     1     1460.6189134848     1689.6307388168     1802.6448431729
     -304.2797764806      308.9571655801     1     1446.3847977225     1679.1774567419     1825.8274797983
     -304.4734584067      314.8531087707     1     1450.0126708244     1724.9092416128     1766.7938141766
     -304.5267140932      312.0061656894     1     1427.6215987340     1680.0778246733     1854.9271137567
     -304.4845116733      310.1320452768     1     1428.3898553684     1676.2431809183     1850.3211481954
     -304.5246366116      310.3670506519     1     1418.5535286902     1708.9996689628     1836.0803898604
     -304.5050614217      314.7991691220     1     1432.0165945519     1735.5415552794     1770.5259385138
     -304.2588987603      310.8774069944     1     1429.0692487831     1731.2327258773     1785.7248033337
     -303.8242155504      308.4545918915     1     1454.4940312834     1715.8307750166     1797.0715973749
     -303.8182156773      308.0615492085     1     1454.9993301665     1713.0445889976     1793.8696590380
     -303.7565376625      301.4423740108     1     1456.3789917049     1714.9934602873     1781.8259860492
     -303.8621934360      305.6620787666     1     1482.4531635264     1688.1064917108     1788.7220582684
     -303.7347675478      305.9700565135     1     1453.2122840010     1661.7303918500     1827.7968974257
     -304.0127548040      311.3643801585     1     1497.5750735676     1591.1032289352     1876.7701997740
     -303.8658525700      310.1485168011     1     1531.7477606371     1555.7383068120     1875.2119619013
     -305.1436752116      321.3127522265     2     1466.7449707221     1513.6032496000     1947.9377881991
     -304.4856548941      314.8758671975     1     1424.5692095502     1686.4673737078     1820.6919436599
     -304.4705702241      315.3689623786     1     1420.1215695887     1671.2591641337     1852.6513058993
     -304.2502974779      312.4767193941     1     1390.1811088349     1684.5767854008     1924.0586045651
     -303.7178773488      295.8521014631     1     1382.4186868757     1676.3081612161     1941.6568306251
     -303.7233843036      297.7037786217     1     1385.9813394890     1672.1369571950     1940.4158780033
     -304.1825655067      306.7498388979     1     1332.5796798083     1719.4462322071     1971.2656240547
     -303.9667426571      306.0203751663     1     1360.6852064226     1693.3303615163     1957.1686500698
     -304.4984597847      310.7606606496     1     1365.4177518593     1659.6049913610     1909.5801002329
     -304.5344653823      313.3730532269     1     1376.6675400249     1650.7552948351     1925.1489454848
     -304.5825996895      311.4793765038     1     1358.7899426521     1666.9704263190     1935.0606830062
     -304.9490254425      317.2628811512     1     1398.0513594576     1614.5891806826     1949.7561608190
     -305.0624111838      325.2952840918     2     1404.8904910327     1589.9498261542     1991.5169130174
     -304.7557719445      321.5246909025     1     1442.5414878879     1707.2172987178     1713.4573652038
     -304.2967906420      317.9223109279     1     1433.4741954892     1709.4187780438     1755.2838230381
     -304.5182488378      320.2260687433     1     1451.9610987151     1643.5402313198     1715.7455921688
     -304.6949716349      320.9772005708     1     1456.5559510557     1644.1002729139     1699.6819448589
     -304.3386208228      315.3180169426     1     1440.9679680215     1668.6682644870     1726.3674472717
     -304.2470544262      313.2560745360     1     1458.1561493134     1643.5982204679     1744.5842051470
     -304.2488591961      311.3810490845     1     1462.5556338638     1642.0519320311     1737.4581796458
     -304.3102763039      318.5535311209     1     1465.5783133214     1651.1661367156     1745.2690941891
     -304.7958050292      326.3633158803     1     1446.3895026699     1636.6263525436     1728.8350343157
     -304.9315250322      327.1497725926     1     1372.7747990571     1698.6131073399     1766.1058980235
     -304.9145600435      326.7533390783     1     1409.7384057344     1685.6469045127     1718.4525896909
     -304.6727828279      325.7622678775     1     1411.0779075247     1717.7627492112     1739.0291143063
     -304.8545847849      326.7070879778     1     1412.7561096359     1693.6041035404     1762.5110440185
     -305.0816651477      327.6555121979     2     1408.6989922214     1684.2965620876     1710.8572004592
     -304.5515382484      325.2533609417     1     1405.8595716759     1663.1755413705     1869.3860112456
     -303.9943664885      310.8107933444     1     1441.0745867544     1691.2089836832     1745.8597563894
     -304.6459222470      322.1253743906     1     1439.8207449046     1695.0866169126     1749.2647856056
     -304.7658169512      325.5819789027     1     1430.7631454654     1710.5221707329     1727.6951098157
     -304.7834267563      325.8241496268     2     1433.5411336187     1707.4682603890     1730.6671665372
     -304.7128329914      325.4456723924     1     1425.6297732522     1707.1249190665     1724.1559581265
     -304.7870204806      326.1769565047     1     1454.5043322046     1691.0805647004     1725.5152950950
     -304.7493747823      326.1376892596     1     1454.9031619758     1688.1119735495     1723.8536670957
     -304.7743716159      325.8914572024     1     1457.8702586174     1690.6686008517     1722.7531383910
     -304.8051428194      326.1351179934     1     1464.5231131176     1695.8169433487     1720.1214390395
     -304.6305177663      325.0987951324     1     1398.6244533595     1732.8713790228     1760.4008209946
     -304.2816174287      314.8729815519     1     1389.6779436078     1741.1829623289     1771.5376243077
     -304.2542808684      315.2252376200     1     1395.8990416135     1738.9412169367     1761.9588914554
     -304.2680530868      315.8862778827     1     1396.0067111572     1735.8484755415     1767.1332870760
     -304.6240056061      325.1339220387     1     1408.5004775714     1723.5484236866     1756.2492678201
     -304.4648192799      313.5475377182     1     1388.0855723311     1718.8750457290     1805.8069452766
     -304.0835898177      309.8924645949     1     1372.5784206112     1766.2842730644     1805.2903016286
     -304.0770075298      306.1570308129     1     1391.3165251019     1727.0150606081     1821.0267267382
     -304.2926534036      309.0772251365     1     1380.6520986602     1715.6872905541     1804.1693651912
     -304.1725503156      306.7576729396     1     1376.7717407547     1728.1195187926     1828.6708815125
     -304.2595465254      306.8640811216     1     1386.8500045747     1719.6786200253     1809.0634015800
     -304.8698009352      315.1913000859     2     1344.3279375156     1744.6592710132     1832.5191367965
     -305.1705306714      321.1919327133     2     1294.1067808441     1715.1540005957     1975.6534879774
     -304.7745567834      321.7404716843     2     1450.1607111840     1702.8685570479     1763.3782700363
     -304.1340271975      307.1288608783     1     1468.8628043111     1610.0630935755     1849.2031684866
     -304.0981055929      303.1246662779     1     1495.1480576566     1564.1091582753     1869.6049864132
     -304.3569409057      307.7535133305     1     1488.5726898619     1561.2572094916     1889.7719511973
     -304.4616721757      308.6858878715     1     1517.4328119006     1532.0737912361     1888.7844694430
     -304.7987897119      316.6750632912     1     1497.9620191372     1548.1294140712     1910.7400238307
     -304.7190396337      318.4824083250     1     1479.5995386331     1521.7071471603     1989.7702246617
     -305.0586450422      325.2470956206     2     1485.4466146781     1503.7176270436     1985.7095493912
     -305.0612827953      321.3927073734     2     1489.9249436573     1504.0938986094     1967.7938120216
     -304.7620162478      320.4719930945     1     1445.7059255958     1704.3029558737     1753.1438999180
     -304.9968127842      327.5157571086     1     1459.6887308858     1683.1130802650     1779.2458624343
     -305.0007910506      327.5787232585     1     1455.4508906222     1697.7563799254     1766.1861032431
     -304.0821652533      308.6955086916     1     1463.4702886759     1637.8917817007     1821.1969992940
     -304.0162147852      308.4387095985     1     1459.0829124988     1627.8425505041     1841.3592073425
     -303.6452628356      303.5981175390     1     1475.0165952787     1629.9643287527     1833.8346623279
     -303.5535565852      301.0907537246     1     1457.9855446362     1647.2949255496     1842.4179801384
     -303.6407015713      305.1495249234     1     1432.6090546333     1661.0903556448     1845.8937593842
     -303.5801904529      304.1903696656     1     1454.7068584981     1634.5016429486     1864.5355789896
     -303.5558923068      300.7091579534     1     1465.0798807488     1634.1696461878     1832.9808965823
     -303.4675628894      299.3562343369     1     1450.5183556010     1660.0284378662     1841.2440662519
     -303.3099466519      295.9736473148     1     1428.1844866838     1647.0906405538     1882.5360194801
     -303.3123756224      293.9601009776     1     1440.7790320365     1627.9483071414     1878.0188407642
     -303.3123258910      295.0289742188     1     1440.1909390942     1630.5905720644     1872.4929393934
     -304.5445137375      316.5677594331     1     1451.2004229584     1562.3477048448     1919.1191904991
     -304.3338563326      313.4693905010     1     1429.1192064670     1580.2530023573     1962.4479561333
     -305.0616008820      325.0536437545     1     1412.9128216146     1561.6048464017     1963.0062138759
     -304.6474442532      325.5784157436     1     1448.2646390661     1700.5556706222     1748.7064006512
     -304.7181379791      325.4532251730     1     1503.8326991975     1624.6262954320     1705.5280839716
     -304.6793773395      321.7930138670     1     1497.0458085112     1632.5251058582     1701.2407352917
     -304.7212816711      325.5314904326     1     1491.7792081926     1634.5490003019     1705.4080650024
     -304.7848838308      322.0801170413     1     1509.8000652440     1641.1404729419     1717.9062002464
     -304.7748050844      325.8573112433     1     1497.0073504012     1650.6497826246     1715.6374316929
     -304.2171918448      312.8757405853     1     1454.1149881525     1634.6413365292     1852.3622663768
     -303.7611430304      307.1746526869     1     1480.6545059893     1633.1782735623     1844.0219565981
     -303.7351587968      309.5380483776     1     1496.4398309438     1652.8978177980     1787.0558714376
     -303.9354424292      304.6359373825     1     1471.7875027762     1633.1387625889     1833.0711911838
     -303.9312902770      309.8758426309     1     1469.7605843779     1646.9515122097     1793.5457060850
     -303.6370078354      302.5120857147     1     1453.1102077606     1635.7548909427     1796.4081896092
     -303.5809240474      299.1027752196     1     1446.6085362636     1653.1653798926     1811.9447671925
     -303.7449833569      300.3415047821     1     1454.5163241868     1630.8535306588     1841.6883699510
     -303.6365942842      297.1196888726     1     1462.7127594235     1587.0686514450     1853.8010460742
     -303.6587786371      298.7123133682     1     1443.3413989422     1622.5153420277     1848.3902017679
     -303.8899237000      302.6953657349     1     1463.6954246143     1583.8959090684     1851.9297736211
     -303.8914971653      302.9851384800     1     1463.4001314548     1583.8852115433     1851.6782277224
     -303.8340479726      304.2430436846     1     1481.4708888310     1550.0114527262     1895.1628660150
     -303.9731639322      305.2309270173     1     1402.8973394298     1638.7326469333     1929.2304060281
     -303.9461229248      301.5647804354     1     1406.5223294557     1631.8085045476     1915.2951203721
     -304.3266564164      308.1761154098     1     1383.8029519756     1646.9080984762     1930.3204653953
     -304.4245030048      312.4017163820     1     1346.0241435159     1689.1460732592     1987.6907066745
     -304.7033634726      318.1955050626     1     1356.3704932726     1663.3842132221     1967.6332120482
     -305.0624839498      325.2920839653     2     1338.8098452464     1660.9884814556     1996.5450854421
     -304.2576070953      314.4598157198     1     1396.2734774597     1691.7900018899     1902.5397458079
     -304.2286417464      309.5336949518     1     1378.3275340127     1702.1599980325     1922.3708699103
     -304.3005028689      311.1162948391     1     1353.6845068208     1728.8901207314     1955.1818959515
     -303.8939330172      306.0265276923     1     1358.8889311043     1733.5706578448     1912.0355596054
     -303.8330628798      302.0996334960     1     1382.0892767922     1690.6824203907     1912.9573415300
     -303.8329650300      302.1071555656     1     1378.6091370038     1695.3594048988     1913.0019164287
     -303.8340605053      304.3966366357     1     1369.8257866755     1710.7547778568     1900.5423996070
     -303.8460906883      306.9136168758     1     1360.1900920788     1721.0215244961     1893.2370762254
     -304.0031273600      305.4319404968     1     1364.4952322011     1721.7667496608     1814.0693960647
     -303.9194999081      301.3290369952     1     1398.7791385142     1679.0912774503     1841.2404040295
     -304.4588068613      313.3044300060     1     1357.6845089607     1660.1844365121     1918.6570400869
     -305.0611193249      321.2949119503     2     1366.5353776732     1643.6473514924     1983.3411471431
     -304.3387929854      310.6447701513     1     1405.5193777623     1707.0819258323     1847.3129689022
     -304.4565788294      311.3564445508     1     1381.0763621693     1728.9734110302     1870.6391690691
     -304.6983682266      313.1585772093     1     1381.8655842915     1676.3980064582     1894.0617504699
     -304.2330503122      303.7284333152     1     1400.1395402840     1668.0025591371     1869.0877008828
     -304.4041392927      310.9743766755     1     1424.9395771413     1650.7138067306     1881.7400677630
     -304.0435092253      305.0450734339     1     1471.6788100633     1632.2607543250     1814.4690035074
     -304.2548299616      303.6168221176     1     1444.9958073871     1649.5533147403     1818.8265575748
     -304.2401624816      299.5576012819     1     1468.9618035459     1623.6923741329     1810.4877925146
     -304.3486217126      305.2817285464     1     1448.7935876196     1653.1339789588     1809.1476021265
     -304.3297266694      305.9281564615     1     1455.4014993638     1646.7521034318     1811.9797708679
     -304.2141802391      299.2133776851     1     1480.4784106075     1610.0109882545     1815.4872918478
     -303.9994766218      301.6363809694     1     1485.8529866497     1565.9237181746     1901.1568140698
     -304.2540832052      307.2882332262     1     1500.6056718474     1536.1601322482     1945.9301300165
     -304.1711545024      309.1131737642     1     1479.6590296357     1562.4043240563     1959.7677914363
     -304.2038575992      311.1372772097     1     1487.7499846537     1553.6498479046     1957.4107702452
     -303.7170737258      299.2934549950     1     1487.0246312861     1553.6339427942     1921.9711828839
     -304.2675601220      309.5117696255     1     1455.4971847863     1572.8904568060     1955.4415713910
     -304.7360228121      319.8130803333     1     1486.7819190950     1513.7437073835     1946.3754498716
     -304.7011856921      319.9338930338     1     1484.3682213257     1519.7087381077     1932.4371933087
     -304.9177977512      320.4909611177     1     1467.5923804649     1524.7138751330     1959.7719594049
     -305.0654791525      321.3631497328     2     1444.6030420188     1550.1707111506     1968.4955225623
     -304.7271133954      324.0887175881     1     1469.7582372951     1684.8174350270     1764.1469960864
     -304.5507158175      320.2762058979     1     1487.0493472717     1651.5973365269     1775.7147552346
     -304.5778978417      325.1439825060     1     1464.3116979447     1675.1611625619     1805.6003376513
     -303.8796959970      306.0488553622     1     1476.8737276194     1648.7098088284     1818.6686112314
     -304.3931027099      313.8756135463     1     1461.6217486238     1592.9867599269     1889.0830111395
     -304.4632900474      313.5176587975     1     1474.1758598186     1597.5034092588     1851.0301784916
     -303.9159941745      308.2469130410     1     1474.1577227171     1642.7098579283     1820.7212430142
     -303.8584752154      305.0875557041     1     1468.6670430111     1662.1407905827     1824.3611629496
     -303.9991410674      302.6328242558     1     1444.9137494446     1636.4283516839     1846.9919366415
     -303.7711250540      302.8945879631     1     1489.7610677041     1617.8393172433     1841.5271196941
     -303.7630583579      300.1996194214     1     1493.5241064823     1622.4095350343     1825.9942130008
     -303.7419836018      299.5822972349     1     1500.6983094710     1625.5769118763     1805.6225545760
     -303.7415099699      298.5419115625     1     1501.1895706015     1628.7408748044     1805.5618839372
     -303.8464684021      304.6521800822     1     1518.9649158342     1617.5609241092     1823.9191711401
     -303.7406845547      301.0994684710     1     1495.3513397088     1642.2357352222     1806.4719737371
     -303.7206510557      301.3618155549     1     1487.2168726669     1633.4493340925     1821.2625794687
     -304.3117507178      313.2038867448     1     1469.8162000579     1599.3633053479     1871.9709156198
     -305.1663600989      325.8324265728     2     1432.9759144042     1544.1949131275     1972.3945239264
     -304.3810468525      307.4611454656     1     1405.4143715752     1605.2285751517     1903.0888765791
     -304.5855534448      315.1319057581     1     1432.7249613699     1579.0077488562     1863.9847301668
     -305.1258616738      316.0420974859     2     1435.2722287769     1550.5609946731     1916.8074454347
     -304.0439821063      306.7823538404     1     1421.0700596183     1737.7457016313     1806.4484872982
     -304.0780432282      308.4739184862     1     1413.8101566224     1751.6443840983     1796.5565734047
     -303.9976898563      309.0060283788     1     1409.9350988118     1683.2831167321     1860.1939989523
     -303.9325323892      304.7609110656     1     1427.6291367492     1670.7431354135     1853.1849933326
     -303.9116161877      308.4647480022     1     1452.1457194778     1624.6925221450     1876.6463138048
     -303.9254222418      306.1620406820     1     1410.6874097834     1651.8979052626     1870.8832788793
     -303.8839392762      305.9421664637     1     1393.5842314825     1678.1394411901     1894.4682835652
     -303.9284816768      304.5180322434     1     1385.0767117752     1687.9820907118     1918.9637113136
     -304.1955691805      308.1854867827     1     1344.8543561942     1717.3884441072     1954.7276366543
     -304.2085543602      307.5345104442     1     1341.7268841979     1709.7983767049     1955.8150934920
     -304.3412130983      311.6478316945     1     1327.5945969892     1720.3412323970     1950.1775531939
     -305.0618185315      325.3031984492     2     1350.3310088678     1649.0443864823     1996.0745965853
     -304.1179244227      304.9333656994     1     1463.2833837526     1615.8644742561     1849.0587646688
     -305.0590821147      325.2277125890     2     1444.3050206488     1545.4808730917     1986.3317665713
     -304.6051257112      320.7187313605     1     1469.0239112024     1669.4694663500     1764.5296920377
     -304.0877715920      312.3017849653     1     1412.7961223537     1729.3793771000     1835.0160160488
     -304.6366774376      325.6064941455     1     1434.0961821387     1700.7897657810     1781.9553533668
     -304.6049789959      324.8862283147     1     1427.8328809458     1705.2036835952     1775.7586060291
     -304.6109241455      321.6457032724     1     1431.3148401570     1701.8780335880     1781.0065840838
     -303.8354369671      308.7224249489     1     1411.4610958843     1699.4558228031     1867.0111984584
     -303.6849057381      311.8334730445     1     1344.2881226165     1762.2683949270     1901.0339429194
     -303.9192030624      310.3934918303     1     1371.2212972779     1721.4551711912     1888.4296260043
     -304.4528290098      322.5395978464     1     1401.8288335867     1649.3661982561     1939.8294532376
     -304.1724222062      309.1956296985     1     1333.5480386149     1743.0286256325     1919.6843990813
     -304.9706866449      325.0957989738     1     1315.8476132039     1709.6535512946     2025.0634713895
     -304.9100748081      320.2126761829     1     1316.9830748586     1712.2631648216     2001.3576563675
     -304.2763385888      311.7608166755     1     1359.4499439157     1661.7170057248     2013.4947228417
     -304.4683794260      313.8048043063     1     1377.8866879743     1632.0420300826     1979.0840688854
     -305.0629941413      321.3075273866     2     1337.3541750968     1675.1224127315     1985.7587319670
     -304.4921483839      321.6713028862     1     1460.2899785298     1692.6754713336     1768.7783193017
     -304.2507461852      319.5493686439     1     1461.4782940033     1699.4915774218     1788.9064022499
     -304.5656867497      322.5643492948     1     1441.5682234167     1708.2847835334     1793.2465795990
     -304.2314044980      315.8311975473     1     1433.2828714302     1715.0671061268     1811.3383836620
     -303.5875110671      304.4985991412     1     1427.2425841388     1718.8765546725     1824.1795645532
     -303.5502942242      305.3487695857     1     1435.0927582403     1675.7504269488     1851.6111241706
     -303.5978431649      307.0549275761     1     1443.7223277518     1666.8343445832     1852.7104688523
     -303.7843793740      306.4614702870     1     1396.8807885092     1702.8174015731     1913.2317274910
     -304.2739436364      313.3573372693     1     1408.0011939946     1659.6292514165     1950.7280697636
     -304.0012169600      306.6713715171     1     1410.9942290572     1677.2522647987     1895.3199911183
     -304.8220914761      314.8163046196     2     1420.8160431163     1638.7596097846     1853.9473225251
     -304.3872038283      311.4777149451     1     1402.4698149254     1660.3183345492     1861.7910490923
     -304.8385251024      315.0408766973     1     1387.7558366457     1662.4068413091     1876.5358050011
     -304.5769611003      312.6286623055     1     1373.6007802672     1667.8137714021     1937.3258353816
     -304.7786861514      318.9489920179     1     1371.8980109644     1648.8136966160     1988.2480062913
     -305.0534087609      325.1969280671     2     1399.6780582886     1601.9264569241     1997.8404863193
     -305.0613493082      321.2961719741     2     1400.8073089752     1606.2085213501     1980.1805042459
     -304.5395756855      324.6291254299     1     1458.9991386326     1645.9630027480     1823.2182314278
     -304.3838335609      315.7870352076     1     1442.2170346271     1683.9620815355     1805.5864574733
     -304.5059571935      316.6350739941     1     1425.3275608807     1700.1435441875     1819.5121313171
     -304.5186033743      314.4937932651     1     1423.4879627030     1649.6246648026     1876.2735112600
     -304.5886368762      313.1482729326     1     1408.7412429158     1651.8651063109     1906.5435845466
     -303.9340188280      306.0523787011     1     1354.2435060731     1733.4811590608     1949.9110263076
     -304.3719544257      316.5922160333     1     1344.2617659965     1739.7106982775     1959.7914989059
     -304.1175910031      311.7530402207     1     1375.6120872785     1711.3882071823     1942.7496031240
     -305.0539147102      325.2904766470     2     1349.3134301375     1654.1704814476     1999.9993998774
     -303.8409896569      303.7522198381     1     1452.9015107354     1683.9930252695     1786.1801894762
     -303.7152954638      297.8715239906     1     1439.2123250574     1715.5269285826     1771.1692793323
     -304.5881701878      314.4687147624     1     1403.2065278714     1744.4853701744     1797.9315899846
     -304.3764805628      308.5988597455     1     1383.5032749668     1743.8423501030     1836.2293372733
     -304.0823152482      305.4404165051     1     1382.7924589947     1756.5891386825     1828.9498136368
     -303.8155974610      305.6006598589     1     1422.9820286253     1684.9244835162     1867.9907838080
     -303.8797035883      305.5671481747     1     1422.1219982262     1685.1118426032     1855.5903075583
     -303.8072329530      304.0921197050     1     1395.9879977742     1717.3022411674     1821.1039356276
     -304.2189751280      305.8785158468     1     1400.8016125623     1632.7973997874     1885.2611176913
     -304.4893819530      313.6692080456     1     1410.7764607999     1602.0103258648     1894.9001505389
     -305.0597737591      318.8683881840     1     1460.2443737112     1528.0049576514     1915.3836941239
     -304.1307351344      310.3902543058     1     1417.5817059159     1656.5032367356     1860.9690268389
     -304.0254703070      307.6418594116     1     1412.2215500973     1661.5395578941     1874.6393428200
     -304.3516221000      308.9930248745     1     1453.8760015091     1624.0239924750     1856.4194775331
     -304.2460571811      308.8688768730     1     1453.8699112550     1618.3473330597     1863.3041347078
     -304.1963301864      305.2330762936     1     1464.0450315971     1607.6422058654     1881.1030340689
     -303.9765715174      305.4801766618     1     1506.3312688617     1561.0410385327     1895.1130311126
     -304.0401382592      308.8767525830     1     1505.5718214910     1562.4472516601     1896.8220019101
     -304.1350463680      307.7252099146     1     1481.1466867281     1584.9040979129     1878.7314806331
     -303.9754391843      306.1219411120     1     1458.8331705410     1612.8787302448     1877.7277649683
     -303.6035209925      299.1481940316     1     1487.5403043611     1592.6281444639     1843.9062003218
     -303.5805837005      298.2278026662     1     1477.8456972574     1609.3271067919     1836.3647311406
     -303.6665818415      302.6894695263     1     1474.6639085531     1602.7736888166     1852.8104597810
     -303.8160822241      300.9492158420     1     1458.6131887013     1620.2955901868     1837.8583559293
     -303.7407267194      297.1391048757     1     1502.4553715464     1546.0947636454     1875.6712311162
     -304.2364043022      304.2395665233     1     1406.8257792744     1631.8251466664     1968.7679959074
     -303.7310862427      296.8447102625     1     1496.6231464027     1550.9815412288     1876.2395292460
     -304.1830957754      310.7496988324     1     1435.6866469148     1627.1051855306     1895.1192289725
     -304.4504049598      311.5833391306     1     1454.7233043438     1592.5941115980     1906.4794041518
     -304.3406158047      315.1890217254     1     1502.0325234306     1552.1638926996     1869.5431463926
     -304.5100144545      312.5783857546     1     1467.5087833928     1559.2681660879     1972.4334587899
     -305.0574971935      322.4862867410     1     1458.2812404599     1520.3572054658     1966.6196760711
     -304.1871586338      314.2419941286     1     1473.8677325619     1650.6737316840     1751.3073497889
     -304.5874877179      317.9071806061     1     1453.9719071612     1677.2620564498     1717.4566213694
     -304.4036217109      314.4163063020     1     1444.7763944546     1687.8600192484     1720.8242674729
     -304.3345187495      310.7455706912     1     1434.6595954106     1697.6873135157     1732.5775384248
     -304.6732434751      320.4977671227     1     1443.1772090603     1690.3257796222     1721.6904073145
     -304.6679874879      319.7408338507     1     1447.8007349966     1683.4032155038     1718.2451662849
     -304.8803679933      326.6444454513     1     1467.6322934740     1648.2530196545     1727.2258637372
     -304.6699921569      325.7040298757     1     1476.3949525589     1634.1572285416     1747.2116625173
     -304.1257185052      313.4192605914     1     1455.5441191864     1675.5453745947     1736.9516584106
     -304.2265387011      310.0378616887     1     1443.4017498355     1686.7661849558     1742.7269812987
     -304.8600938194      326.4071702281     1     1466.0416945691     1631.8785234916     1743.5403970230
     -304.5550795048      321.3341910776     1     1463.7551237431     1638.8790611961     1736.5070721293
     -304.8998773636      326.6085294586     1     1473.3414066866     1639.2633679664     1727.6607250094
     -304.8918879536      326.6322344746     1     1475.7105798386     1634.8428749311     1732.1328506454
     -305.0274540724      327.1190810765     1     1433.0814792099     1673.4900130478     1721.7201366242
     -305.0769052912      327.2073365092     1     1416.7013429663     1689.0122304283     1753.6303467451
     -304.2517662656      310.1504608719     1     1398.0977243325     1746.2598629432     1815.3029376310
     -304.3793017529      311.4482248195     1     1401.5134720481     1724.4867866566     1822.5639316361
     -304.2605947935      309.1113356220     1     1388.3350387378     1748.6808111064     1825.3599872710
     -304.3619095160      310.4702269696     1     1349.2186560075     1771.1101376803     1851.8030149597
     -304.3813320871      310.6025674199     1     1339.6673489270     1775.5034014916     1860.8789163267
     -304.4387727631      313.3042017872     1     1326.8161842066     1804.3745400936     1858.6530837618
     -304.5412468379      312.5115043453     1     1312.2684864423     1813.8534243182     1882.2579498176
     -304.1622168185      309.0434549726     1     1330.1974749314     1760.3641097607     1886.1209778064
     -304.7419140205      320.9591554904     1     1313.5561767485     1691.6381400250     1991.9584524893
     -304.7647833311      319.6672871091     1     1329.5569311351     1673.7394943571     1988.8521138654
     -305.0575743616      324.4821114839     4     1347.9023660065     1638.1782349614     1972.9562264413
     -304.1110973603      309.6053591956     1     1419.4943185999     1743.4504448040     1782.3494955186
     -304.2341663626      309.4048614775     1     1445.5994243332     1701.9346554166     1735.5117397285
     -304.2167395504      310.1707707287     1     1460.7414186565     1690.5027183966     1723.6103398448
     -304.0802356608      307.1164935811     1     1454.3685847643     1693.2067736067     1752.2086324928
     -304.1913273574      308.0970618241     1     1489.9485201362     1624.7960786383     1776.3778339032
     -304.0681300535      307.6544952306     1     1449.3290101961     1686.6536447209     1764.4007801503
     -304.1022783522      310.5866218025     1     1444.8818389165     1669.0732123779     1795.2860734294
     -304.2713529846      310.9612007421     1     1448.0733900560     1657.4690119442     1783.4213447312
     -304.2550735279      309.4129506248     1     1456.6722085497     1627.3750286925     1807.7713964936
     -304.0302263531      301.3230349304     1     1446.6458478520     1635.6608437864     1835.4786725230
     -304.2072825438      309.3673518322     1     1435.2061134280     1659.2220473352     1850.2003142813
     -303.9902412504      298.4427754450     1     1486.7311821154     1618.7727269236     1810.7962488299
     -304.2767529008      308.4718172027     1     1498.6797870392     1605.8260592673     1844.9160594946
     -304.6741641085      312.8442117018     1     1500.9292486902     1592.8924617552     1754.9215519043
     -304.4278928944      310.6875953581     1     1473.1579048261     1608.4954668386     1810.2886999896
     -304.1721568686      304.8490402802     1     1462.1214198345     1634.1273040304     1834.1888219616
     -304.9798946554      314.3922010313     1     1475.7275401435     1614.4825117921     1757.8361174164
     -304.2028406227      307.6287976400     1     1430.9608997331     1642.1233943755     1872.9858259207
     -304.8020896661      314.6037587612     1     1457.3983037568     1602.7930599378     1851.1764778842
     -304.7872913898      317.8573990551     1     1415.8215903692     1623.2217155088     1945.0732290650
     -304.8549917719      315.6174504596     2     1431.2323089795     1625.3584209631     1876.1100109508
     -305.2051121714      325.7794219722     2     1410.5568538836     1568.2899887270     1973.5682694657
     -304.8634285737      326.8238270135     1     1490.4596040288     1687.2529387333     1751.9810764798
     -304.3110271477      311.5259897972     1     1460.3354768315     1710.8274122388     1756.9459154989
     -304.5046057232      315.0043298059     1     1433.1862152459     1717.7527748458     1784.6242562092
     -304.3540278227      310.9228323805     1     1423.0100865298     1714.0557264030     1793.1879952709
     -304.2910011591      308.5320344889     1     1406.2753343474     1744.9315314650     1797.0131173372
     -304.3736185514      305.6621813867     1     1402.0683389006     1728.2626209493     1814.0394987785
     -304.6741497277      313.6636834648     1     1380.8738130253     1690.9679590004     1871.7572489791
     -303.8863771918      304.4510787671     1     1378.4086923623     1711.5083240253     1881.1353675537
     -303.9041385545      306.5088174151     1     1374.8942840514     1727.0564242751     1858.7918790396
     -304.3039310538      302.5602072466     2     1396.2488183456     1753.9426422474     1787.4977928769
     -304.6398107380      312.3633120294     2     1391.2210787947     1686.0241356133     1861.7635374150
     -304.7831517507      314.4615621811     1     1357.7849981257     1718.9834257094     1854.7761719898
     -304.7172146360      314.1275770197     1     1334.2254058865     1754.4929771037     1874.2369902520
     -304.1589318998      301.4680470929     1     1355.1146621947     1750.4164737646     1841.4291784388
     -304.8410962080      314.6925347009     2     1345.0841589709     1726.8357556064     1850.3565825461
     -304.8554303624      314.6634283368     2     1363.2072149974     1700.3498701942     1843.1486327715
     -304.9289648430      317.5345946700     1     1347.2429038778     1664.9996450056     1949.5525286531
     -304.8708733478      312.3783106772     1     1306.9950345977     1709.1039936044     1979.0930050297
     -304.9178750415      317.6226626016     1     1310.9988376805     1712.3343102201     1960.4900261963
     -304.6930453526      318.9518150892     1     1293.3437482748     1722.7060134947     1973.4424584197
     -305.0135396675      325.1361870467     4     1282.3385398188     1733.2857605835     2012.0887145318
     -304.6446298377      319.9021422273     1     1273.5889752058     1758.8017365934     2019.0675077887
     -304.7377892422      323.6712987038     1     1264.9924051965     1766.6302366878     2022.0012433860
     -304.7242831011      323.6930422972     1     1310.8413492877     1705.6776503248     1986.2213509873
     -304.4805098691      320.0272515270     1     1318.9598309860     1700.2034119882     2000.2201451807
     -304.4738621262      319.8665581718     1     1321.6186012891     1704.5945157080     2014.7071094604
     -305.0518352472      325.2033948411     2     1320.5364733096     1687.4126426358     2004.1624628539
     -305.0612509400      321.3319058143     2     1321.3122797004     1692.0992158947     1986.6208333408
     -304.4817766593      317.1243209588     1     1396.8488914582     1643.6033705634     2001.7486842241
     -304.8463080921      324.6579145263     1     1380.3450739266     1638.0765576945     2032.3644342930
     -304.6227036975      321.1994507825     1     1442.4600756782     1677.9182962394     1847.6687241489
     -304.2056760849      314.4386790003     1     1435.2147769964     1698.5572828773     1810.1720147616
     -304.3637139613      310.5002196372     1     1398.8664713043     1721.9220989196     1802.5999476030
     -304.2716947398      311.1491096376     1     1398.7068014894     1703.8155959664     1829.1313394974
     -304.3429121896      309.9968179921     1     1329.0443415284     1761.7541137617     1896.4474083960
     -304.3625878167      314.4196521542     1     1325.0898144552     1766.6265707050     1896.4887319068
     -304.2258888664      305.6170496063     1     1318.0501993668     1779.9079983340     1897.9697583235
     -304.2211466802      306.7527916225     1     1363.8698123919     1737.4187273182     1864.5604705368
     -304.4336366059      310.7450833014     1     1377.3009495666     1715.8364349138     1859.9340426285
     -304.2601580152      308.3442093395     1     1394.8995474099     1724.3854245450     1839.5149781857
     -304.0267498295      305.5573414134     1     1366.7625570288     1761.0916628437     1862.8896103446
     -304.5670935144      309.4810157022     2     1362.9164131997     1710.9328043664     1857.9052175293
     -304.5830592039      313.6393399929     2     1389.3103952576     1687.4338039413     1884.2895783251
     -305.0539332762      325.2921226739     2     1370.5998516745     1631.2224240972     1998.3589667882
     -304.3732858224      313.5250904163     1     1462.4098644604     1680.8031161933     1764.7771665336
     -304.3741170636      314.5271969184     1     1445.7897459115     1667.2391626610     1818.1296807626
     -304.0680776353      304.5610398803     1     1397.7164939034     1696.7741639068     1871.1833652970
     -303.9120281336      303.3725140595     1     1364.8183231954     1709.4382187584     1927.5479109340
     -303.7917857398      301.0923775420     1     1459.7112208060     1605.6381061376     1843.7148194317
     -303.8842556818      307.0560599261     1     1437.1747022081     1612.2418387366     1866.2881828810
     -303.8650617008      303.1836228737     1     1439.0593345292     1618.2817759853     1843.2208798159
     -303.8319220494      307.2616826223     1     1412.4552550745     1636.7150017649     1879.6629115291
     -304.7386418968      319.7741086793     1     1336.5999537579     1664.4367907971     1979.4169249805
     -304.9838398666      322.4529152249     1     1313.2563442013     1685.9096441446     1975.1551480285
     -304.3117974044      311.7963310032     1     1340.1310552721     1688.7285965714     1986.8969486333
     -304.5741473605      319.0679435961     2     1366.5064289832     1631.9599616698     1962.5639549428
     -304.8355974404      322.0624335445     1     1378.7378413842     1622.4273347552     1984.0801104416
     -305.0535967368      324.5498995805     2     1364.1508132149     1626.0723558987     1976.8215183337
     -303.4497139685      300.6300358034     1     1404.3920337183     1677.9378239237     1945.6942363141
     -303.3857865925      297.6290811362     1     1417.8256065161     1655.6757241281     1930.5310810571
     -303.6869937297      295.5624882412     1     1377.6327279930     1689.1438392211     1935.7720882019
     -303.8031180569      300.6399454348     1     1367.7786402159     1710.0211488001     1950.6731021741
     -303.8260712632      300.6187071670     1     1384.8360427668     1690.8713051893     1939.2121681983
     -303.8170659895      296.9303784261     1     1391.9810798590     1666.5171677493     1926.2275063741
     -303.6286748945      293.8213642280     1     1393.7766659802     1673.5513064626     1902.2346736619
     -303.3726745095      293.5216646382     1     1399.7976384316     1659.5779976642     1940.1733903047
     -304.5236603437      318.7635541628     1     1386.5361913579     1621.4738139485     2060.4658842897
     -304.5977330993      321.8178626988     1     1385.3096870148     1616.2209261629     2058.4163380279
     -305.0531553807      325.2034237377     2     1364.5050081325     1640.2344841433     2000.9990728789
     -304.4451621023      311.9443276562     1     1415.7321986771     1725.3911361701     1745.6447145261
     -304.4199584480      307.0333745943     1     1453.0134946422     1653.9380181067     1762.9492675724
     -303.9291293877      303.9994331209     1     1416.3380749568     1723.5610597055     1781.2694783784
     -304.5728420036      311.2586787329     1     1440.3779706287     1639.5643917836     1770.5635997593
     -304.1894915915      305.2248128918     1     1422.4421525258     1656.7606516028     1800.7869122152
     -304.6092261690      312.3347264181     1     1450.0509661478     1606.3637486265     1836.0850066043
     -304.6643002596      310.6893491022     1     1448.8684202567     1615.6799682790     1813.1663919181
     -304.4694864997      311.3897044681     1     1427.7642935088     1612.6680583228     1898.4720828624
     -304.5770791029      318.3611253988     1     1430.4596171571     1607.8539185892     1921.1206495108
     -304.9119172020      316.7283356970     1     1400.3888234953     1634.5307318730     1925.7430355040
     -304.7058224129      311.1545255978     1     1381.1040400494     1658.0621442147     1935.6620426467
     -305.2071499281      325.7523640142     2     1385.9508075951     1595.7229892987     1976.4902375645
     -305.1594863457      320.5760850606     2     1385.7451853724     1599.5258065067     1945.5118189141
     -304.2076502363      313.7903176875     1     1456.5206518647     1691.2077351220     1784.8078830420
     -303.9976293510      308.7199098127     1     1476.0230597013     1697.1174686007     1771.0117413038
     -303.9817540036      310.5346087263     1     1472.9482110627     1690.7900720649     1781.0179268804
     -303.6990952271      307.7320857870     1     1443.5196955264     1665.3080068239     1839.1729385953
     -303.6633402354      308.4761664559     1     1435.0598383969     1670.5586539906     1848.9830696254
     -303.6036021479      306.8652216275     1     1423.7741879565     1682.9690831038     1855.5945297552
     -303.6356235102      309.1756345235     1     1430.6075173999     1671.7884012773     1850.0625768488
     -303.7674213758      304.6428860329     1     1382.7998604205     1712.1692333498     1898.1128973234
     -304.4208718885      314.3333495391     1     1341.8412460857     1729.6231538322     1945.4875381959
     -304.7428045835      320.9437843903     1     1362.4590521687     1636.6828983428     1985.0209657858
     -304.7625208430      319.7046960231     1     1365.7055885043     1634.1746900444     1985.3961638028
     -305.0515835325      324.6140157279     2     1396.6211761679     1589.7485396563     1972.9545676903
     -304.2197244759      311.9461094378     1     1408.0424589597     1749.1072907626     1779.2786965180
     -304.2407130702      310.5942728855     1     1440.7661853028     1703.1503781909     1774.5093657872
     -304.4437986828      310.7235969195     2     1420.1151963526     1726.9016669468     1735.6760718260
     -304.0040659095      307.7862474798     1     1457.4218095031     1605.7799642752     1842.4939146895
     -304.4148840473      313.3386090496     1     1428.1658442302     1622.4750654669     1874.5092418919
     -304.4092938904      317.1295611615     1     1436.2379930210     1611.7635211327     1902.4471065831
     -304.5617065659      318.5826136659     1     1415.6981189592     1625.8516181118     1925.4202437242
     -304.6806682839      317.9059011495     1     1395.1262558165     1658.4408158181     1929.6402452663
     -304.7837118605      318.5262991749     1     1357.4972399994     1696.1565012131     1959.8316655381
     -304.3067143515      311.8016232817     1     1385.2329152622     1639.7036502886     1931.4615032156
     -305.1552970846      320.5524849658     2     1411.3677509586     1571.0096045070     1942.2580333606
     -303.9233832539      306.7745867250     1     1421.2429590023     1716.8681566569     1777.8577961581
     -304.0561614890      308.9147482312     1     1387.5245223785     1740.1608309280     1797.2281330929
     -304.6380593488      313.8742077417     1     1441.3455912957     1668.3084081757     1812.8820821728
     -304.3936892255      313.6581615692     1     1418.3750997438     1685.0266253049     1797.1886651361
     -304.3508770589      314.4082585706     1     1443.0930490402     1641.4072652150     1781.5595297400
     -304.4535842012      317.1344046474     1     1429.2150037768     1646.3216579705     1770.2197238314
     -304.6874365956      321.2072606778     1     1392.7063509208     1677.7398377213     1776.5757391066
     -305.0493136868      327.7409122361     1     1381.3998697048     1672.0461904337     1780.8003218063
     -304.7635184151      322.2734450120     1     1475.8752862382     1668.7535778495     1718.8299322779
     -304.4092207438      319.5458325371     1     1518.4468990987     1653.5482608166     1686.9947665997
     -304.1730769836      314.8494415664     1     1496.5582608431     1615.7643612186     1753.1156930201
     -304.1877003442      315.9967651638     1     1504.3339161616     1603.0783088570     1771.8091191111
     -304.2739465702      315.1616320457     1     1508.1196410526     1599.6307879190     1764.8287535286
     -304.4446239599      317.2085760303     1     1501.7430114905     1579.3082500117     1785.6192516051
     -304.3680277081      316.2534120621     1     1516.4941631224     1582.5262105665     1786.1998713972
     -304.3310850995      315.3666561451     1     1522.2522487003     1567.4164240211     1799.0104608079
     -304.7062663165      317.5150983390     1     1501.5828022415     1577.9936939192     1799.5350182122
     -304.6051196715      321.8243044704     1     1500.9210948125     1596.7617085950     1734.8875947962
     -304.3883942373      319.5030492549     1     1507.3524955325     1614.1722183306     1717.6128692161
     -304.1084743348      309.9253117212     1     1502.4379695394     1612.2475813479     1749.8766367984
     -303.9488614697      306.9641007723     1     1501.6803625564     1591.4040526027     1773.1346068576
     -304.1549888057      306.2389152118     1     1462.6804410163     1577.1129995248     1848.1874115092
     -304.1700068037      304.5124870194     1     1469.8192828998     1567.0587268830     1858.8660873413
     -304.0487858631      305.6068147091     1     1478.4295097805     1585.6290217419     1809.5724074268
     -304.1644203131      305.7560359061     1     1479.5107815001     1585.4287131551     1809.4827140832
     -304.1679669712      305.1530240244     1     1483.0856317690     1579.2947893235     1809.4769882551
     -304.0749465843      301.6201389822     1     1464.3451237188     1589.0316624482     1824.2724603183
     -304.0050457573      296.7712954076     1     1462.8380101739     1586.3834270521     1836.3547943497
     -304.9012183339      318.3975266319     1     1449.3729204826     1544.8167439198     1956.2149965177
     -304.8886909744      319.4567689140     2     1452.8755493969     1524.0196723294     1939.0978037421
     -304.8565604495      315.6486648801     2     1451.6318873367     1529.5935226017     1909.7415061736
     -305.1182080252      320.2408919928     2     1433.9913519415     1546.4197473680     1939.7454028389
     -304.5873166238      320.7811458808     1     1453.8437514793     1705.7739192594     1754.9018848555
     -304.6722136695      325.7789980197     1     1426.1897776526     1720.6463090385     1794.7827539185
     -304.4445538490      316.4624226550     1     1453.6274638843     1691.6922131884     1765.3584903072
     -304.3449823947      313.5985102639     1     1464.4182518660     1679.8499847764     1750.2740490740
     -304.0051513385      308.2840387368     1     1460.5510978096     1679.8886931777     1778.5574328604
     -304.0205763685      308.0081724883     1     1460.8002294112     1650.3535914002     1798.1907669216
     -304.0259472605      308.7462667087     1     1445.5244919376     1639.6065659997     1850.7378025763
     -303.4026079960      302.5236743759     1     1451.1759945505     1662.2399262398     1830.1799040969
     -303.3538549619      304.8709555544     1     1456.6332370062     1681.2086197225     1827.6171135781
     -303.3410155182      302.6343165400     1     1466.8771816853     1694.3686592356     1823.0382787861
     -303.3230811571      303.5245983239     1     1456.3698775985     1683.3293311403     1836.8636976981
     -303.2356233498      296.1719159035     1     1433.9958960800     1681.3595464499     1842.8277226976
     -303.6811830226      306.5594454868     1     1399.9677057116     1677.5234933918     1878.4688054468
     -303.9118326089      303.1182483896     1     1379.5192627212     1687.5928964624     1854.5872394566
     -303.8359002144      301.5847052478     1     1375.2556370811     1702.6232892662     1846.6885799751
     -303.8358776594      304.9444049365     1     1376.5243790906     1691.1790078974     1876.7511067861
     -303.8728600396      308.7496810748     1     1365.0140609674     1693.9189160253     1910.3967620161
     -303.8229404178      305.5356099614     1     1379.0042064760     1679.2470141789     1909.0812865712
     -303.8271477491      304.7432575984     1     1374.0340374941     1678.4913230107     1919.4792169756
     -304.3159199805      314.9327969835     1     1415.3691004319     1605.8389858125     1923.5435164556
     -304.2742351380      308.6820176826     1     1380.1058431825     1637.7781254861     1957.8444698229
     -303.9755752125      305.0126063718     1     1389.6976138650     1634.2374835145     1938.7471158097
     -304.7202828123      316.8448089153     1     1431.1564828263     1573.1051543618     1932.2600410436
     -305.0497722247      321.4156614693     1     1425.6321966800     1557.5157692276     1968.7973460948
     -303.9867952294      308.4731396685     1     1395.1564623502     1701.4594311448     1847.9343626824
     -303.8868722606      306.6854362746     1     1388.9746267101     1706.0667578812     1883.2998561866
     -304.2530832804      312.7313690441     1     1384.4794791463     1724.8572474095     1895.8618547715
     -304.3320810560      313.0872311319     1     1425.1511516490     1702.4107596746     1896.1342880040
     -304.4444752042      313.6238488366     1     1419.7220233434     1692.0593329462     1892.5593397768
     -304.3185654253      315.1313431678     1     1414.6016561030     1685.4434837099     1911.1723315487
     -304.5364059298      316.3567651910     1     1415.5000702779     1656.7079437764     1918.3330930813
     -304.4141884297      316.1907353400     1     1410.5306800516     1658.9076669268     1895.6782712145
     -304.3038783871      310.0563681524     1     1391.9761389691     1676.1372449936     1913.3542168432
     -304.5729399943      315.6781998465     1     1390.4522583939     1645.7039900788     1946.6745727313
     -304.8314350100      318.6867018475     1     1395.6977462570     1622.6706916375     1957.2703219673
     -304.7956519717      319.9772104301     1     1400.2212785931     1608.0489047872     2001.2180523478
     -304.8537231075      323.0179469597     2     1392.0758486769     1610.8010650118     2001.3395442402
     -304.8287746868      322.0375656074     1     1357.4525062219     1645.8934702941     2001.3638999402
     -304.8350753588      323.0577375833     2     1348.0269152155     1655.1057069833     2002.9355435329
     -304.8537602215      322.9875370356     2     1374.6048011218     1629.4982370322     2002.6346181700
     -304.9758046486      323.3225339115     1     1342.7601502478     1664.1131494065     1998.9301906204
     -304.8317912633      324.4979890147     1     1319.7474075744     1706.2533111612     2040.0930903290
     -304.5582586528      324.8262638953     1     1386.7756996421     1727.3704344765     1847.2573784691
     -304.2137727203      306.3958508909     1     1400.9919709696     1715.4487488182     1787.4827138652
     -304.2437197973      307.0591844001     1     1391.5696196173     1716.3448496451     1796.8419062501
     -303.6897677186      301.4682301955     1     1362.3255356576     1749.6532347589     1856.4668602037
     -303.6745683564      307.3421753162     1     1361.4772973330     1747.2173038509     1884.1433147723
     -303.4053716469      305.3829754681     1     1392.7304563780     1717.5807994885     1866.9377968188
     -303.5533068534      297.8704106128     1     1362.6289456591     1735.3306114328     1876.9968538787
     -303.6923430405      304.2321890063     1     1354.4568577092     1739.1141832967     1897.6770749847
     -303.7362464811      301.0132141378     1     1349.2463302714     1739.3875439916     1906.1222787393
     -304.0393357311      304.1031911240     1     1335.0110659715     1753.5971782023     1900.3071502992
     -304.2935391732      309.0960740647     1     1375.6502564191     1661.5839995753     1950.0190573924
     -304.3734615731      310.0752406613     1     1374.2007625373     1677.5197701460     1900.3205933116
     -304.2906963017      310.2905982848     1     1355.6619851005     1707.5924915320     1902.2099336409
     -304.1584884484      308.5360743360     1     1342.5204951466     1717.6386962487     1917.2275554485
     -304.4364625004      314.0211525762     1     1358.5814939264     1691.4741090030     1930.5464871863
     -304.6450321380      314.0231147392     1     1329.2780765626     1714.2109373792     1968.6925244930
     -304.7747109406      316.6455152085     1     1322.6975007288     1716.7327930396     1977.2565711957
     -304.9000373660      319.1676751178     2     1314.3010255902     1716.0843964456     2004.5590521993
     -304.2247835857      311.3990736994     1     1340.8524249093     1681.7786606257     2004.0507480403
     -304.6079834344      322.3302538160     1     1351.5522789413     1674.8935207473     2023.7354095514
     -304.4503153553      316.5700999806     1     1338.0613147832     1696.0940325251     2021.8356463962
     -303.7312724375      297.8572990916     2     1391.4015717049     1631.6319928269     2033.0467792385
     -305.0662668130      324.2020889714     2     1363.4316449819     1645.9087448250     2009.1394634577
     -304.1797571814      311.5311471713     1     1446.3304836791     1686.6266682688     1764.9852410644
     -304.4767155663      319.7263463713     1     1470.9954087740     1678.7596029521     1747.3956956701
     -304.1940525165      320.0586682960     1     1461.4814691474     1694.2145003599     1768.0578829251
     -304.6358392446      325.5846226209     1     1459.8656847745     1674.2467744382     1761.1572751043
     -304.6324992981      325.5786668070     1     1473.5112369451     1656.9528180693     1757.7292592505
     -304.1257903398      316.1420439969     1     1464.9702943906     1669.4190102384     1784.5842309032
     -304.6111660966      325.4120959951     1     1458.8830479457     1664.8240125360     1769.1275075357
     -304.3319504383      317.1148383986     1     1453.6272794842     1668.7855874032     1800.8297190306
     -304.3511214056      317.4786814194     1     1453.4088957751     1672.4700583864     1803.8951600636
     -304.2284748113      314.0712780664     1     1403.3022026532     1662.3327755296     1896.6210286194
     -304.4577366731      313.9330621965     1     1404.1222348187     1644.3580069202     1903.0654825154
     -303.8337362871      306.6137188544     1     1417.3697957505     1649.6127869892     1924.9937406884
     -304.2510760570      315.9557979880     1     1426.9315319857     1625.7279894721     1938.1375222650
     -303.9944019849      310.9189628886     1     1407.5716468785     1661.1558162598     1925.0203346937
     -304.5782875378      319.5501916422     1     1364.1478269992     1629.7275460756     1959.9142018037
     -304.9059991841      324.4977453814     1     1347.7717060787     1648.6605405298     1986.6806948129
     -304.4242454258      320.0215026113     1     1327.8451407866     1686.5318592583     1994.0263640175
     -304.2617814443      316.6006982472     1     1318.2212314464     1714.3719385603     2017.3699479098
     -304.2621730371      316.1592240328     1     1295.3986874658     1726.4015171639     2013.5345081637
     -305.0422923680      324.3335313129     2     1310.0725170167     1682.9711218420     1978.3147428609
     -304.6428798386      325.6745796795     1     1431.8339998067     1702.0623818064     1781.0125745742
     -304.4242345022      316.0942292376     1     1420.2831126116     1710.7631691075     1802.5114834717
     -304.4125852830      315.8537112467     1     1410.7227350246     1706.1587406503     1820.4336004704
     -303.8915868173      308.4670837153     1     1451.4414083886     1671.2238834533     1779.3954523455
     -303.8098032575      307.0616460493     1     1462.7818545881     1656.3917771454     1780.7186967947
     -304.3955896268      312.9199768177     1     1473.3756519954     1674.8175200472     1738.4807432612
     -303.4571676982      300.1188962108     1     1427.3126885589     1678.0162568430     1836.4055638534
     -303.8021626320      300.1346293259     1     1376.1773463686     1692.3355048390     1879.8109964164
     -303.8112265061      297.9255746090     1     1381.9589550638     1683.2888028611     1871.2814192811
     -303.8726748603      299.8563613894     1     1385.9146794759     1672.2004523817     1863.8010379486
     -303.8453117801      299.3072289668     1     1377.7192875727     1669.9939738699     1884.6554230307
     -303.7449082862      300.9232221762     1     1387.9031589360     1661.1394782993     1887.5755373059
     -303.9029160239      302.8357637881     1     1383.4636676667     1653.3954400208     1882.3419097498
     -303.7616790005      300.3473858303     1     1400.0739013921     1659.8404055404     1851.2431563305
     -303.7663760365      302.7816170098     1     1397.3668432995     1660.2159083814     1864.1418993883
     -303.6178847035      300.7965452385     1     1386.6723789014     1677.6690530653     1863.2506701695
     -303.7146512547      298.7252816682     1     1364.0048352088     1691.4596792542     1896.9160797567
     -303.8636922293      303.3908038699     1     1353.4950123342     1687.0589744872     1927.8848041828
     -303.8311246755      303.5369481831     1     1364.8934657974     1679.2260271132     1930.2805768896
     -303.9221873870      300.8623746383     1     1374.0838030661     1651.0327920085     1929.7667057047
     -304.0257013251      304.7807717479     1     1372.5689753617     1651.1541003173     1946.4100658322
     -304.3038021798      315.2188344795     1     1372.1627727000     1647.3829927322     1968.1291392063
     -304.4364132670      313.3132257994     1     1383.8173153451     1635.9086494685     1933.1265359875
     -304.9389505855      318.6858949456     1     1407.6778820362     1591.8926980195     1929.5531512715
     -304.9350921455      321.7617170525     1     1409.7979049907     1578.9847102953     1977.5187643342
     -304.9125465077      320.1530289496     1     1405.7556070771     1582.4458281412     1970.0696191624
     -305.0502755974      325.0344709266     2     1393.7513007304     1590.1794616507     1980.0130550649
     -303.7645604175      302.0489587930     1     1482.1990067817     1677.9352596861     1779.4198676777
     -303.7184598764      305.7664056920     1     1480.0951689419     1665.6462553480     1786.5415224015
     -303.7044526358      301.2155935340     1     1486.5479591860     1670.6585151349     1781.6139746660
     -303.9133379341      304.3689984607     1     1439.1173951574     1688.5701215729     1798.7295535284
     -303.6521016273      297.8478787442     1     1450.9629003726     1687.6388018346     1803.2089027005
     -304.3231242779      307.9761284965     1     1427.8995384518     1651.2599496855     1823.1259174316
     -304.3697455556      308.5121446195     1     1466.2281211209     1622.7594445239     1789.2183662527
     -304.2281275872      306.1293121791     1     1473.5324811763     1608.2639850213     1801.4287298439
     -304.0111362539      303.5947519226     1     1446.7021747633     1628.3080904027     1860.2309221366
     -304.1866059392      315.5236182342     1     1415.0692544937     1664.6831047408     1912.5110048317
     -304.2688957893      319.8030241164     1     1419.4677581905     1664.8928465058     1932.8325857350
     -304.4859919499      320.5135412315     1     1418.1446149291     1632.5704674898     1891.5517998493
     -304.7175947428      314.2812279225     1     1514.1741811274     1532.3048872975     1833.5585055105
     -304.7718678944      315.0592934320     1     1466.7725546434     1534.9857592983     1923.4655377598
     -304.8065352349      318.5525423078     1     1460.7846451490     1536.1787747804     1951.7815578243
     -304.9562089281      323.4314749458     1     1444.1640249935     1545.6878545659     1982.4284664820
     -304.2518977593      314.1947748858     1     1435.7430985782     1565.4151665517     2013.2142877498
     -304.2725092834      307.4944709108     1     1427.5229184367     1711.8305443500     1809.9239058597
     -303.7786229233      305.4728462094     1     1415.6682020338     1743.8913773279     1776.8094779113
     -303.7770253371      306.7685194237     1     1425.6371784997     1744.6577220132     1778.0158341265
     -303.8865668373      306.3208581990     1     1422.1265969999     1707.7886915490     1816.4821832216
     -304.2245784495      310.3914096545     1     1409.1213681504     1701.2784427709     1847.0992681128
     -304.2263456089      308.7571886024     1     1411.4206450859     1682.2194582229     1851.1613695130
     -304.2486007317      311.6617758399     1     1406.7403991949     1677.8067544548     1860.2814138514
     -304.1932708965      310.3962954346     1     1399.7951653825     1688.2425886835     1860.5793945267
     -304.2781546928      307.8865216511     1     1362.9909630672     1724.1475101622     1858.5074087131
     -304.2454179949      311.4800094393     1     1347.2786685828     1730.2772713361     1883.6315516806
     -304.1075482950      307.7366084983     1     1362.7264680636     1696.0228793571     1900.7706443967
     -304.8396164202      322.1972693429     1     1311.2158643656     1694.6235160018     1990.3625338739
     -304.4312269517      316.9527715544     1     1310.4142351188     1700.4167093265     2003.5068093432
     -304.6931723972      321.7967732052     1     1293.0984818360     1727.7303036357     2008.0448011713
     -304.5745876006      321.4638904954     1     1323.2845803691     1694.8441815988     2012.4739599745
     -305.0530724083      325.1908544539     2     1336.9402950803     1670.0565099666     2003.2314647916
     -304.5576246186      318.9937191162     1     1410.4663710241     1667.9785579207     1881.4888348263
     -304.0452246093      314.7009787171     1     1402.2934252511     1692.2059677874     1896.5775637057
     -304.5672989778      319.2010065100     1     1370.6301581857     1631.5055803315     1946.7488920900
     -304.6751503691      322.6707229901     1     1365.2735733099     1636.6805284865     1947.2607154649
     -304.7421212732      321.0394672194     1     1358.3589709731     1639.5958183526     1984.3283172780
     -304.7784740717      319.3585134282     1     1373.1262516583     1622.4695570427     1979.5662168131
     -305.0379653536      324.5624894518     2     1368.8813599686     1610.5225153716     1967.0284877214
     -304.7898622757      323.4104343580     1     1475.8206070887     1664.6379802427     1728.1492386908
     -304.7386299937      326.0275904983     1     1466.1321046039     1675.4138713241     1713.8461621013
     -304.6197497060      320.3942596661     1     1462.2600382005     1684.0247613133     1714.6201489116
     -303.9571540695      311.1909906744     1     1481.3807474746     1668.2125422042     1716.2761244796
     -304.4762235125      315.0029596803     1     1481.9786886801     1660.1307035371     1712.4123732154
     -304.5696597834      314.6346140935     1     1485.0952096294     1662.4736693841     1715.7847088745
     -304.7816352468      321.9918839153     1     1477.7577531976     1663.4041889527     1720.6143949082
     -304.8359210336      323.5151955305     2     1483.9664959397     1654.2392873199     1721.0052096420
     -304.5704041428      319.9158165713     1     1511.6170800963     1621.0757762631     1711.8169240079
     -304.6242030475      320.3665407720     1     1527.8960866025     1608.4687140860     1710.0592604247
     -304.5556127167      319.8919779766     1     1553.2616376114     1570.9800821281     1711.8386569396
     -303.6260242703      300.0794970365     1     1505.4762657635     1666.8627869659     1707.3623204549
     -303.5461045913      299.1336568275     1     1467.7536719539     1678.8444990414     1773.6264861870
     -303.5867649070      299.5687758575     1     1403.3064866764     1720.2601375497     1846.6975258695
     -303.5934322497      298.9475838249     1     1405.1917971189     1715.6987610314     1845.6162192912
     -303.4477269878      294.8498263446     1     1401.7227139029     1708.5443955801     1861.0057078259
     -303.3521060123      293.0296606769     1     1409.7757988769     1674.5269389752     1878.6704427126
     -303.4678571734      290.3221222544     1     1386.3418439311     1698.4081538843     1865.0690965822
     -303.7784310301      302.3720271207     1     1318.3895934441     1780.5928445545     1890.6896813141
     -303.9479813319      302.6449844463     1     1364.7892227904     1720.4965648284     1850.9917650978
     -303.5234256857      295.2795558058     1     1397.6655761852     1649.5793012052     1902.9651894970
     -303.5272258489      294.2579692812     1     1393.3725177229     1646.9476987813     1913.6282663069
     -303.1952117819      290.4201077837     1     1407.4770243367     1672.4392314354     1868.8996022782
     -305.0143468807      319.7102321935     1     1386.5068420799     1595.0950807627     1935.0881534258
     -305.0600009705      325.0544063241     1     1386.1399757744     1592.6167444305     1966.9927299669
     -304.4829449184      317.8995532071     1     1430.0413947158     1695.2169246319     1801.5861898397
     -304.2121802298      315.9053321053     1     1443.0838134768     1683.2305769736     1831.6764210557
     -304.3431168293      316.3730308551     1     1443.5894470901     1685.2917391952     1828.4534383153
     -303.7303834866      309.9495649182     1     1459.1327391563     1667.2007887884     1837.2524154572
     -303.5926737216      308.1129552370     1     1457.3191746009     1664.2204349516     1841.5768630703
     -303.4699957344      298.0885938203     1     1469.0443625259     1639.7898580301     1814.3406142136
     -303.4871712197      300.8500066040     1     1466.0466804350     1646.9715242135     1817.9568105042
     -303.5422847600      296.9890002514     1     1450.5699307146     1656.5429567591     1813.8651770608
     -303.5411412627      295.6950796782     1     1443.2112400471     1662.9349418807     1814.5031976577
     -303.7245264378      301.9030580630     1     1415.7010368848     1655.9073187789     1864.4916821567
     -303.5820676565      295.0160255703     1     1414.7627395514     1651.4645155796     1868.3729953956
     -303.5962606799      296.8546202459     1     1416.8542199622     1635.3336235276     1882.8440696932
     -304.5507118338      314.8610540286     1     1443.5850760873     1586.0458555759     1915.3870859712
     -304.4881438685      312.4666598839     1     1439.8085395024     1587.7033700067     1918.8038125142
     -304.8748875203      324.3543904983     1     1449.0826737692     1520.9089043574     1961.1430860865
     -304.7325620524      319.1734240311     1     1454.7145639213     1518.9174877123     1952.0171388102
     -304.8825581852      319.6925434224     1     1428.4607730441     1553.1657596953     1964.6902198052
     -305.0245554445      325.1344791806     2     1419.9042711842     1557.2779756878     1974.3767396434
     -305.0132469900      325.0542590139     2     1401.5303338359     1580.8207175427     1978.9059745629
     -305.0194189043      320.6634569649     2     1401.2158394069     1585.6020514102     1955.4021421790
     -305.0426209749      325.3508497075     2     1440.5424002256     1539.6422472574     1977.8837398348
     -304.4537649527      315.6357102548     1     1413.9693973273     1751.0862712459     1786.7376896696
     -304.0357047783      307.9054869772     1     1371.1906538196     1741.1076665845     1852.5404651591
     -304.2364410354      309.8224412741     1     1359.1618821706     1790.5286426190     1863.3793602185
     -304.1655416526      312.7189519364     1     1356.1145542787     1770.8452365823     1872.0972888747
     -304.1115412997      314.7656520048     1     1347.4548270022     1770.5238130385     1875.2029803142
     -303.9384085472      305.2311997211     1     1374.6605364675     1714.4001429581     1863.0747702036
     -304.2140332141      311.2895880388     1     1389.7853625568     1676.8305968015     1892.8786827390
     -304.6182862885      314.6396524127     1     1322.8052377336     1763.1984830208     1891.8671689799
     -304.9170027655      320.9403892500     1     1278.9032490511     1755.2925936477     2011.9228269793
     -304.6270507017      315.1022556797     1     1298.6369915694     1740.4450285692     1992.8566833777
     -304.9203974605      321.0652729719     1     1276.8492025538     1757.6381633749     2012.2989198705
     -304.6001910717      312.8897071813     1     1297.2422084536     1743.5399140030     1981.9513222482
     -304.7953155969      318.5446642387     1     1302.8763176059     1728.9874642217     2005.5655041390
     -305.0375341138      321.3187086917     2     1317.7155918004     1692.7517885304     1984.0770517069
     -304.5780813992      314.5072272074     1     1472.9503845426     1639.7587969265     1738.0739742200
     -304.3831028847      315.1723915462     1     1481.2081430200     1647.1444483899     1742.2596188362
     -304.0037547473      309.0955204938     1     1456.9412797822     1686.8702894653     1775.0844911138
     -303.7049849594      302.0449164368     1     1453.4140066880     1680.3098187563     1804.4959416886
     -303.6877403140      302.9898139888     1     1438.6734716735     1692.4689832159     1809.5080118947
     -303.6318648671      302.1109918427     1     1429.2638794614     1708.4698844560     1807.6027753801
     -303.7039613926      295.0860285895     1     1405.2589701775     1728.1587534969     1816.6700210415
     -303.6807237087      298.3587838884     1     1411.1671253598     1752.5415088713     1783.5503084759
     -303.6392473400      296.1875279277     1     1400.0989566733     1760.5627406237     1815.0863106228
     -303.6864043303      298.3241956511     1     1399.8492665778     1751.1196585195     1845.5775475367
     -303.7880737725      300.9757984158     1     1358.1689995417     1764.9107003515     1910.1167691680
     -304.0328349158      300.3497982330     1     1407.1388407051     1731.8704625590     1831.5916820526
     -304.1858036064      304.6142275991     1     1400.5486018864     1722.6623142353     1831.5924454681
     -303.7825184800      300.4155232558     1     1406.6334368865     1706.2247033539     1837.1451360858
     -303.7652582431      298.2847887533     1     1420.9638118883     1702.1863074863     1808.8794032524
     -303.7211725810      297.8928663855     1     1419.6036102224     1696.3275104371     1814.3962581996
     -304.3185183831      301.7848355717     1     1383.4334354087     1661.2315195647     1885.6460260126
     -304.6504897181      313.7932141728     1     1357.1484958558     1709.4527319148     1876.3469466282
     -304.5931442623      313.2491944555     2     1357.8936578954     1701.6300787795     1864.7356581579
     -304.7134852077      322.9000787437     2     1349.0195577567     1646.2837498715     1980.1474379042
     -304.3819035789      313.6589379604     2     1355.9050241236     1639.7214306393     1969.2638945949
     -305.0512644007      320.5825337049     2     1379.2095937169     1615.7619807836     1961.8625517490
     -305.0416296676      324.8975969380     2     1378.6055619995     1611.3342944430     1985.3438910639
     -303.6153445373      303.6616625325     1     1473.4848096564     1648.8111452457     1815.1309752321
     -304.4387106318      308.4377495208     1     1494.7190169400     1547.8356227554     1882.2823504483
     -304.7828882483      316.6626581850     2     1502.5419730542     1536.1670300028     1904.1964960951
     -304.6980597877      318.4167790904     2     1495.3773071787     1498.7579623684     1983.1761932062
     -305.0354098611      325.3661598658     2     1461.4175284046     1520.8353433497     1979.9874727142
     -304.5477857863      313.2258585552     1     1477.2218583285     1666.7806848075     1700.6054722321
     -304.4219800793      312.1537714248     1     1441.5807604425     1691.6110775726     1728.8284186537
     -304.3729473991      308.6983466323     1     1454.3808092679     1668.3619437564     1730.6096701429
     -304.3679824751      312.5189136945     1     1435.2066653770     1645.6012701289     1813.3783244599
     -304.2263444802      309.5983256415     1     1429.5426663353     1660.7852120595     1805.8467903657
     -304.3643044395      311.6513102819     1     1472.3684210239     1598.2086320365     1784.7437353786
     -304.2588368574      307.0900515461     1     1470.9943446858     1594.1021976088     1809.6331916084
     -304.2724684575      313.8945067283     1     1456.6488933534     1580.2418294360     1882.6409890033
     -304.2850661669      316.2553482279     1     1458.0643698170     1576.6246764179     1881.1300044148
     -303.9814236597      309.8492067046     1     1448.0693708204     1610.5412002462     1884.0369860175
     -304.3889798142      314.0180127852     1     1430.4458125538     1631.5956926097     1875.1918245319
     -304.4379214876      317.5288625176     1     1420.5259431262     1604.4510604833     1903.0814270882
     -304.2956370890      311.4573967615     1     1429.0965339903     1599.4376238593     1900.4655895430
     -304.3719484466      308.3261359876     1     1418.5417326919     1614.8086071980     1898.9816598023
     -305.0177845334      324.0779832301     2     1391.9256829417     1580.5709232140     1958.2983181191
     -304.5123725755      321.9592778348     1     1419.5567395777     1575.5811625900     1999.8324610459
     -305.0495837703      324.3805132547     2     1434.9026435290     1539.4310053394     1960.0334269995
     -304.5490061681      321.0063398080     1     1483.1923475168     1671.3098684691     1731.1898835560
     -304.3711372217      314.1993085184     1     1492.1080949035     1681.4341005606     1720.1428489690
     -304.2915180594      313.7005121898     1     1487.9810907330     1681.0256118453     1718.1698080247
     -304.3407192900      314.4411006882     1     1481.6106356425     1679.0444586269     1715.6713022731
     -304.4037624443      314.1065394020     1     1468.7627666097     1660.4932762791     1772.5546294496
     -303.7210887877      301.4442006953     1     1472.5498942633     1680.9027287285     1761.3277000397
     -303.7736045019      306.2685166040     1     1481.9493075421     1628.1823744654     1819.2994229667
     -304.2706455730      309.7530450468     1     1478.9103445456     1657.5020216563     1749.4170057291
     -303.6387697561      292.5505153177     1     1385.9837418953     1690.6000435480     1884.7119395590
     -303.6306888691      292.3406258019     1     1383.6733767251     1687.2293848611     1887.6150135109
     -303.6343822035      294.7945591044     1     1399.7864407844     1678.1504649055     1857.0614353157
     -303.8119684424      298.8325991431     1     1410.6863338525     1668.1922589476     1873.2733305695
     -303.8118421717      297.8070926323     1     1410.6762446229     1668.0787392566     1871.2278004164
     -303.7940513397      301.2044309907     1     1410.5452065760     1660.8591928503     1879.9637406718
     -303.9149360137      300.4106489039     1     1408.9794931758     1643.4161259590     1895.0097158778
     -303.9410500080      298.0246310214     1     1407.4048161271     1648.3350242790     1892.2903899013
     -303.7788129358      298.7434792569     1     1376.6416641747     1672.0496387830     1936.4299667630
     -303.7755760625      297.0146295488     1     1372.9107191016     1679.6894749330     1930.7992699588
     -303.4357596485      297.8645752438     1     1405.8953042276     1638.2816349927     1934.7146699252
     -304.4213839838      306.5495456476     1     1430.5977261954     1577.0743969369     1891.5550909957
     -304.3059596882      304.0868009693     1     1411.7566869616     1598.1456953469     1908.6839774401
     -304.6582715396      315.8746943668     1     1392.4359159466     1607.9228621005     1921.6287548201
     -303.7319317800      305.1549860368     1     1451.6432099447     1572.7104449687     1867.7667207757
     -304.2007011669      306.4181459444     1     1430.8739681184     1559.7395768490     1940.8872759434
     -303.6438605758      303.2059035320     1     1434.9770128740     1578.3971755472     1922.5350143446
     -304.1756147624      310.4678912884     1     1462.8390695942     1537.0849771892     1926.5145078830
     -304.1491208801      307.4550495459     1     1425.2693548609     1569.1414781516     1979.8678163867
     -304.6574526213      322.8245781776     1     1445.2978493973     1681.4972510442     1790.4599930461
     -304.0963924403      310.7562955969     1     1386.6693488011     1734.8887524281     1835.8916184866
     -303.7946589282      303.8290871203     1     1378.9140880212     1702.7133584999     1891.8964747889
     -304.1473454311      310.2125424859     1     1323.2179527288     1744.9528756579     1946.9157538698
     -304.0852900812      309.0991973070     1     1354.3836565039     1678.3722203701     1959.5714054910
     -304.1881443587      311.5629697563     1     1350.8927623668     1683.5615360742     1956.1786670598
     -304.5840690375      314.7458459956     1     1321.8243574906     1710.8161727346     1974.5759501052
     -304.6894285208      316.5972881558     1     1324.0497760763     1712.5072741728     1977.5463105763
     -304.6787906183      318.4397014426     1     1316.0249323216     1708.0655709290     2019.4848871980
     -304.4077652166      312.1832132395     1     1334.9717892486     1696.7157474373     1971.0398985152
     -304.4839647938      313.5632735740     1     1322.6473023366     1706.1989337631     1982.3100429737
     -304.6645950541      318.2563368190     1     1327.3721445664     1692.7617268653     2007.5251989464
     -304.8126304522      322.7972228207     1     1318.6333533780     1698.6166641683     2011.2243001536
     -304.7934079593      318.6017829264     1     1334.1391049655     1691.9803638796     1999.7060839486
     -305.0355120561      321.3896414993     2     1344.7228468801     1660.9414173921     1979.3026619837
     -304.4020735826      316.7728105711     1     1478.5969932190     1580.3074809022     1864.4094159867
     -303.9624937670      306.4574685580     1     1476.6177656177     1597.0806905956     1881.6472103936
     -304.3751181060      309.5558085735     1     1446.0137301542     1643.6741690461     1840.2424255935
     -304.4535854299      313.2225153113     1     1435.7259272697     1601.9650129154     1916.1764600220
     -304.6965489736      316.8962676574     1     1408.0887411919     1616.4265392256     1915.8175642976
     -304.4817842320      308.5294384909     1     1410.9415087704     1663.9104022243     1864.4956853995
     -304.3515229185      308.1332184854     1     1415.4373503184     1657.6300384041     1858.2678349510
     -304.0277956838      310.0184841910     1     1423.9105703127     1651.3766650504     1861.8878699569
     -304.1617278921      314.9666312311     1     1471.9050618108     1593.4200610546     1876.7309310113
     -304.1950701347      313.9378340732     1     1470.6661874357     1590.1732881148     1895.2112806796
     -303.9451505020      310.3675413243     1     1479.8868576311     1582.6763578966     1911.0614890039
     -303.9586436669      303.6153655011     1     1503.4374316681     1550.6387205870     1870.4267483367
     -304.1758853361      301.7584264988     1     1488.7583927599     1559.9116991902     1879.5702022790
     -304.0339709060      305.6835676168     1     1428.0647721131     1654.6431843850     1858.1718406609
     -304.2723614425      316.0190488100     1     1461.8351396539     1614.9953192701     1864.8004451880
     -303.9323754189      307.5177432780     1     1452.1325810389     1627.1435321973     1887.4888045535
     -303.6913706516      306.0372609634     1     1407.7871251586     1650.6822465053     1892.9348434098
     -303.8624965013      304.9087193763     1     1435.2160397673     1619.3678072254     1914.9034231076
     -303.8627924364      302.4246603745     1     1436.8742432641     1614.9093165340     1915.2963252905
     -303.7503224798      306.3599459196     1     1408.0246173394     1641.9084756141     1911.9948737318
     -303.3776458435      302.5788998614     1     1438.7064462863     1610.7523238472     1885.4047340472
     -303.3437329660      300.8280970395     1     1457.6333668187     1591.7072247340     1898.1049659624
     -303.3388667674      299.1729297648     1     1452.9803175980     1587.1886071101     1899.9220950186
     -303.3858382619      298.3264127503     1     1444.7361462310     1583.8405779886     1917.8778585688
     -303.5106000360      298.7410308587     1     1444.7890214656     1585.9876526924     1912.3468843294
     -303.8659999394      304.7748964010     1     1447.6394861667     1582.0979715595     1911.3499545628
     -304.2723703383      311.8261626289     1     1427.8828658142     1590.7494928807     1912.6477953945
     -304.9843401461      322.4665555141     1     1405.4932919690     1578.8965851216     1960.6944486318
     -305.0357540687      324.6290124643     2     1406.6627539240     1569.2391066540     1963.5481574060
     -304.2625493396      310.2008703773     1     1430.7388347128     1661.8745796395     1852.9490428677
     -303.9146265820      308.4823265159     1     1425.4140382044     1684.7566907551     1864.0156233756
     -303.9113470095      308.7052681302     1     1440.7173064248     1666.8704614722     1863.0735140102
     -304.0667430740      311.3042322752     1     1491.1143978282     1613.7560092122     1884.4039616711
     -304.0798791443      310.3794596392     1     1480.4445330880     1623.6462565133     1881.8874009459
     -303.8136674205      306.0981480479     1     1436.6699723216     1662.3160826217     1880.6134463360
     -303.7941085895      307.2080953732     1     1508.5224896370     1562.1693546008     1889.2659815703
     -303.7986990515      306.2927398380     1     1519.4631446174     1566.6927573903     1859.5187482752
     -304.1875363774      316.8356594603     1     1506.6354153363     1518.9192774315     1934.4590407325
     -303.9392293537      312.6298967240     1     1499.7939890636     1542.1852784584     1923.9453964705
     -304.0839867971      314.2598990203     1     1496.1332207128     1522.8740552121     1951.1789164204
     -304.1766563844      317.7355931936     1     1472.4700653297     1533.7289619925     1960.9411723638
     -304.6981654639      320.5757655193     1     1446.7043198399     1538.1391875785     1959.8437037831
     -304.6935681986      323.0478516522     1     1442.1708433632     1543.0263764536     1954.7204758984
     -304.6499535742      323.5900818817     1     1437.3257006875     1552.7136390582     1939.5460338712
     -305.0352134046      325.3608026040     2     1443.9074240244     1539.4719795805     1980.6508463952
     -304.0452083508      308.0080439971     1     1444.3982969785     1647.5744359812     1841.7358183015
     -304.2215822055      313.0064054339     1     1467.6452960560     1628.2952177026     1839.3434828494
     -304.3467148363      311.1715512158     1     1424.3703216327     1662.0143726014     1846.3891120417
     -304.1540182766      305.7839275674     1     1446.3930368502     1624.6620986084     1856.1321700574
     -304.2680463537      309.9024447744     1     1421.9216249841     1616.5462920600     1917.2474664840
     -304.4694463933      311.2423455066     1     1414.1509214965     1605.1767735624     1964.2408508368
     -304.5071811151      314.9238642545     1     1405.6920682566     1616.8797796719     1964.4814636374
     -304.4625299188      317.3300025398     1     1368.8859195933     1646.2020670403     1993.7531094944
     -304.4333656425      312.3144400819     1     1365.8813290559     1647.7588944017     1993.8035911968
     -304.7367447005      319.4850991982     1     1338.0820356408     1671.2324992745     1996.1388193846
     -304.8243480801      322.3008563610     2     1331.9533453514     1669.1237213048     1998.5631504297
     -304.9603829140      323.1060511196     1     1328.2753122288     1676.6544286370     1996.5796746909
     -304.4553678647      311.5628470364     1     1416.0619870623     1610.5796322995     1895.9368721423
     -305.0346442980      321.3703888609     2     1487.7761638094     1501.0747872362     1961.7652182527
     -304.4855780692      307.7332500856     1     1454.8495679146     1599.0678521751     1864.1527520142
     -304.2911234527      302.2389260610     1     1473.4035502457     1611.0763027346     1822.0196761070
     -304.2175340215      299.2915715948     1     1474.1230255460     1612.8295430130     1800.0754544962
     -304.5263329871      307.8052761040     1     1435.1427602598     1631.2915733650     1836.6634101073
     -304.4808654021      308.5049890738     1     1429.4991192481     1630.6091449496     1851.5365392053
     -304.5035447543      314.2294944141     1     1422.0476844062     1606.2918432874     1911.5122291143
     -304.6932569238      314.5399838863     1     1411.3791256808     1613.7875996561     1910.4333130248
     -303.8589723272      308.0746281523     1     1424.1577125964     1610.3217920402     1940.9390256182
     -304.6557228807      314.1242455072     1     1368.3051316082     1671.4408446804     1904.9642093260
     -304.6665559305      313.7627776418     1     1379.8654475026     1647.4286561195     1907.2726733530
     -304.8386806054      313.0151837927     1     1453.8564128625     1546.0594791122     1919.5865135145
     -304.7460487636      317.9546207153     1     1437.2021424707     1551.6936187456     1924.8006928858
     -304.8112251252      316.4530870661     1     1435.7627552595     1555.3071567527     1891.9464687942
     -304.6822414823      317.0249698182     1     1449.7542427402     1545.9575175841     1966.9206894519
     -304.7395748932      318.9337931133     1     1463.7649670403     1524.6916632778     1987.3948953014
     -304.8343265573      320.6156346461     1     1451.1555638749     1693.7813316949     1716.6541491954
     -304.4405929909      314.6344334013     1     1443.6640290058     1690.4463742960     1744.5984335945
     -304.3771561126      316.5968376317     1     1439.0672618913     1693.1804459047     1734.2299714739
     -304.2296622038      312.3540893208     1     1454.6098078910     1697.6138173504     1716.6492713957
     -304.5134059595      318.6355908726     1     1437.9632824999     1716.8065176627     1753.4353881956
     -304.1160557592      314.2951281974     1     1442.5140951202     1710.9320067292     1762.6539381745
     -304.1804921417      316.5008566149     1     1428.5017509693     1690.9614933714     1774.7168413169
     -303.9394875625      305.8805167766     1     1440.6685267561     1665.9734469177     1782.6406870061
     -303.6479153671      302.0952833713     1     1456.1303627944     1647.0032813917     1775.7149708801
     -303.6512055809      300.5641586471     1     1453.9962770094     1644.1856047604     1777.9333877573
     -303.8146399008      305.7563877565     1     1410.7421411058     1690.8225197281     1818.6892565575
     -303.7111553565      303.2417297264     1     1427.8929775780     1664.0096149784     1815.9791849279
     -304.9671402329      327.3481261906     1     1407.3294182312     1683.5248020531     1768.0793290255
     -304.5669400017      319.5800082506     1     1426.1518377155     1693.1592124772     1730.5992180502
     -304.9597116266      327.3101030456     2     1404.4579150088     1715.3341443976     1743.8472316523
     -305.0407010136      327.8853861499     1     1408.3464450452     1682.6361477730     1718.9087859704
     -304.3710570275      312.2986882765     1     1409.3430766888     1714.2986030095     1822.7702053453
     -304.3744079988      312.5802353986     1     1397.1745094262     1713.6615111743     1836.6986248439
     -303.7092455219      300.5825489385     1     1356.5047787459     1796.6573137851     1877.7629842727
     -303.6823617073      299.9569368398     1     1363.2687037485     1776.7561928820     1882.4899024250
     -303.6836647287      301.0894865898     1     1360.8474723936     1775.4509039555     1889.4232163181
     -303.6186450909      305.0352037836     1     1366.9382470635     1769.2259126276     1887.4127857792
     -303.4330712781      304.9793490673     1     1367.8820451241     1749.5769947085     1932.4057617398
     -303.4371357934      306.3170171352     1     1372.2003148246     1748.2999605312     1931.2068586638
     -303.4832168596      307.5450053002     1     1380.7635867081     1737.6465706620     1935.9825858702
     -303.8655660118      308.7828554082     1     1397.3639690490     1689.9103717697     1938.4887118009
     -303.8168253494      306.2388266561     1     1400.6175846090     1679.1456419979     1985.6263310636
     -303.8549269320      308.6429154383     1     1398.9413401127     1682.0605079168     1957.5957563639
     -303.9782063858      313.9232024787     1     1430.5444525364     1647.8934996208     1965.2212603424
     -303.6321380059      308.5389872478     1     1447.5774995008     1666.9567605931     1917.8005035567
     -304.0920402226      315.5106687570     1     1389.3421910228     1683.4694245291     1938.5061922969
     -303.5611541893      301.0607315048     1     1362.4355179147     1705.9653021266     1933.1763358564
     -303.1933240905      295.8705163264     1     1400.6074169748     1723.7308712672     1894.4616353936
     -305.0334024988      324.6099434406     2     1319.8050080200     1669.8754509364     1977.0496604693
     -304.1379329412      303.7319930285     1     1439.7940938395     1710.1885909980     1790.5989712425
     -304.1412491031      308.4830749084     1     1433.0818660741     1688.6519541466     1814.2516561995
     -303.8292349971      303.7539357725     1     1400.9347504883     1710.9644170370     1860.7729457827
     -304.0344828122      298.3059116538     1     1380.9867930857     1690.1908430875     1909.3403109559
     -304.2920096823      308.8138297247     1     1400.9135675738     1674.9666459335     1889.2475108285
     -304.1809124689      305.5608462381     1     1416.4755310206     1652.7222913857     1920.9143927979
     -304.7447714067      317.7517144271     1     1390.8545776722     1640.7410665928     1988.5355327166
     -304.6421323907      321.0048926323     1     1369.1574259360     1657.1986613800     1995.1997149053
     -304.9543851254      325.1428431479     1     1327.5922771542     1696.0672348661     2022.8388776081
     -304.9579504394      321.2251061490     1     1328.7998585489     1700.8377913356     2005.1031638850
     -304.9177040127      321.0798053509     1     1304.7807034582     1723.0809370475     2005.6448938433
     -304.5932548753      313.0017235717     1     1326.7322088489     1707.7278259143     1975.8398168819
     -305.0232745470      321.3776877932     2     1338.5018233157     1673.5309247603     1985.3530365499
     -304.9960225688      317.0729411091     4     1337.8192637043     1679.1147847289     1972.3234879643
     -305.0336026394      321.4140616199     2     1322.0816255669     1686.0090646845     1981.9257297703
     -304.3646726389      315.6300878084     1     1459.6139371876     1692.1496287835     1757.8437177589
     -304.3779176801      318.5788634704     1     1463.0940077745     1691.2973972479     1755.7683091981
     -304.7012425050      325.8867344023     1     1483.2338637901     1688.0195992776     1733.2767068304
     -304.3055582676      318.7260970135     1     1467.5870287564     1682.2400220137     1780.3293987178
     -304.3146841951      314.6638925100     1     1461.4491878096     1683.7315902722     1784.2202173685
     -304.1665042826      313.6586266551     1     1389.3443653338     1743.6074237176     1817.2225505071
     -304.1330116927      311.9882754499     1     1366.9625756713     1762.8504297411     1817.2699929776
     -304.0978620806      314.5374247597     1     1379.3044510514     1750.2630794893     1795.0253177699
     -304.0739584854      313.7928614345     1     1365.4689928724     1764.7170657618     1803.9096367077
     -304.0822740651      315.0159314412     1     1363.9553686189     1760.6687857273     1806.4619905047
     -304.4456583913      323.4197892167     1     1383.0515902943     1754.8000187238     1780.4972466918
     -304.4357541958      320.4705488443     1     1386.3907417582     1761.8448525379     1777.0250483256
     -304.4114618277      321.4738622612     2     1393.1222018385     1763.2886582929     1764.1451185732
     -304.4410246293      321.1090383705     2     1390.0447377429     1738.2734235705     1765.0044264590
     -304.7156811325      325.1629947770     1     1388.9926343174     1719.0956228735     1761.2826763369
     -304.4090293097      316.4009436680     1     1375.3120221940     1724.4196759670     1800.3126733194
     -304.6472228608      316.4665968265     1     1378.8843238273     1693.0606315999     1808.1566682759
     -304.4766100276      315.1520580108     1     1398.8272300501     1701.1723901502     1766.1289900504
     -304.6318897572      319.7320228452     1     1416.8703776696     1685.4505073810     1749.0302588506
     -304.7373711494      326.0801401647     1     1430.0924718451     1694.7148324407     1738.9575423400
     -304.7022607849      322.5232027942     1     1448.6275843493     1671.0394439113     1724.6039243442
     -305.0353371675      327.2493509626     1     1435.4040271502     1665.3535793165     1734.1475424932
     -304.3352493560      313.8367779815     1     1436.5866332339     1716.0096417939     1783.3388448788
     -304.3574099974      317.7903045242     1     1436.6750530716     1713.3408748749     1784.9629581869
     -304.2649163163      317.3202634543     1     1411.9585226880     1717.6213087889     1830.2585857079
     -304.3918521128      320.1559667552     1     1404.4043761762     1726.5057354312     1825.2213255890
     -304.0415711267      318.3976141486     1     1382.6631180108     1737.4471705213     1853.2554770752
     -303.8596156964      311.2106887917     1     1389.9082553677     1738.9552406559     1850.8521417635
     -303.4910754705      303.5631569427     1     1387.6222507245     1724.3996336028     1900.3582766597
     -303.8575711613      304.8346008805     1     1372.7822849358     1714.2012351369     1896.1565336491
     -303.5451962900      301.6789069642     1     1370.5059058869     1719.7001959298     1915.5899231356
     -303.4653885450      300.9715209902     1     1360.1945451191     1723.4034206162     1903.1490621693
     -303.5255132413      302.3790973501     1     1358.1065824707     1724.3680549984     1916.8870895469
     -303.7636587329      301.4465445162     1     1362.0477236514     1717.3286163382     1926.7326694354
     -303.8093118387      308.5015808415     1     1388.3683012049     1696.5134182429     1906.9888167249
     -303.7782339197      308.1773488535     1     1384.6148949341     1698.4008841806     1911.9896919482
     -303.9013340693      308.8487883544     1     1374.4556234291     1708.0737839956     1888.7892910775
     -303.5992626054      308.8437049806     1     1394.1174500689     1704.1199258333     1888.4549889520
     -303.5302974402      307.8915331373     1     1396.3266053215     1703.1052598666     1887.8701096308
     -303.6251298286      303.7091697326     1     1367.3294746361     1728.3010308697     1888.0405241105
     -303.6395358295      305.4310414927     1     1372.6814503383     1734.6835709756     1881.6598055403
     -303.6141156491      302.7709031929     1     1381.0887425001     1726.1540042066     1870.6445423291
     -303.9913624695      305.9781189039     1     1372.1528999992     1681.1927116694     1875.2293592405
     -303.9487512103      306.6947976817     1     1437.7026281587     1635.9365438540     1836.8449381625
     -304.0055826697      306.2942836942     1     1435.4102478732     1628.2537881740     1830.2514993039
     -304.0607699089      306.9555645220     1     1443.2214478640     1631.1091956140     1825.2487369409
     -303.9528777493      306.9697490234     1     1435.8868079111     1633.6439612047     1879.4489957371
     -304.1188888028      308.7604911724     1     1405.0415835166     1658.0735785014     1882.8041906898
     -303.7884742037      305.3687029433     1     1350.4165603145     1718.1891612520     1920.2910846007
     -303.7705944614      303.9770439040     1     1363.5253398509     1689.5136067532     1910.1495337051
     -303.6971482105      301.9250066054     1     1347.4449744335     1700.1306773369     1957.1185544815
     -303.9159925896      304.3189534874     1     1377.6364947403     1664.5685914757     1913.3024166453
     -305.1230918049      325.0544226842     2     1387.3159657385     1603.5204391397     1984.1552782850
     -304.7109453131      325.7435842652     1     1385.2148545268     1744.0763054922     1771.8656537546
     -304.5224550936      319.7900275868     1     1392.3350471926     1726.2226971939     1766.7362168875
     -304.7454366162      318.8954026022     1     1386.3234905539     1700.8569582186     1769.7964275412
     -305.0323847781      327.1964245693     1     1391.9553525376     1709.2574146750     1750.9988413100
     -304.3927692915      312.0756913218     1     1490.5574426529     1662.5536878349     1731.2366705335
     -303.6538494498      299.1917698197     1     1512.0274109267     1657.6877951882     1716.9560478749
     -303.5385674936      295.6405271826     1     1523.4423908398     1647.6366319110     1696.1430905660
     -303.5178845554      296.2331854202     1     1515.3803019755     1664.5442645843     1699.0595173229
     -303.5084683776      290.9726568991     1     1529.9162174282     1642.3378209153     1706.6015335793
     -304.2462559984      300.6015658420     1     1483.9589643539     1670.2791959205     1730.1210052739
     -303.8135213334      296.1679523248     1     1473.5315380856     1697.1320387128     1738.5217319840
     -303.8725464483      300.2653831025     1     1454.9808460861     1687.6315475986     1769.1358340804
     -303.8723908680      299.4943307975     1     1451.1966363852     1693.7015765138     1765.7496710123
     -303.6697553219      297.3188439201     1     1464.4135805048     1697.3842681360     1784.1157503529
     -303.9976846219      298.2202095665     1     1470.9739715366     1630.1496257271     1836.2932238466
     -304.0021403786      305.3486063392     1     1472.2208920517     1623.1123799267     1865.8178638244
     -303.8705044223      302.5282555095     1     1429.2153714544     1660.1786229697     1866.5795373154
     -303.9082010099      301.0510201615     1     1396.1701616991     1694.3461956861     1875.8498915999
     -303.8915416394      303.9350620307     1     1400.0699492632     1683.1197548703     1854.6767887310
     -303.8733293626      297.8752979553     1     1438.2952751895     1655.2830100136     1823.4979217568
     -303.9987648657      301.6517275961     1     1423.4405399738     1669.9545426621     1828.9764248201
     -304.0136384506      307.4363321664     1     1436.8823005231     1650.8957261905     1851.4984253382
     -304.4431222160      314.0270278762     1     1523.2991903618     1541.1123074100     1836.4748002943
     -303.8091225096      306.4294806305     1     1515.5034917053     1596.7265727422     1810.9435462173
     -303.7134998841      302.2474721146     1     1498.4349753778     1612.5005231725     1803.2816171481
     -303.6831213402      302.2543154130     1     1504.8830993101     1607.0707648902     1809.9302879286
     -303.6316986356      301.5598483375     1     1463.5151764942     1615.9989941347     1872.6817769481
     -303.6497817640      302.3003995080     1     1455.2575976106     1622.7129055167     1869.6790114659
     -303.8283869335      303.3216542107     1     1387.0295037840     1671.8165955114     1895.1107426942
     -303.6928353101      302.5188995886     1     1430.6270801211     1654.6990781966     1847.6700101809
     -303.8940562450      306.9416886796     1     1404.6527024681     1676.6922256992     1879.3187574471
     -303.8305246879      299.6227051798     1     1431.0189407968     1657.1023755711     1842.3011757684
     -303.8583822975      302.6424339353     1     1447.7369926634     1649.9031844403     1812.9739201854
     -303.7896455237      298.1051485035     1     1419.6199622764     1681.4660917765     1821.5546462264
     -304.9325025469      320.3368546167     2     1271.7471257153     1770.8384032199     2021.0252363352
     -303.7525896924      307.4506769802     1     1394.5975889960     1687.4417276885     1886.5211098400
     -303.6845371102      306.4522734375     1     1391.3437248649     1689.7509971816     1890.1972019452
     -303.6253459538      301.6726965042     1     1384.8704548701     1667.4850011924     1961.5152511125
     -303.5929216240      299.4672136251     1     1389.1519283838     1658.7103632493     1963.4423092993
     -303.6119696464      301.6431358056     1     1375.8034128658     1666.0157250395     1966.7799295118
     -305.1687914547      321.1585487801     2     1345.4540992248     1656.1932420694     1967.6161548901
     -304.9935692543      327.5238085239     1     1473.6339445251     1681.1963364514     1762.0717577645
     -304.5236299877      322.4341912059     1     1498.3951003516     1669.7632121024     1738.9320329131
     -304.4739264534      324.9377733614     1     1489.9239010949     1669.7900910428     1733.6802088163
     -304.3007261100      324.0654155478     1     1474.7391367338     1635.1135430385     1823.2536280901
     -304.1269365439      315.2181887297     1     1423.5899828196     1665.7174239159     1875.4793858653
     -304.5089044497      318.7343230288     1     1424.5642439570     1646.3624790112     1843.8537704475
     -304.6517497309      319.8135342651     1     1429.3662367391     1650.9496181089     1787.9237733732
     -304.2176965068      312.0571976364     1     1489.3193573765     1579.7237514808     1787.0221877728
     -305.0326721479      326.8211740181     1     1417.1584908606     1689.6740198793     1753.7089699426
     -304.1909942144      306.9876958575     1     1431.4470647033     1674.8747061918     1805.6056741127
     -304.2157414929      313.8400354917     1     1439.9766687559     1696.5233673182     1791.1629413646
     -304.1506499035      313.3875962405     1     1425.1758169886     1693.4588331438     1799.8822603787
     -303.8428121157      307.9635765326     1     1422.8746574340     1694.9422084860     1791.4803372196
     -303.8740135972      309.7289522337     1     1420.9339553599     1695.2733065308     1806.2593066790
     -304.1729466977      313.1973420745     1     1418.9232532555     1696.6833156316     1808.6610195828
     -303.7536895863      308.2584411444     1     1444.1560437344     1686.4307861211     1797.4453717128
     -303.0972737400      293.1068634475     1     1478.8516582766     1618.9923696173     1841.1485810592
     -303.4459696160      296.4530317823     1     1480.2923230378     1570.8413680273     1925.4066165502
     -303.9257797886      301.5804258740     1     1478.6125801384     1567.9497630908     1901.0485708942
     -303.8518159142      297.0073386486     1     1452.4106349078     1590.3235656696     1885.7207609587
     -303.6144198832      302.1505947996     1     1468.7063471627     1578.0498364890     1912.2029294248
     -304.9301646496      316.9469206283     1     1412.8519270272     1624.2378392560     1901.2357254189
     -304.4308185136      308.3766455900     1     1441.3672922720     1618.5165531957     1852.5178742220
     -304.4240355463      314.6835223651     1     1408.4957689918     1653.3142291759     1896.7515897183
     -304.5980813509      316.9749424924     1     1398.2282821445     1653.9604645031     1916.5342021529
     -304.4805110210      313.4544384921     1     1402.3115537197     1666.4143272386     1872.0436777613
     -304.3238652662      313.1278675615     1     1441.5897736715     1626.3295302570     1861.5769079984
     -303.6512770915      295.4618213496     1     1433.3331292171     1642.3415093518     1876.0026640759
     -303.6542539358      295.3099506305     1     1428.9858062550     1640.7560548105     1888.8075409860
     -303.9269483700      302.0232971759     1     1435.2566137898     1610.1173459854     1936.4278678678
     -304.0151435839      302.0888709939     1     1413.6007318077     1626.5137623758     1932.3305728812
     -303.9675359954      299.4748856367     1     1405.4043473977     1641.5713987808     1921.8476120561
     -303.9481952734      302.0437482955     1     1406.0030476284     1641.5737555231     1911.9275373977
     -304.1779008538      304.6057394476     1     1389.7454572322     1650.8366677668     1880.8476870444
     -304.2191203747      302.8452800643     1     1389.3786530287     1650.8950289879     1875.6417278586
     -303.9243342338      303.1334573295     1     1425.6730653784     1644.2592291436     1862.8856237781
     -303.9175504625      304.2145054002     1     1432.8692342899     1575.8390652140     1923.1364036321
     -303.9168409918      302.5044282732     1     1436.1153885802     1567.3508837990     1931.7200077622
     -304.5858018461      315.9164121847     1     1354.6637714710     1652.7179946577     1978.6155372622
     -305.0498833090      321.3715933636     1     1399.7386802898     1586.0557766612     1971.4982279164
     -303.7425630935      306.6779714823     1     1475.4309055361     1622.2659868415     1825.1709281419
     -304.6522724381      325.8098779655     1     1458.2563531163     1658.2488338810     1782.1669694927
     -304.6414042431      325.5684132742     1     1459.7607678520     1653.8211315278     1779.0735374010
     -304.3116362768      313.5440361174     1     1481.6019488528     1666.9135789722     1730.0009320736
     -303.9174285492      306.1921955911     1     1476.3345494873     1601.8973239033     1868.2640677349
     -303.5863054261      305.2649943192     1     1488.9376077612     1638.6431025896     1781.6391776406
     -304.7329926222      325.9186202318     1     1471.0252831345     1637.7535620605     1739.4861887972
     -304.7270185444      325.8659355599     1     1444.3908250245     1675.7215817829     1735.0865406613
     -304.8657652470      326.3162150754     1     1437.3537778302     1682.8701322251     1714.4292953565
     -304.7112333270      325.8626740695     1     1428.1410947758     1690.2615406260     1739.3840066310
     -304.8601707121      326.3150700926     1     1412.6464712374     1686.3577016335     1750.6932934596
     -304.8508232000      326.1586453153     1     1410.7552391005     1691.9351014505     1736.1376205178
     -304.5958846002      316.1456804675     1     1415.5218307463     1685.0541667658     1747.7070492852
     -304.8461281667      326.1404054419     1     1426.4320005512     1697.8679001319     1708.9134976826
     -304.9852157309      326.9739489974     1     1403.1856262539     1660.4538593701     1772.9050844084
     -304.9880600028      326.8697117426     1     1392.1974708005     1662.6578408762     1788.7899987045
     -305.0321743341      326.8255710682     1     1397.4364508374     1653.2802960760     1824.2072321401
     -304.5348582565      319.0244694137     1     1437.7874381631     1636.2424072151     1891.1526905980
     -304.4047969912      313.6160845410     1     1400.4761769089     1655.6189857007     1857.7219649570
     -304.3831075739      312.5184891279     1     1414.4986483645     1634.0787905315     1888.9122592403
     -304.2344190391      310.6908382010     1     1439.3306515517     1593.3949809647     1920.9411778266
     -304.7399447304      317.6345702200     1     1395.7678355375     1601.9135169445     1948.0318891114
     -304.7481044636      316.3719472990     1     1409.1454943074     1587.3102433921     1938.2989724807
     -304.6555068920      319.8774702595     1     1429.4210518091     1555.1664313659     1947.1338945222
     -304.6572802001      323.3828443145     1     1439.6574052788     1543.2494229161     1950.7617029893
     -304.6963367466      320.5249597045     1     1446.7204862658     1532.7408907718     1967.2311794870
     -304.7208841792      321.0062555600     1     1486.0734533865     1493.9852521773     1967.3970087096
     -304.7426877596      319.7879897124     1     1474.7337662626     1506.4209849050     1967.7852641690
     -304.6753959621      321.3173545722     1     1453.6863422213     1530.5467898809     1952.3613428433
     -305.0312757867      324.7231989850     2     1427.3209042940     1544.3972145425     1959.5510941524
     -304.4940970289      319.5710736806     1     1386.7227681661     1706.6920004156     1831.0657712200
     -304.6617713581      320.5762732431     2     1457.4649008273     1654.2347780906     1728.3816744791
     -305.0294495372      327.4740286279     1     1440.9801002946     1679.1170226357     1706.7341337729
     -304.7314383004      319.1778276257     1     1429.6790713115     1705.7565861677     1802.9505318516
     -304.0345426816      310.6429716183     1     1444.4512628669     1686.0831850811     1818.3829060117
     -303.9546118880      308.2874178783     1     1466.4472251601     1682.4270321315     1799.4605963243
     -304.0062267835      308.4273726801     1     1475.6106634625     1641.0393770603     1787.7971449096
     -304.1260917892      308.0971428519     1     1456.2039436611     1658.8075931285     1842.2711679954
     -303.8178654834      304.5654657577     1     1458.6268250702     1682.7984147089     1825.4260909574
     -303.7835326884      303.9370365503     1     1438.7275738319     1716.3289049978     1856.0013568367
     -303.7676936100      302.8239136625     1     1422.3369904851     1731.3549979081     1834.2517470079
     -303.6734467778      297.4895624648     1     1432.3344007556     1731.5805026170     1792.0602630601
     -303.7338792445      298.8697113110     1     1419.8832587010     1741.8733076974     1800.0710630171
     -303.5114408102      295.7275964355     1     1437.5260809962     1730.7860696130     1781.9388465570
     -303.4685298138      296.2409761068     1     1446.4165996564     1711.4052968487     1809.3148240729
     -303.5442178216      297.2809656067     1     1437.5985615941     1694.2657187026     1856.2879275367
     -303.7321773295      299.5795260466     1     1474.4003686814     1662.1224831238     1836.6936583370
     -303.6318318422      301.9651385358     1     1497.1802413527     1614.0326925029     1861.4718361648
     -304.1862501568      313.2656062920     1     1438.5640758794     1656.4136566985     1891.3632215954
     -304.1948894363      310.5595542657     1     1463.1950754298     1635.6035568765     1871.7099061277
     -304.3279116557      309.3783312845     1     1443.5222045864     1639.4519865470     1880.7382511500
     -304.2494337406      308.0954163369     1     1466.8061186554     1628.0884152988     1860.5644520849
     -304.9732030630      325.2930389325     1     1427.3315840774     1602.0356669674     1883.4887316723
     -304.4756940525      317.7957481280     1     1447.1754686534     1601.6327686920     1894.7956275732
     -304.5119751157      317.5068137857     1     1421.5971131101     1606.6481120044     1928.0224445499
     -304.3497189476      317.0247116677     1     1404.5364558045     1640.3994112433     1920.8239983938
     -304.6901636394      324.2002789921     1     1373.6392577162     1662.3136433494     1920.4755669713
     -304.5875594816      319.9370658712     1     1352.4967382774     1666.6764006081     1951.8126744740
     -304.5955892718      322.6105776905     1     1344.2042526107     1677.4232028415     1961.1236643658
     -304.6543812738      323.1483756645     1     1352.8175393397     1662.8448761576     1980.5316459753
     -304.9592521250      323.1552247975     1     1343.1649752222     1659.8829794792     1994.7347985541
     -304.6944200273      317.1843028208     1     1332.1194551360     1685.2402064196     1964.2592353310
     -304.8078238793      322.7170060326     1     1321.0314307794     1698.1022760184     2012.8068511401
     -305.0337121450      325.3615133779     2     1333.0406140027     1662.7943720446     1993.3613687926
     -304.4108101849      313.2334882182     1     1480.4963259815     1653.3248308749     1741.8979374373
     -303.9929232998      310.5196653125     1     1484.7532907863     1653.0399731663     1753.4285378562
     -304.0464021964      311.0842053500     1     1493.3806875312     1651.5166380315     1724.6994767062
     -304.1105697470      312.6698849251     1     1498.6692749544     1633.9179224294     1739.1124369707
     -304.3081985212      316.4227439836     1     1483.3090421585     1626.0598620178     1756.2325156504
     -304.2664735431      311.2248236218     1     1482.3988327567     1644.3571662713     1759.7464657560
     -304.2228227694      309.6932118819     1     1485.4669088274     1646.5107228451     1746.7931849481
     -303.8310088722      306.4313679054     1     1486.4429752103     1645.2972413054     1765.5608202001
     -303.7443696641      303.0275117852     1     1486.2396723387     1638.5130842975     1769.6446626024
     -303.7183899193      300.9606541321     1     1497.3532234605     1629.1820608379     1754.8378900529
     -303.7305487565      301.4918529229     1     1488.8096691127     1610.0404789126     1780.0466908275
     -304.2049602032      311.6631467382     1     1501.7508299700     1649.3505036615     1705.5449446940
     -304.1859187844      313.2200968749     1     1493.8308867997     1645.2045787299     1739.3001942150
     -303.5477170844      298.5235516520     1     1460.9153231293     1628.0333954109     1834.2254772836
     -303.6423790553      300.6823667542     1     1467.5148824345     1620.2401927124     1809.1368785976
     -303.5035141812      301.6673352230     1     1478.3647292754     1606.8769313455     1841.0504682268
     -303.4722921335      298.6907772269     1     1452.5204275161     1643.5656391784     1826.4991772263
     -303.5777653222      302.4504694780     1     1478.2296353190     1609.7533627057     1813.2607006324
     -303.7656375129      298.1274409767     1     1485.6761058889     1575.1145531103     1824.6662964015
     -303.7281276793      297.7044070534     1     1452.2077178696     1599.7939088603     1852.1630612087
     -303.7661035366      296.1966900650     1     1457.6556140766     1588.2490433604     1848.8757153305
     -303.8249848529      295.4794185369     1     1471.0751619171     1568.6324378130     1843.0260562406
     -303.8414493610      300.1993773843     1     1461.6855376941     1574.3866574464     1847.2365390053
     -303.8394645134      300.0000761954     1     1462.4213927925     1577.0936239485     1856.1407737592
     -303.8495133266      299.6561859803     1     1457.4919472671     1575.6547299128     1858.7153069854
     -303.9938719962      297.6743711494     1     1480.0771424902     1552.9502938772     1877.7503591498
     -304.0907374048      302.6140958901     1     1484.2369270289     1562.2826948020     1853.7066791787
     -304.0460770063      300.6572496015     1     1485.6181373612     1563.1702391299     1844.7433746111
     -303.7548273141      300.3464395908     1     1489.5495423751     1567.5565060906     1810.3265509416
     -303.7338118344      299.4809276112     1     1496.7742226265     1560.5628547249     1802.4718303949
     -304.1520291726      304.6438368301     1     1472.1364578395     1567.8263393506     1859.4899127607
     -304.8069263835      315.8795718490     1     1459.9543169450     1571.5195191994     1864.9077811289
     -304.1611535601      309.7731451953     1     1490.5114696552     1539.0040045791     1892.6378125990
     -304.4151847711      315.9047389820     1     1475.0773055976     1557.0305290020     1908.5475003352
     -304.2360257155      311.1468229511     1     1435.8418307436     1575.9622442302     1895.2768114993
     -304.2561679308      312.3812819790     1     1423.0322640970     1589.6264979154     1925.1735747047
     -304.3947129390      314.5902597735     1     1408.9834124616     1602.2660273140     1918.2979252923
     -304.4032062413      315.3953624724     1     1421.6646646819     1585.9151251309     1927.3751233414
     -304.9606781060      323.1204252330     1     1416.4384380872     1574.4961615555     1982.6775366045
     -305.0378023533      325.3294791588     2     1413.7879334420     1571.7403119237     1982.7896493178
     -304.5799884904      322.2464135137     1     1449.6496579457     1703.5643684212     1719.9177242264
     -304.7506101442      325.3635894196     1     1457.8109843978     1677.3190032235     1713.6356226733
     -304.4514652152      324.5887957442     1     1474.5502696793     1620.5535342676     1766.9549159414
     -304.4221123603      324.2182352806     1     1444.7427090382     1689.3895374650     1735.6806015347
     -304.7082892179      325.2254846460     1     1436.9387595671     1671.0621252654     1732.2912908806
     -304.9913923453      326.8426062492     1     1427.6883515294     1689.9516849589     1708.8665905059
     -304.8608289361      326.3297042909     1     1428.0838654625     1683.6034835379     1730.9805213812
     -304.8584854517      326.3421343406     1     1410.6620340456     1713.3056522301     1724.5481982041
     -304.2621460957      313.2085377297     1     1445.2015954826     1668.4447877513     1726.2373479523
     -304.5674439286      318.5170849248     2     1429.0203559343     1676.8070708304     1716.4974309309
     -304.6350374271      318.9754758106     2     1409.5503992573     1678.0119199126     1741.0273189812
     -304.3532032716      316.3382874922     1     1435.3186017303     1665.9354389388     1727.9572435250
     -305.0298717991      327.7076558254     1     1407.8207285031     1677.1627583768     1714.6992239606
     -304.2854671930      315.8321909415     1     1427.0619062458     1728.9718784850     1780.7149559409
     -304.2561237654      316.1424903051     1     1423.0382075195     1735.2771418047     1779.2189641278
     -305.0119197650      326.9350464390     1     1405.2510089182     1696.7461340636     1747.5109679414
     -304.6746334333      319.7443269826     1     1426.5527616027     1699.6131778520     1734.1729808744
     -304.4042908228      319.9028029567     1     1486.1924204825     1634.8680551063     1749.1027432631
     -304.7446749655      325.8468631717     1     1490.8116720195     1638.5370548097     1722.0437336216
     -303.5345958245      299.0300039655     1     1464.1281535395     1656.8108307613     1806.2342640898
     -303.5898364957      301.4268688530     1     1465.8271838568     1651.1032262477     1816.3306480086
     -303.5346550648      299.9422781727     1     1455.6320825188     1668.2513443654     1809.6496065514
     -303.5437035073      302.4796360041     1     1433.0547604440     1668.5782559972     1837.0291898170
     -303.7441027097      305.3543082157     1     1444.7035960884     1644.6903569530     1843.1198456098
     -303.9754496230      309.1444070623     1     1415.1892613402     1663.3348005108     1857.0475151345
     -303.9023809732      311.5205733452     1     1431.8466477698     1635.0879292390     1864.2240782860
     -304.0510708247      307.8713798381     1     1432.9170346206     1624.7989863286     1883.6765474155
     -303.9234628745      310.7598282279     1     1445.4382227887     1598.1596267381     1899.4694167496
     -303.9549432170      309.7069278505     1     1420.3179126081     1639.5985927185     1874.7283118652
     -303.8576764754      306.4231925939     1     1400.4089423205     1671.1941037832     1874.6833375458
     -304.1948947849      306.3590831006     1     1408.5768822662     1662.7450877895     1835.3998556677
     -304.2059869181      308.9156009599     1     1372.1351588553     1698.0310536796     1862.2898370666
     -304.9870406646      320.4891888848     2     1317.3192325364     1690.1602069322     1974.5145221561
     -305.0286605214      325.3044615439     2     1315.6938978423     1687.7392167396     2000.4903093101
     -304.1259098155      314.2431498970     1     1445.3278993516     1659.3363771660     1838.7435925806
     -304.2040256624      317.1000923280     1     1460.3903677996     1651.3292973054     1840.8402471450
     -304.1265215294      312.2702172532     1     1469.1921274385     1620.1055930101     1865.1325540363
     -304.1941592386      310.7600330118     1     1444.9544655284     1651.8581735294     1869.8158784915
     -304.2387538544      310.5803344122     1     1477.5329487385     1631.2456101744     1866.5247192271
     -304.0704319831      310.7991766096     1     1490.9735416535     1608.1039347966     1892.1673997534
     -303.6817561540      303.1209967378     1     1513.3115157899     1591.1934374007     1870.6597282942
     -303.6781037628      302.0243006694     1     1522.3470991587     1587.3991122366     1854.1478079430
     -303.7373343248      305.9686343300     1     1557.4875514600     1567.6683438783     1829.5451069335
     -303.5386288821      308.8711590272     1     1549.4637521012     1576.1920749393     1833.2736735437
     -303.2797121365      305.6008469589     1     1542.0541887388     1597.1621705600     1849.5969173508
     -303.4914328474      305.7011417727     1     1548.1684213349     1583.9273704060     1826.1302534235
     -303.5657745317      308.7830617676     1     1546.7848341770     1575.4246253496     1834.8327400606
     -303.7941917744      314.3361395102     1     1545.4254081154     1574.0501992354     1841.1656792921
     -303.4859641804      306.7680687646     1     1530.5284915427     1595.4727284017     1833.2829786022
     -303.5122195052      307.0482899948     1     1491.3788893581     1613.4164826002     1878.4821249390
     -303.5565870112      303.4555289931     1     1488.3653211301     1596.9742326014     1867.7838818557
     -303.5693005310      299.5951218718     1     1511.8302446369     1580.3497695656     1857.8821974251
     -303.5345701154      302.1889422376     1     1517.1214966149     1585.6520253934     1858.3575954511
     -303.5225523378      301.5623051528     1     1517.5367577609     1566.0944140170     1864.8718610897
     -303.5091283532      299.5985235655     1     1520.4708809638     1556.5357560901     1877.5745431349
     -303.8288905727      312.9375584961     1     1530.6220192762     1566.6165384053     1856.6959065782
     -303.6594229423      306.2315833652     1     1452.2123347418     1611.0248364682     1922.5000925200
     -303.7596832014      307.1717777250     1     1447.6147031863     1618.2018764500     1917.5233014410
     -303.6122905671      305.5379999858     1     1446.2667209931     1617.4387381411     1917.1740647423
     -304.2711160582      319.7527741892     1     1508.3718084235     1549.2263136263     1891.0163586832
     -303.9887347579      310.5383554170     1     1484.7775992779     1552.7288464972     1902.8777258335
     -304.1295644844      312.1984832720     1     1510.4827159324     1530.6616701078     1906.7472775021
     -304.3424125376      319.7722409012     1     1491.0884638756     1534.5336841674     1920.7519299200
     -304.3357959488      319.8156557355     1     1491.2035038566     1534.9028757779     1920.2790298847
     -304.2160994664      316.2667546611     1     1479.7774725733     1535.0837569706     1973.3998037694
     -304.3279933640      316.3824540566     1     1463.7320432388     1550.6802970425     1971.5566686629
     -304.3364667419      317.4917345342     1     1452.1051200851     1554.0588967391     1954.0411525323
     -304.4449293910      321.8223169462     1     1453.2345553125     1552.8770652520     1958.1867244607
     -304.4796245578      322.3361437233     1     1435.3636379477     1573.3246308650     1972.0273357320
     -304.2628912306      312.9653260029     1     1449.3616553564     1567.9881147749     1954.6329347159
     -304.7015794035      320.4413460115     1     1447.5472706599     1539.9240935474     1960.8145715666
     -304.7680654900      319.7173826750     2     1454.3518460493     1529.6617401033     1953.7302016464
     -305.0421783204      321.6009896822     2     1432.3707052348     1557.5028807822     1964.4753245591
     -304.9363134690      319.6700302624     1     1492.2729901760     1651.3784977524     1705.0002988441
     -304.2103424074      306.4383250908     1     1486.6116885498     1628.8982827477     1762.1338894670
     -304.0406574209      304.1970558796     1     1465.3692274863     1648.7653425557     1791.0436043349
     -304.1564296566      311.6114571483     1     1474.8038797175     1710.7142428422     1733.5696117678
     -304.4352176199      305.8540708748     1     1437.4208319453     1638.6942302937     1831.4268355484
     -304.0459232341      305.3801429984     1     1444.4390951589     1667.9598550768     1813.7290649702
     -303.7866612707      297.5997520404     1     1443.6625431172     1686.9603894688     1805.2190783057
     -304.0431868889      309.7999142765     1     1493.4588988176     1585.5209627164     1792.3499595096
     -303.6691007013      298.1932668664     1     1465.6044715600     1642.1257880294     1807.2875774101
     -303.5322011286      298.2185223535     1     1449.4033431181     1636.0556183627     1837.8206992598
     -303.3924061127      292.3655440555     1     1428.3755521810     1662.5163377670     1844.4988068838
     -303.3926501308      291.1490810284     1     1419.1035591416     1674.1521824000     1839.7524950059
     -303.4107145459      298.1659546292     1     1414.8523438456     1695.5862667519     1842.3114999897
     -303.5455304882      303.0009771061     1     1409.6695105933     1690.1597212599     1874.9589894017
     -303.4712042183      300.2829162793     1     1438.4718223746     1676.1991755234     1836.1537216869
     -303.6428753230      294.1387580829     1     1453.3371117862     1676.4459343980     1772.9043741262
     -303.6163539227      295.3660162093     1     1408.3109565048     1706.8661358860     1834.8402091402
     -303.6491991156      296.7447220830     1     1401.8535415580     1709.5108377286     1838.5895002679
     -303.6314918463      297.6997976262     1     1411.6006482620     1706.3232040356     1829.9373141203
     -303.6366371887      299.2949114923     1     1411.9019995890     1682.5621429847     1841.9312240260
     -303.7890568862      301.5992487074     1     1424.8952259307     1654.8728055777     1858.3178373136
     -303.8797999366      306.9226861935     1     1434.5459959487     1642.5090891658     1863.0594302901
     -304.0082999047      305.1109893318     1     1435.8788176320     1641.7011175769     1855.0018384665
     -303.9795436801      299.7082933636     1     1437.9891507246     1639.9517604899     1847.9427165361
     -303.9225838160      300.8095179622     1     1442.5177988624     1615.2781369670     1869.2460330484
     -303.9439688224      305.5710507118     1     1435.3500523062     1625.9220946698     1884.0326704567
     -303.9127934320      300.8027027188     1     1411.2459116911     1648.8737261319     1889.6831850551
     -304.0140330188      303.6218914148     1     1414.8847769838     1647.9720628719     1890.2632822686
     -304.0005099087      300.7413593064     1     1402.4986751605     1665.4380824000     1892.2120061983
     -303.9942892509      304.3006893686     1     1397.1655855531     1678.7277947962     1890.9342584213
     -304.0402410078      305.5246768220     1     1380.8048980218     1692.9547731359     1901.3467668220
     -304.0291660282      303.7089180699     1     1387.7627054744     1687.5668705225     1904.3540745594
     -304.8755204887      320.6380998389     2     1380.5327845732     1628.8582881929     1983.8224476702
     -304.8582586227      320.5410079713     2     1363.7789541255     1654.8654820227     1992.6154129508
     -304.9079561377      317.6055308413     2     1363.9031051327     1660.2704609987     1986.2155047505
     -304.9285435117      321.9444186045     2     1352.7122377895     1660.2447918084     1995.6237122787
     -305.0625632755      325.2966893438     2     1379.9137143252     1616.3541221350     1993.0353740242
     -303.7369001424      304.8550390172     1     1453.7734798713     1663.1705034063     1776.9544629364
     -303.8641229453      302.5266634578     1     1431.5264931286     1673.9268073248     1814.5820825827
     -303.8259019647      298.4035024874     1     1442.0659611907     1683.3478148009     1774.4649358198
     -303.7529955254      300.2671181054     1     1433.2811693233     1685.1909160436     1779.7139142106
     -303.6320479670      303.6295975278     1     1381.1974291393     1705.6051393237     1859.7483667397
     -303.4701323058      301.0574272571     1     1399.7125044717     1718.1055269489     1826.9613022197
     -303.4464537106      297.0481226222     1     1402.2487841426     1702.4554729703     1844.6442561856
     -303.4109273881      299.0170092979     1     1418.3365485201     1692.1785383834     1825.7643071804
     -303.4232544036      298.7442024451     1     1423.3778866932     1681.2685535725     1834.9204826738
     -303.7770132056      301.7391627155     1     1421.2483228517     1634.2729104890     1846.0200133180
     -304.4518011102      317.5471397006     1     1355.7531613510     1676.0892891679     1953.3602368824
     -304.9828593382      320.4813533570     2     1329.8516015991     1674.8530040014     1971.6755033870
     -305.0265288857      325.3306919977     2     1328.0133792453     1672.5834113590     1997.6336182250
     -304.0693587190      310.4039958311     1     1437.6059250300     1724.4517372407     1798.6552709563
     -304.1170108233      315.8324305435     1     1447.2193401227     1704.0951113389     1820.4690847282
     -304.1273594872      313.3210478936     1     1449.8814317343     1708.9906628469     1781.6984340083
     -304.0653911102      310.1397522608     1     1479.8659387628     1690.3752972200     1731.0756815497
     -303.7240097073      303.7017013291     1     1456.2086645681     1687.6366907941     1785.6342621529
     -303.7358594933      301.1438249517     1     1459.1213585861     1667.0776470282     1782.9355207450
     -303.8845056677      304.6388644592     1     1414.3179850479     1692.6114995442     1795.5969379235
     -303.9975474412      300.3293606569     1     1447.9872203835     1675.2158253146     1751.8077366827
     -304.0670151821      305.0299698695     1     1436.3726696779     1639.7574821109     1804.1756173171
     -303.8256976263      300.9225075658     1     1473.7318186847     1624.0407776456     1799.5574212962
     -303.7448841992      299.6178463682     1     1486.2336853953     1591.9295715451     1826.9685202279
     -303.4898312561      298.7794535283     1     1477.4128095373     1612.8096688748     1863.2020943393
     -303.4145523888      295.3139314311     1     1472.8047026971     1621.4473846790     1839.7420853569
     -303.5418997923      297.5395413654     1     1467.6940250891     1614.8595385476     1859.9384367690
     -304.3384789586      311.1716591784     1     1448.2925273088     1569.3959983245     1925.3135658966
     -304.3987019640      315.0261040747     1     1459.6921607587     1541.5767164845     1944.7926855386
     -305.0114748883      324.3618767277     2     1424.6098787973     1543.8399227044     1955.0587264741
     -304.8910366861      323.3317534322     1     1445.1944398984     1523.8562221297     1947.5049867122
     -305.0411390479      324.0134977879     2     1419.6122573351     1555.0718431889     1959.8363902487
     -304.3952043391      323.9195398618     1     1467.7683581627     1636.8270386750     1828.4047750774
     -304.0251224160      310.4435250576     1     1455.5371776607     1612.5711205350     1886.2437104413
     -303.7800226324      302.6164819407     1     1485.3069680131     1586.5756339891     1861.4555794249
     -303.6102020531      300.8325414768     1     1514.2717867929     1573.7877263535     1830.1724288994
     -303.7724874404      305.5855387735     1     1466.2361757863     1618.9165630750     1864.5668197484
     -303.9336080705      310.2292584012     1     1447.8030593835     1612.3044284713     1907.0211751312
     -303.5795402816      303.6005403321     1     1510.1819248131     1582.5056959756     1832.5749613437
     -303.5587796239      300.8888248131     1     1512.6533562696     1579.6008260748     1820.2909917684
     -303.5568340155      304.3206093577     1     1498.8281384735     1595.9911558461     1863.1126898664
     -303.9399034795      305.8566095730     1     1486.6620014323     1574.0365502790     1873.5651157971
     -304.6941512439      320.7721766934     1     1441.1163404426     1540.0317305585     1968.1999839549
     -304.7138086628      319.7014966628     1     1446.1538630164     1536.2803528924     1968.5117858238
     -304.6464828637      320.9442093322     1     1428.8497599118     1556.7901344651     1952.7002423937
     -305.0015307886      324.1062865044     2     1405.3825614000     1568.2508907886     1959.2410416078
     -305.0248578184      319.7741696169     2     1405.3822983203     1572.8645057860     1933.6132353264
     -304.4557380222      317.6026621723     1     1471.5900411876     1667.0653809539     1705.4145906994
     -304.1744215487      311.9999341543     1     1487.8314562564     1654.8096742216     1671.1355764660
     -304.5542755067      317.9743539517     1     1443.9581557321     1651.7584628899     1741.0128765197
     -304.5671804887      316.3868605714     1     1453.6016874985     1641.2465815381     1747.0631900840
     -304.7670677698      321.8319714668     1     1439.2393551940     1624.2161837252     1772.4418757963
     -304.7392525997      322.0072115327     1     1434.4906740795     1619.2671601280     1783.6929754394
     -305.0112765174      326.8866228076     1     1402.8753519092     1641.9230090021     1812.0117179083
     -305.0352390976      326.7463199465     1     1377.9689701607     1672.5489010321     1828.4825394012
     -303.7412703345      303.3020778213     1     1391.7783069981     1725.6404526951     1832.3435734783
     -303.7871463414      303.0869546668     1     1395.4903374693     1715.2335052835     1818.7875638963
     -303.7706203427      301.6455603201     1     1403.6673987488     1710.0892029383     1808.8026959297
     -304.0996299806      311.2682133311     1     1372.5304377103     1726.7069404569     1841.5322824721
     -303.9634834426      297.3593367658     1     1320.6615991638     1809.4058646026     1897.8212387974
     -303.9759512477      298.0808801529     1     1320.4073143089     1809.6575880550     1896.5170814326
     -303.9760416598      298.7408135926     1     1323.4286223029     1802.7772746364     1891.3802848025
     -304.2555211144      301.4765610855     1     1254.3068428137     1833.1320223759     1954.7377645227
     -303.9876052653      302.4034941228     1     1302.7604126102     1806.2287056318     1939.0538694558
     -303.9732088111      301.0850312205     1     1315.9345932248     1799.5815399634     1909.4439542838
     -303.9756262804      304.9169165584     1     1312.5404588549     1765.2646035597     1932.7629638826
     -304.0020157852      304.7707017239     1     1301.4374472960     1774.1702971153     1950.4865396589
     -303.9975096991      302.8775747987     1     1379.1688971739     1662.5379895776     1965.6672849705
     -304.4979502574      309.4859399793     1     1322.5827956849     1711.7347835514     1960.0257861422
     -304.7015894295      313.4742777237     1     1320.1393799478     1712.8220437466     1955.3170168816
     -305.0361491211      321.3176662438     2     1300.8689756692     1711.3432977687     1985.9128158076
     -304.8779941664      317.2565169527     1     1306.2629919378     1709.0634304244     1984.4613606158
     -304.8782701271      317.2651923830     1     1309.1694723339     1705.8220217652     1983.9564593866
     -305.0032534361      317.0009031559     4     1281.9580741069     1744.3007350346     1982.1854041317
     -305.0266015367      321.3202264357     2     1283.1185508763     1738.0175907312     1994.5336461011
     -304.5818430322      315.7357239652     1     1391.9297347985     1759.2146238675     1793.0520373357
     -303.7267999523      299.0317998473     1     1410.4174290414     1695.8318339003     1842.2977120473
     -303.7283772924      299.3576517548     1     1407.5493012816     1699.4908101308     1848.0360733384
     -303.7204610643      300.3218099833     1     1396.7922516502     1715.7143014048     1867.7060028976
     -304.1558511872      308.1722131230     1     1388.6666901537     1699.7943430578     1885.6884933477
     -304.3274511499      303.1674788746     1     1351.6667841276     1723.9675900326     1882.3320545731
     -304.6142380746      308.7865417237     1     1383.3458396790     1620.2155922857     1925.6062965255
     -304.4411753055      309.5494955313     1     1361.5876130167     1666.9946050519     1890.7299798442
     -304.2577639840      311.0636084829     1     1374.2280909458     1663.1582470157     1895.3858560428
     -304.8750968171      317.3596827465     1     1330.6600439486     1680.1503261116     1979.9871423836
     -305.0262093575      321.3757446621     2     1305.8000017246     1711.5003338584     1990.7805046126
     -304.4809924441      312.7886276297     1     1410.8239491636     1709.1391522494     1838.4432673351
     -304.1194193770      307.1218572652     1     1435.9646416505     1640.5508289587     1868.6509013080
     -304.3133385478      312.2154785090     1     1398.0141756330     1663.7806664257     1903.9305306563
     -304.1058908009      309.0266018560     1     1396.5459346153     1698.3744724929     1853.8908533532
     -304.6430218640      319.3260155936     1     1300.0302643836     1721.7142076932     1994.5892370397
     -304.6456937314      316.8183668179     1     1284.1177042531     1747.8964386596     2012.0612722009
     -304.8039574903      320.5404137954     1     1289.4018877617     1746.1792710596     2028.0159179796
     -304.3928743572      314.7751108378     1     1299.2587510564     1729.7318006373     1992.8509702236
     -305.0241018066      325.2468066710     2     1299.9644123850     1706.6692443279     2003.6077702876
     -304.0970948395      308.1930542663     1     1434.2174368036     1701.6825775211     1823.9842915909
     -303.9813167841      307.9409392253     1     1434.4431953731     1714.5088279785     1816.6762888313
     -303.4184583752      306.3702697728     1     1457.1525459084     1687.3732851084     1838.9150812060
     -303.7607788043      305.1740078513     1     1451.0533186491     1681.5886336920     1840.6671906175
     -303.8726079792      310.8273582342     1     1427.8589675493     1684.5330752790     1880.7736210292
     -304.4349597629      316.2783040445     1     1434.2433687923     1565.7855741015     1989.2738586655
     -304.3454853040      315.0499995713     1     1422.2765541267     1575.8082990125     1985.5321269832
     -304.3458375956      312.2619950457     1     1429.3024583062     1574.2688798625     1959.8994612438
     -304.4579387705      314.5528366035     1     1415.3692246403     1597.2383780992     1968.9292502995
     -304.4734986257      317.2277288052     1     1409.6669684624     1597.4277225694     1991.9380541849
     -304.7606115635      323.7841845988     1     1401.3417587446     1598.3616389997     1991.6645463536
     -305.0277267875      324.7692667730     2     1385.2384148806     1594.0665598410     1966.8053279056
     -303.6914065594      304.9376293070     1     1465.5802253411     1661.7459804453     1818.7105943766
     -303.5049953241      305.3202430849     1     1439.9182063072     1699.2290402741     1831.0268869108
     -303.3917213994      301.8608960332     1     1424.6735684423     1687.7394216909     1861.4372017878
     -303.5002807486      301.8663892986     1     1412.3497922170     1696.0533651541     1886.6422074774
     -303.6740547657      306.5015887085     1     1386.3861634372     1742.5793345950     1871.1497643027
     -303.5547481316      303.6657474837     1     1382.9910719718     1723.2158319958     1914.0087518212
     -304.8068306012      324.4963948113     1     1325.7266430060     1692.0934869052     2032.7586971735
     -305.0235780782      325.2626785085     2     1344.0207709917     1656.2166264053     1997.2076860058
     -304.6465823806      318.0206180231     1     1383.9562791825     1622.7653908516     1979.4498321834
     -305.0234595314      325.0846560236     2     1347.7970396293     1647.6760062965     1992.1616334960
     -303.6024390985      298.3806778534     1     1422.4150001610     1718.1797282837     1821.7210744964
     -303.4592873366      295.6458021269     1     1436.5044302054     1646.1753794277     1884.7867677409
     -303.5840421565      298.6782060944     1     1440.6255973870     1627.3429064599     1898.7542374089
     -303.5727234429      295.8947344755     1     1438.4922340457     1664.2164035992     1843.0168396957
     -303.7091670589      292.6666278687     1     1458.7896646191     1638.5667300027     1846.7593227866
     -303.4232866138      289.6800360171     1     1433.1434657695     1670.1337312481     1816.4202833352
     -303.4502309215      290.6893581807     1     1430.8504069932     1674.7545765438     1820.6831812677
     -303.7847932358      300.0515317721     1     1401.0213684139     1704.7091325984     1820.9294763405
     -303.8034449822      300.1187888529     1     1413.2802041333     1693.5256797705     1798.0085457310
     -303.8161918298      302.3979294398     1     1415.2253569065     1688.1891347634     1803.4304300372
     -303.5598451046      297.5643716306     1     1432.3924358780     1679.2433190305     1803.3373627643
     -303.4837153076      296.0860216146     1     1430.9708570969     1689.9051495174     1797.0302841151
     -303.4904457391      291.6265837674     1     1434.0940383330     1682.5399015537     1795.5482010684
     -303.4215259020      291.4089379966     1     1424.3038118781     1677.7246864396     1798.5473977462
     -303.4449706865      290.5862931423     1     1427.5565616398     1667.4002813476     1797.1866028980
     -303.5433979617      297.6584707644     1     1425.2033970173     1669.2192738525     1809.3634862027
     -303.5032835589      293.4593760791     1     1424.7573823360     1662.4248353894     1813.1571565202
     -303.4101831508      291.0393312075     1     1449.0085238564     1626.6139811354     1804.8867149322
     -303.3962544977      287.7155599423     1     1447.1344586567     1631.0524352860     1807.2969104311
     -303.3016718655      290.0112144071     1     1432.0865214318     1653.0658996260     1808.1647951202
     -303.1430185010      295.4655473934     1     1419.1390631083     1693.5358174266     1856.2119792683
     -302.9285020025      290.7090967011     1     1404.3005345366     1690.1736293059     1885.4997192324
     -303.3603190614      297.7262093069     1     1394.1294595691     1697.6242079200     1863.9139013439
     -303.3273281975      298.7401808901     1     1388.9630107627     1703.7093709882     1874.7244187979
     -303.4749556243      301.9314632068     1     1396.6395285841     1687.3912307304     1853.0126238680
     -303.9890639501      305.9253197491     1     1403.0920189932     1645.7562874950     1887.4616317474
     -303.9493953238      303.2234876156     1     1397.8684854702     1670.2740584898     1893.1575242397
     -304.5033324484      316.4628933424     1     1364.9737322569     1650.1216775043     1974.0997732837
     -304.0775419188      307.6914634620     1     1394.9323725274     1712.7260674548     1827.7813694767
     -304.0467519830      307.0119936120     1     1410.0124661120     1705.4871545175     1802.5695329845
     -304.3777546950      314.2349484561     1     1436.0788859958     1689.2597717566     1773.8673630575
     -304.0569640309      306.7221036643     1     1441.1647192313     1629.4426279565     1841.0862262603
     -304.2911001655      313.0095997278     1     1426.1999393429     1633.1681829182     1866.0124468953
     -304.1702413557      312.6040566108     1     1437.4275921433     1653.8790079506     1842.7324663090
     -303.8984821088      301.4944105393     1     1448.5023144299     1649.1068976444     1814.5246773519
     -303.8986859032      302.1210530051     1     1453.3541612466     1642.2977049430     1821.0081767349
     -303.9409763607      304.9323481369     1     1451.0069861253     1657.4389934936     1802.7427778543
     -304.2404178950      304.2376896373     1     1345.4501896542     1675.2546617278     1971.0447581027
     -304.2707130571      312.8973548194     1     1337.1117637345     1680.0350031838     1992.9389178287
     -303.8004959100      298.7040015910     1     1426.0386787857     1643.8471951361     1829.8599030847
     -303.8659087270      298.7950695268     1     1410.7069947824     1653.2991872288     1836.9710098458
     -303.5677246715      301.7104988552     1     1424.8472563898     1656.7484068069     1852.4559288722
     -303.7812536206      302.8392701528     1     1416.8801482072     1659.8223454483     1848.1403840797
     -303.9049201043      303.8921521858     1     1453.6652097454     1639.0214034815     1812.5401105435
     -303.6409391861      295.7547143093     1     1448.3399699249     1630.8362568554     1822.5570934511
     -303.6585637322      298.6930334276     1     1437.3931857758     1636.9856457342     1837.7169488236
     -303.6265074607      298.7900676430     1     1435.9603615988     1627.8710047556     1864.0764322499
     -304.1532936464      309.5852185762     1     1401.1674749942     1613.4522632184     1932.0540247077
     -304.4580401960      311.9866072888     1     1443.9108605115     1617.7486188166     1897.0179528420
     -303.9532428299      308.7742738864     1     1429.1230726303     1677.6562948318     1868.1874152398
     -304.1792906665      313.6643207153     1     1443.1201666982     1652.6433264695     1844.9889004064
     -303.8936032823      309.2521683361     1     1472.7926659178     1637.9499455422     1831.2605127232
     -303.8779223098      307.3916740983     1     1468.9066154363     1652.9902495474     1811.6283201820
     -303.9232807786      308.4819750244     1     1448.4494306334     1666.9245075889     1818.1234004516
     -303.8558612010      304.5045670472     1     1456.1496663737     1664.7592800662     1821.4010975740
     -303.8532449060      301.7766629674     1     1452.3991148058     1663.7557769283     1821.9039655921
     -303.8542536133      305.0227017722     1     1459.1132224287     1649.9135644485     1834.2481969485
     -303.8755271796      306.7449371059     1     1470.0540982379     1642.7400073113     1824.8408201929
     -303.8756278786      306.7246470919     1     1483.0987783028     1626.5718993913     1822.4205751747
     -303.8381201526      306.1395870577     1     1435.7385188405     1672.6553595550     1828.1265754849
     -303.8942541213      312.1514528482     1     1351.8313108706     1731.0644772265     1965.1543828310
     -304.6150124621      315.3655987981     1     1467.1697181706     1580.3299363673     1917.2290530175
     -304.5754239583      315.2010694988     1     1450.3286403524     1550.4809645880     1990.0472327508
     -304.5073089700      319.3202361458     1     1439.7584120514     1563.9452957180     1932.3936970040
     -305.0309637660      320.3602549008     1     1454.0600609356     1523.2378950191     1958.7223706783
     -304.4959008858      321.0758707071     1     1417.0296056365     1718.1724161373     1792.5199874177
     -303.7375247387      311.6471769642     1     1379.4809832101     1713.4668698114     1859.4992094525
     -304.1329346710      314.9866834986     1     1404.3687440854     1698.5988877572     1832.5701628403
     -303.9055676529      312.7094064883     1     1425.1552936995     1676.9219746875     1810.3418255016
     -303.9996088380      313.6111347124     1     1415.3184583251     1693.5646629611     1813.5806013684
     -304.1281909688      310.9475325170     1     1393.9841829782     1677.5848329389     1888.5006405061
     -304.5599127624      319.9876675567     1     1456.5333281702     1634.1305025079     1877.2939300392
     -304.4169746069      317.8602983592     1     1430.4025166046     1651.2706539697     1893.2916733824
     -304.6289324530      317.0518203528     1     1422.5105356194     1622.0651582821     1908.6769902860
     -304.6523165484      317.4577954701     1     1418.5275150490     1606.7429184754     1928.6174591802
     -304.1906575025      312.1359698697     1     1397.3823106332     1628.0394605533     1930.7170864094
     -304.2516656625      312.8578742544     1     1404.9290287681     1621.2569168159     1922.1419037396
     -304.5425183422      318.8653090786     1     1397.7323656072     1626.1241741748     1915.6534653701
     -304.2982611884      307.6533450748     1     1328.6846695758     1701.9432487917     1946.6059058769
     -304.4951219166      313.4821185257     1     1295.3097040838     1737.5984248600     1960.3771638863
     -304.6795922185      315.7382917239     1     1300.5174853376     1740.6445521265     1984.0691807848
     -304.6786592664      315.3895230238     1     1301.0478094914     1740.8149339180     1978.4786806003
     -304.6741583106      318.0380052853     1     1301.4398471049     1733.8002694470     1991.4786289672
     -304.9173134623      324.9523824037     1     1277.6821119734     1751.2197692110     2028.7670457566
     -304.6316777001      320.5667567078     1     1282.8394198101     1743.4778386486     2029.4264797687
     -304.9177038343      324.9330018461     1     1275.7959097626     1753.3865471925     2029.0237895212
     -304.6377382787      321.2394599992     2     1281.6473317811     1744.6979328776     2028.8679556175
     -304.6536124683      317.0575897434     2     1282.9347073827     1749.1718925673     2011.2342021827
     -304.0973960774      311.1308699796     1     1453.0133251555     1677.3393971793     1815.5718463003
     -304.1150365314      307.0709955973     1     1456.8088807369     1662.4906196292     1832.4936321191
     -304.2634141939      310.7065170439     1     1443.8107892398     1697.2440851729     1812.5644005995
     -304.1772368916      308.0727858096     1     1396.0539689361     1714.7428052206     1846.2078159288
     -304.1282785732      305.0604985800     1     1437.3325154863     1644.0596317950     1872.3223766184
     -304.1311305890      306.5839252942     1     1431.8727188592     1645.2057335886     1884.8572471422
     -304.1064521108      308.1411179511     1     1454.7181720928     1640.6854094423     1856.0310111742
     -303.8842417034      304.8969727958     1     1431.1481287298     1655.1443940174     1835.6540440657
     -304.4810244867      317.7773081225     1     1437.1201810972     1598.8434926679     1945.4105541496
     -304.3521008878      310.1932200507     1     1425.1943485038     1609.9443905514     1929.2654544326
     -304.3133733286      312.2705964499     1     1390.5150288514     1653.5530402533     1934.2072789623
     -304.7910464152      318.0729785999     2     1483.5018383761     1546.0014725448     1936.0077067154
     -305.0237715465      325.2248723871     4     1488.0718148925     1496.1531956223     1980.9194428047
     -304.2662624930      309.3467097255     1     1469.5623780482     1707.2660037692     1776.1140248128
     -304.3197512525      308.5866141886     1     1466.9964635102     1722.6333890611     1761.8548955591
     -304.4447192329      310.8125568526     1     1465.6421691190     1644.4655843915     1862.0113235518
     -304.4490510160      308.3104746125     1     1485.7803863731     1629.3691312567     1867.3027794378
     -304.4814027010      311.7685888204     1     1439.5777506751     1681.8533178012     1823.7651616771
     -304.4150633086      306.7756998290     1     1431.2810212896     1701.8789890264     1805.6107054100
     -304.2369390769      305.5414631569     1     1398.1747210390     1751.8295662813     1780.5169286725
     -304.4412593387      309.1839725230     1     1363.6082915550     1752.1276050895     1830.7895515931
     -304.0787911733      311.8530967502     1     1343.4857751707     1735.6062714798     1903.6518582048
     -304.2195864010      310.7223502446     1     1335.4166813571     1738.8097425293     1914.6188687580
     -303.9373044221      307.8532207979     1     1341.8823002362     1711.6145281362     1913.5189228458
     -304.2361283385      314.3716981200     1     1321.6733334543     1715.7687481123     1952.7381711329
     -304.2533655869      311.9896484165     1     1332.6288168887     1707.4311747916     1945.2684893914
     -305.0236014800      325.0838607890     2     1388.5278819540     1603.1785770318     1988.4695620408
     -303.9822609788      310.2808570870     1     1405.5559228507     1699.4944707288     1830.0897817755
     -304.0005848599      308.8004441377     1     1427.9759959102     1675.3283814953     1808.5443582313
     -304.1228932069      306.7742458599     1     1416.0011548472     1664.2108808952     1806.3177597699
     -304.0943141654      300.8596041694     1     1379.0700987474     1693.5756371866     1854.5104236975
     -304.2595688786      303.5542179443     1     1351.6600506334     1723.3463487634     1870.1519544316
     -304.1962942066      306.0102509258     1     1354.5743617930     1695.1300543480     1897.6608589276
     -304.2432921345      304.5447885256     1     1374.9088330966     1684.9821547855     1846.5225372283
     -304.0100657900      299.0673839785     1     1388.8991381832     1648.4506551387     1882.5338379608
     -304.7979142619      311.5345259150     1     1421.1923068206     1579.6702552587     1895.6261595843
     -305.0190315781      315.6514286615     2     1398.4285773478     1599.3998077510     1937.0583510723
     -304.0623279610      314.4998451127     1     1365.9257823716     1760.8450599984     1832.0064409873
     -304.0358285577      314.9578662791     1     1377.4124680475     1744.8719661316     1835.8907001449
     -304.1318872542      313.2772527840     1     1352.8031826644     1779.2235608317     1866.0971132885
     -304.4965218063      317.8379387750     1     1365.5713260897     1756.5025478713     1832.6898901853
     -304.1363503361      315.3589953330     1     1365.1285180132     1761.2061724154     1867.9883774379
     -304.2143338083      315.9281755500     1     1369.1578660175     1754.6053775705     1865.6126861953
     -304.2052116574      315.4354382474     1     1356.2420397872     1773.5129582366     1862.8642759693
     -304.0619763968      313.9248773098     1     1382.2142224089     1742.0974855073     1826.1961684706
     -304.3070802649      317.7385213650     1     1364.3003722324     1756.1822714446     1837.5275471015
     -304.2203654262      312.8874806670     1     1370.2313746953     1749.3857336857     1870.5206355195
     -304.1572549637      308.8095530116     1     1329.8507265862     1793.7006049833     1893.4639893408
     -304.5412293116      316.6136117315     1     1290.8702111854     1744.5787647761     1996.7928191495
     -305.0255688939      321.2890591927     2     1307.3683744990     1710.0492632077     1990.6819319675
     -304.1557019541      319.1380359599     1     1466.9715514316     1698.8547338244     1799.9216753845
     -304.5641068118      322.3788475946     1     1462.4380232339     1680.3613558131     1784.3220992819
     -304.3173047934      313.7914054193     1     1445.4073377170     1708.5471435553     1792.6102912873
     -304.0782937461      309.6578197651     1     1458.3791440922     1719.6427103250     1785.1596494500
     -304.0900558289      310.8295845277     1     1459.8416768271     1719.1481026673     1785.9526886382
     -303.9364348252      306.9948695942     1     1444.1413117063     1736.4213421637     1796.7827148423
     -303.7289028356      306.1935475190     1     1437.6415687500     1709.7900593391     1843.0184319022
     -304.0144041624      306.1840867249     1     1403.1780489454     1701.0910901053     1847.4566911566
     -304.0302430219      307.8441520186     1     1380.1021323118     1717.4542856704     1848.4043599287
     -304.0112243907      303.6686599433     1     1395.6908660147     1711.5685444821     1862.2453250496
     -304.1795275636      308.3933286214     1     1376.2234193160     1708.5964078741     1883.3422545520
     -304.2164859496      308.2375517896     1     1391.7886642735     1684.4464353123     1889.6653549857
     -304.5047177461      313.8606405178     2     1384.8519662619     1703.2158761791     1890.1879131889
     -304.3926504029      314.5104925607     2     1363.5066661832     1721.3350443562     1902.7233368315
     -304.7469767084      318.9874298422     1     1337.3329444379     1683.6395398891     1990.5451467719
     -304.9225155348      324.9999664120     1     1302.7519332136     1719.7001560905     2022.2813503141
     -304.7952364748      324.4388599814     1     1318.5273880887     1705.6380152875     2038.6411935713
     -305.0124598625      325.1846384489     4     1337.7710899937     1668.8736158320     2003.1059606450
     -304.6731743293      325.8517722447     1     1433.6799621923     1690.7217762186     1790.4597948182
     -304.6846521209      325.9469486380     1     1432.3150246436     1697.1272000124     1790.7898083848
     -304.3938689227      321.9549902330     1     1434.3337059134     1704.7738311997     1781.8203950687
     -304.6567603412      325.7511660486     1     1432.9476844723     1704.9553798562     1784.3156512125
     -304.3231089699      312.3465896797     1     1428.8140713731     1701.2404465450     1835.2180872955
     -304.0451609862      309.7311698630     1     1428.1632173552     1710.8987823045     1857.3715508074
     -304.3887338062      316.9248832500     1     1390.6530521509     1748.1941445907     1833.6915766348
     -303.9648374121      305.5535127547     1     1400.9887048515     1752.4218907021     1843.3682038027
     -303.9711836477      308.2844661271     1     1385.0202596020     1768.0099410445     1850.8686961376
     -303.9706013869      310.0456772525     1     1393.2916475681     1711.3689685495     1871.8011822174
     -304.2709767282      309.1983344521     1     1493.4280507092     1696.4669674364     1726.1064905527
     -304.0228831003      305.5743353880     1     1499.3418633954     1671.6790838666     1748.1058966999
     -303.9893181993      303.0026342930     1     1446.8375838017     1658.7341701229     1768.3525681026
     -304.5661495761      314.6197087572     1     1439.3713330883     1650.9406077844     1793.5809923006
     -304.8714854476      326.4918463871     1     1432.5698274669     1677.0931900166     1737.1077085087
     -304.5821477300      317.6323200303     1     1458.4717887156     1686.0145363237     1702.7238533552
     -304.8590205717      326.3335895392     1     1456.4964615205     1663.5894202682     1707.4148511365
     -304.7318199811      326.0438297590     1     1410.3373837990     1717.8867470666     1737.6077258186
     -304.7327373760      326.0501709149     1     1407.4846395297     1723.0592206199     1736.0302290098
     -304.2932530670      315.1457559404     1     1411.4692140811     1712.7036428549     1754.0217077222
     -304.4009129681      317.6815629040     1     1388.3167686344     1724.8872805809     1760.6409313679
     -305.0187158475      327.1631125929     1     1409.6060590618     1698.2249807303     1723.8512889896
     -303.4903500644      297.2266543974     1     1505.2056676475     1623.2833192918     1782.9171765679
     -303.4660733339      298.6202925202     1     1485.5235860267     1640.0173380320     1771.8215597823
     -303.4744470168      300.2287217601     1     1491.0131337347     1637.7138042981     1777.6488331019
     -303.4667458289      301.4919422419     1     1498.2016437024     1632.7910347821     1771.6314409752
     -303.5208939982      299.9438365977     1     1487.9564205340     1650.0721933745     1777.9855425190
     -303.5443381463      302.0333261195     1     1464.4238441530     1649.2792867232     1795.9168523822
     -303.5704537419      303.7240848139     1     1436.2758896160     1691.8987040933     1781.8735606651
     -304.4875920813      319.0051606613     1     1395.9333348721     1700.2022177149     1817.3333786170
     -304.4916497422      320.2718296967     1     1387.9501474723     1709.1650704616     1824.7088758840
     -304.4327583249      319.0421642859     1     1390.0370013067     1743.1155685591     1795.0064114588
     -304.7297931354      325.8579257905     1     1400.5064120062     1705.6489445828     1797.0772505456
     -304.4195345698      320.8393093732     1     1410.2221092662     1674.4318425089     1808.8947618093
     -304.6530120396      325.2482410079     1     1416.1227802946     1654.3488502304     1824.7262769651
     -304.3839313078      317.9882864715     1     1417.2149225387     1657.4325577666     1808.1402516176
     -305.0185891764      326.9634287644     1     1398.7963463769     1665.0594426725     1807.8612369931
     -304.1731016065      309.5921391964     1     1487.3233283416     1684.3447489478     1711.0937415925
     -304.0321262633      309.2352662596     1     1480.4255615899     1681.6998929497     1723.1580822826
     -304.0296409779      311.0848689369     1     1490.8075317466     1687.9625675917     1714.5579421377
     -303.9156505829      306.0598930137     1     1481.9832629321     1699.2415479935     1719.8242046355
     -303.8128642223      306.1978340073     1     1484.1638396351     1702.8865979001     1733.1035422374
     -303.2552790845      295.4717652413     1     1466.5977453852     1677.8007174835     1792.1908696740
     -303.1205110550      289.4748448643     1     1484.5345397304     1675.2135862160     1756.0063189162
     -303.1822962145      291.1244402886     1     1478.1389251859     1680.1836645955     1754.2678415566
     -303.2199583312      290.0728966612     1     1467.8629010700     1689.6616183100     1751.2240688407
     -303.4085231334      296.5589643842     1     1490.0551614676     1663.1476096693     1744.9624830056
     -303.4186404195      296.2993519125     1     1486.9573086839     1658.2406304695     1751.3490127086
     -303.4508361028      301.2378935938     1     1467.7832245587     1666.7643838595     1782.1754208806
     -303.6763428711      306.2641004274     1     1492.9752833729     1632.6896554470     1748.0318918260
     -304.4441210306      309.9224812929     1     1458.2850054279     1644.2170946355     1746.4544116191
     -304.1369951837      307.1268485437     1     1478.2643002390     1597.8877763125     1836.1195090277
     -303.5402639867      295.5816678876     1     1432.0457653181     1653.0701498353     1848.2126608142
     -303.4628960823      292.7642159854     1     1428.4173466702     1659.1765977845     1825.5674715859
     -303.3068549271      294.0005692231     1     1434.7961078661     1666.4576424643     1817.1630484322
     -303.3341761456      295.1587572665     1     1419.0299480449     1686.6271693462     1828.7896376117
     -303.2690371903      292.9216938952     1     1428.6623327290     1676.0313487942     1826.7693824541
     -303.2615578027      294.6653708042     1     1459.0321557846     1644.7424950910     1812.0144960191
     -303.2477357193      294.5952047202     1     1447.3828875054     1650.6948247816     1826.0929295567
     -303.3466648101      295.7669762697     1     1416.4513732642     1650.5548289713     1881.1367149159
     -303.3049384973      293.5932034568     1     1416.2182616734     1654.7764571536     1858.2249991337
     -303.3961921106      298.7440919005     1     1414.9687518475     1648.7275603263     1870.8925741048
     -303.1001048463      293.8775485612     1     1370.6703154172     1714.1081909286     1883.8493402516
     -303.1478001564      294.6123645688     1     1359.6087112779     1729.0438794482     1888.6226760497
     -303.1743026736      296.5090403696     1     1362.6199761599     1726.4608766416     1892.9283899333
     -303.4936292110      293.0866054229     1     1395.3930383249     1677.0028178198     1850.0968535289
     -303.6042681351      298.3592217148     1     1363.9572056369     1693.0182295484     1918.7387217280
     -304.1060547833      301.6996973812     1     1342.5151764122     1686.8030457913     1920.6172093903
     -304.0972091056      302.3776700806     1     1343.6288996364     1673.6250404216     1949.1140818933
     -304.7451197608      314.7827540494     1     1335.1532699945     1670.0628064769     1979.1520688843
     -304.7483497072      317.0917069907     1     1333.6236933501     1670.5734091964     1985.7102440577
     -304.9257992086      317.4921469942     1     1328.3761388203     1685.9948911252     1951.8300076403
     -304.7856778074      318.1314575951     1     1329.8361017036     1675.2208811726     1986.7777805369
     -304.7534403651      320.3512187427     1     1323.6479773176     1689.0790050952     1984.5283440348
     -304.5878910525      316.4903246963     1     1328.2120333528     1687.2748850162     1983.1626366091
     -304.5060420871      317.5778373153     1     1307.7249788328     1726.1665398624     2007.7337682245
     -304.4040666740      314.1148670051     1     1321.2152421261     1717.7915328658     1964.7026679143
     -304.6429776870      320.1494784258     1     1308.5599263418     1716.4441289574     1993.9991571686
     -304.5933792442      318.6692929166     1     1321.1161931829     1700.3216952793     1990.3028459920
     -304.6453019489      322.6803207022     2     1452.1507397392     1711.8009919445     1741.3680295403
     -304.9030741344      327.0034175759     1     1441.4516574304     1711.1346731985     1761.8154284101
     -304.8086241125      320.9212877300     1     1442.2469896073     1712.1045826025     1744.6895243086
     -304.2430147353      313.8316778467     1     1414.2084701682     1732.3984150238     1796.3354309271
     -304.0071613244      309.6727414798     1     1402.2777941181     1760.5763902638     1824.8351343400
     -304.2574479116      310.5205450897     1     1371.3255871389     1776.3429479265     1819.4981789825
     -303.5060065917      300.6777373505     1     1390.4186975729     1759.6995045594     1798.5534026313
     -303.3729934695      296.3660261191     1     1420.5144119925     1749.2596966983     1793.5946170277
     -303.5522185791      299.5717624315     1     1417.2212564136     1701.9343741654     1809.2297063168
     -303.4752224975      300.0472646787     1     1387.7746231677     1748.4837292307     1827.5803371408
     -303.2818003371      293.4487596667     1     1383.5549066264     1744.4582768538     1839.0866514326
     -303.2662634409      294.8521951945     1     1367.7928676774     1730.3345022291     1888.5377109910
     -303.4722783841      299.1901115768     1     1348.3148924088     1769.1037926001     1877.1271861636
     -303.3580350325      301.6628521733     1     1394.7905827166     1716.4602504854     1869.6014872171
     -303.3582313385      303.1780106609     1     1398.2747946775     1710.2626229268     1876.1154752418
     -303.4235679417      301.2869507400     1     1402.9281803693     1731.6448385801     1862.1663867597
     -303.5766914569      299.2732973353     1     1435.7743696138     1680.0085069564     1798.3982154441
     -303.7078289657      302.9729456989     1     1438.2512229847     1682.2301358712     1788.7743339861
     -303.8804746534      306.6737631935     1     1430.8967908532     1653.3629104265     1813.2582456609
     -303.8754865137      301.1166883804     1     1416.5795263446     1671.6081454442     1806.4889443346
     -303.8787560875      301.3581892668     1     1418.9720693652     1660.3984723802     1804.5357003055
     -303.9099452993      303.0549710296     1     1430.7863289542     1653.4097249126     1800.3895902707
     -303.9104195741      302.7993990628     1     1415.4040000330     1646.1864131384     1821.3328937817
     -304.1780664860      311.8118203448     1     1396.0212765946     1624.1103419138     1909.8594468606
     -303.9090116301      303.7181156911     1     1416.7683843221     1626.5438059852     1853.2797699349
     -304.1963534906      311.4922048011     1     1422.6437849020     1606.1375014259     1864.9662360824
     -304.9202365777      314.1153006490     1     1421.1012111030     1582.7135641177     1904.5417764638
     -304.8786760134      316.7536830037     1     1422.9977705564     1569.5311505075     1956.3082878640
     -305.0319442530      325.2983088424     2     1432.6366024464     1552.1767643090     1982.0582200239
     -304.8559460808      326.5303564261     1     1474.1123452876     1627.1859229363     1692.0455311296
     -304.7081080540      320.8066208005     1     1452.2044955613     1636.5677064012     1703.3306986958
     -305.0182187822      327.2376763220     1     1436.0966355309     1629.6808913996     1775.4453147722
     -304.7183442966      323.0189402877     1     1456.0720474557     1667.0773413990     1775.7211296622
     -304.6460915344      325.7489859047     1     1458.0785344486     1663.2941418114     1777.8689387074
     -304.6381070174      325.2462783745     1     1460.0309823134     1659.0328020864     1774.5741942515
     -304.6211959288      318.9158980054     1     1488.0735930810     1655.5123816037     1715.9030366931
     -302.9947853587      299.9829856727     1     1467.2030738145     1736.8256754996     1777.7802015427
     -303.8347088968      311.6153430689     1     1482.4732227009     1684.2244987536     1784.5839397940
     -303.8335988131      315.0460049927     1     1491.3446744889     1693.1940460650     1775.9111989022
     -304.0272528365      314.6378192254     1     1470.1991266283     1725.4977860735     1745.4264876556
     -303.0630441754      303.3014712146     1     1453.0755783072     1708.8429586657     1785.0399114507
     -303.4788989512      311.7775481514     1     1477.4326211029     1667.9710541023     1805.8133504970
     -303.8343145013      309.9671768949     1     1393.7373324339     1697.9353322171     1832.2001758597
     -303.8176029772      309.6405884875     1     1366.5333257754     1719.7723155003     1897.6689005883
     -303.8754622710      305.3918879013     1     1371.5131494945     1706.3678571901     1908.2971353463
     -304.2135427011      309.8149137416     1     1359.5411223584     1706.9843802481     1929.8516920532
     -303.5580603711      305.8393610197     1     1396.1977296434     1699.0733295347     1857.7626244758
     -304.1978942620      312.5243971400     1     1372.5380151778     1690.7228387809     1913.4511465570
     -304.0044457703      311.4256504806     1     1376.5719448120     1690.5008870087     1914.4350686139
     -305.0194242528      318.4046052509     2     1365.3403351828     1647.0516044800     1970.3716057582
     -304.3679474095      318.9901010953     1     1495.5184277713     1689.1086457844     1747.9546476229
     -304.5357297288      323.4009657381     1     1494.8600467789     1700.4590665413     1753.6420212760
     -304.6525109058      322.7377005901     1     1491.3534769449     1669.5046062884     1751.8047482224
     -304.9948730681      327.0963411436     1     1493.2045115039     1665.6068835539     1714.6496681099
     -304.3964978399      319.6178141642     1     1506.3202625421     1640.1991319007     1704.2053716654
     -304.9745340102      327.1646576265     1     1490.7928051269     1683.9438422873     1690.5326968741
     -304.6504640036      318.6352134803     1     1523.8593891723     1634.8849209939     1697.2351513149
     -304.8217158090      319.6136270010     1     1506.5696875746     1620.3682709737     1724.8404817525
     -304.6878171150      316.5094910258     1     1504.7368430547     1625.1870125651     1723.9931205116
     -304.6764552117      310.9506741902     1     1496.9116406410     1651.7909059678     1699.7371696978
     -304.6374977835      307.7583804142     1     1470.6715610767     1645.2668274806     1732.4062832224
     -304.1366895306      303.2743711260     1     1456.5390675905     1652.5864035845     1753.2021860188
     -304.2925166238      312.3896563832     1     1482.2153791620     1669.0841881314     1726.0025607625
     -304.2437847665      311.5303579915     1     1495.9906811415     1614.4879159740     1751.4600633238
     -304.5206618931      311.4661369432     1     1473.8453478362     1572.3482309711     1822.2098804543
     -303.9735243330      305.0587586142     1     1465.3872039905     1604.2594498326     1830.2072525931
     -304.1036374072      310.0199061134     1     1450.0530903978     1611.1573637818     1833.6884454645
     -304.2386745019      310.7673673797     1     1464.8154827857     1591.3322041046     1812.2726827982
     -304.2825898393      310.7661212465     1     1458.1278267355     1612.7021847972     1833.9158825220
     -304.1289779943      308.2449306497     1     1458.2253088929     1606.1318725881     1828.0620781657
     -303.9743883737      309.1449154281     1     1381.2608436966     1701.1438870897     1864.0753001028
     -304.0267318403      309.4255793918     1     1356.1137006361     1736.6908255561     1866.7665944539
     -304.2762668525      310.1742221503     1     1416.9850551295     1654.7712636562     1841.6150199347
     -304.1237219960      306.9807705128     1     1478.5884598936     1562.3932614940     1837.3612423981
     -304.1839455159      308.2318451600     1     1434.5263788047     1609.1896343367     1859.7034771597
     -304.1907996702      312.6514478231     1     1397.5324496034     1655.5024138882     1886.7793667209
     -304.1468693983      314.3381879907     1     1425.2245679875     1608.7271240347     1889.2967711649
     -304.5111166398      309.5122472430     1     1382.5312995427     1663.0141602549     1837.4555949920
     -304.4757720071      312.1143885831     1     1401.8428992186     1639.5448641249     1838.1063096331
     -304.5050661255      310.1527127842     1     1382.0242270753     1666.5898328548     1838.1633184939
     -304.3928995473      314.4076529180     1     1411.2566018809     1619.9324952305     1865.1138570887
     -304.2614239919      309.6587069939     1     1456.7976905471     1579.6559314920     1869.1327012543
     -304.2155903518      313.1952303644     1     1463.5370571145     1568.3172623606     1887.6560488060
     -304.3816250466      318.3600369400     1     1419.4606546242     1608.2371722976     1889.7948094363
     -304.2818649355      311.1815983628     1     1482.9099463046     1558.2177781532     1895.6986274344
     -304.3031678415      315.4987352169     1     1462.3339347653     1588.1129607327     1905.1007620090
     -304.2821754087      312.4705420343     1     1457.0745181983     1588.0874306244     1895.3652540767
     -304.2672988395      314.6259939553     1     1460.2838636882     1580.6868747345     1895.7120950587
     -304.2547211623      310.4468249677     1     1481.6225045027     1548.7672343028     1883.8771451933
     -304.1286494919      308.8691246602     1     1508.6953488248     1520.4856239892     1887.1823538262
     -304.9624998130      322.2131350819     2     1437.2771879398     1535.6275994268     1954.9768309456
     -305.0571560915      324.9750396572     1     1434.4780556002     1536.0600332728     1958.8922278282
     -304.4954087604      319.6088735288     1     1492.4873293467     1645.5576827122     1743.9971675224
     -304.6877348194      325.7781702201     1     1466.1108606679     1664.3747548666     1774.1590505451
     -303.8927602552      307.5481135244     1     1458.7450924172     1675.1857059047     1798.8070380144
     -303.8501471829      306.6835281060     1     1456.8189046113     1672.3449201885     1802.2129157823
     -303.5676116499      305.4906868847     1     1462.2653298840     1666.5053426264     1812.5100015689
     -303.7212804576      307.0810086553     1     1441.9223608514     1665.5445963922     1833.5355155141
     -303.7780512252      309.4734508489     1     1441.3510384660     1654.6389334830     1846.5486874775
     -303.8234092259      311.9572190046     1     1415.6077270079     1667.7351423704     1849.1697492091
     -304.0179095559      314.3540705903     1     1427.3947277288     1656.1270206795     1841.7921961372
     -304.0469782863      314.6123942035     1     1432.4460497884     1654.2730407707     1840.7472044108
     -303.9767459976      309.1768351746     1     1473.9774497888     1581.0134708955     1868.6439638147
     -304.1351417939      310.5282669344     1     1439.6862025650     1629.2584397636     1872.4460093494
     -303.8968910677      311.5422077834     1     1462.7267609358     1603.1759078070     1874.1853375346
     -304.0092265293      310.9392414571     1     1460.6375699434     1593.4046879858     1867.9492489999
     -303.9843418255      311.6236485758     1     1449.6414366410     1607.3131034385     1855.8445153188
     -303.9869029126      309.4743886565     1     1466.5937871434     1578.3352390863     1873.3193893097
     -303.9121918562      308.9010582177     1     1466.8390541343     1581.2866966699     1866.3981936218
     -304.4680961584      317.2381781348     1     1459.7683405147     1523.2214641693     1943.3425840623
     -304.2438987517      319.1754922178     1     1432.5998477965     1567.0487471885     1990.4062535982
     -304.2214553727      313.9769626551     1     1429.9460097392     1569.4116475862     1957.4694365576
     -305.0146827111      319.5387310632     1     1435.0523813471     1538.6515932627     1925.9243649086
     -304.6395202631      317.5126973937     1     1450.9716017336     1682.4978736337     1771.5405269848
     -304.2116911106      312.6649369403     1     1448.7658171284     1676.6205241396     1793.9158042661
     -304.0723573653      306.2069981745     1     1472.5831511688     1667.1361515825     1741.7719502494
     -304.3963122623      312.2997625677     1     1457.2091547831     1635.6177182714     1789.1597978366
     -304.2206405808      308.2487515255     1     1488.0982189798     1615.7205473767     1761.5444119838
     -303.7991648156      302.7453408039     1     1442.1729896133     1665.1277947677     1774.1964559698
     -303.4357661626      297.1962971348     1     1390.3102181998     1727.5942095336     1828.5422475006
     -303.4106887005      291.5296990285     1     1390.4320315756     1722.8670688718     1831.6134076537
     -303.4231243063      295.3634860854     1     1390.4163069415     1715.4774141294     1832.9895995162
     -303.5071426740      298.2539789544     1     1384.8712717817     1716.5122990713     1853.8991451971
     -303.8835601195      304.5024912537     1     1349.5282943558     1790.0472962652     1822.0185947451
     -303.8137094434      303.1852836293     1     1347.4071829232     1765.8552794913     1847.6295199666
     -304.4391952867      306.5182296517     1     1381.2688450575     1698.1462891605     1835.4836217362
     -304.1927805950      301.9158211228     1     1379.6011498965     1678.8499640884     1862.2848331519
     -304.2731865251      301.3186961059     1     1363.5378272517     1683.6688650789     1874.9288686037
     -303.9638090284      305.8551937598     1     1374.3941745675     1661.0736747110     1913.7380112078
     -303.9665857865      305.6565633933     1     1374.5277591652     1658.0912349003     1928.3190650574
     -303.7163091467      303.1443723754     1     1348.8089887970     1709.1061652196     1951.0157717850
     -303.4784587026      300.6837320780     1     1302.7458690190     1751.3671045595     1977.7219778595
     -303.4955844121      299.7358496194     1     1298.7969440418     1758.6182194884     1969.5666861819
     -303.4487273184      298.8360421671     1     1298.5442515922     1747.6934942815     1979.8199497125
     -303.3406845373      297.2434428261     1     1307.6100334505     1743.1066819331     1971.9668130322
     -303.3802351638      299.7590066828     1     1308.6768351399     1739.0223897843     1978.5696637798
     -303.1814899852      295.0538154426     1     1315.5619454815     1740.1037728554     1973.4193283190
     -303.1215430668      292.6515330123     1     1334.7427899553     1724.0250027868     1967.2027328690
     -303.1369239882      294.6374747254     1     1338.7698678582     1720.8955129131     1964.4900696444
     -303.3843406400      293.0386443138     1     1348.2775667777     1714.7772812335     1903.4156256831
     -303.2440701381      294.9154561171     1     1342.6188290597     1734.9728079070     1952.2559615980
     -303.2318775760      292.2262120472     1     1339.4900653492     1704.2305234448     1978.1240878534
     -303.5437415994      297.8145523138     1     1320.1058330707     1753.0974330820     1970.1626556920
     -303.6593852585      301.4751702856     1     1313.8106656779     1747.6294634915     1963.3210782597
     -303.4981462746      296.3790126843     1     1339.0226061555     1726.8393256501     1938.5084493541
     -303.4923095718      294.2666955938     1     1340.4206164782     1723.6414238156     1956.2561247025
     -303.8819182182      304.0608359524     1     1284.1112747900     1776.6383367601     1990.1559206965
     -303.9839076954      307.9126754340     1     1308.7451335660     1761.8311299405     1932.7021150934
     -303.8086065373      300.3484225077     1     1298.0586682158     1783.7191649242     1958.4958437730
     -303.7321050271      301.3228229030     1     1309.6216918512     1756.9139004149     1995.0423577620
     -304.4802069338      316.1828686131     1     1327.2737169550     1698.8309695470     1993.2852728479
     -304.4274977578      316.2785554186     1     1321.0994568540     1718.5732287218     2013.6933934332
     -304.3039796010      312.9673937617     1     1339.5266902093     1696.1536701182     2006.2407294980
     -304.4378797418      313.9299756831     1     1335.3197941175     1699.1555450466     1989.5538018942
     -304.4500564323      315.8975905250     1     1331.4138505926     1698.5387524502     2003.6394708431
     -304.5400031255      318.0854264895     1     1309.6573949523     1724.9932228823     2018.5982996943
     -304.6980579441      323.5220606695     1     1300.0852394379     1732.3930096869     2027.3060190888
     -304.7000431497      320.7490287491     1     1311.1985220759     1707.1403495835     2000.4568391187
     -304.0728033173      312.1190471248     1     1326.8307109531     1699.2888552965     1984.0126773533
     -304.0222592000      312.6037482984     1     1325.1822660572     1704.7291298226     1989.1350972505
     -305.0341914859      324.5858296395     2     1310.2185784310     1680.3041857841     1977.8330742941
     -304.0539081473      302.7331229627     1     1499.0867451691     1646.8359596288     1720.7828912838
     -303.5357111034      295.7818324430     1     1428.2445503001     1670.3893667992     1789.5877713697
     -303.6951810925      291.7346221683     1     1371.6569188962     1703.8716360654     1828.4576863090
     -303.8607034712      296.7384766583     1     1415.3671697073     1676.6817872459     1782.3897554766
     -303.8611053777      296.2909032211     1     1427.4526557884     1662.5773040019     1779.7768788923
     -303.5412202644      288.3564749397     1     1427.5383227841     1651.9581835774     1801.4267067919
     -303.5445692799      291.0220472561     1     1412.7428155784     1665.8039386565     1808.0974126415
     -303.5636682978      291.2947472759     1     1419.6222562346     1665.5769025666     1824.4550019875
     -303.7951375960      303.3823837415     1     1406.8663293021     1670.1243645571     1814.6272052015
     -303.4284746190      290.2388543699     1     1427.0578860743     1637.0857594921     1842.1583453887
     -303.6801147254      301.7880468498     1     1467.5175351390     1577.1310050098     1827.0925937647
     -303.7065416419      302.6734009139     1     1467.5640814114     1570.0081079143     1853.1042843159
     -303.7007645366      303.2529403083     1     1437.8147568706     1604.5348453605     1862.2971015399
     -303.9624420809      303.2810475046     1     1398.3754378656     1640.5061775875     1873.4141555048
     -304.1729104535      304.7751731639     1     1422.8381963368     1612.8450863292     1834.6404260331
     -304.0049052577      304.3745446365     1     1445.5930311072     1594.1259067083     1812.4251627254
     -304.2102815570      310.3865456230     1     1402.6047391660     1645.0339525656     1818.9503428096
     -304.4556936064      315.3607174835     1     1395.5378634642     1644.6052368776     1832.1081105270
     -304.4305259750      315.3779592202     1     1395.7144287306     1608.5345853883     1869.1735916022
     -305.0150979146      319.6859106074     1     1413.0735113250     1564.1726900858     1931.1101428085
     -304.6643950771      319.2400858541     1     1485.5026436866     1659.0550549384     1725.6025994056
     -303.9236661093      313.1693511903     1     1487.1065725336     1644.9818006302     1726.3977737561
     -304.7126998541      326.1359109629     1     1449.0022515276     1684.1425592897     1698.4421870832
     -304.3112860808      318.2710401870     1     1448.8070624323     1689.0705033431     1724.9181169828
     -303.9879612258      308.2963288713     1     1373.4272667022     1739.1857958168     1824.8699064308
     -303.9927125025      302.3787616366     1     1324.5467801836     1802.0969141320     1898.9825956217
     -303.9353474508      302.8351981852     1     1331.0010544340     1759.3711191431     1960.8171127536
     -303.9405789224      302.5676160414     1     1338.4526403068     1743.6980392857     1961.9914272997
     -304.1077797167      305.6114475532     1     1387.0344539285     1668.7750493886     1949.8616638525
     -304.3448955801      310.3122986504     1     1337.1261679151     1704.4578856327     1986.9371472513
     -304.3519580324      306.6181870512     1     1335.1870585281     1704.5682662004     1950.0871778846
     -304.7546788161      313.8509953268     1     1311.3192101730     1707.4671660052     1981.4392319827
     -305.0245982055      325.2450585883     2     1316.2014965947     1688.7085937751     2001.9157428294
     -304.0875647022      303.9482751052     1     1413.6256835259     1678.9372761026     1794.2060158469
     -304.3377107044      310.3435055010     1     1401.5748169514     1679.4162539352     1810.4558907997
     -304.5906132065      315.3129572817     1     1388.0936614408     1630.3517158555     1907.8266125875
     -304.5757925898      311.5042529746     1     1370.2602022597     1664.7727979187     1930.7587336482
     -304.8011354827      313.8200217093     2     1381.2070913801     1641.2114598944     1952.1642967359
     -304.7559758010      313.4193175461     1     1361.4089133559     1651.2891826236     1944.8527312971
     -305.0142543453      320.3606329954     2     1397.6698798589     1594.6012377497     1958.6423543022
     -304.2082914396      311.0370585993     1     1434.4724159317     1696.8561783762     1835.2692453764
     -304.3815719077      312.0548447575     1     1439.3845964509     1676.3365310098     1798.3548982163
     -304.1717287811      310.8575753816     1     1414.1118252504     1661.0816709050     1859.8523808849
     -304.0631165292      308.9723792473     1     1409.9291356815     1659.3822165602     1874.5620165440
     -304.7481136891      319.7683281787     2     1329.9851953417     1675.7102389499     1974.6089463478
     -305.0137268666      325.1541132346     2     1305.7382282151     1706.1574545918     2008.3645472199
     -304.4607529384      314.0966498740     1     1511.4603950221     1638.4751795280     1692.2936211006
     -304.3310736350      311.5847044921     1     1504.6112454193     1648.6309128965     1684.9200912561
     -304.2502542587      311.0033935699     1     1491.2376013520     1657.2254404508     1713.2006091510
     -304.3037610064      319.4339079641     1     1484.9026791844     1647.2976128318     1775.4539906725
     -304.0999675907      308.4210170775     1     1518.6149336238     1659.8975164275     1694.9470661232
     -304.0660966404      303.7224462898     1     1518.6163547665     1607.6067596002     1769.5735096066
     -304.0544338533      306.1922385465     1     1516.7321874332     1611.6701423598     1786.8045949819
     -304.0644405547      306.9422180917     1     1504.3717339660     1613.5595732406     1803.4707640193
     -304.0832001818      305.2737276122     1     1508.1607021214     1606.9860841523     1788.2969146279
     -303.8225185507      302.5818975536     1     1481.8110592822     1628.1580593690     1784.9647407311
     -303.8841634633      302.8626797481     1     1473.5464780329     1617.8503215468     1796.8518457810
     -304.0265622149      301.6346010278     1     1478.3129620356     1611.8045081358     1777.8179620783
     -303.7975138912      301.4867388346     1     1471.3531217271     1613.8529032846     1784.8010506313
     -303.7477965644      300.8758203308     1     1489.6457113238     1621.6986850308     1790.8179856296
     -303.7652101937      300.7941920703     1     1475.8551058895     1641.3148060189     1808.6637733916
     -303.5294018112      293.3600083745     1     1471.0986215519     1595.6328213797     1849.1158915806
     -303.3516687825      292.4844104511     1     1479.3207273063     1575.3174011312     1869.1822432565
     -303.3580160339      293.7314163174     1     1479.6725042518     1580.1458787208     1862.8801915152
     -303.3804952741      294.7100589771     1     1513.9134599359     1549.7323702046     1848.1761709683
     -303.3923783943      293.9784423211     1     1508.5138464681     1551.3708432386     1857.7676963749
     -303.4744786121      297.0105619624     1     1510.4526198379     1552.7282164135     1820.5904933015
     -303.4678953717      294.5839238035     1     1501.3263629640     1552.0275770492     1842.3041318542
     -304.8999117645      314.5494818205     1     1418.9932446891     1559.4081917178     1931.2120651990
     -304.8038023388      317.4582516400     1     1428.1230066097     1554.7270446832     1954.5220407063
     -304.9684875161      322.2089687438     1     1436.6292657831     1541.6102845686     1953.7832250850
     -305.0145962437      324.6743817676     4     1429.9347482714     1539.8402118048     1958.2207776217
     -304.4898943277      316.9613062687     1     1473.8943395722     1678.5452535524     1716.2811760235
     -303.3775147517      296.9068839132     1     1449.3909986625     1672.1785278645     1798.1057427003
     -303.3833185421      297.3356735736     1     1450.9284139870     1668.5596416138     1794.1345830780
     -303.3720788587      296.7125586562     1     1419.1202687934     1674.8070111262     1812.3036949277
     -303.5699961362      301.2336069350     1     1425.6310287342     1665.8087601795     1832.4339271031
     -303.7615621631      306.8404021071     1     1408.6562484536     1648.6232577506     1850.7258913238
     -303.7674389494      305.6999636487     1     1405.6397132560     1647.3729676081     1857.4838523611
     -303.7800220365      305.9017838990     1     1404.6838048053     1658.2523063065     1854.3694749229
     -303.8250272429      305.6280682438     1     1379.0016193076     1666.3014260085     1879.0806617977
     -303.8017411925      304.4265061024     1     1392.3344937083     1656.0181454745     1880.2863395038
     -304.0222775256      304.8210333702     1     1402.6556457990     1657.2608778441     1830.2867933134
     -304.8828893089      316.7546565151     1     1415.1364328838     1576.6011196196     1949.0605335524
     -304.4921887102      315.3993706387     1     1439.9104982506     1652.0829654839     1768.7973832013
     -304.6802457725      324.8725832567     1     1440.6118481971     1671.7503120663     1737.4025247188
     -305.0153765496      326.8021958722     6     1435.8073887538     1672.4266256019     1672.4266263388
     -304.5601616572      312.5119529788     1     1494.4317111856     1644.0109712295     1719.1958371084
     -304.5298852752      311.1257160019     1     1491.4763705103     1643.9542950787     1728.4623640036
     -304.5296884770      311.5530595490     1     1499.2036117948     1635.0669618650     1724.6202263414
     -303.8880026080      305.0198865783     1     1437.8373322421     1682.8477923846     1792.5611281943
     -303.9915947304      309.7130368997     1     1435.5640077939     1677.2039598070     1818.2173187975
     -304.0749426137      310.2110267544     1     1419.7960183163     1668.3075553006     1850.1106044567
     -303.8209198080      301.6375899049     1     1428.1212171807     1685.6215549743     1796.2640385628
     -303.8176519921      306.5488094032     1     1417.1854036822     1686.9769568053     1826.8240105717
     -303.3245667593      304.4365288675     1     1440.7265666697     1701.6042584173     1819.4471504427
     -303.3176361895      302.9648421032     1     1445.9265258604     1711.6738723737     1815.9567257760
     -303.3097916026      301.8670032752     1     1436.5137871891     1709.0755310904     1820.9965867388
     -303.5442226554      306.1602667226     1     1379.6918450535     1700.5573562600     1871.4009969206
     -303.7744838250      301.8904938312     1     1359.1300503588     1705.1964067968     1848.1336599826
     -303.7886308747      299.3632625900     1     1384.6560653143     1675.0850250674     1836.8256867980
     -303.7924568023      297.4794108854     1     1380.2258740993     1675.4175380581     1835.5696497522
     -304.2556274288      310.0543501642     1     1381.4243334216     1660.7516079137     1836.7101220345
     -303.8506255215      305.5766634572     1     1385.7990965327     1678.4313564284     1875.6379601323
     -303.9054060819      302.6996022769     1     1403.4597226855     1652.9787622227     1879.0695749929
     -303.9125614571      304.2743713172     1     1407.1879795173     1638.4956873241     1901.0305889735
     -303.7345082958      302.9296684570     1     1350.2035236191     1691.3478764365     1914.5889565864
     -303.7899975273      298.6866339661     1     1369.1773755871     1654.7292450791     1924.8220786701
     -303.7920470049      300.5784197821     1     1361.2234820811     1662.6208207019     1928.2740530327
     -303.9973923995      303.2765186786     1     1472.1503627543     1676.1461694312     1739.5597703164
     -303.7577547306      298.5768338686     1     1407.8219037205     1640.6808170245     1865.9274848314
     -303.6476818738      294.8341301825     1     1391.5079918301     1672.1655269169     1872.2643514389
     -303.6684605203      301.6349069842     1     1387.4860512382     1709.6356505132     1832.3418128213
     -303.6894017154      301.5453982823     1     1365.8221196624     1687.0414335349     1933.0353607865
     -303.9819263355      305.6806160600     1     1424.0842399124     1587.8425561793     1927.3880599772
     -304.0158498433      307.4525904608     1     1440.2255837041     1567.6545705160     1920.2489363192
     -304.9073103231      319.6538044066     1     1410.2310534895     1577.4266140663     1948.5145562764
     -305.0189156066      320.6080546209     2     1415.0093457758     1571.9614274657     1955.5410183890
     -304.5137224088      324.5581810816     1     1459.1999519630     1648.4694422896     1813.5995496063
     -304.0542877139      311.8638892064     1     1440.9748665471     1617.2979055192     1913.0305665038
     -304.3343358801      316.0145082456     1     1434.1644004989     1590.1431858835     1950.4442324330
     -304.5015977807      316.9158346839     1     1441.3915023613     1567.4012645140     1929.5638056517
     -304.5393227753      317.5283122225     1     1450.5044067384     1544.5979266169     1933.0886811720
     -304.8749379689      324.2672310205     1     1443.1757757359     1529.4362036843     1963.3530714737
     -304.5694829392      317.6002115777     1     1453.7687168818     1517.7903696373     1968.5229221920
     -304.9748058275      324.6325596904     4     1454.1972913626     1508.3728206977     1950.9096596761
     -305.0130316286      324.7735753965     2     1465.5107136609     1500.4189249923     1954.4296808500
     -304.4669575060      319.8342153718     2     1419.2105176230     1695.1566736806     1846.8424956261
     -304.3609705977      319.1821480112     1     1426.0882340179     1676.2736161872     1874.9115211410
     -304.1500236179      310.6223893951     1     1407.3353603094     1700.6870707681     1869.5249672514
     -304.2180366430      318.7921146998     1     1405.4981735817     1687.2030259471     1898.3890548396
     -303.6649766696      305.9063763726     1     1425.0143246123     1639.6341589430     1890.9126522613
     -303.8802379732      311.9816021792     1     1414.2430309662     1658.3710142695     1872.4089886755
     -304.3664321959      317.1550335061     1     1405.1290562733     1625.4160154229     1950.6852572639
     -304.1001707539      311.6219074980     1     1387.5251458580     1633.9068104598     1940.4559841075
     -304.2011315105      314.3968914750     1     1389.7663860606     1636.6380161534     1932.8177482981
     -304.0918315721      313.0653680302     1     1390.7429062390     1631.3113485727     1938.2931146132
     -304.4423308825      316.6546151505     1     1440.1761933258     1564.5769378621     1938.0706099278
     -304.4421244234      316.0710519220     1     1445.0654336156     1556.7513389429     1958.4818608562
     -304.4029031824      316.3966640786     1     1445.5134410761     1555.1175426405     1961.8582571760
     -305.0125442934      324.2335937318     2     1447.5806043218     1539.1443608891     1976.5409120823
     -303.8786014488      308.2430288075     1     1420.0998984696     1728.0725982551     1782.8543813551
     -304.0826850322      308.8825812489     1     1376.7534983374     1755.0892348207     1818.2489474515
     -304.0420270781      309.4605820980     1     1380.2509625741     1749.9561179865     1814.1604238836
     -303.9285440939      305.4829661280     1     1368.1062298313     1740.9466256504     1875.5564001817
     -303.9166532621      307.6599035049     1     1381.9941856508     1720.2894068680     1882.9588982112
     -303.9282229583      307.7283112471     1     1360.9051795547     1737.7057589520     1904.3264371169
     -303.8646976392      303.3416407517     1     1363.0419683297     1707.2100428309     1933.8153055691
     -304.0941812601      309.1683909040     1     1411.2487120993     1651.4547027770     1915.7803375335
     -304.0719493578      309.3519738177     1     1383.9131302018     1683.8433942872     1923.1406217055
     -304.4338954020      316.6960852603     1     1345.5024525738     1716.8180390644     1974.6729125137
     -304.1987719655      313.0989781017     1     1378.1022988285     1698.5244166844     1943.6510643000
     -304.1221064704      311.6315278455     1     1393.5120311412     1677.5593206566     1942.3091374476
     -303.9912743792      309.1252950272     1     1371.1751431734     1704.0066380158     1951.8308213991
     -303.9811068807      308.5003564141     1     1360.0725671975     1730.3948496609     1908.0016556919
     -304.5213543615      311.6837228967     1     1320.5410298324     1752.8998606999     1954.4338853330
     -304.1443613924      311.5631367731     1     1327.1340464961     1754.8937159039     1973.6937962601
     -304.6047936036      317.8130073890     1     1280.7379511984     1775.6750151489     1997.7255593418
     -304.9432604180      320.2442060044     1     1275.1478959065     1766.8244423360     2019.2606891812
     -305.0185557032      325.2862709280     2     1273.7553812599     1765.1357195227     2040.7927737569
     -304.9984647643      327.5764151228     1     1466.5864623765     1696.4557951821     1752.0777526832
     -304.5914968892      318.1720961173     1     1457.4499832056     1698.6926246607     1777.6852407903
     -304.0527560993      309.3474107700     1     1453.2482169064     1710.2622003996     1775.0631159451
     -304.5550411467      318.4329459700     1     1457.6044559804     1711.7006882481     1747.7234477184
     -304.5142624610      322.4128517463     1     1479.0383849890     1707.4626470051     1764.6400845859
     -303.3819773788      303.4931978786     1     1436.4452771401     1779.8756078996     1789.2614214888
     -303.2399154202      300.5845061944     1     1450.5970850863     1763.7090357149     1788.4194355364
     -304.1109331447      316.2898916535     1     1476.2562578501     1688.5427564064     1816.2431782832
     -304.5066163282      325.5105217323     1     1453.3902264695     1723.4313044379     1839.9440755398
     -304.8732725128      326.6028110034     1     1470.6792648540     1676.3591796507     1763.8102224248
     -304.5454522020      321.9282450740     1     1472.1757086735     1659.8743443184     1754.9800885438
     -304.5404362525      321.9498067524     1     1453.2306586189     1684.7702902807     1756.8338856428
     -304.5291495429      324.1728482490     1     1453.2339676617     1688.5393645846     1747.2608415235
     -304.7629741603      323.9487386287     1     1473.1638167873     1692.3284223580     1746.1969224081
     -304.4388189724      316.7198878986     1     1431.3116465812     1714.2175465475     1786.2026803688
     -304.4163158534      312.1404479834     1     1433.0730992651     1705.2804575398     1794.3710932993
     -303.9347304514      306.8683098816     1     1395.6739593183     1731.0546596380     1837.1716247002
     -303.7012532221      305.5527731673     1     1374.7839510718     1759.4386373822     1906.8800137702
     -304.0113642870      308.3179693749     1     1385.0689095375     1733.0646906275     1891.4335398345
     -304.0700428812      309.6631861999     1     1392.9248603695     1674.3864510397     1893.0021705066
     -304.6373341636      310.0823111290     1     1356.7772801321     1643.9511696032     1935.4792288052
     -304.4750845507      311.8352190097     1     1367.7201108650     1628.9830485881     1964.5486955495
     -304.5682279867      317.0486381053     1     1394.0341926574     1597.7613922594     1922.1744679056
     -304.7949057959      323.5751973603     1     1419.0731216669     1562.8362014344     1966.0270857065
     -304.7094705672      320.9205710123     1     1425.1747899188     1560.2294902770     1962.1016338968
     -304.5913921937      316.6503605441     1     1410.8464020518     1579.0727251980     1919.7800039480
     -304.7107382506      320.9186426265     1     1419.0319134630     1566.7212548167     1962.4200030440
     -304.0734667381      310.2439812849     1     1433.8346896497     1571.0219898057     1929.0960965693
     -304.4741852225      315.6535641357     1     1418.9826666516     1587.3037385325     1928.2045167717
     -304.4694974318      315.0132146694     1     1419.5571694104     1595.0124426855     1915.0384907830
     -304.3327762098      309.0702967304     1     1425.7644512768     1582.0775045728     1908.5240918968
     -304.3053364838      310.1870170664     1     1440.3076296319     1566.9366008673     1879.3751657356
     -304.6710745997      317.8971094552     1     1373.0697791813     1618.5109834548     1918.3670861931
     -304.7309269830      318.6346063056     2     1368.5038631697     1613.2967139357     1933.4252749024
     -305.0221471874      319.7972951953     2     1343.3382697891     1645.3832095493     1943.5625075860
     -304.4334343177      316.6010685749     1     1487.9538238460     1671.0537046082     1712.2124207113
     -304.6306967036      325.4557947328     1     1467.6039487967     1674.8473774915     1748.7308850554
     -304.6092685317      325.6773829351     1     1464.0303529906     1680.5554701432     1752.7676261978
     -304.0533540669      312.0838587207     1     1467.7180103853     1702.7534452028     1729.1618091574
     -304.1709820971      312.8141233636     1     1467.0555626386     1697.7678514729     1733.5541253553
     -304.1491770092      319.9178085316     1     1453.5028195683     1697.3949775221     1726.6685194280
     -304.1213940321      321.8938403389     1     1451.4441794563     1697.4248375579     1731.2057500394
     -304.4692438969      324.0548840365     1     1455.8209187020     1694.5746186206     1759.5935229979
     -304.1237503041      318.4002446070     1     1467.5150733632     1678.4729769812     1755.7929861815
     -304.0045685820      315.1490729966     1     1470.4308100058     1655.9419867362     1767.3572553278
     -304.3107198314      323.8854057795     1     1466.2567040963     1648.5674456654     1784.0836159485
     -304.3621096122      324.5945767281     1     1477.7861085544     1628.7089475078     1811.2416660754
     -304.3819297943      324.5598084481     1     1444.7088266286     1670.7299484441     1824.2905245229
     -304.2941859575      318.3209038857     1     1474.3025083279     1641.1321468936     1775.5719534236
     -304.2429452694      311.8277157362     1     1446.9960851009     1649.0026967381     1826.2156870204
     -304.2430111972      312.3118669484     1     1446.3279295205     1649.7140979759     1833.5488799877
     -304.3614361287      319.6237075997     1     1422.5071933099     1676.0941855758     1870.0511653901
     -304.0997353500      311.1173166779     1     1401.3589654174     1699.9871326521     1855.5810669888
     -304.0356952832      307.9466690261     1     1430.4635703526     1668.5988983589     1812.0441572385
     -304.2620866851      306.3108854185     1     1421.1661198919     1674.2894114074     1841.1267277883
     -304.2672661520      311.4355323021     1     1430.7486525490     1632.7736200585     1884.2575600604
     -304.3277467389      311.6663813881     1     1416.6671297466     1622.6432064489     1904.6363499871
     -305.0036129376      324.9293560557     2     1397.2504625441     1590.3254343305     1983.5098852756
     -305.0123283427      320.2937439194     2     1399.5768294666     1592.6559028859     1958.4411364835
     -304.7634106504      326.2035422651     1     1466.2162693079     1677.8244106675     1737.9763392577
     -304.7638097039      323.1688310220     2     1444.9899745924     1690.5765111956     1758.4688819417
     -304.2545319585      313.7189042615     1     1446.1890880731     1697.9440167817     1779.0778921786
     -303.7167612595      306.4831107174     1     1391.8696744515     1722.4348282021     1856.0492891312
     -303.7527878931      309.5920945904     1     1381.6229121898     1743.7448906170     1852.0864013993
     -304.0887383240      310.1868495834     1     1409.4700859683     1708.9355289215     1827.7948912441
     -303.7226190672      311.7858207078     1     1388.9248512764     1741.2965197227     1834.4156306805
     -303.9371693828      309.9443536901     1     1347.6233817559     1789.5676653462     1849.6882538874
     -303.6894347670      301.2568622825     1     1367.6394312778     1769.1667159919     1861.1745859787
     -303.7065085773      300.7428008514     1     1363.0403145092     1765.6832112643     1857.1286867442
     -303.4771280080      297.3177416337     1     1389.2834530195     1747.9668776536     1827.3485434659
     -303.5190967418      300.2354869866     1     1390.1367786481     1747.4207353862     1830.1711516831
     -303.3646320578      299.0574242143     1     1377.4275013873     1757.2470602143     1822.3926196570
     -303.3727983929      296.5851047582     1     1387.6958048264     1739.3132404937     1804.4571044638
     -303.5485323092      297.1263765390     1     1389.1838802207     1730.7836058399     1788.3502924007
     -303.6054222504      298.1259228946     1     1382.5046803115     1731.7884144399     1775.6522373743
     -303.4936482916      299.2378810948     1     1396.9311230136     1704.1657312664     1827.2912233776
     -303.5196386696      295.8559054995     1     1369.6516262356     1727.6302308428     1838.3390328336
     -303.3527202723      292.8099747562     1     1364.3056865588     1700.4371142123     1903.4613475461
     -303.4566040436      294.0147974408     1     1382.0367625688     1711.9442688345     1841.2124972801
     -303.7876602252      302.0038617583     1     1374.9565487402     1673.8371978546     1920.6143553936
     -304.5781407476      314.4645503666     1     1334.4702821881     1693.8853502483     1955.0424572250
     -304.7495623067      317.4924716252     1     1329.9870281119     1680.9542612599     1963.4003733944
     -304.7629411642      317.2632902099     2     1333.3360301451     1677.9112757305     1955.4699583360
     -305.0327339309      325.3675059072     4     1317.5763993506     1680.0908292439     1995.1242072256
     -305.0109714220      326.9363037793     1     1393.7468221483     1675.8488658583     1788.2297196144
     -304.8911991385      326.8263933945     1     1452.2859548248     1656.9690579647     1699.9222417741
     -304.1552942372      310.9459166043     1     1538.0167494495     1567.5784579353     1725.7903590984
     -304.2788079082      314.8371189599     1     1493.6431938796     1592.9011176132     1718.1850169761
     -304.3419316882      313.3632766668     1     1475.8014376622     1622.9219290572     1716.8461164364
     -304.2416952632      315.6436014929     1     1404.9806692633     1703.1604679009     1774.2397933085
     -304.1871349554      315.8508032182     1     1414.8720048315     1689.1692083355     1792.2589829281
     -304.2525845609      313.9483257824     1     1439.1705182109     1660.5382641552     1749.9464346940
     -304.2766633666      311.3044500697     1     1404.9558367737     1724.9647766052     1732.1583575227
     -304.2256971684      306.9882729832     1     1409.3547402910     1668.9767205343     1777.5820241190
     -304.2032320823      310.1561916728     1     1406.9942560835     1652.6272432744     1788.5048828937
     -304.2781911317      311.0354130187     1     1442.9390759326     1622.5048069751     1770.3333752758
     -304.1829571750      308.1514004522     1     1473.2829436450     1590.0933725354     1794.1787200645
     -304.0889400796      307.5287445338     1     1489.0808918669     1595.7311568284     1762.8918461651
     -304.4113603825      315.6908485339     1     1443.9983995311     1666.3303943957     1712.1503498139
     -304.3517486123      317.2913903812     1     1449.2900434974     1664.8668709494     1728.7868600171
     -304.5359598992      319.0150656074     1     1444.5016991005     1669.8674147968     1696.9934280279
     -305.0154378748      327.5196434894     1     1434.2347542702     1672.7531725325     1682.1027356481
     -303.3120920325      293.9455985721     1     1471.0450378632     1621.5788529509     1829.9473149393
     -303.9178007638      302.1227920154     1     1367.2340595921     1682.7933048066     1918.4219812872
     -304.3253463367      311.6407140624     1     1340.3273425373     1693.4766207794     1992.4222536270
     -304.3255509103      311.8774558548     1     1382.3256846530     1642.1199517195     1960.5159273213
     -303.9312676040      301.8531425308     1     1366.8920629117     1678.3500415563     1947.3726810106
     -303.9072738747      298.5328163406     1     1382.4838761992     1661.0284546427     1903.0514630165
     -304.7540244219      313.1872014082     1     1332.8851400601     1684.4826372601     2016.9607728470
     -305.0108409455      318.9007165625     2     1364.7121353957     1647.9313910319     1977.6545282142
     -303.8317059778      305.5491203063     1     1377.8162469803     1754.7841913990     1853.8436384637
     -304.4680895560      317.6119010578     1     1354.2498342953     1739.7601660896     1882.7990707172
     -304.7297204500      325.7544480193     1     1343.0781927885     1744.8028806172     1895.8650819042
     -304.7044002263      325.6571103138     1     1336.2702080574     1746.0690287222     1896.0734179186
     -304.2373927801      314.4289445007     1     1341.2568569888     1744.9904753551     1929.1998454713
     -304.1733395182      309.3857726203     1     1305.7411330377     1780.9638443187     1956.1616713438
     -304.1391996937      305.8979127421     1     1344.9479514662     1731.5322967141     1927.9520446517
     -303.6727399070      303.2366729284     1     1398.8870409571     1688.6242969365     1900.0320609158
     -304.2623286576      315.8421184486     1     1371.5909830249     1712.0760667314     1880.4626723662
     -304.4134850779      321.4829202049     1     1363.0277285282     1707.5096486522     1868.9465116439
     -305.0107863198      326.9415860088     1     1384.9181164850     1658.1842496753     1821.1005789632
     -304.9957198575      327.5876329253     1     1470.4534482842     1680.0429643387     1765.4509890619
     -304.5099748438      325.2163622373     1     1482.7187081273     1656.2825261281     1770.6237179978
     -303.8054096794      310.5099927002     1     1468.8653958744     1653.4916271961     1787.5636414432
     -303.7884504727      309.4511463250     1     1474.5182000849     1648.9815636382     1771.5747702314
     -303.4694900560      299.4681807605     1     1450.3406200477     1660.4261657422     1804.0798999628
     -303.7718163150      304.2794310182     1     1483.0347488696     1631.8573190559     1774.8654348529
     -303.3345548572      297.7741166719     1     1443.2216988808     1673.3921025759     1843.2105936719
     -304.1922117740      309.7998703497     1     1367.6008149011     1672.8738272996     1932.3003597777
     -304.5639373234      304.9005898532     1     1334.7939649057     1690.0367076192     1933.9277116456
     -304.4108309184      310.8993321993     1     1357.8353623999     1682.3311317423     1898.2496429146
     -304.2534425431      308.1955902748     1     1351.4781809358     1685.4342351804     1921.3498579981
     -304.3291649007      309.3940120555     1     1338.2287604770     1704.8152589344     1915.9948773558
     -304.3643024663      309.3627642347     1     1326.5021754117     1722.0943763900     1934.9598309636
     -305.0103555114      317.2649833961     2     1311.8328033581     1707.8246622439     1977.4236738333
     -303.8069497470      304.5000941093     1     1488.0938489349     1653.8001328995     1697.2785377866
     -304.0371343192      305.4297234201     1     1451.9007272098     1659.6373869775     1749.4594795023
     -303.8068551133      302.1378048227     1     1463.5262021533     1641.6558351266     1743.1631704574
     -304.4319982959      313.1441568759     1     1475.2373835373     1602.5569527858     1773.6232429761
     -304.7699933429      322.6054080208     1     1444.2522216375     1658.2703832299     1737.4139088156
     -305.0094297823      320.4673379925     2     1351.5353857192     1656.0523350188     1974.2254613321
     -304.2157064490      311.9173029310     1     1423.2824990137     1732.4315764961     1767.3895494515
     -304.2061325242      312.9689582372     1     1420.9045416682     1734.8491684359     1766.5259261026
     -304.7669730040      321.5618994946     1     1397.8956123234     1705.6716603303     1760.9383871235
     -304.5816135262      321.2017549181     1     1399.9709903443     1726.1350448695     1767.3101652875
     -304.4079071843      314.2267939534     1     1387.2651986505     1700.8892800980     1804.3196353936
     -304.6490930475      316.4862992730     1     1386.0138096813     1701.8548236590     1788.1016588437
     -304.5512075652      314.9940895920     2     1394.0943176968     1765.5151831542     1775.1779834619
     -304.3251170435      312.0385946103     1     1389.7111018669     1746.2824077888     1792.3376893724
     -303.8981971255      311.9542714693     1     1347.3006413832     1768.3075950111     1833.4523303001
     -303.7185936527      305.1871164803     1     1378.7238887607     1759.5820703835     1821.1295178933
     -303.8108739771      311.2830258768     1     1394.5861491469     1706.3055215559     1864.0333699986
     -303.8772085115      306.1357280699     1     1357.7614576525     1760.8402596951     1865.1689017669
     -303.8401784909      301.2252903763     1     1350.4417138254     1761.7092636129     1870.3446960522
     -304.1156685731      306.2879962338     1     1415.6566186383     1681.6138509787     1840.6678997384
     -304.1002320244      307.8728316026     1     1404.4711591484     1685.3814156183     1859.7330540753
     -303.6534072916      304.4532165593     1     1381.5297039905     1714.9343422684     1896.6664584647
     -303.8812890443      306.0979028629     1     1436.0876886528     1652.4903539739     1880.5015497444
     -304.2926878519      310.7131917565     1     1432.9283728581     1637.1483801483     1894.0209746428
     -304.3822962859      317.3112768340     1     1354.5698227676     1676.0613860018     2018.7824535714
     -304.2304399073      314.3760346528     1     1359.9006316821     1657.0822421100     1990.4397196181
     -304.7067126735      322.1555362259     1     1360.7074642078     1640.4751386547     1993.7507268373
     -304.5335366452      321.1411225706     2     1368.4741802048     1632.5820652151     1999.5875910369
     -304.6501131696      321.5039553534     1     1380.7719307247     1619.1186025017     1991.8954835700
     -304.7217895029      323.5759015073     2     1352.9450348754     1647.3147299158     1997.1700955239
     -305.0091292697      320.4432234628     2     1373.0610795490     1632.7973861618     1972.4777530795
     -304.5162752862      319.3557650597     1     1366.9321798602     1722.0708056757     1856.8363117678
     -304.2482001489      316.0350254552     1     1384.9793541644     1723.9185506062     1851.7998202662
     -304.1759615764      305.3826268169     1     1418.4875882620     1675.0470861628     1789.1049992973
     -304.1554062208      310.0762273452     1     1444.4802727268     1651.7159647994     1783.6775806997
     -304.1672885592      312.3136635709     1     1469.7726932031     1640.3412322908     1759.7252473797
     -304.0231322536      309.7329070824     1     1513.5211624715     1594.2529286502     1749.9271852386
     -303.8359857968      305.6665528134     1     1461.9108321784     1624.3308771962     1798.2190372026
     -303.5942846084      297.9787584367     1     1457.8609367866     1640.7129297972     1787.0733279304
     -303.6227662646      298.6538656089     1     1459.1432563480     1643.3632738501     1770.4166104188
     -303.6361775628      300.3629711026     1     1481.4011376944     1616.8087626831     1784.2153862377
     -303.5761447083      297.1274159108     1     1472.1205156358     1632.9539303139     1782.6352195189
     -303.6418999873      300.4817631103     1     1462.4606511592     1633.8374694858     1791.0539843344
     -303.6129814100      295.3983125589     1     1458.8411610881     1633.2700730685     1793.4951080230
     -303.7997961968      302.5897565839     1     1464.0542459888     1617.9457760881     1796.8050527634
     -303.6204673993      298.8833888100     1     1453.8219293115     1639.3481176000     1805.6579966382
     -303.6207812447      299.5644752385     1     1463.5562795189     1626.9199176927     1804.6991009330
     -303.6542788617      303.6903538344     1     1457.0741189721     1637.6125079577     1807.4630902604
     -303.8020753775      304.3013990258     1     1494.4452268450     1601.3191514390     1801.6327774043
     -303.7643709522      301.5735002064     1     1501.7802898515     1589.5352447990     1799.3004266572
     -303.7832563595      300.4427214020     1     1497.1687969903     1583.5818492558     1786.4385232502
     -303.8015097739      302.4521646322     1     1514.6575011215     1577.5734334633     1776.6655097054
     -304.0177441305      309.1087187957     1     1492.2357604956     1606.5986881697     1781.3214946942
     -303.9620331943      307.2470982816     1     1486.6095801009     1617.7649820806     1779.7951831176
     -303.9347251590      311.7560184435     1     1507.6811109760     1618.1077109311     1762.9456245837
     -303.9244494176      309.4432765422     1     1508.9324694310     1597.5190690926     1778.5328663387
     -304.1021826436      309.8748465829     1     1479.9791847267     1618.1019892300     1777.2100240891
     -303.9105842775      306.8592111200     1     1483.1184522754     1606.4158946735     1788.7163073150
     -303.9080484090      306.2017302642     1     1485.2512240521     1606.5069401064     1789.5781902603
     -303.9345949266      302.1048678762     1     1512.2266721978     1572.1014652029     1789.9311263247
     -304.4706574248      313.3060854074     1     1476.9724687950     1551.5648207293     1865.3363958544
     -304.6909635306      317.3112597905     1     1462.0140426189     1546.7167933326     1905.1297472071
     -304.7942477286      317.6763836258     1     1438.6463447610     1552.6762627798     1917.4090944654
     -304.9060142709      318.5293784445     1     1441.4564546985     1550.5934256964     1922.9418042263
     -304.9064909175      321.8006820953     1     1440.1845542586     1542.0274798264     1971.6100860113
     -304.7931822962      320.9693499355     1     1440.5534471979     1541.4488198437     1965.7744689571
     -304.6073698247      319.8646787032     1     1434.4740426956     1549.2188683943     1972.2082654669
     -304.7923611278      320.9556517914     1     1440.8158338578     1541.8671661124     1964.8026001558
     -304.9288909006      324.5634461783     1     1453.3279154343     1526.3957140469     1970.6493271267
     -305.0433834326      325.3428291057     2     1451.7825092813     1527.6910690866     1977.2293314373
     -303.7436111488      305.8625380844     1     1470.6948368018     1643.0218724124     1838.9562030428
     -303.9384114264      309.1389910835     1     1460.7040725980     1632.8680764905     1843.1926485227
     -303.9580505527      307.5503861071     1     1450.5890709290     1631.4712381494     1866.3324657601
     -304.0682478791      310.5212447830     1     1449.0895266184     1618.5488054949     1875.0046248123
     -304.2448122316      312.2788761774     1     1441.7667815217     1605.2053897892     1881.9184053085
     -304.2105367392      310.1679299635     1     1445.4382406401     1594.2683041470     1879.9478262276
     -304.0638293227      304.5732451618     1     1458.8636344266     1585.1264384276     1869.1959562165
     -304.1425722909      308.1159432193     1     1454.3990026651     1587.0729637626     1873.6516510442
     -303.9673638611      302.8181406889     1     1419.7276504775     1708.5794747536     1780.7027241898
     -304.2062720892      305.7331175316     1     1437.0192314088     1685.7747091302     1757.5333355027
     -303.9172271367      304.8479017111     1     1426.1938830161     1721.4743485895     1745.5810843790
     -303.8530536961      302.8222326134     1     1403.7035923694     1735.8338481741     1778.0988108407
     -303.9870781091      307.2307583720     1     1407.8385171021     1731.3570019608     1805.6788572930
     -303.9496713419      305.6648262004     1     1403.6788929543     1716.6736410880     1822.7682927979
     -304.0277361461      302.6447805854     1     1420.0231896036     1706.2033395731     1773.4136023194
     -304.2120559570      309.1531717330     1     1436.8391180292     1691.5762472073     1777.1543529920
     -304.2969006171      311.9233523565     1     1426.3902859401     1667.9534983334     1803.2630896482
     -304.2301411067      305.7822494641     1     1438.9387715402     1680.9288131540     1742.8618293001
     -304.7098780657      318.0369469689     1     1419.5535317931     1654.8855504562     1753.7004766470
     -304.7742585029      321.5914803673     1     1389.2726824043     1702.2537230551     1771.9405774526
     -305.0117638307      326.9636079335     1     1379.8146810991     1703.6731422468     1801.6758901744
     -304.0227203575      313.6613161878     1     1427.8160541992     1692.4420724819     1798.6987868377
     -303.9629460794      308.8645795093     1     1425.3399290689     1697.0622745958     1806.2050010536
     -303.8126175408      300.0841525421     1     1405.7904873062     1678.6957010930     1854.5777922757
     -303.9080795936      307.0462619894     1     1382.8641703405     1705.8112164082     1858.9812018499
     -304.3124379297      311.0377579021     1     1374.7085960207     1702.3849680934     1860.6388019052
     -303.9353804009      307.6697476364     1     1406.2371141236     1672.9832343357     1860.0129174131
     -303.9257401259      306.9924400073     1     1406.1363085117     1667.4491773936     1862.7635218097
     -303.8556485669      303.0719943450     1     1396.6035211009     1664.8178287827     1898.3407513570
     -303.7726912601      300.9116212841     1     1417.5787018203     1661.1298541573     1856.4354167098
     -304.0226943228      303.7180632924     1     1434.5909085415     1655.7880018569     1817.1530074818
     -304.0279590205      304.5387695876     1     1428.4274875505     1655.8176484154     1821.1369448675
     -304.0283206093      305.2298368600     1     1428.1317381129     1659.2748254549     1816.7931414864
     -304.0078598445      300.9140626103     1     1428.9381014431     1649.1502734796     1825.9953121101
     -304.0003600758      305.4835212460     1     1420.5704744350     1637.0708970580     1862.2101054358
     -304.2548993059      310.9959081381     1     1418.6462878446     1605.3406469135     1919.5447794038
     -304.6009360276      313.5647490615     1     1439.6693359358     1576.2087981329     1894.6644427119
     -304.6639413617      313.4826957516     1     1433.9401810214     1562.3029484430     1939.4984247328
     -304.9088408823      317.2710450321     1     1444.9881172449     1545.9693299592     1923.4709997779
     -305.0101545653      316.3329983895     4     1490.3054984132     1503.3484333902     1943.5040192585
     -304.6656749018      325.8991263351     1     1445.9090990726     1691.7529918216     1772.3308192157
     -304.6302149043      325.6019923346     1     1438.3951952186     1694.5127625486     1768.6029368315
     -304.3772636465      319.1087041868     1     1391.2217368483     1700.2143115045     1855.3495360317
     -304.4407027877      316.3075598612     1     1357.5020126488     1738.1755629931     1898.3124050302
     -304.5876824887      320.2057504379     1     1340.6031311412     1756.4471546569     1906.9613886108
     -304.5010140207      315.6224466288     1     1336.3316134333     1763.0056721485     1888.9427881810
     -304.2801732158      312.4752517490     1     1391.3462937466     1687.6174077531     1858.0185389535
     -304.2969823704      312.5896508479     1     1366.6153205141     1716.8878179961     1876.1649352565
     -303.8583755032      304.3176067895     1     1393.6186221243     1696.3236070996     1853.2277052159
     -303.8672536975      308.4583127929     1     1404.3989504312     1672.9628285220     1882.4990304757
     -303.9622356751      312.3797807625     1     1422.8379806157     1656.3447640375     1868.1169409052
     -303.7176673601      306.6449203483     1     1416.2698125497     1673.6637090687     1868.2725007266
     -304.0798116510      307.7907339061     1     1421.0513480407     1656.5795394668     1837.2328204199
     -304.5079821833      315.7447468764     1     1432.9944992641     1635.9001072279     1805.1142561981
     -304.7167953876      325.9555384210     1     1433.9455714386     1658.5643947423     1766.1054921263
     -304.5446638999      325.4308728718     1     1429.6188157392     1671.0858746512     1761.2262800037
     -304.5680159998      325.3442500106     1     1447.5561520948     1649.6940237562     1776.4002355233
     -304.2681044069      323.6973991379     1     1457.5147978033     1640.6747245717     1772.8293229610
     -304.6811193043      325.7519283008     1     1429.6161641617     1678.2465223338     1730.4241529616
     -304.0695538795      314.6415223914     1     1428.6473205898     1688.1442589745     1728.6702661040
     -304.6479064391      325.4808170439     1     1405.0745359399     1693.7725831156     1752.0512281468
     -304.3401498332      321.6509611125     1     1404.4014513176     1700.1414313092     1750.8832593763
     -304.6662259791      325.7947963887     1     1406.9659703328     1703.6166612188     1741.7144779179
     -304.3207588812      316.2336818890     1     1413.2174488526     1679.3558767335     1765.6991684992
     -304.4830304632      324.3119227731     1     1426.7929960165     1645.3067978611     1792.9163178750
     -304.5374453648      324.5450166560     1     1423.4104702093     1655.9227138525     1806.4382281590
     -304.5626570596      324.5499989053     1     1396.0221041367     1690.7938169399     1809.3643320087
     -304.2474594398      312.9510053144     1     1419.8754454304     1667.3698254248     1773.3702879921
     -303.7509499616      303.0212706633     1     1399.4607202918     1705.3442490764     1783.9742534438
     -303.7961104720      308.7544265825     1     1397.1564406484     1721.6485111155     1776.1833255861
     -303.8530007896      311.7652927529     1     1384.7888576573     1735.8296725698     1796.6175474407
     -303.5393835828      302.9078482760     1     1399.9509823642     1688.2116468660     1815.1835623223
     -303.5894207481      300.5208261430     1     1395.0024156615     1691.6804748950     1831.6710975382
     -303.6713522963      299.6525422090     1     1397.5703245113     1675.0375694684     1842.2454452548
     -303.6812323561      297.1265651128     1     1405.1025993965     1644.1009861141     1889.7493068599
     -303.9152261645      304.6024095643     1     1423.4069769196     1617.3705815423     1889.2797372710
     -304.2996307832      309.3103796474     1     1409.2675318088     1621.6687840612     1889.2247536975
     -304.2678500116      308.5470159222     1     1421.2338354526     1599.1144114559     1894.5148771338
     -304.5976453733      317.0065416665     1     1450.7657898168     1528.6791356687     1902.7591193751
     -304.5777232159      316.9964472606     1     1451.2916748130     1527.2185793216     1912.3919492466
     -304.3313460749      314.5874557996     1     1464.5843984263     1510.7111275209     1935.3260750714
     -305.0279323592      319.9888367655     2     1437.5653275389     1536.3620062389     1930.2265701287
     -304.6184733393      326.1184517282     2     1455.7403924142     1726.3508302693     1764.8782100309
     -304.7119052966      323.9705747540     1     1453.5949286590     1717.6526697130     1738.5756555910
     -304.6582056076      321.3298329703     1     1472.3011273114     1694.4761769399     1725.2342577520
     -304.9950650774      327.1041874218     1     1473.8868947652     1686.9166769410     1716.1699863409
     -304.9740245372      327.1811385000     1     1470.3825585655     1691.9694664101     1707.1269868620
     -305.0043503935      327.1725996119     1     1487.8710839003     1664.3069089938     1726.9426196688
     -305.0037200579      327.1647141051     1     1504.9667501472     1649.9272543616     1721.4023878956
     -304.0501442998      307.3682669114     1     1407.0916435095     1701.4542583984     1827.9140167167
     -304.1227236160      311.2325904420     1     1414.4743759011     1703.0770916882     1823.6648468043
     -304.1195438625      307.9598603107     1     1454.2223871374     1631.5804531223     1853.9779563297
     -304.4385441605      312.2958257800     1     1496.0742292408     1560.5042306887     1890.5736495765
     -304.2502252762      309.3536197756     1     1507.2908749200     1554.3790520421     1898.8171647300
     -304.1948885560      304.3912628012     1     1479.9908336613     1585.8545438821     1905.9775727312
     -304.0377456782      307.4477609064     1     1507.5120133847     1557.5042833050     1928.5442913247
     -303.6832532721      296.5017939596     1     1459.9820324247     1616.6989150489     1889.6386683045
     -303.4250950058      298.5091800799     1     1478.1083715359     1591.6363844320     1890.4346702268
     -303.7960012468      298.0550978405     1     1448.2773037360     1607.8847861010     1891.7283525105
     -304.0686191020      309.3150801923     1     1457.9195467551     1597.7199323006     1904.0393141803
     -304.4615045585      309.7296023889     1     1441.1764883597     1608.4680233525     1895.9349142988
     -304.8650603246      319.0447950383     1     1404.3939310905     1587.3695623128     1979.6722083031
     -304.6573154218      318.7234168432     1     1406.1625657452     1582.0195538028     1948.9894865526
     -304.2826285139      315.2954985625     1     1407.6653154079     1596.1561316002     1959.6741355155
     -304.8304190930      322.1340868721     2     1405.0567110933     1575.2349165141     1969.2858449220
     -304.6043316577      318.1526370593     1     1407.8035026909     1592.9070045021     1918.3006515240
     -304.8351133256      322.2921910202     2     1373.3220707215     1612.1474301594     1975.1050702885
     -305.0081540465      324.4151839770     2     1356.3790467900     1621.3111780613     1964.0144679321
     -303.6322220784      300.7693106504     1     1419.5756004078     1692.3991151511     1861.2087971782
     -303.6269306841      296.4348599767     1     1419.0201274630     1694.5441509356     1850.9225935797
     -303.7858234930      299.3631411959     1     1391.0997209555     1716.1463190654     1888.9568472439
     -303.7803004774      301.7467884063     1     1386.2747992931     1730.7376612622     1890.5220530329
     -303.7605768395      302.1916032144     1     1408.0933733637     1715.4997840436     1861.6851699362
     -303.6596146155      301.5015782313     1     1402.8344417249     1699.5945656620     1871.7781135339
     -303.4601503618      303.2010065957     1     1393.8437949035     1713.7950037261     1885.9523202504
     -303.4410946488      303.0146740280     1     1386.1703708889     1713.7407809403     1875.7698718496
     -303.4430854501      303.6458155521     1     1375.3361195418     1728.8999340050     1866.3952571182
     -303.7343819339      306.9937536359     1     1379.8454344438     1732.5749368735     1871.2069348059
     -303.7725317283      307.5497931761     1     1412.7762962450     1689.7798904705     1848.2914812646
     -303.5311342700      297.6128390597     1     1432.2722781338     1662.1653990603     1886.1572354733
     -303.5294292612      297.3795025088     1     1425.9435761482     1663.7574552682     1900.4901939675
     -303.8603424516      301.7145935189     1     1432.9029168058     1633.4032802790     1897.1885512744
     -303.7415003530      301.2972614487     1     1376.6573653199     1701.4574898958     1906.5765080931
     -303.6929706414      298.2437438323     1     1358.1338969036     1710.5562622025     1933.5259001698
     -303.5052411072      298.1200142180     1     1377.2582224205     1710.6251638355     1889.9629541875
     -303.6568441342      303.3895721788     1     1387.0255867905     1706.1675413262     1850.1922291864
     -303.7985178674      304.8802889080     1     1361.2573138520     1680.4880606301     1933.4526217614
     -304.0436630473      311.3655260997     1     1345.3000388087     1683.9689364491     1953.6709484722
     -304.0804594044      312.8683518725     1     1357.0797452911     1667.0991919782     1963.3308245837
     -303.9004463611      311.6287740114     1     1351.3359111961     1676.0278551793     1968.8949332671
     -303.7827109640      306.9742220170     1     1353.2641387597     1685.1079159705     1955.4809747147
     -304.6977249683      318.6437823939     1     1333.8624713380     1680.2778312171     1963.5663429144
     -303.9386227732      304.5607516456     1     1384.3334546879     1658.4267298544     1889.9985712286
     -305.0396314145      315.9354697543     1     1458.1909386037     1535.6115723821     1884.2515141090
     -303.6933942264      303.0228748776     1     1489.7167621799     1666.4708343653     1738.6262791551
     -303.5985884321      299.8727592705     1     1425.3278167483     1707.8886815410     1799.2742149751
     -303.5863665196      299.4259940552     1     1422.6083214070     1711.9087440838     1793.9344515439
     -303.6659336216      301.5057130593     1     1448.9882536299     1681.7937293065     1763.4966065036
     -303.6638307371      303.3046128025     1     1454.4952358128     1674.7327329850     1768.8036962082
     -303.7337628115      305.2038974492     1     1464.2807781755     1666.9168096541     1734.7508718327
     -303.7516105980      304.6016792032     1     1457.4781203149     1682.7876096438     1734.8765572281
     -303.6509826228      299.6182732142     1     1437.9419931117     1656.9819474381     1798.2553446770
     -303.6745379675      298.7981394705     1     1427.6134343210     1666.3316617947     1807.9569857521
     -303.6012094259      293.2577013336     1     1401.9825847716     1699.5067481965     1819.4381334841
     -303.5923709307      292.4744308061     1     1400.7321079779     1704.1348491119     1813.5337377395
     -303.6768326136      297.7131412557     1     1404.3200842653     1705.0442900906     1814.2367020775
     -303.7622290803      296.9945893515     1     1409.6697606613     1695.3285773759     1811.5613379463
     -303.7622137615      296.3077338387     1     1410.0107563815     1695.4896205983     1811.7627733141
     -303.8851205996      300.0822386330     1     1391.1070647323     1724.6250238058     1792.0548721097
     -303.8821641830      300.3014944256     1     1382.7732894566     1732.2871619145     1805.7593892302
     -303.5803612109      295.2100329839     1     1392.9075069649     1728.3190068013     1793.5615826957
     -303.8391909154      298.2833511021     1     1444.1786182448     1654.2413371317     1762.2471976658
     -303.4832905826      296.2885742397     1     1412.8892562578     1691.3287124600     1810.7158113649
     -303.4218542368      297.7134397119     1     1377.5690596383     1726.9336667703     1840.4855125160
     -303.2070186198      296.1239073433     1     1406.7962859510     1677.9861046948     1857.9832147998
     -303.4410454583      298.8578459912     1     1416.8073472899     1673.8840679629     1815.5294615640
     -303.3191666021      295.0644842863     1     1437.6475845092     1656.2736362498     1808.0667898149
     -303.5725087069      302.1030372618     1     1443.9487795432     1668.2315477739     1793.0259991729
     -303.5652003054      298.6520454281     1     1438.0549142673     1675.9731580618     1784.8400058590
     -303.3472116411      297.2016022700     1     1422.4569607175     1696.3651715426     1780.6869839870
     -303.2578428517      296.5031292635     1     1422.6980339967     1683.2444990473     1800.2671959788
     -303.2948833264      295.7683593940     1     1392.5107079180     1721.9993659255     1813.1806087671
     -303.2826605824      294.3408428839     1     1396.0376251936     1725.8672109382     1802.5668673848
     -303.2747855331      294.7710421371     1     1418.2000572723     1705.4096995844     1788.8824833649
     -303.4187425425      301.3041604063     1     1445.9081849397     1643.0573696647     1817.3088641853
     -303.5862683783      304.5291144390     1     1421.4824196120     1695.0881064495     1776.8385830861
     -303.4103950348      299.8229835036     1     1426.5903973931     1686.5087664623     1778.4508729772
     -303.4865272529      302.2910241021     1     1438.5017485201     1660.5386918946     1800.8795414732
     -303.4720991753      302.2882963477     1     1421.2286620857     1701.4057481508     1771.1565634788
     -303.1800513544      289.2025177152     1     1427.7162428504     1688.5272405701     1785.3751046170
     -303.2088606871      292.3584072677     1     1405.1437114073     1674.8200822980     1835.6525857125
     -303.4437661218      296.2330663473     1     1401.2102297388     1681.2854472057     1827.9305614728
     -303.9627010919      298.9264595709     1     1362.5551171114     1688.8017374856     1893.2554199665
     -304.5642846503      314.5336452051     1     1324.0956495049     1686.9848455091     1975.1457736680
     -304.3568984477      318.2782720500     1     1312.0831346852     1723.3978571069     2022.0714337273
     -304.7298437818      316.7761934408     1     1310.1345278991     1740.7941577109     1987.2667864293
     -304.1422224168      314.5265556828     1     1411.7547294920     1690.5071442921     1851.6200709308
     -304.0584635771      307.2739437740     1     1402.0367720261     1664.0887002402     1864.8677697153
     -304.1959562476      308.5875891681     1     1440.2765685269     1627.3441737094     1869.5598382144
     -304.1356575825      312.0514634414     1     1442.5502772692     1668.5155642692     1906.0999778466
     -303.9511773248      300.6637735637     1     1443.3625301151     1663.2193467759     1845.7741230734
     -304.2402383654      304.2780769695     1     1441.6839381098     1619.6943709843     1834.7630441780
     -303.9985743791      302.0717908855     1     1409.3748716823     1674.4571978591     1890.0123148134
     -304.0319737994      306.5992944721     1     1407.9658262678     1664.8702654685     1913.4181795503
     -304.0869799461      302.4128845964     1     1428.6161716959     1646.8418913837     1870.8989506428
     -304.1656047262      303.7719495469     1     1409.3616524903     1667.8300990945     1873.7998471134
     -304.1745329017      304.6545645215     1     1417.6431491306     1658.3816985153     1875.0544229587
     -304.1915952677      305.6706006921     1     1400.5492652971     1653.0097462177     1899.5894009249
     -304.1908429288      305.0307565984     1     1409.9878209254     1642.1078008952     1900.7191994261
     -303.9216557926      300.3982149579     1     1384.0233901138     1637.0806836100     1926.9773276891
     -303.8831635365      298.6838850300     1     1368.4956680894     1647.4220138605     1945.9002455631
     -303.9466817268      301.3116778450     1     1374.9435791491     1647.6976096112     1930.7999165701
     -304.0613918973      306.7105881849     1     1367.8094030173     1655.6758063575     1919.0155542366
     -304.4384688173      311.2821666479     1     1400.5351212920     1603.7801546043     1945.8604396115
     -304.4365024965      312.4904700929     1     1405.6901911304     1597.1182675687     1954.8339942577
     -304.3600393864      312.0053139290     1     1403.3921027890     1614.1389501569     1903.7674622113
     -304.2603746623      310.3632053779     1     1371.1841453677     1650.3385023942     1918.4536162910
     -304.2878981156      311.6509839375     1     1372.1424682046     1648.4481790271     1921.2325908618
     -304.2863544998      311.4343852911     1     1382.2658990087     1636.1338751474     1918.0834233159
     -304.2396024581      307.8676731325     1     1446.6226401584     1689.1520987776     1804.7786446059
     -303.8615964429      303.0342750499     1     1498.0410083965     1623.7225599526     1820.5691675152
     -304.4843124882      313.3126280193     1     1478.7735276766     1666.8208880481     1743.6130160190
     -303.5097940535      296.0211445198     1     1490.5176002332     1626.7096222093     1805.4473433875
     -303.9996974579      308.9596180133     1     1533.1096362244     1575.8659393031     1816.7082991163
     -304.3319592726      312.6601937867     1     1513.9441274996     1581.7045532438     1807.6682851801
     -304.3106958446      309.9706334122     1     1501.4617918247     1584.7740031511     1816.9364273506
     -303.6076470096      303.9093395008     1     1463.3517299925     1615.3829665988     1842.4462798249
     -303.6292320627      299.3770810018     1     1437.0727420073     1629.1769473851     1855.9929534063
     -303.7485603002      305.3094831779     1     1423.3004065109     1665.3272153022     1856.4669857261
     -303.5859192675      300.5280050293     1     1429.2304378550     1685.0997173721     1869.3758485665
     -303.5697182192      296.9328480273     1     1420.5917153210     1681.8703692497     1872.6582928814
     -303.5812673122      296.9168177511     1     1405.9699844081     1686.0809979194     1918.6443118569
     -303.9083231770      301.6383793057     1     1418.4929373888     1656.2726735428     1866.6316875093
     -303.5662635075      299.9240355074     1     1434.0765807174     1649.3107660105     1880.8802834226
     -304.1577931096      302.2321717240     1     1453.0978829665     1595.7124627911     1861.0307935366
     -304.1137890923      301.2565136436     1     1465.9168226079     1584.0056873180     1849.0889081540
     -304.9478240273      315.1061491975     1     1460.8071568665     1533.5946643016     1923.4372408284
     -305.0018417596      319.8796359283     1     1459.5856784867     1530.4385077213     1956.6434356698
     -305.0088236350      325.1094368175     1     1432.7540388771     1572.9935799217     2006.5325194910
     -304.9075384510      323.0674941716     2     1536.9645176941     1589.5582418345     1725.0851663217
     -304.7518100550      322.0218760673     1     1457.9103180747     1685.2145928397     1716.3555643096
     -304.7246984871      321.8044101118     1     1464.1052100237     1676.6231456219     1712.8462355398
     -304.6898545442      315.9406155033     1     1480.4246290914     1677.1882835444     1699.4147888664
     -304.7639648602      322.2185630060     1     1475.9133163753     1669.8537857376     1718.0464161369
     -304.4213723548      320.2354004834     1     1444.8500696476     1707.3572782319     1726.8567967168
     -304.0679858609      312.1952691524     1     1455.7910106195     1690.6814293129     1730.1992543005
     -304.0511686576      312.1142533196     1     1454.2883614430     1695.1631577221     1737.8481299190
     -304.5702679827      320.4484258252     1     1458.2137536975     1674.1694790150     1701.9311974834
     -303.9065126254      301.3578500051     1     1451.9702019241     1654.1121938526     1753.9593146005
     -304.0396613548      305.7361245698     1     1456.5205346925     1643.0536339305     1727.8979281883
     -303.8670510128      301.1231423794     1     1455.9706378429     1648.5295880457     1749.9881695030
     -303.8418510684      300.9839932816     1     1450.3073557629     1665.8626759258     1759.2535177822
     -304.1676681850      307.6109591916     1     1438.1316833377     1654.0898987347     1764.5841123324
     -304.1617833639      304.9968757653     1     1454.3678592235     1628.2905903526     1758.7678438723
     -304.2291437794      305.5013084182     1     1461.4308880231     1618.4129853721     1785.0400302806
     -304.2299616204      305.7329595157     1     1429.5046220920     1659.3861943885     1796.9953093159
     -304.2453814718      307.0458129500     1     1437.8112350560     1648.4834454891     1791.2937033001
     -304.3980695918      305.7999499377     1     1487.9966060679     1577.8286183753     1767.8791016354
     -304.4573341453      308.1879699212     1     1497.8441869258     1567.0993733799     1760.5280143837
     -304.4998673363      308.2253726773     1     1538.0522956080     1552.2740086503     1715.2584476141
     -304.4587779724      313.5209678227     1     1506.9804843794     1586.4506341136     1736.5176784830
     -304.4106201106      305.4773247114     1     1530.9368000118     1569.2664518290     1722.5202230486
     -304.2594127779      305.5468441261     1     1511.7493790052     1583.4706790042     1749.1254627961
     -304.1856885695      301.9810402791     1     1506.4311679792     1572.9130103368     1768.8759621946
     -304.1167728207      305.5747178341     1     1405.4305713465     1652.4309581680     1883.0214335769
     -304.2032795883      305.9464070389     1     1436.9966875135     1640.1488002550     1855.1756839382
     -304.2022579404      304.7931842895     1     1438.4531266240     1631.1358582593     1860.9252176103
     -304.3916803876      310.7774834345     1     1439.9648687797     1622.8449535526     1864.3286506316
     -304.7440089730      316.3561758718     1     1420.9729146334     1618.1973627009     1903.8200857182
     -304.6727872523      318.1728213040     1     1414.9149260298     1579.0361919182     1982.6063963880
     -305.0150356670      325.0431726246     2     1413.1541230375     1569.4039871615     1979.1978703565
     -304.7217253878      326.0855280549     1     1446.3920476688     1728.3701869762     1755.7400797331
     -304.9655265433      327.1902479585     1     1453.1477145227     1711.8903243139     1718.4406459641
     -304.5833504004      318.7823142469     1     1483.5695270114     1695.9560372537     1718.6936295416
     -305.0024313687      327.2079541614     1     1497.5748856544     1664.1903769346     1715.0247358924
     -304.6920271057      318.8286220253     1     1494.4979897028     1655.1479044230     1688.6723262072
     -304.6808673654      310.2017968332     1     1499.4894236346     1664.6477570372     1686.9660620323
     -304.7112738977      315.1310344137     1     1520.0463757708     1632.2053907906     1677.4823129671
     -304.2359325569      311.0232568425     1     1511.8036238553     1592.7561308486     1751.1685514165
     -303.9978768876      310.3048458517     1     1496.9598604880     1587.3052580935     1765.9300683799
     -304.2745914215      305.9624909883     1     1468.3410251029     1616.8114402631     1778.3644071261
     -304.2883073143      308.2324557343     1     1464.1136622230     1624.8253941748     1780.3136236366
     -304.2986362317      306.2082684147     1     1440.0550095628     1655.1388450200     1785.0432246268
     -304.4527269582      314.7006079092     1     1417.4358433527     1704.3438854333     1779.5772423345
     -304.2590986808      304.7568074603     1     1458.1634509100     1671.1903355163     1729.6062705165
     -304.6614367786      314.4710126104     1     1472.9296032658     1608.6805936805     1755.4116773025
     -304.7002752193      314.4376052263     1     1486.2751676843     1613.2407199574     1730.0814920551
     -304.2989931716      303.3042051744     1     1469.0775451817     1631.0330823613     1745.2054735013
     -304.2956511608      307.7178793708     1     1457.8881257892     1631.6750731196     1760.4604702740
     -304.0542883809      307.8934060965     1     1456.2250429762     1645.4552229349     1763.3063489527
     -303.9756870171      305.2492594604     1     1466.9379835715     1656.3483220219     1721.3066183280
     -304.2016931643      303.8064374258     1     1431.3896169102     1658.2474627247     1775.7874025828
     -304.1264924912      303.0246857908     1     1428.5121827624     1624.7016563903     1832.8519599639
     -303.7799287266      301.6519135637     1     1460.1986572580     1614.8123730152     1797.6887467693
     -303.9671096328      306.5167398899     1     1434.6082067223     1639.7299614644     1811.5053332788
     -304.1669956936      313.2820261031     1     1449.7272566671     1661.9498586673     1749.8969380122
     -304.2120807823      315.5505622027     1     1449.8298199754     1635.1755018965     1782.8734261930
     -304.3912971632      317.9510420095     1     1431.9678819565     1653.9047232942     1810.0032814917
     -304.3236520969      314.0469787469     1     1435.6794916350     1636.5815898350     1811.3922219672
     -304.2081101581      312.8885656134     1     1453.4069009452     1620.5577904505     1793.0131821764
     -304.2281819002      316.7570931233     1     1426.0337119876     1673.7214770473     1788.9578303576
     -304.7158787596      325.5352374737     1     1410.9976930178     1668.1713031919     1799.1568292873
     -304.6786383491      325.7703546292     1     1435.9285807205     1639.0487171838     1776.1780220015
     -305.0220716248      327.1924298162     1     1430.9128366476     1628.5083931934     1786.3079894756
     -304.2365767981      312.3170692154     1     1470.6338857489     1690.0572820458     1753.7889504525
     -303.7395651454      305.8544090716     1     1457.2849849406     1715.5052605480     1796.1986719385
     -303.9709012566      311.7443695935     1     1469.8493925027     1691.2588284584     1771.1173317492
     -303.9782541030      310.3840206439     1     1472.2156401421     1691.8929232845     1751.2530814580
     -304.0169746656      313.0657130480     1     1473.4742736097     1693.8638673492     1749.2483944749
     -303.9749826919      312.3496827574     1     1475.0896911883     1684.4959498646     1758.0000448226
     -303.9436405560      312.0381267728     1     1475.0811896499     1679.9252672993     1762.3571379164
     -303.9699695346      314.0299381722     1     1465.5436014892     1695.1495939664     1764.4050810213
     -304.0155698881      313.7045417819     1     1463.2801329196     1706.4084561923     1755.0196919083
     -303.7584559530      306.0021153157     1     1456.1539139809     1719.3411186536     1771.0830210821
     -304.0344982178      308.8708924787     1     1456.9595014611     1690.9850304049     1793.7209282290
     -303.8344373798      303.7670826997     1     1467.2606659678     1694.0107268912     1815.6616128301
     -303.7690690699      304.3190703872     1     1439.9135558972     1719.7662607383     1811.6050724793
     -303.7958784004      305.7334869145     1     1438.9738593286     1722.5083790225     1805.7086175320
     -303.4738419714      296.9227674776     1     1442.4333635694     1650.6096873330     1905.9614262383
     -303.5467350623      299.7431015341     1     1408.8006983887     1675.2290808558     1927.9567640806
     -303.4499892209      298.1492984380     1     1383.5054946576     1706.0051251355     1920.0381275376
     -303.1938428902      300.8474841764     1     1431.3026405196     1707.1540234654     1869.1886139514
     -303.1440166387      299.1007940140     1     1409.4737659994     1716.3892392075     1889.6558204369
     -303.1882860153      292.5230668696     1     1392.0529063472     1713.1779732022     1916.5613031118
     -303.1836683806      292.5718979570     1     1378.3736635507     1732.5127532819     1931.8632181684
     -302.8741981090      295.6028230136     1     1375.3539339670     1743.0565058423     1951.1056907370
     -302.7567348193      293.7981369410     1     1362.8593173009     1769.6636555473     1940.1799573200
     -303.3602724944      297.5355164008     1     1358.8742232548     1748.0845215147     1934.5160554172
     -303.4939314904      293.8213643905     1     1325.3857185239     1772.5282908562     1936.5989242081
     -303.4920863979      297.0662696628     1     1325.3156430079     1771.2295691550     1941.0413921050
     -303.5567633454      297.9231014756     1     1336.8110972250     1758.2180815032     1950.7021920190
     -303.2003237263      295.6416863829     1     1348.8546685303     1735.3485882737     1955.0579702858
     -303.2046025074      295.8764924425     1     1359.0871371399     1730.8909819413     1957.8733790747
     -303.3494260446      297.6908430617     1     1373.3445042484     1694.9742512511     1991.9588289996
     -303.4336880705      301.0745534675     1     1300.8584609201     1762.8281058645     2028.0595196728
     -303.5126240059      300.0959354659     1     1343.9136833114     1723.6243586728     1943.6240565494
     -303.5923091973      298.7654835671     1     1291.7167036838     1770.7999977615     2009.0547047410
     -303.6662812276      295.7210827319     1     1313.8039171109     1756.6432855033     1948.0981281946
     -303.8797289492      304.0235390763     1     1320.2935356930     1736.4140324877     1921.1183549161
     -303.7783328109      306.4725089121     1     1332.2557785957     1700.7604383369     1973.9727899092
     -303.9245587482      308.6699595720     1     1355.0806558056     1665.4565959582     1965.7881502596
     -304.5373266955      316.8959213988     1     1365.7475137678     1640.3903418465     1945.7085364950
     -304.8452288225      323.9752051141     2     1355.2493004606     1630.1227219977     1974.5982832066
     -304.8809273002      320.3783089636     1     1337.5630955800     1649.3856531184     1963.0902742855
     -305.0133505306      324.1143393239     2     1324.1003208305     1659.4830403534     1969.1112884980
     -304.6669586133      325.7801630048     1     1457.6328940477     1683.3552872909     1770.7519316402
     -303.7894103180      307.8091311640     1     1459.0378794638     1677.7920770529     1816.8088730831
     -303.7843296647      306.8791175514     1     1475.5289758429     1655.0372621920     1820.0472461936
     -304.1427776886      316.8755527533     1     1499.7042979274     1618.9985378766     1822.2199584801
     -304.1518208422      315.2680066254     1     1498.7369262710     1600.5692943885     1854.5576234278
     -303.8244247493      305.6275693753     1     1480.6994744561     1632.0025620257     1848.4413570763
     -303.8442975354      304.2768350962     1     1469.9203755630     1651.7084310873     1832.8403021512
     -303.8298632451      300.5426408114     1     1484.1346142006     1641.9066465263     1828.5352860973
     -304.2842406907      310.8076874724     1     1481.3787116488     1567.9848971346     1882.6726748636
     -304.3907413178      313.6645375331     1     1464.0137206050     1551.0214693272     1909.3217821895
     -304.5905970060      318.1750726388     1     1438.0168490603     1560.2092986611     1945.6531407641
     -304.2980011943      317.5292574107     1     1445.0621213875     1555.8049437610     1944.8801432112
     -304.6837208134      320.4928746329     1     1452.5019673628     1540.0698633356     1943.7924267293
     -305.0028280132      324.8826330440     2     1442.1347686010     1562.3028591753     2000.3635551885
     -304.4242993495      315.8060032336     1     1453.9955353748     1730.6307315098     1753.7851286835
     -304.2705551108      312.7857194588     1     1434.5813402701     1733.2628545716     1772.8498428981
     -304.9481207076      320.9048956938     1     1491.8843517712     1667.3745606084     1716.4831751544
     -304.9489250097      323.0959117447     1     1491.8095734567     1668.9899876382     1718.8017844616
     -304.9481834040      323.0574530749     1     1487.1726522321     1671.6708454641     1721.7527520520
     -304.9474990317      320.9888284511     1     1486.6628878776     1671.8543887940     1718.4157692576
     -304.9327667257      319.9395577287     1     1486.2370076533     1667.3572889126     1712.0769424311
     -304.7239775050      318.9872620178     1     1517.5295703225     1638.3869911225     1684.9259625385
     -304.9436575591      319.8286115999     1     1495.9714598290     1656.0116903232     1711.2060032363
     -304.6619010083      312.3662420437     1     1515.8682736864     1639.0628118293     1707.4976365918
     -305.0017904457      327.2007390047     1     1517.1150938390     1645.9506526137     1710.8977460829
     -303.4908114877      300.7445643696     1     1499.4151780192     1652.2032436202     1769.2670526823
     -304.6065308365      320.8324300832     1     1483.8756423108     1657.9347774993     1746.3599456766
     -304.4849719968      316.4061408799     1     1477.9986274257     1678.0856421813     1717.2511234123
     -304.9014828803      326.5265823897     1     1429.2110784003     1680.1845980588     1758.2108854677
     -304.9026053230      326.5228056449     1     1421.0668911547     1693.6647210290     1755.5831809184
     -305.0137572515      326.8950845961     1     1406.8675377432     1672.0828893346     1769.1908191683
     -304.6068415012      319.2919708016     1     1521.4137464388     1633.8492875107     1709.9033460307
     -304.5613069895      318.6301032507     1     1508.9249915183     1632.3650032047     1747.8427282112
     -304.6854062932      315.9723214866     1     1491.3398549170     1630.4401351619     1765.4769194456
     -304.7348246341      317.2954728059     1     1500.6656139706     1626.3892235761     1757.1174797086
     -304.6010208867      318.5775736234     1     1521.3736242870     1625.8591479013     1742.9349848580
     -304.6461769399      323.4894230873     1     1509.3065794013     1635.2337816398     1749.6697600723
     -304.9561126196      323.0190679331     1     1472.3775145585     1676.5009531027     1721.4855970832
     -304.5163417444      320.4758285870     1     1464.3731472524     1704.7041921350     1742.7351967296
     -304.8255110397      322.2286214064     1     1456.6818085592     1684.1776349807     1762.9449006301
     -305.0004630743      324.0990994972     2     1472.6900152861     1664.8849981305     1737.8064705739
     -304.4805488118      312.3706379625     1     1529.3404914530     1597.4124235079     1706.3772699649
     -304.0025137646      306.1363374370     1     1470.2097664840     1627.4447940008     1803.1599950288
     -304.1682153680      310.4552774997     1     1448.4600695247     1664.2764074541     1792.6403157153
     -303.9467660361      303.1444183804     1     1415.0473967092     1688.6533596264     1823.4589276454
     -304.1596146859      306.3778898369     1     1365.6064243045     1754.3163150107     1822.5661104631
     -304.3273089754      308.1227651844     1     1368.9269429035     1725.1903229178     1813.0831568928
     -304.2960427018      308.9132856001     1     1370.0011821131     1729.3005029585     1814.6036573703
     -304.6812209870      320.3876940280     1     1448.5687750959     1699.5106289470     1713.2042042028
     -304.7624845115      323.2489753334     1     1433.1958942658     1680.0392251105     1747.9576698627
     -305.0125172627      326.8733735192     1     1425.3608660504     1675.2002395960     1741.5052094041
     -304.7116181445      325.9228431676     1     1414.8890460049     1672.1871940246     1785.1617494962
     -304.4705241204      319.3802932713     1     1433.6395645673     1683.8300872893     1744.8846998091
     -304.5248978076      320.6348040349     1     1447.6187934329     1655.1304862500     1749.6922999602
     -305.0066443002      327.2658339387     1     1454.0568131353     1630.0172398148     1735.1021542569
     -304.0359145162      302.9199544009     1     1400.9647524098     1697.8029911837     1848.3443032716
     -304.4545972858      315.8199706763     1     1452.5201250474     1611.7455884651     1907.7649712390
     -304.1736755914      312.0179671458     1     1430.8294243967     1608.0982731587     1960.6482805699
     -304.0138982749      303.8735241050     1     1401.5527734251     1650.1896230472     1928.0508342649
     -304.0153049938      301.7871251615     1     1386.9350880733     1668.5205681062     1918.9361213428
     -304.0545294020      307.5868934559     1     1420.7777399009     1617.7435540452     1925.9032436409
     -304.2069317228      311.5993074395     1     1396.3740481317     1626.6204379060     1991.1688309042
     -304.6653624712      319.0611433923     1     1365.2110933713     1638.4275993913     1991.5424158440
     -304.7123256848      322.1019671459     1     1360.9383532891     1637.2323576644     1990.9605840762
     -304.3270058174      313.5158539116     1     1383.6402512471     1628.8545789117     1964.2123272499
     -304.2544982802      307.2028620601     1     1407.4070521624     1604.8573947886     1951.0733850009
     -304.2624340492      309.5928101059     1     1408.5892964319     1606.5285031484     1943.9156978882
     -304.2595614994      311.2057608670     1     1405.7577600360     1617.6891965110     1939.5102869148
     -304.3998812786      311.5079602644     1     1420.8982530248     1609.6648540182     1899.1687960649
     -304.9987964042      319.7938801594     1     1458.3604957172     1531.6465493636     1956.3775268526
     -304.4917739295      320.3940428424     1     1461.5946029917     1685.8101906861     1720.0919233405
     -304.8062332573      325.9320660611     1     1459.9938228629     1679.1276924179     1725.1910628417
     -304.4040304020      317.8037064113     1     1462.3108278817     1678.6082237226     1696.3016586016
     -303.7186814641      307.8537229479     1     1488.7429132999     1607.3427923917     1774.2567697135
     -303.7241403187      306.7960328776     1     1478.4867704186     1600.8032368594     1796.9623040681
     -303.6153542583      306.5566457565     1     1476.4305864363     1616.1161689241     1797.4340493340
     -303.8681617879      309.6604346187     1     1503.9652806187     1655.4135522109     1700.7816530660
     -304.1910501541      315.2576996598     1     1500.4409212983     1615.4222534508     1718.4123608055
     -304.0444234263      314.4399184426     1     1475.0612170595     1661.8033689569     1702.8557679681
     -304.7275902331      326.3105627772     1     1426.9472601825     1686.6331318955     1709.6392959740
     -304.9998340644      327.5810458965     1     1422.9895985323     1675.5896346624     1696.4581500486
     -304.1789046606      308.0311920697     1     1391.5609977170     1684.6584389586     1885.6224531482
     -303.8703159823      303.7830706414     1     1374.8491662834     1717.2034913658     1862.6301480530
     -303.8601163155      301.6461232763     1     1375.9588218427     1716.5475734070     1862.1799664659
     -304.4096721320      311.4146704941     1     1389.3334671179     1763.7789036575     1804.4495818601
     -303.6385403505      294.8266093761     1     1399.7946672336     1695.6865683847     1794.1080765078
     -303.6759058496      297.8275881274     1     1388.9717646810     1701.9398037670     1802.6150473194
     -303.9267198852      303.1007196896     1     1384.8663466287     1693.7586761888     1805.9582393164
     -303.3461620530      296.3358879372     1     1401.9688069546     1668.2319612914     1834.6913168852
     -304.0607627664      302.3108760013     1     1425.5829077955     1626.9231520059     1825.5198130279
     -303.8828497966      298.4585972579     1     1432.0705257244     1651.5408167318     1790.8786699872
     -303.8072011866      305.0563371703     1     1390.5515010251     1642.0078143481     1900.6713750950
     -303.8917797223      299.7022671982     1     1459.2848091592     1548.0787103123     1871.3282882868
     -303.9038822484      301.0560595535     1     1452.7217623940     1550.9428848651     1906.1358651078
     -303.9032616500      305.2126296790     1     1457.5827783374     1539.6901369205     1920.3107784555
     -303.9810490340      304.0666871407     1     1420.4263988562     1582.8743357353     1928.1496896427
     -304.1013547189      307.7649824189     1     1425.4580900189     1582.8129301155     1905.1418138649
     -304.4407965042      312.4936844236     1     1447.2736772784     1568.5557587883     1883.0521130059
     -304.6846383653      315.5980460684     1     1483.3638793390     1525.5792496507     1871.6727826821
     -304.8752812235      314.6446458878     1     1423.5165215973     1558.3580970674     1914.6830185782
     -304.9295719311      318.0206647760     1     1425.6596075801     1558.6609714885     1902.2386908338
     -304.7995012209      322.0440379019     1     1404.6858835649     1582.1150554208     1969.9293066573
     -304.8432369005      326.4870495522     1     1471.0229266889     1708.1132453164     1751.0641337833
     -304.6831432476      317.1244990719     1     1409.5608318283     1722.6305100868     1831.0563397022
     -304.8620683273      320.2390903715     1     1416.3046312021     1713.1210247897     1843.0499413361
     -304.9977064533      326.8799719907     1     1414.8501524559     1703.2331331735     1883.0553658834
     -304.9670536311      327.4316274752     1     1466.7897896135     1686.0118915931     1765.8512342557
     -304.8705630318      321.5929533182     1     1467.2367924493     1681.3612248112     1755.9715726144
     -304.4840698972      313.6780268821     1     1491.8626128281     1610.5247598075     1794.0756617826
     -304.1277153513      312.6077140399     1     1483.9531140353     1610.4271270277     1821.0756675028
     -304.1396627667      308.1649457470     1     1491.7014467250     1602.5225624551     1801.4389576517
     -304.0990599318      308.8325893769     1     1494.2579819556     1624.2982312242     1774.1677286062
     -304.1555621940      306.4014729547     1     1488.5269548245     1595.2487004399     1762.1808731347
     -304.1163512002      304.8088999984     1     1494.0077090547     1614.9256272764     1751.0020546039
     -304.1162240228      303.5985181213     1     1491.6247796408     1610.0406531618     1761.1513037124
     -304.1984007844      306.0370092378     1     1495.9076075434     1620.9980590642     1753.7597606886
     -304.4289512961      320.9193102566     1     1486.1396045046     1607.2478945919     1843.5298984250
     -304.3632591826      314.5173709797     1     1486.0787259608     1609.1314947542     1822.5078481651
     -303.9748303886      302.9595250752     1     1487.7252508857     1602.4142416212     1815.3806520094
     -304.0170637581      307.8851455784     1     1489.4668113249     1598.5805087728     1843.0274820376
     -304.1285219619      306.4162784744     1     1484.9645775671     1588.8441767121     1867.4296972652
     -304.1599729802      302.1355038863     1     1477.3434829117     1581.3484940145     1873.7159708821
     -303.6963436552      300.9344600135     1     1485.1187756663     1567.9369058848     1886.3974826757
     -304.0306799723      299.4347069252     1     1475.8337746606     1564.1922891295     1865.6750154685
     -303.7375768325      301.6784161248     1     1513.3674264085     1563.1554189968     1806.2951293944
     -304.3959058212      309.0366394018     1     1502.3069417324     1558.8078267335     1807.9229101759
     -304.3932384092      310.3487629277     1     1501.1012742606     1548.3836015276     1847.0844583325
     -304.7659233306      314.2008657087     1     1502.5515045334     1533.1031787872     1852.7992657191
     -304.4704482826      313.3916817869     1     1477.9954467855     1565.6932703570     1888.2846869968
     -304.4227830499      311.7848321690     1     1467.6520827278     1581.5047098604     1897.9534090597
     -304.4001904921      310.8288993821     1     1446.9107405098     1598.7710807400     1932.0857660291
     -304.7500681710      314.1091069028     1     1452.9985667570     1573.7622507260     1948.8863994611
     -304.7906929698      318.3007889245     1     1450.2578462748     1572.0498949251     1977.2834835570
     -304.7110669078      317.9169938543     1     1484.8982389904     1521.0042181338     1954.8452682915
     -305.0036845787      319.8786357033     1     1474.1475036552     1513.6946517106     1954.4291082846
     -303.8184434479      307.8774199452     1     1462.9253323545     1650.7599686189     1842.4354019141
     -304.0502510773      305.7580591735     1     1457.4520814394     1662.4882677971     1774.0827763187
     -303.8797698035      312.6019880049     1     1451.3263347284     1654.8564469621     1880.1424394623
     -303.7669273338      303.4154015090     1     1486.1235674196     1640.3229135690     1806.8627703944
     -303.7778455852      298.9355103722     1     1483.3184724813     1642.8256873383     1833.0107256573
     -303.8368208176      300.4168617822     1     1507.4959285273     1608.9123152653     1828.1008329348
     -304.6034252496      313.0534328578     1     1482.2187345883     1547.5185815360     1936.0016778011
     -304.6107267154      314.5432210963     1     1482.2458074779     1541.8732419444     1933.4194629373
     -304.8486903734      318.9019362002     1     1455.8711117961     1558.8827130742     1983.0475112483
     -304.6411652026      316.7342179641     2     1424.4198036468     1755.1949045512     1758.8241127986
     -304.3506390871      312.1356992410     1     1423.6441747048     1696.4704300732     1834.2980257772
     -304.2973313866      308.6896030241     1     1415.2154893869     1690.8731885297     1847.5155609997
     -304.4189173636      313.4028247486     1     1397.8522928111     1689.8500639193     1870.7180797628
     -304.3622488082      313.2353052477     1     1427.1610088537     1680.0844224425     1839.4442345465
     -304.1785192751      304.6007581972     1     1395.5257010473     1680.7843610832     1879.8690474332
     -304.1968593238      310.9666113839     1     1364.6100802408     1731.3276309628     1864.0639159779
     -304.2116346619      305.6231438589     1     1425.1143160458     1658.6217144101     1821.9773732431
     -304.1253110336      306.5897103481     1     1431.8543851949     1678.3922918013     1799.2020245632
     -303.8613116149      299.0664350159     1     1405.4456643846     1707.6248714525     1793.7465276972
     -303.9926627035      300.6312256994     1     1414.6266148867     1721.4046422537     1763.6875233491
     -303.8597663054      300.8224237749     1     1404.0936733983     1714.8929798186     1781.7037451408
     -303.8635680407      301.6810257232     1     1418.7098894310     1701.1189825119     1775.2981902839
     -303.8128210699      300.9717934851     1     1424.9660936352     1620.3921264302     1843.1765751253
     -303.8403611380      296.4056185419     1     1431.6399533632     1616.3108085607     1853.7015657029
     -304.0176234660      301.3938386913     1     1419.5038348127     1605.2229740146     1896.8484477789
     -303.7325084032      301.2070760862     1     1385.6761170593     1645.3692446575     1934.8920381881
     -303.6648068594      294.5991610190     1     1445.9377583877     1551.4913648525     1908.9938428136
     -304.6327567427      315.4713118088     1     1453.4234541315     1518.6312458489     1932.3220672691
     -304.7032080985      318.3154137468     2     1457.4039584501     1509.3290750864     1919.9629197559
     -304.6451770120      316.9998813728     1     1464.1485339034     1511.4844557727     1906.1718835574
     -304.9053456660      317.8557463640     1     1461.7574780181     1516.7431737831     1898.1594299648
     -304.8693853623      318.4889672801     1     1455.8303326474     1512.2002135300     1939.2324599166
     -305.0067572714      324.1826884187     2     1435.0257272646     1534.7859707066     1955.4631417491
     -304.5307335309      321.7374130293     1     1384.0116868413     1735.3988178460     1765.6812375156
     -304.7382262470      324.4554478436     1     1392.3255464090     1730.3936123424     1758.9368793511
     -304.5206897151      324.9460037870     1     1381.2306345365     1749.4108115571     1788.2326536854
     -304.9966894642      327.2931816793     2     1354.0456347028     1719.0270332463     1801.0064528513
     -304.9398700324      326.7082101635     1     1437.9384036085     1670.2055059755     1692.3558456191
     -304.9056117718      326.7281438470     1     1433.6138842580     1677.8138874150     1688.3427446679
     -304.8890385157      323.2764923314     1     1438.9327989188     1673.1752382844     1691.4044960266
     -304.9973128041      327.1728781198     1     1464.0138693946     1647.5820628848     1692.3524668445
     -304.6333793931      322.6196127182     1     1486.3785121192     1666.9670417721     1729.4559601406
     -304.5869901382      325.2245778695     1     1479.3763696311     1671.7115245186     1719.3028591995
     -304.3777979997      321.3458080171     1     1474.8431107576     1692.4029244431     1720.5769698324
     -304.6504714096      324.9870315623     1     1487.9149304406     1682.5289366743     1705.9106078654
     -304.6142212771      324.7340481828     1     1502.4352869698     1670.2628732499     1683.6894937917
     -304.5690682441      324.6492655166     1     1503.8592922293     1647.5105255726     1690.0646387725
     -304.6069995262      324.3241781700     1     1490.6898525885     1661.9314522766     1707.5640827957
     -304.1540694411      313.7013799996     1     1483.6541422331     1657.4974664574     1673.9283920028
     -304.1413346927      312.3534212384     1     1501.2174236453     1640.8107186148     1672.8804195348
     -304.1889840135      309.7659499182     1     1496.9078741913     1627.1755676268     1687.6139911178
     -304.1146283596      310.1054871683     1     1471.3054929216     1661.5749577149     1692.9130797775
     -304.5738047410      318.7119390199     1     1429.9044362410     1660.1586755106     1755.8533694192
     -304.6548246075      322.5023196210     1     1426.0761126483     1650.0582697495     1781.7152729484
     -304.6830260383      322.5729074127     1     1424.2791661700     1646.7401947225     1793.8240298043
     -304.4250234486      316.0146732422     1     1431.3362129547     1654.5468526253     1771.8122499437
     -304.3496904728      319.9900487117     1     1403.5984223086     1716.1388218750     1785.9363556066
     -304.9975805799      327.1240482714     1     1394.3357304700     1668.3408284970     1796.3168021324
     -303.9998444747      311.1575670395     1     1460.7065736173     1698.1772309208     1766.3069053395
     -304.0565744924      316.0283948563     1     1509.6469546445     1635.5927132472     1751.8967128929
     -304.2072940678      315.7030236381     1     1464.6508983559     1708.3935245448     1748.5787194332
     -303.7281082623      304.1436325395     1     1455.8261671917     1730.3161732975     1782.0897383232
     -303.8723615690      309.3383819882     1     1448.0279336941     1759.1374158855     1786.4468251924
     -304.0012275981      312.2693505583     1     1409.6201341003     1791.9439385580     1829.4797058458
     -304.1896991132      314.5364894781     1     1400.1053498024     1803.8147705597     1834.5047413731
     -303.8249566148      304.5446714048     1     1406.8581490738     1728.2839583581     1796.0424283222
     -303.6639222316      302.3198575962     1     1412.6240434089     1699.9078051359     1844.2300539577
     -303.6351704237      305.0806850441     1     1407.3858443941     1693.8821994761     1878.4905779349
     -303.7179777843      302.1424201439     1     1364.2460078941     1710.8546019106     1902.0502091321
     -303.8236298549      304.6439000662     1     1365.9703719339     1707.1904398995     1912.0531320994
     -303.9165566570      306.1407821734     1     1359.4832396884     1708.3712897753     1904.9400376554
     -304.3263264086      308.3290473435     1     1377.5784622543     1647.7472097914     1920.3554203792
     -304.3746745401      311.0548532046     1     1371.3923740543     1657.6962441076     1932.5930749426
     -304.2038411765      309.1262987266     1     1360.2573139598     1685.5221895153     1935.1239477715
     -303.6767341740      302.1533728136     1     1449.0773475972     1661.5743036431     1797.8030075691
     -303.6722022201      298.5742413954     1     1455.4301372258     1654.4573885174     1786.4714959432
     -303.6426031516      298.0754070231     1     1458.5872195836     1655.6108426511     1787.6695870233
     -304.0470505105      303.0033632471     1     1450.2205574956     1668.1717729798     1745.2367980552
     -303.6049218066      294.9626704436     1     1463.0204037275     1650.6431135006     1794.6542702729
     -303.7179404280      303.1164408156     1     1458.6388057992     1646.0912509473     1811.9997704432
     -303.5871205860      297.7311286485     1     1462.3961297409     1628.0057961240     1838.7837052079
     -303.6850448012      298.4218416406     1     1458.4969612714     1626.2487235733     1839.9551921450
     -303.8593393545      306.5300403768     1     1472.0895241398     1607.0001827467     1833.6996131184
     -303.8980701045      307.7449772159     1     1446.1816811374     1611.2118305686     1865.8059758102
     -303.7942821685      301.3516329375     1     1405.0492575800     1653.3675820677     1874.9996237222
     -304.0970699112      307.3376457826     1     1332.2759210134     1728.2822271581     1892.5582165829
     -303.5179515742      299.6046172487     1     1376.3296605666     1673.4865148245     1927.2926498940
     -303.5673286168      303.6444325279     1     1368.9964807229     1671.5656609618     1951.4122195033
     -303.9386109124      312.1038845488     1     1384.3451666831     1647.6917176972     1954.8103832521
     -304.0242754166      313.4010946311     1     1358.1753357433     1667.0550233486     1984.0339885727
     -304.2794948609      313.0796734675     1     1372.8280679481     1650.3863310932     1958.5385651599
     -303.8264798958      307.1789471109     1     1347.7507477320     1688.2129814314     2001.8269420886
     -304.5046976880      317.2092568992     1     1441.5436762491     1558.2518315262     1951.6071187894
     -304.5922076198      321.4991484598     1     1451.7141492861     1550.4635937712     1947.8816279705
     -304.5717660190      317.8418307540     1     1454.5638126238     1551.7537465905     1948.9056542072
     -304.6054082374      321.2437049293     1     1459.9381914478     1544.7289497198     1936.3489004252
     -304.6657138671      316.7896426435     1     1458.2839876055     1533.3812321193     1928.2228069457
     -304.6564347424      317.4351960832     1     1454.3463518603     1539.3910825580     1919.7572994669
     -304.6785076908      319.5217095944     1     1458.3495235102     1540.0137576884     1909.8373993566
     -304.2988257581      317.9667725693     1     1466.3762855430     1550.8123933160     1950.0632862071
     -304.3160294180      318.2557795863     1     1476.7352545282     1555.0384985504     1942.8296518927
     -305.0403701901      321.5645596700     2     1443.4661530134     1547.2816694757     1965.3853031741
     -304.6265370305      316.3053089211     1     1475.2371825429     1679.0829204363     1726.1390205012
     -304.5836826568      325.0734246956     1     1487.8670808947     1699.1296616904     1751.7048426627
     -304.8110108228      320.9831609786     2     1413.4917566705     1686.5179196354     1750.9869752726
     -304.5243369923      318.4914370396     1     1424.8581029233     1700.5496960052     1754.5234266241
     -304.5207698165      314.1799320427     1     1424.4378738403     1687.0505385817     1752.9426445647
     -304.7561688009      323.9830660599     1     1447.1823115217     1638.3703315226     1767.8081252824
     -304.9983407612      327.2143760334     1     1438.8160497757     1637.8850248500     1752.5837160837
     -304.6700796906      315.7905883061     2     1448.7713805316     1708.5938699291     1744.9511284082
     -304.7090045948      320.9295364459     1     1452.4844306917     1687.3096817524     1710.4104199513
     -304.7362109649      326.0504463996     1     1451.8298451245     1699.5132336984     1707.5492502851
     -304.4337831983      315.9010900998     1     1472.6461860372     1675.0391930403     1711.3452644207
     -304.8277964252      323.4348794374     2     1465.4351745703     1679.5031223473     1726.5716457755
     -304.3122887371      316.5760262104     2     1455.1714148813     1701.1388054401     1758.1032855719
     -304.2534937009      319.1398581619     1     1461.2806178453     1689.9515737802     1758.9767042962
     -303.7373002705      310.8986110499     1     1402.7011698048     1765.7450014432     1778.7424038999
     -303.8242584002      310.3813991830     1     1421.2317242651     1740.4830675320     1773.6837289412
     -303.7980060110      306.2137732114     1     1380.9695109055     1758.5146171058     1808.5604920402
     -303.2968359797      295.8146235302     1     1407.3343775700     1726.3745534891     1808.8737977359
     -303.9317396996      300.2767187140     1     1404.3072084104     1696.3464042094     1830.5391028581
     -304.0136874764      303.2633308990     1     1421.6935631243     1616.4724599378     1883.5279234257
     -304.3031710535      313.2018132547     1     1368.7427219665     1669.2751031809     1928.6825363611
     -304.4802814464      320.0569986448     1     1346.3138106765     1654.0106495558     1987.7680392820
     -304.7959042739      321.6105108138     1     1345.0813189085     1647.1027363980     1980.3992166321
     -304.9978219118      324.1605433857     2     1342.3416175830     1641.5599631491     1969.2273941392
     -304.5630282285      321.5940848656     1     1483.4451924110     1678.9555795879     1745.7247903841
     -304.5716865456      325.2958897354     1     1484.2748142971     1684.7430687275     1747.6740230334
     -304.7244498439      325.9993713040     1     1503.6485967425     1646.0241132668     1737.2197826954
     -304.5441521552      322.2324805423     1     1509.8956946629     1646.4882587308     1735.3865163417
     -304.1901625286      314.1198429063     1     1512.9921411736     1638.7310393035     1729.0782824514
     -304.1685162941      313.7497710347     1     1510.4867283747     1646.8003904528     1724.7130099666
     -303.6015150653      303.6233448429     1     1497.5605201644     1684.6982924573     1726.8667822145
     -303.0143378272      291.9526016335     1     1430.3469752695     1707.8644825863     1785.0166725157
     -303.2835423557      298.3966297847     1     1411.3744469136     1730.0697251848     1776.8455605332
     -303.7224236931      296.4532773535     1     1441.4303004675     1680.5392250487     1792.5122477089
     -303.2406933350      291.1461911536     1     1395.5490707186     1757.9342396323     1783.1876576436
     -303.1839891397      287.9080648940     1     1407.0006353551     1735.4999087785     1778.5622794535
     -303.6560965448      300.6384881355     1     1404.6917409861     1716.0182661153     1788.4154601442
     -303.6552418454      296.6545414937     1     1400.8035379497     1720.4816989155     1791.3628641899
     -303.6166311849      298.7573639237     1     1377.0913237401     1728.2463654242     1843.8511116501
     -303.2679893463      296.8380916446     1     1407.1942478342     1718.1983706207     1814.8023407088
     -303.3130037024      298.4671412449     1     1405.0259988398     1712.0844567945     1827.6454675747
     -303.6109297964      297.1879956032     1     1379.9484886259     1724.7427782509     1841.3345631503
     -303.5644608032      296.4670335435     1     1372.4840002445     1735.9591237055     1856.3229387786
     -303.4651848473      289.5878831686     1     1371.4616796811     1739.2346823073     1844.2114897087
     -303.5104522360      293.5021661274     1     1357.9604480132     1740.7130777942     1860.2997165509
     -303.6379224103      295.5986757614     1     1383.7665194657     1742.8006180126     1873.3234620342
     -303.7880146890      297.8061421178     1     1383.5593441601     1742.9193108483     1835.6365024739
     -303.6906105782      297.7919869869     1     1397.2422932256     1740.1164715405     1844.9718063956
     -303.4638960929      296.2382426790     1     1404.1571027617     1723.7177647414     1830.3875321358
     -303.5591689608      292.7169675282     1     1429.8085648627     1689.0544096591     1785.0935256021
     -303.8611823905      303.3788493527     1     1388.0443305522     1698.1610121898     1826.3783547454
     -303.9345356495      303.1814176609     1     1416.4413655835     1674.1251867894     1772.7616987028
     -303.8572422598      300.3637125600     1     1385.7122096900     1680.7943410281     1830.5412150041
     -303.9468933561      304.2192693087     1     1411.6172528640     1634.2446057635     1865.0362098463
     -303.9248996246      303.8443987442     1     1394.7769818490     1656.9866059818     1873.2434996348
     -303.8422018083      300.1447487976     1     1390.5436862201     1665.7523070719     1874.2935326045
     -303.9743098825      303.0060131823     1     1389.6381262961     1665.6613602641     1846.3877835177
     -303.8813334496      300.1530080977     1     1381.6565260983     1680.9479616009     1858.0097914666
     -303.9794078961      303.5891056934     1     1396.6640555107     1650.6043877169     1865.9496889252
     -304.1251462531      304.0822453426     1     1370.2307607539     1687.7965749405     1866.9533994480
     -304.3011771247      302.8747876972     1     1381.6173373964     1669.0357184602     1878.7041243670
     -304.1593391860      303.4100654319     1     1406.2828600190     1656.8757228619     1841.0607755505
     -304.1253790531      303.2178857042     1     1405.1884309878     1651.2132379816     1846.9039136167
     -304.0453591152      298.4086440148     1     1419.3435118642     1660.2948918729     1807.1566008232
     -303.7550773655      301.9285933306     1     1434.5619288213     1635.9093607287     1822.8999047766
     -303.8987653951      304.1920784277     1     1413.9789336915     1669.4079880561     1843.4559585607
     -304.1015561659      305.6108331847     1     1399.1212145780     1670.8476173164     1884.2112462791
     -304.4826885395      304.8859567448     1     1334.7902914670     1684.7831415655     1938.1304998760
     -304.4391486026      309.7520210545     1     1424.6362441968     1627.2738053759     1855.7509539932
     -304.0953682365      304.5759534649     1     1438.6751737886     1621.5830853167     1853.1424988634
     -303.7532944973      298.2595886344     1     1414.5205975043     1653.3204290098     1877.5959164410
     -303.5974737897      296.9886601283     1     1407.0557424022     1646.8782752296     1910.9603546886
     -304.4706563930      310.6180150986     1     1449.9032669914     1602.5026341397     1814.9918926099
     -304.2391959527      311.0557117313     1     1437.2663268383     1612.5197284875     1808.3329021965
     -304.1248691245      302.8159739267     1     1459.5460896439     1590.6029306587     1806.0469863249
     -304.0654827690      304.6821608995     1     1450.4367236328     1598.6242656553     1835.6355237899
     -304.0367271284      301.3162325315     1     1480.6341505132     1573.9174209504     1854.0997378786
     -304.0414082182      307.9413551512     1     1428.7010397376     1613.9983969245     1904.6800848318
     -303.9278698017      304.4011727494     1     1490.7100264551     1566.4848483545     1870.6306562126
     -303.8589627089      302.4531655796     1     1457.4280082495     1579.7386045804     1912.3106490099
     -305.0712558096      325.2826371399     2     1422.0750207281     1563.5237958148     1982.5438301769
     -304.7045289409      318.6287551982     1     1449.5459804923     1544.5672361434     1983.5750397277
     -304.9280659478      317.9955647963     1     1459.1049814966     1538.1812660380     1936.0661154207
     -304.7507336298      317.3878130146     1     1453.4108961849     1534.1324413752     1969.7532264301
     -304.9165595078      318.1840723316     1     1458.0465558162     1529.3608377921     1962.1392122142
     -305.0329776218      325.2951737410     2     1441.4098416080     1544.3168016598     1982.9950063448
     -304.7398269458      320.1477252451     1     1405.5764706520     1674.1976453615     1853.1364595700
     -304.6099124289      317.8636127672     1     1409.2542805780     1667.2368149518     1855.8320555789
     -304.3568701614      319.7837037602     1     1465.6107686898     1621.7046073568     1798.2982873975
     -304.4891441790      320.7838349842     1     1442.5752183622     1638.1514321252     1786.2635154253
     -304.8881981489      326.3656395263     1     1424.0132036572     1644.2275918058     1774.8987748771
     -304.9965456980      327.0933746422     1     1423.9827113113     1635.3371733288     1785.4598805478
     -304.6997016592      318.8231023018     1     1483.0486183673     1650.5343201190     1724.5959417195
     -304.8084121616      322.9410572306     1     1519.3023013831     1602.7002319689     1732.0113806551
     -304.6185457934      318.2705863224     1     1470.7647212697     1668.0929062800     1751.3904070148
     -304.6919852279      317.9886304743     1     1493.7399858518     1637.4885751345     1739.3333857108
     -304.4870551225      316.9911212134     1     1512.3300175546     1627.6543925415     1716.3361134427
     -304.5144101532      318.2875411973     1     1499.4172985938     1657.6904865475     1704.7921864258
     -304.9932394706      327.1410566921     1     1487.0997979342     1664.9027104818     1722.7401437927
     -304.6499447251      315.6024672649     1     1480.8701691280     1670.3671103306     1705.2137882143
     -304.1362046280      307.1527162748     1     1468.1427121212     1678.0593195718     1723.7287256974
     -304.6252314969      318.8968516491     1     1445.2482959755     1673.8162674321     1737.7621259616
     -304.4435443555      313.8242250404     1     1417.2841102020     1682.7282888668     1816.9231736059
     -304.7178278788      326.0827234059     1     1418.4713496684     1710.5021357585     1753.1265690387
     -304.9964593460      327.2815897374     2     1409.2007481729     1709.6065577479     1734.4805050783
     -304.0941301749      308.4186060023     1     1400.6628635590     1749.9446132794     1807.8126776276
     -304.1079231361      307.2003560905     1     1405.3726873883     1759.9604245487     1780.7734962374
     -304.1035056995      304.3790741496     1     1411.4270733046     1748.7073372344     1778.9537171269
     -303.9493468962      306.5261554330     1     1453.0234033214     1654.6176802649     1819.9345699557
     -304.5007244434      316.6065485128     1     1483.9017907556     1581.8018822516     1876.5151434260
     -304.5261576938      318.1314464737     1     1457.1995481488     1595.6307436487     1876.3462362210
     -304.0068730861      305.1184557216     1     1382.3164221176     1639.2180310389     1970.0901308765
     -304.1564006161      314.6225417543     1     1382.3865739951     1656.3755081419     1937.7552260372
     -304.8189542848      322.9982180845     1     1324.1694585852     1690.9966362450     2009.8264732103
     -304.9946138909      325.0987118584     2     1332.6957574875     1660.6349627747     1990.6687975346
     -304.1424654649      314.7404731698     1     1423.1850695141     1728.7151305410     1779.4658215157
     -304.2374139249      315.9535259274     1     1364.4772678681     1742.6622595119     1862.2421315938
     -304.7378628046      326.3546641209     1     1406.2237917175     1657.8265217939     1846.4178862256
     -304.6564263888      320.9790521061     1     1389.4472281367     1693.0097011055     1840.9465306211
     -304.5882228278      318.3704797004     2     1354.1215469851     1739.0284152275     1842.0046219469
     -304.8667850311      326.7475703499     1     1394.5942872161     1684.5606852208     1807.4709775268
     -304.7595420740      320.6576110490     1     1396.5477661745     1690.0989371787     1782.1292451744
     -304.9927683933      327.3331193251     2     1393.7938483591     1710.2589211342     1750.4190016305
     -304.4873101822      315.4252950791     1     1478.9864730695     1669.8362227122     1699.5565155651
     -303.6843989882      302.0846359902     1     1436.5036703439     1713.9837212307     1773.9833108137
     -303.5967788080      303.8450939034     1     1426.4802015454     1742.7814450787     1755.9892504746
     -303.4766894745      304.6119176875     1     1429.7444612454     1742.7817822523     1759.6364430581
     -303.3903365281      298.6792952272     1     1435.4843289462     1725.1494169475     1779.4264196143
     -303.3836067992      296.2085925113     1     1424.0357915460     1739.1582384225     1772.4666810947
     -303.4692218234      298.9814760090     1     1411.7599778560     1715.0864624133     1815.8277824880
     -303.4753885499      300.1752081577     1     1424.0921988145     1696.3409924260     1817.2016895298
     -303.9765829566      308.4778590382     1     1424.9823545187     1645.7355021588     1824.8496276395
     -303.9444648140      305.1862526835     1     1357.5462496045     1703.8126909719     1897.1040087793
     -304.0691964418      309.2085089682     1     1379.3305674789     1682.5226388458     1898.8139372555
     -304.8357084839      318.8447489325     1     1344.8686715037     1673.3176443920     1947.4807762630
     -304.9929026643      316.2968174849     1     1338.7685412959     1666.5138681207     1972.0384998062
     -304.9024629107      324.8267369947     1     1481.4169837293     1676.2879144543     1728.0731044932
     -304.8306162865      320.7239828800     1     1496.1533209788     1660.9142041617     1726.8910440829
     -304.5245735255      322.3066361167     1     1491.7234969071     1688.9953654178     1739.3474152521
     -304.9931626379      327.1308805874     1     1508.1869211660     1649.6808098303     1713.2644571940
     -304.2771889402      316.2066368267     1     1481.7799249452     1665.3185708312     1751.9335848697
     -304.2583206877      310.7002046202     1     1494.9396622691     1658.0253844912     1723.1246233612
     -304.1711372403      307.1381203637     1     1484.1399880912     1676.4160183634     1703.8092089821
     -304.1656495696      311.4511314478     1     1504.2908799751     1626.8954636387     1722.5513795957
     -304.1705948182      311.3885317068     1     1497.8736178837     1634.5622694239     1728.8728864368
     -304.1711605190      312.6766696443     1     1499.3489890408     1629.3749820218     1732.9349433753
     -304.8952343205      326.6538633092     1     1391.1126917725     1699.7503935746     1808.9641015699
     -304.9919458188      327.0202579377     1     1414.0683095669     1663.6342414351     1774.7257589283
     -304.4279075079      316.8417782412     2     1471.2672031424     1670.6120569455     1675.9697936943
     -304.9909765633      326.8448575636     1     1410.2635738899     1698.0879305751     1724.4162259346
     -304.3509995064      316.5838056869     1     1458.2887482614     1641.1656272112     1782.7601843257
     -304.6710260692      326.0384516547     1     1429.4887751816     1690.0979495715     1749.4840552334
     -304.0291072739      314.5336017271     1     1456.4767458175     1652.1596706442     1760.7903259550
     -303.7326400994      312.0723565616     1     1405.3358790859     1723.5523723870     1807.2366643498
     -304.3324526972      323.9018327865     1     1422.7522986871     1733.7968607005     1748.3690264092
     -304.9861708579      327.0599567970     1     1383.7904807791     1702.9515726826     1780.0721022647
     -304.9906465043      327.0635083924     1     1398.9675559493     1681.6797733872     1777.6257834184
     -304.8059220865      326.5459763771     1     1399.4955504775     1672.8145637438     1790.1444629077
     -304.5004096822      320.3825015180     1     1397.1498084512     1662.6132175770     1805.8008402841
     -304.5817684822      325.3391974060     1     1383.2800372025     1667.9222541845     1815.0584614290
     -304.6238411624      318.7279717245     1     1388.1931583313     1666.7879016624     1795.7080425709
     -304.5237624083      321.8148215739     1     1368.0541524823     1707.4245951909     1802.2920250048
     -304.5212495992      322.2819516285     1     1386.9497158872     1668.6576367572     1817.2532291346
     -304.9917170398      327.0985621164     1     1407.2951190090     1651.3445555521     1794.7276899678
     -304.5637667655      318.6676743144     1     1461.5876072138     1672.3892133144     1818.0589490822
     -304.3559919434      316.5373765430     1     1432.2470916746     1706.6310823704     1803.2989077045
     -304.1517405654      310.9448241972     1     1423.0808609928     1697.7243934731     1824.9224151367
     -304.1459325414      316.7355363913     1     1439.2643154610     1679.3657470262     1857.6810235573
     -303.9476007620      308.1283625367     1     1438.3187830803     1679.1809367181     1867.9404526732
     -304.0319878456      309.7248739561     1     1380.0242799125     1736.6708175691     1842.6664711389
     -303.8489991989      309.1497218620     1     1364.2730658560     1761.0677460974     1863.9547534541
     -303.7886301335      311.2738850749     1     1361.6268320754     1770.7438677036     1858.2351911390
     -303.7802887815      307.4062727320     1     1369.1784304892     1770.6191001946     1817.4536890552
     -303.8323804901      303.1731721289     1     1345.4642410040     1796.0856477138     1842.4257642568
     -304.0056257232      308.8328426503     1     1335.4090079958     1781.0803317543     1855.5081897096
     -304.6790381444      314.2668836459     2     1327.1189208043     1772.9756202275     1854.9136374849
     -304.2304608584      309.3120075449     1     1327.3295756670     1758.2275061924     1880.1678335657
     -304.1348415074      311.0477780581     1     1298.6954023345     1759.2830270855     1956.2851967307
     -304.1391258914      311.0324423990     1     1290.9807376950     1758.8443949138     2001.9348935222
     -304.6412393420      319.2144035322     1     1302.7472050455     1729.1154887469     2003.8218276424
     -304.5148539315      315.9554485545     1     1292.9012656441     1744.8949291123     1999.4889774430
     -304.8575319996      326.6884875903     1     1476.4046777435     1701.4654808466     1753.5512045408
     -304.4828139692      315.4825201402     1     1467.2546919323     1692.6177250415     1761.6333887056
     -304.4287247163      314.8419964889     1     1425.6455522877     1702.8463125480     1733.9943730031
     -304.8573106815      326.3354564684     1     1392.7618829681     1692.2095032423     1773.3303661179
     -304.9901999367      326.8258715811     1     1388.6872737348     1671.0046340699     1784.8526058617
     -304.6473987552      322.2522654744     1     1458.0443694251     1682.9492359912     1753.2559669850
     -304.4687037696      320.9208533817     1     1476.3799677465     1679.1643455208     1760.1135719141
     -304.5720277567      324.8666210610     1     1465.4916254654     1677.7987866405     1768.6469577107
     -304.4889371651      318.7525538294     1     1464.7017646887     1682.6251861287     1747.8147464716
     -304.1135750983      307.5855521958     1     1480.2344019820     1639.9947059559     1753.1302674639
     -303.9690602459      307.5919032660     1     1426.9627850540     1663.9497616682     1808.7896029420
     -304.9725115297      327.2902093861     1     1387.4607635097     1695.3890309525     1769.5964038397
     -304.6689453899      325.7633367816     1     1372.8072077341     1720.3281716682     1785.2686082716
     -304.9736263075      327.3018159523     1     1406.6289657363     1672.8558521191     1760.7556447421
     -304.9934901005      327.2711434664     1     1405.3799899268     1683.4708522517     1769.2517372690
     -304.1531498403      311.3195459573     1     1361.8358924922     1752.5111334070     1873.2223789256
     -304.1839862848      309.8332737451     1     1352.4749611866     1768.6509450881     1881.7772329952
     -303.6986776571      308.8510509061     1     1334.5591962996     1819.2238627556     1905.6290253341
     -304.2844882899      315.8297302467     1     1348.7569612544     1782.0673984754     1886.5494154147
     -304.4100911528      315.7876578522     1     1313.9942870892     1777.4005137780     1938.8378896108
     -304.3206450944      309.0000403996     1     1311.2185417998     1817.5918207043     1902.0308086140
     -304.2207642887      308.6737362226     1     1323.6825681479     1808.9047395916     1910.1149438402
     -304.2124818851      309.4277456789     1     1341.3090308410     1764.0079859723     1854.5427548958
     -304.0700944769      306.1295407004     1     1326.6519246612     1753.9391820240     1892.6492602794
     -304.0680268674      307.8175834117     1     1325.6288066981     1749.7852109213     1902.0750707891
     -304.5305979727      316.5364667811     1     1312.3122215277     1704.3440230258     1971.2591156038
     -304.0394786941      310.5256083693     1     1326.5254264243     1706.6045159467     1963.0005897700
     -303.9989291314      309.9275044218     1     1318.9274000459     1728.3476334508     1943.5731976446
     -304.7656303044      320.1163643420     1     1305.7732426244     1700.3766676751     1990.1048370738
     -304.7801195843      319.3554616765     1     1316.2306350405     1720.3687232633     1978.1679593495
     -304.9545238523      321.1033880726     1     1285.9034774237     1754.1353235289     2015.6973717420
     -305.0011189916      317.0068044961     2     1305.6684567003     1716.7404204711     1978.1621940923
     -304.2323365248      320.4508885513     1     1455.4759251992     1678.9962887103     1739.0068303779
     -304.1958508160      316.3324973960     1     1462.2996264813     1687.4668101654     1720.7250576295
     -304.4709500909      319.7032503620     1     1474.3425949297     1661.4153784169     1699.6847008620
     -304.1146096511      314.2123263065     1     1468.9754692683     1653.8166201110     1720.0740720734
     -304.3723455065      319.5246462189     1     1465.1434379488     1645.4019295235     1734.4239961651
     -304.4191021843      319.2973741957     1     1469.7690972390     1668.5769499796     1697.1556052424
     -304.6184925588      325.6595799988     1     1477.4302983416     1597.8851418311     1786.4124406398
     -304.5575916153      318.3945796419     1     1408.3843268648     1669.1410202427     1771.0633467066
     -304.4950338172      318.1449409194     1     1406.8329201225     1678.6780499360     1770.5763803373
     -303.8026230613      304.4578605051     1     1419.0670579308     1687.8830439713     1889.8487321390
     -304.2198492603      315.1819964488     1     1421.0394654769     1691.9118388999     1859.7018590521
     -304.1847643335      310.4661557437     1     1403.7057496679     1640.7512032864     1929.5209449103
     -304.4938957998      316.5619890787     1     1403.4417040666     1632.0288958724     1944.5403585934
     -303.8848984831      307.5388235398     1     1425.6311958487     1664.5825943986     1917.7385594712
     -303.8117728105      301.1927435181     1     1376.2934293749     1718.1965857187     1855.1697555376
     -303.8525504991      307.3707178382     1     1384.8333277122     1721.3456931427     1867.6931829423
     -303.8136847796      306.9692473195     1     1355.9966726172     1773.3781641392     1866.4277567626
     -303.7435595752      305.8448997938     1     1355.7429771552     1781.3808150219     1877.2756164147
     -303.2660656594      297.2093841774     1     1387.7328452409     1726.0337833524     1858.4263941431
     -303.1599468065      299.7083231934     1     1339.4468925261     1765.3103454895     1885.1565640848
     -303.3652826723      302.0226532741     1     1376.0820616637     1748.1265690850     1829.1838252378
     -303.1730066675      296.8903625236     1     1349.3447360216     1752.2626414083     1872.8257744349
     -303.5992756283      301.2607020653     1     1384.4986037209     1763.0244159458     1790.8223938844
     -303.3740644531      299.9664834467     1     1394.4758221211     1718.3255150618     1845.8507576014
     -303.2455537447      294.4385833318     1     1387.8378481876     1740.6425520920     1831.8659060206
     -303.3681126452      294.2968614524     1     1372.7522230264     1752.1320121669     1823.9293610221
     -303.2102280419      295.3885541697     1     1395.2398225816     1678.6422963768     1898.1066003591
     -303.2417975680      298.0310888160     1     1415.9564614551     1647.8017230237     1917.1104521198
     -303.0776143847      294.9194214177     1     1402.9990261319     1682.3447779423     1925.1928295400
     -303.1003207625      293.5404350194     1     1392.2953882541     1691.7150580099     1928.2195886540
     -303.7349024905      306.4814039642     1     1346.1119591236     1726.0372653295     1914.8599072775
     -303.9327578826      311.1473485120     1     1356.4039127054     1705.7951088147     1891.9628072913
     -304.0689746015      314.7816346094     1     1371.9399037420     1668.8502798931     1919.6718015704
     -304.0494941023      307.4781911218     1     1402.8569320080     1628.4951507281     1909.1636895161
     -304.0122890483      301.0200016119     1     1404.6659772017     1616.2606954076     1929.3113548277
     -304.0313239229      303.6718682388     1     1395.1697226848     1631.2740101718     1939.2175252767
     -304.1241649571      308.7202277545     1     1391.9406177740     1633.5756294471     1932.4597685845
     -304.2519885615      311.6477660786     1     1378.7393894745     1650.2754306766     1915.7420559468
     -304.3559592283      317.2935629084     1     1340.6046770977     1671.4957482603     1964.0431834206
     -304.1714060664      309.6675723753     1     1373.8679957096     1636.1549740750     1937.7550703030
     -304.7124841919      316.8077837783     1     1399.2503738443     1613.0514882030     1936.8949187790
     -303.9859775615      307.8877769772     1     1353.6535853130     1663.9898601186     1939.2069271289
     -303.7497371260      303.3436303510     1     1377.5056190195     1636.3464471873     1941.7716126498
     -303.8840544790      307.8917463899     1     1394.0851487856     1608.6604471707     1924.4447092676
     -304.6412130160      316.8054706942     1     1443.0937361914     1553.3687407388     1924.3802425338
     -305.0456709729      324.3451330873     2     1406.7326597790     1571.4489970416     1963.7567889977
     -304.6637269222      322.4557344324     2     1455.6414193700     1711.7582849805     1736.3050342952
     -303.7625238298      298.7563721532     1     1429.0362468551     1710.0028523959     1779.6365787898
     -304.5236351732      315.9600449837     1     1434.5726215297     1688.0580823234     1787.0284153089
     -303.5263096649      300.4160770341     1     1349.3518353888     1768.7775917105     1870.0779318648
     -303.4939563927      297.2189961640     1     1403.6599927601     1700.6246145743     1852.7197843356
     -303.7152532684      299.1037763825     1     1433.3951905979     1667.6562545612     1830.2179368743
     -303.2568146500      292.7325313620     1     1358.5786757994     1751.8529652394     1926.5388098815
     -303.2542420910      295.4471262031     1     1352.4820188832     1758.4397474835     1923.8072152859
     -303.3042361939      297.0036513543     1     1399.7404949261     1692.0643656389     1891.0621834874
     -303.3179836694      294.0631623613     1     1390.4770617593     1701.3846094694     1873.5146583571
     -303.5936471666      295.1590867540     1     1393.1150966128     1699.3161214989     1810.3399709586
     -303.3853931568      295.6447019939     1     1373.3950680336     1725.1147556015     1859.0710068661
     -303.5830813011      302.3791346969     1     1362.2832476984     1693.8916913147     1928.0433869716
     -303.5044799090      293.9278937766     1     1376.4323493441     1687.5881545903     1907.6235816371
     -303.4886937159      297.3642564273     1     1383.3143803330     1665.1182440448     1908.6149863904
     -303.5125818186      300.5854836359     1     1388.8277132594     1658.4835186385     1917.5915764855
     -303.4812096123      300.7517930100     1     1391.3223498148     1661.1432466622     1902.7896566446
     -303.4108114597      297.3248578649     1     1428.5030974942     1604.6383782149     1949.5329206112
     -304.6100226935      318.5129058697     1     1420.6928719136     1565.4686703322     1970.6529928865
     -303.7791611943      315.4537247275     1     1469.2220246224     1542.7859618177     1998.3942059340
     -304.6996762840      318.0395400449     1     1433.3803793650     1548.9826547623     1962.3085378813
     -304.6092818461      321.5965626498     1     1511.4259135523     1623.0135050681     1736.4158212241
     -304.8758918191      324.5966471052     2     1492.1073034522     1646.2686624013     1726.9618766257
     -304.6971250685      320.1718527169     1     1489.1534112331     1654.1151250282     1722.5887123916
     -304.8219985841      319.4992398812     2     1465.7628853064     1686.4684831502     1710.4790350029
     -304.1782846101      312.3304994438     1     1474.4172606377     1628.4175278017     1784.9911429857
     -304.2288041525      315.2848041177     1     1480.1493553851     1617.7082954778     1794.8607857445
     -303.8815074423      310.3748244505     1     1436.8710126168     1689.6549869962     1772.3721612973
     -303.6665188465      301.2064093661     1     1409.6331726950     1696.4522525871     1800.2489066351
     -303.6769896630      305.2777609817     1     1417.2621800379     1691.9792454457     1799.0085535758
     -303.7443300573      305.0854974188     1     1412.9163597094     1692.0108239183     1798.5302173109
     -303.7433381712      306.4750829478     1     1413.6995745839     1688.9201764591     1816.0052324252
     -303.4944576878      301.0124070950     1     1427.1773405297     1677.2567634330     1823.2001861649
     -303.2553442230      292.0710449479     1     1430.6943010751     1685.5249082602     1804.6050671758
     -303.3715101698      296.7281711796     1     1422.1146750635     1684.3461833046     1811.2201249496
     -303.6975309578      294.4143258421     1     1382.4105644435     1700.7895500903     1853.0349999465
     -303.7303177339      294.2915792827     1     1398.5638609785     1706.2238443886     1824.8956542236
     -303.7123325347      293.3210325173     1     1393.8792079884     1699.6479141105     1833.8627071301
     -303.5712970149      296.2166564716     1     1399.2667020638     1716.3624308661     1826.2677770411
     -303.9157027601      299.8032159609     1     1345.1446952647     1726.6228543149     1860.9704584247
     -303.8463247933      298.2416184301     1     1367.3034416159     1712.7361817392     1845.3432716956
     -303.6892177456      297.6975700220     1     1423.2129114470     1660.0475809418     1800.6440475883
     -304.0720177605      307.0474157067     1     1426.7102873878     1652.9956028765     1775.9970444865
     -304.1964403781      305.6195590957     1     1442.9784860354     1648.4785546175     1769.6950641819
     -304.6891830104      317.2451766460     1     1424.8521669136     1644.6221446077     1799.9766240782
     -304.3596544836      311.5119933338     1     1385.6228257470     1692.3828410857     1798.9300248212
     -304.4592527417      311.7745896794     1     1392.6949802973     1687.0452292517     1795.2820201772
     -304.5113904502      320.4702430871     1     1410.0647823093     1678.1134434800     1794.9319332122
     -304.8390561080      321.4487430460     1     1402.9136152909     1665.0291044861     1796.8986044670
     -305.0131398685      327.1692581797     1     1351.4079046988     1703.8236247971     1841.0378698452
     -304.3753657744      317.5606829435     2     1450.7637954107     1720.3852042876     1758.4997514733
     -304.1335982051      302.7593201461     2     1422.3564782541     1751.4905505330     1759.7064680338
     -304.2358653868      312.3827921344     1     1391.1989606168     1701.8958629786     1835.8229095810
     -304.2281237409      312.0922077940     1     1397.7025488021     1650.6905692353     1869.5924823702
     -304.2434505926      318.0957468444     1     1373.2027136148     1629.6060748121     1958.8208270535
     -304.2504151831      318.1588250252     1     1370.5385379688     1632.0084321003     1957.5805541463
     -304.2043925950      317.6706287145     1     1373.5831608940     1632.4081721842     1976.4108156878
     -304.4952450325      320.5492014519     1     1368.5916957729     1627.9287059917     1970.6269908786
     -304.6886182868      322.0850041886     1     1379.0258702211     1609.2444065044     1981.3586441883
     -304.8303556224      322.3670735943     1     1386.3158592141     1604.6008730730     1975.5501671889
     -304.8668900633      324.2535798914     1     1376.7939771642     1604.4624227513     1972.0414682150
     -304.9902631446      324.5320417236     2     1385.4790404582     1586.8175275494     1960.1510160429
     -304.6232808907      326.0170173246     2     1496.5720191127     1714.0718403506     1716.9487975803
     -304.8683672535      326.8679242500     1     1468.3161301156     1702.2527486856     1730.3810254732
     -304.5004584997      318.5467337399     1     1445.6312888116     1717.6584360517     1765.7902908907
     -304.3171891001      320.0686639230     1     1475.4010450588     1714.0464292376     1775.3081538723
     -304.4440866578      321.4378384769     1     1474.9596582612     1705.5334643609     1772.7485138272
     -304.3921001841      319.4079841517     1     1453.5519557893     1737.7085409806     1743.8780155353
     -304.4321633141      319.9194640027     1     1449.9872381146     1719.9103076705     1775.6318226019
     -303.8094225963      314.1930231665     1     1447.0597458438     1749.2712385514     1785.0540947329
     -304.2548233762      320.6895762388     1     1418.9210122466     1747.5495240547     1798.5957638025
     -304.4922468454      319.0948715347     1     1405.4072262726     1750.1015848685     1791.5673751652
     -304.4871618543      319.2065904103     1     1400.3742367879     1752.2706383967     1803.2646854614
     -304.4569521749      313.2895136681     1     1407.7929929593     1741.9963365624     1798.9560081868
     -304.5824201849      316.2297710011     1     1372.5399935357     1777.4248855487     1838.6119751092
     -303.8130387183      303.7742410999     1     1385.0070778072     1744.4567348357     1844.7183522901
     -303.8015502324      303.7401168173     1     1377.4911131149     1732.0738882482     1865.8806303576
     -303.8863208750      307.9240976268     1     1313.1589195180     1812.0204923870     1920.0333473259
     -304.4981137557      317.3727963546     1     1288.4059784077     1807.5092696605     1908.8046565191
     -303.9089858400      310.3781918079     1     1354.7042809569     1728.7271333902     1855.2931149000
     -304.4341374509      323.0255816752     1     1331.0154896882     1694.3208371976     1918.7709505116
     -304.5307158856      319.3064693406     1     1332.5854758765     1689.8004438853     1902.8164299097
     -305.0025024997      325.9531913441     1     1332.8154154733     1696.5736398980     1858.8680833623
     -304.3211778098      308.8864457912     1     1371.1818489683     1740.9712648447     1829.2626611714
     -304.5953329946      314.4106272981     1     1366.3698748348     1720.4194306516     1866.8933325330
     -304.3529605467      313.6191908586     1     1376.7539896097     1745.4911435957     1825.5587454053
     -304.1439050536      309.3315684802     1     1363.7945751406     1754.2570514188     1830.9810927442
     -303.9475315037      308.3557951911     1     1322.0372372658     1765.2675249161     1917.1849473797
     -304.9982532026      324.8008251262     2     1279.2676629379     1752.8159671365     2027.6383952265
     -304.5962100584      321.6556713217     1     1436.9193597533     1707.2660599524     1806.0117001020
     -304.4771571346      318.1317634400     1     1430.5367349845     1737.0400165979     1801.9615168080
     -304.6889014349      323.7885972171     1     1439.6963481127     1722.5203998602     1816.8521919116
     -304.7571616898      326.0627656784     1     1438.5867043175     1696.1970740729     1823.3778057672
     -304.6678767826      323.5731275137     1     1450.5164420399     1693.5308771784     1830.0855551493
     -304.4579240845      321.5230241451     1     1429.4441425015     1698.4966907636     1823.0963045875
     -304.1855106274      307.3426942062     1     1448.2988340343     1669.8644818544     1836.2133782601
     -304.5475912571      324.2165119603     1     1454.3103589372     1720.6838677368     1763.6540744472
     -303.8167195330      313.8519147460     1     1432.6590190829     1755.0963895003     1772.2104297448
     -304.5757718993      319.7214559510     1     1415.6985210318     1736.5484401212     1782.0940843396
     -304.4804238800      311.9620176853     1     1421.7433273142     1713.8411011379     1779.3519233791
     -304.0708451447      302.0926394963     1     1397.9350848625     1735.6718247929     1778.2398151915
     -304.1480824021      305.0049088105     1     1389.1378492722     1732.6094986128     1783.9220477605
     -304.1434899522      306.0172515448     1     1385.9303944274     1734.0689834268     1779.7728316059
     -304.0564708435      304.7094245935     1     1380.0122473640     1761.1606550653     1764.6880797519
     -303.9987038532      304.9017772830     1     1335.2563124166     1800.0589791720     1845.4407717938
     -304.0726145982      307.6814628240     1     1340.5771681144     1800.9814937505     1831.3350914199
     -303.9398403155      302.5114019361     1     1389.7246477789     1720.4299235392     1793.7667854655
     -304.0633427626      311.0393036652     1     1345.3799804810     1759.0039636038     1864.8011337355
     -304.0555537753      307.0468390906     1     1328.0241693105     1754.8913216163     1877.3184994919
     -304.0699781311      309.1064310932     1     1321.8817893034     1750.0915932956     1906.7633576283
     -304.8389432959      318.9267944907     1     1293.8284483422     1731.9111918322     1955.3386736198
     -304.9942836862      316.4705589069     1     1302.0189889539     1709.2183580040     1979.0638661787
     -304.3448718082      319.6732323528     1     1417.1536238786     1726.0197767939     1804.6578037763
     -304.3164901964      316.6831010559     1     1407.2715299467     1713.3919573829     1844.0695110387
     -304.4127445092      320.5212158936     1     1360.1404549014     1768.8554719450     1818.5308859543
     -304.3925320493      321.5327272671     2     1355.1900465587     1776.9243770147     1815.2861456230
     -303.8852928804      307.9871779050     1     1450.5540642035     1665.1673114048     1840.4599225450
     -304.0132657352      313.7104151243     1     1441.7469977800     1637.7399764401     1894.0257470587
     -304.3332656460      319.9815999041     1     1384.3529566850     1717.2313361076     1870.1997477833
     -304.4006392619      324.8055798275     1     1443.8292097571     1681.4711936280     1749.5183492663
     -304.6703168547      325.7257125290     1     1408.3385327429     1688.1038576852     1759.0378971985
     -304.8512593416      326.1110833037     1     1404.0735948944     1675.8205052622     1764.3341526366
     -304.6798127452      321.7136227415     1     1377.1987338456     1692.8846227511     1803.8305861642
     -304.4348135770      319.6486227156     1     1379.3073030716     1707.8998356806     1790.9700172010
     -304.6910209060      319.3073929701     2     1367.3216506934     1698.0817056703     1810.5803619380
     -303.9351852067      307.7876555710     1     1441.9935201553     1694.2836954120     1839.4858653530
     -304.0974924340      311.5639256943     1     1435.8862880459     1685.6370093123     1838.2668555358
     -303.7828266825      307.7151942237     1     1388.7525962514     1701.6655904334     1912.6618259832
     -303.6189813281      301.5299614116     1     1403.3827053112     1711.7708581144     1892.9557340093
     -303.7221425737      299.8823811203     1     1396.1466216817     1732.5618501765     1880.7123851433
     -303.6947402877      303.1414450496     1     1386.5496314341     1721.6098600507     1900.5514372896
     -304.0695010204      309.3654018346     1     1395.9632088951     1696.8032651787     1930.9902947578
     -304.3020752708      311.9528825566     1     1325.3902041950     1724.8619147963     1963.6301633786
     -304.2040319259      312.2967741360     1     1327.5587177565     1709.1064503279     1971.3173750588
     -304.6410913911      320.7173260623     1     1356.5206870631     1658.4048227764     2000.7934336410
     -304.8513773606      324.4375021095     1     1343.5842340193     1669.7782931529     2007.9795802884
     -304.4283385571      318.9636135602     1     1317.0870155999     1710.2240889670     2033.6925036843
     -305.0026458573      324.4734958852     4     1336.9081164652     1650.6262064815     1974.5135426404
     -303.8160637686      306.2067545086     1     1483.2572912330     1634.2792198248     1833.2273754904
     -303.8327427283      299.4005974862     1     1444.1286449854     1649.0888124917     1793.8377478101
     -303.7593785597      297.0090483453     1     1450.5277217067     1641.6136164719     1789.2700764803
     -303.8030360127      300.4632709037     1     1444.6779408337     1625.1415716574     1822.6573543317
     -304.2755414041      312.5341923414     1     1439.9488999884     1663.8230585977     1759.5414675350
     -304.0966209873      309.2943684890     1     1435.2027891629     1662.0961586770     1763.6113922113
     -304.5552988809      319.8226493143     1     1446.7883188974     1608.4498040689     1804.3930450389
     -304.6727090629      322.0068395870     1     1435.7380090330     1614.1292074138     1801.0754310656
     -304.8512845635      326.1017602013     1     1419.2193388343     1675.3575057994     1742.7959357165
     -304.9862225012      326.9155253563     1     1402.1772446395     1667.2334973027     1768.1267922129
     -304.5188239792      320.4616679502     1     1366.1972737514     1727.8884164332     1880.3545379176
     -304.8517539637      326.4431797111     1     1406.7412313988     1678.2959704341     1766.0090429382
     -304.8502891083      326.4929761493     1     1406.9180894457     1670.1735295721     1777.8546957015
     -304.8378190868      326.3242142642     1     1408.5485156074     1675.0802158583     1757.6107387274
     -304.5914218279      321.3332297456     1     1435.9790843504     1708.7361119002     1769.7652511101
     -304.6564023089      325.5395047284     1     1434.8813849827     1707.3983391128     1774.3312556879
     -304.3069758609      318.5234375583     1     1417.2051855434     1721.4777639304     1821.1912650135
     -304.5561448072      318.2164815009     1     1367.0764888430     1729.6721482178     1866.9402884902
     -304.4176299857      315.9612068338     1     1350.5560753544     1751.6207013293     1877.1916462245
     -303.9870806919      309.4334909596     1     1361.7143012765     1789.1887452894     1868.0901988646
     -304.0766838919      309.3837083091     1     1332.3381906166     1802.7411538988     1893.3956560557
     -304.1112453736      310.6601179570     1     1322.6450815963     1808.3492057577     1917.8442976224
     -304.7692207091      315.1161284811     1     1300.5900012252     1753.7375911511     1983.0863022662
     -304.9894704550      325.1178972299     2     1270.0887319029     1768.5232690619     2044.9212786638
     -304.6044427629      325.4908976827     1     1470.9581884520     1717.8634375242     1756.1664022586
     -304.5075123424      319.5445189037     1     1472.5237401398     1713.0222222325     1746.0688129186
     -304.7636723369      320.8697743217     1     1476.9943080571     1695.3542804614     1744.9903538336
     -304.5355207356      317.1793463323     1     1499.0359881731     1601.7731581828     1799.0738085149
     -304.1394024161      311.2262646279     1     1506.5949701793     1590.3167116519     1792.0080228092
     -303.6238235363      308.6064041114     1     1464.0845784452     1663.2110363412     1852.8728457779
     -303.5892340494      303.1307047934     1     1463.9607861765     1667.9076602154     1823.1378635157
     -303.5557595853      297.9325882991     1     1455.2824374193     1662.7618230205     1829.8513263178
     -303.7922687816      297.3410398925     1     1456.2758038201     1654.8914332386     1849.8968492535
     -303.6149321821      301.1832766554     1     1428.6368973644     1667.2002268235     1878.2210771254
     -303.5994207166      302.1986877716     1     1425.6040511327     1674.8206751202     1862.2207189893
     -304.0778206357      313.2380935930     1     1487.8996295242     1557.4220728953     1949.6385608895
     -304.0370570237      308.5941067866     1     1505.5743620777     1553.3376359000     1919.2978312930
     -304.2334220772      312.6704358579     1     1511.0202142622     1529.6197259296     1905.2195427817
     -304.9393244108      322.3869456916     1     1445.6853896113     1540.5527589449     1973.1069614118
     -304.8245990090      322.0872802925     2     1407.8190047144     1588.3422974310     1989.2459787352
     -304.7779802297      317.5592167071     2     1409.2779694346     1591.8431061791     1961.8412041170
     -304.8652210360      320.1056289395     1     1413.5806707968     1583.4725721482     1968.1085284297
     -304.9882974399      320.5508970665     2     1397.0545416122     1591.2077742089     1956.6607081757
     -304.6942942220      323.0128703734     1     1456.5213174078     1678.8073847940     1763.8553035825
     -304.6282354028      321.2760276043     1     1451.2070073856     1683.7443040318     1767.3399342751
     -304.0787520116      306.5868346216     1     1475.3042596934     1613.9998944114     1837.4754269872
     -304.0704996596      306.4894938525     1     1440.7847829764     1643.9615820181     1862.7733013905
     -304.0594643928      305.0334987107     1     1444.6502863653     1632.8191747941     1878.3850617851
     -304.0886191637      306.7668402583     1     1488.9736753994     1586.4106023450     1846.7469214658
     -303.8372957623      302.0581309974     1     1486.0940663580     1569.1716174378     1865.6507204370
     -304.0535926982      304.9080081092     1     1475.4151737203     1598.7984056290     1869.7326807957
     -304.0524223592      307.6141997531     1     1482.2921855322     1594.1288125147     1885.7964562839
     -303.8998501928      303.2263304340     1     1483.0316152591     1583.2211471656     1874.2496110626
     -304.1956229356      311.9446176114     1     1453.7425110753     1594.4558504844     1910.6588586572
     -304.0155088739      304.3992703854     1     1484.1165559391     1560.5132793732     1922.1054656820
     -304.1788854776      311.0328314308     1     1468.0080106369     1578.4522813285     1905.1751608637
     -304.3369322735      308.1270269921     1     1475.6696358211     1555.0539485161     1926.7041967874
     -304.4048837622      313.0295632471     1     1464.2122962808     1567.2939092832     1922.7594525247
     -304.5299054502      312.9772196508     1     1415.0483189703     1590.3938727879     1947.1458198910
     -304.8225324207      320.9785430613     1     1417.4136534005     1569.5515055735     1950.6449224991
     -304.9884510539      324.4106318411     2     1354.9782747413     1650.4109163269     1999.9615275759
     -304.2805316906      314.2292507827     1     1472.9276896797     1643.2642906822     1740.8023840916
     -304.0116555863      312.3182430962     1     1477.5463347512     1637.2355043628     1761.5703156660
     -304.0860313918      313.2824838403     1     1474.0472451912     1631.7037232395     1776.1478831274
     -304.0395746520      314.3001951622     1     1469.7653836864     1632.3662708033     1802.2372963738
     -303.6714731520      307.8041364274     1     1488.6270040422     1639.7931477661     1778.3926830211
     -303.1886258082      300.1983583804     1     1490.2333161279     1651.4844978315     1803.2246893853
     -303.7880941830      307.7606110966     1     1486.7841417575     1617.5324547581     1815.8771380714
     -303.7910043684      307.0439460129     1     1491.3233755292     1614.1895356327     1805.3153748984
     -303.7853870880      305.8788451234     1     1473.4499470970     1621.9608211424     1818.1775247200
     -303.9690857330      303.2492391085     1     1491.3049492698     1580.8370646114     1852.5518922661
     -303.8860456197      308.5950032389     1     1497.2785512951     1582.6110390421     1834.1817089311
     -303.9249215330      309.5799689532     1     1487.0034758158     1590.2246512953     1844.1857117875
     -303.8497038185      303.8598049361     1     1508.3748663816     1575.4027919339     1849.2484058894
     -303.7581496014      301.7426297375     1     1493.7219540546     1585.0378460766     1861.6394041891
     -303.9848764339      304.2726024228     1     1489.0961467205     1579.1441552518     1856.8144069559
     -304.1259384339      314.3369259424     1     1476.1282426345     1589.0102093367     1895.3177646825
     -303.9949289820      311.0863867408     1     1499.5212464052     1569.7974864551     1892.1180187766
     -304.4660880973      313.5291599665     1     1432.8842201414     1575.9766843802     1920.7154608608
     -304.9942029025      320.6779763678     2     1413.3841762484     1576.1437696414     1957.4593764694
     -304.5204759194      323.7872281298     1     1497.8166236905     1659.1734209385     1785.9105394650
     -304.4802636775      324.4246006603     2     1420.7956808869     1720.3712950095     1787.5258927673
     -304.0550748763      316.3347216252     2     1455.0830291606     1632.1540930316     1880.9857987528
     -303.9040248763      310.5406316629     1     1437.7785741031     1639.1516721458     1906.3381860414
     -303.9055948327      313.3946827227     1     1422.4776164634     1653.2496720516     1901.1186130921
     -303.9383710802      309.9027558240     1     1448.1728924164     1614.4623717886     1904.6771819835
     -304.3220609199      319.3836654475     1     1443.8142057689     1559.1118795428     1962.4313623217
     -304.2225380688      312.2351396642     1     1452.9521532937     1551.0229471705     1967.7795130093
     -304.6334817624      320.8959167757     1     1453.2139632362     1543.3051879328     1982.3869306784
     -304.6243991245      319.2122239144     1     1437.3643620181     1561.4723071568     1986.5599364659
     -304.3100124871      311.9273527453     1     1432.4410041043     1566.2715424652     1991.6471619053
     -304.7376336980      319.5268133924     1     1408.3201256644     1581.0552808933     1976.0323968420
     -304.9879268522      324.5944743579     2     1366.5580878181     1611.3602957530     1965.2961810058
     -304.5504936256      318.5212957448     1     1445.2844981558     1628.6682563065     1878.5539271201
     -303.9271249605      307.7805973757     1     1443.8090249376     1661.2288099234     1859.9823849134
     -304.0330563825      312.2593879955     1     1474.5359129926     1646.3744409036     1871.2169803187
     -304.3010190494      314.0999721667     1     1517.9131153824     1555.2776296578     1892.6650501844
     -304.4083326384      319.8895889713     1     1498.4490421765     1573.9245271334     1898.8825703021
     -304.0938419704      309.5383268162     1     1484.6863173224     1570.6180650391     1913.9517499220
     -304.5351559800      322.0234537210     1     1453.8180616772     1583.8295862223     1941.0138727749
     -304.3462156931      319.8102090830     1     1461.6583935497     1575.8060966377     1957.9394604185
     -304.3594123697      315.0830651714     1     1452.6508411812     1591.9408042188     1916.9712923724
     -304.2667576829      314.5294114974     1     1476.3242456156     1576.7633854351     1899.8159006824
     -304.1744568343      315.5080862403     1     1484.5662557707     1583.4029051073     1908.7449209274
     -304.2158266536      314.7083919310     1     1502.1655010733     1559.2572702436     1907.0530861552
     -304.2058143748      309.5859441961     1     1497.3324395958     1553.6260410687     1880.0617742715
     -304.4809818778      310.8603499378     1     1505.0857216734     1531.4451051358     1888.4850381047
     -304.2756086952      308.4570404688     1     1488.3994014602     1560.5238160421     1857.4004289950
     -304.7376168502      318.8091135754     1     1433.7045818673     1565.7817670992     1969.3084763584
     -304.9878829219      324.4279943871     2     1383.4023839976     1619.5217214182     1997.4665347182
     -303.6739712421      305.0278621633     1     1393.4492754727     1679.8180912603     1887.8428023718
     -303.6974832478      305.6273532097     1     1393.4781250962     1694.8172246725     1880.6106492415
     -303.6938825173      300.0049998792     1     1397.6685544930     1692.3747877017     1855.6938225470
     -304.3930450272      311.0071470939     1     1390.6811996751     1654.0739133815     1849.2759051081
     -303.9440177628      302.8283630466     1     1393.1003892199     1635.8310215465     1915.7184958107
     -304.9761961427      316.9840126207     1     1439.9668510981     1552.0320098547     1939.3425115710
     -304.9824907820      320.5421285820     1     1445.0882511185     1543.6902392521     1968.2727060611
     -304.6189506568      323.1880851886     1     1492.3931002362     1653.9083096394     1796.8392771417
     -304.5727008774      318.7462164546     1     1473.0096793549     1673.6562390033     1801.1033966962
     -304.2273442361      313.5702254081     1     1469.0790434268     1697.4945143941     1806.1666859498
     -303.9753784936      309.0878944574     1     1442.3232556047     1747.1644109852     1818.0822206147
     -304.5584775621      318.8271815848     1     1459.9941296965     1689.0547966901     1768.0236669013
     -303.6665337162      297.9853032211     1     1476.3143384380     1677.3025254074     1784.2378121883
     -303.6183771185      302.0695214870     1     1455.6988225910     1692.8934236724     1801.0323152445
     -303.6096708253      293.6381270868     1     1457.2032074619     1693.3973136356     1819.1100594623
     -303.6101974886      295.4409640011     1     1460.0912453832     1689.6856288275     1821.2320916640
     -303.8364683917      304.8359281766     1     1430.6266886786     1723.8720219946     1817.3067583816
     -304.0522561134      308.5595063757     1     1411.0717234597     1754.1639930970     1792.8377525963
     -303.8819778970      303.9922302112     1     1423.8364122242     1700.9571262961     1825.3666441224
     -303.8826288355      300.6607674850     1     1413.2158112127     1678.8382748510     1849.5212708608
     -303.9176242886      303.5486337751     1     1406.3073398334     1683.9435406049     1851.0877269928
     -303.9005451806      303.2699292537     1     1404.1823989571     1674.9244169177     1857.5563358413
     -303.9435673866      302.7534110096     1     1381.4944572765     1668.2418160718     1917.3770824749
     -303.9912115172      301.3185459518     1     1382.4343216374     1656.9859071230     1893.5703686084
     -304.0659897296      302.6209626639     1     1375.8612025578     1650.4481546160     1924.2061945100
     -304.4652064302      317.5829708155     1     1417.3411083497     1689.9948586511     1831.4042542507
     -304.3099021437      311.8414071462     1     1441.0788568283     1671.1583339358     1821.1126817755
     -304.1890156322      311.5936796136     1     1465.7889694245     1596.2693724483     1877.7783486997
     -304.2906414858      315.9949429024     1     1468.4556792480     1594.9954462295     1884.8819223853
     -304.0331339229      312.3031732404     1     1480.1817421189     1590.5116416532     1873.2521054639
     -304.2913591888      316.1485296943     1     1473.4573802517     1600.2384107004     1866.2479754830
     -303.8677778550      309.9659825129     1     1448.1626659876     1660.5137047514     1855.6776339792
     -303.9782348173      313.0014455624     1     1445.6684168024     1669.8601557222     1847.6199682795
     -304.0790945413      311.1098047174     1     1430.4761138509     1652.7774335823     1860.5410255258
     -304.1020570961      313.3064019691     1     1425.3155998432     1655.6550539150     1870.2515190239
     -303.9945643287      309.5776422775     1     1426.5136388619     1664.5563578975     1876.8644514370
     -304.2613312674      313.0220193758     1     1425.6253574730     1645.6044782319     1879.1424759718
     -304.3922047735      315.8728109560     1     1476.5340458149     1551.7089935421     1922.6308166274
     -304.2362969003      313.5820477547     1     1446.7985303853     1590.4537549526     1881.8188879238
     -304.5554960289      319.4838186425     1     1432.2200978959     1585.0948805143     1906.1361165788
     -304.1797526856      316.2193029093     1     1445.6344399495     1569.6867765181     1911.7359605837
     -304.6235821515      312.9665885781     1     1415.3857512194     1581.4133103415     1910.3813397123
     -304.7201049603      318.7159435695     1     1464.0103700765     1524.5964325081     1989.7741570094
     -304.9921775107      315.8174054878     2     1457.4304801586     1515.0944703614     1961.2738278992
     -304.4182366814      311.1052337527     1     1437.1274584312     1682.0013937407     1839.2788596330
     -304.0084670829      307.8290259291     1     1412.6385071733     1737.9540107371     1799.8072996698
     -304.1389848395      303.6863131299     1     1375.6280926381     1763.8880352620     1815.9391653730
     -304.3273405737      309.8356273493     2     1393.3683967210     1722.4586180612     1823.4403549654
     -304.3274354582      312.4690598775     1     1377.0931361463     1726.2950735606     1841.7724668041
     -304.5713952823      315.5274734174     1     1425.3612120518     1731.9595224574     1772.2775569265
     -304.3332425443      311.7434424658     1     1422.7436114533     1709.0245459910     1809.7556153658
     -304.3597763789      313.1611099595     1     1412.1857829040     1721.2645252834     1806.4897384065
     -304.2948825672      312.6563722649     1     1413.2809198976     1714.5979735293     1811.1413883672
     -304.3347423593      310.0679560038     1     1400.2793681600     1717.2995358473     1826.0482367935
     -304.2325007719      308.0165613544     1     1374.1448074734     1753.2362442135     1821.3800993713
     -304.6425523491      312.5345536669     1     1406.8739449526     1689.0642606009     1834.1592838188
     -304.5065375077      308.7620682141     1     1400.2762296433     1706.4408477372     1842.7046312881
     -304.5032092168      308.5672490460     1     1424.3114095987     1675.9396582223     1842.0363212809
     -304.5550057017      312.7484068007     1     1408.4504011069     1694.0926549289     1828.8007777761
     -304.5107029398      312.1637918846     1     1437.7005318882     1671.5224748119     1810.9351677146
     -304.4999619965      314.1910089928     1     1413.9232586259     1667.4777182736     1864.5030740110
     -304.4041848177      313.3534620002     1     1372.9503943099     1642.4907196492     1957.0330467338
     -304.9891448682      316.9077902536     1     1453.2183628437     1527.8810889176     1930.5969633735
     -303.8865621308      306.0033159594     2     1409.6765477228     1729.0456004692     1799.3270305967
     -304.2152022182      316.1670124243     2     1451.0890447082     1586.9011822022     1914.5056347774
     -304.2245991170      315.0007503594     1     1446.0261545005     1585.5828055855     1921.0986484927
     -304.2445731272      315.0152518696     1     1414.3762498988     1604.2603579776     1922.4571102917
     -304.3012532898      319.1602367022     1     1401.7457086426     1604.4744744322     1959.5574074666
     -304.6369184427      321.6556167734     1     1379.4659720633     1624.7681648661     1968.2699734976
     -304.5792307623      317.9196403446     1     1376.3272751642     1630.9857956515     1960.6157371619
     -304.7014562444      318.9285225344     1     1388.9693667669     1604.5849774874     1974.0062599152
     -304.8297294788      322.3221667961     1     1386.1065427290     1604.2421333601     1975.8153891220
     -304.7477036126      320.4569824641     1     1390.0538119479     1606.0199168402     1972.9428680380
     -304.3819177171      316.1185642208     1     1416.0591009049     1586.2167324293     1924.4697751586
     -304.4597441791      316.4801678106     1     1427.1022947315     1568.5382112974     1918.7491071157
     -304.4603319418      315.4910171247     1     1414.4619610736     1570.1452146923     1964.8068864516
     -304.5615433534      319.1075327140     1     1418.4318983062     1565.4610243193     1969.4908439937
     -304.7032967495      319.5276384498     1     1421.4707338967     1565.2609694602     1965.8624881040
     -304.1965342819      309.4456809749     1     1401.3969484799     1663.3713330270     1926.7765886424
     -303.9753116380      312.8955474279     1     1400.6880346718     1661.7006519916     1927.4137417269
     -303.9975155106      311.7981597004     1     1388.4056640663     1683.2251933274     1912.6682676589
     -304.2043757884      312.2762955878     1     1368.6678693047     1653.0694026978     1919.2356385316
     -304.2054143337      310.2576173461     1     1363.3015693536     1651.6502683077     1923.2254504235
     -304.3894337030      315.2031625774     1     1372.3319731821     1638.4473889088     1948.2042263756
     -304.6379674541      321.3398861438     1     1380.9491552019     1624.8893934305     1966.5354406638
     -304.6309023913      319.5924309122     1     1382.6124567500     1620.6830241210     1965.1420842174
     -304.4742158056      315.9166009468     1     1366.6394170522     1651.6115130786     1932.4705673841
     -304.4053915460      316.2035602863     1     1354.3659407846     1656.8245686635     1979.2918749562
     -304.6027648977      319.2541802747     1     1363.2295732402     1659.3933190406     1998.9146311392
     -304.7217496201      320.9043576989     1     1368.9912188863     1647.4663802650     1996.1428553533
     -304.9802245051      322.4516714622     1     1368.2090191534     1620.8216772214     1965.3075594990
     -304.4927177468      321.4178786756     1     1458.1172394037     1691.2428954870     1764.6559379823
     -304.5502018232      322.3169147872     1     1460.1064600515     1677.7630821225     1818.7904701179
     -304.1202131368      312.6401512008     1     1433.5373281958     1685.2951440293     1835.7272424056
     -304.0472180556      314.3675126660     1     1447.8909463389     1668.6574899816     1846.4167433010
     -304.1741771055      314.6446442300     1     1448.8392898643     1635.7833519788     1883.2842021040
     -304.0578392585      312.0956150766     1     1459.5306194957     1631.9872983373     1892.4620278191
     -303.5498796531      303.5654996591     1     1435.2310192355     1640.3956906189     1862.0059145803
     -303.5312925257      299.3897572794     1     1446.5006086346     1612.0101869813     1893.4015202994
     -304.0281225229      311.0161021485     1     1491.9027360538     1583.4781884904     1872.7211446189
     -303.9153855451      308.1508944303     1     1503.0952166557     1575.6099199239     1864.7700351859
     -304.0557536461      312.5476556670     1     1529.4909309563     1567.6414566849     1872.5348123722
     -304.1125863530      314.9260724787     1     1499.8131633212     1591.0505062480     1892.6439706796
     -303.9264229202      308.4374967753     1     1518.6036039150     1551.6597791927     1908.0389464152
     -303.9171113726      307.2857858188     1     1519.6796541858     1553.2136570819     1909.0805292440
     -304.9632312293      323.1162383223     1     1467.4704595257     1521.8106210827     1980.9267737169
     -304.7388361330      320.7702356006     2     1455.9642633246     1528.1795509884     1957.0983358848
     -304.9884639698      320.6583498552     2     1443.6938348212     1543.5994403985     1955.1712444744
     -304.4686643029      321.4892540706     1     1379.4245236332     1724.4036003277     1900.5216750049
     -304.5759736955      324.6233130834     1     1373.1554023357     1721.7722744050     1898.2918023106
     -304.3509678900      315.2474060727     1     1352.0697037868     1738.5298663253     1918.1014636703
     -304.1909206736      309.0868352277     1     1365.2092772670     1749.7881885281     1849.1403862221
     -304.2616145353      308.0911246442     1     1373.0126534562     1736.9653282026     1870.8317249320
     -304.4428918516      310.5030327753     1     1341.4840249640     1766.8678280428     1867.4001434473
     -304.3256595279      308.7981628484     1     1345.1929431741     1787.3106160205     1841.6068212900
     -304.2845499925      307.2754881897     1     1343.5431889111     1809.1289754383     1832.1092532993
     -304.8325590695      315.8994414138     1     1337.6868034682     1721.2536860790     1889.4434339105
     -304.1050662836      307.8323282749     1     1311.3634157067     1746.1783418323     1958.5265388105
     -304.6868853490      320.0393092728     1     1378.6329344017     1635.6985349239     1945.2100397251
     -304.7621654433      316.3044631674     1     1352.5944867147     1658.9126047321     1953.9189509863
     -304.8750555367      324.2378248937     1     1317.5827819849     1676.6936675072     1985.0033036828
     -304.8337114993      319.3607433990     1     1319.1051350506     1678.6545598576     1959.0249493960
     -304.9802298797      320.2667603144     2     1349.9571764007     1649.6892120744     1966.3843281137
     -303.9917658496      306.9191251004     1     1343.8840157132     1704.1287758541     1944.2611226197
     -304.5617804109      316.6271487279     1     1449.9095286158     1567.6181636008     1929.7507596371
     -304.1052703789      307.0511293922     1     1393.7720642937     1645.0474406623     1905.7209157382
     -304.5453599731      315.7716111546     1     1393.3463200169     1633.2496189394     1921.9074551654
     -304.0999948505      309.8986154792     1     1347.2360070455     1671.2803508225     1983.6279690733
     -304.9355374350      324.3253146624     1     1353.9023542896     1642.0077768040     1985.6044207122
     -304.6245514061      317.4663278795     1     1342.1900681336     1654.1750303495     1992.3903337428
     -304.6547744048      325.8298503282     1     1458.9948872013     1683.2405529359     1748.9799279148
     -304.5577702587      319.7366236285     1     1459.3225729469     1687.7133666754     1729.2321013913
     -303.9773753330      312.1082052107     1     1406.2211457091     1739.6979206111     1822.2741957447
     -304.1991133795      315.5868717314     1     1375.8802282941     1756.4992819430     1799.3892550317
     -304.4401689603      319.6038685981     1     1380.1693558737     1759.7312836162     1778.0848288177
     -304.5113572070      322.0745295566     1     1376.1718468846     1761.2839474511     1776.6549156075
     -304.4972985309      322.0685064381     1     1372.3845174673     1738.5026466917     1804.7472280829
     -304.8831762026      319.0473646118     1     1396.3883444495     1678.2531360996     1773.5626603627
     -304.8882928997      319.3552521592     1     1386.9875201020     1689.8714708548     1778.0163330408
     -304.9916586272      327.2433049103     2     1368.0797788533     1714.6768880594     1782.5032479266
     -304.4569655465      314.7209220198     1     1467.7022119741     1681.6176465651     1700.5714813457
     -304.7360848872      325.8469842210     1     1472.3641110703     1663.2298648446     1728.5263857414
     -304.7662028716      326.1852651085     1     1453.6612541424     1691.7364427870     1738.9932143896
     -304.5161881457      318.2235303669     1     1445.3655553662     1680.4179960957     1794.4975135471
     -304.1686008593      319.5291924331     2     1421.5743730725     1718.2193512692     1791.1350036892
     -304.6991643761      325.7797115254     1     1456.9294808191     1669.5034761192     1710.1742948482
     -304.6680636818      325.6976920901     1     1442.3171359611     1662.2044488809     1734.5118697394
     -304.6786906432      325.5478633923     1     1419.1384453750     1694.2672401172     1745.0284033796
     -304.6378156743      324.7101480301     1     1446.1551110387     1666.7817967539     1728.9372455615
     -304.7214795800      325.4499617415     1     1432.2164073343     1674.1232511429     1700.2740950807
     -304.6384268921      324.7054759547     1     1440.0159259403     1680.9245249469     1722.1306541358
     -304.9812219201      326.7970984010     1     1428.9262284912     1669.2609509155     1729.2159991588
     -304.2156450425      306.8063756890     1     1460.4358112014     1723.2753984380     1742.3448207684
     -304.2952704797      309.7560853822     1     1454.1447305790     1715.2272797067     1756.5263612954
     -303.8274526898      304.8919700251     1     1495.2176510037     1655.8205563365     1747.6240937220
     -303.8162525571      301.9291662545     1     1472.3590010037     1670.3622161031     1774.9462934725
     -303.7933995469      302.5092185129     1     1492.3806118151     1652.0732549500     1774.7755484929
     -304.2892737899      306.9776390679     1     1442.0116955789     1705.1517267001     1814.3047195189
     -304.1775268266      310.6860995773     1     1422.3656363895     1723.6436726092     1884.4060877286
     -304.3358533033      311.5967996871     1     1465.8818366718     1686.8131834072     1856.4533894334
     -304.1205184628      309.2305747171     1     1448.8961127267     1691.0183169212     1862.9202640827
     -304.0510059184      307.2343111310     1     1456.0875287805     1659.2126549056     1872.7120586014
     -304.1127376960      314.3509477549     1     1478.3554325281     1625.9747645933     1892.8172281923
     -304.1839110339      314.2480347495     1     1468.5143917367     1636.9916715377     1878.3099527841
     -304.1245791534      313.4319926049     1     1466.6732315020     1651.9392868031     1867.6933217876
     -304.4163332522      316.8188047373     1     1473.2656139979     1611.5559901181     1881.9154718398
     -304.3976619418      314.6560740193     1     1449.8957915423     1598.2659765864     1910.3891310872
     -304.3472369775      309.1049715772     1     1454.8732393396     1572.6073791405     1922.7392094209
     -304.8537430378      318.3895829066     1     1489.9528011455     1517.2929549073     1945.1508174220
     -304.9791959085      324.9523405084     2     1439.1900536931     1563.4176013101     2008.7107125202
     -304.8390634501      324.6228790713     1     1471.6205068155     1709.9944980427     1738.0069721847
     -304.1477322865      309.8073660353     1     1469.3025420393     1714.0066260923     1739.7322671159
     -304.7959894398      318.1867053072     1     1483.9287133127     1681.2574063784     1709.0990567955
     -304.7739017756      318.5524174090     1     1470.8221950563     1692.7965885356     1714.2385111153
     -304.7685336049      318.4635299304     1     1480.2436783888     1686.2394806610     1710.0894320455
     -304.4783526756      310.2822727023     1     1486.9060713736     1670.6205274148     1730.8562872755
     -304.4541236186      308.6827282817     1     1493.4037373828     1674.0073681694     1722.2825795063
     -304.6003885373      317.0562026907     1     1469.3094477417     1674.4189208623     1758.4630853647
     -304.6334741104      319.6635563675     1     1464.4839990043     1671.9604454424     1764.4892567731
     -305.0059092608      324.5058621460     2     1499.4420994109     1692.7643965747     1708.9243013528
     -304.8066412444      318.0091010983     1     1483.3460024849     1681.3324073633     1709.3395119078
     -304.7789863502      318.4897189354     1     1493.8804566684     1668.8499217132     1710.7415321194
     -304.5583072284      305.2598356979     1     1454.4312505330     1602.7263795303     1827.7190833737
     -304.5596205156      308.4060363751     1     1456.1548680183     1591.4231402244     1853.7218760796
     -304.3519007554      309.6279550782     1     1459.2219386577     1591.6407851767     1823.3987889931
     -304.0928975621      304.6833685886     1     1439.9076128990     1609.4950875988     1883.4628212216
     -304.4850671774      312.2458872315     1     1424.8019061312     1626.2206099737     1895.2181593198
     -304.4978820664      313.3066378311     1     1449.9427998632     1597.0412677043     1891.1289343079
     -304.4537667519      311.2698767475     1     1439.7606818741     1606.8978078576     1881.7988708034
     -303.7518262963      301.0291595903     1     1455.0532341134     1589.7815718903     1887.0496426257
     -303.8567172272      305.4574142898     1     1460.9226531180     1584.7391225087     1900.9929898876
     -304.1812530926      307.4832318103     1     1506.3330196712     1563.7156765967     1803.4724052990
     -304.6440617110      312.4508843986     1     1472.8793171450     1529.9471451331     1922.0285167895
     -304.6685101845      313.5648169542     1     1465.2016948608     1532.0784913114     1953.8440370999
     -304.3878194319      310.0043721015     1     1473.4760758460     1530.0202445472     1958.4617457614
     -304.9798856101      320.5422139931     1     1416.6474283714     1574.2772232405     1970.2598271185
     -304.1503572853      314.3754539819     1     1438.8435752383     1754.4760575600     1777.4031056624
     -304.4501350876      314.1437899172     1     1454.4647913741     1727.4101821273     1768.3733100884
     -304.5498693295      317.4405151045     1     1451.3443743764     1713.0255284071     1781.6515147204
     -303.8623187338      303.5245900233     1     1426.5553264926     1731.0402471868     1799.8324536290
     -303.8582504537      304.3980590870     1     1434.8105648897     1721.4707613135     1803.7754726227
     -304.2097599042      304.4807248934     1     1425.5510627918     1734.4830775979     1787.1191229963
     -304.1878057199      309.8752267919     1     1382.8682852587     1726.9063009272     1835.7947954421
     -304.4023258571      309.5042607779     1     1392.1868364565     1693.1732969383     1868.2979199717
     -304.2768421269      311.5012970832     1     1405.0543346073     1690.0356838936     1859.5009427857
     -304.2012189578      310.1124006946     1     1402.9907867005     1729.3758117935     1818.9664716238
     -303.4527667246      302.4278777821     1     1377.1468254518     1807.0190542378     1829.5658185946
     -304.8721982274      319.6241472525     1     1321.8690621426     1683.4279719527     1966.1050364028
     -304.9803368202      319.3280291122     4     1339.7191628608     1651.8196978377     1946.0086285395
     -304.7242973768      325.3344001097     1     1472.3795317990     1654.5914488695     1703.6821848621
     -304.5831431502      325.3051088416     1     1478.7234984095     1599.4726014227     1781.3400839455
     -304.4740532487      319.1160868711     1     1455.3854322076     1639.9134763935     1750.4358245452
     -304.0808662282      311.6368448487     1     1480.1614177204     1618.1619406445     1758.3495632957
     -304.8647665122      326.3152816531     1     1440.3748135298     1677.9487821410     1715.5219968099
     -304.0299458702      312.9004452087     1     1506.3227750811     1596.2594444761     1716.6040130543
     -304.8208923341      318.7834861925     1     1419.5238935393     1672.2956278690     1718.1529223678
     -304.9777494810      326.7905744718     1     1419.3186351483     1659.4439658876     1754.0306719906
     -304.4106712916      317.1250874017     1     1466.4046750298     1593.6778726735     1870.5564251803
     -304.0996525025      312.3589921518     1     1475.1077401547     1589.1300026750     1884.1568848201
     -303.9503493919      310.9978305000     2     1497.4344020173     1578.3364573905     1878.1312460519
     -303.9039014397      311.1883653132     1     1482.2125439212     1579.6862007723     1874.4975045316
     -303.8078171896      303.6532145709     1     1477.7528935116     1582.9073854516     1864.5960943870
     -303.9373854913      313.1938271851     1     1466.5923771250     1598.1256849453     1847.2297609557
     -303.9202217886      311.6710127795     1     1469.7561652856     1595.8632387847     1853.3012606679
     -303.7963462787      306.2348769276     1     1448.1575338294     1618.2582513916     1873.0056518609
     -303.7022263951      303.9674233471     1     1468.2574104706     1617.5451732894     1850.2607195292
     -303.7079206264      302.9042437577     1     1471.8819542801     1609.8860144024     1852.4387100862
     -303.8163439583      300.3129151764     1     1411.3751048872     1656.6836153412     1867.4266409393
     -303.8019516984      302.7740205383     1     1402.8501298747     1664.3692015205     1845.2371098736
     -303.7758461091      304.6944161502     1     1427.9760770330     1646.5214899892     1824.6599120305
     -303.7321438626      299.0212623764     1     1444.3059150423     1620.8642081021     1840.6459567568
     -303.6289214486      297.9447687874     1     1492.2751930858     1552.2626959733     1834.0644293092
     -303.4598678426      296.7932640931     1     1496.4148888721     1579.9872974353     1812.3841928168
     -303.4053727964      298.8447434542     1     1486.1315010832     1588.0285009088     1834.7653053876
     -303.3860001267      295.4436039126     1     1488.7001195279     1584.6682315488     1812.9825487124
     -303.5081488706      300.2397736876     1     1475.2958794380     1574.1186628664     1841.2655839557
     -303.6624211879      302.3528843186     1     1487.9122680781     1573.6565205421     1805.1235421504
     -303.4215654942      300.3293168864     1     1501.9182441955     1547.7799381044     1836.9595125697
     -303.5283374579      300.6452632454     1     1481.5452081539     1562.3758816419     1866.4208425579
     -303.5039227992      297.6085930308     1     1471.0566015405     1589.2115262842     1849.2765395034
     -303.4910489889      298.9973894467     1     1470.6961234509     1585.8099107783     1845.5994654363
     -303.4355394984      298.4436464804     1     1461.7911052271     1601.2566468993     1855.1003513205
     -303.3901977826      300.5068010307     1     1464.7366816006     1590.6830586648     1863.0745451245
     -303.3078643946      301.2789000226     1     1448.6502148218     1612.8582627886     1869.2121883068
     -303.4524631120      301.6593061640     1     1451.9336441274     1612.3183130379     1844.0250088829
     -304.3935316408      312.5971134169     1     1431.3272860316     1648.3941367835     1844.1822184527
     -304.3802676636      312.1016041919     1     1427.4035043312     1651.9998474720     1838.2077145691
     -303.9047156839      311.8267567183     1     1405.5789250238     1648.4270493608     1882.5172731502
     -303.6176963252      302.7512235574     1     1394.9488701405     1663.2657696815     1854.8448733138
     -303.7356011857      307.6952504738     1     1365.6266236962     1696.2244001326     1869.5560586578
     -303.7278597995      308.4740696932     1     1376.0988022295     1683.6577467729     1867.1799660126
     -303.7596296894      307.2500875060     1     1371.9450775384     1679.9095099754     1877.3132170661
     -303.6810014693      307.8853646249     1     1429.2526822113     1607.3969902633     1887.4118668264
     -303.8590378276      311.5432723949     1     1423.7057634122     1612.5019826450     1908.2499611037
     -304.0970319248      316.1534526700     1     1430.1845693808     1592.6464435176     1897.5305504902
     -304.1165788214      314.7022507935     1     1435.6922013007     1585.3177423024     1894.7443755611
     -304.0034276638      312.9772938647     1     1428.8031809854     1596.3476646263     1900.6901816408
     -303.6308103522      310.5788058902     1     1454.0136227413     1564.9933276004     1889.8693149779
     -303.8326041576      311.2911615275     1     1452.5706464485     1567.0286829215     1871.0007421442
     -304.0865789048      314.9583238713     1     1419.3667825083     1590.7044171991     1887.4281366850
     -303.8134548386      312.7607993333     1     1443.2893002993     1575.6643233255     1876.3794153944
     -304.0046983002      313.8863278661     1     1420.6767809969     1584.0459887395     1900.2847312820
     -303.7635856336      313.5139788498     1     1440.0261356956     1577.2352015084     1870.9977738799
     -303.7670691558      313.8378003758     1     1439.3059239301     1580.0523967612     1864.9767020893
     -303.9978592624      316.5238534374     1     1456.4055444610     1567.5040473775     1832.5364514461
     -303.9807235648      316.2159157166     1     1449.2564613764     1563.7237199612     1881.5175706991
     -303.7496643275      315.4721221536     1     1364.7322240623     1709.5451697054     1843.8513813658
     -303.7647892269      315.2735253675     1     1351.7175844717     1721.8201975124     1849.1649191398
     -303.9810197273      317.7338725888     1     1343.9446693500     1712.1860406865     1858.0280448257
     -304.3869551914      317.6361390380     1     1430.2959121042     1563.3077681912     1947.7884107828
     -304.3655017212      315.2215539803     1     1423.8294798777     1571.3982198922     1943.2336232729
     -304.5622159938      318.8703647489     1     1396.1155999109     1588.7081674686     1950.3493924813
     -304.5998011238      322.4980487879     1     1402.3964114119     1582.1263878905     1954.6730473005
     -304.3971952407      318.1886781037     1     1378.1406175438     1615.5178662988     1942.4772789947
     -304.4129186697      318.1558218344     1     1389.3763059247     1605.4989310162     1938.6556945827
     -304.8435542781      319.6437320609     1     1373.2469994561     1611.3326134678     1947.2760595662
     -304.8862285537      324.2483337861     1     1373.6391355004     1607.4147615068     1971.8372927900
     -305.0054921571      325.1134709742     2     1403.8849310190     1576.2365702967     1977.6916758643
     -303.9071490337      302.5664268541     1     1414.8880063035     1706.0065104561     1817.1071761827
     -304.2587728000      308.7399941731     1     1337.1873345461     1757.3477626339     1885.1566577875
     -303.9254386026      307.4324139414     1     1449.3258110849     1641.4907800493     1828.6410182791
     -303.4619088355      298.9290639355     1     1473.4268777627     1625.6547701055     1807.4978110715
     -303.8806864233      302.2591985560     1     1453.5970891517     1638.3053972097     1827.0086896336
     -304.4248704967      310.0093105046     1     1473.5707135382     1578.0023617817     1916.3985510429
     -304.3251306548      311.2343897390     1     1465.7180399078     1595.8589402715     1918.4279170207
     -304.2851796236      310.2839657163     1     1435.7977803038     1597.7321188780     1926.3399524913
     -303.9951892253      308.7421482064     1     1476.2743265882     1551.8384664516     1912.0268762176
     -304.6648921322      317.4467832987     1     1421.4138621641     1580.2277063215     1932.0922616920
     -304.2226721318      312.8035167428     1     1469.6498343516     1567.2401786150     1893.5834812165
     -304.0869634829      306.3939077692     1     1494.4536953921     1570.1560233867     1884.5884042759
     -304.0908210549      311.2892875459     1     1491.2563838800     1561.0086449278     1898.6994423754
     -304.2157188066      310.8462050834     1     1459.5893637258     1572.8725902571     1968.8969589996
     -304.2836992851      308.4736145039     1     1491.9585148773     1529.3574438907     1957.2374294510
     -304.4708729768      310.3446449968     1     1451.1045012317     1580.3286186272     1964.2608619152
     -304.5096018223      314.0835780552     1     1448.9480264779     1583.3189001029     1989.6732239308
     -304.9778583132      316.3425297171     1     1460.6559729151     1521.5305694997     1940.2815467797
     -304.4335226962      314.2034540213     1     1476.0372725215     1677.0578865126     1706.5422917946
     -303.4270685526      300.1229048454     1     1408.6387383759     1714.8557173154     1814.0586968221
     -303.5398010230      298.0920447045     1     1463.5113317623     1654.6351416007     1785.7397603963
     -303.5265396093      293.3524639137     1     1449.8453469288     1681.5844619707     1768.1114816063
     -303.5737932323      293.9652766852     1     1445.7885062603     1665.6098567444     1780.1038841628
     -303.5971658599      294.0793677063     1     1449.6916304295     1674.7452873306     1766.7271641776
     -303.5522853865      292.8347551691     1     1438.4400139247     1673.6409626915     1776.9258047180
     -303.6038676942      301.2320774995     1     1431.3306556079     1655.7491583040     1822.4164407937
     -303.9286758685      302.4801162177     1     1428.3536479974     1613.1397785790     1889.6191296488
     -304.4739324603      306.8087352953     1     1399.9001387713     1614.9251518060     1920.7735580019
     -304.2815982682      307.3276342407     1     1398.5576851478     1615.7085025378     1904.0851951657
     -304.3535060033      307.9826943092     1     1418.8701182744     1598.3340670195     1895.4625293350
     -304.6654578014      310.4570371777     1     1408.9601656324     1595.9017093976     1894.2742277367
     -304.3806073017      309.1474310660     1     1369.5573111201     1656.4191820259     1900.9657595711
     -304.0758475487      304.7986383881     1     1372.2325362634     1629.3294394988     1958.2476132809
     -304.2450871550      313.3112008685     1     1383.3418862289     1615.7106613791     1968.6282437127
     -304.9774586871      320.2356333735     2     1391.1523443374     1604.7313014083     1962.7091808480
     -304.7964989466      319.9363865516     1     1377.8724569252     1632.2330949994     2002.5214034959
     -304.1363688502      309.7273475945     1     1410.8053712498     1671.9679041528     1879.7113962510
     -303.7531146451      300.2011315069     1     1400.6493765956     1677.8275648725     1869.0782929527
     -304.2003718244      305.5498673475     1     1408.9084951707     1678.6136697701     1832.6836125284
     -303.6485826488      297.7647508444     1     1389.1192929412     1657.3403261178     1900.3047034185
     -303.6974325773      297.3090584404     1     1403.8820901103     1638.6003148438     1932.7600070341
     -303.8879501221      297.3142361671     1     1454.8628185329     1558.5373883628     1861.6227621651
     -303.8009220676      301.3894182563     1     1383.2499896678     1650.4262958732     1917.8397226536
     -304.1524193562      309.2373609910     1     1390.2628225749     1631.0257221220     1918.4133750012
     -303.8540350174      304.7806637629     1     1390.8909661343     1631.1453674335     1942.5310018450
     -303.6744263235      306.7938280841     1     1391.5858784630     1627.0935912504     1957.3584699024
     -303.6545628056      307.6724201176     1     1390.3200697936     1632.3014138199     1993.9611413673
     -304.3916153685      316.5960841191     1     1461.0445343098     1516.2051275460     1940.5467788407
     -304.3725528812      317.9890074506     1     1442.3949050658     1548.8844669999     1965.2580790758
     -304.9547595236      322.7401434398     1     1453.3480899980     1520.0569125160     1956.0424683618
     -304.9879642440      324.3844334222     2     1438.5929516971     1526.0885133439     1952.0149876276
     -304.6965351094      321.0493686740     1     1457.5658822798     1682.3733600488     1709.4028200601
     -304.8163167263      320.1269640507     1     1448.4536295169     1699.4756263352     1714.7367959845
     -304.5730994968      319.1601415352     1     1461.9210879793     1693.1724559130     1717.8153277949
     -304.3946874626      312.9744539097     1     1476.9206819850     1682.4933982395     1707.7259886637
     -304.0001797380      309.0873605778     1     1431.1280763462     1709.4958119185     1765.3695084010
     -304.3966204520      308.8727804798     1     1422.0516993824     1710.1630354271     1754.7811785221
     -304.1708588980      307.9525468862     1     1426.1878833478     1700.3353875330     1759.8725245765
     -304.1262851892      307.1639048284     1     1423.9106216773     1681.0971074093     1762.7053463374
     -303.9901878727      304.6475240294     1     1493.3222635674     1625.7719812815     1717.9599699346
     -304.0237306579      307.2368913151     1     1487.5578240402     1607.8584190998     1755.7366820267
     -304.0556531055      302.6946101411     1     1482.8647855760     1612.6367966236     1787.0293952846
     -304.0094913306      300.3916966702     1     1441.8831327211     1642.1807697078     1801.0096309847
     -304.1838792673      308.5007239613     1     1422.0531170696     1657.1953067976     1823.5179342949
     -303.8546495462      292.7318633609     1     1479.8984276771     1588.2095672188     1826.8431622133
[truncated: 18,283,227 more chars]
