# Supplementary material for: Structure, thermodynamics, and rearrangement mechanisms in gold clusters—insights from the energy landscapes framework
Source: Nanoscale. 2017 Dec 15;10(4):2004–16. doi: 10.1039/c7nr07123j (PMC5901115; doi:10.1039/c7nr07123j)
Supplement: Supplementary file 1 [file NR-010-C7NR07123J-s001.zip › d-graphs/85_Au/min.dec]

000002
000004
000014
000025
000028
000035
000044
000047
000048
000049
000050
000054
000063
000079
000089
000090
000103
000109
000110
000112
000117
000126
000128
000129
000131
000135
000144
000145
000146
000156
000157
000167
000170
000171
000181
000182
000200
000201
000223
000253
000259
000260
000263
000264
000265
000291
000293
000294
000302
000303
000304
000307
000308
000324
000325
000326
000350
000351
000352
000362
000379
000389
000402
000417
000418
000419
000428
000430
000449
000450
000460
000482
000492
000517
000519
000541
000561
000562
000563
000564
000565
000566
000567
000568
000570
000571
000585
000593
000595
000597
000598
000599
000610
000622
000633
000635
000662
000663
000675
000676
000677
000701
000702
000704
000707
000709
000713
000715
000716
000717
000718
000719
000720
000739
000740
000741
000743
000758
000759
000760
000762
000763
000788
000789
000790
000804
000805
000806
000817
000819
000820
000821
000822
000823
000826
000827
000828
000830
000855
000870
000871
000872
000873
000874
000876
000880
000881
000896
000910
000911
000913
000917
000918
000933
000934
000935
000971
000973
000974
000975
000989
000993
001005
001006
001015
001016
001017
001018
001019
001020
001021
001022
001029
001030
001033
001034
001047
001050
001051
001052
001081
001085
001089
001093
001094
001146
001153
001215
001233
001234
001253
001256
001258
001259
001260
001261
001263
001264
001271
001287
001288
001289
001290
001291
001292
001293
001294
001295
001296
001297
001298
001302
001303
001334
001335
001336
001337
001338
001362
001366
001372
001394
001398
001401
001402
001403
001405
001406
001407
001409
001410
001416
001419
001440
001442
001443
001448
001461
001464
001477
001478
001479
001480
001491
001493
001494
001539
001543
001549
001550
001551
001552
001553
001554
001555
001562
001563
001564
001565
001600
001601
001628
001630
001645
001648
001649
001650
001651
001652
001656
001658
001659
001661
001666
001680
001685
001688
001693
001697
001700
001718
001719
001720
001721
001730
001760
001780
001791
001792
001795
001796
001797
001798
001799
001800
001829
001837
001846
001850
001859
001860
001861
001891
001892
001896
001898
001910
001912
001954
001955
001956
001957
001958
001961
001976
001994
002006
002007
002031
002032
002033
002062
002082
002083
002084
002085
002086
002087
002088
002099
002100
002101
002102
002117
002120
002121
002145
002146
002148
002154
002155
002179
002202
002203
002205
002231
002260
002267
002276
002282
002283
002284
002285
002286
002321
002322
002323
002324
002325
002326
002355
002364
002365
002373
002374
002394
002395
002398
002418
002423
002428
002429
002431
002432
002433
002434
002458
002462
002531
002532
002543
002545
002576
002577
002648
002649
002650
002651
002653
002662
002664
002665
002675
002688
002695
002698
002715
002721
002753
002783
002784
002785
002788
002794
002795
002814
002815
002816
002818
002819
002873
002875
002876
002880
002881
002882
002908
002909
002910
002911
002912
002941
002969
002970
002972
002973
002974
002999
003002
003003
003024
003060
003078
003090
003112
003138
003140
003143
003144
003145
003147
003149
003168
003174
003202
003203
003205
003206
003207
003208
003209
003219
003220
003227
003228
003230
003236
003247
003250
003259
003282
003283
003284
003285
003308
003309
003313
003314
003315
003319
003324
003325
003326
003332
003335
003344
003345
003346
003356
003358
003363
003366
003367
003369
003372
003373
003374
003378
003382
003383
003385
003386
003387
003394
003395
003401
003402
003422
003438
003440
003458
003460
003462
003463
003464
003465
003466
003467
003468
003470
003472
003473
003480
003481
003482
003483
003485
003486
003497
003498
003499
003501
003502
003514
003516
003522
003524
003525
003527
003556
003564
003565
003571
003572
003573
003588
003589
003591
003594
003662
003663
003664
003665
003666
003667
003668
003672
003673
003683
003688
003689
003691
003716
003721
003722
003723
003724
003728
003750
003751
003752
003753
003762
003764
003779
003786
003793
003794
003801
003813
003838
003950
003961
003962
003963
003968
003990
004008
004011
004012
004013
004025
004063
004065
004066
004068
004075
004079
004086
004087
004088
004089
004128
004129
004130
004131
004135
004143
004148
004149
004156
004194
004269
004271
004272
004273
004275
004276
004281
004283
004284
004304
004312
004330
004363
004364
004365
004366
004367
004368
004407
004408
004410
004411
004412
004413
004418
004419
004456
004458
004459
004460
004465
004468
004505
004540
004561
004569
004593
004617
004642
004674
004683
004700
004701
004703
004704
004706
004707
004708
004709
004727
004776
004794
004803
004805
004814
004869
004870
004871
004873
004876
004893
004894
004895
004896
004897
004917
004933
004936
004957
004958
004959
004971
004972
004973
004974
004975
004976
004977
004993
004994
004995
005000
005006
005007
005008
005010
005011
005014
005022
005023
005024
005064
005065
005066
005078
005087
005148
005149
005150
005151
005152
005154
005171
005193
005196
005203
005265
005266
005267
005282
005285
005319
005324
005325
005326
005347
005350
005365
005367
005401
005402
005404
005405
005417
005422
005426
005427
005429
005433
005441
005444
005465
005486
005496
005497
005502
005534
005546
005558
005559
005565
005571
005572
005597
005599
005600
005602
005603
005612
005621
005642
005661
005663
005672
005673
005674
005677
005678
005715
005719
005739
005740
005797
005798
005838
005863
005864
005879
005897
005899
005900
005901
005902
005903
005904
005905
005906
005941
005942
005944
005945
005946
005948
005954
005973
005977
005978
006005
006006
006007
006009
006013
006016
006017
006018
006070
006072
006078
006082
006083
006088
006089
006103
006117
006119
006125
006126
006127
006128
006129
006139
006197
006204
006209
006216
006217
006219
006223
006226
006228
006229
006231
006262
006267
006272
006273
006275
006276
006277
006278
006281
006282
006285
006299
006302
006307
006308
006309
006310
006314
006327
006328
006337
006349
006363
006366
006417
006425
006426
006431
006438
006440
006443
006445
006446
006458
006492
006493
006494
006496
006498
006500
006501
006523
006524
006536
006537
006553
006563
006569
006570
006571
006574
006575
006576
006618
006650
006672
006686
006697
006698
006701
006702
006703
006704
006705
006706
006709
006717
006718
006719
006757
006778
006779
006823
006826
006828
006829
006854
006893
006910
006911
006912
006915
006916
006981
006982
006983
006992
006993
006998
007000
007001
007022
007024
007025
007026
007045
007046
007048
007049
007050
007051
007059
007060
007061
007062
007064
007065
007073
007075
007077
007079
007081
007110
007113
007115
007116
007139
007153
007154
007155
007157
007158
007159
007160
007161
007162
007166
007167
007171
007179
007180
007181
007182
007193
007194
007209
007216
007241
007251
007262
007263
007266
007271
007272
007273
007274
007275
007279
007281
007282
007292
007305
007314
007315
007316
007318
007319
007320
007323
007324
007325
007326
007348
007371
007398
007400
007401
007455
007457
007481
007482
007499
007500
007501
007502
007503
007504
007505
007512
007526
007531
007532
007540
007541
007545
007546
007547
007548
007553
007554
007555
007556
007565
007567
007573
007582
007622
007623
007628
007662
007673
007689
007692
007698
007700
007711
007718
007719
007720
007722
007723
007724
007725
007744
007745
007746
007747
007749
007755
007756
007757
007761
007773
007774
007776
007779
007786
007787
007792
007841
007864
007867
007868
007870
007871
007895
007900
007907
007909
007910
007911
007956
007957
007960
007961
007964
007975
007976
007977
007978
007999
008000
008021
008022
008026
008030
008031
008032
008057
008068
008073
008074
008075
008076
008077
008079
008112
008113
008129
008130
008131
008141
008143
008147
008149
008150
008175
008185
008187
008189
008192
008193
008201
008223
008224
008225
008229
008230
008232
008237
008238
008239
008240
008244
008278
008280
008281
008290
008291
008292
008318
008319
008320
008336
008355
008356
008374
008382
008399
008400
008422
008432
008437
008439
008440
008443
008444
008445
008446
008447
008448
008449
008456
008463
008466
008467
008480
008499
008500
008502
008503
008504
008512
008528
008530
008539
008540
008541
008542
008544
008561
008563
008564
008565
008568
008581
008582
008595
008602
008606
008607
008642
008643
008645
008665
008666
008668
008678
008689
008709
008710
008711
008727
008736
008737
008738
008763
008793
008794
008795
008806
008807
008814
008821
008823
008837
008838
008839
008841
008843
008844
008845
008846
008847
008853
008859
008860
008861
008865
008876
008877
008881
008888
008889
008890
008891
008892
008901
008908
008909
008910
008911
008920
008921
008928
008940
008949
008950
008951
008952
008954
008960
008961
008983
008984
009012
009013
009014
009015
009016
009048
009049
009050
009051
009052
009058
009059
009096
009098
009113
009130
009158
009169
009185
009193
009194
009195
009196
009197
009202
009205
009206
009207
009208
009209
009210
009211
009212
009224
009251
009262
009324
009332
009337
009338
009342
009356
009357
009358
009365
009376
009377
009379
009385
009413
009415
009443
009444
009457
009458
009459
009460
009461
009462
009463
009464
009465
009466
009467
009468
009489
009490
009522
009525
009561
009620
009621
009623
009652
009653
009658
009659
009660
009664
009665
009666
009667
009668
009682
009706
009707
009737
009738
009739
009740
009741
009742
009770
009771
009772
009799
009801
009809
009817
009826
009834
009835
009848
009849
009850
009852
009853
009854
009855
009856
009857
009858
009860
009861
009862
009863
009864
009865
009887
009895
009896
009898
009913
009917
009940
009952
009953
009961
009962
009984
009994
009999
010000
010003
010005
010030
010039
010040
010041
010042
010043
010077
010081
010082
010084
010091
010092
010093
010094
010095
010096
010097
010098
010099
010101
010102
010103
010104
010105
010122
010126
010132
010133
010134
010135
010136
010140
010150
010169
010171
010172
010203
010204
010205
010206
010209
010222
010243
010244
010245
010248
010250
010263
010264
010266
010267
010269
010281
010285
010286
010287
010289
010291
010292
010299
010310
010313
010314
010338
010339
010371
010372
010374
010380
010399
010402
010441
010442
010444
010445
010446
010474
010475
010476
010502
010503
010513
010551
010567
010568
010569
010570
010571
010586
010598
010607
010612
010613
010620
010691
010718
010719
010720
010758
010759
010760
010787
010795
010811
010812
010813
010814
010816
010817
010818
010819
010820
010821
010846
010865
010867
010868
010872
010875
010890
010891
010892
010910
010911
010912
010913
010914
010932
010933
010939
010948
010949
010972
010977
010981
010982
011041
011042
011060
011081
011082
011084
011096
011100
011116
011144
011145
011148
011149
011150
011153
011160
011172
011184
011185
011186
011193
011198
011204
011221
011222
011252
011253
011255
011256
011282
011283
011284
011285
011287
011288
011289
011305
011306
011321
011322
011323
011324
011326
011368
011375
011402
011404
011406
011415
011424
011442
011456
011457
011458
011459
011464
011477
011478
011480
011482
011491
011496
011506
011507
011509
011514
011515
011528
011539
011540
011541
011558
011559
011560
011590
011601
011606
011651
011653
011654
011655
011656
011657
011658
011659
011665
011679
011690
011691
011693
011710
011712
011713
011719
011721
011745
011778
011798
011799
011800
011801
011802
011803
011805
011825
011826
011827
011848
011849
011850
011851
011866
011870
011893
011908
011928
011929
011941
011947
011948
011949
011951
011989
011990
011993
011996
011997
012000
012001
012002
012003
012004
012024
012025
012026
012027
012028
012029
012046
012060
012093
012094
012095
012096
012097
012130
012131
012132
012158
012159
012160
012161
012180
012181
012188
012189
012190
012191
012192
012193
012194
012195
012196
012197
012198
012235
012253
012256
012269
012270
012271
012272
012273
012285
012302
012304
012305
012306
012309
012324
012326
012329
012330
012332
012341
012342
012358
012359
012360
012361
012363
012384
012386
012387
012390
012392
012393
012413
012414
012415
012439
012453
012454
012467
012468
012481
012484
012485
012489
012578
012585
012586
012587
012599
012617
012640
012645
012650
012652
012653
012658
012663
012665
012690
012691
012718
012719
012751
012828
012895
012939
012965
013008
013009
013010
013015
013020
013065
013066
013068
013106
013107
013110
013111
013112
013113
013144
013146
013147
013194
013211
013212
013213
013219
013224
013225
013226
013227
013229
013244
013245
013247
013248
013249
013250
013251
013252
013253
013255
013256
013309
013310
013333
013348
013349
013360
013362
013363
013381
013382
013384
013388
013390
013391
013392
013393
013394
013397
013398
013399
013405
013418
013420
013421
013446
013484
013485
013486
013496
013530
013531
013533
013534
013535
013536
013537
013538
013552
013573
013608
013612
013617
013619
013620
013635
013647
013649
013654
013655
013659
013668
013669
013670
013702
013710
013713
013725
013726
013739
013750
013753
013754
013767
013777
013791
013803
013804
013816
013818
013829
013850
013854
013856
013858
013875
013887
013893
013900
013926
013927
013931
013932
013933
013934
013936
013937
013938
013939
013941
013969
013988
013989
014011
014015
014069
014072
014073
014074
014075
014076
014077
014104
014106
014107
014119
014125
014126
014127
014128
014129
014130
014131
014185
014189
014190
014191
014193
014218
014224
014243
014250
014251
014266
014272
014273
014276
014311
014312
014314
014315
014321
014329
014330
014360
014405
014406
014416
014417
014418
014420
014448
014449
014450
014451
014454
014459
014473
014475
014486
014487
014522
014537
014542
014543
014552
014553
014554
014555
014560
014561
014562
014585
014586
014613
014614
014628
014629
014631
014632
014635
014636
014637
014638
014639
014641
014645
014646
014647
014656
014658
014668
014669
014682
014683
014709
014711
014712
014713
014714
014716
014719
014721
014722
014724
014725
014726
014727
014754
014760
014774
014775
014776
014789
014801
014802
014807
014814
014864
014871
014873
014882
014883
014884
014885
014892
014893
014894
014896
014906
014907
014965
014966
014967
014968
014969
014982
014995
015002
015020
015029
015030
015036
015040
015048
015049
015051
015052
015053
015061
015065
015070
015079
015082
015087
015091
015092
015093
015094
015097
015098
015100
015122
015123
015124
015125
015126
015127
015128
015165
015168
015169
015179
015180
015182
015186
015193
015201
015203
015204
015228
015232
015236
015243
015245
015246
015248
015249
015250
015251
015252
015253
015254
015269
015271
015284
015296
015335
015337
015339
015342
015345
015347
015348
015370
015382
015385
015413
015414
015415
015416
015417
015425
015433
015455
015456
015457
015458
015460
015461
015462
015463
015464
015465
015466
015467
015468
015485
015491
015492
015493
015494
015497
015498
015512
015516
015522
015535
015561
015568
015570
015571
015572
015578
015593
015610
015611
015612
015613
015620
015625
015678
015689
015693
015694
015695
015696
015697
015698
015700
015707
015708
015709
015733
015734
015735
015736
015780
015781
015787
015789
015790
015842
015853
015858
015860
015861
015868
015869
015886
015920
015926
015933
015934
015954
015955
015956
015957
015964
015965
015966
015967
015984
015986
015999
016001
016003
016018
016019
016020
016021
016022
016023
016031
016048
016049
016050
016062
016063
016071
016087
016095
016097
016102
016137
016150
016162
016164
016165
016194
016195
016197
016198
016199
016200
016208
016210
016241
016243
016251
016254
016255
016256
016257
016312
016313
016315
016316
016317
016322
016331
016353
016378
016382
016383
016384
016386
016387
016388
016389
016390
016391
016392
016393
016397
016398
016399
016400
016401
016403
016404
016416
016419
016422
016423
016424
016430
016435
016436
016437
016438
016443
016445
016454
016455
016456
016458
016467
016478
016479
016480
016481
016483
016484
016503
016504
016557
016564
016567
016570
016571
016572
016602
016603
016604
016605
016606
016619
016650
016651
016652
016655
016684
016698
016700
016701
016702
016705
016708
016712
016727
016734
016735
016736
016754
016783
016804
016805
016806
016807
016808
016810
016811
016827
016828
016829
016830
016831
016833
016834
016835
016836
016847
016859
016869
016876
016877
016880
016881
016886
016897
016898
016903
016904
016909
016910
016911
016912
016913
016953
016990
016991
016999
017012
017013
017014
017015
017045
017046
017047
017048
017056
017057
017060
017062
017063
017081
017082
017085
017086
017089
017113
017124
017149
017168
017171
017172
017173
017174
017175
017179
017181
017203
017208
017215
017216
017218
017239
017249
017250
017268
017269
017283
017284
017312
017314
017315
017316
017317
017318
017319
017361
017363
017364
017392
017393
017409
017410
017416
017448
017456
017465
017466
017467
017468
017470
017500
017502
017543
017608
017611
017612
017613
017614
017637
017638
017639
017711
017713
017715
017716
017717
017718
017719
017720
017721
017722
017723
017739
017740
017756
017758
017760
017781
017785
017791
017792
017793
017794
017795
017822
017834
017835
017843
017844
017848
017861
017864
017869
017871
017872
017873
017874
017876
017885
017886
017887
017888
017890
017896
017897
017930
017941
017945
017946
017947
017949
017958
017959
017960
017961
017965
017970
017975
017978
018000
018001
018002
018016
018021
018048
018049
018052
018083
018084
018090
018105
018122
018123
018132
018134
018135
018151
018191
018193
018231
018232
018233
018253
018261
018275
018289
018290
018300
018307
018308
018311
018318
018321
018325
018330
018348
018354
018355
018357
018358
018359
018360
018371
018372
018373
018377
018401
018402
018404
018405
018407
018409
018410
018411
018412
018413
018414
018415
018420
018421
018425
018426
018432
018435
018438
018449
018451
018452
018453
018454
018456
018457
018458
018463
018464
018507
018524
018530
018531
018532
018534
018535
018558
018567
018568
018573
018604
018605
018606
018651
018652
018653
018657
018669
018735
018736
018750
018751
018752
018753
018754
018755
018756
018757
018758
018814
018857
018858
018860
018862
018863
018864
018865
018897
018900
018901
018920
018921
018922
018925
018927
018951
018977
018995
018998
019001
019012
019013
019014
019016
019021
019022
019025
019027
019058
019077
019086
019088
019132
019133
019141
019147
019149
019158
019213
019230
019238
019240
019242
019248
019260
019282
019283
019302
019303
019341
019366
019369
019372
019373
019376
019394
019404
019405
019406
019411
019412
019415
019423
019426
019430
019438
019460
019461
019462
019474
019475
019476
019541
019542
019549
019564
019565
019566
019567
019589
019617
019630
019651
019655
019660
019667
019670
019671
019673
019674
019675
019692
019696
019701
019715
019716
019717
019718
019741
019742
019762
019772
019773
019776
019777
019778
019779
019780
019782
019800
019807
019812
019813
019815
019816
019822
019827
019834
019835
019836
019848
019850
019852
019864
019865
019866
019882
019884
019885
019886
019887
019919
019921
019925
019926
019952
019953
019963
019965
019977
019989
020000
020010
020011
020012
020013
020014
020034
020086
020111
020112
020133
020149
020153
020165
020166
020168
020169
020172
020189
020193
020194
020195
020198
020204
020215
020217
020220
020222
020248
020285
020289
020290
020291
020306
020307
020308
020329
020330
020331
020359
020360
020371
020372
020381
020385
020396
020399
020400
020404
020407
020418
020420
020423
020424
020478
020479
020480
020481
020482
020485
020486
020487
020488
020489
020490
020491
020518
020540
020543
020547
020549
020574
020575
020576
020578
020579
020626
020627
020640
020643
020656
020661
020664
020683
020691
020696
020714
020715
020717
020763
020767
020816
020818
020828
020829
020830
020883
020908
020910
020917
020918
020919
020922
020923
020932
020933
020934
020935
020977
020978
020996
021015
021017
021026
021034
021035
021036
021040
021041
021042
021043
021045
021079
021080
021081
021108
021146
021177
021180
021182
021183
021184
021189
021191
021192
021234
021251
021276
021277
021278
021286
021287
021289
021300
021307
021312
021334
021338
021339
021344
021345
021395
021396
021401
021409
021410
021411
021412
021413
021414
021417
021444
021445
021469
021470
021471
021472
021473
021475
021490
021491
021492
021493
021532
021533
021534
021535
021536
021540
021567
021576
021577
021578
021589
021590
021591
021592
021593
021597
021638
021639
021651
021677
021708
021760
021764
021765
021766
021767
021768
021772
021773
021775
021776
021791
021811
021846
021847
021848
021849
021850
021868
021869
021870
021871
021882
021888
021890
021900
021907
021908
021909
021917
021918
021920
021925
021926
021927
021928
021929
021930
021931
021981
021989
022007
022046
022084
022085
022086
022090
022118
022128
022139
022140
022141
022232
022254
022255
022257
022299
022324
022333
022334
022338
022340
022373
022374
022384
022385
022392
022393
022395
022398
022403
022409
022415
022416
022417
022418
022419
022420
022468
022475
022476
022477
022496
022510
022525
022532
022544
022547
022554
022555
022579
022622
022624
022666
022668
022671
022675
022676
022692
022703
022704
022713
022714
022715
022720
022723
022724
022737
022746
022747
022773
022774
022777
022778
022779
022780
022781
022821
022822
022830
022837
022838
022839
022853
022856
022863
022880
022918
022921
022961
022981
022989
023008
023009
023021
023022
023023
023025
023026
023030
023031
023032
023037
023046
023047
023048
023049
023050
023062
023063
023064
023065
023066
023067
023068
023079
023080
023081
023085
023086
023111
023124
023139
023149
023150
023151
023152
023153
023154
023155
023172
023193
023194
023204
023209
023210
023211
023212
023216
023245
023246
023247
023283
023290
023291
023336
023337
023351
023402
023416
023438
023439
023473
023474
023476
023477
023479
023539
023543
023544
023556
023590
023591
023593
023594
023622
023624
023646
023658
023661
023672
023676
023677
023679
023680
023683
023684
023686
023692
023698
023726
023727
023728
023739
023740
023747
023749
023762
023781
023808
023817
023818
023819
023854
023873
023882
023901
023934
023945
023946
023947
023958
023970
023979
023982
023984
024016
024021
024048
024049
024050
024075
024076
024083
024098
024153
024186
024187
024225
024249
024253
024257
024282
024285
024287
024288
024292
024309
024317
024318
024319
024320
024321
024322
024351
024383
024415
024428
024429
024439
024440
024461
024462
024467
024477
024480
024489
024524
024525
024527
024539
024544
024545
024559
024578
024607
024609
024610
024612
024644
024645
024646
024647
024648
024656
024675
024719
024720
024721
024722
024744
024783
024784
024818
024819
024833
024863
024896
024898
024906
024910
024916
024917
024925
024952
024962
024979
025004
025015
025030
025031
025033
025034
025039
025041
025042
025063
025066
025067
025068
025069
025074
025075
025076
025079
025100
025101
025108
025109
025110
025111
025112
025113
025114
025118
025129
025130
025160
025162
025163
025164
025166
025178
025180
025189
025190
025191
025197
025208
025217
025236
025237
025256
025260
025262
025267
025273
025279
025281
025282
025291
025300
025301
025302
025303
025304
025310
025311
025312
025317
025319
025320
025331
025337
025338
025351
025352
025371
025374
025394
025395
025438
025439
025450
025452
025462
025489
025491
025499
025500
025537
025538
025539
025540
025541
025542
025543
025545
025548
025549
025550
025551
025594
025610
025611
025612
025613
025637
025639
025702
025703
025705
025713
025725
025768
025769
025782
025783
025784
025785
025786
025808
025809
025816
025823
025824
025825
025826
025827
025834
025835
025869
025873
025875
025887
025907
025920
025927
025938
025939
025951
025974
025975
025978
025985
025986
025987
026000
026001
026007
026011
026015
026016
026022
026023
026038
026043
026077
026088
026089
026095
026102
026103
026108
026109
026120
026122
026130
026131
026136
026156
026168
026173
026174
026175
026217
026218
026242
026243
026327
026328
026334
026337
026346
026350
026359
026362
026394
026396
026400
026401
026413
026414
026417
026418
026419
026420
026421
026424
026428
026429
026466
026486
026487
026488
026489
026490
026513
026515
026536
026543
026544
026545
026576
026577
026578
026594
026603
026662
026663
026674
026678
026682
026689
026710
026711
026712
026713
026714
026715
026720
026726
026727
026742
026743
026744
026745
026746
026747
026763
026764
026765
026774
026784
026799
026817
026818
026819
026829
026841
026842
026850
026852
026858
026859
026863
026869
026878
026889
026890
026892
026908
026909
026911
026912
026920
026922
026948
026956
026959
026962
026963
026964
026967
026968
026969
026970
026971
026972
026973
027006
027007
027009
027010
027011
027013
027014
027015
027016
027042
027044
027045
027080
027084
027085
027093
027111
027128
027129
027130
027158
027190
027191
027223
027242
027243
027244
027245
027247
027248
027249
027257
027258
027273
027276
027277
027278
027294
027295
027308
027309
027310
027311
027325
027343
027350
027356
027357
027358
027359
027362
027377
027378
027380
027385
027405
027414
027415
027422
027423
027438
027439
027452
027468
027472
027490
027491
027492
027505
027506
027507
027508
027509
027524
027525
027526
027527
027530
027532
027533
027534
027541
027542
027543
027588
027589
027590
027596
027597
027598
027599
027605
027617
027635
027637
027638
027639
027648
027704
027761
027762
027763
027764
027773
027774
027775
027825
027858
027859
027871
027873
027881
027886
027891
027895
027910
027911
027933
027935
027972
028004
028005
028006
028008
028011
028012
028013
028017
028018
028019
028026
028027
028028
028029
028030
028031
028032
028033
028064
028070
028071
028080
028081
028082
028087
028090
028098
028111
028126
028138
028140
028168
028188
028212
028213
028214
028233
028238
028240
028244
028245
028248
028256
028273
028275
028278
028279
028281
028282
028283
028284
028285
028287
028288
028290
028325
028328
028329
028330
028348
028349
028350
028352
028362
028363
028364
028366
028367
028369
028370
028373
028374
028379
028455
028456
028457
028477
028483
028484
028485
028495
028496
028498
028499
028500
028501
028504
028505
028506
028507
028559
028560
028561
028562
028585
028587
028588
028612
028616
028617
028618
028630
028631
028632
028633
028637
028638
028646
028647
028648
028649
028650
028659
028660
028661
028662
028676
028677
028681
028763
028764
028765
028775
028778
028779
028780
028781
028787
028789
028790
028791
028792
028803
028810
028811
028814
028815
028816
028817
028818
028819
028825
028826
028827
028863
028882
028892
028904
028915
028918
028927
028938
028940
028942
028957
029043
029049
029051
029066
029067
029069
029080
029081
029082
029083
029084
029085
029087
029088
029096
029097
029101
029110
029111
029112
029113
029141
029142
029187
029188
029198
029201
029202
029212
029213
029215
029216
029217
029219
029241
029243
029301
029309
029321
029322
029326
029329
029334
029339
029340
029341
029355
029356
029359
029361
029406
029407
029420
029435
029436
029437
029446
029452
029454
029462
029463
029465
029467
029469
029470
029501
029502
029503
029504
029521
029554
029558
029654
029679
029688
029690
029705
029706
029708
029738
029741
029742
029743
029744
029751
029756
029809
029821
029843
029851
029868
029895
029898
029945
029960
029961
029963
029964
029974
029976
030000
030001
030002
030013
030014
030022
030023
030042
030043
030048
030049
030050
030051
030060
030061
030102
030103
030104
030134
030181
030182
030218
030219
030220
030231
030245
030246
030247
030252
030253
030254
030255
030256
030287
030289
030324
030352
030355
030381
030387
030388
030405
030440
030501
030502
030503
030512
030513
030514
030515
030516
030536
030540
030542
030545
030592
030595
030596
030597
030617
030618
030632
030717
030718
030740
030742
030748
030749
030750
030755
030772
030777
030778
030783
030784
030785
030815
030840
030855
030874
030902
030925
030927
030935
030941
030952
030957
030977
030994
030999
031059
031060
031061
031097
031099
031100
031101
031102
031103
031104
031107
031108
031119
031131
031132
031133
031147
031173
031175
031181
031183
031200
031220
031221
031256
031257
031274
031275
031276
031277
031279
031280
031281
031282
031283
031284
031302
031303
031304
031305
031306
031307
031308
031309
031311
031329
031330
031331
031418
031493
031497
031503
031504
031505
031520
031521
031523
031524
031525
031544
031560
031561
031569
031570
031571
031580
031581
031582
031583
031584
031585
031586
031587
031589
031590
031591
031592
031593
031596
031597
031600
031601
031603
031604
031605
031606
031615
031618
031619
031642
031643
031644
031647
031649
031650
031651
031652
031672
031676
031677
031678
031687
031691
031692
031693
031726
031756
031764
031772
031777
031784
031804
031820
031826
031845
031846
031868
031870
031890
031906
031912
031913
031914
031915
031919
031920
031921
031933
031949
031978
031982
031988
031989
031990
032011
032018
032031
032071
032072
032101
032107
032108
032109
032110
032115
032124
032132
032155
032156
032157
032170
032184
032185
032191
032192
032241
032248
032258
032260
032273
032281
032282
032283
032287
032335
032342
032347
032348
032361
032383
032421
032438
032443
032447
032454
032469
032483
032484
032485
032486
032488
032489
032553
032556
032557
032571
032584
032585
032586
032587
032591
032592
032593
032597
032598
032603
032604
032619
032626
032636
032637
032642
032670
032671
032673
032717
032725
032726
032727
032728
032733
032749
032765
032768
032770
032777
032778
032780
032781
032782
032783
032786
032789
032790
032791
032792
032802
032837
032860
032878
032880
032896
032910
032911
032912
032940
032942
032943
032945
032946
032963
032964
032965
032989
032992
033005
033022
033037
033044
033054
033055
033056
033081
033090
033120
033160
033163
033164
033167
033170
033195
033196
033206
033213
033214
033215
033217
033218
033219
033220
033221
033222
033264
033265
033269
033270
033286
033320
033347
033348
033361
033366
033367
033370
033371
033372
033373
033374
033386
033393
033415
033419
033427
033429
033431
033459
033462
033463
033465
033502
033505
033506
033511
033513
033525
033527
033529
033530
033549
033656
033662
033663
033664
033665
033667
033670
033673
033674
033675
033694
033738
033739
033740
033742
033747
033749
033752
033753
033755
033756
033757
033758
033760
033762
033784
033785
033790
033791
033792
033824
033886
033888
033889
033890
033891
033892
033945
033967
033968
033972
033980
033996
033997
033998
033999
034000
034001
034002
034003
034006
034008
034009
034010
034011
034012
034013
034048
034056
034063
034064
034066
034067
034068
034095
034097
034099
034100
034106
034107
034115
034116
034120
034125
034127
034128
034129
034139
034154
034190
034191
034192
034194
034210
034218
034222
034223
034226
034234
034246
034289
034293
034295
034299
034323
034328
034330
034331
034334
034336
034337
034338
034339
034342
034347
034359
034360
034361
034364
034374
034377
034396
034406
034407
034418
034419
034432
034438
034439
034468
034469
034470
034471
034489
034492
034497
034548
034557
034560
034561
034581
034615
034623
034624
034625
034626
034640
034648
034650
034652
034659
034662
034663
034664
034705
034725
034757
034789
034790
034793
034794
034805
034806
034807
034808
034809
034813
034814
034815
034816
034849
034852
034853
034854
034855
034856
034857
034863
034874
034875
034909
034910
034912
034920
034937
034938
034950
034952
034953
034978
034983
034986
034987
034988
035029
035032
035055
035111
035114
035115
035116
035120
035121
035125
035132
035135
035136
035166
035177
035245
035246
035259
035260
035261
035262
035263
035277
035278
035293
035304
035305
035307
035312
035336
035337
035342
035346
035348
035370
035371
035405
035410
035455
035456
035460
035461
035465
035494
035495
035507
035520
035522
035527
035528
035529
035530
035531
035532
035533
035534
035573
035588
035616
035618
035628
035638
035658
035689
035692
035693
035695
035696
035703
035704
035718
035744
035749
035750
035766
035770
035775
035776
035788
035810
035813
035814
035832
035838
035840
035847
035857
035893
035894
035895
035896
035897
035898
035915
035916
035918
035922
035935
035940
035941
035947
035948
035949
035950
035966
035967
035973
035980
035982
035997
035999
036008
036014
036045
036096
036097
036098
036099
036109
036113
036114
036115
036116
036117
036128
036129
036132
036141
036144
036154
036161
036162
036180
036221
036238
036244
036255
036257
036259
036260
036264
036274
036284
036285
036302
036316
036320
036337
036339
036357
036358
036360
036361
036389
036403
036406
036408
036409
036410
036411
036412
036413
036414
036421
036435
036442
036445
036449
036450
036451
036452
036454
036455
036456
036457
036459
036460
036495
036498
036499
036500
036501
036502
036504
036512
036558
036602
036606
036611
036612
036613
036619
036624
036634
036635
036642
036644
036652
036653
036662
036729
036730
036738
036772
036776
036777
036780
036796
036804
036821
036837
036893
036900
036910
036923
036925
036926
036928
036945
036946
036957
036959
036960
036993
036994
036995
036997
036998
037002
037003
037004
037005
037006
037007
037008
037009
037023
037026
037027
037028
037029
037030
037031
037032
037033
037062
037075
037076
037077
037078
037093
037094
037102
037105
037139
037165
037166
037181
037182
037183
037184
037235
037255
037257
037261
037263
037264
037265
037266
037285
037286
037303
037307
037318
037326
037327
037328
037351
037352
037363
037377
037378
037380
037381
037386
037409
037432
037446
037449
037450
037451
037452
037474
037475
037483
037492
037494
037523
037524
037525
037526
037537
037554
037555
037557
037558
037559
037560
037568
037572
037599
037600
037601
037608
037609
037610
037617
037619
037628
037650
037675
037676
037677
037702
037703
037724
037735
037764
037765
037767
037768
037769
037782
037792
037794
037809
037816
037818
037836
037851
037891
037893
037896
037897
037899
037902
037903
037941
037971
037972
038003
038004
038005
038011
038026
038032
038065
038066
038068
038069
038070
038072
038074
038098
038128
038129
038130
038131
038132
038161
038184
038192
038193
038206
038214
038215
038222
038224
038225
038226
038227
038228
038229
038235
038241
038242
038243
038259
038260
038263
038264
038267
038287
038288
038289
038305
038306
038307
038327
038328
038329
038364
038365
038366
038376
038390
038413
038414
038423
038459
038460
038462
038463
038473
038475
038480
038481
038483
038484
038485
038486
038489
038490
038529
038530
038562
038574
038575
038585
038586
038607
038608
038609
038629
038631
038632
038633
038637
038638
038653
038654
038658
038687
038688
038689
038690
038696
038698
038699
038718
038747
038748
038749
038750
038751
038752
038753
038761
038792
038802
038803
038808
038809
038812
038813
038826
038827
038829
038830
038831
038832
038834
038835
038836
038838
038849
038850
038867
038871
038872
038879
038880
038891
038907
038908
038918
038926
038927
038929
038930
038943
038946
038949
038950
038991
038993
038997
038998
039000
039037
039040
039046
039052
039078
039112
039113
039114
039115
039116
039123
039152
039153
039154
039157
039158
039175
039188
039189
039193
039208
039213
039246
039257
039286
039291
039293
039294
039295
039296
039297
039319
039333
039340
039341
039342
039343
039344
039346
039347
039348
039352
039353
039354
039366
039394
039413
039415
039416
039418
039430
039442
039446
039453
039454
039477
039478
039479
039481
039482
039483
039484
039485
039489
039490
039491
039535
039537
039539
039540
039589
039594
039605
039606
039613
039614
039631
039632
039633
039648
039670
039675
039676
039678
039692
039694
039714
039727
039757
039759
039766
039780
039781
039782
039784
039785
039790
039793
039797
039815
039816
039825
039844
039846
039855
039875
039887
039889
039912
039913
039915
039924
039930
039932
039933
039936
040017
040018
040021
040030
040071
040075
040076
040077
040078
040079
040097
040098
040143
040144
040148
040149
040154
040155
040156
040191
040222
040223
040228
040230
040232
040233
040261
040263
040264
040265
040320
040342
040343
040344
040380
040381
040382
040385
040387
040388
040420
040421
040422
040423
040453
040454
040468
040488
040489
040490
040505
040506
040529
040547
040548
040562
040564
040572
040592
040614
040615
040616
040617
040637
040654
040678
040679
040681
040682
040684
040686
040687
040689
040690
040691
040714
040720
040721
040762
040763
040764
040766
040773
040812
040824
040825
040826
040842
040844
040845
040848
040849
040861
040864
040865
040866
040867
040868
040869
040871
040873
040875
040899
040901
040919
040920
040921
040922
040927
040944
040968
041026
041032
041033
041034
041053
041056
041057
041058
041059
041060
041073
041085
041107
041111
041113
041120
041138
041176
041180
041188
041198
041199
041200
041220
041222
041246
041247
041257
041265
041298
041320
041330
041341
041342
041343
041373
041392
041393
041403
041416
041420
041428
041434
041438
041444
041445
041446
041455
041471
041472
041494
041495
041496
041499
041501
041502
041512
041513
041515
041516
041519
041535
041536
041538
041542
041543
041564
041572
041573
041578
041579
041581
041583
041622
041638
041711
041718
041719
041728
041736
041737
041739
041740
041741
041742
041743
041744
041751
041762
041763
041764
041765
041766
041767
041768
041769
041787
041793
041800
041817
041818
041819
041820
041821
041822
041846
041848
041850
041852
041853
041854
041855
041873
041903
041935
041936
041938
041939
041940
041941
041942
041943
041963
041965
041966
041967
041968
042010
042013
042014
042015
042016
042017
042018
042019
042020
042021
042038
042091
042092
042093
042111
042112
042174
042199
042209
042212
042213
042214
042215
042216
042217
042218
042219
042258
042260
042271
042276
042323
042324
042326
042327
042330
042331
042332
042343
042344
042345
042391
042402
042403
042404
042407
042408
042409
042410
042411
042412
042413
042419
042449
042453
042454
042477
042478
042486
042493
042507
042509
042516
042519
042523
042524
042525
042528
042529
042532
042554
042556
042569
042570
042571
042578
042582
042583
042585
042586
042587
042603
042604
042605
042606
042609
042610
042631
042670
042671
042673
042674
042675
042676
042677
042683
042684
042685
042725
042754
042768
042783
042788
042789
042796
042825
042833
042843
042863
042864
042865
042866
042867
042872
042882
042954
043019
043020
043024
043027
043028
043029
043030
043062
043063
043068
043069
043090
043098
043130
043131
043132
043134
043135
043139
043140
043141
043142
043144
043147
043148
043149
043150
043198
043212
043215
043216
043220
043223
043243
043268
043269
043270
043271
043275
043276
043281
043285
043286
043289
043290
043292
043297
043298
043299
043320
043321
043328
043329
043330
043334
043338
043339
043340
043343
043349
043396
043411
043418
043419
043429
043430
043438
043470
043473
043477
043478
043481
043539
043540
043546
043547
043548
043549
043551
043586
043590
043593
043611
043614
043635
043644
043647
043663
043664
043665
043666
043667
043669
043670
043690
043721
043722
043723
043724
043725
043726
043728
043729
043730
043734
043735
043736
043737
043750
043751
043752
043754
043755
043762
043768
043774
043781
043782
043806
043822
043839
043840
043846
043850
043858
043859
043860
043866
043867
043885
043888
043889
043906
043907
043908
043909
043910
043911
043912
043913
043914
043915
043916
043926
043933
043936
043940
043943
043950
043953
043961
043966
043969
043989
043994
043995
044004
044006
044007
044026
044062
044085
044098
044101
044126
044127
044128
044129
044130
044166
044192
044208
044209
044220
044230
044233
044236
044263
044267
044268
044269
044276
044279
044285
044296
044306
044307
044323
044336
044339
044420
044424
044435
044440
044441
044442
044443
044444
044459
044517
044518
044522
044523
044526
044527
044528
044540
044541
044552
044553
044574
044575
044576
044577
044578
044579
044580
044581
044602
044626
044627
044628
044629
044630
044631
044652
044653
044654
044666
044676
044677
044687
044712
044728
044750
044751
044765
044766
044772
044776
044777
044786
044863
044866
044867
044871
044875
044878
044887
044888
044889
044890
044891
044892
044914
044961
044978
044979
044980
044988
044989
045004
045016
045023
045031
045035
045052
045058
045061
045062
045064
045065
045066
045078
045084
045085
045086
045090
045093
045094
045095
045096
045104
045119
045156
045157
045161
045164
045169
045190
045200
045202
045203
045206
045212
045227
045228
045229
045245
045246
045254
045255
045256
045267
045268
045279
045280
045336
045337
045338
045355
045363
045378
045379
045380
045392
045394
045398
045428
045429
045432
045433
045434
045436
045443
045462
045483
045488
045489
045490
045507
045560
045562
045579
045580
045584
045614
045615
045625
045626
045627
045630
045637
045655
045656
045657
045662
045664
045667
045669
045702
045703
045704
045705
045706
045711
045729
045737
045757
045758
045759
045767
045769
045800
045801
045802
045813
045833
045853
045873
045874
045891
045910
045934
045935
045936
045937
045969
045991
046034
046035
046036
046037
046038
046039
046051
046052
046053
046054
046055
046057
046068
046077
046079
046080
046081
046131
046132
046133
046135
046136
046137
046145
046147
046149
046151
046206
046208
046227
046239
046250
046268
046271
046287
046297
046304
046336
046339
046340
046356
046357
046370
046381
046382
046383
046387
046412
046436
046440
046441
046442
046444
046463
046480
046481
046482
046483
046504
046505
046507
046527
046528
046536
046537
046539
046557
046562
046580
046581
046588
046591
046592
046598
046599
046601
046602
046607
046637
046638
046669
046670
046707
046708
046739
046740
046747
046768
046771
046774
046775
046777
046778
046779
046818
046820
046831
046832
046834
046836
046842
046845
046858
046859
046890
046896
046911
046939
046940
046941
046963
046964
046965
046968
046969
046970
046971
047000
047001
047009
047075
047076
047077
047086
047108
047145
047149
047150
047151
047154
047199
047233
047234
047266
047320
047336
047344
047345
047346
047347
047364
047365
047366
047370
047376
047386
047390
047392
047393
047416
047417
047419
047431
047432
047433
047438
047447
047454
047510
047515
047528
047534
047549
047550
047551
047565
047566
047568
047569
047613
047614
047615
047616
047619
047620
047622
047640
047642
047643
047668
047669
047718
047739
047742
047743
047752
047753
047793
047794
047795
047814
047815
047819
047824
047825
047826
047827
047828
047842
047843
047844
047850
047852
047856
047857
047858
047859
047860
047861
047862
047877
047888
047898
047925
047926
047927
047928
047929
047930
047931
047940
047941
047960
047995
048024
048025
048026
048027
048031
048070
048071
048072
048074
048076
048080
048082
048083
048086
048087
048088
048091
048092
048093
048100
048101
048111
048169
048175
048187
048188
048189
048209
048239
048241
048242
048245
048336
048343
048345
048360
048364
048376
048401
048402
048403
048404
048405
048406
048407
048410
048416
048417
048418
048419
048420
048430
048432
048433
048437
048440
048444
048445
048446
048447
048448
048461
048463
048468
048479
048480
048481
048482
048483
048484
048494
048502
048516
048525
048534
048544
048545
048598
048601
048659
048665
048675
048680
048733
048745
048746
048749
048750
048773
048774
048812
048841
048842
048845
048846
048847
048848
048849
048866
048867
048868
048869
048886
048887
048888
048907
048915
048931
048932
048936
048938
048952
048961
048962
048977
048997
049005
049010
049011
049012
049013
049014
049024
049041
049042
049043
049074
049075
049076
049077
049078
049079
049080
049095
049194
049195
049269
049276
049285
049286
049298
049311
049312
049316
049336
049337
049338
049349
049350
049357
049358
049359
049360
049361
049379
049381
049382
049383
049384
049390
049391
049400
049401
049443
049450
049459
049483
049485
049510
049524
049527
049528
049539
049541
049555
049557
049558
049559
049580
049581
049582
049590
049592
049613
049614
049615
049616
049617
049619
049621
049622
049645
049708
049714
049755
049758
049801
049810
049816
049863
049864
049865
049883
049904
049928
049929
049956
049977
049989
050011
050017
050025
050028
050029
050033
050034
050035
050036
050057
050058
050059
050060
050061
050062
050093
050123
050124
050136
050153
050168
050169
050170
050175
050191
050193
050197
050212
050221
050224
050230
050231
050249
050254
050266
050267
050281
050294
050295
050296
050297
050305
050306
050308
050380
050390
050391
050392
050394
050395
050396
050428
050433
050437
050438
050441
050443
050445
050448
050449
050459
050460
050471
050474
050477
050506
050507
050510
050543
050547
050552
050553
050554
050556
050621
050642
050649
050684
050686
050687
050690
050701
050713
050721
050728
050746
050747
050748
050749
050750
050786
050794
050810
050816
050837
050840
050841
050908
050924
050970
050971
050972
050975
051004
051005
051006
051007
051009
051010
051036
051039
051103
051105
051141
051160
051161
051162
051163
051223
051224
051256
051257
051262
051295
051296
051297
051298
051299
051300
051311
051313
051314
051315
051316
051319
051320
051321
051356
051390
051391
051406
051407
051408
051409
051410
051411
051412
051413
051414
051415
051416
051418
051455
051456
051457
051463
051494
051495
051524
051565
051568
051569
051622
051642
051647
051654
051715
051716
051718
051722
051727
051728
051738
051760
051779
051780
051782
051788
051812
051854
051855
051874
051875
051891
051902
051936
051937
051966
051969
051970
051993
051994
051995
051999
052000
052001
052020
052028
052029
052031
052041
052057
052075
052090
052106
052107
052108
052109
052110
052111
052112
052113
052114
052115
052129
052136
052139
052140
052141
052144
052148
052152
052153
052154
052161
052164
052165
052166
052181
052199
052200
052221
052228
052231
052233
052239
052254
052255
052256
052257
052268
052270
052278
052307
052309
052312
052368
052369
052370
052391
052392
052412
052433
052434
052435
052436
052454
052455
052464
052486
052502
052507
052508
052516
052518
052519
052520
052526
052547
052548
052549
052550
052551
052552
052563
052576
052598
052608
052609
052655
052656
052657
052658
052659
052660
052661
052662
052666
052717
052718
052719
052721
052728
052731
052808
052809
052815
052826
052827
052831
052832
052834
052835
052836
052841
052856
052863
052864
052871
052890
052906
052942
052944
052951
052952
052981
052982
052983
052992
052993
052996
052997
052999
053000
053033
053035
053051
053060
053076
053077
053078
053125
053159
053188
053191
053198
053207
053210
053212
053214
053234
053275
053276
053278
053290
053291
053292
053293
053294
053295
053296
053297
053298
053299
053300
053301
053303
053304
053305
053306
053307
053308
053309
053321
053322
053323
053324
053326
053327
053328
053330
053331
053343
053345
053346
053347
053349
053350
053366
053368
053369
053389
053394
053395
053412
053420
053421
053516
053529
053533
053553
053556
053561
053569
053570
053576
053590
053593
053609
053610
053620
053626
053647
053648
053665
053666
053667
053668
053669
053670
053671
053672
053693
053699
053721
053722
053723
053725
053730
053733
053738
053740
053741
053742
053766
053767
053816
053819
053823
053830
053831
053838
053839
053840
053841
053860
053874
053875
053887
053894
053911
053912
053913
053914
053915
053916
053917
053946
053948
053954
053980
053981
053982
054016
054017
054043
054062
054107
054118
054119
054122
054164
054199
054202
054217
054218
054219
054220
054221
054223
054224
054225
054226
054234
054235
054237
054247
054250
054251
054252
054253
054256
054258
054270
054271
054272
054273
054296
054300
054307
054308
054317
054325
054370
054408
054410
054411
054412
054413
054414
054423
054437
054438
054439
054454
054456
054459
054460
054461
054462
054463
054464
054465
054466
054469
054473
054510
054519
054557
054558
054559
054560
054615
054616
054628
054630
054631
054641
054644
054647
054684
054690
054706
054708
054710
054734
054742
054848
054854
054868
054870
054881
054882
054883
054884
054908
054910
054912
054940
054958
054959
054960
054961
054962
054963
054990
055006
055007
055008
055012
055013
055014
055030
055037
055067
055069
055071
055091
055093
055106
055108
055109
055121
055122
055123
055124
055125
055126
055181
055182
055183
055184
055185
055196
055199
055200
055221
055222
055247
055251
055253
055254
055264
055266
055269
055281
055302
055311
055312
055313
055314
055315
055318
055319
055333
055334
055350
055351
055352
055353
055374
055375
055376
055377
055378
055384
055418
055419
055512
055540
055541
055559
055591
055617
055629
055632
055645
055650
055652
055653
055658
055660
055662
055712
055717
055721
055722
055758
055759
055760
055761
055762
055795
055802
055803
055805
055819
055820
055821
055822
055844
055846
055847
055848
055849
055850
055851
055862
055867
055895
055896
055906
055907
055930
055934
055935
055938
055942
055944
055947
055949
055952
055953
055954
055958
055967
055968
055969
055970
055971
056000
056002
056003
056004
056005
056006
056007
056008
056009
056010
056012
056013
056014
056033
056035
056059
056073
056076
056108
056109
056110
056111
056112
056113
056114
056137
056148
056149
056155
056207
056208
056235
056236
056237
056239
056281
056282
056297
056300
056303
056304
056309
056310
056330
056333
056349
056366
056367
056369
056370
056371
056372
056373
056374
056376
056405
056408
056409
056410
056419
056421
056436
056441
056442
056443
056445
056491
056492
056493
056515
056516
056544
056585
056586
056597
056610
056611
056612
056613
056614
056615
056617
056618
056637
056660
056661
056662
056663
056679
056693
056695
056696
056718
056720
056721
056723
056724
056727
056763
056764
056765
056766
056770
056771
056772
056773
056776
056810
056815
056816
056820
056832
056833
056834
056843
056844
056845
056846
056847
056848
056861
056862
056863
056864
056883
056884
056886
056914
056917
056922
056956
056957
056958
057006
057008
057025
057028
057032
057034
057035
057039
057040
057041
057042
057058
057059
057076
057077
057078
057083
057084
057085
057086
057088
057089
057116
057117
057118
057119
057120
057125
057150
057163
057164
057165
057166
057167
057197
057204
057205
057206
057207
057208
057218
057257
057266
057270
057281
057294
057315
057316
057321
057328
057340
057341
057342
057345
057346
057370
057373
057375
057378
057379
057390
057391
057404
057407
057427
057450
057452
057456
057457
057468
057470
057471
057475
057478
057512
057515
057522
057524
057541
057547
057614
057627
057650
057651
057653
057654
057656
057657
057658
057659
057666
057677
057678
057680
057687
057691
057692
057693
057713
057725
057726
057733
057734
057738
057739
057740
057761
057764
057765
057782
057786
057794
057802
057804
057809
057858
057867
057874
057875
057883
057884
057901
057903
057904
057915
057917
057932
057933
057964
057965
057966
057983
057989
057990
058010
058049
058130
058131
058143
058144
058177
058178
058203
058213
058214
058228
058229
058230
058236
058240
058246
058247
058248
058250
058251
058252
058270
058278
058279
058280
058282
058283
058284
058285
058286
058287
058290
058336
058337
058338
058339
058340
058341
058342
058349
058358
058377
058379
058380
058381
058384
058422
058445
058455
058475
058476
058481
058482
058483
058484
058495
058499
058500
058507
058508
058509
058531
058534
058535
058561
058564
058584
058626
058636
058637
058664
058668
058669
058686
058697
058698
058699
058700
058701
058705
058706
058707
058708
058709
058710
058711
058712
058713
058714
058793
058794
058795
058796
058797
058798
058806
058807
058808
058809
058810
058811
058815
058822
058824
058845
058849
058901
058903
058943
058949
058950
058951
058952
058985
058986
059010
059012
059013
059014
059022
059023
059024
059025
059026
059027
059028
059030
059036
059053
059054
059061
059068
059069
059071
059072
059073
059074
059075
059076
059077
059082
059084
059089
059098
059102
059103
059104
059105
059130
059131
059142
059149
059150
059151
059152
059156
059159
059160
059161
059162
059202
059203
059206
059208
059209
059210
059211
059212
059213
059214
059236
059241
059243
059244
059258
059333
059334
059336
059344
059365
059419
059420
059438
059442
059457
059458
059487
059488
059489
059500
059503
059505
059513
059521
059524
059556
059560
059571
059574
059585
059586
059587
059601
059625
059626
059627
059640
059641
059642
059643
059644
059645
059683
059707
059714
059715
059733
059734
059745
059783
059785
059789
059792
059796
059801
059906
059907
059927
059950
059955
059956
059960
059961
059962
059978
059999
060000
060001
060003
060004
060005
060022
060059
060103
060110
060113
060114
060135
060139
060153
060155
060157
060161
060162
060184
060186
060187
060188
060189
060190
060191
060215
060229
060231
060232
060249
060252
060253
060254
060258
060259
060282
060283
060287
060304
060307
060314
060315
060316
060317
060333
060353
060360
060361
060363
060367
060368
060369
060370
060387
060400
060454
060455
060456
060494
060514
060517
060528
060541
060542
060548
060591
060592
060593
060594
060595
060596
060597
060601
060602
060604
060605
060607
060610
060615
060620
060642
060643
060668
060669
060670
060671
060697
060698
060702
060715
060722
060723
060732
060733
060741
060742
060743
060744
060760
060774
060775
060776
060822
060824
060852
060860
060861
060862
060869
060871
060890
060893
060930
060931
060947
060977
060986
060987
060988
060989
060992
061000
061001
061083
061114
061115
061116
061117
061121
061122
061123
061124
061125
061126
061150
061154
061162
061163
061164
061165
061167
061168
061178
061179
061180
061181
061182
061186
061189
061190
061195
061200
061201
061202
061203
061204
061205
061208
061209
061226
061232
061260
061290
061355
061360
061362
061363
061364
061365
061372
061377
061389
061432
061447
061448
061475
061476
061493
061496
061500
061502
061504
061507
061508
061521
061522
061524
061538
061539
061548
061551
061552
061558
061559
061576
061577
061592
061595
061597
061598
061599
061619
061621
061634
061636
061652
061665
061666
061692
061698
061723
061724
061725
061726
061739
061743
061744
061745
061747
061749
061752
061765
061775
061792
061793
061795
061798
061810
061811
061826
061827
061828
061838
061839
061842
061844
061845
061852
061874
061884
061885
061893
061895
061896
061913
061921
061922
061962
061965
062009
062013
062024
062103
062117
062120
062146
062147
062167
062168
062170
062188
062189
062190
062193
062197
062200
062201
062218
062232
062233
062234
062235
062257
062258
062281
062302
062304
062305
062306
062307
062317
062347
062362
062364
062365
062366
062388
062392
062394
062395
062396
062404
062405
062406
062407
062432
062433
062434
062458
062459
062460
062461
062462
062463
062464
062482
062492
062493
062494
062496
062497
062498
062499
062500
062507
062508
062509
062510
062511
062513
062514
062515
062516
062517
062542
062543
062544
062545
062546
062551
062575
062576
062579
062585
062598
062603
062610
062617
062618
062619
062620
062621
062642
062645
062647
062671
062674
062679
062683
062689
062691
062704
062720
062721
062730
062731
062733
062734
062735
062736
062754
062756
062757
062765
062784
062785
062786
062789
062803
062804
062805
062806
062807
062820
062821
062836
062843
062862
062868
062872
062893
062894
062916
062917
062918
062919
062930
062931
062967
062968
062969
062990
063000
063033
063034
063035
063051
063052
063057
063058
063059
063061
063062
063089
063090
063091
063125
063129
063130
063131
063132
063162
063163
063193
063208
063212
063260
063275
063276
063279
063280
063281
063282
063325
063328
063329
063337
063339
063344
063345
063347
063348
063360
063361
063362
063363
063364
063365
063401
063416
063417
063418
063451
063479
063480
063481
063518
063520
063522
063523
063525
063553
063554
063561
063562
063592
063597
063624
063661
063662
063664
063679
063680
063683
063684
063686
063687
063688
063689
063690
063691
063692
063694
063695
063696
063697
063698
063699
063725
063728
063729
063735
063756
063778
063779
063787
063800
063854
063859
063878
063879
063880
063886
063889
063890
063891
063895
063924
063925
063926
063927
063928
063929
063930
063932
063953
063954
063955
063956
063957
063958
063959
063960
063969
063974
063976
063990
063995
063999
064000
064001
064002
064014
064015
064016
064023
064031
064032
064033
064034
064036
064037
064052
064053
064054
064055
064056
064057
064058
064059
064063
064064
064065
064067
064096
064111
064116
064120
064121
064122
064123
064127
064167
064168
064170
064177
064179
064216
064228
064242
064293
064294
064296
064300
064318
064340
064341
064342
064346
064359
064369
064371
064377
064414
064418
064420
064421
064457
064458
064463
064482
064516
064519
064520
064531
064533
064542
064558
064559
064560
064561
064569
064574
064591
064592
064593
064596
064597
064613
064614
064630
064632
064633
064634
064636
064658
064659
064686
064701
064702
064708
064726
064727
064728
064740
064746
064761
064810
064824
064825
064899
064900
064934
064936
064938
064939
064940
064976
064991
064992
064993
064994
064995
064997
064998
064999
065000
065001
065004
065010
065031
065032
065033
065035
065047
065107
065116
065135
065143
065257
065258
065259
065260
065282
065283
065284
065285
065286
065295
065297
065312
065332
065361
065383
065400
065404
065405
065409
065417
065418
065426
065460
065476
065482
065483
065484
065485
065498
065543
065550
065581
065584
065585
065589
065609
065610
065611
065633
065646
065687
065692
065693
065694
065695
065723
065738
065750
065751
065752
065757
065758
065759
065774
065775
065776
065777
065805
065806
065807
065808
065822
065836
065846
065856
065874
065876
065916
065938
065943
065961
066011
066012
066013
066054
066057
066062
066063
066116
066117
066118
066119
066128
066129
066131
066132
066165
066189
066191
066202
066225
066226
066228
066256
066267
066269
066286
066321
066322
066323
066340
066342
066366
066373
066386
066403
066448
066468
066473
066493
066506
066507
066509
066510
066577
066581
066587
066609
066614
066615
066616
066617
066638
066645
066650
066653
066654
066655
066656
066661
066662
066663
066664
066665
066676
066694
066695
066697
066698
066705
066716
066719
066720
066721
066728
066729
066730
066731
066733
066746
066747
066748
066749
066752
066753
066754
066759
066761
066762
066764
066765
066766
066767
066768
066769
066770
066771
066772
066773
066774
066775
066776
066777
066785
066816
066817
066818
066870
066875
066883
066885
066886
066888
066890
066891
066892
066909
066933
066934
066973
066987
066989
066990
066996
066998
067004
067007
067008
067009
067010
067012
067034
067035
067036
067041
067061
067063
067066
067072
067074
067088
067089
067090
067091
067092
067094
067095
067097
067098
067099
067101
067107
067119
067125
067141
067151
067152
067153
067160
067214
067215
067216
067217
067234
067242
067254
067275
067305
067306
067307
067308
067309
067311
067312
067313
067316
067319
067320
067345
067346
067365
067367
067377
067378
067379
067380
067381
067384
067385
067397
067411
067412
067414
067416
067417
067429
067430
067447
067457
067458
067459
067463
067464
067465
067470
067471
067479
067490
067493
067494
067495
067533
067534
067539
067545
067582
067598
067612
067613
067621
067622
067623
067624
067645
067670
067671
067672
067673
067674
067675
067679
067683
067684
067685
067687
067688
067689
067694
067697
067709
067721
067725
067726
067727
067728
067737
067741
067742
067743
067785
067790
067791
067824
067838
067861
067862
067863
067866
067867
067868
067888
067893
067894
067896
067897
067918
067928
067929
067931
067981
067994
067996
067998
068000
068001
068002
068026
068044
068045
068062
068065
068066
068068
068140
068155
068216
068218
068222
068229
068231
068232
068234
068237
068238
068250
068251
068262
068314
068315
068317
068318
068353
068354
068366
068367
068368
068369
068370
068372
068374
068375
068376
068460
068462
068466
068467
068469
068489
068510
068517
068518
068524
068525
068546
068547
068549
068550
068551
068553
068561
068562
068568
068569
068570
068571
068577
068579
068580
068627
068633
068634
068644
068645
068646
068647
068648
068649
068650
068651
068652
068653
068662
068663
068664
068665
068670
068672
068689
068690
068691
068693
068694
068695
068696
068697
068700
068701
068706
068707
068708
068733
068765
068766
068767
068772
068775
068793
068802
068803
068864
068865
068866
068868
068869
068870
068871
068872
068873
068874
068875
068883
068891
068910
068927
068935
068942
068943
068944
068949
068952
068954
068961
068962
068965
068966
068978
068979
068980
069004
069020
069021
069022
069023
069024
069025
069029
069033
069034
069038
069094
069095
069159
069173
069232
069252
069253
069259
069261
069262
069263
069264
069275
069276
069277
069278
069320
069321
069322
069324
069325
069326
069327
069345
069365
069366
069368
069376
069380
069381
069389
069390
069391
069392
069418
069420
069427
069428
069431
069432
069433
069434
069436
069437
069463
069504
069526
069528
069530
069531
069532
069547
069564
069565
069566
069567
069568
069569
069578
069592
069593
069594
069595
069596
069597
069598
069628
069642
069665
069667
069688
069711
069726
069727
069731
069737
069738
069742
069743
069753
069754
069755
069756
069763
069764
069772
069777
069799
069800
069802
069803
069847
069859
069870
069875
069886
069887
069888
069933
069934
069935
069936
069937
069938
069939
069942
069943
069949
069969
069970
069985
069986
069990
069991
070001
070064
070065
070066
070086
070087
070096
070122
070137
070143
070150
070164
070190
070191
070192
070194
070195
070220
070221
070224
070225
070228
070230
070240
070269
070278
070282
070287
070304
070305
070306
070307
070308
070342
070343
070344
070345
070346
070347
070348
070356
070367
070370
070371
070374
070375
070376
070377
070378
070379
070380
070381
070382
070389
070391
070392
070399
070415
070416
070417
070422
070423
070424
070425
070427
070428
070429
070445
070478
070479
070542
070579
070580
070581
070582
070583
070584
070587
070607
070608
070636
070637
070638
070639
070640
070653
070658
070661
070691
070696
070732
070733
070738
070748
070754
070755
070758
070763
070768
070772
070777
070780
070781
070800
070801
070842
070843
070844
070845
070846
070847
070862
070863
070864
070866
070868
070890
070891
070893
070896
070897
070916
070931
070932
070933
070934
070936
070938
070940
070946
070966
070967
070968
070972
070973
070976
070979
070980
070981
070984
070986
071045
071046
071047
071053
071055
071056
071057
071059
071060
071061
071062
071077
071086
071090
071091
071092
071126
071127
071128
071133
071134
071165
071183
071184
071187
071188
071189
071212
071225
071247
071248
071255
071256
071263
071278
071279
071297
071326
071329
071330
071343
071373
071378
071380
071386
071387
071388
071389
071390
071391
071392
071393
071395
071405
071406
071420
071426
071491
071492
071493
071499
071512
071573
071577
071580
071610
071611
071617
071618
071619
071624
071641
071642
071649
071651
071653
071654
071655
071658
071659
071670
071672
071675
071676
071677
071678
071679
071800
071801
071802
071825
071826
071827
071829
071830
071834
071843
071844
071854
071858
071874
071875
071877
071890
071891
071906
071907
071953
071989
071994
071995
071997
072001
072002
072014
072015
072036
072037
072044
072048
072049
072058
072059
072060
072069
072077
072082
072100
072142
072150
072151
072152
072153
072154
072155
072163
072195
072218
072220
072224
072234
072235
072248
072252
072267
072282
072283
072285
072295
072334
072335
072389
072445
072446
072451
072464
072483
072484
072492
072493
072516
072517
072537
072538
072542
072543
072562
072566
072567
072568
072569
072570
072571
072573
072574
072576
072577
072578
072585
072586
072620
072621
072622
072630
072632
072644
072649
072667
072682
072683
072684
072685
072690
072691
072704
072706
072707
072752
072773
072780
072792
072795
072833
072834
072837
072838
072839
072852
072857
072863
072864
072865
072866
072868
072915
072917
072918
072920
072921
072941
072958
072959
072960
072962
072963
072964
072969
072999
073013
073014
073015
073016
073018
073029
073031
073034
073035
073041
073044
073045
073107
073113
073120
073123
073130
073148
073149
073167
073169
073177
073206
073210
073211
073212
073214
073216
073217
073218
073219
073220
073223
073224
073225
073270
073272
073286
073297
073298
073299
073300
073329
073331
073335
073336
073385
073393
073394
073395
073396
073397
073465
073469
073483
073486
073487
073488
073538
073556
073571
073583
073588
073656
073666
073667
073676
073678
073679
073680
073685
073688
073696
073718
073719
073720
073721
073722
073723
073724
073725
073726
073727
073728
073782
073825
073857
073859
073860
073866
073867
073890
073894
073904
073922
073940
073941
073943
073944
073945
073946
073963
073964
073966
073967
074003
074005
074019
074020
074021
074022
074024
074025
074026
074027
074028
074042
074043
074044
074047
074049
074050
074051
074052
074074
074076
074077
074079
074080
074089
074090
074092
074093
074100
074110
074184
074189
074193
074194
074195
074210
074211
074212
074213
074262
074264
074266
074298
074326
074350
074351
074352
074353
074365
074367
074368
074371
074407
074408
074432
074434
074447
074570
074584
074598
074599
074601
074602
074604
074614
074644
074665
074666
074667
074669
074702
074720
074721
074722
074729
074733
074735
074744
074786
074821
074926
074938
074981
074983
074984
074987
075019
075024
075038
075039
075040
075053
075065
075076
075079
075083
075084
075085
075100
075101
075102
075104
075106
075107
075108
075109
075114
075133
075203
075204
075205
075207
075231
075267
075273
075286
075288
075321
075322
075323
075331
075339
075351
075383
075388
075399
075434
075457
075460
075461
075470
075475
075484
075494
075498
075499
075500
075501
075502
075503
075504
075517
075519
075520
075521
075527
075548
075550
075551
075552
075553
075577
075578
075580
075582
075583
075586
075588
075589
075590
075591
075592
075593
075594
075596
075599
075601
075602
075603
075604
075605
075606
075607
075609
075610
075612
075617
075619
075670
075687
075702
075730
075734
075742
075743
075775
075779
075780
075781
075782
075785
075786
075791
075819
075820
075836
075841
075842
075843
075844
075871
075873
075876
075880
075882
075883
075884
075888
075894
075908
075909
075911
075929
075931
075932
075939
075940
075941
075968
075991
076010
076012
076014
076083
076085
076087
076099
076134
076135
076136
076137
076144
076145
076154
076175
076176
076178
076209
076211
076214
076215
076232
076249
076265
076272
076273
076274
076275
076308
076309
076311
076320
076321
076322
076323
076324
076328
076329
076330
076334
076335
076336
076357
076358
076370
076371
076372
076373
076375
076387
076408
076409
076410
076414
076415
076416
076440
076447
076466
076475
076486
076487
076491
076492
076498
076507
076528
076537
076546
076563
076588
076589
076591
076594
076603
076604
076605
076607
076608
076624
076625
076662
076663
076664
076665
076668
076669
076670
076671
076677
076680
076681
076684
076697
076700
076727
076733
076735
076740
076754
076755
076778
076779
076780
076781
076787
076801
076802
076803
076838
076839
076845
076853
076865
076874
076875
076880
076881
076895
076896
076938
076977
076978
076985
076986
076987
076988
076989
076990
076991
076992
076996
076997
077001
077018
077027
077032
077056
077069
077070
077071
077072
077075
077076
077084
077085
077086
077088
077089
077091
077092
077093
077106
077130
077131
077132
077133
077151
077152
077153
077172
077178
077180
077181
077183
077189
077191
077196
077197
077198
077199
077232
077233
077234
077235
077241
077263
077264
077265
077266
077274
077279
077305
077307
077308
077309
077310
077311
077312
077323
077342
077363
077366
077367
077368
077369
077388
077403
077446
077447
077448
077449
077453
077457
077458
077459
077462
077472
077474
077475
077476
077483
077493
077496
077497
077498
077504
077510
077515
077516
077578
077579
077601
077603
077621
077622
077623
077646
077648
077649
077650
077651
077652
077653
077654
077655
077695
077697
077698
077699
077700
077701
077714
077734
077736
077737
077753
077756
077766
077767
077771
077772
077773
077776
077777
077778
077779
077780
077781
077782
077783
077784
077785
077786
077791
077792
077793
077796
077797
077806
077808
077927
077928
077946
077947
077948
077965
077969
077970
078004
078007
078032
078033
078045
078052
078053
078069
078080
078081
078082
078083
078084
078085
078088
078099
078110
078111
078112
078114
078117
078118
078120
078127
078128
078129
078146
078147
078148
078153
078154
078155
078156
078157
078158
078159
078161
078167
078168
078171
078173
078174
078175
078177
078190
078199
078200
078211
078245
078246
078247
078248
078255
078256
078257
078264
078265
078266
078267
078268
078291
078306
078307
078316
078317
078318
078319
078320
078322
078323
078329
078379
078386
078387
078418
078419
078420
078421
078424
078425
078427
078428
078429
078430
078433
078435
078436
078437
078438
078440
078487
078502
078503
078513
078514
078531
078541
078542
078547
078548
078560
078561
078571
078573
078599
078600
078601
078602
078609
078624
078631
078632
078633
078642
078644
078646
078661
078662
078663
078664
078665
078685
078703
078757
078783
078812
078813
078826
078827
078828
078829
078830
078832
078854
078859
078865
078884
078896
078908
078909
078910
078937
078971
078983
078994
079029
079060
079061
079067
079096
079114
079117
079118
079119
079145
079147
079148
079149
079161
079166
079185
079230
079236
079240
079241
079242
079243
079266
079268
079301
079333
079336
079392
079414
079415
079416
079417
079418
079419
079420
079421
079422
079423
079424
079425
079473
079487
079488
079489
079505
079506
079507
079508
079509
079510
079512
079513
079514
079515
079516
079517
079518
079519
079520
079521
079522
079523
079524
079547
079548
079562
079563
079575
079599
079625
079629
079630
079631
079632
079649
079650
079689
079690
079693
079724
079726
079730
079736
079753
079761
079762
079772
079787
079795
079803
079804
079859
079863
079866
079890
079891
079892
079905
079906
079907
079908
079909
079917
079930
079935
080033
080045
080046
080049
080051
080052
080053
080054
080056
080061
080100
080123
080124
080126
080127
080155
080156
080157
080168
080175
080200
080201
080202
080203
080212
080218
080225
080229
080233
080234
080235
080253
080277
080278
080282
080283
080284
080299
080300
080301
080310
080313
080327
080338
080353
080356
080381
080383
080390
080394
080409
080422
080423
080425
080426
080435
080436
080437
080438
080439
080441
080443
080485
080491
080492
080526
080527
080532
080547
080548
080549
080550
080576
080581
080582
080607
080608
080610
080620
080651
080655
080658
080662
080663
080685
080687
080702
080709
080722
080728
080729
080762
080764
080765
080811
080868
080870
080874
080884
080906
080982
080983
080992
080998
081000
081001
081002
081003
081004
081011
081015
081023
081025
081039
081044
081045
081057
081058
081062
081063
081064
081066
081067
081069
081075
081096
081097
081098
081099
081115
081120
081137
081138
081165
081166
081183
081184
081187
081188
081189
081190
081232
081233
081234
081235
081236
081243
081254
081256
081257
081258
081259
081271
081274
081275
081276
081285
081286
081319
081321
081334
081353
081366
081384
081385
081386
081387
081465
081472
081487
081488
081489
081494
081499
081500
081514
081515
081516
081551
081554
081571
081573
081593
081594
081624
081625
081626
081649
081650
081651
081657
081659
081660
081671
081684
081685
081707
081714
081725
081731
081755
081756
081757
081760
081761
081762
081772
081774
081775
081776
081777
081778
081779
081780
081798
081799
081800
081801
081802
081803
081814
081817
081821
081855
081856
081859
081865
081866
081867
081869
081879
081889
081890
081893
081894
081895
081896
081910
081911
081915
081923
081924
081925
081935
081936
081938
081945
081953
081960
081966
081969
081970
081971
081976
081979
081992
081998
082007
082012
082047
082048
082049
082051
082052
082053
082054
082068
082070
082096
082105
082109
082113
082128
082137
082142
082143
082172
082207
082208
082223
082234
082236
082259
082276
082300
082304
082329
082419
082420
082421
082444
082457
082476
082479
082480
082482
082528
082530
082532
082552
082555
082580
082590
082591
082592
082595
082635
082639
082646
082663
082668
082681
082697
082698
082711
082718
082721
082729
082743
082744
082763
082768
082769
082788
082817
082818
082819
082826
082865
082868
082869
082871
082882
082885
082886
082887
082893
082894
082897
082899
082900
082902
082930
082944
082960
082964
082965
082966
082967
082974
082977
082984
082985
082988
082991
083052
083053
083055
083057
083071
083073
083097
083098
083104
083121
083128
083129
083130
083131
083132
083134
083136
083137
083139
083141
083142
083154
083165
083175
083176
083179
083180
083186
083194
083195
083196
083206
083207
083218
083229
083234
083247
083248
083255
083261
083273
083277
083278
083279
083280
083281
083285
083287
083289
083291
083292
083294
083295
083296
083297
083298
083299
083300
083312
083317
083329
083330
083337
083339
083344
083389
083394
083395
083396
083397
083399
083416
083440
083456
083461
083478
083482
083484
083485
083486
083487
083488
083533
083538
083539
083541
083542
083543
083544
083587
083588
083591
083592
083593
083594
083595
083596
083598
083600
083602
083603
083618
083631
083640
083645
083647
083648
083668
083678
083679
083699
083702
083705
083707
083710
083714
083717
083718
083720
083750
083751
083754
083755
083757
083762
083789
083806
083821
083849
083914
083927
083932
083934
083936
083938
083939
083940
083941
083949
083971
084002
084003
084007
084012
084014
084034
084079
084080
084081
084180
084220
084228
084230
084238
084261
084265
084269
084319
084338
084347
084348
084349
084351
084354
084355
084357
084358
084359
084361
084385
084386
084387
084391
084393
084422
084434
084435
084437
084457
084467
084488
084491
084492
084509
084511
084514
084515
084518
084520
084522
084524
084532
084547
084549
084556
084558
084559
084562
084563
084629
084633
084634
084636
084637
084638
084639
084640
084644
084650
084653
084655
084666
084667
084668
084669
084670
084694
084749
084750
084751
084752
084877
084879
084889
084890
084891
084892
084893
084894
084896
084897
084913
084929
085022
085026
085033
085044
085046
085047
085050
085052
085056
085063
085097
085098
085099
085111
085112
085128
085129
085140
085141
085143
085144
085145
085146
085147
085151
085154
085155
085156
085189
085218
085336
085371
085372
085373
085385
085386
085397
085398
085400
085417
085418
085419
085420
085424
085449
085475
085476
085484
085503
085505
085507
085508
085511
085513
085527
085552
085553
085575
085576
085609
085649
085683
085684
085694
085702
085717
085718
085726
085748
085753
085782
085788
085810
085824
085825
085829
085830
085831
085832
085834
085835
085892
085893
085894
085917
085925
085964
085994
085997
086008
086012
086013
086014
086015
086016
086033
086046
086052
086053
086058
086116
086117
086118
086119
086120
086134
086135
086136
086137
086138
086148
086149
086162
086183
086184
086203
086210
086219
086229
086230
086261
086263
086266
086267
086268
086269
086271
086272
086273
086274
086284
086289
086290
086291
086292
086293
086294
086295
086322
086323
086330
086331
086357
086364
086365
086372
086373
086374
086375
086379
086384
086390
086391
086392
086393
086394
086396
086397
086399
086400
086401
086423
086424
086429
086440
086472
086523
086529
086535
086540
086560
086561
086562
086563
086564
086565
086583
086680
086685
086692
086694
086697
086703
086704
086727
086741
086801
086802
086809
086828
086829
086830
086887
086891
086892
086893
086908
086913
086914
086934
086937
086938
086946
086978
086999
087000
087001
087003
087004
087005
087007
087008
087009
087011
087012
087013
087014
087017
087018
087029
087043
087048
087053
087099
087100
087115
087129
087142
087179
087192
087193
087194
087196
087198
087199
087200
087201
087202
087203
087204
087205
087206
087207
087210
087225
087226
087234
087235
087247
087249
087250
087252
087273
087274
087277
087279
087359
087454
087459
087468
087469
087470
087471
087473
087496
087497
087498
087500
087563
087566
087567
087568
087571
087572
087573
087574
087575
087576
087578
087593
087594
087596
087597
087623
087625
087626
087644
087645
087664
087665
087666
087669
087670
087685
087696
087699
087700
087703
087708
087709
087742
087743
087744
087745
087746
087766
087778
087810
087813
087814
087833
087865
087866
087867
087875
087906
087927
087944
087945
087989
087998
087999
088000
088001
088002
088007
088008
088009
088010
088012
088013
088015
088108
088116
088117
088165
088170
088171
088172
088215
088218
088219
088238
088264
088268
088269
088273
088282
088283
088284
088285
088290
088291
088292
088319
088368
088388
088389
088391
088393
088394
088395
088396
088397
088400
088401
088417
088418
088422
088423
088424
088425
088426
088464
088465
088487
088519
088520
088522
088523
088576
088577
088578
088596
088597
088608
088627
088641
088642
088646
088647
088648
088652
088663
088671
088672
088673
088674
088676
088677
088693
088695
088696
088697
088698
088699
088742
088744
088750
088756
088767
088768
088811
088821
088822
088823
088824
088825
088826
088828
088830
088839
088841
088844
088845
088847
088848
088849
088851
088852
088853
088854
088863
088864
088867
088869
088870
088878
088879
088880
088881
088882
088883
088885
088886
088887
088926
088927
088928
088964
088967
088968
088976
088977
088978
088979
088980
088983
088986
088992
088993
088994
088995
088996
089022
089023
089034
089062
089076
089079
089087
089088
089089
089090
089091
089092
089095
089096
089099
089111
089118
089166
089171
089172
089173
089174
089175
089176
089177
089181
089194
089214
089256
089259
089260
089266
089267
089268
089269
089271
089272
089273
089274
089275
089288
089291
089293
089295
089296
089297
089298
089302
089303
089304
089305
089306
089307
089311
089313
089318
089319
089321
089322
089326
089358
089359
089360
089376
089377
089387
089388
089389
089404
089406
089407
089409
089410
089414
089415
089424
089434
089435
089436
089437
089445
089470
089475
089476
089485
089493
089494
089495
089496
089497
089498
089499
089500
089501
089502
089542
089559
089560
089561
089570
089612
089613
089616
089620
089650
089651
089653
089686
089687
089689
089690
089695
089708
089724
089767
089768
089776
089777
089806
089807
089810
089815
089829
089831
089833
089835
089836
089838
089855
089926
089973
089974
090006
090029
090030
090041
090042
090045
090046
090048
090049
090050
090051
090053
090054
090055
090063
090064
090109
090110
090177
090178
090189
090272
090273
090274
090275
090276
090280
090287
090294
090298
090309
090343
090353
090354
090355
090368
090374
090376
090388
090390
090447
090453
090463
090489
090510
090512
090514
090515
090527
090528
090571
090572
090595
090596
090670
090675
090683
090769
090782
090841
090842
090877
090886
090887
090888
090893
090903
090920
090930
090931
091011
091012
091023
091030
091031
091032
091033
091042
091048
091053
091057
091058
091123
091253
091300
091308
091327
091352
091394
091395
091410
091418
091419
091420
091421
091422
091424
091425
091426
091427
091428
091441
091442
091443
091458
091459
091485
091543
091544
091547
091564
091570
091654
091670
091671
091691
091697
091705
091814
091825
091906
091907
091909
091917
091941
091943
091944
091947
091950
091961
091974
091990
092015
092016
092019
092034
092035
092038
092075
092076
092082
092089
092090
092091
092092
092101
092111
092139
092167
092183
092187
092188
092253
092256
092257
092346
092347
092348
092351
092353
092354
092355
092356
092368
092371
092373
092375
092382
092385
092391
092392
092394
092395
092396
092397
092446
092523
092544
092545
092554
092556
092559
092560
092562
092563
092569
092570
092590
092609
092612
092614
092677
092679
092680
092723
092780
092783
092799
092800
092801
092802
092803
092805
092806
092809
092812
092829
092830
092831
092857
092859
092879
092882
092906
092921
092985
092992
092993
092994
093005
093007
093008
093016
093024
093027
093130
093136
093156
093161
093162
093164
093180
093204
093243
093255
093266
093270
093283
093288
093289
093301
093307
093363
093365
093367
093376
093377
093397
093404
093410
093419
093444
093451
093452
093458
093460
093508
093527
093531
093539
093566
093568
093570
093578
093579
093582
093583
093586
093587
093603
093605
093615
093624
093628
093642
093649
093651
093656
093657
093658
093659
093660
093661
093664
093665
093666
093714
093715
093718
093721
093722
093723
093726
093741
093744
093746
093747
093748
093749
093758
093759
093760
093761
093762
093780
093800
093826
093836
093885
093886
093887
093888
093911
093929
093933
093954
093994
094000
094006
094010
094011
094012
094015
094020
094021
094022
094036
094037
094038
094042
094044
094045
094046
094047
094049
094050
094051
094062
094083
094084
094085
094086
094098
094099
094100
094101
094102
094104
094106
094111
094114
094118
094120
094122
094127
094155
094156
094157
094158
094159
094167
094168
094172
094194
094204
094206
094214
094215
094216
094223
094224
094228
094229
094230
094231
094232
094233
094247
094260
094285
094288
094294
094295
094325
094327
094330
094332
094334
094362
094363
094364
094385
094398
094399
094400
094409
094410
094411
094413
094422
094436
094437
094439
094448
094454
094455
094456
094457
094458
094459
094472
094474
094477
094525
094526
094527
094532
094534
094535
094536
094538
094539
094540
094541
094542
094578
094579
094580
094581
094582
094605
094606
094637
094639
094640
094641
094642
094643
094644
094665
094666
094677
094690
094694
094696
094697
094704
094728
094737
094739
094743
094771
094812
094828
094911
094912
094913
094914
094916
094917
094941
094942
094967
094968
094969
094970
094971
094972
094975
094976
094982
094984
094985
094987
094991
095018
095019
095020
095021
095022
095023
095027
095031
095032
095033
095034
095035
095060
095067
095068
095077
095081
095113
095114
095115
095124
095125
095141
095142
095143
095144
095167
095168
095169
095170
095171
095194
095195
095265
095285
095325
095346
095347
095354
095357
095358
095371
095372
095373
095404
095405
095407
095408
095419
095426
095427
095435
095436
095437
095444
095445
095448
095449
095450
095452
095453
095480
095481
095529
095530
095533
095537
095538
095554
095557
095560
095566
095597
095622
095623
095634
095635
095660
095675
095676
095677
095678
095679
095681
095689
095690
095693
095704
095715
095716
095717
095719
095720
095721
095739
095740
095741
095742
095743
095773
095775
095777
095840
095892
095950
095951
095971
095972
096004
096007
096029
096039
096040
096041
096052
096063
096116
096159
096160
096161
096171
096191
096220
096239
096240
096241
096252
096304
096328
096352
096353
096354
096355
096356
096357
096364
096365
096415
096416
096417
096418
096419
096420
096428
096429
096431
096433
096460
096461
096467
096471
096473
096474
096492
096529
096556
096572
096586
096587
096601
096607
096612
096614
096618
096640
096654
096655
096656
096657
096675
096698
096701
096702
096704
096705
096706
096707
096715
096729
096757
096758
096767
096776
096777
096778
096798
096804
096809
096811
096830
096831
096846
096852
096864
096874
096882
096884
096919
096920
096921
096922
096923
096925
096956
096965
096967
096968
096969
096970
096985
097017
097034
097053
097055
097074
097096
097102
097135
097136
097150
097151
097155
097160
097172
097173
097191
097212
097213
097214
097220
097234
097240
097245
097247
097249
097266
097267
097299
097307
097313
097341
097342
097345
097348
097374
097380
097381
097382
097383
097405
097415
097424
097425
097426
097427
097475
097493
097494
097504
097505
097524
097581
097616
097624
097643
097680
097684
097685
097686
097719
097763
097764
097794
097817
097863
097885
097897
097984
097985
098018
098020
098033
098051
098064
098065
098086
098123
098124
098127
098128
098161
098164
098185
098187
098188
098189
098190
098191
098192
098197
098198
098220
098221
098263
098264
098265
098291
098316
098317
098346
098347
098348
098349
098384
098395
098403
098457
098458
098467
098470
098516
098518
098534
098542
098547
098582
098583
098584
098613
098627
098628
098629
098682
098711
098712
098713
098720
098721
098722
098740
098760
098766
098767
098768
098774
098778
098783
098784
098787
098880
098887
098902
098905
098921
098922
098932
098943
098944
098947
098949
098982
098994
098998
099000
099001
099026
099027
099028
099033
099048
099049
099051
099052
099071
099072
099093
099110
099111
099113
099114
099145
099160
099161
099162
099183
099186
099198
099216
099218
099219
099221
099222
099224
099229
099234
099238
099239
099240
099261
099262
099264
099265
099267
099270
099271
099301
099309
099310
099315
099323
099331
099343
099364
099365
099366
099380
099381
099382
099385
099389
099390
099401
099410
099432
099451
099460
099464
099467
099468
099558
099559
099563
099585
099616
099624
099625
099637
099639
099643
099650
099654
099681
099682
099686
099687
099688
099689
099690
099695
099719
099730
099748
099760
099762
099763
099764
099766
099783
099788
099791
099792
099794
099857
099858
099945
099947
099977
099985
099999
100043
100046
100051
100052
100053
100100
100103
100110
100126
100127
100128
100129
100131
100132
100133
100172
100221
100222
100243
100316
100386
100406
100437
100438
100439
100445
100446
100452
100453
100454
100471
100495
100496
100502
100571
100572
100573
100574
100583
100634
100636
100637
100638
100640
100641
100645
100646
100652
100653
100671
100675
100677
100713
100753
100754
100755
100756
100757
100758
100759
100760
100767
100788
100796
100846
100848
100854
100861
100868
100887
100888
100889
100890
100895
100898
100900
100917
100931
100991
101022
101118
101120
101204
101206
101281
101285
101294
101334
101335
101341
101365
101398
101399
101400
101417
101418
101422
101434
101447
101448
101454
101455
101465
101466
101503
101532
101534
101537
101538
101539
101574
101583
101585
101593
101594
101595
101599
101644
101645
101650
101651
101654
101656
101661
101671
101673
101712
101716
101737
101738
101750
101751
101752
101753
101754
101755
101814
101840
101846
101884
101885
101914
101916
101917
101918
101919
101920
101921
101922
101924
101929
101941
101942
101943
101944
101945
101957
101958
101993
102008
102028
102029
102030
102031
102108
102115
102142
102143
102158
102162
102180
102181
102182
102183
102187
102188
102219
102222
102224
102227
102232
102277
102278
102279
102281
102282
102283
102284
102287
102306
102307
102308
102309
102364
102365
102428
102432
102460
102465
102470
102472
102492
102510
102543
102553
102561
102565
102611
102612
102617
102677
102678
102680
102681
102682
102683
102687
102781
102787
102791
102793
102794
102798
102809
102810
102811
102824
102825
102826
102835
102930
102941
102942
102943
102946
102947
102961
102986
103018
103019
103020
103036
103041
103105
103120
103168
103169
103184
103212
103215
103216
103217
103246
103255
103257
103266
103294
103318
103323
103324
103326
103327
103329
103331
103337
103338
103342
103343
103344
103366
103388
103405
103406
103407
103408
103409
103410
103411
103438
103441
103450
103467
103468
103469
103474
103475
103476
103477
103478
103497
103544
103545
103588
103591
103592
103631
103674
103702
103712
103717
103718
103719
103740
103741
103745
103748
103866
103868
103870
103871
103872
103914
103928
103965
103968
103986
104005
104006
104012
104015
104020
104061
104089
104090
104121
104137
104167
104168
104172
104173
104174
104175
104176
104262
104267
104295
104296
104307
104309
104310
104311
104312
104333
104351
104353
104364
104367
104368
104370
104385
104401
104403
104406
104414
104415
104425
104426
104428
104429
104431
104432
104445
104448
104472
104473
104475
104476
104524
104526
104527
104533
104534
104535
104536
104543
104597
104655
104660
104662
104663
104669
104670
104680
104683
104690
104694
104695
104696
104697
104698
104699
104704
104706
104711
104713
104714
104722
104723
104767
104768
104771
104772
104806
104807
104808
104809
104810
104815
104821
104822
104844
104845
104847
104849
104874
104882
104883
104884
104885
104886
104891
104892
104893
104894
104895
104919
104950
104999
105004
105015
105017
105122
105124
105125
105129
105131
105155
105156
105157
105162
105163
105164
105165
105166
105167
105168
105169
105179
105181
105213
105215
105216
105217
105219
105220
105221
105239
105241
105242
105292
105293
105305
105310
105312
105350
105352
105354
105360
105373
105387
105395
105436
105467
105470
105475
105486
105495
105497
105508
105528
105559
105561
105562
105564
105577
105590
105591
105636
105640
105652
105653
105656
105657
105658
105692
105713
105719
105727
105728
105732
105734
105752
105762
105763
105778
105779
105780
105781
105782
105789
105829
105849
105884
105889
105903
105918
105935
105972
105973
105974
105975
106000
106014
106027
106123
106138
106169
106182
106194
106224
106240
106243
106249
106251
106262
106271
106286
106291
106318
106320
106321
106327
106328
106329
106347
106352
106377
106381
106385
106429
106430
106431
106439
106443
106444
106445
106446
106453
106456
106457
106462
106469
106473
106474
106475
106476
106477
106525
106527
106535
106537
106549
106626
106647
106648
106663
106666
106667
106668
106669
106670
106671
106672
106673
106675
106676
106677
106678
106679
106680
106681
106698
106704
106705
106719
106772
106773
106774
106788
106789
106790
106796
106841
106907
106937
106958
107002
107032
107053
107102
107104
107112
107150
107230
107231
107232
107278
107279
107280
107359
107362
107366
107400
107404
107422
107437
107451
107469
107501
107502
107522
107524
107540
107549
107557
107611
107620
107647
107650
107652
107653
107655
107676
107702
107719
107727
107728
107729
107734
107736
107737
107755
107774
107775
107781
107784
107802
107820
107828
107830
107860
107869
107876
107931
107940
107949
107979
107981
107993
108019
108057
108074
108075
108095
108124
108125
108141
108142
108143
108144
108152
108156
108167
108171
108174
108186
108225
108226
108231
108232
108260
108299
108306
108317
108318
108320
108352
108354
108357
108358
108395
108451
108452
108478
108487
108489
108500
108503
108510
108524
108548
108552
108570
108571
108576
108577
108580
108613
108675
108679
108681
108682
108691
108700
108713
108722
108723
108724
108727
108728
108779
108780
108819
108825
108838
108841
108878
108880
108899
108925
108930
108931
108932
108933
108934
108935
108937
108946
108971
108972
108975
108976
108977
108978
108996
109000
109051
109055
109062
109064
109074
109081
109082
109089
109090
109092
109116
109117
109148
109226
109227
109228
109229
109230
109251
109305
109316
109317
109318
109319
109346
109347
109348
109382
109383
109384
109387
109404
109405
109413
109425
109437
109440
109441
109442
109469
109472
109488
109492
109502
109527
109528
109532
109553
109554
109555
109559
109560
109561
109586
109587
109592
109670
109679
109680
109681
109682
109704
109868
109897
109898
109899
109914
110048
110079
110082
110094
110138
110151
110173
110174
110188
110211
110212
110218
110287
110304
110345
110346
110358
110367
110389
110430
110446
110447
110448
110451
110457
110459
110464
110479
110498
110512
110514
110518
110526
110528
110560
110561
110563
110564
110566
110579
110580
110617
110621
110629
110631
110644
110645
110672
110673
110694
110703
110704
110705
110706
110707
110708
110774
110775
110776
110777
110778
110779
110780
110781
110782
110784
110785
110869
110877
110966
110967
110968
110985
110988
110989
110992
111012
111078
111080
111082
111083
111084
111110
111117
111124
111126
111127
111137
111138
111146
111182
111183
111197
111214
111253
111280
111309
111310
111313
111316
111317
111320
111321
111335
111338
111339
111340
111361
111362
111368
111370
111371
111372
111374
111376
111388
111389
111390
111392
111398
111432
111435
111437
111438
111439
111457
111468
111469
111474
111479
111481
111482
111489
111498
111524
111525
111526
111527
111559
111560
111561
111564
111565
111625
111699
111701
111750
111753
111768
111779
111787
111789
111790
111792
111854
111906
111907
111908
111922
111927
111928
111933
111939
111940
111944
111945
111975
111976
111977
111981
112002
112006
112019
112030
112050
112069
112071
112074
112076
112077
112078
112079
112090
112091
112118
112124
112126
112162
112189
112203
112204
112205
112219
112224
112232
112233
112244
112281
112287
112290
112333
112335
112372
112374
112375
112376
112379
112398
112427
112436
112437
112438
112439
112457
112458
112468
112499
112501
112518
112529
112530
112531
112532
112533
112538
112566
112568
112576
112602
112607
112608
112610
112617
112618
112634
112647
112648
112657
112668
112671
112698
112736
112755
112758
112759
112762
112765
112782
112783
112785
112786
112824
112825
112845
112867
112882
112891
112892
112912
112981
112988
112990
113003
113005
113020
113022
113026
113073
113102
113105
113124
113125
113139
113140
113141
113158
113159
113160
113161
113162
113172
113173
113174
113223
113227
113229
113230
113246
113247
113248
113250
113252
113267
113315
113317
113328
113330
113370
113371
113372
113390
113391
113392
113393
113395
113396
113434
113458
113459
113464
113465
113466
113468
113488
113545
113546
113548
113560
113569
113583
113587
113588
113589
113590
113591
113605
113608
113609
113610
113618
113619
113620
113676
113695
113696
113699
113713
113722
113738
113739
113740
113741
113742
113743
113744
113783
113784
113824
113847
113853
113861
113871
113895
113897
113898
113929
113930
113931
113950
113972
113974
114001
114007
114008
114011
114018
114019
114020
114021
114022
114033
114034
114035
114036
114037
114038
114039
114089
114090
114111
114151
114152
114170
114182
114232
114233
114234
114235
114236
114237
114238
114239
114240
114241
114242
114243
114274
114275
114276
114277
114278
114279
114280
114282
114285
114286
114287
114288
114293
114320
114321
114322
114355
114429
114500
114504
114507
114508
114521
114530
114534
114542
114581
114582
114584
114585
114591
114597
114603
114605
114616
114627
114628
114629
114639
114646
114652
114658
114674
114675
114690
114712
114714
114744
114758
114763
114764
114765
114766
114800
114838
114858
114873
114921
114922
114924
114956
114982
114991
115009
115029
115030
115078
115079
115080
115091
115092
115103
115104
115105
115120
115121
115122
115124
115125
115126
115172
115178
115196
115215
115234
115237
115238
115239
115241
115309
115310
115311
115312
115313
115314
115318
115328
115329
115330
115352
115394
115395
115411
115418
115427
115454
115472
115475
115498
115534
115540
115541
115542
115551
115567
115605
115615
115616
115688
115699
115700
115703
115733
115734
115751
115780
115787
115788
115789
115790
115791
115800
115830
115832
115833
115837
115847
115903
115904
115938
115939
115940
115948
115967
115968
115969
115983
116057
116071
116072
116079
116081
116082
116090
116091
116094
116106
116160
116164
116165
116166
116167
116173
116188
116198
116230
116231
116247
116251
116254
116307
116329
116367
116371
116380
116399
116400
116405
116407
116420
116421
116429
116431
116432
116444
116445
116446
116447
116448
116449
116450
116496
116500
116501
116502
116503
116504
116513
116514
116524
116547
116570
116600
116640
116672
116673
116675
116683
116688
116736
116737
116760
116762
116763
116764
116800
116801
116802
116805
116878
116879
116882
116912
116913
116948
117013
117070
117072
117073
117085
117087
117098
117099
117102
117103
117104
117154
117160
117163
117178
117220
117248
117281
117288
117295
117307
117308
117350
117389
117390
117396
117438
117443
117444
117445
117452
117453
117455
117456
117457
117479
117487
117513
117514
117515
117534
117536
117538
117551
117563
117589
117599
117603
117604
117608
117621
117622
117623
117624
117625
117641
117666
117699
117711
117712
117730
117772
117773
117774
117775
117776
117777
117778
117779
117793
117795
117799
117800
117806
117810
117811
117820
117834
117836
117843
117845
117846
117849
117857
117868
117869
117870
117871
117873
117881
117961
117967
117968
117977
117978
118009
118052
118054
118085
118090
118091
118092
118103
118113
118131
118158
118159
118161
118162
118163
118173
118195
118197
118199
118204
118210
118223
118247
118248
118252
118268
118273
118279
118280
118281
118282
118284
118285
118286
118301
118302
118337
118340
118341
118344
118376
118392
118393
118394
118458
118466
118467
118479
118497
118522
118528
118549
118601
118602
118613
118642
118644
118646
118648
118649
118653
118675
118676
118677
118679
118691
118718
118719
118722
118768
118772
118794
118825
118834
118836
118843
118844
118845
118846
118847
118848
118849
118888
118903
118981
118991
118993
119005
119042
119069
119070
119076
119095
119120
119164
119191
119192
119220
119221
119222
119224
119226
119276
119278
119284
119289
119297
119316
119317
119319
119320
119323
119344
119359
119360
119361
119385
119403
119404
119405
119407
119483
119484
119485
119486
119487
119488
119489
119490
119491
119562
119576
119577
119604
119606
119607
119612
119621
119622
119623
119624
119625
119626
119648
119659
119665
119669
119670
119673
119686
119687
119688
119689
119690
119743
119745
119746
119751
119797
119809
119825
119826
119827
119829
119846
119851
119897
119898
119903
119978
119985
120001
120002
120007
120012
120049
120050
120075
120083
120096
120097
120143
120153
120166
120169
120207
120211
120214
120215
120216
120217
120234
120347
120355
120366
120368
120425
120427
120430
120431
120513
120524
120589
120591
120592
120593
120594
120615
120620
120640
120641
120642
120643
120652
120653
120675
120677
120686
120688
120689
120716
120718
120729
120733
120735
120761
120763
120791
120825
120827
120828
120843
120847
120848
120864
120874
120878
120906
120924
120927
120931
120932
120938
120981
120982
120983
120984
121003
121010
121068
121102
121106
121109
121117
121119
121146
121195
121203
121218
121228
121229
121230
121231
121244
121247
121277
121281
121288
121307
121308
121310
121317
121319
121341
121343
121344
121351
121386
121395
121398
121402
121410
121415
121416
121417
121418
121442
121443
121444
121447
121451
121452
121453
121463
121464
121510
121512
121513
121514
121515
121516
121533
121540
121543
121577
121582
121583
121594
121636
121700
121718
121729
121759
121788
121815
121827
121829
121837
121867
121870
121874
121877
121878
121905
121917
121983
121996
122000
122001
122002
122003
122006
122032
122045
122128
122130
122148
122151
122153
122154
122165
122191
122193
122215
122217
122218
122234
122235
122236
122237
122238
122239
122259
122263
122267
122274
122277
122302
122322
122338
122346
122360
122371
122387
122399
122428
122445
122449
122469
122475
122476
122477
122482
122512
122513
122514
122515
122554
122557
122569
122610
122611
122612
122613
122628
122629
122672
122674
122680
122691
122724
122734
122736
122737
122751
122789
122802
122846
122857
122868
122874
122883
122884
122887
122894
122895
122896
122897
122898
122926
122929
122954
122974
122976
122978
122979
122993
123005
123051
123053
123104
123138
123139
123140
123183
123185
123193
123194
123202
123220
123226
123227
123232
123234
123235
123274
123276
123277
123302
123305
123334
123335
123336
123359
123360
123365
123368
123369
123371
123377
123415
123441
123443
123445
123460
123461
123484
123489
123490
123491
123492
123493
123494
123527
123536
123537
123538
123539
123540
123556
123558
123575
123590
123591
123592
123648
123649
123650
123651
123658
123670
123675
123685
123698
123760
123761
123782
123784
123787
123811
123815
123839
123874
123885
123886
123895
123896
123910
123932
123933
123935
123942
123954
123956
123957
123958
123961
123964
123985
124011
124033
124079
124096
124098
124114
124138
124160
124176
124182
124192
124212
124239
124273
124298
124299
124327
124328
124341
124342
124384
124385
124397
124398
124399
124401
124424
124426
124435
124436
124458
124472
124479
124483
124484
124513
124535
124618
124634
124658
124660
124681
124712
124713
124714
124738
124745
124754
124758
124759
124760
124763
124764
124765
124768
124769
124771
124777
124778
124786
124787
124795
124809
124816
124817
124819
124873
124887
124934
124935
124956
124976
124991
124993
125094
125095
125096
125187
125189
125202
125203
125204
125246
125250
125253
125268
125274
125275
125278
125292
125293
125294
125295
125305
125306
125307
125323
125344
125442
125452
125453
125454
125455
125459
125460
125461
125464
125472
125477
125609
125611
125642
125645
125646
125660
125665
125684
125715
125716
125735
125749
125765
125779
125791
125816
125820
125826
125831
125848
125876
125877
125878
125889
125920
125921
125922
125923
125925
125948
125949
125950
125951
125970
125971
126008
126038
126042
126045
126049
126056
126057
126064
126065
126076
126077
126078
126079
126084
126093
126116
126140
126143
126144
126182
126185
126186
126188
126209
126225
126233
126261
126272
126273
126274
126333
126334
126335
126336
126365
126366
126367
126380
126422
126461
126480
126490
126497
126563
126568
126606
126620
126621
126623
126624
126625
126670
126671
126672
126673
126675
126676
126677
126678
126697
126700
126706
126711
126719
126720
126724
126725
126726
126761
126772
126779
126782
126783
126784
126853
126910
126920
126925
126965
126973
126974
126975
126976
126982
127033
127037
127103
127104
127163
127164
127181
127182
127225
127226
127231
127232
127240
127241
127293
127311
127312
127335
127368
127375
127384
127385
127422
127461
127482
127507
127544
127546
127551
127571
127581
127582
127583
127620
127628
127654
127693
127744
127768
127770
127771
127773
127780
127833
127839
127879
127882
127910
127912
127960
127983
127984
128012
128020
128027
128028
128043
128046
128047
128070
128071
128089
128099
128123
128124
128140
128141
128186
128208
128209
128210
128212
128215
128222
128223
128226
128238
128250
128255
128262
128329
128331
128334
128409
128412
128413
128414
128435
128438
128459
128464
128465
128466
128489
128516
128519
128523
128537
128561
128562
128563
128564
128565
128568
128569
128577
128583
128588
128589
128610
128611
128615
128642
128644
128652
128654
128685
128690
128700
128720
128721
128725
128741
128748
128749
128763
128764
128765
128766
128767
128777
128803
128841
128860
128869
128895
128942
128947
128951
129014
129015
129016
129017
129021
129022
129023
129036
129040
129041
129042
129082
129148
129170
129189
129190
129191
129192
129195
129196
129197
129242
129263
129293
129294
129308
129310
129347
129360
129361
129382
129384
129385
129386
129389
129395
129417
129436
129437
129438
129455
129497
129498
129499
129500
129501
129503
129553
129557
129582
129587
129604
129605
129606
129613
129615
129638
129644
129645
129646
129677
129678
129679
129680
129681
129690
129694
129695
129741
129742
129743
129744
129765
129767
129774
129775
129776
129795
129798
129813
129814
129815
129857
129862
129883
129906
129914
129920
129926
129936
129941
129942
129943
129944
129945
129946
129956
129957
130060
130061
130062
130094
130110
130116
130156
130157
130158
130159
130160
130162
130196
130198
130199
130204
130205
130206
130207
130216
130246
130250
130256
130292
130319
130321
130342
130367
130388
130389
130391
130412
130419
130483
130488
130501
130506
130512
130516
130517
130520
130530
130552
130574
130589
130590
130591
130592
130597
130599
130627
130637
130638
130649
130653
130670
130681
130690
130692
130703
130710
130722
130723
130731
130746
130747
130750
130806
130828
130830
130831
130863
130864
130871
130872
130873
130874
130879
130880
130891
130935
130936
130937
130951
130955
130956
130957
130959
130973
130974
130988
130990
130991
130998
130999
131000
131022
131025
131026
131027
131075
131090
131096
131105
131122
131141
131145
131146
131147
131148
131149
131153
131154
131155
131156
131157
131158
131159
131160
131161
131162
131187
131190
131202
131212
131217
131218
131219
131220
131221
131222
131263
131265
131269
131334
131341
131345
131368
131404
131410
131411
131413
131420
131421
131422
131432
131462
131463
131468
131470
131472
131481
131482
131483
131484
131490
131503
131504
131507
131520
131545
131546
131563
131578
131584
131585
131590
131591
131594
131595
131596
131606
131649
131652
131653
131675
131685
131694
131695
131739
131808
131809
131811
131817
131875
131876
131877
131878
131879
131880
131908
131931
131932
131933
131934
131935
131936
131937
131938
131939
131940
131952
131990
131991
132024
132025
132028
132029
132031
132032
132033
132034
132035
132040
132079
132103
132118
132123
132135
132143
132170
132171
132189
132190
132200
132202
132203
132204
132206
132248
132249
132292
132307
132308
132330
132344
132345
132346
132376
132377
132381
132382
132383
132411
132421
132424
132432
132434
132435
132436
132450
132451
132455
132465
132466
132467
132468
132477
132496
132501
132507
132521
132530
132540
132547
132558
132567
132599
132632
132645
132647
132649
132650
132677
132678
132726
132749
132780
132786
132792
132859
132862
132863
132867
132872
132876
132900
132909
132958
132966
132968
132969
133032
133033
133065
133066
133067
133068
133074
133075
133153
133157
133184
133185
133188
133189
133214
133333
133395
133401
133403
133420
133455
133464
133465
133466
133471
133473
133476
133477
133478
133481
133482
133504
133553
133554
133558
133559
133590
133592
133595
133607
133609
133610
133622
133635
133704
133720
133735
133738
133743
133781
133786
133787
133788
133796
133803
133811
133813
133845
133849
133851
133852
133855
133883
133885
133924
133925
133933
133967
134028
134029
134095
134101
134102
134109
134151
134158
134168
134172
134176
134177
134179
134180
134211
134244
134342
134381
134391
134392
134405
134406
134410
134411
134464
134465
134466
134494
134497
134498
134499
134500
134503
134505
134507
134513
134535
134586
134590
134591
134592
134593
134594
134595
134643
134645
134646
134647
134648
134654
134656
134658
134659
134673
134690
134692
134701
134713
134714
134717
134718
134719
134748
134750
134752
134753
134766
134767
134768
134786
134811
134816
134818
134827
134828
134829
134830
134831
134832
134833
134841
134883
134885
134887
134888
134892
134893
134894
134927
134931
134932
134937
134939
134940
134957
134963
135012
135062
135063
135064
135093
135094
135095
135123
135124
135125
135128
135131
135132
135134
135135
135139
135142
135145
135146
135151
135152
135154
135164
135183
135184
135187
135188
135189
135190
135200
135204
135205
135206
135207
135212
135213
135214
135230
135231
135232
135234
135236
135237
135238
135239
135240
135241
135242
135243
135244
135245
135246
135250
135251
135270
135271
135272
135294
135296
135297
135298
135299
135300
135301
135302
135304
135305
135307
135308
135314
135315
135316
135317
135318
135319
135327
135328
135348
135349
135381
135400
135420
135424
135432
135434
135437
135438
135439
135479
135497
135498
135499
135505
135517
135533
135541
135549
135550
135559
135562
135567
135568
135569
135574
135575
135576
135577
135579
135580
135584
135589
135590
135591
135592
135600
135601
135602
135603
135605
135606
135611
135612
135616
135617
135618
135620
135621
135622
135623
135626
135653
135659
135675
135736
135759
135760
135774
135776
135801
135802
135805
135833
135863
135864
135869
135870
135896
135897
135898
135914
135917
135919
135923
135924
135925
135926
135928
135930
135940
135980
136012
136013
136017
136029
136058
136060
136061
136062
136068
136085
136145
136167
136168
136169
136170
136171
136175
136190
136238
136240
136241
136242
136243
136250
136273
136305
136307
136352
136354
136356
136388
136392
136397
136426
136427
136428
136429
136445
136453
136454
136472
136473
136478
136479
136481
136484
136485
136490
136502
136505
136506
136520
136521
136522
136524
136525
136526
136527
136529
136530
136531
136548
136558
136559
136651
136652
136722
136743
136820
136821
136822
136835
136850
136852
136853
136854
136855
136869
136871
136903
136904
136905
136907
136908
136909
136912
136913
136917
136918
136953
136954
136955
136956
136960
137004
137007
137074
137075
137076
137082
137087
137090
137093
137094
137095
137123
137125
137126
137128
137132
137139
137164
137172
137173
137184
137191
137199
137207
137208
137210
137212
137213
137217
137219
137224
137252
137282
137283
137286
137287
137288
137289
137290
137298
137305
137306
137309
137310
137311
137312
137313
137314
137370
137371
137378
137402
137499
137510
137511
137512
137513
137514
137516
137521
137535
137536
137537
137540
137541
137542
137546
137597
137598
137600
137611
137612
137613
137614
137642
137650
137656
137659
137664
137665
137672
137679
137680
137681
137682
137690
137699
137732
137742
137747
137748
137766
137768
137770
137774
137798
137799
137802
137803
137820
137821
137822
137823
137824
137825
137830
137857
137862
137863
137877
137908
137909
137911
137914
137925
137926
137929
137930
137937
137959
137960
137961
137969
137970
137974
137976
137977
137978
137979
137985
137986
138006
138011
138015
138022
138024
138026
138027
138028
138029
138033
138037
138055
138064
138134
138147
138148
138149
138153
138155
138160
138193
138195
138196
138219
138222
138230
138233
138252
138256
138259
138275
138276
138285
138286
138287
138309
138310
138312
138313
138316
138318
138367
138370
138372
138380
138384
138385
138388
138390
138391
138393
138430
138431
138432
138433
138444
138448
138449
138453
138546
138547
138548
138549
138550
138551
138560
138580
138645
138647
138671
138688
138692
138696
138778
138802
138825
138834
138837
138838
138862
138884
138885
138886
138902
138906
138946
138951
138954
138955
138956
138957
139000
139005
139007
139010
139020
139021
139036
139037
139048
139064
139078
139083
139119
139120
139142
139144
139146
139147
139149
139162
139167
139181
139185
139186
139187
139205
139206
139214
139218
139219
139276
139280
139282
139285
139286
139303
139315
139316
139334
139335
139361
139362
139363
139364
139365
139388
139389
139390
139416
139417
139418
139427
139431
139432
139443
139445
139450
139453
139481
139483
139485
139516
139534
139544
139545
139553
139563
139564
139565
139575
139576
139578
139580
139614
139616
139633
139638
139650
139652
139653
139658
139659
139660
139661
139667
139671
139672
139673
139679
139681
139682
139683
139685
139687
139688
139689
139690
139697
139716
139721
139722
139725
139733
139746
139748
139749
139750
139754
139755
139761
139766
139782
139809
139810
139828
139833
139837
139838
139839
139840
139841
139842
139843
139846
139858
139861
139862
139863
139864
139878
139880
139881
139887
139889
139899
139907
139908
139909
139912
139913
139914
139922
139951
139954
139956
139970
139971
139979
139984
139987
139990
139995
140001
140002
140003
140005
140006
140007
140008
140009
140010
140026
140069
140076
140094
140095
140096
140101
140102
140103
140105
140111
140123
140160
140178
140188
140221
140222
140224
140231
140238
140239
140240
140245
140272
140274
140277
140278
140279
140280
140281
140282
140283
140292
140301
140303
140304
140306
140335
140342
140355
140379
140380
140385
140387
140388
140393
140394
140395
140396
140397
140433
140434
140435
140444
140456
140457
140466
140469
140470
140471
140476
140489
140522
140530
140613
140620
140626
140627
140632
140636
140641
140662
140663
140664
140683
140684
140690
140727
140752
140754
140763
140809
140822
140827
140834
140837
140838
140842
140843
140844
140846
140847
140848
140849
140866
140867
140870
140923
140929
140937
140945
140946
140947
140967
140968
140969
140979
140991
140998
141010
141011
141012
141066
141091
141131
141132
141133
141134
141149
141164
141217
141227
141250
141256
141264
141265
141275
141282
141297
141302
141303
141313
141322
141323
141324
141327
141329
141332
141333
141334
141335
141336
141344
141345
141346
141347
141350
141351
141352
141355
141356
141364
141365
141369
141370
141382
141407
141415
141420
141421
141427
141442
141448
141461
141472
141473
141474
141475
141476
141477
141478
141479
141480
141481
141482
141484
141488
141489
141490
141524
141525
141527
141528
141529
141530
141532
141538
141539
141548
141551
141649
141650
141651
141652
141655
141656
141669
141670
141703
141704
141707
141720
141739
141783
141784
141785
141786
141787
141805
141806
141807
141808
141809
141810
141824
141848
141859
141873
141877
141878
141894
141914
141916
141920
141922
141952
141953
141954
141957
142018
142038
142108
142109
142110
142111
142114
142115
142116
142125
142126
142142
142155
142164
142225
142226
142249
142281
142300
142301
142362
142379
142380
142407
142417
142490
142515
142518
142549
142550
142596
142597
142614
142629
142630
142631
142632
142633
142665
142668
142669
142670
142671
142672
142673
142674
142675
142677
142701
142702
142703
142726
142729
142730
142795
142796
142797
142799
142800
142908
142909
142914
142943
142962
142963
142990
142991
143018
143031
143032
143033
143034
143038
143039
143040
143045
143051
143109
143130
143131
143132
143133
143156
143178
143179
143180
143196
143205
143212
143213
143233
143259
143266
143269
143288
143289
143291
143296
143297
143298
143300
143301
143302
143303
143304
143316
143317
143357
143358
143359
143360
143368
143371
143372
143373
143374
143385
143394
143399
143402
143403
143405
143406
143427
143430
143431
143442
143443
143468
143515
143520
143547
143548
143549
143550
143551
143578
143607
143616
143617
143621
143625
143626
143627
143656
143674
143675
143677
143692
143693
143732
143755
143815
143816
143817
143818
143827
143846
143847
143848
143870
143871
143881
143933
143934
143935
143959
143961
143962
144014
144049
144054
144066
144090
144104
144131
144132
144145
144147
144148
144149
144152
144153
144156
144165
144167
144168
144177
144181
144201
144262
144304
144305
144306
144310
144332
144355
144356
144358
144366
144368
144421
144470
144473
144485
144553
144554
144585
144586
144587
144588
144589
144590
144591
144672
144682
144703
144721
144724
144782
144783
144784
144785
144786
144788
144827
144877
144878
144894
144895
144896
144934
144935
144936
144939
144977
144994
144999
145001
145002
145022
145023
145026
145027
145028
145030
145031
145033
145034
145035
145041
145049
145056
145061
145067
145103
145111
145112
145119
145172
145174
145175
145176
145200
145203
145204
145206
145208
145209
145210
145211
145212
145216
145218
145219
145220
145221
145222
145226
145227
145228
145229
145230
145231
145233
145234
145238
145239
145240
145241
145242
145243
145244
145245
145246
145247
145248
145262
145263
145264
145265
145266
145267
145268
145269
145282
145283
145285
145286
145290
145317
145318
145335
145342
145358
145359
145360
145362
145363
145365
145368
145378
145379
145383
145385
145393
145405
145466
145467
145485
145488
145489
145490
145491
145492
145519
145520
145522
145523
145526
145530
145543
145544
145567
145568
145569
145570
145571
145572
145573
145574
145575
145576
145577
145579
145580
145582
145583
145584
145585
145591
145593
145594
145595
145596
145597
145598
145599
145600
145601
145603
145604
145606
145607
145623
145625
145633
145634
145635
145636
145637
145640
145641
145684
145716
145717
145718
145723
145724
145725
145726
145728
145729
145770
145796
145797
145798
145799
145802
145813
145817
145842
145848
145854
145858
145873
145874
145884
145890
145907
145923
145924
145926
145945
145946
145948
145950
145954
145956
145973
145980
145982
145990
145994
145997
146003
146009
146012
146015
146017
146018
146019
146039
146048
146051
146052
146063
146064
146065
146084
146096
146097
146098
146112
146117
146124
146130
146157
146158
146169
146170
146171
146172
146180
146186
146188
146192
146239
146240
146267
146268
146330
146363
146379
146380
146385
146386
146390
146404
146407
146408
146410
146414
146443
146444
146470
146486
146487
146524
146529
146538
146540
146541
146544
146548
146572
146574
146601
146611
146620
146628
146658
146659
146666
146668
146669
146671
146677
146678
146679
146680
146683
146684
146689
146690
146691
146692
146702
146737
146738
146746
146747
146751
146753
146754
146762
146801
146803
146806
146812
146816
146818
146819
146827
146828
146848
146852
146854
146876
146877
146888
146899
146951
146957
146999
147048
147051
147053
147054
147055
147066
147067
147068
147069
147073
147074
147087
147135
147150
147152
147157
147158
147174
147175
147176
147207
147210
147218
147220
147254
147255
147256
147257
147262
147263
147265
147286
147298
147306
147382
147388
147399
147415
147417
147418
147422
147423
147458
147459
147473
147477
147478
147481
147482
147493
147494
147495
147517
147521
147523
147534
147541
147560
147561
147562
147563
147567
147578
147585
147586
147598
147599
147623
147639
147640
147641
147705
147772
147774
147797
147883
147884
147972
147992
147993
147994
148000
148002
148003
148004
148006
148008
148009
148010
148013
148014
148044
148053
148055
148076
148183
148188
148189
148193
148194
148196
148199
148227
148240
148241
148242
148266
148268
148269
148270
148291
148314
148315
148318
148330
148333
148349
148361
148367
148374
148405
148407
148409
148410
148411
148419
148422
148423
148424
148425
148447
148448
148456
148469
148470
148504
148505
148537
148538
148539
148540
148541
148543
148590
148597
148598
148599
148600
148613
148614
148630
148631
148632
148633
148637
148642
148654
148656
148658
148670
148671
148672
148673
148681
148709
148712
148737
148747
148748
148749
148750
148751
148752
148753
148768
148773
148797
148812
148814
148851
148856
148906
148917
148940
148946
148977
148978
148981
148982
148991
148996
149005
149007
149008
149009
149058
149079
149083
149085
149086
149087
149090
149091
149092
149093
149094
149112
149118
149123
149132
149133
149140
149144
149152
149154
149155
149156
149157
149158
149159
149160
149161
149162
149163
149164
149165
149166
149167
149219
149232
149235
149237
149238
149239
149241
149243
149244
149245
149270
149273
149281
149282
149337
149340
149341
149355
149368
149423
149427
149428
149460
149495
149496
149503
149504
149506
149509
149510
149511
149512
149513
149514
149523
149534
149550
149556
149661
149663
149679
149681
149682
149684
149731
149766
149775
149786
149787
149789
149791
149829
149836
149838
149839
149845
149846
149850
149851
149857
149858
149859
149860
149861
149896
149898
149917
149918
149919
149924
149927
149934
149993
149996
149998
149999
150000
150002
150003
150028
150031
150035
150106
150119
150121
150122
150124
150125
150126
150127
150131
150141
150142
150144
150145
150166
150182
150183
150212
150213
150214
150215
150256
150272
150273
150277
150345
150349
150375
150392
150393
150394
150395
150446
150478
150504
150505
150536
150538
150539
150587
150588
150630
150631
150644
150655
150678
150679
150704
150707
150740
150798
150800
150826
150847
150852
150853
150857
150858
150906
150957
150966
150970
150991
150999
151051
151053
151084
151085
151086
151091
151099
151100
151102
151104
151130
151140
151141
151168
151186
151188
151193
151201
151204
151205
151206
151207
151235
151269
151270
151271
151272
151290
151308
151309
151311
151313
151323
151325
151360
151364
151365
151368
151388
151395
151396
151397
151398
151424
151425
151426
151429
151430
151435
151436
151437
151442
151452
151453
151454
151459
151500
151516
151518
151533
151534
151555
151585
151597
151614
151615
151616
151621
151632
151636
151637
151647
151648
151649
151650
151654
151655
151668
151702
151716
151717
151739
151745
151775
151800
151824
151825
151826
151844
151868
151869
151896
151910
151918
151919
151920
151924
151925
151954
151956
151957
152011
152015
152164
152187
152196
152198
152199
152203
152207
152208
152209
152250
152256
152263
152264
152266
152321
152323
152324
152325
152360
152368
152370
152371
152372
152373
152374
152432
152458
152521
152522
152553
152600
152620
152636
152637
152638
152639
152641
152642
152678
152729
152730
152752
152753
152757
152760
152832
152833
152834
152835
152837
152838
152839
152840
152844
152845
152846
152847
152953
152954
152965
152967
152991
152994
152995
153000
153030
153048
153088
153089
153095
153124
153145
153146
153157
153164
153165
153168
153185
153186
153200
153233
153319
153320
153333
153348
153353
153365
153403
153404
153429
153490
153508
153519
153520
153524
153535
153542
153629
153652
153653
153654
153663
153668
153686
153689
153692
153705
153731
153768
153794
153799
153800
153818
153845
153847
153848
153851
153888
153994
154156
154157
154176
154242
154243
154256
154317
154318
154345
154349
154354
154355
154397
154424
154426
154427
154473
154478
154507
154518
154526
154529
154530
154534
154535
154557
154582
154583
154584
154586
154589
154598
154629
154642
154657
154669
154703
154723
154731
154744
154773
154827
154878
154901
154905
154906
154907
154953
154980
154982
154998
155004
155005
155034
155035
155092
155094
155183
155196
155197
155239
155245
155282
155295
155310
155311
155312
155328
155356
155362
155363
155364
155365
155367
155368
155369
155400
155435
155443
155477
155491
155497
155544
155561
155562
155582
155583
155607
155640
155641
155651
155666
155670
155672
155693
155724
155782
155795
155796
155842
155853
155870
155917
155921
155960
155991
156017
156025
156033
156034
156037
156058
156074
156075
156133
156189
156226
156234
156243
156248
156249
156250
156251
156252
156319
156349
156354
156362
156367
156396
156409
156411
156415
156424
156478
156481
156491
156492
156521
156549
156555
156559
156586
156592
156593
156607
156608
156609
156610
156630
156634
156657
156670
156763
156764
156765
156766
156767
156770
156784
156795
156832
156835
156836
156838
156846
156866
156888
156890
156892
156900
156945
156946
156947
156948
156951
156999
157012
157017
157018
157037
157045
157052
157055
157106
157141
157154
157242
157247
157269
157350
157364
157386
157388
157394
157514
157518
157523
157524
157542
157548
157549
157551
157598
157661
157730
157755
157878
157879
157881
157887
157908
157922
157923
157925
157943
157967
157968
158005
158021
158023
158032
158033
158043
158077
158078
158110
158112
158116
158138
158150
158154
158155
158169
158170
158171
158172
158213
158214
158226
158229
158233
158261
158314
158319
158361
158387
158394
158408
158412
158413
158414
158423
158457
158496
158554
158557
158560
158571
158572
158590
158626
158631
158634
158758
158760
158919
158921
158927
158929
158933
158939
158940
158941
158944
158945
158951
158952
158954
158955
158957
158958
158959
158960
158961
158962
158970
158977
158983
158984
158988
158989
158995
158996
158997
158998
159014
159024
159025
159030
159031
159032
159036
159038
159041
159042
159045
159055
159062
159066
159070
159077
159079
159080
159087
159089
159090
159100
159108
159118
159127
159128
159139
159152
159153
159154
159155
159185
159201
159203
159204
159205
159211
159212
159213
159214
159244
159247
159261
159262
159264
159265
159271
159278
159279
159281
159283
159284
159285
159288
159289
159304
159309
159310
159311
159312
159318
159319
159330
159343
159352
159356
159363
159366
159369
159379
159381
159382
159383
159384
159412
159413
159414
159416
159421
159440
159459
159460
159471
159472
159473
159475
159476
159477
159478
159496
159503
159504
159505
159510
159511
159512
159513
159516
159526
159527
159532
159534
159535
159536
159537
159539
159546
159560
159563
159564
159565
159566
159569
159570
159571
159572
159596
159597
159598
159599
159600
159604
159605
159606
159609
159619
159621
159622
159624
159634
159641
159642
159643
159654
159655
159679
159680
159682
159684
159687
159702
159705
159708
159709
159710
159712
159713
159714
159715
159725
159726
159729
159730
159731
159732
159733
159734
159743
159744
159745
159746
159747
159748
159749
159752
159753
159754
159761
159773
159774
159775
159776
159779
159810
159814
159815
159817
159820
159821
159822
159823
159831
159853
159854
159855
159856
159861
159862
159864
159874
159877
159881
159882
159884
159885
159886
159887
159888
159905
159906
159907
159910
159912
159913
159914
159915
159922
159923
159924
159925
159926
159927
159929
159930
159932
159933
159934
159935
159936
159937
159939
159945
159951
159963
159966
159967
159968
159969
159988
159990
159991
160001
160012
160015
160023
160024
160025
160027
160028
160052
160055
160068
160073
160094
160101
160102
160103
160104
160105
160106
160107
160113
160138
160142
160157
160158
160185
160186
160187
160188
160189
160190
160191
160197
160198
160202
160209
160212
160213
160214
160216
160217
160218
160227
160232
160233
160236
160246
160249
160264
160267
160278
160284
160295
160297
160325
160330
160331
160336
160345
160347
160360
160362
160370
160371
160377
160378
160379
160380
160381
160382
160383
160384
160385
160398
160401
160403
160406
160407
160408
160409
160431
160432
160433
160435
160436
160437
160459
160460
160466
160468
160474
160475
160476
160478
160479
160502
160503
160524
160526
160540
160541
160566
160593
160601
160602
160603
160604
160605
160607
160611
160614
160630
160631
160632
160633
160636
160639
160644
160650
160656
160657
160682
160689
160690
160691
160700
160703
160714
160715
160733
160742
160747
160748
160749
160750
160773
160774
160779
160780
160781
160788
160789
160798
160799
160801
160802
160803
160804
160825
160826
160842
160869
160886
160887
160899
160900
160912
160913
160916
160977
161004
161043
161044
161045
161049
161050
161054
161058
161059
161067
161068
161089
161099
161104
161105
161120
161121
161122
161123
161124
161125
161127
161136
161153
161171
161193
161194
161195
161196
161197
161209
161224
161225
161226
161227
161228
161236
161237
161241
161242
161246
161248
161249
161250
161251
161252
161255
161256
161280
161283
161327
161332
161334
161335
161337
161361
161362
161364
161365
161366
161367
161371
161373
161374
161375
161376
161377
161378
161379
161380
161381
161383
161384
161387
161388
161394
161395
161397
161398
161399
161400
161406
161407
161408
161419
161420
161442
161444
161445
161446
161456
161457
161462
161466
161468
161469
161470
161471
161474
161503
161504
161505
161507
161508
161514
161515
161517
161518
161539
161540
161547
161548
161549
161550
161551
161552
161553
161554
161555
161559
161560
161561
161563
161564
161567
161580
161581
161582
161583
161584
161585
161586
161588
161609
161611
161612
161613
161617
161618
161619
161620
161621
161624
161625
161626
161630
161631
161636
161639
161666
161667
161668
161669
161671
161672
161674
161676
161681
161682
161683
161689
161691
161735
161736
161737
161739
161740
161741
161746
161747
161748
161749
161759
161760
161764
161767
161768
161772
161779
161780
161781
161782
161783
161784
161789
161790
161791
161801
161803
161804
161805
161806
161818
161819
161836
161837
161838
161839
161843
161879
161880
161891
161913
161917
161918
161919
161921
161923
161924
161926
161927
161930
161931
161932
161941
161949
161975
162005
162023
162076
162077
162098
162099
162101
162127
162128
162139
162158
162178
162179
162180
162181
162182
162216
162254
162256
162258
162262
162263
162264
162265
162266
162267
162268
162269
162279
162280
162281
162282
162283
162284
162285
162327
162328
162331
162342
162345
162349
162368
162372
162383
162388
162389
162399
162400
162401
162447
162448
162450
162466
162467
162468
162470
162471
162498
162500
162503
162505
162508
162511
162512
162513
162514
162515
162516
162517
162518
162538
162539
162540
162541
162571
162572
162573
162574
162575
162587
162588
162589
162591
162635
162636
162638
162639
162640
162641
162645
162646
162655
162656
162657
162658
162659
162660
162661
162664
162665
162666
162668
162677
162678
162679
162680
162681
162682
162689
162691
162699
162702
162703
162710
162715
162717
162750
162763
162765
162775
162778
162800
162803
162804
162805
162811
162840
162844
162846
162847
162848
162852
162853
162854
162875
162876
162889
162912
162919
162946
162947
162948
162950
162951
162953
162954
162957
162958
162960
162961
162962
162978
163029
163031
163047
163055
163057
163084
163085
163092
163104
163106
163107
163111
163113
163122
163125
163127
163128
163129
163131
163132
163133
163134
163135
163136
163138
163140
163141
163142
163143
163144
163145
163157
163177
163182
163183
163206
163211
163212
163214
163216
163217
163222
163223
163224
163225
163226
163227
163228
163232
163233
163240
163241
163243
163244
163245
163246
163254
163261
163274
163275
163276
163277
163280
163295
163303
163308
163309
163310
163311
163312
163322
163325
163326
163361
163362
163363
163364
163385
163396
163401
163402
163411
163412
163413
163414
163415
163416
163417
163418
163425
163426
163431
163438
163439
163440
163441
163472
163474
163509
163510
163511
163512
163513
163519
163520
163523
163524
163525
163526
163527
163528
163529
163531
163532
163540
163541
163549
163558
163571
163572
163574
163578
163579
163580
163583
163585
163602
163603
163604
163605
163607
163608
163612
163613
163614
163616
163617
163618
163619
163620
163624
163640
163641
163642
163648
163649
163653
163655
163657
163658
163659
163704
163705
163706
163709
163711
163725
163727
163728
163741
163744
163749
163750
163751
163752
163753
163754
163756
163759
163760
163761
163790
163802
163803
163804
163805
163809
163810
163811
163812
163813
163816
163817
163819
163820
163821
163822
163826
163827
163844
163858
163860
163877
163879
163880
163881
163883
163887
163888
163889
163890
163891
163892
163893
163894
163895
163896
163897
163898
163899
163919
163920
163921
163922
163923
163924
163925
163926
163937
163942
163943
163944
163945
163946
163947
163948
163949
163950
163974
163975
163977
163978
163979
163980
163981
163986
163987
163991
163994
163995
163998
164000
164001
164002
164003
164006
164009
164010
164011
164012
164016
164019
164020
164037
164038
164043
164048
164053
164054
164058
164059
164060
164061
164063
164064
164078
164084
164088
164093
164094
164097
164098
164099
164100
164125
164151
164153
164154
164156
164159
164160
164174
164175
164228
164229
164238
164239
164240
164241
164249
164256
164260
164265
164266
164267
164268
164285
164295
164298
164299
164300
164305
164306
164310
164336
164360
164361
164362
164363
164364
164366
164367
164391
164392
164395
164396
164397
164422
164424
164425
164471
164483
164486
164487
164488
164489
164491
164494
164507
164511
164513
164515
164516
164517
164550
164572
164573
164574
164575
164576
164591
164592
164595
164598
164599
164600
164601
164602
164603
164605
164606
164607
164618
164619
164624
164635
164642
164663
164675
164682
164685
164686
164687
164689
164692
164709
164713
164718
164721
164728
164729
164730
164733
164735
164736
164738
164749
164751
164759
164762
164763
164764
164767
164769
164809
164810
164814
164819
164820
164821
164822
164823
164824
164825
164826
164842
164844
164849
164851
164854
164855
164856
164858
164859
164862
164865
164866
164867
164870
164871
164872
164874
164875
164877
164881
164917
164918
164919
164920
164921
164922
164923
164926
164927
164928
164947
164952
164954
164962
164963
164964
164966
164968
164971
164974
164980
164983
164984
164985
164986
164987
165017
165018
165019
165031
165032
165038
165066
165075
165076
165083
165084
165085
165102
165109
165145
165153
165157
165160
165173
165174
165175
165176
165178
165179
165180
165181
165183
165184
165185
165186
165188
165190
165191
165193
165200
165203
165204
165205
165223
165234
165241
165242
165243
165260
165261
165262
165263
165264
165265
165268
165271
165272
165273
165274
165275
165276
165286
165288
165289
165306
165307
165311
165319
165320
165321
165322
165323
165324
165325
165329
165334
165336
165343
165344
165353
165364
165369
165371
165374
165375
165376
165381
165390
165391
165406
165411
165412
165432
165433
165456
165464
165466
165476
165477
165485
165491
165492
165501
165517
165534
165552
165553
165554
165562
165563
165568
165569
165573
165575
165578
165595
165611
165612
165623
165624
165626
165627
165628
165649
165650
165651
165656
165659
165660
165661
165662
165673
165725
165736
165740
165752
165753
165754
165755
165758
165759
165776
165777
165798
165802
165814
165829
165847
165850
165853
165854
165862
165863
165864
165866
165886
165889
165891
165893
165894
165895
165909
165910
165911
165914
165916
165917
165921
165922
165923
165937
165938
165944
165947
165948
165949
165950
165952
165971
165976
165977
165987
165988
165989
165990
166000
166010
166011
166020
166022
166023
166024
166025
166029
166038
166039
166045
166046
166047
166048
166049
166058
166059
166060
166061
166062
166063
166064
166065
166066
166071
166089
166104
166123
166127
166133
166134
166135
166136
166137
166138
166139
166140
166141
166142
166143
166145
166153
166155
166156
166157
166160
166161
166165
166171
166174
166176
166177
166178
166179
166180
166189
166190
166191
166192
166193
166194
166212
166214
166215
166216
166224
166225
166228
166232
166233
166249
166251
166252
166253
166254
166259
166260
166261
166278
166279
166280
166307
166308
166313
166314
166315
166317
166318
166319
166321
166322
166329
166331
166332
166333
166334
166356
166357
166370
166376
166377
166378
166382
166392
166393
166394
166395
166397
166398
166400
166407
166408
166413
166435
166436
166442
166526
166527
166528
166529
166530
166531
166532
166533
166537
166538
166539
166540
166541
166542
166543
166544
166545
166560
166561
166569
166570
166571
166604
166605
166606
