# Supplementary material for: Structure, thermodynamics, and rearrangement mechanisms in gold clusters—insights from the energy landscapes framework
Source: Nanoscale. 2017 Dec 15;10(4):2004–16. doi: 10.1039/c7nr07123j (PMC5901115; doi:10.1039/c7nr07123j)
Supplement: Supplementary file 1 [file NR-010-C7NR07123J-s001.zip › d-graphs/85_Au/min.fcc]

000087
000088
000205
000207
000208
000212
000213
000215
000217
000218
000274
000275
000276
000494
001111
001112
001115
001203
001242
001243
001244
001245
001246
001248
001249
001250
001251
001267
001342
001343
001344
001345
001346
001348
001354
001502
001503
001735
001736
001737
001738
002047
002206
002242
002379
002381
002382
002383
002384
002385
002387
002388
002389
002608
002680
002681
002682
002701
002702
002703
002826
002827
002992
002993
003009
003011
003038
003073
003074
003081
003082
003083
003084
003267
003268
003269
003294
003295
003297
003298
003299
003531
003532
003541
003542
003543
003547
003609
003611
003612
003812
003860
003861
003862
003871
003872
003873
003874
003875
003876
003877
003936
003937
003938
003975
003981
003982
003983
003984
004029
004030
004031
004032
004034
004036
004233
004235
004240
004244
004245
004306
004307
004308
004309
004310
004422
004423
004425
004426
004427
004428
004429
004430
004440
004510
004512
004513
004563
004568
004574
004575
004576
004577
004578
004579
004580
004583
004584
004680
004681
004826
004827
004949
004950
004951
004952
005070
005106
005158
005184
005208
005209
005210
005211
005213
005214
005215
005218
005219
005220
005221
005222
005223
005224
005225
005226
005227
005340
005341
005342
005346
005608
005609
005610
005649
005751
005752
005753
005754
005757
007354
007491
007984
008402
008405
008406
008407
008409
008412
008414
009679
009689
009690
009691
009746
010108
010532
010579
010580
010616
010617
010618
010659
010664
010665
010916
010917
011009
011010
011011
011012
011013
011014
011015
011016
011017
011018
011019
011020
011117
011231
011677
011766
011767
011768
011890
011891
011894
012174
012177
012179
012625
012626
012627
012628
012629
012630
012763
012764
012765
012769
012772
012773
012812
012815
012816
012817
012947
012948
012949
013120
013121
013415
013464
013465
013466
013467
013468
013831
014374
014375
014376
014377
015105
015106
015107
015108
015109
015110
015111
015112
015113
015116
015117
015450
015451
015452
015453
015656
015657
015794
016172
016173
016373
016509
016510
016511
016512
016590
016610
016611
016699
016764
016765
016771
017449
017450
017882
017990
017991
018054
018055
018201
018203
018213
018244
018315
018349
018494
018495
018497
018498
018499
018500
018576
018603
019164
019165
019166
019167
019168
019174
019251
019253
019286
019288
019320
019321
019322
019323
019324
019949
020101
020102
020103
020105
020107
020179
020181
020344
020345
020346
020347
020348
020500
021371
021372
021818
021872
021873
021874
021976
022295
022313
022314
022315
022316
022445
022604
022900
022902
022903
022904
022905
022906
022931
022932
022933
022934
022960
023118
023119
023222
023223
023224
023372
023373
023374
023385
023387
023409
023526
023527
023528
023529
023530
023531
023532
023533
023662
023936
023937
023938
024219
024261
024265
024266
024267
024269
024270
024273
024274
024276
024277
024278
024299
024300
024301
024302
024303
024304
024305
024306
024307
024928
024932
024935
024940
024948
024950
025211
025314
025315
025576
025577
026149
026150
026151
026179
026380
026381
026844
026845
026846
027102
027716
027717
027718
027719
028605
028607
029572
029573
029847
029848
029915
029916
029917
029918
029919
029922
029923
029924
029937
029939
029992
030425
030457
030581
030869
030940
031114
031116
031223
031224
031225
031226
031227
031378
032087
032167
032612
032615
033118
033121
033122
033255
033717
033719
033720
033769
033770
034047
034381
034382
034473
034632
035193
035194
035471
035472
035473
035476
035477
035866
035867
036693
037218
037219
037220
037226
037487
037651
037754
037871
038034
038035
038036
038038
038335
038727
038728
038729
038730
038731
038732
038935
038937
039399
039400
039401
039545
039549
039550
039551
040235
040237
040238
040239
040240
040954
040955
041008
041083
041308
041309
041359
041361
041362
041363
041364
041365
041829
041830
041831
041832
042024
042025
042026
042029
042030
042048
042049
042144
042145
042146
042147
042148
042149
042178
042371
042533
042628
042629
042987
042988
042989
042990
042991
042992
042993
042994
043306
043307
043308
043309
043406
043407
043408
043650
043711
043832
044471
044473
044474
044477
044663
044664
044694
044695
044697
044698
044699
044700
044743
044744
044745
044747
044920
044924
044925
044926
044927
045539
045670
046009
046870
046871
046875
046876
046877
047351
047352
047353
048278
048279
048280
048283
048284
048319
048755
048756
048757
048758
048921
048922
048923
048924
048925
048926
049244
049257
049258
049281
049457
049563
049981
049982
050456
050457
050557
050568
050569
050570
050571
050585
050600
050601
050602
050603
051170
051173
051175
051497
051498
051528
051529
051530
051741
052059
052060
052061
052119
052120
052121
052122
052123
052124
052125
052321
052322
052323
052325
052326
052402
052403
052404
052621
052622
052623
052624
053062
053463
053847
053848
053849
053850
054572
054573
055114
055115
055508
055600
055601
055602
055603
057211
057212
057213
058847
058848
059170
059171
059172
059173
059174
059371
059736
059737
059738
059739
059921
059922
060094
060095
060096
060097
060098
060118
060119
060120
060121
060499
061216
061217
061222
061223
061754
062946
062947
063048
063049
063070
063490
063491
064756
064973
064974
064975
065289
065290
065323
065324
065325
065327
066325
066326
066327
066328
066343
066344
066350
066351
066352
066563
066564
066566
067418
067419
067525
067810
067944
067946
067947
067948
067957
067958
067959
068361
069842
070047
071727
071728
071958
071959
071974
072429
072430
072431
072688
072689
073001
073004
073005
073372
073381
073474
073482
073629
073635
074325
074920
075314
076927
079069
079671
079672
079673
079719
080521
080522
080528
080529
080588
080589
081383
081426
081428
081429
081430
081442
081541
081672
081673
082088
082103
082641
083846
083848
083973
083980
084462
085464
085465
089996
090124
091256
091835
092324
092325
092408
092460
092707
092708
093085
093086
093087
093088
093089
093325
093326
093327
093328
093329
093330
093331
093503
093540
093541
093543
093544
093565
093616
093617
093618
094198
094199
094200
094201
095294
095299
095300
095301
095302
095303
095611
095656
096930
097165
097358
097359
097361
097362
098621
098622
098623
102145
102146
102929
103159
103160
103189
103203
103267
103268
103780
103781
103782
103783
104157
104158
104159
104160
104161
104162
104163
104462
104463
104464
104465
105440
105442
105443
105699
106281
106282
106284
107536
108247
108248
109283
109284
109296
109634
109635
109639
109640
109641
109642
109647
109696
109737
110377
110409
110944
111019
111020
111230
111231
111803
111804
111805
111897
111898
112059
112060
112061
112065
112470
112471
112704
112705
112706
112707
113506
113842
113864
113886
113888
113986
114251
114252
114457
114458
114459
114460
114461
114462
114667
114668
114814
114816
114852
114854
114855
115143
115176
115269
115459
115488
115489
116064
116224
116225
117221
117222
117223
117493
117631
117687
117688
117745
119129
119130
119131
119132
119303
119304
119417
119537
119705
119707
119708
119709
119710
119711
119944
120433
120434
120596
120597
121058
121061
121062
121064
121079
121331
121363
121364
121489
121490
121491
121549
121706
121708
121709
121801
121802
121836
121881
121882
121883
121884
121885
121889
121890
121891
121986
121987
121988
121989
122010
122011
122063
122064
122068
122069
122070
122071
122361
122366
122414
122938
122940
123454
123455
123497
123498
123499
123500
123501
123578
123579
123580
123581
123654
123738
123741
124066
124068
124069
124310
124515
124516
124517
124586
124587
124589
124590
124673
124674
124675
124677
124678
124827
124968
125224
125360
125560
125633
125634
125635
125636
125811
125900
125909
126228
126537
128481
128482
128483
128484
128485
128486
128487
128596
129423
129634
129635
129636
129967
129968
129969
130186
130188
130189
130190
130191
130218
130219
130220
130349
130350
130693
130705
130939
130941
130942
131100
131191
131193
131290
131379
131382
132064
132065
132066
132106
132107
132108
132497
132975
132976
133041
133605
133621
133875
133876
133877
133878
133879
134049
134309
134338
134555
134559
135335
136812
136813
140560
140564
140565
141102
141207
141708
141863
141864
141968
141969
141970
141971
141972
142029
142030
142382
147216
147217
147305
147452
147453
147454
147455
147513
147514
147583
147995
147996
147997
147998
149370
149371
149372
149373
149374
149375
150815
150827
150829
151669
153037
153076
153170
153201
153202
153203
153208
153211
153212
153213
153214
153219
153222
153450
153451
153452
153484
153502
153697
153698
153699
153743
153744
153745
153748
153782
153783
154091
154092
154093
154095
154096
154097
154099
154100
154104
154105
154106
154107
154108
154109
154110
154321
154324
154325
154327
154485
154736
154755
154846
154847
154848
155018
155019
155020
155021
155030
155031
155038
155039
155041
155123
155167
155199
155200
155261
155313
155314
155372
155374
155507
155508
155569
155576
155577
155620
155621
155622
155624
155625
155633
155635
155638
155676
155677
155707
155770
155772
155773
155774
155939
155948
155950
155951
155954
156040
156041
156042
156095
156120
156121
156122
156124
156125
156126
156127
156128
156129
156130
156214
156276
156277
156278
156279
156280
156281
156282
156283
156284
156285
156286
156287
156288
156304
156332
156333
156334
156380
156386
156387
156388
156389
156390
156391
156392
156461
156496
156546
156547
156550
156561
156584
156598
156727
156733
156735
156998
157015
157034
157174
157228
157229
157230
157231
157232
157233
157262
157266
157345
157346
157405
157406
157440
157441
157442
157443
157444
157445
157446
157447
157448
157493
157496
157504
157509
157576
157577
157582
157584
157604
157637
157638
157639
157647
157649
157675
157676
157680
157681
157682
157683
157694
157695
157696
157900
157903
157904
157905
157906
157934
157935
157936
157937
157938
157939
157940
157990
158060
158061
158062
158063
158250
158430
158431
158439
158440
158487
158615
158616
158898
162232
162233
163854
