# Supplementary material for: Structure, thermodynamics, and rearrangement mechanisms in gold clusters—insights from the energy landscapes framework
Source: Nanoscale. 2017 Dec 15;10(4):2004–16. doi: 10.1039/c7nr07123j (PMC5901115; doi:10.1039/c7nr07123j)
Supplement: Supplementary file 1 [file NR-010-C7NR07123J-s001.zip › d-graphs/85_Au/min.hcp]

021783
021788
021789
021790
022056
022057
022058
025131
025132
025133
025141
025859
029616
029617
029618
041780
044115
044116
044118
058408
058413
060481
060482
060483
060484
061388
061544
063599
063600
063601
063602
063603
065154
076302
076303
076304
076305
079462
079463
079464
157627
157629
