# Supplementary material for: Structure, thermodynamics, and rearrangement mechanisms in gold clusters—insights from the energy landscapes framework
Source: Nanoscale. 2017 Dec 15;10(4):2004–16. doi: 10.1039/c7nr07123j (PMC5901115; doi:10.1039/c7nr07123j)
Supplement: Supplementary file 1 [file NR-010-C7NR07123J-s001.zip › d-graphs/85_Au/min.twi]

000001
000006
000007
000008
000009
000010
000011
000012
000013
000015
000016
000017
000021
000022
000023
000052
000064
000065
000082
000085
000086
000097
000098
000099
000100
000101
000118
000130
000150
000158
000159
000160
000162
000163
000184
000185
000204
000206
000214
000216
000252
000266
000267
000268
000269
000270
000271
000272
000273
000277
000278
000281
000282
000283
000284
000285
000286
000287
000288
000292
000301
000311
000312
000327
000328
000329
000330
000332
000385
000386
000387
000420
000422
000423
000424
000435
000436
000452
000493
000497
000498
000499
000500
000503
000504
000505
000506
000507
000508
000542
000653
000654
000679
000680
000681
000682
000721
000745
000747
000748
000749
000750
000764
000800
000801
000802
000824
000831
000832
000838
000839
000840
000893
000936
000978
001064
001066
001067
001103
001104
001106
001107
001108
001109
001110
001113
001116
001120
001121
001122
001125
001126
001127
001154
001156
001157
001195
001196
001197
001198
001199
001200
001201
001202
001205
001206
001208
001236
001237
001241
001252
001265
001299
001300
001339
001340
001341
001349
001350
001351
001353
001355
001356
001357
001373
001374
001462
001481
001496
001497
001498
001501
001626
001631
001633
001635
001637
001638
001663
001664
001681
001692
001695
001696
001698
001699
001722
001723
001724
001725
001734
001739
001740
001743
001751
001752
001753
001754
001755
001756
001758
001802
001803
001830
001831
001832
001833
001834
001835
001836
001838
001839
001840
001851
001852
001853
001854
001856
001857
001863
001864
001893
001894
001984
002009
002010
002034
002046
002048
002049
002080
002089
002090
002091
002092
002094
002122
002130
002131
002132
002133
002134
002135
002157
002158
002159
002162
002163
002164
002166
002167
002168
002169
002170
002171
002172
002173
002181
002207
002209
002211
002223
002233
002234
002235
002240
002241
002243
002244
002288
002289
002345
002346
002347
002367
002368
002369
002370
002371
002380
002390
002391
002392
002393
002409
002410
002411
002412
002413
002414
002415
002420
002504
002546
002554
002578
002579
002581
002604
002606
002607
002609
002610
002652
002667
002676
002693
002697
002700
002704
002705
002706
002722
002723
002731
002732
002754
002755
002757
002758
002761
002763
002767
002768
002769
002820
002821
002822
002823
002824
002825
002828
002829
002830
002831
002832
002833
002834
002835
002839
002840
002841
002843
002844
002845
002846
002847
002889
002890
002891
002892
002893
002894
002895
002898
002900
002901
002902
002914
002915
002979
002980
002982
002987
002990
003004
003005
003006
003007
003008
003010
003012
003025
003027
003028
003029
003032
003033
003034
003035
003036
003037
003040
003041
003043
003044
003045
003046
003047
003048
003049
003050
003051
003052
003070
003075
003076
003077
003089
003102
003103
003104
003105
003106
003107
003108
003109
003110
003169
003170
003196
003197
003210
003211
003212
003213
003214
003215
003218
003237
003240
003241
003242
003244
003246
003260
003261
003262
003263
003265
003266
003270
003271
003272
003293
003296
003300
003301
003302
003303
003304
003310
003311
003329
003350
003368
003379
003403
003424
003425
003426
003487
003504
003505
003526
003530
003535
003537
003538
003539
003540
003544
003545
003546
003566
003574
003579
003605
003606
003607
003608
003610
003618
003619
003650
003651
003654
003655
003656
003657
003658
003659
003660
003661
003796
003797
003798
003800
003811
003818
003819
003820
003821
003824
003825
003826
003827
003828
003831
003834
003835
003865
003866
003867
003868
003869
003870
003881
003924
003926
003927
003928
003929
003930
003931
003932
003933
003934
003935
003940
003941
003943
003944
003973
003974
003976
003977
003978
003985
003994
003995
003997
003998
003999
004000
004001
004002
004003
004004
004006
004007
004009
004026
004027
004028
004033
004035
004037
004038
004042
004084
004115
004116
004117
004132
004133
004134
004157
004158
004159
004160
004161
004162
004163
004164
004165
004183
004186
004187
004188
004195
004196
004197
004198
004206
004207
004212
004229
004234
004236
004237
004238
004239
004277
004278
004279
004303
004305
004311
004313
004314
004315
004416
004420
004421
004424
004431
004432
004433
004434
004437
004438
004439
004447
004448
004449
004450
004453
004506
004507
004508
004509
004511
004532
004535
004536
004537
004538
004567
004573
004582
004612
004643
004655
004656
004657
004658
004661
004675
004676
004682
004710
004711
004791
004792
004801
004818
004819
004823
004824
004825
004833
004834
004835
004836
004837
004839
004840
004841
004901
004918
004937
004938
004939
004940
004941
004942
004946
004947
004948
004978
004979
004981
004982
004983
004984
004985
004986
004987
004988
004989
004991
005026
005028
005029
005030
005031
005033
005034
005035
005067
005068
005069
005074
005076
005077
005101
005102
005155
005156
005157
005179
005180
005181
005185
005186
005187
005205
005206
005207
005212
005216
005217
005253
005255
005257
005258
005259
005269
005271
005272
005273
005274
005275
005291
005293
005329
005330
005331
005332
005335
005336
005337
005338
005339
005442
005455
005456
005457
005458
005459
005460
005493
005500
005536
005537
005540
005541
005542
005543
005544
005545
005548
005573
005574
005577
005578
005604
005605
005606
005638
005639
005645
005646
005647
005648
005650
005651
005652
005664
005665
005691
005692
005695
005698
005699
005700
005702
005705
005723
005743
005745
005746
005747
005748
005749
005750
005755
005756
005758
005759
005760
005762
005763
005764
005766
005767
005768
005769
005770
005771
005772
005773
005774
005775
005776
005781
005782
005783
005784
005799
005842
005846
005847
005848
005849
005866
005878
005907
005908
005909
005910
005911
005912
005913
005914
005915
005917
005922
005923
005924
005931
005955
005956
005967
005969
005971
005972
005986
005987
005988
005990
005991
005993
005994
005995
005996
005997
005998
006019
006020
006021
006022
006023
006024
006025
006026
006027
006048
006049
006050
006051
006090
006091
006092
006101
006102
006114
006115
006132
006133
006134
006135
006141
006143
006144
006147
006148
006149
006150
006151
006152
006153
006154
006155
006156
006157
006159
006160
006236
006237
006238
006239
006240
006242
006243
006244
006245
006246
006247
006248
006249
006250
006251
006252
006253
006255
006256
006269
006303
006304
006305
006329
006330
006331
006332
006333
006334
006339
006340
006341
006344
006447
006448
006505
006506
006508
006509
006510
006511
006512
006529
006530
006591
006595
006619
006720
006721
006722
006723
006724
006725
006726
006727
006739
006780
006782
006783
006785
006786
006787
006788
006789
006790
006791
006792
006793
006794
006795
006797
006798
006799
006800
006802
006803
006840
006842
006844
006845
006846
006848
006849
006850
006851
006857
006862
006863
006864
006865
006869
006870
006871
006872
006873
006874
006875
006876
006877
006878
006879
006880
006884
006885
006909
006984
007005
007010
007011
007012
007092
007093
007119
007120
007122
007124
007125
007126
007127
007169
007172
007173
007174
007217
007218
007219
007220
007221
007224
007225
007227
007228
007230
007231
007232
007233
007234
007235
007236
007237
007238
007239
007301
007302
007345
007369
007403
007404
007407
007409
007410
007411
007412
007485
007486
007536
007559
007671
007672
007676
007677
007678
007679
007680
007681
007682
007683
007684
007685
007686
007687
007693
007706
007707
007727
007728
007729
007750
007793
007806
007807
007808
007811
007812
007813
007815
007816
007820
007821
007822
007823
007824
007825
007826
007827
007828
007829
007915
007916
007979
007980
007983
007988
007989
007990
008035
008036
008103
008126
008127
008142
008152
008157
008158
008160
008294
008295
008296
008297
008385
008386
008401
008403
008404
008408
008410
008411
008413
008415
008450
008453
008461
008462
008470
008474
008475
008488
008489
008494
008521
008522
008545
008546
008549
008552
008553
008600
008601
008637
008671
008679
008712
008714
008720
008721
008722
008726
008728
008729
008730
008731
008732
008733
008734
008761
008762
008790
008791
008792
008799
008800
008816
008817
008820
008866
008867
008929
008930
008939
008941
008942
008953
008957
008968
008985
008986
008988
008989
009033
009099
009100
009101
009102
009103
009115
009116
009117
009163
009164
009165
009173
009213
009214
009217
009218
009245
009246
009250
009253
009255
009256
009260
009264
009362
009363
009364
009425
009432
009433
009435
009436
009437
009445
009471
009491
009492
009493
009519
009520
009617
009650
009669
009670
009677
009678
009681
009683
009684
009686
009687
009688
009692
009743
009744
009745
009837
009906
009907
009910
010033
010046
010067
010068
010070
010071
010106
010107
010109
010110
010145
010149
010152
010247
010297
010316
010318
010353
010355
010356
010357
010358
010359
010381
010382
010383
010386
010400
010401
010421
010422
010423
010424
010425
010456
010514
010519
010520
010521
010522
010523
010525
010527
010533
010534
010536
010537
010538
010540
010541
010542
010543
010544
010545
010546
010556
010557
010558
010559
010560
010561
010562
010573
010575
010576
010577
010578
010581
010583
010585
010587
010589
010590
010591
010592
010594
010595
010596
010600
010614
010615
010622
010623
010624
010660
010661
010662
010663
010666
010668
010669
010762
010767
010768
010770
010771
010772
010773
010774
010775
010776
010779
010780
010781
010796
010797
010798
010799
010828
010832
010833
010834
010838
010839
010841
010848
010876
010877
010878
010879
010880
010983
010984
010994
011000
011001
011002
011007
011008
011027
011028
011106
011120
011155
011157
011158
011159
011173
011175
011176
011177
011180
011194
011197
011254
011261
011264
011265
011405
011466
011467
011468
011474
011475
011489
011490
011493
011510
011511
011512
011513
011516
011517
011605
011607
011614
011615
011616
011618
011619
011620
011621
011622
011625
011626
011634
011660
011670
011671
011672
011673
011674
011675
011676
011694
011724
011725
011726
011769
011774
011777
011779
011780
011783
011784
011785
011786
011787
011788
011809
011811
011812
011815
011818
011819
011822
011823
011824
011834
011835
011836
011837
011838
011839
011840
011841
011844
011867
011868
011869
011871
011873
011889
011892
011895
011896
011897
011898
011899
011900
011901
011902
011903
011904
011905
011909
011910
011933
011934
011935
011936
011937
011938
011940
011942
011943
011944
011952
011953
011954
011955
011956
011957
011958
011959
011960
011961
011962
011963
011964
012030
012047
012054
012055
012063
012064
012065
012066
012067
012068
012069
012070
012071
012073
012074
012075
012076
012077
012078
012133
012134
012138
012139
012162
012163
012164
012167
012168
012175
012176
012178
012182
012183
012184
012234
012236
012239
012240
012241
012242
012246
012248
012249
012250
012254
012255
012257
012333
012336
012343
012344
012346
012364
012365
012368
012370
012371
012372
012394
012395
012396
012399
012401
012419
012440
012441
012442
012443
012588
012594
012595
012596
012597
012598
012618
012619
012620
012621
012623
012624
012631
012654
012655
012656
012657
012662
012668
012669
012672
012676
012677
012681
012682
012684
012685
012742
012743
012744
012745
012754
012755
012756
012757
012760
012761
012762
012770
012771
012774
012775
012776
012777
012780
012781
012782
012787
012788
012789
012790
012791
012794
012795
012797
012798
012799
012803
012805
012806
012807
012808
012809
012810
012811
012813
012819
012820
012821
012822
012823
012824
012825
012887
012923
012924
012925
012926
012927
012928
012930
012931
012932
012933
012934
012936
012937
012942
012943
012944
012945
012946
012950
012951
012952
012953
012954
012996
012997
013002
013003
013004
013024
013074
013117
013118
013119
013122
013126
013127
013128
013129
013130
013131
013132
013133
013134
013135
013151
013152
013153
013154
013196
013197
013199
013200
013203
013214
013215
013216
013232
013233
013234
013235
013237
013238
013239
013257
013267
013268
013269
013270
013271
013272
013273
013274
013275
013318
013319
013320
013321
013322
013356
013357
013358
013386
013407
013408
013409
013410
013411
013412
013413
013414
013447
013450
013469
013470
013471
013472
013487
013488
013493
013523
013525
013571
013580
013581
013582
013583
013584
013585
013586
013587
013588
013589
013590
013591
013595
013596
013598
013621
013625
013626
013627
013628
013629
013630
013633
013634
013656
013662
013664
013665
013666
013709
013715
013820
013821
013824
013828
013830
013833
013834
013835
013844
013845
013846
013864
013865
013866
013867
013868
013870
013871
013888
013889
013990
013991
013993
013994
013995
013996
013997
014002
014039
014040
014041
014042
014067
014068
014110
014111
014112
014113
014114
014115
014116
014117
014118
014134
014135
014136
014137
014140
014141
014194
014195
014198
014199
014204
014205
014206
014231
014233
014234
014247
014248
014300
014301
014302
014303
014318
014371
014372
014373
014382
014442
014443
014458
014470
014471
014472
014474
014476
014477
014479
014498
014530
014531
014539
014556
014567
014568
014589
014590
014592
014593
014594
014595
014596
014609
014648
014651
014652
014653
014654
014660
014661
014662
014663
014664
014747
014748
014777
014805
014806
014808
014809
014810
014846
014847
014848
014849
014850
014851
014852
014886
014903
014905
014908
014909
014910
014976
014996
015001
015031
015037
015038
015043
015083
015084
015085
015086
015088
015089
015090
015102
015103
015114
015118
015120
015133
015134
015135
015160
015164
015175
015178
015195
015196
015206
015207
015208
015257
015258
015259
015260
015261
015265
015298
015299
015300
015301
015302
015303
015304
015305
015306
015307
015308
015377
015378
015383
015384
015426
015427
015428
015429
015430
015431
015432
015434
015435
015439
015442
015443
015444
015446
015447
015469
015470
015471
015486
015487
015523
015536
015537
015541
015549
015550
015551
015552
015553
015554
015614
015617
015618
015619
015628
015629
015630
015631
015633
015634
015635
015638
015640
015645
015646
015648
015649
015659
015660
015662
015663
015699
015718
015719
015721
015722
015723
015724
015725
015726
015727
015738
015739
015740
015741
015742
015743
015744
015745
015757
015761
015762
015793
015847
015848
015849
015850
015851
015895
015896
015897
015898
015899
015900
015901
015902
015904
015905
015906
015907
015908
015936
015937
015938
015939
015944
015970
016010
016064
016065
016066
016089
016108
016109
016110
016111
016112
016138
016141
016142
016143
016144
016145
016146
016147
016168
016171
016175
016176
016177
016178
016179
016205
016244
016324
016356
016357
016358
016359
016367
016368
016369
016370
016372
016375
016405
016459
016460
016461
016462
016463
016464
016468
016469
016475
016476
016485
016506
016507
016508
016513
016514
016515
016523
016524
016526
016527
016528
016529
016534
016535
016536
016553
016554
016558
016559
016576
016577
016578
016579
016580
016583
016584
016585
016586
016587
016588
016589
016591
016607
016608
016615
016616
016617
016618
016685
016686
016687
016688
016689
016690
016691
016692
016693
016695
016696
016697
016737
016739
016743
016744
016745
016746
016747
016750
016756
016757
016758
016759
016760
016761
016762
016766
016767
016768
016770
016773
016774
016775
016776
016777
016781
016782
016785
016786
016788
016789
016790
016838
016839
016840
016841
016860
016861
016862
016863
016864
016866
016867
016884
016889
016896
016938
016954
016955
016956
016959
016992
016995
016996
016997
017003
017004
017005
017007
017008
017009
017010
017011
017049
017052
017053
017054
017055
017058
017064
017065
017067
017072
017074
017075
017077
017100
017101
017102
017103
017104
017105
017106
017107
017108
017151
017162
017163
017183
017184
017185
017188
017240
017242
017243
017244
017245
017248
017270
017271
017272
017273
017274
017275
017276
017277
017278
017279
017281
017385
017386
017387
017388
017389
017474
017501
017572
017573
017574
017575
017616
017619
017620
017622
017623
017624
017625
017626
017627
017628
017629
017643
017648
017649
017650
017651
017652
017653
017783
017786
017787
017796
017797
017798
017829
017830
017845
017866
017877
017878
017879
017880
017881
017951
017952
017953
017954
017955
017956
017981
017983
017985
017986
018036
018037
018137
018139
018142
018143
018144
018145
018152
018153
018189
018190
018192
018194
018195
018196
018197
018200
018202
018204
018205
018214
018215
018235
018236
018239
018240
018243
018245
018246
018250
018252
018258
018259
018260
018316
018319
018323
018324
018326
018327
018328
018350
018351
018480
018481
018486
018487
018488
018489
018490
018491
018492
018493
018501
018502
018503
018504
018505
018525
018526
018529
018537
018538
018539
018541
018563
018564
018602
018608
018610
018612
018613
018614
018615
018616
018655
018670
018671
018741
018742
018759
018764
018765
018767
018768
018769
018770
018771
018772
018773
018774
018775
018777
018779
018824
018854
018855
018902
018903
018904
018905
018923
018936
018937
018938
018942
018943
018944
018965
019002
019003
019004
019028
019029
019030
019032
019034
019035
019036
019037
019038
019039
019040
019044
019045
019046
019047
019048
019056
019061
019063
019065
019069
019071
019072
019073
019074
019081
019090
019107
019108
019134
019153
019154
019155
019157
019159
019163
019169
019171
019172
019173
019175
019176
019178
019182
019184
019185
019210
019243
019245
019246
019258
019262
019264
019284
019287
019289
019305
019307
019309
019313
019316
019318
019319
019326
019342
019377
019397
019398
019464
019465
019466
019467
019469
019477
019489
019490
019517
019518
019519
019520
019521
019574
019583
019588
019618
019620
019621
019622
019623
019624
019676
019679
019680
019681
019745
019746
019788
019792
019793
019825
019867
019870
019890
019910
019911
019912
019931
019933
019934
019935
019937
019938
019943
019944
019945
019946
019947
019950
019951
019958
019978
019979
019985
019986
019987
019988
019993
019994
020047
020048
020049
020057
020058
020059
020060
020061
020062
020063
020064
020065
020088
020089
020090
020091
020092
020093
020094
020095
020096
020097
020104
020106
020134
020135
020173
020174
020178
020180
020182
020184
020185
020186
020187
020191
020219
020226
020227
020241
020261
020267
020268
020269
020270
020271
020275
020276
020294
020295
020309
020333
020334
020335
020336
020338
020339
020342
020343
020374
020375
020376
020379
020430
020431
020432
020434
020436
020437
020438
020440
020441
020447
020448
020461
020462
020470
020471
020472
020473
020474
020493
020495
020496
020497
020498
020499
020503
020508
020519
020528
020548
020585
020589
020590
020591
020592
020631
020667
020677
020695
020698
020699
020700
020701
020702
020703
020704
020705
020706
020707
020708
020709
020711
020712
020716
020726
020727
020728
020729
020730
020731
020732
020733
020734
020746
020747
020748
020766
020768
020769
020774
020775
020776
020777
020778
020780
020781
020821
020823
020825
020826
020827
020833
020835
020836
020837
020838
020839
020840
020843
020844
020845
020846
020848
020850
020851
020852
020853
020856
020857
020858
020924
020925
020926
020927
020928
020937
020940
020941
020942
020943
020944
020946
020947
020948
020950
020980
021089
021090
021120
021121
021122
021123
021124
021125
021126
021127
021129
021131
021132
021133
021178
021195
021197
021198
021199
021200
021201
021212
021213
021225
021226
021227
021252
021253
021261
021263
021264
021265
021267
021268
021269
021313
021328
021329
021330
021331
021332
021366
021367
021378
021397
021418
021420
021421
021422
021423
021427
021429
021446
021447
021448
021449
021476
021494
021495
021496
021497
021498
021502
021503
021569
021570
021571
021572
021573
021575
021579
021598
021599
021600
021601
021608
021609
021612
021613
021614
021615
021616
021617
021618
021619
021620
021714
021715
021716
021717
021718
021720
021721
021771
021780
021797
021802
021803
021812
021813
021814
021815
021817
021825
021826
021827
021828
021829
021841
021876
021877
021921
021923
021944
021947
021948
021973
021974
021975
021977
021978
021992
021993
021995
021996
021997
021998
021999
022000
022001
022002
022004
022033
022034
022037
022038
022039
022042
022043
022044
022045
022059
022060
022067
022068
022069
022071
022072
022073
022074
022075
022117
022123
022134
022190
022194
022195
022196
022198
022199
022200
022235
022291
022292
022293
022294
022306
022309
022310
022311
022329
022332
022337
022375
022376
022377
022378
022379
022380
022407
022440
022441
022442
022444
022470
022480
022481
022482
022483
022484
022489
022492
022493
022505
022506
022507
022543
022548
022549
022557
022558
022559
022560
022561
022562
022563
022564
022565
022603
022605
022606
022607
022620
022621
022645
022646
022647
022648
022649
022652
022653
022654
022655
022656
022657
022658
022659
022660
022661
022662
022663
022664
022680
022681
022685
022686
022717
022750
022751
022752
022800
022801
022806
022807
022808
022809
022810
022811
022812
022813
022859
022860
022865
022866
022867
022868
022869
022870
022871
022873
022874
022875
022877
022894
022899
022901
022907
022908
022910
022911
022916
022917
022923
022924
022925
022926
022927
022928
022929
022930
022935
022944
022945
022946
022947
022949
022950
022952
022953
022954
022958
022959
022964
022965
022966
022967
022968
022969
022970
022971
022972
022973
022975
022976
022977
022978
022988
022995
022996
022997
022999
023000
023001
023002
023003
023004
023005
023006
023007
023034
023051
023052
023053
023121
023122
023195
023196
023197
023198
023213
023214
023215
023217
023218
023219
023225
023226
023227
023228
023229
023230
023231
023232
023233
023292
023304
023305
023308
023309
023318
023320
023321
023322
023338
023339
023340
023342
023343
023346
023348
023349
023350
023353
023363
023364
023379
023380
023381
023382
023383
023384
023386
023392
023393
023397
023403
023406
023408
023410
023411
023412
023413
023417
023418
023419
023420
023514
023515
023519
023520
023521
023522
023523
023524
023525
023581
023582
023625
023626
023629
023697
023711
023713
023729
023730
023731
023732
023733
023734
023735
023738
023773
023774
023775
023776
023777
023778
023779
023782
023783
023784
023785
023786
023789
023792
023842
023845
023846
023884
023887
023889
023890
023891
023892
023893
023894
023900
023902
023903
023905
023907
023908
023935
023939
023940
023941
023942
023949
023950
023961
023962
023963
023968
023976
023988
024052
024053
024056
024057
024084
024085
024087
024088
024089
024099
024101
024102
024104
024105
024106
024107
024140
024142
024148
024150
024152
024188
024217
024220
024221
024227
024229
024230
024231
024232
024255
024256
024260
024264
024271
024272
024298
024308
024312
024314
024315
024316
024323
024324
024325
024384
024408
024416
024418
024419
024441
024442
024443
024445
024485
024486
024638
024649
024650
024651
024652
024653
024654
024732
024733
024734
024735
024736
024739
024740
024743
024770
024771
024772
024774
024775
024835
024838
024911
024913
024914
024915
024919
024920
024931
024933
024934
024938
024939
024944
024946
024947
024951
024984
024985
024988
025006
025070
025071
025073
025080
025082
025083
025084
025085
025086
025087
025088
025089
025090
025091
025092
025120
025121
025126
025127
025128
025139
025140
025181
025182
025183
025184
025185
025186
025187
025194
025198
025199
025200
025201
025210
025214
025215
025229
025234
025245
025261
025274
025295
025297
025316
025329
025340
025341
025405
025443
025453
025454
025455
025456
025457
025458
025459
025461
025490
025495
025526
025527
025528
025559
025573
025580
025581
025582
025587
025597
025598
025600
025601
025602
025624
025647
025653
025655
025657
025658
025659
025660
025661
025662
025663
025664
025665
025666
025770
025772
025775
025776
025778
025779
025780
025781
025810
025813
025814
025830
025831
025841
025842
025843
025849
025854
025889
025890
025891
025892
025893
025922
025924
025931
025935
025936
025940
025941
025945
025946
025954
025955
025959
026039
026045
026047
026048
026049
026050
026051
026052
026053
026054
026083
026115
026117
026138
026139
026140
026141
026142
026143
026144
026145
026146
026147
026148
026171
026176
026178
026183
026195
026199
026201
026202
026203
026204
026205
026206
026207
026276
026277
026278
026280
026303
026304
026316
026317
026318
026319
026320
026323
026324
026353
026355
026356
026363
026364
026365
026368
026369
026374
026375
026376
026377
026378
026379
026382
026403
026404
026405
026406
026407
026408
026410
026423
026492
026505
026506
026507
026516
026517
026518
026556
026580
026581
026583
026606
026607
026608
026609
026610
026630
026631
026649
026650
026683
026699
026702
026703
026704
026705
026706
026717
026719
026723
026761
026762
026769
026804
026807
026808
026810
026813
026815
026822
026823
026824
026825
026828
026843
026901
026904
026913
026915
026916
026926
026927
026929
026930
026932
026933
026934
026935
026936
026937
026938
026939
026940
026941
026942
026943
026944
026945
026975
026989
026990
026993
026994
026995
027001
027002
027003
027087
027094
027095
027096
027097
027098
027104
027105
027114
027116
027117
027118
027119
027120
027121
027160
027164
027165
027166
027167
027168
027193
027194
027205
027274
027275
027279
027296
027381
027382
027383
027384
027393
027394
027440
027441
027477
027478
027479
027480
027481
027482
027484
027486
027515
027516
027529
027564
027565
027569
027573
027577
027582
027583
027584
027585
027586
027587
027602
027649
027703
027705
027708
027709
027710
027711
027712
027713
027714
027715
027720
027721
027723
027724
027726
027806
027807
027808
027809
027835
027836
027839
027840
027847
027848
027850
027852
027854
027855
027875
027961
027964
027965
027969
027979
027980
027984
027986
027988
028048
028053
028054
028055
028056
028057
028058
028059
028060
028061
028062
028063
028077
028123
028197
028198
028243
028292
028295
028297
028298
028421
028422
028486
028493
028540
028542
028543
028544
028545
028589
028590
028591
028595
028596
028597
028598
028599
028600
028601
028602
028603
028604
028608
028609
028610
028611
028620
028639
028640
028709
028710
028711
028712
028713
028714
028715
028716
028798
028799
028800
028822
028823
028843
028844
028877
028878
028879
028880
028881
028886
028887
028894
028895
028896
028897
028898
028905
028906
028916
028917
028919
028920
028921
028922
028923
028933
028958
028959
028960
028961
028962
028963
028964
028965
028966
028967
028968
028969
028970
029039
029040
029090
029093
029102
029114
029115
029116
029117
029118
029119
029120
029121
029161
029176
029177
029178
029180
029184
029185
029186
029199
029200
029205
029206
029207
029254
029256
029261
029262
029263
029265
029278
029279
029281
029282
029284
029285
029306
029314
029315
029316
029317
029318
029319
029342
029343
029344
029345
029346
029347
029348
029349
029357
029358
029360
029370
029373
029374
029375
029379
029380
029381
029382
029383
029384
029385
029386
029438
029506
029508
029513
029514
029517
029519
029523
029524
029525
029526
029527
029530
029559
029561
029562
029563
029564
029565
029566
029574
029575
029605
029606
029607
029608
029609
029610
029611
029612
029619
029623
029624
029625
029626
029627
029629
029633
029685
029686
029699
029701
029709
029712
029761
029763
029815
029824
029827
029830
029831
029849
029850
029889
029890
029891
029892
029901
029902
029903
029907
029908
029909
029910
029911
029912
029913
029914
029921
029925
029926
029927
029928
029929
029931
029938
029953
029954
029955
029956
029957
029958
029959
029967
029968
029969
029970
029971
029972
029973
029991
029994
030015
030016
030017
030024
030107
030108
030109
030110
030111
030112
030113
030114
030115
030152
030153
030154
030155
030157
030158
030159
030160
030161
030162
030163
030185
030186
030187
030188
030189
030190
030192
030193
030194
030201
030202
030221
030222
030227
030257
030258
030259
030262
030291
030292
030293
030294
030296
030297
030298
030299
030301
030302
030303
030308
030309
030310
030311
030325
030326
030327
030328
030329
030330
030331
030332
030333
030353
030356
030382
030392
030393
030394
030395
030396
030413
030414
030421
030422
030426
030427
030428
030441
030442
030443
030447
030450
030451
030452
030455
030456
030458
030459
030467
030468
030504
030507
030550
030552
030553
030554
030555
030557
030558
030559
030560
030561
030566
030568
030569
030570
030571
030572
030573
030574
030575
030580
030583
030584
030587
030589
030623
030628
030636
030637
030729
030730
030731
030732
030733
030757
030758
030759
030760
030761
030770
030786
030787
030789
030792
030793
030796
030798
030799
030803
030804
030805
030834
030835
030854
030868
030878
030879
030880
030881
030882
030883
030889
030890
030891
030892
030895
030896
030897
030898
030950
030953
030985
030986
031010
031011
031056
031110
031111
031112
031113
031115
031117
031149
031150
031154
031155
031156
031157
031158
031159
031160
031161
031162
031163
031164
031165
031166
031167
031168
031190
031192
031193
031228
031229
031230
031231
031233
031234
031240
031241
031242
031243
031265
031266
031267
031269
031351
031355
031356
031357
031358
031366
031367
031372
031373
031377
031379
031382
031426
031428
031430
031431
031432
031433
031434
031435
031436
031437
031438
031439
031440
031441
031442
031443
031447
031448
031449
031450
031451
031452
031506
031507
031508
031554
031555
031557
031558
031620
031621
031674
031699
031700
031713
031714
031847
031886
031925
031927
031928
031929
031930
031932
031935
031936
031956
031957
031959
031960
031961
031962
031963
031966
032034
032035
032036
032085
032086
032088
032117
032118
032121
032158
032159
032166
032171
032172
032188
032190
032193
032195
032209
032210
032211
032212
032213
032214
032215
032218
032219
032229
032230
032231
032232
032233
032235
032236
032238
032244
032245
032246
032249
032250
032252
032254
032262
032263
032264
032265
032266
032320
032321
032322
032323
032341
032349
032350
032351
032352
032354
032355
032365
032370
032371
032373
032422
032423
032425
032427
032428
032429
032430
032432
032433
032487
032492
032493
032494
032495
032496
032497
032498
032514
032515
032518
032519
032520
032521
032600
032601
032605
032611
032613
032639
032643
032644
032645
032646
032647
032674
032675
032676
032684
032737
032738
032739
032767
032793
032794
032797
032798
032799
032800
032855
032856
032857
032858
032859
032865
032867
032889
032890
032892
032893
032913
032914
032915
032917
032918
032966
032967
032968
032969
033049
033050
033088
033091
033092
033093
033109
033110
033112
033113
033114
033115
033117
033123
033126
033127
033128
033150
033151
033152
033153
033157
033223
033256
033257
033303
033304
033306
033349
033350
033380
033381
033383
033384
033387
033388
033389
033390
033391
033394
033467
033468
033471
033472
033473
033474
033475
033477
033478
033479
033489
033559
033562
033564
033565
033566
033567
033569
033570
033571
033572
033573
033574
033575
033576
033676
033680
033682
033711
033713
033714
033715
033716
033718
033721
033722
033723
033724
033725
033726
033727
033767
033768
033771
033773
033774
033775
033776
033777
033778
033779
033780
033781
033782
033814
033816
033817
033818
033819
033820
033822
033827
033828
033829
033830
033946
033948
033950
033974
033975
033982
033983
033985
033986
033987
033988
034014
034016
034017
034042
034043
034044
034045
034046
034049
034062
034070
034071
034073
034074
034075
034076
034077
034078
034079
034080
034081
034082
034083
034084
034085
034086
034087
034088
034089
034090
034091
034092
034093
034108
034176
034195
034235
034236
034237
034240
034241
034247
034248
034249
034250
034307
034324
034325
034346
034365
034380
034383
034384
034386
034397
034398
034402
034403
034404
034405
034437
034472
034474
034475
034476
034478
034481
034498
034499
034512
034513
034514
034536
034537
034538
034541
034542
034545
034549
034550
034551
034553
034558
034559
034566
034567
034569
034575
034576
034577
034578
034633
034634
034635
034639
034642
034643
034644
034645
034646
034647
034651
034665
034667
034670
034671
034673
034735
034736
034737
034774
034775
034776
034779
034781
034800
034802
034803
034812
034817
034876
034878
034879
034880
034881
034918
034919
034921
034965
035065
035066
035067
035068
035069
035070
035071
035108
035118
035119
035126
035129
035131
035138
035139
035181
035182
035183
035187
035188
035200
035215
035232
035233
035236
035237
035238
035239
035240
035248
035250
035251
035288
035289
035290
035291
035292
035294
035308
035309
035402
035403
035407
035408
035415
035416
035417
035418
035419
035420
035421
035422
035444
035445
035446
035466
035467
035468
035469
035470
035474
035475
035478
035479
035483
035496
035497
035566
035567
035569
035570
035571
035572
035574
035582
035583
035584
035619
035620
035698
035699
035700
035739
035740
035741
035742
035743
035745
035746
035747
035748
035751
035752
035756
035790
035791
035792
035794
035795
035796
035798
035801
035802
035803
035804
035805
035806
035807
035808
035809
035843
035844
035851
035852
035853
035854
035855
035865
035868
035899
035900
035901
035908
035923
035956
035974
036040
036042
036043
036044
036046
036047
036048
036050
036052
036133
036134
036135
036136
036137
036138
036139
036200
036275
036276
036422
036423
036470
036473
036474
036475
036476
036477
036478
036479
036481
036483
036485
036486
036487
036488
036490
036491
036492
036493
036497
036514
036515
036516
036517
036518
036529
036530
036604
036605
036610
036615
036616
036636
036646
036647
036649
036650
036688
036689
036690
036691
036695
036704
036705
036706
036707
036708
036709
036710
036731
036732
036734
036735
036739
036740
036741
036742
036743
036744
036745
036746
036747
036748
036749
036750
036751
036752
036753
036754
036755
036756
036757
036782
036787
036788
036789
036790
036791
036792
036793
036797
036798
036799
036800
036824
036825
036826
036828
036829
036834
036835
036843
036844
036845
036883
036884
036885
036888
036913
036914
036980
036981
036982
036983
036984
036985
036989
036990
037000
037001
037034
037035
037036
037037
037038
037039
037041
037042
037043
037044
037045
037046
037063
037064
037097
037098
037099
037117
037118
037186
037188
037189
037199
037201
037202
037203
037206
037207
037210
037216
037217
037221
037227
037228
037278
037290
037291
037296
037298
037299
037301
037308
037310
037311
037316
037317
037353
037354
037355
037356
037421
037422
037423
037426
037427
037428
037430
037488
037489
037490
037491
037497
037508
037530
037532
037533
037534
037535
037536
037538
037539
037561
037562
037567
037577
037578
037579
037580
037581
037582
037584
037585
037586
037587
037588
037589
037593
037620
037629
037632
037636
037638
037641
037642
037653
037654
037679
037725
037726
037727
037728
037729
037742
037745
037746
037748
037749
037750
037751
037752
037753
037755
037799
037803
037837
037838
037855
037856
037857
037858
037859
037860
037864
037865
037868
037869
037870
037889
037898
037900
037901
037932
037935
038006
038007
038033
038039
038040
038041
038042
038043
038044
038045
038046
038047
038075
038076
038077
038078
038079
038081
038082
038102
038103
038133
038134
038154
038155
038156
038162
038163
038164
038165
038166
038195
038196
038197
038199
038200
038201
038203
038205
038233
038234
038236
038237
038238
038252
038308
038312
038313
038325
038326
038330
038331
038332
038333
038334
038336
038338
038339
038343
038345
038347
038348
038349
038352
038353
038354
038355
038356
038357
038358
038359
038360
038368
038369
038378
038380
038381
038382
038383
038384
038385
038386
038387
038388
038392
038393
038394
038395
038396
038397
038398
038409
038499
038500
038501
038502
038503
038504
038505
038506
038508
038533
038549
038550
038554
038556
038557
038582
038645
038646
038647
038648
038649
038650
038651
038726
038733
038734
038737
038739
038762
038810
038811
038839
038846
038859
038884
038885
038886
038887
038889
038890
038921
038931
038932
038933
038934
038936
038938
038939
038940
038941
038944
038945
038951
039117
039118
039121
039122
039190
039196
039198
039199
039200
039204
039205
039209
039210
039254
039255
039320
039358
039360
039362
039396
039398
039402
039403
039411
039429
039432
039433
039434
039456
039457
039458
039459
039460
039461
039462
039463
039464
039504
039506
039507
039508
039509
039552
039553
039555
039556
039557
039558
039601
039602
039603
039647
039662
039663
039664
039666
039695
039716
039717
039732
039737
039791
039796
039798
039829
039835
039836
039839
039883
039884
039892
039893
039894
039895
039896
039897
039898
039903
039904
039937
040020
040207
040208
040209
040210
040211
040212
040213
040234
040236
040321
040322
040323
040327
040328
040329
040331
040389
040390
040391
040392
040397
040398
040401
040402
040461
040462
040479
040480
040481
040482
040486
040507
040508
040509
040543
040558
040559
040561
040569
040570
040571
040581
040600
040618
040619
040620
040621
040635
040662
040663
040665
040671
040673
040677
040694
040695
040736
040740
040809
040810
040811
040817
040818
040821
040870
040905
040906
040907
040908
040909
040933
040934
040935
040936
040938
040939
040940
040941
040943
040945
040946
040947
040948
040949
040953
040962
040999
041001
041002
041004
041005
041006
041009
041010
041011
041012
041015
041020
041021
041023
041024
041025
041084
041108
041110
041112
041118
041119
041140
041143
041144
041221
041254
041266
041297
041307
041318
041319
041321
041322
041335
041353
041354
041355
041356
041357
041358
041360
041366
041422
041423
041424
041473
041474
041475
041476
041477
041478
041500
041545
041546
041547
041548
041549
041550
041551
041552
041553
041554
041555
041556
041557
041558
041559
041560
041561
041562
041566
041568
041639
041640
041641
041660
041681
041710
041712
041713
041714
041715
041716
041720
041721
041722
041772
041773
041774
041805
041806
041825
041837
041838
041839
041840
041841
041896
041924
041925
041926
041970
041975
041976
041977
042023
042027
042032
042033
042043
042044
042045
042046
042047
042050
042051
042052
042060
042068
042069
042070
042073
042074
042077
042080
042081
042082
042084
042085
042086
042087
042088
042137
042138
042139
042141
042142
042150
042157
042177
042179
042180
042181
042182
042184
042185
042186
042196
042224
042225
042226
042227
042228
042264
042266
042287
042288
042298
042334
042335
042336
042337
042340
042341
042342
042346
042372
042373
042438
042439
042440
042441
042458
042459
042460
042461
042462
042463
042510
042520
042531
042597
042615
042616
042617
042619
042620
042621
042625
042626
042627
042630
042638
042639
042640
042641
042642
042643
042644
042645
042646
042647
042648
042649
042650
042651
042827
042828
042830
042844
042845
042847
042869
042870
042871
042879
042880
042937
042963
042967
042968
042969
042985
042997
042998
042999
043000
043001
043002
043003
043004
043034
043047
043048
043049
043050
043055
043056
043057
043136
043137
043153
043154
043264
043265
043300
043301
043305
043310
043311
043312
043313
043314
043315
043316
043317
043318
043319
043347
043348
043350
043351
043352
043353
043354
043361
043362
043363
043366
043367
043368
043369
043404
043405
043409
043410
043479
043506
043513
043514
043515
043516
043517
043562
043564
043565
043601
043602
043606
043607
043608
043628
043629
043630
043631
043632
043633
043634
043641
043654
043656
043657
043658
043659
043672
043673
043674
043675
043676
043677
043678
043679
043680
043681
043682
043683
043706
043707
043708
043710
043712
043713
043714
043715
043731
043809
043810
043812
043814
043815
043816
043817
043818
043819
043829
043830
043834
043835
043861
043918
043957
044000
044001
044002
044016
044017
044018
044056
044100
044102
044107
044113
044114
044117
044119
044131
044132
044133
044134
044160
044161
044162
044163
044164
044165
044179
044180
044181
044182
044201
044202
044206
044207
044294
044297
044309
044338
044341
044342
044343
044344
044345
044346
044347
044348
044349
044350
044355
044408
044472
044475
044478
044481
044482
044483
044529
044590
044656
044659
044661
044670
044671
044672
044673
044674
044678
044679
044680
044681
044682
044683
044684
044685
044686
044688
044689
044690
044692
044708
044709
044720
044722
044723
044725
044726
044727
044732
044739
044740
044741
044742
044746
044748
044773
044774
044783
044784
044785
044809
044917
044919
044921
044922
044923
044928
044929
044930
044958
044959
044960
044968
044987
045005
045006
045007
045009
045010
045012
045013
045014
045068
045069
045070
045071
045072
045073
045074
045087
045088
045089
045109
045110
045208
045211
045262
045263
045264
045341
045342
045343
045344
045345
045346
045348
045349
045356
045438
045440
045458
045491
045510
045512
045513
045526
045527
045528
045529
045531
045540
045541
045542
045561
045671
045674
045680
045682
045683
045684
045685
045687
045690
045709
045721
045723
045726
045727
045728
045763
045854
045855
045856
045892
045928
046000
046001
046002
046003
046004
046005
046006
046007
046008
046010
046014
046015
046016
046018
046058
046097
046098
046099
046100
046101
046102
046103
046104
046105
046106
046107
046108
046115
046116
046118
046228
046229
046267
046269
046270
046272
046298
046313
046314
046353
046372
046373
046374
046375
046376
046377
046378
046380
046386
046411
046490
046491
046492
046493
046494
046495
046508
046511
046512
046538
046544
046545
046546
046547
046548
046549
046550
046551
046554
046555
046561
046582
046603
046610
046611
046618
046619
046620
046621
046622
046623
046624
046625
046626
046628
046629
046631
046633
046639
046640
046672
046673
046709
046710
046799
046801
046802
046849
046862
046863
046868
046874
046881
046883
046884
046885
046887
046913
046915
046916
046917
046944
046945
046946
046947
046948
047032
047033
047034
047035
047036
047080
047193
047224
047225
047247
047248
047249
047307
047308
047309
047310
047311
047321
047328
047329
047330
047342
047349
047350
047354
047355
047356
047357
047358
047360
047361
047362
047363
047394
047395
047414
047441
047442
047443
047444
047445
047446
047488
047489
047490
047491
047492
047493
047537
047538
047539
047572
047573
047574
047589
047623
047624
047628
047629
047630
047635
047636
047644
047645
047670
047671
047672
047674
047676
047677
047679
047680
047681
047683
047684
047685
047686
047687
047688
047692
047712
047716
047717
047725
047727
047830
047868
047879
047902
047903
047904
047905
047906
047907
047908
047910
047938
047942
047945
047970
047971
047972
047973
047974
047975
047978
047982
048002
048003
048004
048006
048007
048009
048010
048011
048029
048039
048073
048085
048136
048140
048144
048147
048153
048154
048156
048157
048158
048199
048203
048210
048211
048281
048282
048289
048290
048297
048298
048300
048306
048307
048308
048309
048310
048311
048312
048313
048314
048315
048316
048317
048320
048321
048346
048347
048348
048349
048366
048367
048369
048378
048408
048409
048453
048470
048486
048487
048488
048543
048554
048555
048556
048557
048558
048559
048560
048561
048562
048596
048759
048760
048761
048762
048793
048803
048804
048827
048828
048829
048830
048832
048833
048834
048836
048837
048839
048850
048904
048905
048917
048919
048927
048991
048995
049006
049026
049148
049149
049155
049156
049164
049165
049208
049228
049229
049230
049231
049245
049246
049247
049248
049249
049250
049251
049252
049253
049254
049255
049256
049282
049283
049287
049304
049306
049340
049341
049342
049343
049344
049345
049346
049347
049367
049368
049369
049370
049452
049453
049458
049491
049492
049493
049494
049495
049499
049500
049501
049513
049514
049515
049516
049517
049519
049525
049562
049564
049566
049569
049570
049572
049574
049575
049576
049577
049594
049669
049717
049718
049753
049754
049762
049764
049765
049766
049767
049867
049869
049870
049871
049877
049907
049909
049910
049917
049918
049919
049920
049962
049963
049964
049968
049969
049980
049983
049992
049993
049994
049995
049996
050037
050038
050046
050047
050048
050089
050091
050100
050101
050102
050103
050116
050126
050127
050154
050171
050173
050176
050184
050185
050186
050187
050188
050248
050251
050252
050253
050255
050310
050455
050478
050482
050486
050487
050488
050489
050492
050493
050494
050495
050498
050509
050544
050558
050559
050572
050573
050574
050576
050578
050579
050580
050581
050582
050583
050584
050586
050587
050592
050593
050598
050604
050605
050606
050628
050629
050630
050638
050639
050669
050670
050671
050672
050673
050674
050680
050714
050719
050720
050730
050788
050789
050790
050791
050939
050962
050963
050967
050969
051008
051011
051012
051057
051058
051059
051060
051061
051062
051063
051065
051070
051071
051074
051075
051076
051077
051078
051079
051080
051086
051096
051097
051098
051099
051100
051101
051102
051145
051169
051171
051172
051174
051254
051255
051263
051264
051265
051266
051267
051268
051269
051332
051336
051337
051398
051400
051402
051458
051461
051496
051525
051527
051531
051532
051586
051587
051631
051632
051633
051634
051635
051637
051644
051655
051656
051670
051708
051739
051761
051765
051775
051790
051791
051857
051859
051860
051861
051862
051864
051865
051866
051870
051885
051916
051917
051949
051959
051960
052025
052062
052068
052069
052071
052074
052116
052118
052126
052127
052128
052131
052132
052133
052135
052138
052156
052157
052158
052170
052171
052172
052205
052206
052207
052208
052213
052214
052215
052216
052219
052222
052223
052224
052262
052263
052273
052274
052275
052276
052277
052279
052280
052281
052282
052288
052289
052290
052313
052314
052319
052320
052324
052327
052328
052329
052330
052401
052406
052407
052415
052416
052417
052418
052419
052420
052421
052422
052438
052439
052440
052441
052442
052443
052444
052446
052577
052578
052580
052583
052584
052585
052593
052611
052612
052613
052614
052615
052616
052617
052618
052619
052620
052625
052626
052627
052628
052629
052630
052631
052632
052633
052698
052699
052701
052703
052704
052713
052714
052722
052725
052726
052727
052729
052741
052742
052745
052746
052748
052749
052750
052751
052778
052779
052780
052781
052783
052786
052787
052803
052804
052806
052807
052812
052838
052840
052843
052962
052964
052986
052990
052991
052998
053005
053009
053014
053029
053030
053031
053063
053064
053065
053067
053100
053101
053102
053104
053105
053107
053108
053127
053128
053131
053132
053147
053148
053149
053151
053166
053171
053173
053202
053203
053204
053205
053215
053216
053217
053218
053219
053220
053221
053223
053224
053225
053226
053227
053228
053229
053230
053254
053256
053258
053259
053279
053329
053384
053385
053386
053388
053391
053396
053397
053404
053407
053409
053410
053459
053460
053465
053504
053505
053524
053525
053534
053535
053536
053537
053541
053543
053554
053560
053612
053731
053750
053756
053757
053758
053759
053760
053761
053762
053763
053768
053769
053770
053771
053772
053775
053776
053777
053787
053809
053810
053811
053889
053890
053952
053957
053958
053959
053960
053961
053965
053966
053967
053975
053978
053985
053986
053987
053988
053989
053990
053991
053992
053993
053994
053995
053997
053998
053999
054000
054001
054029
054030
054031
054033
054034
054035
054036
054037
054039
054040
054065
054066
054067
054068
054069
054070
054071
054072
054073
054074
054075
054076
054077
054078
054079
054080
054081
054082
054092
054093
054094
054095
054096
054103
054104
054165
054168
054169
054170
054171
054172
054173
054176
054177
054178
054179
054180
054183
054195
054196
054197
054201
054203
054204
054205
054206
054208
054209
054211
054212
054213
054214
054238
054241
054279
054280
054281
054282
054283
054284
054294
054299
054303
054361
054372
054373
054375
054376
054377
054378
054379
054380
054381
054421
054567
054574
054619
054621
054622
054623
054624
054632
054633
054655
054656
054657
054658
054659
054662
054663
054664
054665
054666
054667
054668
054669
054743
054744
054745
054746
054747
054802
054804
054805
054806
054807
054808
054856
054857
054858
054859
054860
054861
054862
054863
054864
054865
054885
054886
054891
054892
054893
054897
054899
054900
054948
054949
054954
054978
055028
055029
055041
055042
055118
055119
055143
055147
055148
055149
055150
055151
055152
055161
055162
055163
055164
055167
055168
055169
055170
055171
055172
055177
055178
055180
055203
055206
055223
055265
055270
055286
055297
055420
055426
055427
055428
055430
055432
055433
055434
055435
055460
055464
055483
055486
055487
055488
055509
055510
055561
055595
055604
055606
055607
055608
055609
055610
055611
055612
055613
055615
055633
055637
055638
055639
055646
055654
055710
055735
055736
055738
055740
055748
055787
055788
055796
055799
055809
055859
055860
055959
055960
056015
056016
056026
056027
056028
056054
056055
056077
056078
056079
056080
056081
056082
056083
056084
056085
056096
056127
056130
056170
056173
056174
056175
056176
056182
056215
056216
056220
056221
056222
056224
056225
056226
056238
056283
056315
056325
056326
056397
056398
056399
056401
056415
056416
056496
056497
056498
056500
056501
056504
056517
056518
056519
056520
056521
056522
056531
056533
056534
056537
056571
056572
056573
056599
056601
056602
056603
056604
056605
056630
056634
056635
056636
056638
056639
056640
056641
056644
056645
056704
056705
056706
056712
056713
056803
056804
056806
056905
056963
056964
057046
057048
057061
057062
057080
057091
057092
057095
057096
057152
057168
057169
057170
057171
057173
057174
057175
057176
057210
057214
057215
057216
057219
057221
057223
057231
057234
057235
057259
057260
057261
057262
057263
057293
057332
057333
057334
057335
057336
057337
057338
057339
057402
057432
057482
057483
057501
057542
057550
057551
057552
057553
057554
057555
057557
057558
057574
057576
057596
057597
057598
057600
057601
057602
057615
057616
057617
057618
057619
057620
057621
057623
057624
057663
057681
057683
057684
057685
057686
057688
057689
057690
057714
057735
057736
057737
057749
057770
057771
057772
057773
057774
057775
057776
057777
057778
057839
057840
057841
057842
057843
057844
057845
057847
057848
057849
057850
057855
057856
057938
057952
057953
057954
057991
057992
057993
058029
058037
058038
058124
058125
058255
058256
058291
058294
058295
058296
058297
058343
058344
058352
058353
058354
058355
058356
058359
058360
058361
058362
058365
058366
058401
058412
058489
058490
058492
058512
058513
058515
058519
058522
058523
058524
058525
058529
058536
058540
058542
058549
058550
058551
058553
058621
058649
058652
058653
058655
058656
058657
058663
058670
058671
058672
058673
058674
058675
058676
058687
058688
058689
058690
058691
058715
058716
058717
058720
058722
058730
058783
058812
058836
058837
058839
058841
058846
058895
058896
058897
058898
058904
058905
058906
058937
058938
058955
058969
058972
059020
059021
059163
059169
059175
059177
059252
059253
059260
059311
059312
059315
059321
059322
059323
059324
059374
059375
059443
059490
059491
059492
059493
059494
059495
059496
059497
059498
059526
059527
059531
059593
059604
059605
059606
059608
059611
059612
059613
059614
059616
059618
059619
059621
059691
059692
059693
059720
059721
059723
059740
059764
059774
059780
059781
059794
059861
059863
059868
059869
059884
059886
059887
059888
059889
059928
059933
060019
060023
060024
060025
060026
060099
060100
060101
060102
060116
060122
060123
060124
060156
060234
060235
060260
060264
060265
060266
060267
060268
060269
060270
060271
060272
060273
060274
060277
060278
060279
060388
060389
060390
060392
060398
060399
060401
060403
060406
060407
060408
060409
060410
060469
060474
060476
060477
060478
060498
060500
060501
060521
060530
060531
060532
060533
060534
060535
060536
060539
060540
060549
060550
060551
060552
060553
060623
060624
060631
060650
060651
060652
060654
060688
060717
060724
060725
060729
060734
060735
060736
060737
060738
060745
060746
060747
060748
060749
060750
060821
060863
060864
060866
060895
060944
060945
061089
061090
061091
061107
061111
061119
061141
061142
061143
061144
061145
061146
061147
061148
061149
061375
061387
061434
061435
061436
061437
061438
061441
061443
061444
061445
061449
061450
061451
061486
061487
061488
061531
061535
061540
061543
061545
061560
061600
061602
061603
061607
061622
061623
061624
061625
061626
061627
061672
061673
061674
061736
061753
061755
061757
061758
061760
061796
061807
061808
061809
061816
061817
061818
061846
061847
061870
061871
061886
061887
061897
061898
061926
061995
061996
061998
062019
062082
062085
062086
062089
062119
062160
062161
062162
062171
062202
062203
062277
062278
062282
062283
062349
062350
062351
062380
062381
062384
062398
062399
062465
062466
062467
062468
062469
062470
062471
062472
062481
062483
062484
062485
062486
062487
062488
062522
062523
062524
062672
062673
062675
062676
062692
062728
062738
062755
062759
062790
062791
062792
062793
062857
062858
062859
062878
062924
062937
062938
062939
062940
062943
062944
062945
062948
062950
062953
063044
063045
063050
063072
063073
063075
063095
063097
063099
063179
063180
063198
063199
063200
063201
063205
063206
063229
063230
063246
063247
063248
063249
063349
063388
063438
063439
063440
063441
063447
063448
063449
063450
063483
063484
063485
063486
063487
063488
063489
063492
063540
063541
063542
063545
063559
063560
063569
063582
063586
063605
063606
063607
063608
063609
063610
063611
063612
063652
063653
063730
063731
063733
063757
063758
063761
063762
063768
063769
063770
063772
063775
063794
063795
063796
063860
063921
063961
063962
063963
063964
063965
063966
063967
063968
063978
064069
064070
064071
064072
064097
064099
064100
064101
064128
064129
064139
064140
064141
064142
064143
064144
064145
064146
064180
064182
064183
064189
064195
064196
064197
064198
064199
064213
064214
064215
064378
064379
064381
064382
064412
064413
064500
064503
064535
064565
064577
064624
064625
064626
064627
064628
064629
064663
064667
064668
064670
064671
064731
064732
064734
064735
064738
064744
064757
064758
064759
064760
064775
064777
064778
064829
064830
064948
064951
064952
064957
064958
064959
064960
064961
064962
064963
064964
064966
064967
064968
064969
064972
065083
065087
065088
065089
065090
065091
065094
065095
065096
065097
065098
065099
065113
065114
065115
065152
065153
065155
065156
065185
065186
065187
065189
065192
065194
065224
065225
065226
065227
065254
065255
065288
065291
065292
065293
065294
065313
065314
065316
065317
065318
065319
065320
065322
065328
065397
065442
065444
065445
065446
065447
065448
065449
065450
065451
065452
065453
065455
065465
065466
065467
065469
065490
065491
065492
065495
065519
065520
065521
065535
065538
065571
065573
065574
065596
065597
065598
065599
065600
065601
065602
065620
065621
065622
065623
065624
065640
065641
065642
065725
065726
065742
065743
065744
065745
065746
065848
065849
065850
065879
065880
065881
065882
065914
065915
065939
065956
066032
066059
066077
066078
066171
066172
066173
066174
066175
066176
066177
066178
066179
066180
066181
066182
066183
066184
066185
066186
066192
066193
066195
066198
066204
066205
066206
066207
066208
066209
066210
066211
066213
066214
066215
066216
066217
066218
066219
066220
066221
066271
066272
066277
066329
066330
066345
066346
066369
066449
066450
066452
066453
066455
066456
066459
066460
066461
066548
066549
066550
066551
066552
066553
066556
066560
066561
066562
066567
066568
066569
066583
066584
066585
066592
066593
066594
066622
066626
066646
066669
066670
066671
066674
066681
066682
066683
066687
066688
066689
066690
066691
066692
066693
066732
066736
066739
066740
066741
066742
066758
066782
066849
066877
066879
066880
066922
066923
066925
066926
066930
066954
066992
067017
067020
067021
067026
067027
067046
067100
067159
067161
067162
067163
067179
067180
067181
067182
067183
067184
067185
067186
067187
067188
067190
067191
067192
067193
067244
067248
067249
067252
067264
067293
067321
067322
067325
067326
067327
067328
067329
067331
067332
067333
067334
067335
067336
067337
067338
067339
067340
067341
067342
067343
067364
067390
067391
067392
067420
067422
067466
067476
067477
067526
067527
067528
067532
067541
067543
067544
067546
067559
067676
067678
067690
067693
067696
067711
067713
067714
067715
067792
067793
067794
067795
067796
067803
067804
067807
067808
067809
067812
067815
067817
067827
067828
067832
067842
067875
067876
067880
067881
067882
067883
067884
067885
067887
067889
067890
067891
067906
067908
067909
067910
067911
067940
067943
067952
067953
067955
067956
067960
067961
067962
067963
068006
068008
068010
068011
068012
068013
068014
068017
068018
068019
068020
068022
068023
068027
068048
068049
068050
068051
068052
068054
068055
068056
068057
068058
068059
068060
068120
068123
068124
068125
068126
068127
068128
068190
068201
068223
068239
068264
068265
068266
068301
068320
068323
068331
068357
068362
068392
068393
068394
068395
068396
068398
068399
068400
068401
068402
068403
068404
068408
068503
068504
068505
068506
068511
068512
068513
068515
068519
068520
068521
068522
068523
068531
068533
068536
068537
068544
068591
068592
068593
068594
068595
068597
068601
068602
068603
068604
068607
068608
068636
068699
068712
068736
068737
068739
068740
068743
068744
068745
068746
068747
068757
068758
068759
068760
068761
068762
068763
068764
068804
068805
068825
068827
068829
068830
068877
068879
068914
068915
068916
068917
068918
068919
068920
068921
069012
069028
069030
069031
069032
069098
069099
069110
069111
069112
069115
069125
069126
069127
069128
069130
069133
069268
069274
069280
069286
069295
069297
069298
069301
069302
069305
069306
069307
069311
069312
069313
069314
069315
069316
069372
069393
069394
069406
069408
069409
069501
069502
069521
069522
069523
069524
069533
069534
069535
069536
069548
069612
069658
069659
069660
069662
069666
069668
069669
069699
069700
069701
069702
069703
069704
069705
069706
069707
069708
069760
069769
069796
069797
069826
069827
069831
069840
069841
069843
069844
069861
069862
069863
069882
069897
069898
069899
069900
069919
069921
069923
069948
069950
069967
069968
069975
069976
069992
069996
069997
069998
069999
070000
070004
070008
070046
070060
070139
070140
070157
070158
070160
070161
070162
070163
070172
070206
070207
070208
070209
070212
070213
070214
070216
070217
070218
070219
070233
070234
070363
070364
070365
070430
070431
070435
070436
070437
070438
070439
070441
070442
070443
070444
070486
070488
070585
070589
070609
070610
070611
070612
070613
070614
070615
070616
070621
070622
070641
070642
070654
070655
070662
070663
070664
070668
070669
070689
070734
070736
070737
070740
070743
070783
070791
070793
070795
070796
070797
070798
070799
070867
070871
070872
070898
070899
070901
070902
070905
070913
070944
070950
070954
070955
070956
070957
070958
070959
070978
071094
071095
071096
071097
071098
071099
071146
071219
071220
071221
071222
071223
071224
071259
071272
071273
071335
071336
071337
071338
071339
071340
071356
071359
071360
071366
071368
071369
071371
071404
071431
071433
071436
071437
071438
071439
071440
071446
071447
071448
071450
071451
071452
071453
071454
071456
071457
071458
071500
071509
071510
071511
071513
071571
071572
071612
071626
071627
071711
071713
071714
071715
071716
071723
071725
071726
071729
071730
071732
071733
071734
071735
071736
071737
071738
071750
071751
071840
071954
071960
071973
071975
071976
071977
071978
071979
071980
071981
071982
071983
072029
072066
072067
072083
072084
072089
072090
072091
072092
072093
072095
072096
072108
072110
072113
072114
072115
072125
072156
072159
072160
072208
072209
072210
072211
072212
072213
072214
072216
072217
072237
072240
072241
072242
072268
072344
072352
072353
072354
072355
072356
072357
072358
072359
072360
072361
072362
072363
072428
072432
072433
072434
072463
072468
072469
072470
072471
072553
072554
072558
072559
072589
072590
072592
072594
072595
072636
072637
072638
072639
072640
072641
072642
072643
072645
072646
072647
072648
072754
072755
072756
072757
072759
072760
072761
072764
072768
072770
072771
072772
072794
072796
072801
072802
072803
072804
072840
072841
072842
072843
072893
072895
072955
072956
072957
072970
073002
073003
073006
073007
073020
073022
073023
073024
073064
073065
073066
073067
073068
073069
073070
073071
073072
073073
073129
073139
073156
073158
073159
073226
073255
073376
073377
073378
073379
073382
073383
073471
073472
073477
073481
073485
073568
073573
073574
073575
073576
073577
073578
073603
073604
073610
073611
073612
073613
073628
073630
073632
073636
073637
073638
073649
073668
073669
073670
073687
073689
073690
073691
073692
073693
073695
073697
073698
073700
073701
073702
073703
073704
073705
073706
073707
073708
073709
073710
073750
073751
073752
073783
073785
073789
073816
073817
073818
073821
073822
073823
073824
073847
073870
073871
073872
073873
073874
073875
073876
073877
073878
073881
073882
073883
073884
073885
073886
073888
073893
073898
073900
073923
073924
073926
073962
073994
073997
073998
074008
074031
074033
074034
074035
074036
074037
074133
074134
074135
074267
074270
074271
074283
074307
074308
074309
074310
074314
074315
074316
074317
074318
074319
074320
074323
074324
074328
074332
074333
074334
074337
074338
074339
074340
074374
074389
074409
074410
074412
074413
074414
074530
074534
074537
074538
074540
074541
074542
074545
074547
074548
074549
074550
074552
074553
074555
074556
074557
074558
074559
074569
074689
074691
074704
074707
074731
074736
074737
074793
074795
074796
074800
074801
074804
074805
074807
074808
074811
074812
074813
074814
074829
074837
074838
074839
074840
074841
074842
074843
074844
074845
074847
074848
074849
074850
074851
074852
074879
074989
075047
075049
075050
075051
075054
075055
075056
075057
075058
075059
075066
075067
075069
075112
075123
075124
075125
075126
075127
075128
075129
075130
075131
075212
075215
075216
075219
075220
075228
075264
075265
075271
075272
075290
075291
075292
075297
075298
075299
075302
075303
075304
075305
075306
075307
075308
075311
075312
075313
075315
075316
075343
075344
075345
075346
075347
075348
075350
075400
075401
075402
075403
075404
075405
075406
075439
075441
075442
075532
075533
075534
075535
075536
075537
075618
075620
075627
075628
075629
075630
075631
075632
075640
075728
075729
075783
075784
075971
075972
075973
075974
075975
075976
075977
075978
075980
075981
076030
076033
076034
076035
076036
076037
076038
076039
076040
076041
076042
076043
076044
076045
076046
076047
076048
076049
076051
076067
076069
076091
076097
076117
076120
076167
076168
076171
076180
076181
076182
076186
076187
076188
076189
076190
076191
076245
076247
076248
076250
076278
076296
076298
076306
076307
076312
076359
076360
076432
076433
076476
076477
076478
076479
076480
076483
076508
076509
076511
076512
076513
076514
076529
076530
076539
076540
076541
076542
076678
076679
076691
076692
076694
076695
076701
076702
076706
076805
076806
076882
076929
076930
076931
076932
076933
076934
076935
076936
076937
076993
077044
077045
077046
077061
077062
077063
077082
077083
077117
077122
077282
077283
077284
077285
077286
077287
077288
077289
077290
077291
077292
077293
077294
077295
077297
077299
077300
077303
077304
077338
077339
077340
077341
077399
077406
077413
077414
077415
077416
077465
077466
077468
077470
077582
077583
077584
077585
077610
077631
077634
077639
077643
077644
077645
077704
077705
077708
077755
077790
077800
077804
077809
077810
077811
077812
077813
077814
077815
077816
077817
077818
077823
077826
077831
077832
077834
077835
077836
077879
077881
077882
077883
077884
077885
077886
077887
077889
077896
077900
077901
077919
077949
077950
077982
077983
077984
077985
077986
077987
077988
077989
077990
077991
077992
077993
077994
077995
077996
078035
078036
078061
078064
078067
078072
078073
078074
078075
078076
078077
078089
078090
078091
078122
078123
078124
078232
078270
078271
078272
078273
078274
078275
078276
078277
078279
078280
078283
078285
078286
078287
078289
078549
078594
078626
078630
078677
078695
078696
078701
078708
078709
078743
078746
078747
078748
078749
078750
078751
078758
078759
078817
078818
078820
078821
078822
078823
078824
078825
078836
078837
078838
078839
078873
078875
078925
078926
078927
078928
078930
078931
078932
078940
078941
079016
079017
079018
079019
079020
079021
079023
079068
079113
079136
079137
079139
079140
079141
079142
079143
079144
079151
079153
079183
079245
079303
079304
079305
079306
079311
079465
079490
079491
079492
079496
079497
079499
079500
079525
079590
079591
079592
079593
079594
079595
079596
079597
079598
079614
079626
079670
079674
079675
079676
079677
079694
079695
079696
079697
079698
079717
079718
079721
079722
079763
079764
079766
079789
079790
079791
079879
079893
079894
079913
079914
079915
079916
079941
079993
079995
079996
080019
080021
080022
080023
080024
080025
080026
080063
080086
080088
080151
080153
080226
080237
080240
080242
080243
080244
080245
080248
080249
080311
080314
080339
080340
080382
080386
080407
080449
080453
080454
080455
080456
080458
080490
080507
080509
080510
080511
080512
080513
080514
080519
080520
080523
080530
080531
080563
080583
080584
080585
080634
080638
080664
080665
080666
080718
080719
080720
080721
080723
080724
080725
080726
080727
080810
080812
080814
080817
080818
080875
080877
080968
080969
080970
080971
081164
081168
081186
081198
081199
081201
081263
081287
081328
081329
081330
081331
081332
081333
081350
081351
081352
081427
081444
081475
081479
081480
081538
081539
081540
081561
081562
081575
081576
081583
081610
081612
081613
081615
081616
081617
081618
081619
081620
081621
081622
081623
081687
081724
081786
081788
081789
081790
081791
081792
081793
081794
081795
081797
081808
081827
081828
081842
081886
081957
082066
082086
082087
082092
082106
082110
082146
082158
082163
082164
082165
082166
082167
082179
082198
082199
082200
082201
082202
082227
082228
082229
082230
082231
082240
082252
082277
082317
082318
082319
082363
082442
082446
082481
082516
082517
082518
082519
082533
082631
082634
082642
082775
082895
082963
083076
083080
083081
083082
083110
083113
083116
083208
083209
083220
083221
083222
083223
083246
083274
083276
083343
083372
083403
083698
083760
083796
083847
083961
083962
083963
083972
083974
083977
083978
083979
083981
083982
083983
083985
084004
084046
084069
084137
084138
084139
084218
084219
084383
084384
084414
084415
084460
084461
084463
084464
084465
084466
084552
084861
084862
084863
084865
084866
084867
084868
084869
084870
084904
084905
084914
084915
084916
084917
084920
084921
084922
084923
085021
085193
085194
085195
085197
085208
085209
085286
085335
085337
085338
085340
085341
085342
085356
085357
085462
085463
085510
085642
085643
085707
085715
085716
085724
086032
086209
086265
086315
086321
086325
086327
086328
086338
086449
086458
086459
086460
086531
086532
086559
086947
086948
086949
086964
087025
087049
087050
087052
087060
087061
087062
087063
087138
087139
087140
087181
087184
087185
087186
087239
087240
087241
087242
087243
087245
087309
087310
087361
087362
087364
087371
087373
087374
087375
087377
087378
087379
087450
087505
087549
087550
087551
087552
087553
087671
087691
087692
088057
088111
088369
088635
088665
088666
088675
088680
088681
088682
088683
088971
088972
089151
089161
089478
089480
089481
089482
089483
089484
089603
089604
089696
089700
089716
089720
089728
089804
089830
089924
089925
089991
089992
089993
089994
089995
090125
090151
090185
090186
090233
090235
090236
090271
090481
090482
090484
090658
090660
090663
090666
090667
090986
090987
091250
091251
091302
091303
091304
091309
091310
091583
091584
091586
091591
091608
091609
091619
091640
091641
091642
091685
091686
091698
091774
091828
091829
091904
091905
092185
092186
092203
092313
092380
092401
092402
092403
092404
092405
092406
092459
092542
092568
092606
092607
092608
092702
092703
092704
092705
092706
092748
092765
092766
092767
092771
092849
092850
092851
092852
092855
092987
093084
093127
093142
093143
093316
093317
093321
093322
093323
093324
093477
093485
093504
093538
093542
093556
093557
093558
093559
093560
093594
093606
093607
093608
093610
093613
093653
093704
093705
093706
093707
093709
093710
093711
093712
093717
093733
093734
093843
093852
093919
093986
093987
093988
093989
093990
093998
094202
094265
094266
094267
094386
094387
094388
094531
094552
094553
094554
094556
094561
094562
094566
094571
094597
094662
094719
094742
094769
094881
094882
094883
094884
094885
094887
094888
094889
094891
094939
094963
095116
095117
095203
095295
095296
095297
095378
095585
095587
095593
095594
095636
095637
095640
095651
095652
095655
096370
096546
096596
096597
096598
096643
096722
096723
096883
096929
096931
096975
096979
096980
096981
096982
096986
096992
097039
097040
097041
097042
097043
097044
097075
097141
097142
097149
097164
097166
097167
097168
097169
097188
097189
097222
097223
097224
097237
097239
097258
097259
097260
097261
097262
097263
097264
097268
097301
097302
097303
097304
097306
097308
097309
097352
097353
097355
097356
097357
097360
097363
097391
097395
097396
097439
097440
097518
097521
097629
097749
097750
097751
097757
097810
097814
097815
097816
097856
097858
097859
097879
097880
097881
098061
098145
098159
098306
098308
098309
098310
098311
098312
098313
098314
098315
098468
098472
098473
098581
098616
098617
098618
098620
098763
098822
098823
098824
098825
098826
098827
098847
098916
098920
098934
098955
098956
098957
098958
099010
099011
099012
099058
099059
099153
099154
099156
099158
099326
099327
099328
099346
099362
099470
099482
099584
099727
099778
099966
099967
100002
100175
100332
100490
100493
100494
100715
100716
100717
100718
100776
100777
100778
100779
100789
100794
100819
100822
100825
101197
101337
101374
101375
101376
101436
101495
101573
101586
101587
101588
101590
101591
101713
101715
101733
101776
101796
101837
101866
101869
101912
101913
102080
102082
102083
102144
102159
102160
102161
102212
102213
102299
102300
102301
102302
102303
102304
102464
102517
102518
102544
102603
102604
102605
102606
102607
102608
102668
102669
102705
102786
102788
102821
102846
102849
102876
102877
102878
102879
102880
102881
102960
103047
103108
103111
103112
103113
103116
103187
103188
103265
103269
103271
103272
103273
103274
103287
103414
103419
103451
103452
103500
103564
103565
103585
103612
103615
103616
103619
103620
103626
103629
103630
103633
103634
103637
103638
103639
103641
103753
103758
103762
103784
103785
103786
103787
103788
103789
103790
103794
103805
103806
103836
103901
103906
103915
103922
103940
103941
103960
103961
103962
103980
103981
104029
104030
104188
104189
104190
104191
104225
104226
104260
104308
104354
104355
104356
104357
104358
104576
104577
104581
104595
104596
104598
104599
104600
104603
104604
104804
104805
104896
104897
105226
105276
105444
105451
105489
105490
105492
105697
105698
105700
105705
105753
105774
105775
105877
105878
105963
105964
105965
105969
105970
105971
106125
106126
106164
106166
106168
106180
106181
106263
106264
106265
106268
106272
106273
106274
106277
106283
106461
106728
106729
107030
107031
107073
107074
107075
107076
107077
107080
107238
107297
107301
107327
107328
107331
107333
107339
107412
107414
107426
107427
107436
107452
107453
107500
107527
107528
107529
107530
107531
107532
107533
107534
107535
107537
107541
107542
107543
107544
107545
107547
107555
107556
107565
107585
107586
107587
107588
107589
107616
107637
107638
107639
107640
107648
107649
107677
107678
107679
107680
107682
107683
107684
107685
107707
107754
107786
107810
107841
107850
107879
107880
107917
107929
107950
107967
107968
107969
107970
107998
108043
108044
108052
108054
108055
108056
108108
108110
108128
108129
108158
108159
108206
108216
108217
108218
108325
108353
108376
108377
108378
108380
108384
108385
108386
108388
108389
108390
108391
108392
108393
108394
108414
108446
108475
108476
108526
108612
108614
108615
108616
108617
108658
108659
108660
108661
108662
108667
108668
108669
108671
108672
108688
108689
108690
108695
108696
108715
108725
108726
108740
108741
108742
108797
108800
108853
108854
108855
108869
108870
108916
108974
108980
108981
109001
109014
109015
109016
109018
109019
109020
109022
109045
109046
109047
109075
109094
109146
109147
109151
109231
109247
109248
109249
109250
109252
109274
109275
109276
109281
109282
109290
109291
109292
109295
109297
109349
109378
109379
109407
109431
109443
109444
109445
109446
109447
109455
109456
109458
109459
109470
109471
109474
109478
109504
109506
109507
109508
109511
109517
109519
109545
109570
109571
109588
109589
109593
109594
109595
109596
109621
109622
109623
109625
109626
109627
109628
109630
109631
109632
109633
109636
109637
109638
109643
109644
109645
109652
109653
109654
109655
109660
109661
109662
109666
109671
109672
109694
109697
109698
109728
109729
109732
109736
109738
109739
109740
109763
109803
109804
109805
109806
109807
109808
109900
109916
109962
109963
110072
110073
110074
110125
110126
110139
110153
110155
110192
110219
110306
110307
110320
110359
110360
110365
110366
110369
110370
110371
110376
110378
110379
110380
110381
110383
110384
110385
110386
110387
110402
110405
110407
110408
110410
110411
110412
110414
110415
110417
110492
110493
110494
110495
110496
110497
110500
110502
110503
110504
110505
110506
110508
110520
110521
110522
110525
110545
110546
110547
110548
110598
110633
110634
110635
110636
110637
110638
110639
110641
110642
110643
110660
110671
110695
110716
110718
110720
110722
110723
110726
110727
110728
110802
110803
110804
110805
110806
110840
110841
110842
110843
110844
110845
110846
110851
110854
110855
110856
110857
110880
110883
110925
110940
110945
110946
110947
110949
110950
110952
110953
110954
110990
111015
111016
111017
111018
111021
111022
111023
111024
111025
111026
111027
111063
111064
111065
111067
111122
111123
111141
111142
111143
111145
111153
111154
111155
111156
111157
111158
111160
111161
111162
111163
111164
111165
111166
111167
111168
111184
111185
111187
111188
111190
111191
111192
111193
111194
111195
111209
111232
111233
111234
111235
111292
111364
111366
111420
111421
111422
111423
111424
111441
111442
111443
111444
111445
111549
111551
111552
111587
111588
111589
111590
111591
111592
111593
111594
111595
111596
111622
111623
111641
111642
111643
111645
111650
111654
111656
111660
111662
111665
111672
111673
111677
111685
111696
111697
111700
111702
111703
111704
111705
111706
111707
111708
111709
111710
111722
111723
111725
111737
111738
111739
111740
111741
111754
111756
111757
111793
111794
111795
111796
111797
111799
111802
111841
111856
111865
111891
111892
111896
111923
111924
112007
112009
112025
112039
112041
112042
112043
112044
112045
112046
112047
112048
112052
112062
112063
112064
112067
112095
112096
112123
112125
112190
112191
112192
112193
112194
112222
112223
112245
112247
112248
112249
112250
112251
112252
112253
112255
112256
112257
112258
112259
112260
112261
112262
112265
112266
112267
112269
112270
112271
112272
112273
112274
112275
112276
112277
112278
112279
112293
112294
112337
112338
112339
112351
112352
112426
112452
112472
112473
112474
112475
112476
112478
112480
112481
112497
112498
112500
112504
112509
112510
112511
112512
112547
112550
112552
112554
112555
112556
112557
112578
112579
112580
112581
112635
112636
112644
112672
112695
112699
112700
112701
112702
112703
112708
112709
112710
112711
112738
112739
112740
112756
112771
112772
112773
112774
112775
112776
112788
112826
112827
112828
112829
112830
112831
112833
112834
112835
112851
112854
112871
112878
112920
112923
112924
112925
112926
112927
112929
112931
112932
112933
112934
112935
112936
112937
112938
112971
112973
112974
112975
112976
112977
112978
112979
112980
112982
112983
112984
112985
112986
112987
112992
112993
112995
113058
113060
113106
113107
113108
113118
113119
113176
113177
113178
113194
113206
113276
113278
113287
113288
113289
113305
113348
113352
113353
113354
113355
113365
113366
113369
113470
113472
113474
113475
113477
113485
113486
113487
113499
113500
113501
113519
113525
113526
113527
113552
113554
113559
113581
113593
113594
113595
113596
113597
113598
113643
113644
113645
113646
113647
113648
113707
113708
113710
113714
113716
113717
113718
113719
113720
113745
113791
113792
113795
113796
113797
113798
113799
113801
113802
113803
113804
113805
113806
113812
113814
113815
113816
113843
113850
113862
113865
113867
113868
113869
113870
113878
113879
113880
113889
113932
113933
113934
113935
113952
113957
113958
113959
113967
114112
114116
114117
114118
114171
114172
114173
114174
114178
114179
114184
114185
114220
114222
114223
114224
114225
114230
114244
114245
114246
114250
114253
114254
114294
114295
114296
114297
114298
114363
114378
114417
114425
114426
114427
114428
114430
114431
114432
114435
114439
114440
114444
114445
114446
114447
114448
114449
114452
114453
114454
114456
114464
114465
114474
114475
114476
114477
114493
114494
114495
114496
114509
114510
114511
114519
114520
114522
114523
114568
114569
114570
114571
114573
114604
114631
114632
114653
114654
114655
114656
114659
114660
114661
114662
114663
114664
114665
114666
114669
114673
114716
114717
114718
114801
114812
114813
114815
114818
114820
114821
114836
114853
114856
114857
114888
114891
114892
114893
114894
114895
114896
114897
114898
114900
114901
114902
114906
114907
114908
114912
114925
114932
114933
114934
114935
114936
114938
114939
114940
114942
114944
114945
114946
114947
114957
114972
114975
114983
114984
114985
114987
114988
115011
115012
115013
115015
115016
115020
115042
115045
115046
115047
115049
115050
115051
115074
115075
115127
115128
115135
115136
115137
115138
115173
115174
115177
115256
115257
115258
115259
115264
115354
115355
115356
115357
115358
115360
115362
115363
115364
115420
115446
115455
115457
115458
115460
115487
115492
115496
115524
115532
115556
115557
115603
115617
115643
115644
115646
115647
115648
115649
115650
115651
115652
115675
115676
115677
115678
115679
115689
115690
115691
115709
115710
115826
115827
115843
115844
115873
115880
115942
115943
115944
115957
115963
115971
115984
115985
115986
115987
115988
115989
115990
115991
115992
115993
115994
115995
115997
115998
115999
116000
116001
116021
116037
116038
116039
116040
116054
116055
116056
116126
116144
116147
116148
116149
116153
116154
116155
116175
116176
116192
116194
116204
116207
116210
116221
116222
116226
116240
116241
116267
116268
116270
116273
116274
116275
116277
116278
116279
116280
116281
116282
116284
116285
116286
116289
116290
116295
116296
116297
116298
116300
116302
116303
116304
116305
116306
116317
116318
116319
116320
116321
116322
116323
116401
116402
116403
116406
116426
116428
116433
116435
116468
116470
116471
116474
116490
116491
116492
116493
116494
116495
116548
116549
116550
116605
116654
116655
116700
116701
116702
116704
116726
116727
116728
116730
116766
116767
116783
116785
116786
116787
116789
116790
116791
116792
116793
116794
116795
116806
116807
116809
116812
116814
116815
116816
116818
116819
116824
116853
116854
116889
116953
116954
116956
116958
116959
116960
116961
116966
116967
117017
117019
117046
117078
117096
117114
117185
117186
117187
117188
117189
117190
117191
117192
117193
117194
117195
117196
117199
117200
117201
117202
117207
117208
117211
117212
117213
117214
117215
117216
117217
117218
117219
117224
117263
117297
117300
117301
117303
117304
117305
117306
117323
117347
117378
117435
117437
117439
117440
117441
117442
117446
117463
117464
117482
117494
117495
117496
117497
117498
117499
117500
117501
117529
117530
117535
117548
117549
117552
117585
117590
117591
117627
117628
117629
117630
117662
117686
117720
117721
117722
117738
117739
117743
117744
117746
117747
117748
117759
117761
117763
117764
117765
117874
117878
117962
117963
117964
117965
118025
118093
118095
118104
118105
118108
118115
118116
118117
118118
118119
118120
118121
118123
118124
118125
118138
118139
118166
118167
118168
118170
118174
118185
118186
118187
118188
118189
118190
118193
118287
118288
118289
118304
118307
118312
118313
118314
118317
118318
118360
118362
118363
118377
118378
118398
118399
118400
118401
118402
118403
118404
118405
118406
118410
118426
118427
118480
118481
118482
118483
118484
118485
118487
118491
118492
118493
118494
118495
118499
118523
118524
118525
118526
118553
118554
118556
118557
118558
118559
118560
118570
118576
118614
118615
118630
118631
118645
118651
118654
118680
118682
118683
118692
118747
118750
118762
118769
118770
118795
118826
118827
118828
118829
118881
118948
118961
118992
118995
119006
119030
119045
119051
119054
119093
119098
119125
119126
119127
119128
119198
119199
119200
119201
119202
119203
119210
119211
119214
119215
119285
119298
119299
119300
119301
119302
119339
119340
119341
119342
119343
119387
119401
119412
119433
119434
119435
119436
119437
119438
119439
119446
119447
119448
119449
119450
119451
119452
119453
119454
119512
119533
119534
119535
119536
119538
119594
119598
119600
119627
119695
119696
119697
119698
119699
119700
119712
119713
119714
119715
119716
119720
119722
119723
119768
119769
119770
119772
119789
119790
119791
119794
119795
119796
119798
119800
119802
119803
119804
119808
119859
119860
119862
119863
119867
119869
119870
119924
119937
119938
119939
119940
119941
119942
119943
119976
119977
120017
120018
120019
120020
120022
120023
120024
120025
120026
120027
120028
120029
120030
120031
120032
120033
120035
120052
120053
120059
120077
120098
120099
120100
120102
120125
120126
120127
120142
120154
120155
120156
120157
120159
120160
120161
120162
120163
120164
120165
120173
120176
120186
120187
120252
120310
120357
120358
120378
120379
120409
120432
120435
120436
120482
120483
120488
120489
120550
120551
120559
120564
120565
120566
120567
120568
120569
120570
120571
120572
120595
120598
120599
120621
120622
120623
120626
120627
120628
120630
120631
120632
120681
120737
120765
120766
120816
120854
120855
120856
120857
120871
120875
120910
120915
120916
120917
120918
120929
120937
120939
120940
120985
120986
120987
120988
120989
120990
120992
120993
121004
121005
121051
121060
121063
121065
121070
121076
121077
121078
121111
121112
121114
121115
121122
121124
121126
121132
121133
121141
121142
121143
121145
121184
121185
121186
121262
121263
121297
121327
121328
121329
121330
121358
121359
121360
121362
121365
121366
121368
121369
121370
121373
121374
121375
121376
121377
121379
121380
121381
121382
121383
121404
121405
121406
121419
121420
121421
121422
121423
121424
121425
121426
121427
121428
121429
121430
121434
121445
121446
121486
121487
121488
121492
121496
121518
121535
121536
121537
121538
121539
121541
121542
121544
121545
121546
121547
121548
121550
121554
121555
121584
121585
121586
121587
121589
121590
121591
121606
121607
121608
121658
121702
121703
121704
121705
121707
121711
121753
121796
121830
121831
121832
121834
121835
121839
121845
121853
121854
121855
121856
121857
121858
121862
121879
121880
121887
121888
121893
121894
121897
121906
121907
121942
121943
121944
121945
121947
121956
121960
121962
121977
121978
121980
121985
121991
122008
122009
122014
122015
122016
122035
122036
122037
122053
122054
122055
122056
122057
122058
122059
122060
122061
122062
122065
122066
122067
122117
122207
122208
122210
122211
122212
122219
122220
122221
122222
122223
122224
122225
122226
122227
122241
122268
122269
122270
122271
122278
122280
122281
122288
122289
122310
122311
122312
122313
122314
122315
122316
122328
122331
122348
122362
122363
122365
122367
122372
122373
122374
122375
122381
122391
122404
122405
122406
122407
122408
122409
122413
122415
122416
122481
122546
122547
122548
122549
122550
122630
122633
122640
122642
122643
122644
122645
122646
122647
122648
122721
122722
122753
122754
122755
122764
122767
122768
122769
122770
122771
122773
122774
122775
122776
122777
122785
122801
122816
122817
122819
122850
122851
122879
122880
122886
122899
122900
122901
122902
122903
122904
122921
122937
122939
122946
122949
122955
122956
122964
123001
123003
123004
123007
123008
123009
123024
123025
123026
123055
123105
123106
123109
123111
123112
123113
123132
123134
123148
123149
123203
123204
123205
123228
123229
123265
123266
123282
123283
123353
123354
123355
123390
123391
123392
123393
123394
123400
123401
123404
123405
123449
123452
123495
123496
123561
123593
123595
123597
123598
123600
123610
123611
123612
123613
123614
123653
123689
123690
123723
123724
123739
123753
123755
123789
123790
123794
123808
123809
123816
123817
123818
123819
123820
123821
123823
123824
123826
123862
123864
123865
123866
123867
123868
123869
123870
123871
123872
123876
123877
123878
123880
123881
123897
123937
123940
124004
124005
124009
124010
124012
124013
124014
124028
124031
124038
124044
124052
124054
124055
124056
124057
124058
124059
124060
124063
124064
124065
124067
124070
124071
124074
124076
124109
124110
124111
124125
124163
124164
124166
124167
124168
124169
124170
124171
124173
124174
124175
124178
124228
124246
124247
124252
124265
124275
124276
124277
124278
124285
124302
124303
124304
124305
124306
124307
124308
124311
124314
124329
124330
124331
124332
124333
124334
124335
124336
124339
124343
124405
124485
124486
124487
124488
124498
124499
124500
124501
124502
124503
124510
124514
124536
124546
124547
124579
124580
124581
124584
124585
124588
124605
124606
124607
124608
124632
124640
124641
124642
124643
124644
124648
124649
124672
124730
124735
124736
124737
124820
124825
124865
124870
124871
124877
124878
124879
124880
124881
124936
124937
124938
124940
124941
124942
124969
124970
124971
124972
124973
124995
124997
125002
125003
125004
125005
125006
125007
125032
125035
125036
125041
125047
125048
125049
125050
125051
125052
125053
125054
125055
125056
125064
125065
125066
125100
125105
125120
125121
125122
125132
125133
125134
125160
125161
125162
125163
125164
125165
125166
125167
125183
125184
125185
125209
125210
125211
125212
125215
125221
125222
125234
125237
125238
125239
125308
125309
125310
125311
125315
125345
125346
125347
125348
125349
125350
125361
125362
125369
125370
125371
125381
125382
125383
125386
125387
125388
125389
125390
125391
125392
125393
125394
125395
125396
125405
125406
125407
125408
125409
125410
125411
125412
125413
125414
125415
125416
125417
125418
125420
125432
125463
125468
125496
125497
125498
125499
125500
125501
125502
125503
125504
125505
125506
125507
125508
125516
125519
125586
125587
125588
125613
125614
125615
125616
125637
125639
125640
125647
125648
125649
125687
125747
125776
125782
125804
125805
125806
125807
125808
125809
125812
125813
125814
125815
125827
125828
125829
125830
125833
125835
125836
125845
125846
125879
125886
125887
125892
125899
125904
125905
125907
125908
125910
125911
125912
125914
125976
125978
125981
125982
125983
125984
125986
125987
125988
126010
126011
126012
126060
126121
126122
126153
126154
126155
126156
126157
126158
126159
126160
126178
126193
126198
126202
126210
126211
126212
126213
126226
126227
126229
126230
126232
126262
126263
126264
126265
126266
126267
126340
126341
126352
126354
126355
126360
126361
126384
126385
126391
126413
126414
126415
126418
126419
126420
126421
126448
126535
126536
126538
126539
126540
126556
126557
126558
126559
126560
126561
126564
126565
126567
126577
126578
126579
126583
126584
126631
126633
126634
126635
126637
126638
126639
126640
126641
126679
126680
126681
126682
126683
126684
126685
126686
126687
126688
126689
126690
126691
126692
126694
126699
126707
126708
126709
126712
126713
126729
126733
126734
126735
126789
126790
126791
126792
126793
126795
126796
126803
126849
126851
126917
126918
126988
127034
127035
127042
127073
127074
127075
127076
127077
127078
127079
127081
127082
127083
127085
127089
127096
127208
127209
127210
127211
127212
127213
127214
127237
127238
127239
127322
127323
127324
127325
127327
127340
127341
127342
127343
127346
127347
127348
127349
127353
127354
127355
127356
127357
127358
127359
127371
127373
127376
127379
127380
127381
127382
127383
127545
127548
127602
127603
127604
127605
127606
127609
127611
127612
127613
127614
127615
127617
127618
127619
127625
127626
127627
127668
127674
127718
127725
127726
127727
127728
127729
127730
127731
127734
127735
127736
127737
127738
127740
127741
127742
127769
127835
127836
127913
127914
127915
127916
127917
127926
127927
127944
127945
127946
127957
127986
127987
127988
127989
127990
127991
127993
127996
127997
127999
128032
128037
128053
128054
128057
128058
128059
128060
128063
128064
128085
128088
128142
128143
128144
128145
128146
128147
128148
128260
128261
128335
128407
128426
128427
128428
128429
128430
128431
128433
128441
128452
128454
128455
128456
128458
128474
128475
128476
128477
128478
128479
128480
128527
128539
128541
128571
128572
128573
128574
128575
128576
128578
128592
128593
128594
128595
128597
128598
128632
128634
128636
128645
128646
128647
128650
128664
128692
128694
128695
128696
128699
128701
128702
128703
128704
128705
128706
128707
128708
128709
128710
128711
128712
128713
128714
128715
128716
128717
128718
128778
128779
128798
128799
128801
128802
128805
128808
128809
128810
128829
128830
128831
128847
128848
128849
128850
128852
128854
128855
128861
128862
128863
128864
128865
128866
128867
128873
128877
128878
128879
128885
128886
128887
128888
128889
128892
128896
128897
128898
128899
128900
128927
128958
128960
128962
128963
128964
128965
128966
128967
128968
128975
128977
128993
128994
129043
129044
129045
129150
129151
129152
129153
129154
129161
129162
129163
129164
129200
129202
129255
129256
129265
129271
129272
129273
129276
129277
129278
129279
129280
129281
129282
129298
129299
129304
129305
129316
129317
129318
129319
129320
129362
129400
129418
129421
129422
129424
129425
129439
129440
129441
129481
129507
129511
129514
129515
129516
129517
129565
129572
129574
129576
129577
129578
129579
129608
129616
129619
129620
129630
129631
129632
129633
129651
129652
129653
129659
129660
129661
129662
129663
129683
129696
129745
129759
129760
129761
129768
129791
129792
129844
129866
129867
129948
129949
129963
129964
129965
130012
130068
130092
130093
130111
130119
130120
130139
130143
130164
130165
130166
130172
130173
130183
130184
130185
130187
130195
130208
130209
130210
130214
130217
130221
130222
130223
130224
130225
130226
130229
130230
130231
130257
130277
130296
130343
130344
130345
130346
130347
130354
130369
130450
130451
130453
130496
130497
130498
130499
130503
130518
130529
130531
130533
130534
130593
130602
130607
130609
130610
130643
130684
130706
130707
130711
130716
130732
130741
130742
130758
130759
130760
130761
130762
130764
130766
130767
130770
130771
130772
130773
130774
130776
130781
130798
130808
130810
130811
130893
130894
130895
130896
130938
130940
130943
130958
130976
130993
130994
130995
130996
130997
131007
131008
131035
131036
131097
131098
131099
131101
131102
131103
131123
131125
131126
131129
131138
131139
131142
131163
131192
131194
131195
131197
131198
131199
131200
131201
131203
131226
131230
131234
131237
131238
131239
131240
131241
131242
131244
131245
131274
131275
131287
131289
131318
131319
131320
131327
131346
131347
131348
131370
131371
131372
131373
131374
131375
131376
131377
131378
131380
131381
131383
131384
131385
131386
131387
131388
131389
131390
131391
131392
131393
131394
131395
131424
131425
131426
131427
131437
131438
131440
131452
131453
131454
131464
131465
131477
131480
131485
131516
131519
131527
131529
131530
131539
131540
131542
131543
131558
131559
131564
131565
131566
131567
131568
131569
131570
131581
131582
131703
131704
131732
131740
131807
131812
131814
131841
131883
131904
131923
131924
131947
131956
131957
132012
132013
132051
132062
132063
132067
132105
132126
132136
132137
132138
132162
132172
132173
132175
132205
132232
132240
132241
132242
132252
132296
132299
132301
132310
132311
132312
132313
132348
132367
132368
132457
132458
132459
132460
132478
132498
132499
132500
132508
132509
132510
132511
132512
132513
132514
132515
132516
132517
132518
132527
132544
132545
132546
132550
132552
132553
132554
132556
132557
132579
132580
132581
132582
132583
132584
132585
132586
132587
132588
132589
132593
132629
132651
132772
132773
132774
132775
132776
132777
132778
132779
132787
132854
132858
132879
132880
132881
132911
132916
132917
132918
132919
132931
132932
132933
132935
132936
132974
132977
133023
133027
133037
133038
133039
133042
133043
133044
133045
133046
133047
133048
133070
133079
133120
133121
133139
133140
133186
133190
133191
133192
133195
133209
133210
133211
133212
133213
133216
133223
133224
133225
133226
133227
133228
133229
133233
133234
133235
133236
133237
133238
133239
133240
133250
133316
133355
133356
133357
133359
133360
133362
133365
133366
133377
133384
133385
133386
133387
133423
133424
133427
133428
133429
133430
133498
133510
133521
133565
133566
133567
133568
133574
133599
133600
133601
133602
133606
133611
133614
133615
133617
133618
133620
133623
133627
133629
133653
133654
133655
133656
133657
133658
133659
133660
133661
133662
133663
133665
133700
133701
133723
133725
133728
133757
133760
133761
133775
133777
133782
133783
133784
133785
133805
133807
133808
133809
133810
133815
133820
133829
133830
133831
133840
133841
133842
133843
133870
133871
133872
133873
133874
133880
133886
133887
133935
133936
133937
133938
133939
133940
133941
133942
133943
133944
133956
133957
133958
133959
133960
133961
133962
133963
133964
133965
133966
133968
133969
133970
133987
133988
133989
133990
133991
133992
134036
134037
134038
134048
134050
134051
134052
134053
134072
134073
134075
134076
134077
134079
134080
134081
134082
134083
134084
134085
134103
134105
134106
134108
134110
134113
134114
134115
134116
134117
134126
134127
134128
134129
134130
134131
134132
134154
134155
134156
134157
134161
134162
134181
134185
134205
134226
134227
134228
134229
134263
134264
134265
134267
134268
134269
134270
134271
134300
134301
134302
134303
134307
134308
134310
134311
134312
134313
134314
134318
134320
134327
134329
134330
134331
134332
134334
134335
134336
134339
134467
134475
134476
134477
134479
134501
134508
134509
134554
134556
134557
134558
134560
134576
134577
134578
134596
134597
134628
134704
134859
135021
135024
135029
135030
135107
135109
135110
135111
135112
135113
135114
135137
135179
135180
135181
135326
135386
135387
135407
135429
135448
135449
135450
135451
135491
135493
135494
135510
135511
135512
135513
135670
135676
135677
135678
135794
135822
135846
135861
135862
135868
135871
135872
136016
136030
136031
136033
136070
136071
136075
136098
136229
136249
136251
136253
136254
136255
136256
136257
136258
136259
136416
136417
136418
136638
136711
136712
136713
136714
136755
136756
136757
136758
136760
136764
136765
136774
136808
136810
136811
136814
136815
136816
136943
136957
136980
137234
137420
137653
137654
137662
137666
137667
137668
138131
138132
138150
138152
138228
138279
138519
138520
138521
138522
138523
138534
138535
138536
138545
138565
138697
138698
138700
138701
138880
138892
138893
138894
138903
138905
138940
138941
138942
138948
138971
138972
138987
138991
139155
139254
139255
139256
139257
139305
139309
139370
139371
139372
139374
139375
139376
139452
139507
139508
139509
139510
139511
139513
139514
139515
139628
140057
140059
140060
140061
140062
140063
140298
140299
140300
140345
140346
140347
140348
140349
140350
140351
140352
140353
140354
140368
140369
140370
140371
140374
140417
140418
140437
140438
140439
140440
140484
140485
140520
140521
140523
140524
140525
140526
140527
140528
140529
140552
140554
140555
140556
140557
140558
140559
140675
140676
140677
140682
140698
140699
140702
140730
140732
140733
140734
140735
140740
140741
140828
140962
140993
140997
141088
141097
141099
141103
141121
141128
141129
141147
141167
141169
141206
141208
141209
141213
141214
141224
141225
141226
141261
141281
141283
141284
141285
141286
141287
141294
141318
141319
141320
141361
141362
141363
141375
141376
141377
141397
141398
141399
141400
141401
141433
141434
141464
141467
141470
141471
141497
141513
141514
141515
141516
141517
141518
141519
141536
141537
141561
141654
141657
141658
141662
141722
141723
141780
141782
141862
141865
141866
141898
141899
141901
141902
141903
141904
141905
141966
141995
141996
141997
141998
141999
142000
142001
142002
142003
142017
142020
142021
142022
142023
142025
142026
142027
142028
142031
142169
142170
142219
142220
142303
142304
142305
142349
142350
142351
142352
142355
142356
142357
142389
142390
142391
142398
142399
142441
142442
142443
142444
142445
142446
142447
142449
142509
142517
142521
142522
142523
142927
142928
142929
142930
142931
142932
143026
143027
143030
143174
143425
143426
143440
143580
143581
143582
143583
143584
143585
143586
143756
143760
143767
143769
143771
143772
143773
143797
143798
143940
143946
143947
143948
143949
143950
143951
143957
144021
144094
144096
144097
144161
144162
144163
144166
144367
144372
144373
144374
144375
144376
144449
144450
144453
144462
144499
144540
144541
144550
144570
144575
144576
144577
144578
144581
144583
144584
144606
144678
144679
144680
144720
144737
144739
144748
144780
144838
144839
144872
144899
144900
144911
144912
144919
144976
144979
144980
144981
144982
144983
144985
144986
144988
144989
144990
144991
145047
145192
145195
145196
145307
145308
145309
145310
145311
145312
145313
145314
145315
145316
145340
145353
145354
145479
145480
145481
145498
145499
145500
145501
145502
145503
145504
145505
145506
145507
145509
145510
145511
145512
145513
145514
145515
145516
145517
145622
145719
146006
146106
146113
146114
146115
146116
146118
146484
146485
146563
146564
146565
146566
146606
146804
146805
146946
146952
146953
146954
146955
146995
146996
147093
147096
147098
147099
147125
147126
147185
147186
147187
147188
147189
147190
147272
147288
147289
147290
147291
147302
147334
147335
147339
147419
147425
147451
147512
147550
147551
147552
147595
147694
147766
147775
147778
147855
147856
147857
147937
148418
148431
148703
148839
149039
149040
149041
149042
149043
149044
149045
149344
149346
149347
149356
149357
149364
149422
149425
149426
149696
149698
149699
149734
149735
149844
149944
150004
150005
150034
150330
150440
150442
150443
150444
150452
150454
150455
150456
150499
150500
150501
150502
150625
150626
150627
150628
150683
150699
150796
150825
150828
150830
150841
150842
150843
150844
150845
150846
150865
150866
150868
150870
150879
150882
150883
150884
150888
150889
150890
150892
150893
150895
150965
150994
151190
151261
151262
151331
151332
151333
151334
151337
151351
151375
151376
151381
151384
151386
151387
151389
151390
151391
151392
151394
151495
151666
151670
151671
151672
151673
151674
151692
152088
152106
152107
152108
152132
152135
152136
152139
152140
152955
152956
152957
153008
153009
153011
153015
153016
153017
153018
153019
153027
153035
153038
153043
153046
153047
153051
153053
153055
153056
153057
153058
153059
153060
153061
153062
153064
153065
153066
153067
153068
153069
153070
153071
153072
153073
153074
153075
153078
153079
153080
153082
153084
153085
153086
153087
153090
153093
153094
153105
153106
153108
153109
153110
153111
153112
153114
153116
153117
153118
153129
153130
153131
153132
153133
153134
153135
153136
153137
153138
153156
153159
153160
153161
153162
153163
153166
153171
153172
153173
153175
153176
153177
153178
153179
153181
153182
153192
153193
153194
153196
153197
153223
153232
153240
153242
153243
153247
153249
153250
153251
153252
153253
153254
153256
153257
153258
153259
153261
153262
153264
153265
153267
153268
153269
153270
153271
153272
153273
153274
153275
153276
153277
153278
153279
153280
153281
153282
153283
153284
153286
153288
153289
153290
153291
153292
153293
153294
153295
153296
153297
153298
153299
153300
153301
153302
153303
153304
153305
153306
153308
153309
153310
153311
153312
153316
153317
153321
153334
153335
153336
153337
153339
153341
153342
153343
153344
153345
153346
153349
153350
153355
153356
153357
153358
153359
153360
153373
153374
153375
153376
153377
153380
153382
153383
153390
153392
153397
153398
153399
153401
153405
153406
153407
153408
153409
153410
153412
153413
153414
153415
153422
153424
153425
153426
153427
153428
153430
153431
153432
153433
153441
153442
153443
153444
153445
153454
153455
153457
153459
153460
153461
153462
153463
153464
153465
153466
153467
153468
153469
153470
153474
153476
153477
153483
153485
153494
153495
153503
153504
153505
153506
153507
153513
153514
153515
153518
153521
153526
153529
153537
153538
153545
153546
153561
153577
153578
153579
153580
153581
153582
153583
153584
153587
153595
153596
153597
153599
153600
153601
153605
153606
153607
153608
153609
153610
153611
153615
153619
153620
153621
153623
153624
153625
153626
153627
153628
153660
153661
153664
153670
153682
153687
153694
153700
153701
153707
153708
153715
153716
153717
153718
153719
153720
153721
153722
153724
153729
153730
153734
153735
153737
153738
153739
153740
153746
153747
153749
153751
153760
153763
153765
153766
153767
153769
153771
153774
153776
153777
153779
153781
153784
153786
153787
153788
153791
153792
153793
153795
153796
153797
153798
153810
153812
153821
153827
153830
153839
153840
153841
153842
153843
153844
153854
153856
153857
153858
153859
153862
153863
153869
153877
153879
153880
153881
153882
153883
153884
153886
153893
153900
153901
153902
153904
153905
153906
153907
153910
153911
153912
153913
153914
153915
153926
153934
153937
153938
153939
153940
153941
153942
153943
153945
153946
153947
153948
153949
153950
153951
153952
153965
153972
153973
153974
153975
153976
153978
153979
153982
153983
153986
153987
153992
153996
153997
153999
154000
154001
154003
154005
154006
154007
154017
154022
154023
154024
154025
154026
154027
154028
154029
154030
154040
154041
154042
154055
154056
154057
154058
154059
154060
154063
154076
154082
154083
154084
154085
154086
154087
154088
154090
154094
154111
154113
154114
154115
154116
154117
154118
154119
154120
154124
154125
154128
154139
154140
154142
154144
154145
154146
154148
154149
154150
154152
154175
154181
154182
154184
154185
154191
154202
154203
154204
154205
154206
154207
154208
154209
154210
154211
154213
154214
154215
154216
154217
154218
154220
154221
154222
154224
154225
154226
154228
154235
154236
154237
154238
154239
154240
154241
154247
154249
154252
154254
154255
154258
154259
154262
154265
154266
154271
154272
154273
154275
154276
154277
154284
154285
154286
154287
154300
154301
154302
154308
154309
154310
154311
154312
154315
154320
154322
154326
154328
154335
154336
154337
154338
154339
154340
154341
154342
154343
154344
154351
154352
154356
154357
154358
154359
154360
154362
154368
154369
154372
154373
154374
154392
154398
154399
154401
154402
154408
154409
154432
154433
154434
154435
154442
154445
154452
154462
154465
154466
154467
154469
154483
154484
154506
154508
154513
154514
154515
154516
154522
154523
154544
154545
154546
154547
154548
154551
154552
154558
154565
154566
154567
154569
154570
154573
154574
154575
154579
154581
154585
154600
154601
154602
154603
154605
154611
154612
154613
154614
154615
154616
154617
154618
154619
154624
154625
154626
154627
154630
154633
154634
154640
154643
154646
154650
154654
154655
154658
154659
154660
154674
154676
154677
154678
154679
154680
154681
154682
154685
154688
154689
154690
154695
154697
154699
154716
154717
154720
154721
154722
154738
154745
154746
154747
154748
154751
154752
154753
154754
154757
154762
154763
154764
154765
154768
154769
154771
154776
154779
154819
154820
154821
154840
154849
154850
154851
154852
154854
154856
154857
154858
154862
154864
154866
154868
154869
154870
154871
154872
154873
154874
154875
154876
154877
154880
154884
154885
154886
154888
154889
154893
154894
154909
154910
154911
154913
154914
154915
154917
154918
154923
154924
154926
154927
154928
154929
154930
154931
154933
154934
154942
154943
154944
154945
154946
154947
154948
154949
154951
154956
154957
154958
154959
154960
154961
154962
154963
154966
154967
154968
154969
154970
154971
154975
154976
154977
154978
154979
154984
154985
154986
154987
154989
154990
154991
154992
154993
154994
154995
154996
154997
155001
155002
155014
155015
155016
155022
155023
155025
155026
155027
155028
155029
155032
155033
155036
155037
155040
155042
155043
155044
155060
155064
155065
155066
155067
155068
155093
155095
155096
155097
155098
155099
155100
155101
155102
155103
155104
155105
155106
155108
155111
155112
155113
155114
155115
155116
155117
155119
155122
155124
155125
155126
155132
155133
155135
155138
155139
155140
155141
155142
155151
155153
155154
155155
155156
155158
155161
155166
155169
155171
155172
155185
155188
155198
155206
155214
155215
155216
155217
155218
155240
155250
155254
155255
155256
155257
155258
155259
155260
155262
155263
155264
155284
155285
155288
155292
155296
155299
155300
155301
155302
155303
155304
155305
155316
155319
155335
155342
155377
155380
155384
155396
155397
155403
155404
155405
155406
155407
155408
155413
155414
155415
155419
155420
155421
155423
155424
155425
155426
155428
155444
155445
155446
155447
155454
155455
155456
155457
155458
155459
155460
155462
155463
155464
155480
155481
155482
155483
155484
155487
155488
155489
155490
155492
155493
155494
155495
155496
155498
155499
155501
155502
155503
155504
155505
155506
155511
155513
155522
155539
155540
155560
155563
155565
155566
155567
155570
155571
155572
155573
155574
155575
155578
155579
155594
155595
155596
155597
155619
155623
155627
155634
155636
155637
155639
155642
155643
155668
155673
155674
155675
155678
155679
155682
155683
155684
155685
155688
155689
155696
155697
155698
155699
155709
155714
155715
155716
155717
155718
155720
155721
155722
155726
155728
155729
155730
155731
155732
155733
155736
155738
155739
155741
155743
155754
155759
155760
155761
155762
155763
155764
155765
155775
155776
155777
155778
155779
155780
155781
155783
155784
155785
155786
155787
155788
155789
155790
155792
155798
155843
155849
155850
155851
155859
155861
155863
155864
155865
155866
155867
155869
155874
155875
155876
155881
155882
155883
155884
155885
155886
155887
155888
155889
155890
155891
155892
155893
155920
155925
155926
155927
155928
155929
155930
155932
155933
155943
155945
155949
155952
155953
155955
155956
155957
155961
155962
155963
155966
155968
155969
155970
155971
155979
155983
155984
155986
155987
155988
155989
156018
156019
156020
156021
156022
156023
156024
156026
156027
156028
156029
156030
156031
156038
156039
156043
156044
156046
156048
156055
156056
156059
156060
156063
156064
156065
156070
156071
156072
156073
156083
156087
156089
156090
156091
156092
156093
156098
156099
156100
156101
156102
156103
156104
156107
156109
156110
156111
156112
156113
156119
156131
156134
156135
156136
156137
156138
156139
156146
156148
156149
156150
156151
156154
156155
156156
156159
156160
156161
156162
156163
156164
156165
156167
156169
156170
156171
156173
156174
156176
156177
156178
156179
156180
156181
156182
156183
156184
156185
156186
156188
156190
156192
156193
156194
156195
156197
156200
156205
156207
156208
156209
156211
156212
156213
156215
156216
156217
156218
156220
156221
156224
156225
156227
156228
156229
156241
156244
156245
156255
156256
156264
156265
156266
156267
156268
156269
156270
156271
156272
156273
156274
156275
156290
156294
156295
156297
156298
156305
156306
156307
156308
156309
156310
156311
156313
156314
156315
156316
156317
156322
156326
156327
156328
156336
156339
156341
156361
156376
156377
156378
156379
156381
156382
156383
156384
156385
156393
156394
156395
156401
156402
156403
156404
156405
156406
156416
156418
156419
156425
156430
156431
156432
156436
156437
156438
156440
156441
156442
156448
156449
156458
156459
156469
156470
156471
156485
156486
156487
156493
156494
156495
156497
156536
156537
156538
156541
156542
156543
156544
156545
156548
156551
156554
156566
156567
156569
156570
156573
156574
156581
156583
156585
156589
156590
156594
156595
156596
156597
156600
156601
156602
156603
156604
156605
156612
156613
156614
156615
156631
156636
156638
156651
156658
156659
156660
156661
156662
156663
156664
156674
156675
156676
156677
156678
156680
156681
156682
156683
156684
156685
156687
156688
156689
156690
156694
156698
156702
156703
156708
156709
156710
156711
156713
156714
156715
156716
156726
156729
156732
156734
156736
156737
156738
156739
156742
156743
156744
156746
156747
156749
156750
156751
156754
156759
156788
156790
156792
156796
156798
156799
156800
156804
156805
156806
156808
156809
156810
156814
156815
156817
156819
156820
156821
156822
156823
156824
156826
156829
156837
156839
156847
156889
156894
156895
156896
156904
156907
156908
156909
156912
156931
156932
156933
156934
156935
156936
156937
156938
156939
156953
156954
156955
156956
156959
156960
156961
156969
156972
156973
156974
156983
156986
156987
156988
156989
156990
156995
157000
157003
157005
157006
157007
157008
157009
157010
157011
157013
157014
157022
157023
157032
157033
157070
157088
157089
157090
157097
157099
157100
157101
157102
157131
157132
157133
157136
157138
157139
157140
157165
157166
157167
157168
157169
157171
157172
157173
157176
157189
157191
157195
157196
157200
157201
157203
157204
157207
157208
157214
157217
157220
157222
157223
157224
157225
157226
157234
157250
157251
157252
157253
157254
157255
157256
157257
157258
157260
157264
157265
157267
157268
157279
157280
157281
157286
157287
157288
157289
157291
157293
157294
157297
157298
157299
157306
157307
157308
157309
157312
157315
157316
157317
157318
157319
157320
157321
157323
157324
157325
157326
157328
157329
157330
157331
157336
157337
157338
157339
157340
157341
157342
157343
157344
157347
157348
157360
157361
157362
157363
157367
157368
157369
157370
157372
157373
157379
157381
157393
157395
157396
157401
157402
157403
157404
157407
157437
157438
157439
157450
157451
157452
157454
157455
157456
157457
157481
157483
157485
157488
157489
157492
157494
157495
157498
157500
157501
157503
157505
157506
157507
157508
157510
157516
157517
157522
157528
157529
157530
157533
157534
157536
157537
157539
157540
157541
157543
157545
157553
157554
157555
157556
157557
157560
157562
157565
157566
157567
157570
157571
157573
157575
157579
157580
157581
157583
157585
157586
157587
157588
157589
157591
157592
157599
157606
157622
157624
157625
157626
157630
157631
157632
157635
157640
157643
157644
157648
157650
157651
157652
157660
157663
157664
157665
157666
157667
157668
157669
157679
157684
157685
157687
157688
157689
157690
157691
157692
157697
157702
157703
157704
157711
157712
157713
157715
157716
157717
157718
157719
157724
157725
157726
157731
157735
157736
157739
157740
157741
157743
157744
157745
157756
157757
157758
157759
157760
157761
157762
157764
157765
157766
157779
157780
157793
157794
157804
157806
157807
157808
157809
157810
157813
157814
157815
157816
157822
157823
157824
157825
157826
157827
157828
157829
157831
157839
157844
157872
157890
157891
157892
157893
157894
157895
157896
157897
157898
157899
157902
157907
157917
157928
157929
157930
157932
157933
157941
157942
157945
157948
157949
157951
157952
157953
157955
157956
157958
157959
157960
157961
157966
157970
157971
157972
157973
157974
157975
157977
157978
157981
157983
157984
157987
157988
157989
157992
157993
157994
157995
158006
158007
158009
158013
158014
158015
158016
158017
158018
158019
158030
158031
158041
158044
158046
158047
158048
158049
158051
158052
158053
158054
158057
158058
158059
158065
158066
158068
158070
158071
158073
158074
158075
158079
158080
158081
158082
158084
158085
158086
158088
158090
158091
158094
158095
158096
158097
158099
158100
158101
158102
158103
158105
158106
158107
158111
158119
158121
158122
158123
158124
158125
158126
158127
158128
158129
158139
158141
158143
158144
158145
158151
158157
158158
158161
158163
158165
158166
158167
158168
158174
158175
158176
158177
158178
158179
158184
158185
158186
158187
158188
158190
158192
158198
158202
158203
158204
158205
158209
158210
158211
158217
158222
158238
158239
158240
158241
158242
158243
158244
158245
158246
158249
158251
158252
158253
158254
158255
158256
158258
158259
158260
158264
158265
158266
158267
158273
158275
158283
158288
158289
158290
158291
158292
158293
158295
158296
158297
158304
158316
158317
158318
158320
158321
158322
158323
158333
158334
158335
158336
158343
158344
158345
158346
158356
158368
158370
158373
158374
158375
158376
158377
158381
158382
158383
158384
158385
158386
158395
158396
158397
158398
158399
158400
158401
158402
158403
158405
158415
158424
158425
158427
158432
158433
158434
158435
158438
158442
158443
158444
158458
158459
158461
158462
158463
158464
158465
158466
158467
158468
158469
158471
158472
158473
158474
158475
158477
158478
158483
158486
158489
158490
158491
158503
158515
158516
158519
158520
158521
158522
158523
158524
158525
158527
158528
158529
158530
158531
158532
158533
158537
158545
158550
158551
158559
158563
158564
158565
158566
158567
158568
158569
158570
158575
158576
158577
158578
158579
158580
158584
158586
158588
158591
158592
158594
158595
158596
158597
158598
158599
158600
158601
158602
158603
158604
158605
158606
158608
158609
158610
158611
158612
158613
158614
158617
158618
158620
158621
158622
158623
158624
158625
158627
158628
158629
158630
158636
158637
158638
158646
158647
158648
158649
158650
158651
158660
158661
158665
158666
158667
158668
158669
158670
158671
158676
158677
158678
158679
158683
158684
158731
158732
158734
158735
158736
158737
158740
158747
158748
158749
158750
158751
158752
158753
158754
158755
158772
158773
158774
158775
158776
158777
158778
158779
158781
158782
158787
158789
158793
158794
158795
158796
158797
158798
158800
158804
158805
158806
158809
158810
158811
158812
158825
158826
158828
158829
158830
158833
158834
158842
158843
158846
158847
158848
158849
158851
158852
158858
158859
158860
158861
158863
158889
158890
158891
158892
158901
158910
159018
159238
159239
159270
159438
159685
159691
159795
159801
159950
160171
160172
160241
160242
160243
160547
160548
160549
160550
160551
160553
160694
160696
160697
160704
160705
160706
160729
160730
160743
160744
160745
160981
161017
161020
161021
161022
161086
161088
161643
161729
161731
161966
162177
162218
162231
162297
162298
162299
162300
162301
162302
162303
162304
162305
162306
162307
162308
162807
162810
162812
162813
162979
162980
162989
162990
162993
163004
163054
163060
163376
163400
163715
163794
163795
163796
163797
163798
163799
163856
163857
164144
164145
164146
164283
164284
164287
164344
164345
164346
164347
164462
164463
164464
164465
164466
164467
164837
164879
164950
164951
164976
165012
165013
165528
165732
165733
165775
165929
165930
166027
166028
166592
