# Supplementary material for: Structure, thermodynamics, and rearrangement mechanisms in gold clusters—insights from the energy landscapes framework
Source: Nanoscale. 2017 Dec 15;10(4):2004–16. doi: 10.1039/c7nr07123j (PMC5901115; doi:10.1039/c7nr07123j)
Supplement: Supplementary file 1 [file NR-010-C7NR07123J-s001.zip › d-graphs/85_Au/ts.data]

     -305.1718751012      326.0458780210         4         1         2     1452.0930416544     1693.7144147820     1720.2856769674
     -304.1037356456      311.4185072077         1         1         3     1481.7746757904     1686.5748375326     1746.5410798957
     -304.2522523793      312.6141374647         1         3         4     1464.8695677514     1707.3750719755     1748.9415293675
     -304.2837552134      314.4119281454         1         4         5     1478.9570120409     1703.4827142583     1734.0584297366
     -304.3792230918      317.0331723033         1         5         6     1488.6625190691     1698.3890884405     1727.5290194171
     -304.5201085067      318.4913496040         1         1         7     1484.6027130554     1684.7236793320     1701.8507063121
     -304.5028761383      318.7621495752         1         7         8     1474.1113865511     1694.5842376926     1715.4621809378
     -304.6779371073      320.8815898211         1         8         9     1460.4526130089     1712.4888342709     1727.5209223580
     -304.4602443761      322.1474154899         1         1        10     1483.2940561956     1685.6047653067     1722.6076610776
     -304.2464312823      320.8013080532         1         1        11     1491.4572202936     1676.3892081078     1730.7267188689
     -304.4508633152      320.2185839848         1        11        12     1471.9651671776     1688.8140503799     1740.4805052461
     -304.9043057700      326.0213674217         1        12        13     1475.2722415504     1677.4012594700     1722.2078137079
     -304.3901319376      315.6258540867         1         1        14     1478.3035282057     1681.3215799881     1739.7576175100
     -304.3886698588      316.5707960147         1        14        15     1476.1046474276     1691.5722111917     1731.1272386942
     -304.7048416714      323.1512720438         1         1        16     1473.0699942757     1696.1721010447     1721.9233577797
     -304.7048416714      323.1512720717         1        16        16     1473.0699942315     1696.1721011018     1721.9233577117
     -304.6338748805      323.0051344216         1        16        10     1484.5160227934     1691.2256985004     1742.1456707571
     -304.7227370673      323.4998979647         1        10        17     1496.7967132888     1685.7417735462     1712.2589531655
     -304.6391087026      318.2525589943         1         2        18     1473.4649368087     1699.4271696753     1708.2831943162
     -305.0456161203      326.8831375414         1        18        16     1470.5337025407     1688.2499038628     1729.3317206669
     -304.4484131918      315.8561114703         1         2        14     1478.5317194191     1684.2114783355     1717.4558968581
     -304.5395607998      316.1258504453         1        14        19     1486.8030834344     1675.9435255627     1700.8315307862
     -304.5316675608      321.2901615954         1        19        20     1494.8247869871     1671.1995411278     1705.8106135428
     -304.3526528413      320.3756832874         1         2        21     1460.1451538710     1696.7690251042     1742.0744476743
     -304.6156792625      326.1342560728         2        21        22     1460.3822041378     1690.9918835194     1743.2326464458
     -304.4131760200      320.2544757591         1        22        23     1492.8343367674     1678.8418056547     1714.4950461138
     -304.7271592314      320.8591629153         1         1        24     1451.6108684873     1700.7987527240     1744.6707173593
     -304.0664470484      311.4796130229         1        24        25     1447.7961245662     1703.6257322694     1779.4599527225
     -303.4557407144      303.9588675720         1        25        26     1459.5290550509     1694.6374156998     1799.3043424952
     -303.8577366210      307.4482402193         1        26        27     1486.3203023574     1647.3999078051     1793.8543246415
     -303.8536201676      305.4134036911         1        27        28     1481.8768950195     1648.1603804054     1799.3875323756
     -303.8683696097      303.6809135489         1        28        29     1472.9203622300     1654.8113626745     1804.9157185089
     -303.7723034841      304.4936134412         1        29        30     1469.3527896934     1662.8503483587     1812.9900139532
     -303.6901655584      305.3004308390         1        30        31     1483.6657929941     1626.6409942635     1842.2593088703
     -303.4283500625      305.5860809779         1        31        32     1494.0484017716     1607.2491690421     1857.0590203249
     -304.2803843882      308.1070789363         1        32        33     1478.2103603980     1611.4023783561     1848.4170787796
     -304.2796964534      308.5765482463         1        33        34     1476.9780912205     1615.2705573395     1846.9040769187
     -304.4672143473      313.6149548654         2        34        35     1466.4670978177     1571.4260534745     1912.2153340465
     -304.1394687430      312.3251021453         1        36        37     1441.6873539942     1689.1834808125     1806.9220164689
     -304.0608729332      309.4779755523         1        37        38     1428.8972863307     1670.8350764025     1844.0423186547
     -304.3061931647      308.7408148530         1        38        39     1443.2048481677     1641.4458840991     1843.6394294054
     -304.4368678531      312.2762112669         1        39        40     1443.5964751939     1627.5299919699     1868.0461046577
     -304.3771432416      311.8175170484         1        40        41     1427.9204712296     1619.7893951229     1915.2447799151
     -304.4240400421      311.7232057561         1        41        42     1424.0642541974     1594.2924187885     1954.1464607344
     -303.9780080304      304.1022674902         1        42        43     1444.3190383347     1572.9755705326     1944.8919986905
     -304.0020059603      308.6948269047         1        43        44     1451.4847621750     1564.0470865235     1943.1400372351
     -304.3049553979      317.9430134796         1        44        45     1444.3389334887     1555.8485141834     1986.2933573848
     -304.2990895346      314.8363848348         1        45        46     1449.6943729032     1548.5200765530     1981.1019398747
     -304.5438592700      318.8086502426         1        46        47     1459.8622206527     1530.3411466981     1980.5971265002
     -304.6684747043      321.3711035461         2        47        48     1459.6161876196     1530.2235351520     1980.8418905479
     -304.5791196925      321.3169072189         1        48        49     1453.8653949888     1535.4010294803     1991.3273627143
     -304.4194799439      319.5574969297         1        49        50     1461.8776256301     1527.8547953956     1985.7070545490
     -304.4173957077      319.5557981791         1         1        51     1465.3647215888     1681.9513787058     1752.4219043948
     -304.3369469977      320.2817722282         1        51        52     1457.1488256153     1656.0466652963     1810.1300608586
     -303.8295619733      307.5484868615         1        52        53     1460.8198666387     1656.2578180995     1831.6155350304
     -303.7762487861      304.9218819730         1        53        54     1469.7251712451     1649.3514751738     1833.2704291274
     -303.7269098939      306.7582430815         1        54        55     1454.2781071921     1671.1308107266     1822.2311992771
     -303.4267112653      304.5365889362         1        55        55     1447.7157587977     1662.4405112256     1868.9037988088
     -303.7316759326      306.0847632166         1        55        56     1452.6416439451     1669.8226002797     1833.0230214198
     -303.7163331217      304.5753992311         1        56        57     1492.4772549951     1614.8926880652     1836.2535907379
     -303.8768466209      310.2189445819         1        57        58     1493.3075173256     1593.9130560093     1839.6853109184
     -304.0221130150      310.4061107318         1        58        59     1499.6179610396     1583.1044415676     1858.9487879160
     -303.9152801719      309.4124002663         1        59        60     1490.2714418310     1584.9076675875     1863.3182594150
     -304.0411916632      311.0331385364         1        60        61     1485.9508395020     1582.8390729141     1858.1800350368
     -303.7397129568      309.2985816229         1        61        62     1494.6125297736     1584.3146322804     1875.5539173023
     -304.4928809304      313.9116034644         2        62        63     1496.9262298922     1544.6478273520     1916.1886170297
     -304.4292860086      322.3358929787         1         1        64     1450.7116026744     1687.5999069922     1768.4612592735
     -304.6187169803      325.5964863215         1        64        65     1452.9426163841     1678.4931506687     1773.2527365590
     -303.8263940586      309.4596425576         1        65        66     1452.3180907872     1675.9437670795     1805.2126183711
     -303.7571960797      307.9972555951         1        66        67     1459.9005883676     1669.8463595849     1811.8291406792
     -303.7906750038      310.0470242252         1        67        68     1453.1099810445     1676.6900251834     1815.4716849275
     -303.2456927412      301.4633382845         1        68        69     1467.5651095193     1696.3395908326     1798.3814803849
     -303.5173298788      306.9707571212         1        69        70     1458.5020802645     1687.4665474680     1813.0203558657
     -303.8289814644      310.3509918553         1        70        71     1501.9063245895     1621.4373870307     1824.5504427789
     -303.9515240550      311.3636101998         1        71        72     1485.7872840616     1624.0442916935     1829.1356320399
     -303.9240482576      310.0165312784         1        72        73     1479.6489172650     1613.0870592913     1842.0294458425
     -303.9827640054      313.2321787588         1        73        74     1473.4126100659     1584.0900152272     1877.9585822552
     -303.8668990755      311.6504805909         1        74        75     1472.5755729024     1596.9910929474     1868.6119612534
     -304.2634133465      313.0655995912         1        75        76     1431.2983932652     1576.1385466102     1930.0527167009
     -304.5727454040      316.6702760283         1        76        77     1395.6867657705     1603.4437710937     1960.0559682814
     -304.5758091631      311.8910643512         1        77        78     1410.0670625246     1583.2849709498     1929.5046578040
     -304.3405721352      314.7506431186         1        78        79     1432.1808968633     1557.9068905208     1962.5177405534
     -305.0266242230      323.7776322968         1        79        80     1455.5550976335     1512.2954842760     2009.8097093523
     -304.1020102703      311.9385696493         1         2        81     1462.8255022475     1690.9641336223     1716.8193797164
     -304.1082015997      310.0618841092         1        81        82     1466.4917310692     1678.9805547474     1713.1596138213
     -304.1361834400      311.9266320595         1        82        83     1485.8686167802     1648.3380066720     1712.3893058080
     -304.1122172303      310.7559014623         1        83        84     1489.1034090256     1630.9732850189     1738.6137313751
     -304.1257285122      309.6889620304         1        84        85     1464.9528033272     1649.6537656846     1761.8105845199
     -304.7401589421      319.4214953637         1        85        86     1428.9765597953     1633.0141289569     1818.3291438573
     -304.7791762662      323.6427237605         1        86        87     1424.8533929258     1651.8999273766     1806.8948671503
     -304.6974745983      322.1369330075         1        87        88     1418.4539838845     1663.6262804331     1749.4630192712
     -304.3879473762      314.0463656244         1         1        89     1485.5611621270     1691.4077551743     1718.6843554183
     -304.5871351003      314.2919530377         1        89        90     1495.3495448594     1688.8034103366     1698.7218368801
     -304.5579923417      315.4592319168         1        90        91     1501.8664621068     1679.1694467793     1699.8957193884
     -304.3525612797      312.9979551053         1        91        92     1517.2982987575     1650.5798968320     1706.5779169784
     -304.4924352634      312.4613205251         1        92        93     1499.8834679525     1665.3952161000     1716.9852301807
     -304.0055906433      304.4203678640         1        93        94     1500.5961922031     1677.2873724947     1722.2057558202
     -304.4938385815      312.6844177533         1        94        95     1512.8037705086     1638.6217539171     1729.2792191741
     -304.4380133005      315.1181164505         1        95        96     1506.2583298463     1655.5624768696     1734.5849021646
     -304.5279314628      315.5748562056         1        96        97     1516.9128072737     1662.5597091870     1703.7603390946
     -304.4102819854      320.3390222516         1         1        98     1488.0442854538     1651.0565096981     1742.7551452335
     -304.5552343546      320.4608561903         1        98        99     1482.9092227354     1641.7681071565     1748.4085306223
     -304.6137787413      322.7626391361         1        99       100     1487.0429064778     1635.4448940925     1758.7459341108
     -304.1447833006      318.5363572824         1       100       101     1476.6212428079     1643.7203883863     1794.8940428354
     -303.9025740258      311.5669715272         1       101       102     1476.5911978678     1656.2421599623     1805.4293928498
     -303.7245608779      303.5890381364         1       102       103     1484.0712256134     1639.1830458955     1816.0232920348
     -303.7022962746      301.0520602163         1       103       104     1490.1703118331     1632.7596074892     1825.5762086822
     -303.7254527222      304.3767869384         1       104       105     1493.1518414222     1632.0323253387     1839.5247876942
     -303.8535505757      307.4041460971         1       105       106     1492.4389175572     1615.7757239078     1874.7872450684
     -303.8454373631      307.2712833061         1       106       107     1479.7270839260     1618.0472937506     1892.0990412287
     -304.1439571816      312.5981976260         1       107       108     1465.8428639793     1582.4488745322     1920.0096950172
     -304.5415799848      316.3854314044         1       108       109     1442.2745606140     1571.6396475811     1940.8632071054
     -304.4023451480      317.4099799537         1       109       110     1448.3551090265     1548.7519856033     1973.3211038637
     -304.2969299097      316.8280674079         1       110       110     1468.0597091792     1560.8356083895     1925.7348513183
     -304.5402296704      319.2455160616         1       110       111     1460.0127898372     1530.0742076970     1985.0221568674
     -305.0024265503      323.3016750569         1       111       112     1474.2371622738     1512.0764984105     1964.6854453518
     -304.4644260249      321.2774234578         1         1       113     1448.9630483437     1687.6674184930     1776.6050227666
     -304.3907352781      316.7655362702         1       113       114     1445.5536955226     1688.7965390069     1794.4481925594
     -304.1504969876      309.1939774656         1       114       115     1433.8627085968     1705.5039755145     1778.1405730495
     -304.0395107953      305.7125361528         1       115       116     1453.1265957657     1637.7640029922     1838.6016132145
     -303.6199635595      299.2139155501         1       116       117     1451.8201001719     1632.1254970894     1862.1137553120
     -303.8561247018      307.6497065809         1       117       118     1440.9489191884     1632.3396749216     1886.3513318302
     -304.1316124135      310.0634588825         1       118       119     1386.5605149703     1637.1032025961     1937.9515831220
     -304.1717833455      310.1078566006         1       119       120     1386.0516065163     1631.9700664364     1945.5408282307
     -304.2247050212      313.4204332071         1       120       121     1373.1964271250     1644.1598989591     1946.8837070350
     -304.2393443664      315.5170284879         1       121       122     1359.0347263265     1661.1954026552     1956.8507758522
     -304.4503037565      317.1899022563         1       122       123     1344.3524547920     1667.1216865718     1967.5236115420
     -304.0356081268      310.9728653058         1       123       124     1403.2704107705     1627.4533326057     1924.6952297104
     -304.0356081268      310.9728653656         1       124       124     1403.2704108116     1627.4533326116     1924.6952295550
     -304.0210973826      307.8669489738         1       124       125     1421.7525827907     1610.4439126191     1909.7308916465
     -304.0138549530      308.1001547819         1       125       126     1445.6353944138     1564.2240163162     1951.8044091495
     -304.3368198997      310.7018348043         1       126       127     1474.4711872031     1518.1851855986     1984.1105194158
     -304.8730209804      322.5189398931         1       127       128     1481.1433322484     1505.7758952174     1980.2820159802
     -304.4374216493      317.4898553203         1       128       129     1476.8487197443     1534.8666173740     2005.9580903374
     -304.4682711791      321.5701838012         1         1       130     1437.5270457036     1704.1123986342     1765.2782012060
     -303.8844843118      310.9137303471         1       130       131     1395.2658019432     1742.1288390473     1823.5803696180
     -303.8400782868      311.0560337677         1       131       132     1395.8619411771     1753.2215658302     1833.9716197825
     -303.8122067866      308.9122354142         1       132       133     1397.7368164993     1757.0838986275     1834.9388229571
     -303.7779820474      306.2852158142         1       133       134     1408.7402204066     1759.0094566297     1832.3341087179
     -303.7547218863      304.1572693892         1       134       135     1411.8453848774     1758.9379864552     1826.0892582416
     -303.5473931928      305.1789994639         1       135       136     1402.5629355796     1759.2110709838     1839.3358171862
     -303.6534092675      309.0865325584         1       136       137     1388.2778657461     1769.9711787962     1839.2100702103
     -303.6350480894      307.1509230784         1       137       138     1377.1859533971     1773.1950060806     1857.0611298187
     -303.6235879941      303.3398274656         1       138       139     1371.0376349536     1769.0235646599     1864.0809012202
     -303.9853437459      305.9865563437         1       139       140     1389.8443936739     1707.5671146528     1852.5086348347
     -303.9366100782      306.0974384221         1       140       141     1383.1174735259     1724.5108619273     1842.9514395405
     -304.5034369876      313.9205560108         1       141       142     1346.9188869206     1730.2691949334     1891.2625331050
     -303.8018739110      311.1495775060         1       142       143     1340.9775734767     1752.7834111402     1909.6628919895
     -304.2144749446      312.7073715591         1       143       144     1334.7853216328     1733.8288702044     1911.7099214477
     -304.7045524734      319.9611827456         1       144       145     1305.2748408086     1699.7038381195     1993.9418140682
     -304.6718215038      316.2035316378         2       145       145     1320.6177282960     1736.9370751390     1910.8477358308
     -305.0668892313      323.9791397421         1       145       146     1301.0313005087     1705.8120298388     1999.4702237563
     -304.4241382489      321.3411648118         1         1       147     1440.7625815386     1698.5591157397     1781.6770196390
     -304.4241382489      321.3411648516         1       147       147     1440.7625813642     1698.5591158751     1781.6770198481
     -304.2608584690      318.8024753359         1       147       148     1435.7516506275     1714.1373417271     1803.8223473136
     -304.2608584690      318.8024753189         1       148       148     1435.7516505670     1714.1373418935     1803.8223474454
     -304.2641953794      315.3044857134         1       148       149     1437.2411259939     1717.6387592598     1803.7847668703
     -304.3632479059      317.5544457983         1       149       150     1437.4925566837     1698.9111313428     1813.9046153010
     -304.2274645993      314.6087778822         1       150       151     1437.3782614668     1702.8580232661     1811.9562742010
     -304.7206700213      321.3779029668         1       151        24     1444.5251999135     1698.6392610295     1771.6886096987
     -303.9518961565      314.5850536263         1        24       152     1418.9107235010     1697.4226294565     1824.6954747828
     -304.1064518193      313.3972645206         1       152       153     1401.6339600887     1676.0097834252     1880.2288526039
     -304.1873788638      311.0126528131         1       153       154     1420.2705141521     1640.4899298162     1886.6282218349
     -304.1837359914      311.8327409045         1       154       155     1395.5418718757     1656.3204845408     1915.4184122419
     -304.4544646599      314.9076033534         1       155       156     1348.0244250359     1679.5642174043     1939.8986962530
     -304.4544646599      314.9076029998         1       156       156     1348.0244249261     1679.5642174541     1939.8986963389
     -304.4848631814      316.7031886375         1       156       157     1344.0847924401     1671.6835005898     1979.2019309391
     -304.4263810959      323.2264958092         1       158       159     1457.2737169284     1709.6236111803     1752.8229942603
     -304.2051573186      313.9159573559         1       159       160     1452.8547922473     1668.0603169428     1830.9145222328
     -304.1936783751      311.1586370694         1       160       161     1450.6156778373     1667.4702508799     1843.2641546065
     -304.2064354727      311.7266992678         1       161       162     1443.4665642057     1674.9520331227     1851.1563339979
     -304.4671213710      322.0504447055         1       162       163     1421.0623469501     1711.4067814971     1836.4525239447
     -304.1007560892      311.3438783336         1       163       164     1414.3775604522     1710.8095509814     1806.9450208613
     -303.6050951878      304.5376517786         1       164       165     1390.5622219717     1724.6512081502     1881.7882092994
     -303.6641983003      306.9538206675         1       165       166     1366.2404365851     1745.7275300122     1899.1078684887
     -303.6641983003      306.9538206460         1       166       166     1366.2404362795     1745.7275301817     1899.1078689344
     -303.6896329986      308.0438748379         1       166       167     1358.8094759424     1749.0051485938     1906.6541127016
     -303.6921468654      306.5417676074         1       167       168     1364.9280377121     1736.5812024170     1900.9133130497
     -303.5288970982      305.1917070423         1       168       169     1381.6513265426     1719.2533613540     1892.9378527315
     -303.5270885981      303.3257403055         1       169       170     1390.8257213847     1706.3635834544     1893.4709703533
     -303.5592917434      304.0775385141         1       170       171     1394.0630856897     1708.4449783723     1890.6763527642
     -303.5667037843      304.5258606009         1       171       171     1382.5302047243     1725.3059624961     1893.4245888274
     -303.5302659454      304.7721761080         1       171       172     1392.0357305538     1715.4658881815     1890.9548644967
     -303.4671361698      302.7626658292         1       172       173     1391.7080880600     1722.5564612402     1864.4264965825
     -303.3923607537      300.8914266168         1       173       174     1402.1895769940     1713.0795194412     1851.8006767730
     -303.5053567221      299.8453952346         1       174       175     1411.3473789370     1705.7228796041     1844.9944843915
     -303.6773216464      305.2040956572         1       175       176     1412.6812732920     1702.8464811848     1844.6942730884
     -303.5513846445      302.8777540208         1       176       176     1395.3614224958     1714.9372958680     1871.6893784777
     -303.6079548166      302.1267165470         1       176       177     1394.8564987612     1708.9937777914     1877.9546039156
     -303.8494794138      310.6185281683         1       177       178     1349.2877071876     1729.5040802901     1942.7264185720
     -303.9433321934      308.4783348428         1       178       179     1334.1158307055     1711.4786119374     1955.8908158111
     -303.9176134848      308.7214910960         1       179       180     1330.6097119948     1707.8306640693     1979.5077795574
     -304.0421434574      313.7484824613         1       180       181     1332.9998392426     1698.4763042536     2004.2208730695
     -304.9874428178      321.9415375285         1       181       182     1333.1037145148     1671.1914100575     1996.7161579326
     -304.2264745010      315.5964822431         1        24       183     1462.4533465989     1685.4249638988     1773.4311026487
     -304.2484100937      314.2388216655         1       183       184     1476.7309334922     1668.3951071074     1756.8514886765
     -304.2651016010      319.3499946186         1       185       186     1461.7189763457     1684.1708563902     1775.3425993281
     -304.3458061489      315.7579839720         1       186       186     1460.7778453352     1681.0652359294     1775.7058110018
     -303.7565152297      309.7540936708         1       186       187     1482.8594080860     1662.5025358888     1793.3270730375
     -303.9364273944      312.8666506491         1       187       188     1486.0888023356     1650.2554455290     1802.2097539671
     -303.9183282773      312.2963486532         1       188       189     1493.4450470303     1645.4768120101     1794.2862765446
     -303.9213305659      312.0524325779         1       189       102     1495.1276826556     1643.5728201401     1786.4796986290
     -304.0094542630      308.8614257587         1       102       190     1473.8031549829     1651.3387960499     1807.4782190079
     -303.5617552792      305.7495983432         1       190       191     1458.7184893292     1681.6740974580     1870.6395347402
     -303.7243853232      311.1665136770         1       191       192     1468.5334560734     1670.1678460439     1838.4319807369
     -303.6482586337      304.8859705922         1       192       193     1461.4520789729     1678.9141803097     1842.7755878665
     -303.9411919553      307.8215987436         1       193       194     1454.2150274017     1685.7906795069     1838.7792902681
     -303.9877840662      308.1429923332         1       194       195     1467.2542227333     1682.2748615102     1807.9011470994
     -303.9897977740      304.4720223147         1       195       196     1463.5804840056     1683.6297300518     1810.6333668847
     -303.9370487826      302.9862071440         1       196       197     1455.6341915928     1678.0007307930     1837.5139372666
     -304.4041764468      310.3396395467         2       197       198     1464.6765103315     1606.6429082802     1884.8026605746
     -304.3091406553      308.7345490655         2       198       199     1462.5998863407     1586.3134181748     1908.3677870485
     -304.3892973769      313.6103665061         1         2       200     1481.3741138051     1667.5544846735     1714.0814041095
     -304.3892973769      313.6103664645         1       200       200     1481.3741139783     1667.5544848683     1714.0814037257
     -304.3913734268      319.2984456691         1       200       201     1499.6071896941     1633.3967170168     1719.9158537322
     -303.6812880880      307.7629049534         1       201       202     1447.4517365131     1654.4048856100     1775.1481782605
     -304.0523480555      313.7463037398         1       202       203     1413.6129608860     1659.0772993123     1819.9032097353
     -303.9749401774      307.2874152535         1       203       204     1433.2379501556     1633.2523576435     1799.9803653890
     -304.2667759158      312.9622505539         1       204       205     1451.1090119158     1610.1045409695     1780.8135806753
     -303.9255257883      309.3922736954         1         1       206     1404.0216634989     1708.3626091151     1833.6057956248
     -304.1282882815      316.7441468943         1       206       206     1420.9509567281     1707.2930264532     1807.1130488611
     -303.9774607604      314.0573024740         1       206       207     1444.0665174762     1649.2405177964     1826.0545007208
     -303.9887514259      313.0088487329         1       207       208     1434.2330427479     1660.5810872967     1819.7667501274
     -304.2573888292      312.8910376805         1       208       209     1428.4135370151     1660.7080853337     1805.3161916921
     -304.4502278736      312.5997604110         1       209       210     1435.5701163831     1654.1224037409     1796.3858705828
     -304.1502719226      309.7777932683         1       210       211     1425.2204016504     1671.6935201352     1811.5782814392
     -304.1285578901      313.5934318397         1       211       212     1437.0661605371     1677.9955626636     1780.7901607940
     -304.1640790186      317.4048215918         1       212       213     1436.4035096817     1679.6239007492     1743.6103850039
     -304.7736187054      322.7720347724         1       213       214     1438.3894754144     1666.1119863804     1724.7892813282
     -304.7544403540      322.3772807586         1       214       215     1440.5095554151     1655.0920310306     1715.1285341644
     -303.6758623951      305.7150397105         1         2       216     1431.3805478638     1698.1846661695     1795.1415202311
     -304.4507387517      317.2091746934         1       216       217     1450.8719232838     1652.6042915229     1752.9506729971
     -304.5512309605      321.8149036771         1       217       218     1436.1262805338     1665.9942796337     1717.3154018329
     -304.2241046888      316.2840334081         1         1       219     1449.1422611070     1719.2890194352     1770.5408201924
     -304.3821763580      318.4600029828         1       219       220     1428.2867234265     1723.5989085737     1805.7860849295
     -304.0523278220      314.5525594625         1       220       131     1389.0602700963     1752.0827935533     1829.4205363956
     -304.0166440898      312.9585419194         1       131       221     1374.1596620624     1771.2985854491     1844.7213824674
     -304.0436773605      312.8510420801         1       221       222     1376.8671238526     1768.5350445478     1858.3129326890
     -304.0567377242      315.7438895282         1       222       223     1381.5457147122     1763.7499842605     1864.3309911434
     -303.7232169634      310.7267344687         1       223       224     1377.4584238026     1769.5721388160     1856.0581155446
     -303.8098958518      306.9627234978         1       224       225     1377.4058791668     1776.2016277807     1828.2299359388
     -303.9602883054      305.5899010158         1       225       226     1381.4877697599     1738.3747867057     1818.1918138641
     -303.9074185545      305.7579074261         1       226       227     1390.7047811048     1733.7419072731     1810.1902653716
     -304.0493148621      309.8002017965         1       227       228     1385.5133279637     1680.0213045765     1908.4988081872
     -303.9509025525      305.8574169946         1       228       141     1370.8123142614     1715.5929480121     1881.8170716877
     -304.0306232218      308.4800743710         1       141       229     1362.1786819268     1759.3902368211     1846.6913978704
     -303.7275754719      302.7793104479         1       229       229     1350.9440141797     1767.9937550373     1892.6543215459
     -303.9744245104      308.1651723254         1       229       230     1348.6180756779     1761.9739294662     1873.8375865170
     -303.9269854805      307.5605495451         1       230       231     1343.8723988895     1754.9928061496     1892.2432194058
     -304.2522748400      314.0623187989         2       231       232     1338.4909332564     1738.1035145113     1915.6331319757
     -304.3443678194      315.4947739088         1       232       233     1330.3997616761     1713.9240307970     1993.5062067073
     -304.5000820460      317.4628202109         1       233       234     1324.0313012397     1708.0493455792     2002.0064840741
     -304.1144751005      313.9618262620         1        25       235     1444.0589602385     1713.2781077727     1780.8314142440
     -304.0366159475      310.2708487829         1       235       236     1441.0172394967     1698.1558210871     1807.9857166236
     -304.2575810498      312.4778504764         1       236       237     1453.1070105778     1678.3204125789     1822.5567675381
     -304.2779062502      310.7178177173         1       237       238     1443.8957335585     1683.4765008736     1821.3728484139
     -304.1747472879      310.0532895313         1       238       239     1431.4629047817     1698.5729164775     1826.0358671281
     -304.4633023179      309.2425782889         1       239       240     1423.8346888340     1677.9844933385     1856.0664314176
     -304.2771371478      310.1863184770         1       240       241     1417.4941054631     1706.3796370789     1821.1933873778
     -304.2235666438      307.1961342571         1       241       241     1416.1163601938     1771.3538331836     1772.7262655904
     -304.2863549315      312.0693296698         1       241       242     1421.6766977733     1755.1880871350     1782.6946016461
     -304.2573448358      313.3435545786         1       242       243     1430.5854938223     1732.0361343338     1784.8925631181
     -303.5831907352      304.1518785629         1       243       244     1447.3290892801     1714.5133807424     1802.4527223500
     -303.7826615489      305.7881982475         1       244       245     1457.3781189594     1710.4020614189     1790.0376751738
     -303.7521359293      304.0164233741         1       245       246     1456.2099142739     1712.2785170196     1786.0710973960
     -303.7521993729      303.3286940835         1       246       247     1460.6115658443     1712.2356716868     1778.5919329180
     -303.6599205708      302.4417527910         1       247       248     1458.6167549655     1669.5154839282     1816.6014056790
     -303.7074872791      307.8118572839         1       248       249     1460.0863556517     1649.7528501970     1832.7386032132
     -303.2962650421      308.3202509495         1       249       250     1522.8646634456     1571.1803268236     1882.0621883209
     -303.6508940700      308.1573519898         1       250        62     1537.2202598917     1546.4492647896     1874.2688698554
     -305.1348009972      324.5885204196         2        63       251     1466.7131949744     1511.3390642328     1957.9572354636
     -304.4821846768      317.4395116601         1         1       252     1432.6993847637     1690.9839108867     1797.7639075394
     -304.4690260233      318.3814372460         1       252       253     1420.4794690877     1675.7809905515     1846.1116724933
     -304.2079717562      316.3501021431         1       253       254     1409.3587780172     1673.7792774271     1894.3205787396
     -303.7160044087      298.9138303051         1       254       255     1380.1510712073     1680.2982187757     1940.7383975664
     -303.7176403510      300.5567877171         1       255       256     1383.2800783149     1675.0010730024     1941.3422258488
     -303.7217089791      302.5933831155         1       256       257     1381.6402225256     1676.8073913799     1944.5243222183
     -303.6087547029      302.7170727570         1       257       258     1369.8012569478     1694.4145086741     1950.7693519982
     -303.8564810802      304.8087988283         1       258       259     1360.1588512865     1688.6232723906     1955.9683037608
     -304.4984336475      314.7946209671         1       259       260     1365.7926130796     1659.2476010815     1910.5441685537
     -304.3683182496      309.5026238012         1       260       261     1360.6745867551     1663.7306907903     1929.6217581087
     -304.4882053974      311.3248493228         1       261       262     1370.8032841678     1650.5631510777     1954.4955332047
     -304.9010493283      323.5714212255         1       262       263     1398.4308042162     1599.0595338715     1991.0438974850
     -304.7419204530      322.3444007384         1         2       264     1446.5315663023     1701.0908631346     1707.6464302932
     -303.9924465230      317.8762719877         1       264       265     1436.0882139081     1711.3015084507     1755.3759220565
     -303.7462729200      316.2547489325         1       265       266     1451.5300313170     1674.8272006476     1743.0497178411
     -304.3635405925      319.1870324163         1       266       267     1457.8382281357     1640.9921033402     1709.1067995394
     -303.9974399513      309.8032020334         1       267       268     1457.2666050431     1658.4316848251     1704.7748603950
     -303.9779907164      311.6849474227         1       268       269     1455.3182825598     1652.5904493980     1737.2801358391
     -304.2457314423      314.7677991943         1       269       270     1460.3050998786     1642.9312102987     1740.7925950740
     -304.2486664971      314.4929694884         1       270       271     1463.0264127654     1642.1485596261     1739.4578582394
     -303.9713375423      313.8237352941         1       271       272     1478.0338258890     1614.0563131936     1738.0363687770
     -304.5390852457      320.3442211344         1       272       273     1412.2606385128     1677.5774765104     1728.3959890625
     -304.5725959773      320.7338240552         1       273       215     1420.2535811848     1671.2989538441     1704.0741616098
     -303.9913635628      312.8277036843         1       215        88     1464.9001368055     1597.1187194102     1738.8239026793
     -304.6894096571      324.9247222941         1        88       274     1410.8168745998     1681.3942102784     1721.2709279371
     -304.4568378593      320.1572944464         1       274       274     1414.1734452638     1689.4975873052     1722.5013717257
     -304.4314647515      322.1901487772         1       274       275     1413.4826963733     1712.1813764984     1715.5370590395
     -304.0433096751      319.6338895600         1       275       276     1402.7933414385     1719.3693213742     1768.4946471861
     -304.3841338840      316.2850974925         1       276       205     1411.8029236862     1685.0895277497     1742.4221202787
     -304.3637624242      320.8773542234         2       205       205     1406.7051558088     1689.7325673929     1714.9169744753
     -304.4741138610      320.7544176910         1       205       277     1407.0971153848     1684.5778445020     1766.2367846757
     -303.9559113493      310.4714777983         1       278       279     1419.9022238434     1701.2961123070     1769.8214438751
     -303.9337276472      310.2193803291         1       279       280     1435.7306812276     1709.0257449099     1734.9782391001
     -303.9481684649      314.0907691225         1       280       280     1425.3651815774     1718.5403856582     1742.1764783182
     -304.5848850432      322.8239204832         1       280       281     1436.9557485812     1701.2173857655     1738.2266002100
     -304.6889433182      322.9893162330         1       281       282     1431.8982432189     1704.5106285739     1733.4909706203
     -304.6320348159      325.1640205712         1       282       283     1429.4781789227     1709.6721932100     1728.3023832529
     -304.0181193503      313.9205358438         1       283       284     1439.5864258425     1681.6812457956     1745.1783305768
     -304.6605732100      325.0878551717         1       284       285     1454.4762454231     1683.9024747933     1729.7047660454
     -304.6075015829      325.3988802078         1       285       286     1457.4738886092     1687.5667991711     1723.2799555687
     -304.7029407262      324.2803657105         1       286       287     1460.7443480296     1687.4088855859     1726.1475243765
     -303.5669184246      305.9968400192         1       287       288     1422.3425622444     1710.6746448060     1772.1893168106
     -304.2687548947      316.0785733659         1       288       289     1394.2997585159     1735.3122139463     1766.1748373255
     -303.9991336678      312.4465059348         1       289       290     1404.5733743719     1734.2717193386     1760.4545264183
     -304.2365266682      316.3857333385         1       290       291     1395.4759513364     1737.7634815555     1762.9043159355
     -304.2568085200      317.9590392854         1       291       292     1399.2589037399     1732.8433020256     1765.0441197083
     -304.1643200540      314.2244429596         1       292       293     1407.9978069490     1720.7315454457     1791.9031955464
     -304.0082840461      305.8295342684         1       293       294     1379.2516806887     1756.6856249088     1800.8882889914
     -304.0110645206      307.6099333491         1       294       295     1386.1010353194     1743.2131831805     1803.5413908354
     -304.0754947987      309.3642671838         1       295       296     1391.8719653709     1725.9573202495     1819.3385583255
     -304.1406627326      305.7875502495         1       296       297     1378.1430231795     1732.1476684070     1810.7005721113
     -304.1706752181      308.5462858874         1       297       298     1380.5354784970     1727.4803554774     1821.2571146115
     -304.1257292415      306.0647131658         1       298       299     1377.7794027426     1730.0034462278     1806.7506784302
     -304.7012921556      314.5059678027         1       299       300     1328.9827064305     1733.5389156515     1870.4369370974
     -304.6615172288      322.1743593849         1         1       301     1456.0422317392     1691.2690012398     1764.8181604141
     -304.4235972995      316.4241905588         1       301        24     1433.5238604145     1713.3575465254     1773.3359696679
     -304.0495648120      306.4276523143         1        24       302     1445.8866484842     1650.5611931453     1830.0334003793
     -303.5406891393      302.4176986913         1       302       303     1488.6433044061     1595.8703198854     1854.9623203753
     -304.0980078342      306.2700659724         1       303       304     1495.2108435421     1564.2360734033     1869.0900002170
     -304.0027964300      302.9004748715         1       304       304     1486.5331700978     1565.2349777184     1894.4825029365
     -304.0027964300      302.9004748434         1       304       305     1486.5331701948     1565.2349776039     1894.4825027797
     -304.4605653747      312.6229764185         1       305       305     1517.4649264628     1532.6929542143     1889.4206679341
     -304.4605653747      312.6229764486         1       305       306     1517.4649262487     1532.6929543339     1889.4206681502
     -304.5603124951      313.9997896714         1       306       307     1486.4087683030     1535.7540465981     1951.3731741465
     -304.7100626701      319.8564040266         1       307       308     1487.5009291715     1512.0500816818     1987.5493991073
     -305.0212559731      324.7131029538         2       308       309     1485.8126691879     1504.9297024353     1977.3766644885
     -304.7430764048      320.4372771103         1         1       310     1441.4810325391     1706.1218571212     1751.4564057851
     -304.6260152565      320.3478801429         1       310        24     1447.9696077198     1701.6541070230     1756.8816541667
     -304.7375114875      321.4203068279         1       151       311     1442.1754690166     1699.1517231290     1780.0747924666
     -304.6085149324      323.0776891091         1       311       312     1449.5518138253     1698.2102894627     1783.6724051016
     -303.8490924984      304.9115290024         1       312       313     1475.7844890236     1641.1275492163     1820.4289645618
     -303.9715154741      309.8340267673         1       313       314     1459.1643572348     1632.6913834667     1834.2585140160
     -303.6375421151      304.4581935350         1       314       315     1477.6966552525     1630.2842019292     1825.9636294488
     -303.4840648522      303.1205995063         1       315       316     1466.4932509182     1638.6671271498     1842.9271679553
     -303.4223621344      302.4814498960         1       316       317     1459.8282767683     1641.3045282726     1835.0074713625
     -303.5317414149      306.1342111172         1       317       318     1445.2195556478     1649.6002355899     1856.1484786225
     -303.5251290406      302.6171578227         1       318       319     1458.1989794824     1635.6067673684     1846.2949438870
     -303.4484461670      298.7075990109         1       319       320     1450.8495473800     1657.8755085203     1837.0794514130
     -303.2777982071      297.2374584818         1       320       321     1434.8533621752     1651.6338515563     1863.4765553903
     -303.2999942921      298.1061578439         1       321       322     1435.0601439383     1637.0559026956     1879.8982044652
     -303.3120783332      297.6399604549         1       322       323     1440.4546478202     1628.9876264084     1875.5371178765
     -303.2280265486      295.4481564326         1       323       324     1460.9372674302     1612.0285899684     1870.8264539313
     -303.9230298232      311.0164968064         1       324       325     1452.3571575619     1575.7432280906     1943.8993163926
     -304.3332179262      315.5294763945         1       325       326     1427.0688933755     1579.8226375762     1963.3458073696
     -304.4571317271      321.4333408920         1         1       327     1456.5495309792     1695.8898340672     1738.4706709958
     -304.2343871121      319.8893357610         1       327       328     1473.0593528512     1690.3410662027     1705.2628877095
     -304.6765140447      324.2447012727         1       328       329     1498.9936018224     1631.7762802120     1699.1643334250
     -304.6668093239      324.6473030829         1       329       330     1495.3404946487     1631.0782613023     1705.4340958884
     -304.3055126257      318.1658399326         1       330       331     1503.6334156749     1630.5367280121     1713.8010231796
     -304.3055126257      318.1658399079         1       331       331     1503.6334156568     1630.5367281592     1713.8010230821
     -304.6665555769      322.6780544900         1       331       332     1500.1358779342     1645.0781779637     1717.5686991416
     -304.1261116720      315.3207857901         1       332       333     1450.8976542589     1643.9109048905     1839.5331592840
     -303.7572869495      309.5256816081         1       333       334     1479.2872947929     1628.5862712643     1846.4329365008
     -303.6064164321      304.3458971067         1       334       334     1482.5990170769     1637.9723728615     1794.6613447724
     -303.7253436694      312.1745206284         1       334       335     1497.7566135287     1647.8024063493     1796.1987881065
     -303.7228720947      309.9322357777         1       335       335     1492.3983469642     1647.7298624618     1793.3644351489
     -303.7228720947      309.9322357761         1       335       336     1492.3983467530     1647.7298627928     1793.3644348849
     -303.7166007280      305.3703618758         1       336       337     1472.9507483107     1633.3332150864     1788.1083320030
     -303.6256768133      304.5457759435         1       337       338     1456.3074430925     1637.8241801936     1790.3292287413
     -303.5014835519      300.8710166652         1       338       339     1453.4069554318     1646.3448681692     1812.2698710719
     -303.5786970292      299.1482319093         1       339       340     1446.0597772623     1650.8848611193     1811.9854240246
     -303.5640858602      298.0657398347         1       340       341     1463.2244786562     1589.4408928126     1883.1066749253
     -303.6279897252      297.0060753529         1       341       342     1460.9278794747     1590.1999224047     1848.4740741102
     -303.6354307419      299.6605019492         1       342       343     1432.5606208596     1635.2994428053     1849.9789055852
     -303.8766247401      301.3664924996         1       343       344     1461.0151395139     1586.0948617326     1847.3186546493
     -303.8083445111      301.7164481466         1       344       345     1461.9493101002     1568.9177475466     1883.2037245799
     -303.7701934837      300.1849998926         1       345       346     1431.4480000120     1593.4512040404     1926.6811801149
     -303.9400384763      304.3175794416         1       346       347     1404.8862717741     1634.4959985206     1917.6764681650
     -303.9055705502      299.9770827988         1       347       348     1403.4912028818     1636.9864420330     1916.2123075823
     -304.2975356977      307.0231815559         1       348       349     1376.3630048269     1653.8360008923     1947.2282237530
     -304.4192945879      313.8771220534         1       349       350     1347.5676599957     1685.2822852872     1984.3455567698
     -304.6884752930      318.1334634658         1       350       351     1354.4246940732     1662.6963315954     1968.2933545536
     -304.9015702375      323.5590288746         1       351       351     1342.4949962828     1659.4111493579     1995.5663974109
     -304.2188803355      311.9831531952         1       254       352     1385.2827633591     1693.8982518286     1918.1402000446
     -304.2280145537      312.7771541590         1       352       353     1380.9462423562     1700.8413119377     1919.5521507851
     -304.1988449418      312.5321999854         1       353       354     1367.7272510742     1712.1556089451     1933.0548803859
     -303.7449666157      299.3729398801         1       354       355     1388.6803121598     1686.0828258645     1915.0683573360
     -303.5754333591      301.4099170544         1       355       356     1373.6862279334     1705.4899122899     1924.7184589695
     -303.8328146278      305.7030477231         1       356       357     1380.0986883799     1693.2240288797     1913.0316388565
     -303.8318818991      307.4475653221         1       357       358     1375.5965081086     1701.5871811438     1907.6348267683
     -303.8308458280      308.7748004522         1       358       359     1363.7007487491     1717.3778148574     1896.0148142231
     -303.7822990852      303.9083345128         1       359       360     1370.6992778166     1709.3081482750     1867.9942507924
     -303.9020224216      301.3491864328         1       360       361     1396.6821716865     1681.5402793234     1835.6409501688
     -303.6233925930      297.6383965937         1       361       362     1392.5388160877     1679.6809442094     1848.3961420267
     -304.4165044180      313.2513287983         1       362       262     1364.2283152196     1654.8956774199     1922.0402936681
     -304.7426034717      318.9962241333         1       262       363     1390.6149912898     1628.3089578534     1960.6414035661
     -304.2334759995      311.5521604211         1       301       364     1406.8330387170     1713.2078888122     1828.5293426350
     -304.3163579820      311.9659931426         1       364       365     1394.7897414091     1717.4000066776     1855.0766905300
     -304.3826749040      309.1112529896         1       365       366     1388.1413419804     1713.4976815143     1861.0109559755
     -304.2311444058      305.6968727322         1       366       367     1395.9654428843     1670.0760541145     1873.3819383246
     -304.2315683264      307.6822865610         1       367       368     1405.3840004218     1665.5309513936     1865.9501035280
     -303.9762889858      308.6825032210         1       368       369     1456.7738993932     1644.7952280404     1837.8783221912
     -303.9434628263      302.8293482386         1       369       370     1459.7387491362     1631.5179992996     1827.0535471638
     -304.0533178433      300.4418157036         1       370       371     1463.8355046569     1611.4676535203     1831.1694447258
     -304.2400524748      302.5570850427         1       371       372     1468.1634809350     1625.0848044410     1809.8444867497
     -304.3159920806      305.4665573102         1       372       372     1453.5550767994     1648.6688738854     1806.9314082111
     -304.3159920806      305.4665572484         1       372       373     1453.5550771754     1648.6688737654     1806.9314074103
     -304.2131388184      302.1544743698         1       373       374     1477.7816802994     1614.5782120615     1813.2868387439
     -303.9644197124      301.6086289068         1       374       375     1481.7984853886     1590.0093264286     1857.3756709506
     -303.9321996029      304.3814881264         1       375       376     1487.8042340909     1556.5809877668     1932.5951076802
     -304.1565029943      310.6052140975         1       376       377     1483.6536673646     1557.2909983959     1954.5136268105
     -304.0926776255      306.9399657564         1       377       378     1485.7798242911     1555.3046739477     1951.6428674318
     -303.5459081706      298.9075169479         1       378       379     1497.1873155467     1540.9339574393     1928.7231759697
     -303.6860630078      298.4672418099         1       379       380     1487.3485688240     1549.2895197643     1923.1701796532
     -303.6860630078      298.4672416852         1       380       380     1487.3485687787     1549.2895198006     1923.1701797395
     -304.1973677815      310.7038708168         1       380       381     1458.5923074999     1561.9618495404     1957.5534762292
     -304.6498916306      318.3137177566         1       381       382     1477.8997444976     1523.0942355390     1943.5576632480
     -303.9757971555      311.4364439530         1       382       383     1480.4449658438     1544.9329258339     1948.6818558735
     -304.5434281278      317.5437050013         1       383       384     1458.3253380145     1538.1606436734     1968.9954537239
     -304.4456655485      321.6480139715         1       310       385     1457.3534997838     1702.7717377851     1765.4709118103
     -304.7143828209      324.9352154958         1       385       311     1467.7245991072     1682.5019377546     1767.2315113501
     -304.7143828209      324.9352154990         1       311       311     1467.7245990886     1682.5019379229     1767.2315111132
     -304.4138271840      320.2700482549         1       311       386     1483.9029224565     1661.3096346757     1779.4517246743
     -304.5327714945      322.6579084883         1       386       387     1473.2484864672     1664.9600562540     1792.4810125743
     -303.5130144114      303.2042379021         1       387       388     1462.7295666078     1672.1558122220     1810.6851088305
     -303.7254488582      304.7161691936         1       388       389     1477.7347820986     1641.0517587068     1813.5849946977
     -304.3312246004      315.0622414249         1       389       390     1470.8112612047     1594.1232763960     1872.2272282875
     -303.8917684999      310.1459312424         1       390       391     1472.3120422734     1633.7706699129     1831.7447568797
     -303.6611231206      301.4353906976         1       391       392     1460.9049818260     1667.2402725949     1826.4376017777
     -303.6133035617      301.6250551232         1       392       392     1488.5582601707     1638.5313772367     1823.5901589997
     -303.7714822811      302.9499972239         1       392       393     1472.2312431252     1633.6227597328     1839.7371641065
     -303.7619164440      304.4420850172         1       393       394     1483.8335000234     1622.5580360026     1841.0141483886
     -303.7340927203      303.4677219820         1       394       395     1493.7562133556     1620.6652383475     1833.5330253447
     -303.7260893917      300.6533852499         1       395       396     1498.8084057394     1625.0829786636     1812.6849491614
     -303.7372990860      300.3897001982         1       396       397     1500.8775805555     1627.7053610022     1804.7290983926
     -303.7411906040      302.0356426604         1       397       398     1502.4078293141     1628.4835857535     1806.8232613555
     -303.7188482100      303.4650059563         1       398       399     1502.5957409864     1635.3604804329     1807.8216977920
     -303.7032078431      303.5536105051         1       399       400     1489.4080325082     1639.1098185704     1812.9578390394
     -303.7124782371      302.7199661522         1       400       401     1487.1791683833     1632.1221589217     1815.0944737438
     -304.0777836868      308.9235185752         1       401       197     1467.7866045144     1603.6162803879     1878.9957139584
     -304.4573917420      313.8530974064         2       197       402     1460.4804395961     1581.8163729955     1915.7829379816
     -305.1277763731      324.7612074493         2       402       199     1435.8206959902     1542.5458146996     1960.9132256753
     -304.1183418914      308.9135018162         1       199       403     1403.9451257432     1592.1447798582     1973.9629598078
     -304.3178841306      310.2339122205         1       403       404     1426.5418299313     1589.6583030592     1875.4700018748
     -304.5785326366      317.2226589582         1       404       405     1438.6054118859     1566.4939268615     1876.7595546086
     -303.9702775511      310.9976308292         1         1       406     1421.0960113812     1740.5772903887     1793.4677398955
     -303.9803816663      305.7757098169         1       406       407     1420.3219207918     1743.9068234634     1793.2907448851
     -303.9480378047      301.8445927539         1       407       408     1408.8062167994     1709.1581385543     1831.0366092393
     -303.9197898104      305.6370555704         1       408       409     1419.9398467687     1679.3950603290     1846.6656426910
     -303.8402259514      304.9461916903         1       409       410     1428.9581890392     1649.8375912099     1870.9009989204
     -303.8507731015      307.4775341131         1       410       411     1429.3105061806     1637.6614515404     1879.9828583345
     -303.7961679363      306.2010484120         1       411       411     1405.5473629986     1662.9918724789     1881.7788514699
     -303.7961679363      306.2010484131         1       411       412     1405.5473631878     1662.9918722404     1881.7788514258
     -303.8673764835      308.1098186275         1       412       413     1385.1290805750     1689.9256526654     1901.0657162311
     -303.8689634184      309.4693946465         1       413       414     1373.1484985002     1700.8283796424     1935.1858928151
     -304.0859310839      307.3404672753         1       414       415     1346.1072598466     1713.5055355347     1951.2232233396
     -304.1968549757      309.2587032909         1       415       416     1339.0569948503     1714.9198645497     1952.3188858154
     -304.3411031816      316.2417828185         1       416       145     1326.0137172301     1719.6362813548     1955.5486304146
     -304.4345776632      319.0193665222         1       145       417     1331.9428330431     1683.9001527811     2003.3554649930
     -304.0495648120      306.4276523271         1         1       302     1445.8866484485     1650.5611932657     1830.0334003783
     -304.0808873435      304.4125994231         1       302       418     1459.9833927337     1620.4632314422     1846.1440956526
     -303.5406891393      302.4176986841         1       418       303     1488.6433042589     1595.8703201932     1854.9623200575
     -304.5605669731      314.3123600459         1       306       307     1492.6248853577     1529.4469272233     1951.2851940223
     -304.7102240592      319.8569301804         1       307       419     1470.1465421967     1529.5995399640     1987.8426565914
     -304.4250605299      319.0673059655         1       419       308     1469.8282813735     1531.0105803099     2005.4546941627
     -304.6006863765      323.0642722697         1         1       420     1466.5054356599     1671.9935857127     1762.8683532672
     -303.8643218611      311.4805488407         1       420       421     1434.0940884798     1722.5043924606     1815.5757322734
     -303.9558490984      312.9985241543         1       421       422     1430.6609292450     1708.8833564438     1807.8677430676
     -304.5414836509      323.3536800425         1       422       423     1429.5094695149     1703.7875759680     1776.4733909353
     -304.5981514580      325.3859735501         1       423       424     1429.2142600155     1703.2904520079     1778.3517141792
     -304.5771146646      324.1351164207         1       424       147     1432.5692919527     1699.8419625085     1784.7016501789
     -303.8133670143      308.5633074408         1       147       425     1424.6380235682     1688.5574709057     1859.5228870313
     -303.6159929226      305.8346208093         1       425       425     1363.6022947708     1762.1391823756     1869.2814683664
     -303.5856794129      309.9035410410         1       425       426     1377.6152090803     1743.0476097871     1873.9342985347
     -303.6784813205      313.1674934414         1       426       427     1342.3441728469     1768.9960912364     1894.8159803449
     -303.8658382860      312.0096562062         1       427       428     1373.4562213386     1717.3363767659     1901.4361255133
     -303.8316745700      312.2966618997         1       428       429     1359.6053066506     1727.5758434670     1912.5583105125
     -304.1722789046      311.9897242363         1       429       430     1333.1293958782     1742.0583244787     1921.1832476732
     -304.9038650813      323.3758898406         1       430       431     1316.6416700635     1710.3977339551     2009.7524864455
     -304.2574986757      311.4601076220         1       431       432     1359.9810187860     1663.2564214717     2008.2183350337
     -304.2574986757      311.4601075932         1       432       432     1359.9810182237     1663.2564220844     2008.2183355125
     -304.2751657359      313.0832945393         1       432       433     1360.2184931255     1658.4639459894     2007.3367496107
     -304.4610628048      319.0364406480         1       433       434     1372.6478905491     1638.2789340747     1981.0858064194
     -304.4342177299      322.2434164668         1         1       435     1467.3047913749     1690.8259102767     1753.6445374214
     -304.4376153447      323.1054179770         1       435       435     1452.6398314319     1698.5908208882     1776.9147957624
     -304.1746608693      319.6734283423         1       435       436     1463.0527068753     1689.5230942999     1797.8878684548
     -303.8644594768      306.6208348883         1       436       437     1430.9252502194     1731.9586514461     1803.7203613372
     -304.4376153447      323.1054179657         1       437       437     1452.6398317086     1698.5908208459     1776.9147954398
     -304.2218242621      315.3136913279         1       437       438     1432.8686308308     1715.5259288202     1806.6689282531
     -303.5849034519      306.6502700519         1       438       153     1428.8047910215     1722.2714256270     1820.0724458203
     -303.5861258435      307.4262143933         1       153       439     1423.4612654300     1717.6518236837     1830.7722369972
     -303.4776014635      301.1414619748         1       439       440     1434.5228324161     1693.7894135172     1841.3075782027
     -303.5370329200      306.5241978026         1       440       441     1438.5198900636     1672.2219859710     1849.8847495713
     -303.2995196107      306.6496434655         1       441       442     1423.7581050969     1685.9922097182     1889.1585888278
     -303.7266816431      307.3136388054         1       442       443     1397.9691304596     1693.6297109278     1910.5307524956
     -303.9872544833      308.5283789573         1       443       444     1414.5089488833     1667.0722241639     1907.3737518764
     -303.9925081160      307.7404449181         1       444       445     1412.8320179530     1678.2359647074     1882.1066799579
     -304.3376046379      311.3078737945         1       445       446     1404.8607119798     1658.4756267508     1867.3517530350
     -304.3827902677      311.6062648819         1       446       447     1398.5870170359     1659.8896510232     1865.6793761995
     -304.2227809804      308.8243273036         1       447       448     1403.7155272482     1646.9015691667     1898.8771445395
     -304.5731631831      314.5511229602         1       448       449     1375.2723362543     1664.1266657890     1942.6558563742
     -304.7435328402      319.7873460009         1       449       182     1363.4233601283     1652.6491174603     1987.4053886623
     -304.6963554212      318.0236698034         1       182       182     1380.6669658668     1635.3682281183     1997.3043250688
     -304.6875176302      319.7932054232         1       182       450     1385.1911462030     1623.7678309254     1996.5486858956
     -305.0188942103      324.6961999747         2       450       451     1400.1002152016     1603.1776653906     1989.9932862327
     -304.1797405826      311.9757419063         1         1       452     1435.4436381668     1682.8602254886     1819.8450032500
     -304.3111706995      316.0801919302         1       452       453     1441.4784464033     1668.4653554788     1822.5381405828
     -304.3436990040      317.0585107849         1       453       454     1435.9883556904     1689.9890715875     1807.8844500840
     -304.2167374708      313.2868777533         1       454       455     1436.0541203696     1671.4344596186     1845.8333069824
     -304.3867636514      313.1202579656         1       455       456     1407.7173787948     1658.4453360961     1885.7122937203
     -303.9013845933      308.6818144655         1       456       457     1352.0230190493     1737.2561406011     1946.8914387932
     -303.9336641749      308.3796495972         1       457       458     1351.5796545513     1734.2185796590     1949.9521132351
     -304.0910020418      313.5050329788         1       458       459     1361.2757340321     1722.2587719064     1947.2492330393
     -303.8079452911      310.8189091725         1       459       460     1392.5515526962     1693.3625864850     1955.8836226641
     -303.8164290596      304.2280384129         1       301       461     1450.2238890835     1690.6570153802     1779.2836098022
     -303.6939518161      298.9304453241         1       461       462     1437.3589969925     1720.5439579965     1761.8263475318
     -303.6484632911      298.6425955848         1       462       463     1440.5160297484     1711.3484602854     1774.5937804509
     -304.3716082199      312.5346154755         1       463       464     1388.5757558012     1743.8828482979     1829.2192551156
     -303.9631380076      303.8905029141         1       464       465     1392.9499891939     1740.9150812904     1815.6012463773
     -303.3795476264      297.9395566092         1       465       466     1395.9380221915     1739.4647729705     1820.0926715990
     -303.7657003449      303.8146679534         1       466       467     1424.5168974258     1678.9133486920     1871.5490588280
     -303.5857170540      301.3086041634         1       467       467     1445.3079051610     1701.0036111263     1788.6872720613
     -303.6787763954      299.8017271892         1       467       468     1405.2845021132     1741.3443043307     1797.3632879506
     -303.6189153017      299.8222379032         1       468       469     1418.1037310619     1689.8114098364     1811.8171399522
     -304.1650019132      305.5028685685         1       469       470     1415.2475378494     1620.1753739255     1871.9216588433
     -304.0832123228      307.3044620570         1       470       471     1435.6261821403     1593.4446249694     1880.4858391929
     -304.0568060802      309.1708564496         1       301       472     1433.4875200053     1660.1236481246     1830.9361652322
     -304.0233439901      310.0764033614         1       472       473     1412.7939048214     1660.7643967633     1871.2518080040
     -304.0130979535      308.6695622179         1       473       474     1427.1739850140     1645.8778408866     1869.8608296383
     -304.2358985174      309.7408968341         1       474       475     1454.1412284468     1620.0770491887     1861.5464714446
     -304.1935506648      308.5684258680         1       475       476     1457.6393852230     1616.4897727647     1879.2614210143
     -303.9611192363      307.6050978927         1       476       477     1496.1626468383     1567.9046239024     1891.2842306086
     -303.9759041140      308.0179734829         1       477       478     1506.2872451505     1561.5113919227     1893.6840889099
     -303.9993536841      308.5787692296         1       478       479     1501.4182928066     1569.2544875802     1885.9220755393
     -303.9486419041      305.7847082219         1       479       480     1461.7044702903     1605.6655272544     1879.2591182223
     -303.5941599929      300.3708939644         1       480       481     1484.1621180774     1596.3126264750     1844.6993720067
     -303.5554690781      298.8665895163         1       481       482     1483.8369238140     1601.3609185607     1835.0822523046
     -303.5719515850      299.1168103432         1       482       483     1475.4980893692     1607.1004650501     1843.1832109402
     -303.6094001285      301.8568748246         1       483       484     1468.2044920308     1612.5013690569     1843.1577721150
     -303.4196415617      299.2149454443         1       484       485     1486.3554303303     1583.5577701720     1863.6717661086
     -303.7177969469      298.7671793350         1       485       486     1503.4889278856     1544.4578799056     1875.0901120042
     -303.7307146149      299.2257206550         1       486       487     1497.3868320325     1548.9737797293     1877.9851329571
     -304.1341892648      308.3273828833         1       488       489     1441.5294257920     1612.8096712837     1914.6213496541
     -304.1467073301      310.5369239000         1       489       490     1472.1385255537     1561.5182938141     1937.0388234379
     -304.1762253161      311.4775073856         1       490       491     1477.5251580949     1557.6308887772     1951.2539036585
     -304.4565207210      317.0366821644         1       491        63     1483.5901805022     1534.7948110371     1974.2596089642
     -304.5237199265      321.3916553655         1        63       492     1459.1194709130     1525.4034864214     1973.8475608010
     -304.0621052151      316.1557770405         1         2       493     1478.1508791410     1662.5142716047     1750.4153328134
     -303.9909890476      311.6544886198         1       493       494     1460.6145079168     1703.7976170519     1724.9182343964
     -303.7472483275      308.4654648975         1       494       495     1442.1869533889     1702.3705180354     1724.3427323293
     -304.3344693792      314.5699799623         1       495       496     1434.2800622429     1697.7349396506     1732.2762748677
     -304.2906321178      314.4587607551         1       496       497     1437.3344052439     1694.9031234586     1738.0483004253
     -304.4330211739      318.9158231164         1       497       498     1443.1799653143     1686.6294657172     1718.5418009413
     -304.6647155262      321.3405420485         1       498       499     1450.9767592159     1678.1884292480     1718.2579780822
     -304.3484202348      319.1032773398         1       499       500     1469.2281458909     1649.9287351600     1733.4849558566
     -304.1078537061      314.4976141595         1       500       501     1456.9642913610     1669.4060059679     1731.5649993664
     -304.0469723121      313.3861189485         1       501       502     1458.9645572749     1682.0823830529     1735.0265378066
     -304.2128848802      309.5064322510         1       502       503     1441.4111770428     1682.8854181102     1748.4470180792
     -304.5461377435      323.5193580899         1       503       504     1462.0087444218     1638.6149862686     1737.5494136572
     -304.5549306173      323.9720972167         1       504       505     1464.0646020895     1638.6522673265     1736.1605598900
     -304.5243527724      322.3986944261         1       505       506     1465.1302684494     1643.6971856552     1734.9758835269
     -304.4954681152      322.0665347940         1       506       507     1455.6095228031     1661.4135395901     1725.2629163448
     -304.6468084245      314.4504662519         1       507       508     1424.3811735109     1683.1636355448     1728.2390322890
     -304.3323821943      312.7027276625         1       301       242     1428.3926721776     1746.9900980783     1757.8871208347
     -304.0575473626      308.2537743701         1       242       509     1415.7089072395     1742.0242005518     1804.1457797542
     -304.2459507970      309.7178395546         1       509       510     1396.9417318916     1740.4637734705     1817.7852071354
     -304.2454994407      310.4721761728         1       510       511     1396.2004599402     1734.5017131725     1826.8164810171
     -304.2522158508      312.0370623551         1       511       512     1375.9416146247     1755.9662830847     1833.5622982208
     -304.1981576013      308.0348213580         1       512       513     1354.1614686037     1760.3375005236     1851.0762828723
     -304.3213770881      310.4906952560         1       513       514     1339.9956002313     1780.5977301258     1854.6040314505
     -304.3304042785      307.7208985095         1       514       515     1332.1207077628     1799.2998609337     1848.0215672900
     -304.0311202283      305.2225441145         1       515       515     1367.1701345895     1768.7895492973     1838.8022569357
     -304.2693755533      309.1496090473         1       515       142     1341.9559190047     1805.6087436160     1835.7913379134
     -304.0950696017      310.4543160078         1       142       516     1329.7523730227     1765.6778922236     1878.7538792314
     -304.0170981860      310.1540281291         1       516       145     1328.2307126553     1750.8365231321     1914.3235432996
     -304.6727381427      319.4911876588         1       145       517     1305.8323679767     1701.3625098096     1997.9220954242
     -304.6957577269      322.1038985919         1       517       518     1320.4791165607     1682.4125547965     1990.2091406318
     -304.4741730172      322.1948631621         1       518       519     1341.3190641985     1656.7315821702     1985.0920719069
     -303.9042000412      307.9282269743         1         1       520     1446.3327480760     1718.3743827181     1757.1231235734
     -303.9364113144      310.6339006780         1       520       521     1427.8143863501     1723.0775050484     1770.1124629789
     -304.0134012857      308.1172898248         1       521       522     1457.2529308216     1690.3197997894     1733.3589971030
     -304.0740080991      310.4151168687         1       522       523     1455.6304779966     1694.1494574923     1741.7412727072
     -304.0800639624      310.4020311432         1       523       524     1455.2914247947     1691.2293742017     1754.5189749857
     -303.9582980056      308.8458452203         1       524       525     1449.5728720494     1695.6065222737     1765.4416911294
     -304.0619106098      310.5509426155         1       525       526     1446.8614270270     1683.1380825608     1774.1114933287
     -304.0879791057      311.0593259675         1       526       527     1445.7996900740     1662.6725594993     1796.9704237729
     -304.1736421089      312.7923459944         1       527       528     1447.0816890563     1654.9190772004     1788.6011633626
     -303.9755950724      308.3078333444         1       528       529     1451.7827831921     1639.7852122487     1805.9350379730
     -303.9650240627      305.6153631534         1       529       530     1453.9401988685     1632.1454606427     1828.3004538693
     -303.9860273940      303.5920417320         1       530       531     1485.1803448992     1618.1957692589     1805.1410882487
     -303.9902312994      302.4490411179         1       531       532     1486.6378653276     1619.0266227783     1811.0815071320
     -304.0608002221      305.9099387343         1       532       533     1485.6077306547     1607.0033719633     1841.9689081635
     -304.4095984332      310.5544445935         1       533       534     1480.8838556502     1595.8152247056     1800.1852489584
     -304.1622642091      306.1741995405         1       534       535     1463.2539727747     1630.4043020419     1827.7089345472
     -304.1277693476      303.1562580046         1       535       536     1466.8709190534     1629.0780120238     1833.7979711500
     -304.1015586035      305.7857320838         1       536       537     1450.4415190448     1623.3810663473     1872.7770249714
     -304.0856212962      305.9412364461         1       537       538     1423.8422101321     1636.6414521480     1879.4816961617
     -304.7575641876      315.4115006919         1       538       539     1431.9885245577     1600.2061273256     1919.0564138760
     -304.6146991030      313.9615437021         1       539       540     1432.4330611172     1611.4289034343     1901.4186855319
     -304.6664983873      314.7416657723         1       540       541     1426.3851088910     1604.8840508549     1905.4958645108
     -304.7233067832      324.3667702717         1         1       542     1478.0014181936     1696.0396620663     1740.8004664879
     -304.3074733453      314.0734374302         1       542       543     1463.6232707036     1709.8439406156     1754.6375185094
     -303.9670449794      307.7682479418         1       543       544     1431.2023740900     1741.3108780675     1751.0889065959
     -304.0839771404      307.5592092811         1       544       545     1434.2294968144     1729.9698655466     1759.1137403513
     -304.2903418636      311.6114711992         1       545       546     1408.1040675015     1744.2321374429     1795.8857632304
     -304.2892519673      310.9714552666         1       546       547     1404.5295556783     1743.1718346690     1799.0778254285
     -304.1188457569      308.0812396722         1       547       548     1391.0844748860     1751.7646722233     1815.4715098274
     -303.8772540007      306.8086707162         1       548       549     1374.3087426645     1714.7721175583     1873.6789869212
     -303.8777413010      306.9417613793         1       549       550     1379.3840716156     1716.6979698582     1871.5103019485
     -303.8111054513      301.3874613472         1       550       551     1385.3552253661     1744.1262056145     1829.7049157664
     -304.2922357713      304.2730202283         2       551       552     1394.2552967502     1745.8411999876     1793.5328358208
     -304.3360629653      309.9379462250         1       552       553     1375.2615293239     1710.9398201141     1843.2761101763
     -304.4112850063      312.6333733587         1       553       553     1348.5527781296     1743.9136513496     1853.0127874145
     -304.4112850063      312.6333733646         1       553       554     1348.5527780445     1743.9136513447     1853.0127876177
     -304.1236399806      303.4350587116         1       554       555     1347.6891546172     1752.3254379615     1855.6105080961
     -304.1346195534      302.6743249382         1       555       556     1352.9555663004     1747.3522421360     1844.8969850467
     -304.3234322917      312.7879464550         2       556       557     1354.8907877681     1715.7599931634     1848.7451340481
     -303.8996596239      312.6340761603         1       557       558     1352.6430085046     1697.4250944473     1918.5304440665
     -304.4558495075      314.1487980326         1       558       559     1327.9678508826     1686.5966683269     1988.0737980242
     -304.8441786708      317.7895392789         1       559       560     1308.0443736647     1705.5571749507     1983.6559199008
     -304.6913496077      321.1757305988         1       560       561     1295.8356133335     1719.8377919100     1972.8260472849
     -304.3277651148      315.5858217944         1       561       562     1285.6191568580     1740.7127702422     1995.2186426745
     -304.6197876616      322.3189885974         1       562       563     1274.4740605293     1755.4356284045     2023.2989990796
     -304.5856073079      321.7465879296         1       563       564     1269.8577909570     1762.1287756298     2022.9775180799
     -303.7439247743      311.7776917041         1       564       565     1306.1976624897     1740.0098372755     2003.9479626725
     -304.4799930818      322.1322847578         1       565       566     1319.2432831243     1699.4723105991     1998.8173279191
     -304.3954333585      322.5242789538         1       566       567     1321.2117361759     1702.3961694628     2010.7983254555
     -304.4167995853      321.9308164148         1       567       568     1329.0273213991     1698.8878454511     2021.6241742135
     -305.0179449175      324.7084552367         2       568       569     1321.8383102077     1687.6764884010     1996.2904252652
     -303.9960036980      309.9345635945         1        24       438     1415.2925331496     1738.0680206827     1809.4904237587
     -304.2457125403      313.8680648349         1       443       570     1398.6003303878     1662.8163951304     1950.3122736133
     -304.4586623812      316.2488629768         1       570       571     1389.2265074458     1646.8552413622     2002.0703459614
     -304.6963554212      318.0236698726         1       571       182     1380.6669656785     1635.3682283325     1997.3043253594
     -304.6875176302      319.7932054023         1       450       450     1385.1911465193     1623.7678305762     1996.5486856044
     -304.3656200185      315.1083118101         1         1       572     1435.2645496327     1693.8359169534     1792.7839207194
     -304.1716830737      314.7034520657         1       572       573     1435.1421110090     1699.0286985099     1803.6027182052
     -304.0045366502      312.1422734229         1       573       574     1422.6758832188     1708.1249429162     1802.6478297454
     -304.2541282715      310.8494809400         1       574       575     1395.9239677273     1704.9569964500     1834.3092963159
     -303.8704864591      301.8947040337         1       575       576     1351.5356749528     1757.0822823137     1862.8612129216
     -304.3411294500      313.9884056902         1       576       577     1327.0758588895     1761.4039629019     1898.7377386628
     -304.2247962089      308.7154209988         1       577       578     1319.5381181171     1777.4749930510     1897.7173881087
     -304.1745778271      309.3895560270         1       578       579     1332.4505267085     1771.7919590337     1887.6559919904
     -304.2078576236      308.8837185205         1       579       579     1362.9362367147     1740.3003308236     1857.2921994158
     -304.2153147301      308.5732952996         1       579       580     1365.2211883106     1736.9112039295     1860.2368208558
     -304.1485823503      309.2793659094         1       580       581     1385.8832897481     1723.9425567075     1845.6772302283
     -303.9576421873      304.2094448231         1       581       582     1388.8875359015     1728.8127637015     1849.3031380259
     -303.8054409065      306.2144762293         1       582       583     1378.7597268590     1753.6626320278     1842.6024272870
     -304.5220643398      309.8774461481         1       583       553     1361.5104391991     1709.0850868149     1861.3869431888
     -304.0678340183      309.6148753927         1       553       584     1363.7935192770     1711.3717019409     1889.9531758033
     -304.4796957385      312.6011590901         2       584       585     1383.8231195454     1670.8910382779     1919.0879718686
     -304.3715082801      317.2565838083         1         1       586     1475.3108490326     1680.5377020822     1745.5465360917
     -304.3696613536      318.3882645844         1       586       587     1453.3154723061     1675.0864862810     1791.2990207904
     -304.0268116918      302.2319820626         1       587       588     1422.3524074643     1665.0440320089     1853.5682241196
     -303.9089939140      305.7527190151         1       588       589     1371.3929909649     1703.8348224757     1920.4262962009
     -303.7372332487      302.2241765336         1       589       590     1423.2926812896     1645.8531996823     1863.0250101364
     -303.7729590084      305.8196663546         1       590       591     1450.8448964867     1610.0081548744     1848.5745741197
     -303.8650336694      307.6070546890         1       591       592     1438.9482027952     1617.3851604638     1845.3356229706
     -303.8013156984      309.7758189364         1       592       593     1431.9932225457     1627.7255899381     1840.8457553769
     -303.5526857639      305.4455791907         1       593       594     1419.0302882243     1624.9202961747     1924.3795189861
     -304.7291826691      321.0347918478         1       594       595     1332.0437329309     1665.2052437720     1981.1933475087
     -304.2702464216      313.4945146303         1       595       596     1346.5345076276     1682.5038496475     1958.4881360251
     -303.8270936347      310.9493576827         1       596       597     1384.8686407149     1647.9450003530     1935.5655010864
     -304.5272038610      319.4592558080         1       597       598     1367.0139100784     1630.8807528724     1966.4640003749
     -304.3869724751      314.1852260845         1       598       599     1370.9650818812     1628.0418093639     1990.6721772654
     -303.4402293480      302.5254353625         1       254       600     1400.9540458771     1681.3777207299     1943.2124112888
     -303.3581543723      299.0680037672         1       600       601     1414.9445724447     1659.7740034861     1936.7807562068
     -303.3780888298      296.2644204398         1       601       602     1417.3692538122     1659.6821101808     1920.1586190129
     -303.6853519584      299.9634388235         1       602       603     1375.9203221040     1692.3315215120     1938.2268937252
     -303.7989476912      302.8692578251         1       603       604     1371.7074229827     1703.4880158526     1946.0718386210
     -303.7285522963      298.4107657316         1       604       605     1393.3177060510     1672.1013945675     1917.5114328398
     -303.5493151924      295.0543467595         1       605       605     1396.1527317861     1665.3490515451     1912.2249193561
     -303.5493151924      295.0543467904         1       605       606     1396.1527316301     1665.3490517269     1912.2249191717
     -303.3704672784      296.3400747247         1       606       607     1398.6962052064     1660.7920584211     1934.2152493723
     -303.3640292382      294.7427326056         1       607       608     1397.0715632541     1658.1169431984     1957.5909018346
     -304.5028160793      320.6410987914         1       608       609     1384.3237464790     1619.1023135567     2056.9371369085
     -304.1565112087      318.8050093507         1       609       610     1364.4854818742     1648.4655740196     2039.1442350519
     -303.9885571941      309.8767468803         1         2       611     1457.0421603092     1695.9311910635     1731.1139644502
     -303.8537635939      303.1503123435         1       611       611     1428.2174987838     1720.2380550513     1752.4539826883
     -303.8868470255      305.5683841770         1       611       612     1426.8446974131     1709.5380620962     1774.8259461847
     -303.9280923218      307.3376889144         1       612       613     1413.5677521966     1724.5155557902     1788.8930386041
     -303.9290428812      308.7048031639         1       613       614     1416.9311196791     1722.7590846699     1779.3827267007
     -304.1810032752      308.6011981268         1       614       615     1429.3248401665     1649.3825456101     1796.6285734874
     -304.0754935235      307.6648179693         1       615       616     1449.5222827648     1621.3159232382     1829.8514060116
     -304.6088592155      314.9276064446         1       616       617     1449.7761838498     1607.7376355416     1832.5868177631
     -304.4372974398      310.4222172469         1       617       618     1429.1619863664     1614.5222325626     1876.8045809175
     -304.4677339507      315.0114018921         1       618       619     1428.1580878753     1611.5148403730     1903.3822546692
     -304.4829206388      318.0139992924         1       619       620     1420.7697770924     1625.1505680182     1934.1801669722
     -304.6095885938      314.9558015507         1       620       621     1387.6942566951     1650.9394120119     1940.8401369867
     -304.5590352700      319.4352670516         1       621       621     1424.5829976876     1612.6704324241     1918.1475772876
     -304.4633727584      314.5302201201         1       621       622     1403.4932643490     1618.7433636130     1944.9897716492
     -305.1487992290      323.7527301207         2       622       623     1386.1149831258     1596.6550200641     1958.4866428651
     -304.1958837192      315.3946986394         1        24       624     1456.0952533171     1694.5776373155     1777.1344387497
     -303.9615603255      310.4026810161         1       624       625     1468.3837502443     1696.9553482169     1772.3336267793
     -303.9716623089      311.5384416265         1       625       626     1474.1246250293     1692.3562287132     1777.1920444696
     -303.6563656892      307.9655462040         1       626       627     1438.5085863898     1671.2620578886     1831.7107379556
     -303.6621731474      310.8396740367         1       627       628     1436.0131542570     1669.7540140908     1847.0414136658
     -303.5741564695      307.4661579550         1       628       629     1425.2366972593     1681.6171531188     1852.2246895981
     -303.5968002136      309.0834844023         1       629       630     1426.7371325184     1677.0845741609     1852.1772400582
     -303.2666831019      300.7914410780         1       630       631     1410.4187016278     1690.1490648270     1878.4666271905
     -303.7520750374      306.6063308095         1       631       632     1372.1497307782     1723.6943499334     1908.6280424468
     -304.3393487551      313.2074098601         1       632       182     1353.8063414986     1702.9783514404     1953.3834201514
     -304.5629057610      321.0350313080         1       182       182     1338.6500938111     1676.6803975598     2002.5482879929
     -304.6759376969      319.4587423765         1       182       633     1362.1096186319     1637.9205401589     1989.8297606359
     -304.6935184078      322.0942057849         1       633       634     1364.6563664908     1633.3056694234     1984.7646559342
     -304.4724820862      322.2359089498         1       634       635     1375.9177680880     1620.2799458323     1983.2092078630
     -304.0395724268      311.4425231523         1         1       636     1437.0018548450     1728.6783271311     1742.8857741755
     -303.6618287338      307.7154251221         1       636       637     1429.2861944098     1738.6159832723     1769.6104347878
     -303.6618287338      307.7154251057         1       637       637     1429.2861945318     1738.6159831001     1769.6104348075
     -303.9381573983      302.9040166975         1       637       612     1427.5037183655     1713.0406585440     1790.2208400505
     -303.8868470255      305.5683840864         1       612       638     1426.8446973146     1709.5380622807     1774.8259463763
     -304.1884562534      309.1825486453         1       638       521     1437.7916558741     1712.2876960456     1723.1024319779
     -304.0932512497      306.9721731877         1       521       521     1443.3963074586     1700.6274317977     1737.1353873761
     -304.2164055463      313.4996500999         1       521       522     1457.6573543650     1693.3441859569     1724.3053206740
     -304.2539859004      311.1721705925         1       528       528     1456.0154097857     1626.6956405912     1806.9610686645
     -303.9672309142      307.1097996398         1       529       639     1449.5658666837     1624.4677581627     1842.0473869201
     -303.9831781458      312.1900096655         1       639       640     1450.5639113513     1600.4401936343     1863.7589454250
     -304.3671893163      316.0960565082         1       640       641     1433.4594710630     1614.4738218412     1887.9958411140
     -304.3028828693      312.6854896359         1       641       642     1452.1008225963     1601.7736046439     1892.9089794012
     -304.4384076958      316.2718288295         1       642       643     1407.7703467047     1641.0988669275     1926.2688358105
     -304.6460139239      317.6639853997         1       643       644     1379.9214905047     1668.2962944665     1943.4997870975
     -304.7057118214      315.0280649588         1       644       621     1378.8443678150     1661.0836069595     1937.9614169319
     -303.9738245862      309.3297344375         1       622       645     1401.3609485710     1630.0621567338     1929.7060858784
     -304.3026701564      313.8999697063         1       645       541     1389.1845655875     1631.6449051057     1935.0254323534
     -305.1452943705      323.7191618734         2       541       646     1411.4112703722     1568.5435773743     1955.1065156574
     -303.9071873418      307.9624158710         1         2       647     1425.0489926901     1715.7921797614     1761.7624414741
     -303.8241845539      302.6843093070         1       647       648     1407.3961411318     1737.8080077001     1763.2610396198
     -304.0428016609      307.3593276183         1       648       649     1386.8529360864     1738.5943161475     1794.3788828803
     -304.3824832267      314.1413103872         1       649       650     1428.8494739942     1674.2331228247     1796.0192357923
     -304.1381924975      312.1504037217         1       650       651     1424.3187068023     1668.2157029904     1804.8323837822
     -304.0442805945      312.3762073333         1       651       652     1441.6306481875     1630.7237151276     1798.5404450432
     -304.4517067965      320.2021608540         1       652       653     1426.7639682879     1649.0489440776     1770.9670363919
     -304.2811891483      318.3795514595         1       653       654     1417.8970837388     1678.7823723819     1758.5193949176
     -304.5221920325      319.8914676687         1         2       655     1468.3945809453     1681.6169684956     1722.3684495449
     -304.3419148266      318.2039036331         1       655       656     1506.2761254221     1653.6545785122     1698.1130502020
     -303.8745277502      311.2246565195         1       656       657     1479.2257620880     1654.7644262516     1735.3278136106
     -304.0624095250      312.8721927018         1       657       657     1502.7133555566     1616.9934139108     1740.0904903057
     -304.0928507079      314.3627504478         1       657       658     1505.1885815913     1604.2385026376     1767.6029812004
     -303.9515946021      312.6241176485         1       658       658     1496.3685006545     1621.0323408865     1770.3456397188
     -304.0286114941      315.2203435269         1       658       659     1508.6173423042     1603.0309452594     1769.4814526488
     -303.8984629618      309.0039056714         1       659       660     1527.3937954522     1589.3001050202     1738.5137818837
     -304.0333527240      312.0148203923         1       660       661     1512.0571930483     1584.5768784143     1792.7457858392
     -304.3271951848      317.2307856879         1       661       662     1520.4835970946     1571.7063609686     1795.1400890078
     -304.0702573922      312.1303765826         1       662       663     1522.6050520346     1569.4056614616     1795.5637108958
     -304.0571851271      312.0395211633         1       663       664     1509.7845691056     1593.8391565972     1745.7804180268
     -303.9133654726      312.5068187059         1       664       665     1532.9829888428     1591.5662915220     1712.1511543030
     -303.9133654726      312.5068186695         1       665       665     1532.9829888800     1591.5662917302     1712.1511541620
     -304.0675107401      314.7723177701         1       665       666     1505.9975933416     1614.9259916485     1734.6210662275
     -303.4676816479      300.0799697652         1       666       667     1504.6401473078     1589.1353793555     1761.6789417764
     -303.6879071783      303.4947633772         1       667       668     1514.4004462540     1552.9415061863     1819.0926507757
     -304.1532711780      307.8365716309         1       668       669     1464.3099490332     1573.9494509461     1851.5266895410
     -304.0218194442      304.7811023985         1       669       670     1464.7460857961     1590.3496604605     1827.7381167297
     -303.9573359068      306.0001789883         1       670       671     1477.0066547208     1584.2995881445     1815.0669285142
     -304.1632190352      307.8761960514         1       671       672     1480.5533905953     1583.4015732499     1809.3038655693
     -304.0387034428      304.3882314679         1       672       673     1470.6895078152     1585.7149574684     1820.2620378440
     -303.9969743422      302.6081403880         1       673       674     1462.5799728151     1589.7939957684     1832.2931570403
     -304.0049929987      301.0809651277         1       674       675     1462.8955143161     1585.0142180643     1837.8866289416
     -304.8187263816      319.1497129681         1       675       199     1442.7270228698     1546.6348814260     1956.1292010946
     -304.7384463218      316.7139377614         2       199       676     1446.5976506654     1536.2796137958     1939.1449545967
     -304.8493529510      319.0243400323         2       676       677     1452.6506028013     1526.1415497525     1921.4443833382
     -304.6947622936      311.7310205294         2       677       405     1446.1355804029     1541.1596339937     1909.4955722016
     -305.0975925997      320.4362116994         2       405       678     1436.3168061278     1546.0163465590     1928.5345781402
     -304.5860835337      322.8325734417         1         1       679     1453.7796443892     1704.3827664346     1753.7289255297
     -304.2881127124      318.0931284288         1       679       680     1462.5340390269     1687.1809391705     1763.5544770804
     -304.4444439324      319.9864330926         1       680       681     1451.8792719937     1693.4676344674     1766.6287606458
     -304.3449793128      317.7463237722         1       681       682     1464.2889472691     1680.0142463298     1750.5378353404
     -303.9012905928      309.3695632933         1       682       683     1465.1275459098     1680.9035226388     1770.2810152840
     -303.9277289932      305.4956770184         1       683       684     1463.8226529985     1664.5601035620     1792.3193255140
     -303.9373050605      310.7188646385         1       684       685     1455.4063594783     1641.5737790143     1826.3788242112
     -303.5385096587      308.1519493210         1       685       685     1460.8845508107     1663.2510992314     1827.4554501555
     -303.3989772349      303.6202130491         1       685       686     1453.0600199078     1658.7081991482     1832.9508486061
     -303.3251797622      304.4442099037         1       686       687     1449.2996518714     1677.3337021342     1827.4176387011
     -303.3347533928      305.4340971536         1       687       688     1462.3630243673     1687.3529325685     1824.1900235986
     -303.3116159422      304.1845638302         1       688       689     1455.7226121060     1687.2601173484     1828.9981566831
     -303.2323146400      300.4139312644         1       689       690     1436.8923975377     1683.0039668544     1840.0039116057
     -303.2269005260      296.5378435016         1       690       691     1431.3080019851     1675.1073926198     1840.4789453583
     -303.5104502287      297.3327704003         1       691       692     1393.1698921097     1668.8960618411     1879.3926227439
     -303.6245445382      300.3649908807         1       692       693     1382.2098565325     1705.4377260723     1852.6712293430
     -303.8112801410      304.9787067194         1       693       694     1377.3415601306     1696.3220884881     1861.9156266823
     -303.6554848030      305.2650902335         1       694       694     1384.5118925624     1687.1768999599     1899.2577036715
     -303.7074937206      306.1060600454         1       694       695     1370.4447999411     1695.7296098393     1908.6356695629
     -303.8033366900      309.3375570369         1       695       696     1374.9272608992     1686.7103098234     1905.4864164754
     -303.8208493591      307.6924006789         1       696       697     1377.2620138384     1679.0769537599     1910.5738438547
     -303.7697689855      306.8077643007         1       697       698     1378.6958918896     1666.8505205203     1929.6281679078
     -304.0629012167      310.2681613695         1       698       699     1395.7125827816     1627.9564065287     1941.3620849701
     -303.6163709335      300.1415131307         1       699       700     1365.5190135089     1666.8892984544     1963.5847506568
     -303.9668082310      304.7666193983         1       700       701     1392.3518505959     1632.2398374501     1933.3043705236
     -304.7167818538      320.3142373056         1       701       541     1431.3604509806     1568.4562572831     1945.7979660400
     -305.0472509517      323.1458577406         1       541       702     1423.6292306957     1558.2784501129     1969.6226641409
     -303.9337482911      308.0465644540         1       472       703     1416.9939794067     1673.6943861201     1846.0470435915
     -303.9429958498      310.7513001486         1       703       703     1410.7911476514     1682.2168510566     1838.3496501089
     -303.7674615632      308.7916466495         1       703       704     1391.2435278705     1706.5785711402     1867.8116499785
     -303.8834924678      309.7719414699         1       704       705     1386.6169332976     1710.5292336661     1886.3547454833
     -304.1530853335      313.0947343353         1       705       706     1400.3565384919     1706.4918650279     1901.1094033309
     -304.2452464042      312.1894710998         1       706       707     1420.1330069142     1700.9924686812     1896.7199143536
     -304.2449709896      313.6720402348         1       707       708     1412.6388741598     1695.8337227214     1905.2714897247
     -304.2402634478      310.2417599868         1       708       708     1412.0257334315     1695.8271225930     1905.9619193658
     -304.3067964356      316.5145730460         1       708       709     1413.6448425955     1685.1963766881     1910.2968675958
     -303.8624551789      308.7649413803         1       709       710     1388.1170888392     1695.8019707210     1901.7050024824
     -304.3017831226      312.4233664351         1       710       711     1394.5928816902     1672.3739847598     1909.1527328016
     -304.2754836186      310.0176261491         1       711       711     1402.8397165401     1668.3426007111     1899.9827709893
     -304.2814050094      312.7854269842         1       711       712     1384.4543240208     1679.1823901082     1923.1482122350
     -304.5380541455      317.4179753793         1       712       713     1388.2593927727     1643.3243457444     1955.9688281449
     -304.6642541813      318.2562654806         1       713       714     1402.7230845876     1614.0910343584     1983.3873765191
     -304.7633536013      322.2113072545         1       714       715     1394.7278010621     1608.8513671187     1999.1944082178
     -304.2579369788      315.1478893965         1       715       716     1385.8122148299     1641.9556952051     1959.0449780221
     -304.5921011524      321.6664801238         1       716       717     1354.7235756121     1648.3563067964     2008.9429516435
     -304.2313030894      315.7602009564         1       717       718     1373.6543003212     1652.8208510440     1963.0724437499
     -304.4920177170      317.4159335795         1       718       719     1368.9755138941     1647.8197496610     1970.3263855066
     -304.0326565664      310.7795517614         1       719       430     1385.8688254250     1663.8950726926     1911.3801640423
     -304.5795477550      322.7898787569         1       430       720     1317.2023520644     1713.9769781558     2035.0431079422
     -304.5751189511      321.0689898301         1       720       568     1324.2675695706     1695.2358889017     2017.4163358626
     -304.0282605987      314.1639763570         1         1       721     1427.3794062044     1707.9494933786     1775.7069036014
     -304.1849167017      310.3232508782         1       721       722     1402.3969811177     1709.2519264812     1798.8180145398
     -304.0250770616      310.3845172983         1       722       722     1426.6742716699     1714.3542182966     1755.2229913362
     -304.2136713161      309.7513991408         1       722       723     1400.0794979498     1715.5517441136     1788.2122116966
     -303.6094094439      299.4781976863         1       723       724     1365.9830894532     1734.2348714016     1841.4013425291
     -303.6295245434      306.4331894810         1       724       725     1362.0530536569     1745.4175845299     1873.2390950401
     -303.3751424106      305.2202185652         1       725       726     1388.9237872658     1721.6274803666     1867.6926129450
     -303.2654784309      303.7040500950         1       726       727     1403.5703405991     1724.8750679526     1852.1713789868
     -303.4784116307      304.3638541704         1       727       728     1362.9694690604     1737.0600018321     1882.1324495303
     -303.6608678128      303.4626461201         1       728       729     1353.5111957428     1736.8845960570     1899.9259210538
     -303.6608678128      303.4626461405         1       729       729     1353.5111959909     1736.8845956259     1899.9259207415
     -303.6839950170      299.8588568958         1       729       730     1345.8015244222     1740.5909276123     1904.9392384886
     -303.9764359788      302.0616069509         1       730       731     1344.1268105318     1730.5885344952     1899.0956854665
     -304.2897344717      310.7632203287         1       731       732     1375.1814264832     1662.4423369663     1943.5264443532
     -304.2092434544      310.1806146604         1       732       733     1362.9940419189     1693.2730138250     1919.6570864098
     -304.0380862840      306.1546010081         1       733       734     1347.7077334987     1717.8706981821     1927.2047415980
     -304.1210969635      309.6693277127         1       734       735     1344.6625229348     1714.3591517333     1926.8114980122
     -304.3369893406      310.5099721242         1       735       735     1363.3417094076     1689.2407566195     1920.2890866741
     -304.1204474604      313.4553001533         1       735       736     1347.1987841831     1721.1504023628     1937.5551835667
     -304.6390636401      315.8716941813         1       736       737     1327.2494921218     1714.9662020774     1972.4411110434
     -304.5800241920      318.0365597904         1       737       738     1317.8090586233     1725.7586408873     1983.6908385632
     -304.2054121407      315.4896639979         1       738       739     1324.7354605267     1705.2371905887     2003.5849263475
     -304.2247058779      314.6405713397         1       739       740     1341.0643847411     1681.6647240522     2005.0046430648
     -304.4157202207      317.5300112173         1       740       741     1345.6788447593     1684.2339615676     2022.1802022086
     -303.6968048518      302.8706545819         1       741       742     1371.5579545017     1656.5520411060     2040.2594195982
     -303.6745474739      303.0610516733         1       742       743     1387.9852650959     1641.6372861578     2040.0950074837
     -305.0077139395      321.6995406750         2       743       743     1363.4111652641     1646.6768336803     1987.8058845638
     -304.5131026623      321.0198544190         1         1       184     1473.9546123148     1673.3541824007     1731.6886777518
     -304.1212098661      314.4371979313         1       184       744     1461.1751193829     1682.6857379520     1760.1894181187
     -304.1161138387      312.7201480584         1       744       745     1465.0999453835     1685.9952583153     1758.3049135060
     -304.1709382487      318.1723272811         1       745       746     1464.8769772943     1691.1937815244     1760.0339851525
     -304.1093743269      317.9706831158         1       746       747     1452.9590076943     1696.7995860511     1776.6677816958
     -304.0528959651      314.4131211467         1       747       747     1457.0071123674     1695.7807964263     1777.0159217921
     -304.2799246343      318.3462926137         1       747       748     1477.3046072896     1667.4853162651     1769.9187256635
     -303.8069274306      314.5647075025         1       748       749     1467.1052742599     1682.6882711557     1786.4579689249
     -304.0634295486      317.2659404528         1       749       750     1461.0275085428     1672.7065079026     1779.7052202235
     -304.2276087099      319.4543749682         1       750       751     1462.1912445546     1667.0967732725     1783.7086200658
     -304.0314797984      316.9663652847         1       751       751     1471.3224077143     1682.2986650586     1777.2486873848
     -304.2737038909      315.6688557870         1       751       752     1457.1492275998     1667.3771007621     1795.7810729607
     -304.0544075273      317.2385702550         1       752       752     1469.5431150933     1687.3749271515     1780.0946207649
     -303.7424822609      311.5786333164         1       752       753     1438.9296085656     1667.8765607492     1846.2510319263
     -304.0551555659      311.4761485687         1       753       754     1402.6885997400     1663.0285595127     1890.2807379811
     -303.8006502088      308.2854736386         1       754       755     1422.2326655558     1646.2201201194     1921.3551862916
     -303.8301706675      306.9459987082         1       755       756     1414.8084854936     1650.8300596391     1926.7658299063
     -303.9785304937      312.9422408512         1       756       757     1412.2589175866     1650.7442936940     1926.6524601700
     -304.4452746284      315.8301700346         1       758       759     1358.8849997206     1638.8337711362     1968.3469864590
     -304.3197827984      317.8741424637         1       759       760     1332.7937804994     1676.5139069019     1994.8221707649
     -304.2258037022      317.7152692238         1       760       761     1317.3984449056     1709.5510781562     2010.2484201615
     -303.9844651544      317.1270659930         1       761       761     1296.4524514256     1738.1952021946     2024.2242802908
     -303.9844651544      317.1270660059         1       761       762     1296.4524517844     1738.1952017055     2024.2242801664
     -304.2488181553      317.1812116996         1       762       763     1296.6186316960     1721.7276603895     2011.7038887373
     -304.2488181553      317.1812117089         1       763       763     1296.6186312544     1721.7276609999     2011.7038890915
     -304.0859714687      314.3289411248         1         1       764     1441.9899594058     1697.6207836257     1776.9162010751
     -304.3202081879      317.4153900373         1       764       765     1428.0900358169     1706.9987492308     1788.8059805308
     -304.2946413509      315.6029926498         1       765       766     1416.9918782470     1711.3650507893     1804.4664664930
     -303.8577218953      308.5459744818         1       766       767     1442.1096711446     1687.8895117939     1774.5335168335
     -303.8040509537      310.3314519012         1       767       768     1458.0362539265     1661.7800269072     1780.8005833069
     -303.7543622420      306.1337948091         1       768       769     1469.5391177009     1657.3919423455     1780.3583206718
     -303.4510653850      301.7273721699         1       769       770     1431.4747432628     1682.9792845026     1823.2648756960
     -303.4242583743      298.5994305680         1       770       771     1418.7675993972     1678.0603489932     1849.1583015702
     -303.7901742575      301.6310509318         1       771       772     1378.5107745216     1688.4092590660     1876.8582128468
     -303.8107920780      300.5033606160         1       772       773     1383.4866454283     1680.7616808543     1869.4660977903
     -303.8430350198      302.6397613429         1       773       774     1378.6031480090     1671.5310766980     1880.8339731950
     -303.6907787814      300.0091782393         1       774       774     1383.0315776318     1667.5012959531     1885.2009873671
     -303.6907787814      300.0091782441         1       774       775     1383.0315775241     1667.5012960082     1885.2009873873
     -303.7129738111      300.8775631971         1       775       776     1388.9891662626     1658.3036784405     1878.9701518423
     -303.7606720949      302.2619570401         1       776       777     1397.9712409497     1659.9101209586     1853.9946726722
     -303.7582259392      303.5903571396         1       777       778     1399.7705786268     1661.9910717556     1849.8981613456
     -303.6125178424      301.9101560181         1       778       778     1386.1397487641     1677.0985458844     1862.0693450865
     -303.6125178424      301.9101560134         1       778       779     1386.1397485894     1677.0985461860     1862.0693448204
     -303.5991868038      301.4834547904         1       779       779     1394.7274525935     1674.3284245980     1846.5322014903
     -303.6045321569      304.6992679232         1       779       780     1379.9335390705     1682.1804358878     1872.8229359884
     -303.6841013661      302.8045298622         1       780       781     1369.7804212087     1686.2393687628     1897.7162697451
     -303.7898971138      303.6968061103         1       781       782     1358.4875854099     1682.7020507216     1930.3011909225
     -303.7983503055      304.8678444929         1       782       783     1370.2038925135     1669.8877406459     1931.4536193531
     -303.9220727240      303.6689541827         1       783       784     1374.5713138211     1650.4014794921     1928.8693966813
     -304.0150128802      304.8081451389         1       784       785     1373.2329839065     1650.0206204501     1943.6520517433
     -304.2832450215      314.3970541220         1       785       786     1372.9075903052     1645.9877301358     1963.0108802066
     -304.0545364348      313.2117734449         1       786       787     1383.8836300450     1635.3765459673     1954.8462123977
     -304.9171411938      321.3342368611         1       787       788     1407.7189023724     1582.6336957552     1960.8094564906
     -304.9112789119      321.8083076090         1       788       789     1406.3107206027     1582.3702264459     1966.6288319698
     -304.8895546548      322.8304004261         1       789       790     1402.8882640325     1583.3746995395     1975.1255761068
     -303.5762469476      302.6082292951         1         1       791     1481.9782852931     1686.0309295029     1782.0103841480
     -303.6780307302      305.8919166024         1       791       792     1477.8985211609     1669.2142145089     1785.4004441897
     -303.6919462921      306.4500500820         1       792       793     1485.4490597567     1667.9855563986     1782.7080645690
     -303.6959111266      301.5024822225         1       793       794     1484.2711390956     1671.3257672682     1783.4914600790
     -303.6077647140      301.6938270844         1       794       795     1459.1248059231     1680.1528112468     1800.9439974585
     -303.5769428317      297.2823013160         1       795       796     1455.8733422112     1674.7404789436     1801.1058402819
     -304.2166704533      305.4955227544         1       796       797     1442.0932116405     1637.0764021542     1818.4413453971
     -304.2336309925      307.9167446110         1       797       797     1449.0531485357     1627.7447548048     1832.6630500660
     -304.0690627135      304.4783685337         1       797       798     1468.6227527012     1623.4798737740     1795.7347749223
     -304.0051299429      305.2040598137         1       798       799     1450.7531513517     1622.7938028320     1851.2365756980
     -303.9413228450      304.3501342521         1       799       800     1445.4376934044     1631.0892596131     1872.5389850561
     -303.9157995160      301.4836443389         1       800       800     1457.5376284294     1616.9142213409     1854.1038663029
     -304.1822167434      318.3172550760         1       800       801     1416.2022691143     1663.4546782983     1915.9840603361
     -303.9456621173      306.2285132489         1       801       802     1434.8012343948     1624.8346550466     1901.2084458348
     -303.8141967804      309.1270330048         1       802       803     1436.7941743610     1618.1096864924     1896.4599076827
     -304.4215983882      312.3913855015         1       803       804     1506.8384879087     1537.0616317392     1836.1348908772
     -304.7687883337      318.3715145941         1       804       805     1464.2026021802     1535.1650591765     1933.8324604300
     -304.7588548865      320.2770599429         1       805       805     1456.4358703022     1540.7898827509     1954.6676383911
     -304.7588548865      320.2770599244         1       805       806     1456.4358702816     1540.7898827171     1954.6676384923
     -304.6681161685      319.9344201104         1       806       129     1455.3801545523     1536.6606990876     1972.0556405982
     -304.7833933104      318.5922001866         1       129       129     1463.1048387375     1534.9057194495     1958.3484082035
     -304.1855284535      315.3673734018         1       129       807     1440.7420830830     1560.4031434607     2006.6396783955
     -304.2436995121      315.0672441030         1       807       402     1435.7114384348     1563.3161724945     2011.0738657617
     -304.2715205099      310.3807208743         1       572       808     1427.6250107795     1709.9910455134     1808.5456192632
     -303.6903101106      309.5008390611         1       808       809     1418.9048081276     1731.6402785941     1779.0795575831
     -303.7600358017      306.7978199606         1       809       810     1419.2418254574     1740.3100184689     1781.7313473174
     -303.7684479160      308.5986819600         1       810       811     1421.1901837013     1732.6146823307     1791.9432578196
     -303.8815716723      306.7587213939         1       811       812     1417.7633307886     1705.4083659678     1827.2631322307
     -304.1186430257      307.6034420560         1       812       813     1403.5247392804     1691.7050785648     1846.0334476223
     -304.2066922412      312.6976032195         1       813       814     1407.3977698243     1681.8382912906     1852.1576049478
     -304.1931893280      313.5435001010         1       814       815     1400.3879950978     1686.8994118816     1860.6455456138
     -304.1833059009      313.5535184499         1       815       553     1394.6153303268     1695.5627870605     1859.6279786417
     -304.2599275191      310.9687273341         1       583       816     1361.3132272719     1729.1897104172     1850.1315452333
     -304.2049710170      308.7386674454         1       816       817     1357.3540392951     1714.8613968004     1878.9311420685
     -304.1054735162      310.1922516755         1       817       818     1361.0651267361     1696.9440762096     1900.0225449102
     -304.0897772689      311.0749214460         1       818       717     1361.9433211864     1694.1491091482     1904.2108474195
     -304.7621006508      321.7260267253         1       717       719     1346.7298548181     1655.8900106096     2003.7380697694
     -304.5485961976      318.6567193992         1       719       719     1344.0885456779     1665.2106705110     2009.5345494963
     -304.4559250449      318.1318709220         1       719       819     1328.1229273620     1680.6675834103     1998.6536554469
     -304.4295982944      318.9554937521         1       819       820     1312.2476348978     1696.9818817322     2001.3086455351
     -304.4205193979      318.4826881082         1       820       821     1306.6683988657     1707.0664002730     2004.9839599494
     -304.2118197779      317.4759501723         1       821       821     1317.3088170638     1701.5613131438     2016.5408392063
     -304.2118197779      317.4759501706         1       821       822     1317.3088171949     1701.5613129665     2016.5408391861
     -303.9897369764      309.1731158243         1       822       430     1318.3855394032     1730.9633699833     1965.5402855251
     -305.0197797429      324.7093386735         2       434       823     1337.4162585587     1671.1647306935     1995.4704714226
     -304.0520580046      311.0591421611         1         1       824     1406.8997834591     1683.0074135720     1883.8266476422
     -304.2820828039      318.4706366918         1       824       152     1407.3151699865     1674.2056936248     1873.5702778607
     -304.1064518193      313.3972645200         1       153       153     1401.6339601949     1676.0097835001     1880.2288522400
     -303.8206704212      310.7701765220         1       153       825     1394.1960679603     1707.4792156864     1895.5218868761
     -303.7540658050      310.6653012978         1       825       826     1426.0175169156     1647.8914845840     1907.7137733807
     -304.5419704197      316.6885647847         1       826       827     1367.1593695722     1633.8636966902     1948.3954905182
     -304.5419704197      316.6885647864         1       827       827     1367.1593691942     1633.8636972274     1948.3954905062
     -304.5068522902      320.1328468108         1       827       182     1357.6192845499     1647.9943381340     1967.9088905194
     -304.6700674401      319.5681310930         1       182       828     1350.4730720101     1649.6981139963     1990.7311460763
     -304.7018014928      322.1210452428         1       828       829     1363.4781839341     1632.0257736572     1982.3926240020
     -304.4786071401      322.2867513650         1       829       830     1377.8279534667     1612.4241041295     1977.2848701600
     -304.7081671583      321.5264431101         1         1       831     1468.5430016204     1675.0049384113     1732.4119220092
     -304.6464615275      323.6579041361         1       831       832     1466.5742091981     1674.8376132125     1717.8017874570
     -304.6464615275      323.6579041198         1       832       832     1466.5742094288     1674.8376130543     1717.8017872575
     -304.6145644293      322.2517571540         1       832       833     1463.4722099801     1680.6799624114     1716.2508791914
     -303.8974165237      308.6542202549         1       833       834     1469.8098770840     1676.5363146661     1737.6291472377
     -303.7758932095      312.5693185553         1       834       835     1486.1765648432     1656.4061228249     1722.3876599962
     -304.4554901390      316.8393593419         1       835       836     1484.0173029571     1659.9484031151     1710.9299000853
     -304.5055920902      316.2158589376         1       836       837     1483.8736964691     1659.2312773431     1718.4840551850
     -304.7649750792      324.4323406089         1       837       838     1480.1782189652     1659.2220330119     1719.4431351969
     -304.4014513432      317.9767860865         1       838       839     1503.5511816772     1636.8277758794     1718.3147317817
     -304.5672778950      321.8640970301         1       839       840     1518.0387654375     1616.3472070730     1709.4659469829
     -304.3079034701      316.7079182727         1       840       841     1539.7292920968     1596.8097802781     1714.0537299631
     -303.4941292383      305.0312784752         1       841       842     1502.9852671958     1658.8072485360     1711.3927016186
     -303.4250529520      297.3673150725         1       842       842     1466.3036797398     1684.5110069309     1756.8433296340
     -303.5443026181      302.9757617101         1       842       843     1476.9481879122     1675.5094147370     1757.3288188335
     -303.4082134008      301.8988667313         1       843       844     1439.4982863672     1694.8616482777     1811.0010699855
     -303.5865337960      301.9199669622         1       844       845     1403.7512916574     1719.2187048120     1845.7870463382
     -303.4158660898      296.1488603663         1       845       846     1409.0666293450     1704.8796591882     1855.4307995255
     -303.3232225184      296.9983129051         1       846       847     1410.1484249763     1682.8527315832     1872.3141204275
     -303.3469371071      292.6755634957         1       847       848     1405.6555371483     1677.0807897271     1879.0493245395
     -303.4663235959      295.8370935609         1       848       849     1379.6640593533     1706.6826113758     1862.9896074333
     -303.7264583357      298.8473831608         1       849       850     1340.6524567246     1746.9876100711     1868.7741648230
     -303.2343927246      292.0219497913         1       850       851     1389.1931176875     1669.2626484177     1898.4029394066
     -303.5213995431      296.6897242754         1       851       852     1396.2425470381     1647.4631341784     1909.3410332193
     -303.1384319954      287.8928545693         1       852       853     1394.5601668604     1668.1314738761     1884.4132149586
     -303.1938480490      295.0223370446         1       853       854     1408.7939227464     1667.8973693387     1878.0840572820
     -305.0034082589      322.9140279661         1       854       855     1386.8190189457     1592.5057044423     1948.5317975456
     -304.4687370974      318.5855813730         1       113       856     1433.8586936963     1696.2534072210     1796.7134712558
     -303.8167352265      311.3957451991         1       856       857     1446.6996841564     1679.5594133059     1821.5774780487
     -304.1199959676      316.2256264495         1       857       858     1453.0303653854     1673.3243064721     1822.6734388899
     -303.5954988237      310.5137738068         1       858       859     1461.6467827940     1669.9410757453     1831.8121214671
     -303.4954750342      307.7339960833         1       859       860     1466.9141999174     1655.1124345742     1834.2039862083
     -303.0689342611      298.4229543886         1       860       861     1455.5111797397     1663.9961276865     1803.5339406129
     -303.4607813922      300.7724531977         1       861       862     1467.7644667633     1644.3843437760     1813.1854022021
     -303.4436273915      300.2680566042         1       862       863     1461.6404625879     1651.3961428984     1812.3743008180
     -303.5411302419      300.6256660923         1       863       864     1443.5116943513     1662.1536989807     1815.0706897682
     -303.5217491889      300.5978019267         1       864       865     1441.0893252654     1658.1302633015     1826.6016086324
     -303.5814764429      298.0407011153         1       865       866     1414.8640780231     1653.1924879303     1866.1675669531
     -303.5781535656      299.2978585059         1       866       867     1412.4039868396     1649.0785985785     1875.3800597757
     -303.1897386491      294.8258472588         1       867       868     1431.9753850391     1617.7200401461     1908.9923965811
     -304.4870943578      314.7443750194         1       868       869     1440.5191109008     1587.4341433533     1917.5033501775
     -304.0442551872      311.6589942367         1       869       870     1452.0145357373     1562.3067372005     1949.3563784099
     -304.7101668100      322.0642523865         1       870       871     1454.6088547473     1517.2784582729     1957.0830177815
     -304.3643811920      314.6361584002         1       871       872     1442.8543500243     1536.9097264440     1961.9738328038
     -304.8590287282      322.9109089669         1       872       872     1426.9056763357     1552.6517937749     1970.2885433224
     -304.8590287282      322.9109089547         1       872       873     1426.9056763764     1552.6517937417     1970.2885434229
     -304.5000496079      323.1514659659         2       873       874     1413.3716736578     1568.5320008455     1977.5986819337
     -304.9785611021      324.2458827000         2       874       875     1402.9683615940     1580.5033759016     1968.0950758412
     -304.6102967473      320.8065192727         1       875       876     1424.2200790450     1566.3363272265     1979.8719692102
     -304.8863811960      323.5955034978         1       876       876     1435.4288078799     1546.2379360170     1976.1892111118
     -304.3600748249      316.7545193640         1       310       877     1425.4745955757     1740.1550853247     1770.0254098160
     -303.8211553268      308.2228936724         1       877       878     1381.1933560707     1764.5906396544     1813.4650045068
     -303.9823608734      313.4914790474         1       878       879     1366.3149936989     1753.8648379901     1857.4373494265
     -304.1406077430      314.4740562599         1       879       880     1356.9914567522     1774.8626782136     1872.2215091304
     -304.0989243321      313.2189016349         1       880       881     1352.4674911149     1772.9041382580     1872.5689038959
     -303.9269647255      308.3333397483         1       881       882     1367.0139733270     1731.7012271053     1862.4851017916
     -303.9376923211      308.2912160715         1       882       883     1374.5461474576     1710.3801325232     1866.7394423021
     -304.1204750516      311.3955963598         1       883       142     1388.9071966362     1687.2169033836     1890.5032163575
     -303.8927394153      307.4607164960         1       142       884     1338.5739265051     1752.6637252846     1892.8409698068
     -304.4471480216      313.5498643151         1       884       885     1313.4567568932     1750.1329366161     1933.9231554896
     -304.6086995201      315.7883627442         1       885       886     1292.8487537667     1741.9060781372     2003.1512649459
     -304.5514517361      312.7220192876         1       886       887     1297.6013736037     1740.7763729371     1998.2786910228
     -304.5794496909      314.0948289859         1       887       888     1292.0745766467     1748.8441656764     1991.1008566945
     -304.4822470554      313.8921853639         2       888       888     1295.9576579066     1747.3733335814     1985.1904726688
     -304.5584076223      315.0682698057         1       888       889     1300.9801232127     1739.4549618220     1984.7436849747
     -304.4637765215      318.0437469753         1       889       890     1308.1365941245     1718.2009113230     2001.9496669023
     -304.4992123001      315.8156672546         1         2       891     1468.0305955599     1657.2771989380     1729.6855530764
     -304.3483675691      314.3163159660         1       891       892     1478.1766391589     1643.4288267808     1736.4687868676
     -303.8794928437      311.1151480687         1       892       893     1471.4746505780     1672.8898202730     1766.9163701288
     -303.6906065424      302.8304175360         1       893       894     1454.7491581203     1680.4748152816     1800.5292366885
     -303.6809065748      304.6920724280         1       894       895     1444.7500996468     1686.4700365984     1808.6651636678
     -303.6197097307      301.9785949648         1       895       896     1429.9782016695     1707.3199445842     1809.5401268330
     -303.5416566333      303.5849820198         1       896       897     1425.4626578497     1727.7494331552     1798.7182220152
     -303.6736303609      300.5709363472         1       897       898     1411.1937401186     1740.7041601870     1794.2259016209
     -303.5991367669      295.1667198164         1       898       898     1412.4404929065     1745.5885341736     1791.9147048410
     -303.6328371919      299.4520441142         1       898       899     1403.0927925711     1760.0906129675     1802.6830091888
     -303.6314484670      298.5280681675         1       899       900     1400.9626535502     1753.8140908215     1823.5251844676
     -303.6815099791      302.2875482432         1       900       901     1394.4935786356     1756.1252505978     1855.4686670318
     -303.7628264417      300.0993531120         1       901       902     1358.4126810460     1757.5239799777     1915.4254766894
     -304.0197416216      301.4059824545         1       902       903     1408.4210254167     1728.6180947787     1827.8265312743
     -303.7631634005      298.7780006369         1       903       904     1406.5572474744     1698.0212335995     1855.6454888405
     -303.7354653565      296.8005525054         1       904       905     1413.5839893897     1703.8317287368     1822.3497067865
     -303.6896024809      298.6373887331         1       905       906     1419.1454991751     1699.8872432423     1811.7308352797
     -303.6829162842      298.9982656860         1       906       907     1409.2839768936     1695.6293812851     1834.7368237945
     -304.1854526278      302.4004227474         1       907       908     1376.6350670440     1680.0791896970     1879.5336561698
     -304.5502824490      312.1691727322         1       908       909     1355.5898812850     1705.2694432847     1868.9329178964
     -304.5502824490      312.1691727708         1       909       909     1355.5898813375     1705.2694433224     1868.9329175739
     -304.3200436661      312.3044174673         2       909       910     1355.6351346100     1679.2261717142     1902.3164105693
     -304.3569938379      316.9048884590         1       911       912     1361.1379376728     1638.1035787755     1966.5618159714
     -305.0108223589      324.1522157997         2       912       913     1380.6015178401     1610.6710359090     1974.6091073004
     -304.7350170656      318.6307307589         1       913       913     1376.5627200539     1630.0105415769     1947.7742656523
     -303.4976362682      302.1803036858         1       114       914     1470.0466151842     1656.0403592650     1812.1135685430
     -303.5614673448      301.3606143976         1       914       303     1475.8235181203     1636.7273016194     1818.2255064201
     -303.5406891393      302.4176986322         1       303       303     1488.6433043113     1595.8703201544     1854.9623201779
     -303.9725689575      305.3757804574         1       305       915     1480.3102743489     1573.1270653432     1894.6248527049
     -304.4382756113      312.4332648740         1       915       916     1496.3678836858     1546.6177597092     1882.7474719719
     -304.5432104338      313.9657691453         1       916       917     1499.5881585609     1515.1206901490     1944.7974026757
     -304.6892364978      319.8542594575         1       917       918     1487.2320558803     1505.2749619524     1981.0341017230
     -304.3884110132      311.4473922778         1         2       919     1449.3199308231     1700.7900157443     1715.4067870766
     -304.4020901731      314.2149566879         1       919       920     1450.8804478945     1689.2768995903     1717.5301228094
     -304.3697719929      310.1720437403         1       920       921     1449.1018798456     1671.9277575060     1731.9997404350
     -304.0945222595      310.1033465904         1       921       922     1442.2973925969     1670.8885672506     1778.8304246618
     -304.1815908331      308.8174416329         1       922       923     1434.5282201508     1658.1806287368     1802.8871904135
     -304.1435656845      308.9772279333         1       923       924     1446.5647395067     1632.4414360530     1812.6010570351
     -304.2579141496      310.3304873046         1       924       925     1471.4678172636     1593.8671999674     1805.8038240662
     -303.8149897350      305.3728292675         1       925       926     1474.0307843995     1588.0727033620     1853.8824012315
     -304.2624902830      318.7393152581         1       926       927     1458.8032283746     1577.3474564233     1881.7234832659
     -303.8030084860      311.5275047536         1       927       928     1471.2572650394     1602.1695480228     1876.8906823812
     -303.9717823307      310.6179462360         1       928       929     1446.3457644382     1616.3852943837     1878.0832864484
     -304.1882819793      313.3464081599         1       929       930     1421.9498969380     1618.3520176576     1897.9148324844
     -303.9943546792      311.4976422063         1       930       931     1438.9626881935     1603.8207551196     1886.6741011352
     -304.2114151393      309.5004091377         1       931       931     1435.6762210392     1604.3062039357     1889.8602787799
     -304.2955959983      314.4593190442         1       931       932     1428.5860665308     1599.7381255381     1900.4463997347
     -304.2816015210      311.9824444893         1       932       933     1417.4157165646     1609.9790765933     1900.6884865701
     -304.4092797935      322.1798203387         1       933       934     1414.0962981070     1580.0688161534     1992.5327673239
     -304.4382233008      320.8153659924         1       934       935     1432.9705837851     1560.1363488144     1988.8549706697
     -304.4389088968      319.1548611485         1         1       936     1481.0971761535     1675.3817619768     1723.5287078668
     -304.2831699825      317.1802625249         1       936       937     1491.5120854942     1678.4495081421     1722.4068307232
     -304.2475062456      313.1919589234         1       937       938     1485.6011900748     1686.5087974801     1715.8242929298
     -304.1687033567      312.2745961749         1       938       939     1484.8314222687     1676.4306384441     1721.6376359873
     -304.1981073472      313.8258927714         1       939       940     1486.4468460088     1669.7512238745     1736.2134798895
     -303.7178929933      303.6084184644         1       940       941     1472.3369931641     1686.2065535698     1753.6429455098
     -303.5954737337      305.8762917036         1       941       942     1467.0483642374     1658.8832655681     1795.9352057047
     -303.5345514674      301.3867301892         1       942       943     1465.1899066921     1668.3367925315     1790.0177629658
     -303.4025952012      295.9766323550         1       943       944     1411.7841604619     1686.9514275413     1837.2701204136
     -303.6299394158      295.3351888686         1       944       945     1384.1156398938     1688.0304852330     1888.1383436682
     -303.5548429980      295.3136336317         1       945       946     1385.4707207457     1685.9664469952     1894.0857478223
     -303.6247421044      295.8880007220         1       946       947     1399.1293190144     1683.5305348803     1858.1754111326
     -303.8118364337      302.1880916317         1       947       948     1410.6186559365     1668.1686654464     1871.6040261573
     -303.7927896160      303.3094235769         1       948       949     1410.6089378987     1662.4516772420     1877.4140183347
     -303.7888126228      303.7841994635         1       949       950     1411.3041586917     1655.9254098065     1882.4621812756
     -303.9142604962      302.7633328585         1       950       951     1408.0372321411     1644.3049334791     1894.9873506052
     -303.7778974380      301.7168380802         1       951       952     1379.3321766959     1668.9473058728     1932.4820840149
     -303.7746562081      301.0260486940         1       952       953     1373.9496640298     1676.7368760740     1933.7501400309
     -303.3188156706      297.5477785814         1       953       954     1414.8855523844     1630.4027866020     1922.9559904718
     -303.3938271635      298.2802086458         1       954       955     1408.3950640520     1630.7303263601     1934.2647133866
     -304.3019319601      305.8375639764         1       955       956     1415.6471863244     1592.8241324077     1905.6035223124
     -303.6887038955      300.0321954746         1       956       957     1415.2427294010     1596.2202975107     1933.9318776470
     -303.6383130682      301.7549972060         1       957       958     1432.8414092949     1577.7362190573     1913.8843968967
     -303.5805961572      301.4110101490         1       958       959     1439.3440579776     1583.0005865693     1890.9827134992
     -303.6061460870      300.6640532946         1       959       960     1441.8010523713     1577.5377295305     1923.2557348765
     -303.6143165446      305.3953901260         1       960       961     1436.0362251709     1573.9176621950     1924.0279504115
     -303.9101941605      305.1892992105         1       961       962     1448.8951350878     1544.8862738481     1951.7634397991
     -304.1450754734      309.3983550087         1       962       623     1422.9656221134     1570.4035514869     1978.5969889925
     -304.1242794724      313.9287162791         1       310       963     1432.6182614463     1711.7253485656     1786.4489171758
     -304.1631094691      317.6359904983         1       963       113     1437.5527735681     1690.5185715775     1805.1322723023
     -303.8691466708      305.4705501070         1       856       964     1392.9987984984     1728.5013035101     1818.6457360222
     -303.6954327436      302.2244164857         1       964       965     1382.7479749430     1708.5631623590     1877.7272512505
     -303.7040873315      306.0161690204         1       965       966     1370.8196680229     1708.3457587338     1900.9740368888
     -303.9303422979      308.3008390417         1       966       967     1331.6236738395     1722.3389862257     1963.7928359080
     -304.0703358016      306.8139042193         1       967       968     1348.7301530470     1680.5931848474     1962.6081085754
     -304.1124659744      309.2410616783         1       968       969     1346.8709149429     1682.6112945847     1967.1860469566
     -304.4714188794      312.6801736044         1       969       970     1320.1487160176     1719.4526547545     1974.5258259446
     -304.6742715713      321.2277425500         1       970       971     1319.4322951258     1710.1351523862     2002.3263244397
     -304.2010141172      307.9179880679         1       971       972     1331.0621841030     1697.5118461653     1992.9991889787
     -304.2472332231      310.5720217725         1       972       973     1334.9304284501     1696.9708381462     1974.8686266550
     -304.4399900045      315.5241502070         1       973       974     1326.4701567494     1701.9703731974     1985.4262396716
     -304.6423990244      320.9138170858         1       974       975     1324.7796654341     1693.9664944223     2010.8800579868
     -304.3680549292      317.9069321804         1       975       976     1325.1657425786     1703.5760096872     2016.4320714789
     -304.4616342301      318.1172801195         1       976       977     1336.5825975389     1684.5228159784     1996.7119853267
     -303.8877328495      302.4726852857         1       302       978     1454.8177474563     1615.0761043674     1859.2040112504
     -303.9468898917      306.3570511095         1       978       979     1470.7192778621     1598.9882570761     1865.4382003314
     -303.9365197660      306.4893148254         1       979       474     1474.7964137105     1594.2691399678     1866.6974549595
     -304.3422053094      310.6541197599         1       474       980     1451.1347421028     1628.1385912379     1853.2139689341
     -304.2810941659      311.1400741769         1       980       981     1449.0193567066     1617.5378656131     1873.5857044062
     -304.4492339131      315.2708265610         1       981       982     1429.1101263062     1605.0441820245     1917.2552441653
     -304.2175411916      310.7654860432         1       982       983     1427.5195745250     1644.8791022009     1860.1599421120
     -304.3418178664      308.7100747662         1       983       984     1414.8856021969     1657.6658430141     1859.1723270210
     -303.9747440343      308.0334682810         1       984       985     1426.5569855142     1647.8903983518     1860.8433675182
     -303.9733182311      314.2649729889         1       985       986     1440.5018805158     1631.0725313406     1865.2551378827
     -304.0050032003      314.1701701018         1       986       987     1467.8536784893     1596.5963994321     1876.8535876846
     -303.9085970774      310.6008143752         1       987       988     1476.3196220989     1592.6604447917     1903.2655118910
     -303.8537785838      306.3115011246         1       988       418     1467.5994031314     1594.7993913024     1899.3655502944
     -303.8366813740      301.8395256639         1       304       989     1509.8427102834     1547.3966391131     1877.1194997623
     -303.9541451576      305.2548046343         1       989       990     1502.0964833128     1549.9556259868     1872.4946367401
     -304.1526536602      301.7330204648         1       990       916     1485.7747046771     1558.8116475190     1879.2125204827
     -304.5472376708      323.3143648238         2       918       419     1453.1270656852     1534.0572133481     1982.9336960535
     -304.0323062403      308.4712379270         1         1       991     1432.9571170485     1652.3736059225     1852.2020880143
     -304.0325525638      310.3170015317         1       991       992     1434.1436396932     1645.5291990117     1864.8233925850
     -304.0388763606      312.2311599231         1       992       992     1467.5365056869     1623.1431351392     1846.0053390946
     -303.9114391642      308.9559172177         1       992       993     1455.7706415669     1622.4655853785     1881.4758584283
     -303.8998187888      306.4476060683         1       993       993     1453.4351606429     1621.1711568562     1880.4538011548
     -303.5171538176      302.5179300656         1       993       994     1429.4559143665     1645.5962925707     1878.4646785196
     -303.5580178804      306.6352190815         1       994       995     1421.8846047997     1645.3918729179     1880.7324855397
     -303.8613755021      306.3539306068         1       995       996     1435.8822677271     1617.2095195204     1914.6301278670
     -303.5942106755      306.9553597743         1       996       997     1420.0123934976     1637.7034647002     1899.3972243295
     -303.1879973557      301.1555836344         1       997       998     1427.2493276916     1632.6546152555     1888.1924617095
     -303.1899152373      299.3382708400         1       998       999     1438.7272929652     1617.3345471852     1908.0759680954
     -303.3280582488      301.5887708878         1       999      1000     1458.0798227933     1587.3658826886     1893.2488810285
     -303.3383751060      302.6261782702         1      1000      1001     1450.8272373917     1587.4314284077     1902.4395460312
     -303.3676935233      298.0678949221         1      1001      1002     1444.0223530434     1584.1518418103     1917.7901269217
     -303.3676935233      298.0678948359         1      1002      1002     1444.0223529784     1584.1518420029     1917.7901266431
     -303.3161352981      300.8604018127         1      1002      1003     1451.9554567243     1577.9897144099     1914.8408612300
     -303.7915972180      307.4410737865         1      1003      1004     1441.5738757909     1593.8347176585     1901.9296762824
     -304.2024391194      312.7805478735         1      1004      1005     1423.8332087603     1585.0234788240     1931.8156613532
     -304.8251631231      323.1983099016         1      1005      1006     1406.1021615666     1573.8784627109     1969.8746349154
     -304.8251631231      323.1983099386         1      1006      1006     1406.1021615054     1573.8784628108     1969.8746347391
     -303.6173301488      303.2460244117         1         1      1007     1460.0153465448     1688.5294625740     1806.1284301785
     -303.8951872796      309.1989967085         1      1007      1008     1429.5449957719     1685.0400118194     1857.0510490852
     -303.8720743875      309.5196726804         1      1008      1009     1432.0897862778     1675.9368526460     1862.2817075260
     -303.9032620150      311.6913297364         1      1009      1010     1447.8438456253     1658.4140450552     1866.1251331325
     -304.0620064266      312.5694724308         1      1010      1011     1487.4955168303     1617.7192678425     1881.1854077575
     -303.7904883500      309.6960153299         1      1011      1012     1437.5067029066     1667.6404481042     1870.9038019307
     -303.1233053690      300.9599537178         1      1012      1013     1487.3410715816     1607.9907108110     1877.7575910674
     -303.7553879958      307.7798254062         1      1013      1014     1510.9829748717     1566.8413056972     1871.0098337520
     -303.7688710527      309.3770034646         1      1014      1015     1519.4086940912     1559.9587068423     1870.4829059357
     -303.9081561240      313.4335208232         1      1015      1016     1510.4953497480     1535.0984009009     1928.7484799529
     -303.7542572785      310.0225918929         1      1016      1016     1509.5154224770     1552.1805154032     1903.5767354609
     -303.9298875907      314.4322558200         1      1016      1017     1495.4645500883     1543.1244013095     1925.6652388679
     -304.0307933874      314.0630807507         1      1017      1018     1486.7264553873     1527.3390583159     1955.3114508740
     -304.1399081208      319.0000664711         1      1018      1019     1470.5336970295     1531.0928207912     1963.2585039379
     -304.6805933103      323.2578178501         1      1019      1020     1444.0911202097     1540.4926880385     1956.9999953468
     -304.5711522027      321.7101364859         1      1020      1021     1433.2231789441     1554.2636910669     1948.8805394886
     -304.3303421582      320.5921246279         1      1021      1022     1438.8363931991     1559.2691293293     1967.0729964616
     -304.0291907170      308.8034512776         1       151      1023     1443.4888294872     1654.4061894690     1833.8660818469
     -304.0412602214      308.1508207368         1      1023      1024     1444.7016916678     1635.2062930076     1854.1729960089
     -304.0520332612      310.2369333795         1      1024      1025     1458.3469893474     1618.6532673855     1853.5112128573
     -303.8681487935      304.3035164872         1      1025      1025     1447.4344279721     1640.1819018971     1834.4494129445
     -304.1477057914      308.8215719581         1      1025      1026     1436.9406013200     1635.8148096692     1859.6072158317
     -303.9496737754      308.7508749362         1      1026      1027     1447.3866817510     1610.1972179152     1890.7036958546
     -304.2375047992      311.9331788474         1      1027      1028     1429.5566735190     1607.4857590279     1921.1102672511
     -304.4333133068      314.8619542617         1      1028      1029     1410.3627978006     1607.5666958295     1962.2042594304
     -304.2538603737      314.3622380698         1      1029      1030     1384.0629441662     1635.4486392661     1985.8011574185
     -304.3929935862      317.4936003319         1      1030      1031     1365.7800244365     1646.2507578165     1991.4130536123
     -304.3966436043      316.1054929711         1      1031      1032     1355.8387923779     1651.9455276687     1989.3611872648
     -304.6951893685      319.2537938219         1      1032      1033     1333.6454196571     1668.4060427778     1991.1989915681
     -304.7281113633      322.0211993037         1      1033      1034     1330.8094558559     1670.7456020179     2002.1165179517
     -304.0649792898      308.4555972809         1      1034      1035     1404.2071991654     1626.7078846859     1917.4129127281
     -304.3831363136      313.5140813035         1      1035       470     1422.6980993212     1606.9655992786     1876.8253143962
     -304.4244155511      314.7255753628         1       470       471     1423.5471491417     1584.5458361300     1910.6896621171
     -304.7202442935      318.9409239340         1       471      1036     1470.8585127393     1524.3204377867     1935.7308994551
     -304.3715082801      317.2565838043         1         2       586     1475.3108491603     1680.5377018791     1745.5465361083
     -304.1872291522      311.3429781110         1       587      1037     1458.9205330809     1633.9580376489     1835.0126181913
     -304.2831435653      306.7633079831         1      1037      1038     1475.7998931048     1607.1405721374     1824.9301157197
     -304.2166469079      301.9553195588         1      1038      1039     1473.7682209131     1612.6257283882     1803.6270399952
     -304.1533370760      299.2590448468         1      1039      1040     1469.9228584600     1615.4600903136     1798.6468320417
     -304.2819129544      304.1084748888         1      1040      1041     1433.1359575625     1629.1062819286     1844.0374420017
     -303.8138387552      302.1768177409         1      1041      1042     1429.9282379458     1637.2328064595     1861.6211290499
     -303.9878176501      304.6457145017         1      1042      1043     1410.4399483981     1635.5129548292     1906.7114759593
     -303.8570870608      311.2549639608         1      1043      1044     1427.1369716549     1607.0729742201     1939.8545962289
     -303.8571843200      311.1161723328         1      1044      1045     1419.6631390162     1615.3252373328     1940.0739490559
     -304.6272667700      314.5386045058         1      1045      1046     1374.9124279177     1657.5980729366     1904.0767201223
     -303.8924565957      302.2359300164         1      1046      1047     1425.8396231727     1605.9505968559     1881.9489184464
     -304.8352658964      316.7521154384         1      1047       675     1453.4423205809     1544.5194442439     1928.8766863772
     -304.7325444781      321.6837392334         1       675      1048     1437.3351260712     1556.3215914687     1929.0635676200
     -304.7457943590      320.4163119205         1      1048      1049     1437.1480407959     1551.6750204910     1921.9355577739
     -304.6592284550      319.6863199569         1      1049      1050     1447.0401455649     1547.5996628031     1937.6396031252
     -304.3641538491      314.4634953741         1      1050      1051     1443.7078999773     1547.1351549164     1976.0240464135
     -304.4253714101      317.5203579662         1      1051        79     1458.8486506186     1524.8116177790     1993.2282342009
     -303.9077447604      310.0030282226         1         2         2     1467.7677628044     1677.7936283308     1724.4844052683
     -304.7963713852      321.2776362614         1         2      1052     1451.1124316292     1699.6488778870     1714.0372734762
     -303.7274883178      307.7003600852         1      1052      1053     1448.7524731744     1690.6398577283     1771.8300118774
     -303.9513203440      316.0180045052         1      1053      1054     1440.8345712604     1704.4434003420     1740.8951947079
     -304.1747056126      314.1302674416         1      1054      1055     1439.9953549035     1691.5089681126     1731.9023897878
     -304.1146379991      314.8268921535         1      1055      1056     1450.4263666424     1689.6449431717     1727.0628642239
     -304.0744291697      312.4751970236         1      1056      1057     1439.6327308586     1704.9450337406     1758.3697315346
     -303.8484765334      309.7523201627         1      1057      1058     1445.5814984037     1688.2376874395     1773.3750348014
     -303.7343701185      307.1256548292         1      1058      1059     1461.2483833057     1656.6244372999     1753.9504985172
     -303.6399547907      306.4633762945         1      1059      1060     1460.0088646191     1647.7713574837     1770.2665953944
     -303.6431756778      303.8218039645         1      1060      1061     1454.4433676498     1645.1430608187     1777.6839258763
     -303.5309122631      296.3047427100         1      1061      1062     1445.6353392667     1647.4397689045     1799.8064100989
     -303.6999059779      304.8919002825         1      1062      1063     1422.4968464880     1672.7930013824     1813.7209520427
     -303.4191599373      300.4442178738         1      1063      1064     1452.0360025914     1651.1080686121     1754.8727966440
     -303.8174607487      309.5160625417         1      1064      1065     1443.8322280196     1687.8537791322     1728.3720592276
     -304.1897132229      315.5392020383         1      1065      1066     1424.4118039106     1702.1239639373     1736.5075317580
     -304.5845278023      322.5310047272         1      1066      1067     1416.0819295766     1691.9369186582     1737.4215622583
     -304.3681794866      317.2006839940         1         1      1068     1417.2776553144     1713.2837334375     1810.0686532518
     -304.3675068277      313.7643658756         1      1068      1069     1401.5964219004     1714.2711296522     1831.7834433094
     -303.6881698391      300.7761204707         1      1069      1070     1366.3785242803     1782.8010218619     1869.2403573062
     -303.6814578631      301.9512921945         1      1070      1071     1361.8102733478     1781.4543789832     1880.6291482392
     -303.6821591998      302.8406904306         1      1071      1072     1362.6894678966     1776.3192174956     1884.2997371622
     -303.6146152720      305.7302091984         1      1072      1073     1364.6049266384     1772.0718170035     1887.9943671370
     -303.3410370333      304.9575500582         1      1073      1074     1376.7815035463     1746.9973155599     1909.9150786171
     -303.4328579818      308.3977156081         1      1074      1075     1368.8063819590     1749.1270927405     1932.1024661647
     -303.4362565540      308.5982636511         1      1075      1076     1373.9979664221     1746.0465546209     1930.6818586111
     -303.4285947630      308.2069939418         1      1076      1077     1393.4782779556     1722.5538540327     1923.3727235726
     -303.7896785867      307.5834987495         1      1077      1078     1400.2170765477     1680.5673553849     1956.9664044213
     -303.7808428681      307.4622820606         1      1078      1078     1399.6562918836     1680.6316884970     1959.1474204637
     -303.7808428681      307.4622820146         1      1078      1079     1399.6562922752     1680.6316880721     1959.1474206253
     -303.8197824868      310.4022514868         1      1079      1080     1407.2798778724     1669.9388900596     1953.6526423693
     -303.5589182407      304.2658966905         1      1080      1081     1433.5263702845     1673.8400806549     1911.2731312954
     -303.2968833070      308.0409758686         1      1081      1082     1456.0024232530     1665.1386536569     1907.5030622889
     -303.2217429013      305.4992200040         1      1082      1082     1358.0202011702     1760.8005735685     1957.1967718989
     -303.5610793892      305.1374809866         1      1082      1083     1362.6124563439     1706.0017898298     1933.3226127918
     -303.1906792104      299.9700618140         1      1083      1084     1392.8021283828     1723.3382607330     1901.5951801598
     -303.0568545795      299.4577675457         1      1084      1085     1395.0244926931     1700.4308705387     1923.9842403143
     -304.1737708381      314.5235405803         1        24       454     1440.7340369485     1689.3260207250     1802.6204153302
     -304.0368732482      305.9018187177         1       454      1086     1423.8408031895     1725.2867104421     1811.6276270713
     -304.1251123597      307.6889669510         1      1086      1087     1438.1905661247     1702.6054833724     1798.9885889528
     -303.8267112325      307.1463114370         1      1087      1088     1403.8705967704     1707.4837569094     1857.7044365852
     -303.8215007296      305.4362142070         1      1088      1089     1399.8048112535     1709.4730624955     1861.7553286358
     -304.0344522750      301.7173971274         1      1089      1090     1381.0005966831     1690.1323868751     1909.7298764850
     -304.1661576517      309.4202901550         1      1090      1091     1415.3740618499     1656.6177229684     1918.3532204266
     -304.1739033032      306.2122622900         1      1091      1092     1416.8534601915     1651.5295802583     1923.3965388804
     -304.6084655765      321.6779261750         1      1092      1093     1377.5336454478     1651.4099299318     1997.1826338648
     -304.3673680129      315.3315815254         1      1093      1094     1361.8577849134     1670.3768986502     2011.4702299605
     -304.9154224193      324.5290406282         1      1094      1095     1328.0675888780     1697.4042537274     2014.6179381189
     -303.8143651299      305.1271815692         1      1095      1095     1365.6662130429     1691.1280516724     2016.7273542864
     -304.4938582734      315.7403545785         1      1095      1096     1324.7117475363     1713.2541313089     1998.1549733629
     -304.5730894362      314.2415879471         1      1096      1097     1321.8418340638     1712.4503089831     1984.8129716464
     -304.4740204577      313.9007101013         2      1097      1097     1325.6949363074     1711.1315067810     1978.4857137030
     -304.5517206823      315.1004794543         1      1097       976     1331.1064349505     1703.3142035899     1978.5598705071
     -304.6888669270      319.0749700465         1       976      1098     1335.7198775502     1684.7311545250     1996.3875178423
     -304.9675773014      320.2843003586         2      1098      1099     1337.7534890074     1676.2811445975     1978.5632160264
     -304.5820798042      316.6191864857         1      1099      1100     1328.8636704822     1690.5931218882     1988.1615274337
     -304.2603153441      318.1356207673         1         1      1101     1460.2674809769     1695.2890719159     1754.9043436252
     -304.3640790295      318.5362735913         1      1101      1102     1460.4203543764     1692.0303453705     1756.0890133129
     -304.3557729593      319.6436959112         1      1102      1103     1469.7873205860     1696.0652273820     1744.0678571906
     -304.5858351786      323.7683378985         1      1103      1103     1476.6343915984     1693.4755959187     1730.2202406053
     -304.2561653008      320.1997286077         1      1103      1104     1464.1435326108     1694.8809888465     1757.3676730910
     -304.2857390009      319.2378498463         1      1104      1105     1464.3302131139     1683.8069580612     1779.7577321813
     -303.7924811349      311.8536863418         1      1105      1106     1423.5321838453     1740.0417974589     1774.9841574191
     -303.9733115089      308.8536040309         1      1106      1107     1387.3538655071     1745.0200264927     1804.1757716877
     -304.0481379346      312.2431941603         1      1107      1108     1371.0472969425     1756.9547102309     1806.5244093162
     -304.0448873250      313.4611793895         1      1108      1109     1368.6089400424     1760.5153196799     1801.8865650909
     -304.0733524858      316.4898858384         1      1109      1110     1364.9300016854     1763.7232770819     1804.6049308023
     -304.0819501209      318.6548934289         1      1110      1111     1365.9329582934     1759.5963840381     1804.0069282650
     -304.3761842111      321.6667408925         1      1111      1112     1384.4911178588     1761.7715480473     1779.7757560050
     -304.3708101406      321.4308788021         1      1112      1113     1390.3005261191     1763.6397892053     1768.6101471328
     -304.3185394914      322.4757618050         2      1113      1114     1392.1845880572     1752.1935733078     1763.2008322115
     -304.2984179731      319.8165737156         1      1114      1115     1390.5040431823     1719.0367450142     1761.9432040067
     -304.2605420242      319.7196589716         1      1115      1116     1386.4483778154     1731.2041243718     1780.7997782842
     -304.3228045525      317.8140762113         1      1116      1116     1375.9580869233     1715.8674593785     1799.4227384875
     -304.2931509238      314.4318310327         1      1116      1117     1380.9678208189     1716.6930636962     1792.2059059445
     -304.4685084597      316.5898607354         1      1117      1118     1395.3174690101     1698.2349641232     1771.2089865949
     -304.2124051153      315.4569213811         1      1118      1119     1398.6425332944     1714.2952353265     1770.6266682627
     -304.5526652672      318.4434036780         1      1119      1120     1426.3653316792     1685.6031866222     1742.7315566350
     -304.1105734619      318.2360948944         1      1120       507     1448.0301210781     1688.1029332337     1747.5122493704
     -304.6484403237      324.0153282464         1       507      1121     1444.7171180203     1668.9611701517     1722.6997195512
     -304.3369604568      321.8545908779         1      1121      1122     1458.4576699903     1660.3176797665     1737.3577801637
     -304.2226854250      315.8790149757         1       310      1123     1440.0941186063     1717.0540901730     1780.4462556420
     -304.3270696645      316.9390787232         1      1123      1124     1436.5221262337     1715.2454114625     1783.5139141914
     -303.8646405868      314.0233122281         1      1124      1125     1426.2274603975     1715.3475763541     1812.5383636872
     -304.2594557794      318.1204062913         1      1125      1126     1407.4285956823     1721.1203448389     1833.7602924104
     -303.7344297354      314.7065307292         1      1126      1127     1387.3805232254     1738.8814644325     1843.1330372132
     -303.8052908515      312.2491879215         1      1127      1128     1391.8719148159     1737.1470845546     1849.4066613657
     -303.4791617252      307.5481430289         1      1128      1129     1389.3976945784     1729.0011296111     1889.5815930746
     -303.4826296621      304.4888570203         1      1129      1130     1387.5121107408     1719.6427157746     1899.6891084396
     -303.5352660025      305.1746300900         1      1130      1131     1380.2759789295     1715.4858374442     1905.0549097189
     -303.4493714184      306.4349048358         1      1131      1131     1377.1505767469     1724.6390985719     1914.9616530173
     -303.4222709420      301.5600002030         1      1131      1132     1358.3471880029     1728.8115797123     1907.9070958399
     -303.4119110685      300.3788816227         1      1132      1133     1360.4214283004     1726.8840165679     1903.2591523193
     -303.4560098916      301.0193276279         1      1133      1134     1358.8553809899     1724.2024529003     1921.1059412487
     -303.7339771057      305.6182129582         1      1134      1135     1369.5152878387     1713.4146382546     1929.6979873491
     -303.7399153978      305.5986204420         1      1135      1135     1375.1013303837     1709.2280233801     1912.0225228546
     -303.7773971283      310.0940712345         1      1135      1136     1385.8792081183     1697.4996158930     1910.2495086106
     -303.7752688168      312.0469050031         1      1136      1137     1381.3004020956     1699.6601238313     1914.8970009808
     -303.5311000639      306.1799490230         1      1137      1138     1391.4430476735     1710.0485245269     1881.7502126848
     -303.4746150717      307.5729749213         1      1138      1139     1390.7633265743     1710.2114620008     1886.6702705784
     -303.4921671074      305.4554484641         1      1139      1140     1380.5687026036     1722.5396958433     1889.5564289737
     -303.6064876487      306.8487347463         1      1140      1141     1371.4068292700     1730.2665353494     1882.0603199192
     -303.6123969173      306.2510901850         1      1141      1142     1377.8604315943     1731.2807057356     1872.6298818067
     -303.4778925612      303.2852553189         1      1142      1143     1398.5662961526     1703.7035811698     1853.0887273334
     -303.7604831163      305.6188538335         1      1143      1144     1419.7452596560     1643.8326399259     1833.7030117720
     -303.7532829654      303.7796129713         1      1144      1144     1428.3024679603     1648.7571272258     1831.0345850477
     -303.7869952675      300.4652626872         1      1144      1145     1426.2710868625     1646.9209846850     1843.5081867080
     -303.8250788269      305.0675229777         1      1145      1145     1463.3538404358     1601.9343800364     1839.5037990673
     -303.7776832096      307.1950691340         1      1145      1146     1451.0408941024     1619.5093775461     1824.7874138469
     -303.8944319872      310.9881003552         1      1146      1147     1449.2268087312     1624.1320539938     1863.4597711722
     -303.8391935389      307.9020640617         1      1147      1148     1441.0429275039     1630.4629370995     1867.2146858780
     -303.6149675604      302.9354172811         1      1148      1149     1364.5405711387     1706.0144049818     1907.4526773569
     -303.6554550735      303.9567439061         1      1149      1150     1352.6739657391     1709.8321079773     1919.7455419350
     -303.6896038208      304.5253824570         1      1150      1151     1354.8936503283     1694.0977257729     1935.6780303610
     -303.6857404929      303.0507597099         1      1151      1152     1347.3093173381     1700.1618564769     1957.3562823052
     -303.8755636015      305.4543463571         1      1152      1153     1373.9084079304     1663.6484180271     1926.8454189082
     -304.0621052151      316.1557770613         1         1       493     1478.1508792936     1662.5142712440     1750.4153328119
     -303.9830857826      310.6226902347         1       493      1154     1454.8596688829     1701.5940768950     1734.6552583523
     -304.3662193179      321.0447123572         1      1154      1155     1389.8146860752     1738.0652248635     1762.8134986334
     -304.4787744590      318.8235360592         1      1155      1156     1389.5774381394     1722.0489972068     1765.8314883376
     -304.4426449660      320.1538369584         1      1156      1157     1383.5129913156     1706.3576144293     1777.9274926340
     -304.1727787678      312.5333226375         1         1      1158     1485.6589027857     1699.4673240975     1724.4888667354
     -303.6343345386      296.4236823392         1      1158      1159     1508.4986277440     1662.0522074033     1712.9293606105
     -303.5274543675      295.2515593016         1      1159      1160     1524.5422955776     1650.0477453352     1696.5420984746
     -303.5050076188      297.7748386000         1      1160      1161     1523.4227553936     1651.9029465308     1695.2935708347
     -303.3522672343      290.6779282819         1      1161      1162     1526.0197067033     1668.6692098180     1693.0156471717
     -303.3601548560      288.4443774062         1      1162      1163     1528.7987182296     1640.7689909522     1708.3684732698
     -303.8101015487      297.4061336475         1      1163      1164     1474.3409606097     1697.9617422019     1737.7145257852
     -303.6459561564      296.1736825451         1      1164      1164     1467.3040068675     1688.7307370764     1752.1209807467
     -303.6459561564      296.1736826741         1      1164      1165     1467.3040069703     1688.7307366085     1752.1209812441
     -303.8717298594      302.6903485573         1      1165      1166     1453.2922718154     1690.1686560032     1767.2107199753
     -303.6453184318      298.3480779260         1      1166      1167     1456.5466655693     1706.7966644765     1780.8146769005
     -303.6053855172      297.0233286061         1      1167      1168     1468.5497280833     1685.0416540598     1782.2327662069
     -303.9914700816      304.4447722136         1      1168      1169     1469.3248413550     1627.1112069613     1853.7469697386
     -303.7589978810      303.3239492157         1      1169      1170     1438.6384193601     1650.3515089556     1847.5638891452
     -303.8452706058      302.3072768151         1      1170      1171     1419.6241450628     1667.8222277002     1865.2244430409
     -303.8794051569      302.5958815013         1      1171      1172     1404.0564172563     1682.1731883522     1852.0224565848
     -303.8458467602      300.3655238513         1      1172      1173     1430.7490267000     1656.1551825466     1840.5148321612
     -303.8671610155      298.6547111784         1      1173      1174     1440.0407324264     1653.5994701901     1813.1088179777
     -303.9902465473      305.4808059983         1      1174      1175     1430.0526315100     1657.9534727129     1835.7579173532
     -303.9416773129      305.3710991382         1      1175      1175     1447.6873679064     1634.4627845839     1839.5215737274
     -303.9416773129      305.3710991704         1      1175      1176     1447.6873679560     1634.4627845569     1839.5215735923
     -303.6417263740      303.9249908334         1      1176      1177     1510.2451871702     1590.1114979813     1820.9232547825
     -303.6837320026      302.8362213747         1      1177      1178     1506.5174497299     1608.7938549864     1806.1799967010
     -303.6687739995      303.2910489097         1      1178      1179     1510.5713236341     1602.6116348013     1806.0594302077
     -303.5560805574      306.6674817313         1      1179      1180     1498.1911311191     1603.8215387996     1827.5226157549
     -303.6262660848      303.1153969534         1      1180      1181     1458.4660731549     1620.2804923708     1871.5622002028
     -303.6264377611      302.6779047607         1      1181      1182     1444.6133281544     1631.6860903194     1871.8600862701
     -303.6909174620      304.2355682449         1      1182      1183     1429.8002016868     1650.4393405355     1858.0160235456
     -303.6639486814      304.1814407644         1      1183      1184     1434.3479747739     1654.8182104921     1843.3514739033
     -303.8016666513      306.7605769029         1      1184      1185     1423.5844160406     1663.7086969179     1855.3234299168
     -303.8303267419      303.4200697940         1      1185      1186     1431.5436353108     1656.4774173345     1839.8082477043
     -303.6127134433      300.7076142415         1      1186      1187     1443.5392149451     1667.6127333993     1809.7172247117
     -303.7208918604      301.0958117874         1      1187      1188     1384.7096557973     1710.4024999727     1879.3963089377
     -303.7062146414      304.7258681952         1      1188      1189     1382.5673997523     1695.5583553499     1898.0175504188
     -303.6156029713      305.5245060520         1      1189      1189     1387.2962901250     1690.6621474145     1892.1241339075
     -303.6156029713      305.5245060046         1      1189      1190     1387.2962907365     1690.6621466065     1892.1241337598
     -303.3814549166      303.6487455704         1      1190      1191     1390.4916135680     1670.0331515624     1929.3956181578
     -303.5920415203      303.7440744342         1      1191      1192     1389.2331081793     1659.5059729478     1962.2249840813
     -303.5623456170      301.9874255505         1      1192      1193     1381.9944820783     1661.0304762608     1967.7967102031
     -303.6065269277      301.0036585564         1      1193       182     1377.5876829587     1662.0748835234     1962.0276535479
     -305.1580284572      324.4809550731         2       182      1194     1344.5567922968     1654.3739009680     1978.2216326615
     -304.6725271370      323.1942060172         1         1      1195     1473.4789279017     1691.7745465382     1750.2735217031
     -304.4342863787      320.5711254519         1      1195      1196     1492.5058338412     1675.9492373375     1745.5651828338
     -304.3772234885      322.7860560266         1      1196      1197     1489.3284264219     1672.6936808109     1735.1190882378
     -303.9118466721      311.4675078580         1      1197      1198     1457.6669691243     1656.2618298021     1822.8601208007
     -304.0345293093      313.8527428876         1      1198      1199     1441.2134113161     1666.2459104691     1843.3449528678
     -304.0673172951      314.7966676183         1      1199      1200     1425.0772202967     1661.1560201767     1873.3028741339
     -304.0199789027      315.2514765241         1      1200      1201     1441.9147017866     1645.2321269632     1829.8647920649
     -304.2172166933      315.4918182453         1      1201      1202     1484.9226897965     1584.5050650722     1787.5832102535
     -304.1865298588      315.0277336771         1      1202      1203     1492.0878227036     1586.0826461476     1773.3468975541
     -304.0148560208      311.3523943927         1         1      1204     1428.8793096689     1703.8723729914     1794.9533478690
     -303.8552667182      306.3199354412         1      1204      1205     1446.4779622723     1690.6705337812     1795.0100373883
     -303.8482631110      308.2324494469         1      1205      1206     1429.2810149687     1695.1176810518     1785.0682592982
     -303.8277562002      308.4379297159         1      1206      1206     1424.6146023549     1692.9478126029     1789.4012398971
     -303.8277562002      308.4379297010         1      1206      1207     1424.6146021109     1692.9478126322     1789.4012402827
     -303.8418849111      311.0669865191         1      1207      1208     1421.8524421524     1695.1955690400     1794.4573205854
     -303.8651792963      310.6409872716         1      1208      1209     1418.8724106049     1696.2645135968     1806.8911932016
     -304.1197855950      313.4678104713         1      1209      1209     1419.3876729464     1698.8439673652     1802.8411872866
     -303.7534690859      311.1842826881         1      1209      1210     1445.4117187269     1685.9330167426     1796.2691055303
     -303.0919554815      297.8892444612         1      1210      1211     1474.1548564913     1629.9115892496     1833.8116646001
     -303.0959859226      293.6780002766         1      1211      1212     1480.1927758742     1614.4251357250     1845.0281485972
     -303.4457059368      300.6447864072         1      1212      1213     1482.0346737782     1568.0640475178     1926.6391225665
     -303.8456166592      298.4316546353         1      1213      1214     1457.3238708926     1586.5443015850     1884.2001175446
     -303.5809364342      301.9986543824         1      1214      1215     1460.9652626510     1587.7119219375     1904.3791394532
     -303.4230912363      300.3845225756         1      1215      1216     1464.0929420916     1574.9493202412     1959.9071962425
     -304.4291259774      309.1476307180         1      1216      1217     1440.1528069198     1619.9345955150     1850.1436428579
     -304.1502317243      309.6931851547         1      1217      1218     1428.3514919775     1638.2379997883     1880.0144071393
     -304.3818710932      314.3246823398         1      1218      1219     1409.6332918496     1656.9771505031     1897.1240326068
     -304.4716153622      315.9641202440         1      1219      1220     1399.5168661842     1668.2953470663     1882.3267026760
     -304.2042837528      313.4007774336         1      1220      1221     1429.5275231186     1644.4026139960     1862.6196506155
     -303.5986418336      300.6550144860         1      1221      1222     1430.8800790121     1643.1075302662     1890.2094553558
     -303.6477801696      297.8789214705         1      1222      1223     1431.2902205330     1640.9345040890     1881.6830430458
     -303.5710714632      296.9209194434         1      1223      1224     1423.9739950988     1642.0803105335     1901.0022412362
     -303.8658840283      301.4318120904         1      1224      1225     1434.0661967818     1609.8926771109     1926.4198098593
     -303.8799926450      300.3136223794         1      1225      1226     1414.5967037576     1630.8127412425     1927.6116589057
     -303.9472538449      304.6346724896         1      1226      1227     1405.3470604790     1641.8459045749     1913.6781207302
     -303.8010655137      303.1054466471         1      1227      1228     1394.3641658816     1657.9874727861     1909.8968017686
     -304.1593783535      305.5065417144         1      1228      1229     1386.0001417369     1652.7605332013     1886.9093376642
     -303.8464930164      299.1813327237         1      1229      1230     1415.0373480282     1638.3688456441     1878.6102273117
     -303.6607459082      303.4587823389         1      1230      1231     1432.9073753155     1595.8525380159     1909.7587141095
     -303.9164005011      306.3014963470         1      1231      1232     1435.1655879903     1570.0058924774     1928.0864724677
     -303.8933370816      304.8793574036         1      1232      1233     1421.4514894805     1580.4437599152     1948.0207807594
     -304.5795820635      318.6787039350         1      1233       622     1358.9174302873     1646.4714980182     1982.9305558946
     -305.0475873107      323.1383541600         1       622      1234     1397.4997949627     1587.1685403411     1972.3648718457
     -303.4480954270      305.7765128838         1         1      1235     1469.2426301071     1656.1965734245     1830.4508344126
     -303.7152280843      306.9712610205         1      1235      1236     1482.7000397260     1617.1200930985     1830.5736447650
     -304.5929353643      323.5609657664         1      1236      1237     1463.5247398705     1653.3275528816     1771.5968609972
     -304.3052497086      314.7311150918         1      1237      1238     1479.8620302306     1666.6493268841     1729.9993654105
     -303.6418799003      299.7548845476         1      1238      1239     1476.4167441592     1652.3249567808     1785.3457120945
     -303.5499575393      303.0248009298         1      1239      1240     1490.6338657541     1625.5569084667     1794.8750475774
     -303.4551576601      302.8035237754         1      1240      1241     1484.7189793578     1652.8328887290     1768.2619576026
     -304.5085134189      321.0234258762         1      1241      1242     1459.5200418274     1682.5123379716     1713.6936485820
     -304.4862200805      322.4326727120         1      1242      1243     1445.4129676354     1690.1006871699     1719.6894152166
     -304.0880265696      317.2794418008         1      1243      1244     1433.3815858898     1703.3853016986     1742.6835748271
     -304.4114802027      323.1595393662         1      1244      1245     1424.0608484559     1690.1167894614     1738.7846485560
     -304.4570778761      323.5178941135         1      1245      1246     1413.0782463689     1690.9398277500     1747.5458700388
     -304.5688885942      319.7385767457         1      1246      1247     1414.4187794090     1695.1465211955     1741.5080916180
     -304.5859132199      318.8737453497         1      1247      1248     1420.5080146840     1682.9800188040     1739.3499741624
     -304.0070670087      315.3446456370         1      1248      1248     1425.3645589902     1692.8998316655     1754.8262546124
     -304.5512374423      321.3251072140         1      1248      1249     1417.9200097528     1671.9591721305     1751.2957232382
     -304.5412885150      321.5753008177         1      1249      1250     1399.5132698282     1675.5304158254     1795.7656088893
     -304.7663709644      323.4677298623         1      1250      1251     1389.9251988839     1662.1972139662     1815.1354621164
     -304.0780823584      313.6825588490         1       824      1252     1437.3442617992     1645.9222716951     1883.5738358518
     -304.2028461565      313.6069631010         1      1252       153     1394.0407988514     1676.8215676996     1869.8651189998
     -304.1381551239      312.4145245518         1       153      1253     1388.9468577877     1676.4488367294     1890.7365186694
     -304.3789167426      315.0620076035         1      1253      1254     1405.3401254405     1645.5630174276     1884.2938219071
     -303.7965361332      311.5898477587         1      1254      1255     1420.6378642651     1624.1556781241     1893.8478979602
     -304.2306057262      312.4598092691         1      1255      1256     1435.9833442541     1592.5621310906     1925.1145499217
     -304.7155333897      319.0428642832         1      1256      1257     1404.0300054110     1593.4295893219     1940.0168952445
     -304.6150604520      320.6396878700         1      1257      1258     1421.4813768398     1565.5211269060     1949.3894086641
     -304.6357109698      323.1467228616         1      1258      1259     1434.2389763197     1548.6991162825     1948.0439439417
     -304.5300844536      321.5556118830         1      1259      1260     1444.7466694237     1536.1323317844     1952.1274122903
     -303.9905058710      315.8956244583         1      1260      1261     1465.4591576300     1518.2832355603     1971.7412152817
     -304.6724048332      322.1760960599         1      1261      1262     1480.7950381715     1498.2994936903     1967.2326976085
     -304.6136798265      320.8542483226         1      1262      1263     1460.5535739570     1519.4912826995     1951.6486679212
     -304.1411859595      316.4323148454         1      1263      1264     1449.8848001213     1554.3937571302     1956.0222515675
     -303.8857827330      313.0066605464         1         1      1265     1399.7453969125     1748.5478086089     1814.6435550898
     -304.1028482387      316.5175782333         1      1265       212     1424.9666266778     1694.7652502361     1774.9383212785
     -304.6145071648      320.8268729409         1       212      1266     1454.0951178801     1657.4244368076     1721.2643093751
     -304.2737185951      319.4974467640         1      1266      1267     1449.0929679619     1678.6853035355     1734.7283139287
     -304.3573009110      315.2190668901         1         1      1268     1436.9476627756     1705.9563228136     1783.8809980959
     -303.9964191971      308.5360708161         1      1268      1269     1447.3125919496     1683.0574979991     1818.3707432893
     -303.8534169278      306.2395501870         1      1269      1270     1449.6659595912     1696.2757883262     1814.4021557207
     -303.9140834074      309.0950245740         1      1270      1271     1479.3165373917     1663.6596170822     1784.9826470628
     -303.9293261567      308.1807394948         1      1271      1272     1484.8892967806     1634.5239739892     1790.6619834330
     -303.6555597862      304.5742780909         1      1272      1273     1459.4306373402     1683.2743082011     1816.7726529930
     -303.7321882209      303.0088274148         1      1273      1274     1444.4803928871     1706.5625990902     1835.2797025585
     -303.7186316003      301.1409002311         1      1274      1275     1428.4674923587     1722.9527952385     1845.3102412663
     -303.5989567679      300.9072744837         1      1275      1276     1436.3026182182     1720.0828203609     1811.5688900860
     -303.6725106533      299.8406413454         1      1276      1277     1430.6714214177     1735.2888374606     1789.8163724989
     -303.5004875349      296.4784632244         1      1277      1278     1435.2953001205     1734.2127278856     1778.7893360242
     -303.4667560653      299.1576212433         1      1278      1279     1447.5113390454     1713.5077475425     1803.1223065433
     -303.4492012886      298.1496092403         1      1279      1280     1439.2157144727     1714.5828375707     1824.5695006835
     -303.5363835719      301.2603669850         1      1280      1281     1442.7691405351     1688.0239873360     1859.8975769086
     -303.1884691700      295.1865884011         1      1281      1282     1440.2416512585     1688.0131003813     1867.1944034239
     -303.4627395647      293.4080235852         1      1282      1283     1477.7326655899     1642.8029159896     1856.2840979310
     -303.5980471184      297.8618883628         1      1283      1284     1458.3089956131     1659.9628330310     1857.1285205248
     -304.1901942477      312.4103491191         1      1284      1285     1459.1466294115     1637.6187524432     1873.3235009794
     -304.1925446549      309.1152356620         1      1285      1285     1458.5661682177     1616.7474960222     1887.0440980530
     -304.2023560853      309.9306744859         1      1285      1286     1458.4471033240     1629.7177614797     1873.6563282698
     -304.1598413290      313.0824436878         1      1286      1287     1467.0213774158     1613.5623884933     1872.6069254451
     -304.4691923998      318.8565395826         1      1287      1288     1443.6063948041     1601.2911852654     1893.7880787891
     -304.1874700693      313.7874986254         1      1288      1289     1436.4869213832     1609.9613026340     1909.8552692011
     -304.2850756969      316.3005087574         1      1289      1290     1411.0406082244     1629.2662202780     1920.4140008013
     -304.3378540376      318.5098104705         1      1290      1291     1395.7832359564     1647.9196197904     1920.7250852744
     -304.2857566423      320.9369740874         1      1291      1291     1368.5962633460     1661.8920112964     1934.9546906869
     -304.2857566423      320.9369740311         1      1291      1292     1368.5962634521     1661.8920111704     1934.9546908176
     -304.5870046647      323.1911117342         1      1292      1293     1350.2991417727     1669.4969133490     1954.2158998661
     -304.4833097531      321.9283407900         1      1293      1294     1337.9461383912     1684.4634718743     1979.0046211860
     -304.3130766686      320.3304582023         1      1294      1295     1361.2066756273     1651.3867875402     1977.0291329732
     -304.0732755877      310.6175428312         1      1295      1296     1364.7112408630     1661.5733050368     1945.0932951207
     -304.6276692928      317.4745974642         1      1296      1297     1330.9723995731     1689.7387525130     1972.7490872892
     -304.4616640192      321.9843149049         1      1297      1298     1331.1994655088     1680.3576428916     2009.4368508888
     -304.3717472917      316.0921515152         1         1      1299     1475.5565551440     1665.8853033156     1740.8897162317
     -303.9528017525      310.6060751514         1      1299      1300     1482.5759012039     1651.2355944832     1753.6018602562
     -303.9897676213      312.5937837782         1      1300      1301     1486.4797763437     1652.2067101801     1747.4145893714
     -304.0047252654      309.9438375327         1      1301       200     1491.9822555807     1649.5271756490     1723.8753073428
     -304.0847259002      313.8747525081         1       200      1302     1497.8982398180     1632.4645693234     1737.9740898517
     -304.1088225909      314.2314213215         1      1302      1303     1494.7864222406     1631.3841687909     1743.9686107347
     -303.9481155108      310.4646454347         1      1303      1304     1496.1003343270     1638.9160629431     1746.0567573054
     -304.2188595110      310.8259184738         1      1304      1305     1483.4828384536     1645.9315012980     1749.5672993958
     -303.8054647390      306.3723254733         1      1305      1306     1478.2030132896     1643.6886001564     1773.9511677771
     -303.7433866904      305.2786166463         1      1306      1307     1486.6880713842     1640.1861076058     1767.6716345013
     -303.5560021671      304.2258527729         1      1307      1308     1493.7039074382     1636.3365724607     1759.1790175272
     -303.6869620870      304.1002536933         1      1308      1309     1494.0409051119     1617.9996787549     1768.2657570553
     -303.6629863510      300.2914313306         1      1309      1310     1492.1241583867     1615.0141512097     1771.8786567151
     -304.1722999994      313.9795358941         1      1310      1311     1496.3463638198     1646.2534160230     1726.6520278445
     -303.5437832372      300.5914538557         1      1311      1312     1463.6567715293     1625.8416696901     1829.6221540497
     -303.5299527000      300.0930763825         1      1312      1313     1461.7211398273     1628.5725538125     1825.0029249141
     -303.4874170505      301.3388573754         1      1313      1314     1477.3800661844     1604.8114353925     1835.8649140061
     -303.4095135087      301.5028484839         1      1314      1315     1465.8751880070     1633.0227337158     1820.9633863562
     -303.4715896326      301.8226402673         1      1315      1316     1454.2612253193     1641.0410308173     1825.3486761627
     -303.5708066485      304.0392274622         1      1316      1317     1482.7900875251     1598.1892052020     1819.1180264099
     -303.7138079735      298.8682727747         1      1317      1317     1493.2406646766     1569.8246419926     1821.5088974192
     -303.5536753739      299.6261005674         1      1317      1318     1471.8131419765     1581.9868257937     1847.7515915416
     -303.7266182035      299.5449339557         1      1318      1319     1452.0872676066     1597.8945516991     1851.9547560104
     -303.5536753739      299.6261005864         1      1319      1319     1471.8131414716     1581.9868264193     1847.7515914768
     -303.7622509390      298.2540470204         1      1319      1320     1463.2288126182     1582.9674185947     1846.2180713819
     -303.8249538215      299.6093879548         1      1320      1321     1470.3169966809     1568.8498687444     1843.4544134547
     -303.8251225738      300.7360206104         1      1321      1322     1462.5482141665     1574.9898072967     1847.1201716143
     -303.8346449524      300.9750687863         1      1322      1323     1459.4058734305     1576.8097315133     1856.1907449805
     -303.8301978027      301.2730646827         1      1323      1324     1462.8192789876     1572.9860421219     1853.0811537954
     -303.9931598091      300.6523756124         1      1324      1325     1479.4095020846     1554.3836689636     1874.0616480542
     -304.0377170586      301.8840321055         1      1325      1326     1486.4780040654     1562.4877669049     1845.4722449162
     -303.2946059447      294.7920024098         1      1326      1327     1514.8174726416     1552.5592323836     1814.9720583164
     -303.7241033932      302.3600371895         1      1327      1328     1494.0209540794     1563.1626739299     1804.8703862028
     -303.6251665201      294.8905933339         1      1328      1329     1504.1498362808     1546.3047929948     1818.0278897058
     -304.0683270993      305.2806778133         1      1329      1330     1462.9511857420     1578.4794148583     1864.8559708911
     -304.1495345328      308.8482943797         1      1330      1331     1478.7060704851     1551.0989338991     1887.0131837322
     -304.1546503481      311.2463914203         1      1331      1332     1496.2938012470     1532.1097027876     1897.1789489537
     -304.1498714189      312.8553372907         1      1332      1333     1476.2417152424     1546.8379184688     1891.1599640128
     -304.2357260973      314.4955198807         1      1333      1334     1434.7928046566     1576.6995142912     1898.4158292973
     -304.2091631149      314.7335475543         1      1334      1335     1419.5461414457     1591.5528958694     1921.0824343864
     -304.3372062282      317.4431912111         1      1336      1337     1433.4708434961     1566.0533891252     1951.7305548709
     -304.5609800852      321.9282431520         1      1337      1338     1430.3631785410     1568.6684371534     2002.0192200308
     -304.6846545640      319.9293251901         1      1338      1338     1436.9430679349     1554.5508137563     1979.3973160976
     -304.4693661172      318.6634893954         1         1      1339     1457.1113435755     1702.3799655089     1713.4678458994
     -304.5052625348      322.0920506928         1      1339      1340     1456.4997365399     1686.2845053200     1712.7468445354
     -303.7792118299      307.0767383133         1      1340      1341     1464.5360554984     1659.2891379195     1745.5305274156
     -304.1443519858      315.2973404677         1      1341      1342     1450.8424097131     1664.1661456989     1740.0236311202
     -304.3119742758      322.2953506163         1      1342      1343     1444.9502330783     1690.7497065145     1729.3912031741
     -304.4235385221      325.4578416483         1      1343      1344     1438.2925374358     1682.9299853409     1728.1287267499
     -304.6008658265      323.4501923902         1      1344      1345     1430.0931778447     1686.6292840473     1726.5381916005
     -304.5292529953      321.8445195124         1      1345      1346     1426.1624321975     1710.4753039487     1722.0703758487
     -304.2547101772      314.3225757699         1      1346      1347     1445.0952062507     1668.1281363282     1728.4449284019
     -304.2157133974      312.4992012834         1      1347      1348     1442.5638916146     1670.3044279124     1723.7806958769
     -303.8092610255      307.4700291970         1      1348      1348     1463.3940088359     1664.6081350128     1717.4388921866
     -304.0254679918      308.1175925712         1      1348      1349     1428.0067471266     1681.5920656533     1732.8835254638
     -304.1774954822      312.0606352603         1      1349      1350     1429.0329764907     1671.2425676837     1737.4922624835
     -304.3439165498      319.1339149752         1      1350      1351     1428.1918505722     1671.6566355997     1730.7936438958
     -304.2576911810      316.8460642441         1      1351      1351     1416.8925695337     1678.4847183620     1730.5917343795
     -303.9392147150      312.8354295995         1         1      1352     1458.3624622681     1680.5254517784     1795.6252060499
     -304.2501300942      316.7159441535         1      1352      1353     1424.2283910973     1731.5277297618     1777.6332897697
     -304.2197232684      314.4510868990         1      1353      1113     1412.7017636425     1743.7259840226     1771.7734186473
     -304.1936190633      317.6533037728         1      1113      1354     1399.1232665863     1746.7250947879     1754.9285825023
     -304.4961255204      319.5522363109         1      1354      1355     1421.8774740454     1700.3200613753     1734.3384499535
     -304.4961255204      319.5522363356         1      1355       507     1421.8774740696     1700.3200611676     1734.3384501609
     -304.1906387670      317.8521486565         1         2      1356     1486.0813159956     1656.2926741700     1734.6206887705
     -304.2625160773      318.4618855832         1      1356      1357     1482.9490399954     1639.4363656532     1735.4783439214
     -303.4764218825      299.2829250311         1      1357      1358     1475.6124156589     1647.9658138022     1796.4341545069
     -303.5218526408      302.2631683596         1      1358      1359     1465.8549505072     1653.7754630224     1811.6760789014
     -303.5276185772      300.8874919043         1      1359      1360     1462.8522660375     1656.2965726964     1810.9269559685
     -303.4508004199      299.7549630702         1      1360      1361     1441.6655948876     1669.0352451058     1820.5076817326
     -303.4442801304      300.6705404233         1      1361      1362     1444.2369503439     1649.6707457021     1834.4156908009
     -303.4341908623      302.6182766707         1      1362      1363     1456.0480150131     1639.0548393089     1837.5175003677
     -303.5595613412      302.8500560056         1      1363      1364     1415.9388243665     1667.5296746903     1855.6423329229
     -303.7678807336      306.3034685582         1      1364      1365     1442.1820076295     1626.7381113063     1867.6756495649
     -303.8356368894      310.5537667927         1      1365      1366     1451.7005173303     1599.0764249989     1891.7751750041
     -303.7740534618      308.4868279140         1      1366      1367     1428.4605027853     1625.5747012165     1886.9650910324
     -303.8566815177      309.1855107813         1      1367      1368     1403.6131850227     1666.5778508173     1874.9287736604
     -303.7856742650      305.4104428495         1      1368      1369     1399.2216406251     1671.1912794612     1870.6082760007
     -304.0503226269      306.2963026876         1      1369      1369     1433.4493659573     1644.2027090935     1826.5524107957
     -304.0869297452      307.0564195633         1      1369      1370     1393.2911854072     1680.8630842611     1844.9596795006
     -304.1946825797      313.6643313616         1      1370      1371     1374.3974547640     1690.5551524581     1870.2397232451
     -304.9741822269      323.8629276569         2      1371      1372     1316.5911406744     1688.0506309298     1985.9484890860
     -303.8073543679      313.2510104207         1         1      1373     1478.2191883876     1667.9834356018     1796.6423900339
     -304.1113365283      315.8340577610         1      1373      1374     1447.7728214031     1654.9130103962     1841.5913108372
     -304.0867493249      315.2679796963         1      1374      1375     1466.1381598366     1626.7641397688     1860.7071365858
     -303.9065457801      312.0039676833         1      1375      1376     1454.9037404867     1634.5734542730     1893.9550706058
     -304.1915228056      314.3066362492         1      1376      1377     1454.0215005985     1645.8341258788     1867.5530713073
     -303.5863761958      306.8408725365         1      1377      1378     1479.8695617203     1616.0490960368     1899.8834767752
     -303.9767359604      313.6340975971         1      1378      1010     1490.1430467172     1617.9808878720     1885.6095385581
     -303.4162083369      301.6163740258         1      1010      1379     1504.5479985563     1606.8465019562     1879.0483124538
     -303.6723590212      304.1961248662         1      1379      1380     1512.0094068219     1594.0211904637     1864.6657174780
     -303.6699486400      303.8231354757         1      1380      1381     1532.4293436945     1580.3301332926     1849.8378895706
     -303.4501914889      307.3554546930         1      1381      1382     1557.4728795485     1568.4861130074     1833.2224081297
     -303.2035056342      305.2536050918         1      1382      1383     1546.3736180368     1588.2875047613     1846.9919806643
     -303.2368433820      303.9100269671         1      1383      1384     1545.4745725836     1587.6935109760     1849.3634963255
     -303.2267087837      303.9499055618         1      1384      1384     1544.0235140624     1589.8737632430     1841.3524939117
     -303.4318155464      307.5599057037         1      1384      1385     1549.1643114714     1579.1903408761     1830.1419191249
     -303.5559161429      309.7711467789         1      1385      1386     1548.3895407851     1571.1837179278     1837.8725278527
     -303.4074953064      305.0993102026         1      1386      1387     1541.8919868172     1578.2632487186     1833.7551448543
     -303.4583594990      307.7181694844         1      1387      1388     1506.3984813988     1612.0044248440     1859.0941945231
     -303.3363496002      303.2106767044         1      1388      1389     1497.0813512363     1602.2809607164     1864.0406361961
     -303.5398047681      302.2552457304         1      1389      1390     1503.0489069617     1587.5505492503     1863.6242167966
     -303.5214057002      301.7469822880         1      1390      1391     1517.9241271856     1581.7677063845     1857.3341792379
     -303.4094340722      302.8218200965         1      1391      1392     1537.5894662990     1555.3099209745     1861.7831905585
     -303.5002253148      302.6843834472         1      1392      1393     1528.9486462670     1551.2329591659     1874.4996692690
     -303.5041617840      301.6243874802         1      1393      1394     1521.0486323854     1557.6553501205     1878.0075880896
     -303.6310294212      313.6180634310         1      1394      1394     1517.6525812755     1570.6990508072     1877.4002322206
     -303.4351945293      299.8695138520         1      1394      1395     1511.2871175989     1561.4120374475     1878.9009349693
     -303.5641450942      303.8344410579         1      1395      1396     1455.1133637520     1608.6280458487     1924.8534332775
     -303.5686378803      304.8733176768         1      1396      1397     1446.9926362050     1617.4926261766     1911.6829347123
     -303.6011494115      306.5581748426         1      1397      1398     1444.0222658489     1612.8681736713     1917.4077271546
     -303.9541289036      314.3930852950         1      1398      1399     1495.4261493067     1541.2382970117     1917.0217594834
     -303.5994041604      308.1070928566         1      1399      1400     1500.6004984090     1542.5193109367     1906.6186654761
     -304.0933528294      312.1714171570         1      1400      1401     1505.9906751638     1535.2724502223     1914.1745594576
     -304.2079441360      315.1283840008         1      1401      1402     1488.9060287542     1538.0899207741     1922.5567549495
     -303.9650590874      316.4471278685         1      1402      1402     1476.4895084987     1548.3988881538     1943.2118223176
     -303.8198616771      317.0345078131         1      1402      1403     1482.0893316042     1544.7291830103     1953.8142188125
     -304.1800387086      317.7096072590         1      1403      1404     1474.5807818146     1538.0301200398     1972.0942068767
     -304.2073771550      315.4887992026         1      1404      1405     1456.8512458085     1550.4786429687     1959.1541180239
     -304.3802022159      319.9786594887         1      1406      1407     1447.7403635616     1559.4895672984     1962.2622355077
     -304.2524615167      314.7759497402         1      1407      1408     1449.9417977266     1566.2269919322     1953.3983000138
     -304.2490388527      313.9070779309         1      1408      1409     1459.8825014215     1555.4626620042     1940.4458004104
     -304.6577559062      319.4162131711         1      1409      1410     1445.5648278859     1539.2002130204     1957.8340981033
     -304.6095390104      316.6743001173         2      1410      1411     1447.9887595948     1542.2841556147     1956.1648676735
     -304.9298288359      321.3018779345         1         2      1412     1483.3194222776     1665.6811230793     1701.7670996668
     -304.2099549737      309.2568694010         1      1412      1413     1487.4087674132     1630.3511110853     1758.3392998318
     -303.9220870691      302.8906611420         1      1413      1414     1463.0010241795     1643.6761600814     1797.3871693701
     -304.0354707735      306.8147892552         1      1414      1415     1466.8333776238     1654.7309502207     1778.7518763543
     -304.0343296651      308.1981740897         1      1415      1416     1461.9155581680     1682.5140648939     1766.1025062748
     -303.9863771034      303.7045313861         1      1416      1417     1441.8385244936     1669.4319908210     1818.2332729888
     -303.7695605488      299.5325128210         1      1417      1418     1443.9911329495     1679.7960513445     1811.1139757327
     -303.7268613878      301.4335723106         1      1418      1419     1459.5849927627     1659.2504982607     1805.7389868728
     -303.6576559742      299.6927794138         1      1419      1420     1464.8433554159     1631.9076593542     1813.0259512246
     -303.5189307226      297.6226544139         1      1420      1421     1452.2925232320     1641.2222362842     1825.2312053433
     -303.2709765270      296.8122002037         1      1421      1422     1422.0492234704     1667.3247030393     1849.6297327806
     -303.3921251453      295.9323908192         1      1422      1423     1424.1770980436     1667.9885750288     1842.3159651932
     -303.3756726558      296.9950563269         1      1423      1424     1413.9186724189     1686.5269326676     1840.4194384576
     -303.4057021629      300.1867777092         1      1424      1425     1417.7035256185     1692.8810771349     1840.2115952122
     -303.4403977493      297.6373137546         1      1425      1426     1414.3321189883     1689.6316326135     1854.3481296015
     -303.4137500890      299.5002805485         1      1426      1427     1419.6779897884     1698.5905291513     1831.0312841051
     -303.6146992414      298.0230188034         1      1427      1428     1412.3302509363     1708.0821975805     1829.2367394035
     -303.6156124437      299.1525040478         1      1428      1429     1406.5736992499     1708.1358463476     1835.6065372043
     -303.5413894953      298.2908514677         1      1429      1430     1408.7379357767     1707.9559358317     1832.7324668032
     -303.6182632625      299.2799945732         1      1430      1430     1413.7031049638     1705.1002294292     1829.0033879256
     -303.5578723987      299.4527954334         1      1430      1431     1406.7634953273     1696.6169186909     1840.8622001559
     -303.6355036289      302.1810886632         1      1431      1432     1413.2621856462     1679.8627631830     1843.0930156103
     -303.7831339286      303.7367021759         1      1432      1433     1425.7979908369     1652.7163116597     1859.4122989691
     -303.8314351794      307.2125479752         1      1433      1434     1438.5078576258     1636.9400657556     1858.1552669831
     -303.9763366134      302.3703590925         1      1434      1435     1435.9709749651     1642.2946464862     1847.0401448516
     -303.9223438992      304.4198586504         1      1435      1436     1443.7131763960     1616.3397567590     1865.0915667843
     -303.8719046838      304.5637027217         1      1436      1437     1440.9125249986     1616.7044808208     1873.4515735159
     -303.7797384048      300.0679167966         1      1437      1437     1433.0847260922     1641.7636343683     1867.3936679559
     -303.8312235861      303.2212056338         1      1437      1438     1424.3057911782     1634.8408734516     1881.6084084877
     -303.9121620278      303.4300153652         1      1438      1439     1409.3851385781     1652.0483991721     1890.2606790016
     -304.0002997777      304.5685906913         1      1439      1440     1404.0498233468     1662.7835574941     1892.1711649295
     -303.9673068107      304.2739201022         1      1440      1441     1399.3024534730     1673.7009242886     1890.8454409633
     -303.8883963283      304.6573209598         1      1441      1442     1399.6483838491     1676.0945162137     1898.1659277075
     -304.0277256173      306.1963894471         1      1442      1443     1385.3631581862     1688.6196786012     1903.5413795132
     -303.9548131770      306.9448099393         1      1443      1444     1405.8248337512     1659.3593779608     1932.0787760446
     -304.3564764497      318.5590993485         2      1444      1445     1375.3386582778     1640.8094071755     1989.5774167195
     -304.8252799427      320.1945752315         2      1445      1446     1363.9297664480     1656.7246964629     1990.1694172289
     -304.4849495703      317.1124794357         1      1446      1447     1357.9141516347     1667.4535356190     2001.1827448615
     -304.6285728930      320.7915735287         1      1447      1448     1368.6633623471     1642.7884097582     2001.3444928638
     -304.9011133072      323.5590058330         1      1448      1448     1388.0452493994     1610.0575960802     1991.7657311186
     -303.7029088838      306.8608630024         1         2      1449     1479.9522690094     1660.7848229641     1736.6259930923
     -303.6512597359      303.4868300680         1      1449      1450     1447.0054291226     1671.8483636827     1787.3759626192
     -303.8096776446      303.4835730416         1      1450      1451     1434.4332543715     1678.4790670580     1797.6234706742
     -303.7060641812      302.9947487798         1      1451      1452     1430.0720282567     1690.0616942907     1797.0675112560
     -303.4088548191      300.5496786739         1      1452      1452     1396.7552734386     1706.7141008508     1852.5468580600
     -303.5634509840      304.9830440817         1      1452      1453     1401.6138813935     1700.2406290396     1847.6057133908
     -303.4088548191      300.5496786542         1      1453      1454     1396.7552736567     1706.7141006026     1852.5468581158
     -303.4454119629      300.1134249456         1      1454      1455     1402.7575158470     1704.0744399766     1843.0039043545
     -303.3998857891      300.3622756747         1      1455      1456     1411.9415126792     1695.7038773327     1833.7368088783
     -303.4026613448      300.2323545341         1      1456      1457     1420.1346929221     1688.1128766365     1831.0808779004
     -303.2583093069      301.2002058458         1      1457      1458     1419.3488783146     1682.5726552054     1845.8932430008
     -303.7297812386      306.0342130070         1      1458      1459     1386.3931004894     1660.7745095518     1922.3951923862
     -303.7297812386      306.0342130354         1      1459      1459     1386.3931007402     1660.7745092517     1922.3951921515
     -304.0403684875      310.8479708300         1      1459      1460     1350.9755678567     1680.5588592155     1957.8565285070
     -304.9706834430      323.8454009713         2      1460      1461     1329.0616199572     1672.8333382749     1982.9295423653
     -303.8954229343      310.2784074939         1         1      1462     1446.3491316675     1718.2455734142     1786.0246296914
     -304.0542263939      313.5897463033         1      1462      1463     1440.6019215217     1717.9696082868     1801.6063647135
     -304.1035629878      316.0884318499         1      1463      1464     1447.3418449301     1707.9921093586     1798.9066601294
     -303.9893631925      311.6565322880         1      1464      1465     1474.5478631534     1692.3470526960     1742.7267632839
     -303.7222937504      305.4249814671         1      1465      1466     1457.5310448328     1691.0498832727     1779.8810263909
     -303.6521741569      304.5256137219         1      1466      1467     1465.0889182797     1674.5142338229     1775.7979477547
     -303.7091740531      301.0364467381         1      1467      1468     1448.6290707916     1668.7874239192     1790.5849130640
     -303.7003733951      301.3175348444         1      1468      1469     1442.5570089629     1668.7238079017     1790.4259746561
     -303.9857481393      304.1004763202         1      1469      1470     1447.5430447920     1659.7380142901     1770.3301642578
     -303.5185218454      294.1844387967         1      1470      1471     1466.6314591941     1637.0673247876     1805.7055007099
     -303.7145218156      304.9452813927         1      1471      1471     1460.8649778311     1613.1668184248     1829.1766992183
     -303.5623141355      302.7201989678         1      1471      1472     1481.1518295413     1606.9441109856     1832.2108724480
     -303.4772907405      298.4270217338         1      1472      1473     1480.8775425116     1606.1535056634     1857.4674782717
     -303.3717413633      294.7555280922         1      1473      1474     1464.6869980749     1630.6937825571     1847.7723624871
     -303.4137797392      298.3201953746         1      1474      1475     1475.5222247250     1619.9354426695     1836.4536983794
     -303.5408372266      299.4992046146         1      1475      1476     1464.0113335895     1611.9483904172     1869.4028903207
     -304.1051269650      310.0477860589         1      1476      1477     1455.5205698126     1560.8021023553     1935.4403101884
     -304.3700954105      317.6203004822         1      1477      1478     1450.0293036572     1548.3007173226     1938.4383308077
     -304.5001300454      321.1024061634         1      1478      1479     1440.2795464188     1532.7889183904     1957.9246136938
     -304.3909358996      318.0753011727         1      1479      1479     1444.6403330335     1535.7394430047     1960.6620815783
     -304.5202433423      320.5873065976         1      1479      1480     1437.4435496161     1537.4285580296     1958.2423031592
     -304.3037903182      318.1285504607         1       101      1481     1474.3454274985     1638.8644259097     1798.4138964243
     -303.5925086799      308.9388649542         1      1481      1482     1499.2288856146     1588.1658181373     1862.0127946745
     -303.6347189244      301.3603390249         1      1482      1483     1479.5859978013     1609.9357521265     1856.0088943443
     -303.5526004117      301.2984094027         1      1483      1484     1509.4092705779     1577.1850935512     1837.8768928060
     -303.4990591167      302.4324431570         1      1484      1485     1507.8258911116     1579.9938424089     1835.2805536461
     -303.7709590183      307.2781710070         1      1485      1486     1462.9319469031     1617.8640868139     1870.5285314476
     -303.5533650367      300.3202459249         1      1486      1487     1505.7907419132     1584.6463972667     1829.0441272567
     -303.5405075614      303.2026039275         1      1487      1488     1511.9918120092     1580.3852226602     1826.8239879762
     -303.4599400335      302.7882708749         1      1488      1489     1498.2226491077     1596.9285696014     1845.6668499426
     -303.4798394689      302.9837764554         1      1489      1490     1504.6790945394     1591.7082269061     1851.6288860397
     -303.8690249259      306.1293615579         1      1490      1491     1475.9813124564     1578.6711677462     1888.1384125734
     -304.6452479931      321.9992096161         1      1491      1492     1442.3088770119     1538.0033571022     1968.2272615329
     -304.5806795465      320.8900572976         1      1492      1493     1436.2341120611     1545.1582030721     1952.5630501147
     -304.1094170386      315.8301203311         1      1493      1494     1432.3703846370     1573.1753271374     1955.5256723578
     -304.9816740641      323.5806040407         2      1494      1495     1406.9331781120     1567.4279254975     1948.6356285955
     -304.2084376211      314.0403749492         1         1      1496     1473.1717841430     1692.4459249285     1708.0088320637
     -304.0556561878      316.6503976093         1      1496      1497     1483.3909428195     1665.8896197373     1678.0085444237
     -303.1661321141      298.2664055723         1      1497      1498     1443.0252765970     1696.5591708362     1791.1024386139
     -304.5482350547      319.5050833838         1      1498      1499     1448.3997394481     1646.2633153980     1743.7702820963
     -304.5583452085      319.1419728302         1      1499      1500     1452.2278976487     1633.2650683196     1754.1324006209
     -304.6801750094      323.3933035478         1      1500      1501     1436.4746840498     1621.3832001798     1777.2064944776
     -304.7229412162      322.8966591958         1      1501      1502     1427.9755797519     1623.6234449600     1785.6812628258
     -304.6835048769      322.4720089274         1      1502      1503     1402.8208618044     1660.2439269965     1802.5926556408
     -303.7172315865      304.2722054746         1         2      1504     1400.9551730510     1719.7885122926     1824.1146482824
     -303.7238740867      303.2299431606         1      1504      1505     1400.3336336873     1710.9790909823     1829.2891141670
     -303.7311088220      300.6585972576         1      1505      1506     1404.2793811921     1710.7828169523     1808.4579419221
     -303.7659398272      305.7510839255         1      1506      1507     1397.3091665637     1712.5841246000     1820.2002572467
     -303.7653774146      301.1369770176         1      1507      1508     1347.4635564273     1764.0187924068     1888.3135493096
     -303.9625186220      300.1506213290         1      1508      1509     1319.9896951222     1810.1932894808     1898.0526315962
     -303.9759293544      303.3153875417         1      1509      1510     1321.5108830616     1807.1368780581     1894.5729275991
     -303.7464682290      300.2540355384         1      1510      1511     1293.2624704530     1825.3659374319     1913.8883643008
     -303.8522481523      301.6234240462         1      1511      1512     1283.6189453762     1826.2430295425     1947.8722420625
     -303.9558858732      303.4678893846         1      1512      1513     1309.2327056211     1802.6737806979     1922.8829369251
     -303.9035631490      300.6129498284         1      1513      1514     1314.5025480965     1779.2827496097     1921.2609827867
     -303.9680877598      306.1224834007         1      1514      1515     1310.0262505357     1764.9205095089     1937.6111947441
     -303.5550702971      297.5760899257         1      1515      1516     1319.3074099101     1737.8325647739     1970.9598735215
     -303.9662663368      302.0763397609         1      1516      1517     1366.2352376964     1677.0090835428     1968.6613836871
     -304.4909988427      311.0589027453         1      1517      1518     1321.1084692800     1712.0591281255     1961.8686364372
     -304.6624271661      313.6707164955         1      1518      1519     1314.6131201626     1713.8849151473     1961.0908037060
     -304.8607754795      319.4527731268         1      1519      1520     1305.0337592796     1708.8078223253     1986.5636517382
     -304.8708631692      317.1671211112         1      1520       559     1306.8506066324     1709.2122854779     1979.3080588669
     -304.6425195749      313.8949882939         1       559       559     1301.6327586125     1732.8129134486     1961.5631757110
     -304.7459060174      314.1460290643         1       559      1521     1310.0415078729     1705.9524801331     1979.0248362108
     -304.8618006470      319.4395358420         1      1521       890     1311.8768260134     1701.2792987991     1985.6438364986
     -304.5836521025      316.4774937355         1       890      1522     1302.3872097225     1722.1498989005     1993.0600520787
     -304.9739321920      320.2932220149         2      1522      1523     1283.1953349064     1739.8466929993     1988.1640841444
     -304.3986696894      314.7240599249         1         1      1524     1411.2022101922     1740.9359421590     1784.3313353916
     -303.5415161836      297.1521180257         1      1524      1525     1413.4687292313     1715.0048605488     1821.6788534013
     -303.7256570515      301.9535027329         1      1525      1526     1409.6797719661     1696.6007257679     1843.8637158496
     -303.7181291851      302.5968623753         1      1526      1527     1399.4290570399     1711.7847095325     1862.2451710300
     -303.6947404618      302.1424287953         1      1527      1528     1395.5853366241     1710.5811119132     1877.4165048471
     -304.0324326357      305.5639305799         1      1528      1529     1389.9505136789     1689.1464819395     1880.1049697616
     -304.2451013901      303.9277376381         1      1529       300     1344.9038981698     1708.2844421721     1910.1427024202
     -304.3688358560      309.9804396960         1       300      1530     1349.0959436978     1676.2324184348     1914.8791452244
     -304.4384642531      312.0527336256         1      1530      1531     1363.4255938988     1663.1728255923     1887.6175014925
     -304.1272584333      309.3838083051         1      1531      1532     1366.7825229211     1666.8219593636     1892.5595004013
     -304.1410860141      310.7016643649         1      1532      1533     1364.0428294673     1671.4324623360     1919.7375137473
     -304.6088329841      318.4195660259         1      1533      1534     1324.6161187690     1695.0528252948     1990.7144917663
     -304.2869418835      313.8817067800         1         1      1535     1436.5651216896     1709.6861954388     1788.6231030593
     -304.1010983981      310.2758639933         1      1535      1536     1440.8270250905     1644.1566867709     1863.8308183309
     -304.0100392110      306.3220029904         1      1536      1537     1422.2171753126     1658.6880183809     1866.3707086197
     -303.9799777262      310.0362742673         1      1537      1538     1396.6026465720     1695.7180834517     1870.2725950046
     -303.8675648410      308.0997202633         1      1538      1539     1356.3823653493     1707.1490465726     1936.8396733539
     -304.4793588400      316.2127884696         1      1539       885     1293.1980015464     1737.6012774068     2000.1217140316
     -304.4471480216      313.5498642900         1       885       885     1313.4567567925     1750.1329367599     1933.9231554886
     -304.6393076146      318.2627996056         1       885      1540     1283.9342437468     1747.5719632961     2010.7163576655
     -304.6387951308      318.1031846482         1      1540       887     1283.2603760290     1748.3379189445     2010.7286002295
     -304.4706586685      312.2210544619         1       887      1541     1295.5846567177     1737.8149166451     1999.6808370245
     -304.4717517884      314.9036491094         1      1541       889     1299.0833610702     1733.4873974568     2006.3448067845
     -304.2606473308      316.4296779167         1       889      1542     1295.8389727449     1743.4951137029     2002.8666518954
     -304.3843366941      315.5281518117         1      1542      1519     1299.5293081585     1727.2072308188     1992.5058258016
     -304.9917842277      324.7499331049         2      1519      1543     1301.2609907775     1706.9025951534     1995.7620424018
     -303.8515172261      306.4187517726         1        24        24     1453.0338408235     1691.3503788098     1798.5297206098
     -303.9140022924      302.9372938558         1        24      1544     1438.7230256114     1711.9814696265     1795.0469678833
     -303.9807675483      310.6865279755         1      1544      1545     1432.8187288788     1716.3938667288     1814.8050540192
     -303.3697746292      306.6255511805         1      1545      1546     1448.1039352514     1707.6393411894     1832.2961738054
     -303.4021436644      306.3076336301         1      1546      1547     1452.0069171451     1690.6590461945     1840.5744431416
     -303.7490224541      307.5279734443         1      1547      1548     1446.1099400747     1678.2412686534     1852.8229235616
     -303.6438772334      305.5349542453         1      1548        59     1472.6563637909     1629.8692287744     1864.4537693642
     -304.2110867128      313.7037556174         1        63      1549     1451.5322293938     1542.2653367248     2000.5512373674
     -304.3295492291      313.9997881485         1      1549      1550     1425.4217054889     1570.6606024758     1987.1074713253
     -304.3292347733      315.4720177994         1      1550      1551     1424.7186941695     1574.7605130515     1974.7347899565
     -304.2702950781      311.8771380388         1      1551      1552     1411.6232352770     1594.8010945982     1976.0924075076
     -304.4490944126      317.4550462663         1      1552      1553     1412.2566104790     1596.8563073330     1979.7716962122
     -304.2888782189      314.2095883495         1      1553      1553     1417.4220237516     1586.1773484711     1979.4335591710
     -304.3562670978      319.1103186572         1      1553      1554     1405.8583910677     1599.5202153367     1995.0061957721
     -304.1970796699      314.9482800466         1      1554      1555     1401.4381492835     1605.3580444026     2001.9475918665
     -303.6895821264      308.4682281471         1       626      1556     1464.3686053411     1664.9687073524     1816.1137181861
     -303.4955647790      308.4682978253         1      1556      1557     1445.9510367795     1691.7809732093     1831.6629598050
     -303.3895666967      305.3508533784         1      1557      1558     1429.0345728515     1689.9914502569     1853.4293636305
     -303.3535597183      304.3641825371         1      1558      1559     1426.9545864833     1684.4002314024     1871.0357755065
     -303.4998581303      304.7211836004         1      1559      1560     1411.5826762325     1699.9481223523     1884.2203586118
     -303.5377443614      303.0233596356         1      1560      1561     1384.8691130780     1732.5815111975     1903.6797841563
     -303.5507824339      305.7171121616         1      1561      1562     1380.9604160730     1725.2935758862     1917.8828530035
     -304.5542505974      320.0058679545         1      1562      1563     1338.2214390877     1673.8213658496     2008.7379031067
     -304.3932901453      319.8030662039         1         1      1268     1439.7218407976     1718.7088709659     1763.3799092773
     -304.0812732566      315.2815387417         1      1268       455     1423.9017843470     1710.9859565851     1807.5948199401
     -304.3291854384      312.5328975379         1       456       713     1406.2476751161     1645.5102134198     1923.1507913858
     -304.5861703751      317.5844558093         1       713      1564     1400.3917211729     1614.7820197455     1967.9294492112
     -304.6450598885      320.7421085904         1      1564       714     1384.4115714397     1621.3758379292     1982.9676757424
     -304.4808544738      322.8230432953         1       714      1565     1381.3557153394     1622.8902560019     1999.6254649857
     -303.5636299201      299.6257342517         1         2      1566     1439.9186153968     1694.1810737803     1809.5544153749
     -303.3450028547      291.3521439525         1      1566      1567     1433.0922863648     1678.4995479434     1827.5728065563
     -303.3833890063      291.1303483791         1      1567      1568     1425.7072103827     1671.6431897039     1841.9729678785
     -303.4207665236      292.8633001506         1      1568      1569     1419.6035441599     1679.6370665539     1848.3849286959
     -303.5606608538      295.4698996986         1      1569      1570     1437.8196195446     1662.2212263706     1847.6546063018
     -303.4120312608      290.5950747671         1      1570      1571     1442.5415685210     1659.3665462433     1819.2676148525
     -303.4037502760      291.9074477335         1      1571      1572     1432.6459788764     1673.5338282600     1818.1914597533
     -303.4251527258      291.9848025734         1      1572      1573     1438.3670993402     1670.8524695636     1821.1755798688
     -303.6883113145      303.4452856163         1      1573      1574     1402.3772672532     1706.3591465710     1815.9063689743
     -303.8033407634      304.5657876467         1      1574      1575     1413.3111618169     1693.1492449015     1798.6882713413
     -303.4389126288      293.5236721194         1      1575      1576     1434.3761056725     1670.4779872675     1812.6895979088
     -303.4677713880      295.3741699113         1      1576      1577     1431.4891765099     1683.4113021264     1800.7770975746
     -303.4759582140      297.8745305701         1      1577      1578     1430.8611881997     1686.8442043133     1798.2344803103
     -303.4195765543      292.9601978932         1      1578      1579     1427.6359625328     1676.8365558766     1797.3913991567
     -303.4150889707      291.4085475892         1      1579      1580     1425.2176241138     1676.5659440998     1797.0726191725
     -303.4307060359      289.4776039487         1      1580      1581     1422.7431653241     1669.1152547375     1798.0679552361
     -303.5020236579      295.8644635742         1      1581      1582     1425.5456293362     1661.1222156382     1811.9034338525
     -303.3837103713      292.2977575836         1      1582      1583     1441.5114740925     1636.4231821484     1804.1148756918
     -303.3962507275      293.3068018855         1      1583      1584     1447.4589473708     1630.5356537292     1807.1533458699
     -303.2989076929      291.3722570458         1      1584      1585     1435.5017491669     1646.5462316017     1809.2056721361
     -303.1378714495      295.6374012153         1      1585      1586     1422.6135587267     1683.9344212671     1848.5522344808
     -302.9249433830      294.1317039819         1      1586      1587     1405.0760590635     1688.4679656934     1879.3525324708
     -302.9151176779      292.1652806227         1      1587      1588     1404.1135032525     1693.6904700011     1883.6786023032
     -302.9327000730      295.2488128579         1      1588      1589     1409.1807570749     1690.9837989287     1880.2559829257
     -303.3252765419      300.7286666946         1      1589      1590     1389.2028632132     1701.3275619348     1872.6273446799
     -303.4381846442      299.2788092883         1      1590      1590     1390.6181435590     1685.9089046654     1866.6901845223
     -303.4383623201      300.3459827026         1      1590      1591     1394.2713606531     1686.1304208980     1859.7685688682
     -303.7000020958      306.2269610574         1      1591      1592     1393.7752526515     1675.7435622233     1901.2114244910
     -303.4145740150      297.1183513669         1      1592      1592     1392.6877104541     1696.0049377696     1872.9212691210
     -303.8816185861      305.6526591163         1      1592      1593     1387.1841442621     1671.1105611029     1916.6738561264
     -304.4682818450      318.8101180494         1      1593       912     1368.5003113857     1642.9275108175     1982.0205369411
     -303.8807879650      310.9133287605         1      1024      1594     1433.9380193719     1653.9430221914     1844.1761625857
     -304.0459891846      308.1424603137         1      1594      1595     1404.7468963502     1708.1400164174     1809.3810344148
     -304.0236810754      306.3213708431         1      1595      1596     1408.3805920771     1703.4473684572     1806.8389938126
     -303.8550662383      305.5957199290         1      1596      1597     1429.3377117668     1662.0908774283     1838.4377401326
     -303.9677130108      302.8415981198         1      1597      1597     1424.0013040258     1647.1557887368     1837.1791741979
     -303.9610490697      307.7004275384         1      1597      1598     1439.6219404248     1645.4538712645     1823.9888166888
     -303.9248528270      312.6070946258         1      1598      1599     1438.2195733064     1649.3643764532     1848.4227898384
     -303.8938615936      304.0242275351         1      1599      1600     1447.2580424703     1650.6964436125     1818.7019355135
     -303.8983775572      305.7183889993         1      1600      1601     1450.9763669399     1646.2132712029     1816.3498790055
     -303.8723153531      304.1378458647         1      1601      1602     1452.2526125639     1646.4286326093     1816.2719474856
     -303.7413884026      299.3452954659         1      1602      1602     1418.0220685229     1651.1983057529     1844.6335044632
     -304.2298305046      307.5136335636         1      1603      1604     1347.4743076105     1669.4540994669     1974.8122666326
     -303.7617993900      299.4359991057         1      1604      1605     1401.2050197306     1658.5824352499     1860.3912028267
     -303.7962377246      300.1140543619         1      1605      1606     1426.2596430241     1644.0007584244     1828.1527947781
     -303.4516501980      298.6910925449         1      1606      1607     1401.0279901957     1669.3577701712     1883.0327186625
     -303.4222113060      300.6385205299         1      1607      1608     1425.6487704785     1650.0968418248     1861.3573789458
     -303.7136821692      302.3912837131         1      1608      1609     1422.8679091473     1650.1095994020     1851.8278026837
     -303.6402212857      299.5649676147         1      1609      1610     1449.6159838092     1629.2535307778     1823.5726046678
     -303.6321481898      300.0428869440         1      1610      1611     1441.2382702627     1635.8287459527     1830.9506068668
     -303.6211489968      299.5988320292         1      1611      1612     1438.6149257252     1631.4175767498     1853.3595426454
     -303.6256086343      302.2138077773         1      1612      1613     1437.2003062482     1625.2594057335     1864.7029643875
     -303.5067233605      297.9882602251         1      1613       875     1458.9187555715     1573.8259647936     1896.5826832966
     -304.0782944238      308.5941589619         1       472      1025     1430.3628320862     1636.4941421159     1863.4989982959
     -304.3163753332      312.9016819505         1      1025      1614     1432.8574458756     1650.4615879063     1853.1170086529
     -303.9357544132      310.0617833409         1      1614      1615     1434.5697635298     1666.9487391139     1866.8868348294
     -303.7170714417      306.7654392934         1      1615      1615     1418.0564629475     1672.5705238201     1894.0993720931
     -303.8761808936      309.2212114385         1      1615      1616     1433.0272113712     1677.5564474136     1869.4764997645
     -303.8724250112      310.2490673349         1      1616      1617     1469.4427179096     1639.1782815401     1828.9170595707
     -303.8768396476      310.1933424430         1      1617      1618     1469.4638966145     1650.3817299654     1815.0085542499
     -303.8658229817      306.5153724940         1      1618      1618     1468.1093803398     1650.0141108007     1812.2246419503
     -303.8658229817      306.5153725740         1      1618      1619     1468.1093803624     1650.0141107150     1812.2246419024
     -303.8510774036      308.7884022470         1      1619      1620     1454.3895884889     1670.6343021341     1816.3387589285
     -303.7165875012      302.9073644533         1      1620      1621     1451.4058418814     1668.9157587058     1826.3003022440
     -303.8360252555      305.7821411499         1      1621      1622     1455.7411413532     1654.3362343418     1830.1430090909
     -303.8517130528      307.0236616604         1      1622      1622     1461.1006954648     1648.2853018016     1831.5394954992
     -303.8517130528      307.0236615912         1      1622      1623     1461.1006955019     1648.2853013491     1831.5394959825
     -303.8727738636      310.0701574200         1      1623      1624     1476.8922943737     1634.3913573768     1823.5210894053
     -303.6749487414      304.4411081041         1      1624      1625     1459.4321000359     1651.1682796173     1826.9158966860
     -303.5435018792      298.7733142090         1      1625      1626     1428.4415338584     1661.9310618222     1876.1992330254
     -303.7976678182      309.6693089750         1      1626      1627     1403.4713237732     1665.9900192978     1928.5279855405
     -304.3868300033      312.2110433305         1      1627      1628     1458.3283051018     1565.8897495317     1955.9427321891
     -304.5692217716      317.0969775432         1      1628      1337     1442.6169842955     1556.9906000679     1989.0390280179
     -304.2330969373      314.4279614994         1      1337        75     1457.5515313224     1548.6914138439     1958.1684576043
     -304.4500253167      318.9651119217         1        75      1629     1439.0245841350     1565.8502080454     1932.3275789658
     -304.1938803536      313.1694594632         1      1629       492     1430.2555565510     1577.6157478968     1940.4160998868
     -305.0303799917      322.5144069686         1       492      1630     1454.8786609948     1522.7718279278     1956.2793797372
     -304.3781607644      319.1893755673         1         1      1631     1419.4758324202     1718.8367409828     1783.0524843072
     -303.5605067972      304.6658424792         1      1631      1632     1384.5441289347     1725.1300611242     1848.2203521299
     -303.6866337481      311.3310597292         1      1632      1633     1393.3138842505     1703.4381952024     1847.1725728610
     -303.9005083294      312.2960008170         1      1633      1634     1422.8731406762     1677.2518600192     1817.8686662695
     -303.7465978260      311.2347186073         1      1634      1635     1420.5897732143     1681.8686385219     1805.1689981890
     -303.8547252373      308.3016909699         1      1635      1636     1402.8532555156     1703.6652395554     1823.0555494968
     -304.1159699635      312.3718877767         1      1636       153     1385.8452108398     1683.2723904376     1892.9733275521
     -304.0377362718      313.7211471771         1       153       153     1418.8136729486     1666.0591925942     1876.4965962453
     -304.0377362718      313.7211471127         1       153      1637     1418.8136727905     1666.0591928577     1876.4965962269
     -304.4032311634      320.0667791724         1      1637      1638     1439.8106286820     1643.9662908621     1885.2352554865
     -304.0873907468      314.1026790049         1      1638      1639     1407.8095025538     1675.7079808490     1896.7085393450
     -304.0462180344      311.2020834675         1      1639      1639     1403.3123102147     1658.9881168195     1909.3650130932
     -304.5967387681      319.0025333869         1      1639      1640     1421.8255189940     1621.1609294259     1916.4845047896
     -304.4541052437      317.0326597687         1      1640      1287     1416.3035821377     1614.3118460485     1920.8597903310
     -304.1786378745      314.0745770586         1      1287      1641     1400.9031248921     1621.6827987984     1934.0247412125
     -304.1866948846      312.4305061771         1      1641      1642     1397.3124880304     1628.7366093467     1925.3312231658
     -304.2362597081      313.0857793249         1      1642      1642     1401.4671243231     1629.2147926561     1915.6429921358
     -304.1766336386      316.3728282655         1      1642      1643     1400.7010198274     1632.5566397865     1909.2634213372
     -303.9054895152      307.1112808958         1      1643      1644     1372.1199780519     1675.5219379638     1914.2810174895
     -304.2977414615      310.2386362375         1      1644       145     1327.2512187765     1703.5444459761     1949.2584212334
     -304.4935333827      315.4034231574         1       145      1645     1296.0391554677     1736.9434596970     1960.2756604362
     -304.3457422910      316.1662161128         1      1645      1646     1293.9524865252     1748.2619883311     1977.2583280448
     -304.6751748922      316.7032492932         1      1646      1647     1300.5469025246     1741.7654849864     1979.0829005481
     -304.5633584161      315.4914607897         2      1647      1647     1298.9278379076     1745.7374987444     1980.1476926154
     -304.6656537494      318.9828209809         1      1647      1648     1301.7586241314     1735.4345040670     1986.0658810362
     -304.3446601588      313.7556018061         1      1648      1648     1307.7979477492     1730.3574563230     1993.2743179932
     -304.6467427062      317.9368580871         1      1648      1649     1295.1886885951     1742.5790629117     1998.5736446181
     -304.6258136092      322.1489194589         1      1649      1650     1282.6377933493     1743.1337899485     2028.0172715971
     -304.6259476232      322.1561383037         1      1650      1651     1281.8518624704     1744.0510006345     2028.1299831918
     -304.6224546632      321.9475544944         1      1651      1652     1280.3470380253     1745.1926635715     2028.2091783907
     -304.6100390722      320.7710728921         2      1652      1653     1283.1190277826     1744.6770662027     2021.5392234680
     -304.6423451189      317.9595209869         1      1653       887     1281.9033731669     1749.5866101734     2010.4094167530
     -304.6387951308      318.1031846364         1       887       887     1283.2603759967     1748.3379189926     2010.7286003224
     -304.5584076223      315.0682698497         1       888       888     1300.9801233611     1739.4549615176     1984.7436848705
     -304.5122626115      316.9776121210         1       889       559     1302.4773556598     1730.2421251441     2008.4072964809
     -304.6094831413      318.3646074909         1       559      1523     1298.9064713383     1725.1243284822     1995.1035991331
     -304.7104356843      319.1755960867         1      1523       560     1303.0482477300     1727.0254602432     1971.7472224095
     -304.7104356843      319.1755961233         1       560       560     1303.0482473507     1727.0254607775     1971.7472225218
     -304.6166784190      322.4079594242         1       560       562     1298.4185905006     1720.3969795861     2010.1980979032
     -304.5017437862      323.2071173585         2       562      1543     1293.3416136073     1719.7947105590     2008.8178584958
     -304.0707926948      313.0107399124         1       151      1654     1452.2804473330     1683.1297441865     1806.9248312191
     -304.0821082850      311.2578647829         1      1654      1655     1455.9631033870     1669.2002795186     1821.1685051210
     -304.1091061982      307.8774493766         1      1655      1656     1452.2398625255     1665.0065811938     1836.6457937494
     -304.1332212765      308.4721441515         1      1656      1657     1428.2451051776     1682.0201039039     1844.2782734843
     -304.1113901402      306.7262018773         1      1657      1658     1435.1543662891     1655.1978709905     1863.8513313489
     -304.1281567511      308.6699430714         1      1658      1659     1436.2680595751     1643.8499339973     1875.2252590555
     -304.0282930353      304.9126886457         1      1659      1660     1457.7887698329     1632.7618290062     1863.7018807195
     -304.0531586960      309.2650018148         1      1660       474     1467.4887665280     1620.1411654700     1859.0141895717
     -303.8730548474      307.2034256369         1       474      1661     1432.9232062720     1646.4916924717     1843.8187636582
     -303.6073816102      304.6812334112         1      1661       117     1419.7410026675     1669.7400110459     1850.9657217825
     -303.8111410967      301.6723015151         1       117       118     1435.0258760877     1634.1557082211     1869.7867449293
     -304.3540506185      313.7000139992         1       118      1662     1432.5399396188     1606.0184210999     1930.2930075873
     -304.3492843797      311.6413043429         1      1662      1663     1431.0228368707     1604.8767110239     1929.3586339911
     -304.3089218549      314.0330508430         1      1663      1664     1402.5939435497     1636.8873496808     1933.0876896418
     -304.0930538345      310.2471091822         1      1664      1665     1420.5015920364     1606.6517778347     1985.5140206134
     -304.5462748733      316.9607607284         1      1665        63     1473.9207756192     1529.7300132298     1974.7557387721
     -304.5201557025      323.2719948963         2        63      1666     1476.0792881568     1505.5337959072     1977.2176704229
     -304.0383276995      309.2864815115         1         1      1667     1459.1233802786     1695.5058302626     1787.6170601985
     -304.1401168682      307.4670388976         1      1667      1668     1466.1166642136     1706.8348957274     1779.4751466658
     -304.1737223179      310.9903112979         1      1668      1669     1464.3247025993     1695.6277017395     1802.4120844099
     -304.4019753631      312.2356190915         1      1669      1670     1479.0782984036     1635.3146784387     1869.4583817838
     -304.3728926578      311.2107073340         1      1670      1671     1461.8119597864     1668.5127470244     1829.1392625606
     -304.2886810252      307.0889481030         1      1671      1672     1437.1019095542     1697.9357071625     1806.0892179262
     -303.8973116757      304.4188195364         2      1672      1672     1456.0817942092     1692.3929070780     1790.4396595720
     -303.9095963135      303.2004769607         1      1672      1673     1432.2856971326     1706.3845039500     1787.0221905496
     -304.0824075404      305.8113906310         1      1673      1674     1400.8966835314     1735.9492180290     1798.6578422864
     -304.2224415356      304.3702499011         1      1674      1674     1376.4149222236     1765.2550456978     1818.8740546374
     -304.2574180346      307.1669213787         1      1674       553     1377.1447913565     1779.3087713957     1804.7372353166
     -304.0263415323      311.0831193091         1       553      1675     1342.8862835434     1735.2469168178     1897.5543603711
     -304.0244542819      311.1214590269         1      1675      1675     1340.2526797392     1739.2537305996     1902.9952061036
     -304.0244542819      311.1214589983         1      1675      1676     1340.2526792273     1739.2537311531     1902.9952066956
     -303.9265474460      308.8811854206         1      1676      1677     1337.8508923511     1720.0716214035     1909.9708387076
     -303.9198567917      310.3813994862         1      1677      1678     1334.4338854204     1713.9540576850     1927.4956135156
     -304.2200126355      313.4396391148         1      1678      1679     1324.7305898967     1710.4914169508     1951.6413378147
     -303.9556898546      312.3317593243         1      1679       719     1326.6773242446     1712.8747425246     1950.6360902282
     -304.8043844073      323.6190703549         1       719      1565     1344.8775568257     1655.4595866306     1999.1350962347
     -304.8043844073      323.6190703755         1      1565      1565     1344.8775571881     1655.4595862033     1999.1350959472
     -304.5096944111      318.2586605695         1      1565      1680     1372.4867218788     1630.8090305634     2009.0267758443
     -303.9801381619      312.1236331736         1         1      1681     1408.7360629405     1698.0395003850     1828.3763536466
     -303.8443235726      303.2684658075         1      1681      1682     1408.8057397620     1693.2629285912     1807.3956002630
     -303.9349470571      304.3977557148         1      1682      1683     1422.4541523983     1674.6888441125     1794.4600613390
     -303.8430665179      303.1860233349         1      1683      1684     1399.1698499197     1679.7907139656     1831.1793195605
     -303.9293103905      303.0116889670         1      1684      1685     1371.1679130168     1712.3985061610     1854.6173932226
     -304.0801933476      306.5587438557         1      1685      1685     1374.3036444184     1709.5551273432     1837.4665199353
     -304.1605871863      305.9420444684         1      1685      1686     1355.8775919709     1713.2078124631     1880.2909959313
     -304.1054753575      304.4429643931         1      1686      1687     1362.5227326163     1701.3982708632     1874.2099268420
     -303.9565790529      301.1797877882         1      1687      1688     1383.3752076947     1663.8721540322     1867.0539572153
     -304.0066027013      301.6683390594         1      1688      1689     1392.2743502834     1643.6205742822     1882.1071928422
     -304.7978797214      315.0527123076         1      1689       405     1422.0274533653     1578.4359406003     1895.8379885670
     -304.5534745067      309.6922928551         1       405      1690     1414.6519750223     1586.3313803210     1940.4270274852
     -304.5534745067      309.6922928130         1      1690      1690     1414.6519750129     1586.3313804223     1940.4270275126
     -304.0569463432      314.5567012654         1       721      1691     1365.7044644022     1758.5527388150     1831.5984022297
     -303.9969811884      315.8331840398         1      1691      1692     1369.8011523701     1756.9514387429     1829.5935441036
     -303.9386407622      314.6706672268         1      1692      1693     1374.5990409296     1752.7709049764     1844.9573195362
     -303.8987652804      310.2762481309         1      1693      1694     1363.3166277839     1769.3621380433     1845.4116493131
     -303.8987652804      310.2762481055         1      1694      1695     1363.3166277311     1769.3621381344     1845.4116493239
     -304.0951090616      311.4846025822         1      1695      1696     1366.9138685339     1757.6061374005     1859.9290280069
     -304.0951090616      311.4846023753         1      1696      1696     1366.9138685565     1757.6061371961     1859.9290283171
     -304.1975273392      316.9981756775         1      1696      1697     1360.5682736835     1766.9350352147     1863.5459231287
     -303.9695385563      314.1286752435         1      1697      1698     1379.0421450928     1748.3026647718     1837.3785568188
     -304.0549666249      315.3227476032         1      1698      1699     1381.9148506258     1739.3166070802     1829.9226443485
     -303.9293913750      308.5656328094         1      1699       880     1379.3502073300     1746.2997674317     1845.3990436574
     -303.9737689799      310.9074622041         1       881      1700     1356.3827536389     1754.5607910987     1873.3820575207
     -304.0553109026      306.7311614455         1      1700      1701     1352.7832655305     1776.1267496601     1876.7825208505
     -304.1319370082      311.1194829863         1      1701       142     1325.5106766124     1799.1223593230     1884.1700313451
     -304.3111805055      313.6339444426         1       884      1647     1325.7897163793     1756.5156569251     1898.5905874032
     -304.6517733071      315.4686093952         1      1647       885     1295.4849202690     1746.1056485273     1989.1047294821
     -303.7028764635      303.5520757420         1       887      1523     1280.3395110817     1767.0173166097     2019.5448301939
     -304.4328539445      317.8583925104         1      1522      1702     1286.3866948945     1749.6221900315     1999.5884909371
     -304.4485674981      314.4018340293         1      1702      1703     1295.8987144070     1733.5243806205     1996.0856847831
     -304.0599620842      318.3935492001         1         1      1704     1460.2192989738     1692.9612055390     1794.3856003058
     -304.1270902998      316.8209322259         1      1704      1705     1469.7859100016     1696.7553189824     1797.4539095178
     -304.0463346238      315.1640816788         1      1705      1705     1463.4335652284     1699.5338295316     1799.7680277204
     -304.0463346238      315.1640817110         1      1705      1706     1463.4335651136     1699.5338297227     1799.7680278851
     -304.0026880123      310.4188566930         1      1706      1707     1460.4367242482     1731.6853523315     1765.6300008211
     -304.0781699797      312.5749176418         1      1707      1708     1458.0526461525     1720.4753583011     1784.3374025981
     -303.9354804239      309.4292815009         1      1708      1709     1446.2597489994     1734.4492593658     1794.7918424863
     -303.7196473444      308.2155153197         1      1709      1710     1444.6806528460     1721.9975822821     1821.9981525141
     -303.7078403778      309.3193396308         1      1710      1711     1432.2291497253     1707.4782824701     1847.6475059498
     -304.0012013637      307.8193466248         1      1711      1712     1393.6771751876     1708.0822994770     1845.6648760983
     -303.9849348823      307.6116692099         1      1712      1713     1391.5384351703     1708.2106849001     1858.5575339609
     -304.0022257778      304.3280168070         1      1713      1714     1389.1834225561     1703.5571225843     1877.3474412464
     -304.0327936532      302.9079798309         1      1714      1089     1381.7273946612     1689.6649808968     1905.5550018029
     -303.8215007296      305.4362141676         1      1089      1089     1399.8048110967     1709.4730625563     1861.7553288079
     -304.0272902008      303.3932740506         1      1089      1090     1384.0432291498     1689.1552655246     1905.0451013029
     -304.1683775381      306.7567673770         1      1090      1715     1399.7410415830     1666.5019163190     1904.3619535135
     -304.1276652846      309.1252707117         1      1715      1715     1383.1873072546     1697.7490275127     1884.9961525018
     -304.1917705720      311.6041738587         1      1715      1716     1389.8694583757     1687.5293609495     1891.8719428306
     -304.3802369704      317.4636697024         2      1717      1718     1357.1213980156     1711.8965802279     1919.4662599403
     -304.4674617052      317.0395207915         1      1718      1719     1323.9703010903     1710.2306148021     2001.8880253724
     -304.3644589544      317.9295106569         1      1719      1720     1322.3010760768     1705.0332833045     2044.5722730204
     -304.5426265493      319.9706810663         1      1720      1721     1331.2571267052     1687.1292088194     2014.5330327772
     -304.9790979422      324.7433297423         2      1721      1098     1337.8058914805     1670.4245501382     1995.2881692791
     -304.3144591693      319.9093099674         1       130      1722     1436.9666564135     1701.7271927711     1804.0107156700
     -304.2017994097      316.8078479527         1      1722      1723     1443.4531419321     1689.3689593477     1827.8183461394
     -304.3891199498      323.4449489344         1      1723      1724     1434.6524577287     1702.0461555638     1782.1925769853
     -304.3862365761      323.5535391078         1      1724      1725     1432.7669066271     1706.6868498138     1780.8992906375
     -304.2063654529      313.2504255879         1      1725      1726     1437.3913589153     1697.5338804065     1813.8150867345
     -304.0139699750      309.7174786926         1      1726      1727     1413.4638891237     1717.6763429428     1851.5251526311
     -303.9921329319      310.2912580727         1      1727      1728     1411.8029206297     1719.8776170578     1845.0678342995
     -303.9070138095      309.3260618203         1      1728      1729     1428.9631288331     1724.3569048609     1823.0445632354
     -303.7399298496      308.5721660081         1      1729      1730     1398.0206043710     1756.4615916452     1841.6600075484
     -303.8960057048      310.0335900275         1      1730      1731     1395.6653593433     1745.0755245198     1847.8286059739
     -303.9630850941      311.2039300860         1      1731       141     1389.5824711225     1709.0279550396     1879.3023950981
     -303.8438699351      305.3009815495         1       141       141     1385.1290264130     1735.9538120052     1830.6975242948
     -304.4880427976      315.2485249932         1       141      1372     1342.3169145386     1713.9640142203     1922.9684117978
     -304.8825786137      324.2860445761         1      1372       146     1310.2648543273     1695.8843512604     2004.3844502961
     -304.9902787590      322.0611402976         1       145       181     1314.2583599442     1693.9015349131     1999.7297716863
     -304.0014367071      310.4289129592         1      1732      1733     1497.2851664134     1681.9794278025     1741.3364192492
     -304.0227584480      309.1551241268         1      1733        14     1498.5295830549     1671.2288560991     1749.0736328454
     -303.7902523396      301.4251133182         1        14      1734     1472.7333216498     1667.5848476809     1743.0682504578
     -303.8449496240      301.6671957497         1      1734      1735     1457.1612516599     1654.6690466876     1767.3436892559
     -303.9719855406      307.7534645845         1      1735       214     1437.0036731357     1664.5763259906     1777.8208371688
     -304.5993508000      320.3306402890         1       215      1736     1441.0209810014     1667.9250794925     1721.0152395791
     -303.9676628272      312.8647716454         1      1736      1737     1453.7975841496     1684.3109285783     1739.1529710108
     -304.5800985060      320.3522262743         1      1737      1738     1460.0152561096     1683.0202809426     1701.9375831954
     -304.4996430925      319.6641833094         1      1738      1739     1451.7884705445     1688.5333673952     1708.9948494280
     -304.1106030781      321.0769755359         1      1739      1740     1397.8626833456     1735.1865743324     1749.5551899645
     -304.2574578503      314.2619368198         1      1740      1741     1417.7062262712     1704.7083460483     1745.6032397764
     -304.2500981092      316.0672655217         1      1741      1742     1398.1747752203     1729.2208341232     1759.8685846670
     -304.1033940215      319.5332119401         1      1742      1743     1393.3191635645     1719.9168752674     1756.1697240810
     -303.4131071929      300.5002386508         1         2      1744     1496.9909395490     1633.2381835096     1780.8980524127
     -303.4435747583      299.9049660053         1      1744      1745     1496.0490627851     1629.8528115888     1773.4684691349
     -303.4508924046      300.7356782314         1      1745      1746     1483.5601074282     1644.9948093407     1775.7443856172
     -303.4531765196      304.0925030551         1      1746      1747     1496.7890792887     1632.7474018932     1773.1271372328
     -303.4557393481      301.8833087812         1      1747      1748     1497.1289475893     1636.1399229117     1770.1860312313
     -303.4709855892      300.8698851851         1      1748      1749     1484.1662549416     1635.4358981262     1790.8442744620
     -303.4641953945      305.4507592575         1      1749      1750     1462.9073057049     1660.5051936071     1788.9530328814
     -303.5104252830      303.8906055917         1      1750      1751     1458.9756991500     1671.9283186712     1776.1394587451
     -304.4804663978      321.7106857175         1      1751      1752     1392.0556642061     1704.2411673288     1820.1121291198
     -304.0092280384      311.2764450639         1      1752      1753     1390.5939473709     1748.0892660681     1806.9043417140
     -304.4202107709      320.3450074317         1      1753      1754     1389.6103319767     1735.8108908371     1799.5971391539
     -304.1121493101      314.7346403668         1      1754      1755     1380.8344133114     1723.0790394772     1812.0462028220
     -303.8971614413      311.0022294348         1      1755      1756     1414.5028604804     1690.4064186596     1813.6427477833
     -304.3009413871      321.0632016665         1      1756      1757     1417.6128726289     1657.2906885038     1813.8072108948
     -304.3744801432      319.8864272114         1      1757      1758     1415.5253192305     1659.4130793722     1802.8947643938
     -304.1305990911      311.2987086295         1         2      1759     1501.0026662113     1683.1726879037     1706.1985857678
     -303.9698974054      306.8300831563         1      1759      1760     1474.6618973792     1677.0067499630     1744.8693680989
     -303.9317829996      313.3510721329         1      1760      1761     1479.0699938238     1694.8886535772     1717.0906521332
     -303.9106985346      308.8526326038         1      1761      1762     1484.2112758419     1697.0669968484     1718.7832844561
     -303.7839449256      306.9932373563         1      1762      1763     1483.6213036545     1693.5389948643     1736.2093334025
     -303.2474066769      296.6497875941         1      1763      1764     1469.1879781900     1687.1128217261     1783.1822711938
     -303.1147456283      292.3261518168         1      1764      1765     1487.7470683913     1668.1031289921     1764.3591056615
     -303.1094339115      292.1001768645         1      1765      1766     1482.6052985298     1678.0642957020     1752.1803007140
     -303.1822245913      295.2246485627         1      1766      1767     1476.4189424562     1682.8856794033     1752.8035846890
     -303.2066435507      295.5571555661         1      1767      1768     1474.1661429720     1680.5807635669     1752.9175023069
     -303.4083648625      299.9974055700         1      1768      1769     1489.6287811396     1663.2105099833     1744.7822610889
     -303.4185248004      299.6015885382         1      1769      1770     1486.1137519158     1658.3891922807     1752.3583549971
     -303.4114955162      297.8502410668         1      1770      1771     1484.9059587942     1653.6253945116     1757.1373084606
     -303.6697657276      307.4449269284         1      1771      1772     1492.4706825048     1630.7727634600     1747.7687976342
     -303.9719878086      308.1905312386         1      1772      1772     1493.3238784179     1652.6816469747     1720.7304789526
     -303.7376673456      301.6814972901         1      1772      1773     1485.8844566980     1639.3033952916     1763.7616586625
     -303.3022688598      287.6006950607         1      1773      1774     1427.7387621057     1692.5275032234     1809.6065772424
     -303.4622939414      294.7928454334         1      1774      1775     1426.7927689570     1661.6949944409     1827.9267875863
     -303.2924192945      294.5830444054         1      1775      1776     1435.2765117860     1662.0861644058     1821.2163165621
     -303.2340566480      290.3924210882         1      1776      1777     1424.5905561592     1683.7272937293     1818.9313250337
     -303.2687619722      296.3159760154         1      1777      1778     1427.2360789144     1678.2465916837     1826.6493245317
     -303.1794002408      295.0406031311         1      1778      1778     1441.2760239810     1661.4154595091     1824.1256916927
     -303.1794002408      295.0406032412         1      1778      1779     1441.2760240127     1661.4154594464     1824.1256921198
     -303.2450569413      297.9650705915         1      1779      1780     1453.2634914647     1648.1480420294     1818.3477908609
     -303.2411364167      296.9680464171         1      1780      1781     1440.1468979090     1651.6995520693     1833.9734647006
     -303.3022324016      295.2091172797         1      1781      1782     1418.8521662746     1649.3755116779     1861.7473303439
     -303.2286190372      294.4778694187         1      1782      1783     1425.3269416828     1647.3385695054     1850.7069706170
     -303.0845573895      294.6150166638         1      1783      1784     1376.1196184710     1710.8947922256     1870.3154646919
     -303.0987540656      296.6265658128         1      1784      1785     1368.1657575636     1714.9482550087     1885.4346909284
     -303.1477821130      298.6744579884         1      1785      1786     1359.9063205514     1728.8379953797     1888.8607847001
     -303.1448798184      295.1469724445         1      1786      1787     1367.7312170378     1722.0792584474     1882.9852827271
     -303.4477082504      298.6351547484         1      1787      1788     1382.8908415630     1677.9777283072     1886.4588838134
     -303.3601032999      294.7262345118         1      1788      1789     1366.1947880079     1694.7902562752     1917.1446509156
     -304.0964879668      307.1890468020         1      1789      1790     1343.9679860170     1676.9737219397     1939.7052081676
     -304.0212507192      302.7907608223         1      1790       558     1342.7426041554     1676.2621202530     1974.1785786559
     -304.7317630454      317.0564829793         1       558      1791     1337.6651737736     1666.2167326809     1979.6744133073
     -304.7444048259      318.2022838234         1      1791      1792     1334.5285172973     1670.2117978110     1981.1515056148
     -304.7285327703      319.0064741306         1      1792      1793     1331.4590947578     1671.2904352634     1988.2476404160
     -304.7738640489      318.6499287708         1      1793      1794     1328.4613668523     1673.7842746990     1984.8678731632
     -304.6786542670      320.5695390099         1      1794      1795     1325.6623505208     1683.1381144991     1982.7343590993
     -304.5720078024      318.6009917721         1      1795      1796     1327.1217560324     1686.9956481461     1985.3948090932
     -304.2299670569      316.2406921840         1      1796      1797     1318.8086157581     1713.5697241215     2008.6341324000
     -304.3171241925      313.9320247569         1      1797      1798     1319.8123330922     1720.8190353389     1970.4389855991
     -304.3466312668      315.1218172780         1      1798      1798     1320.7530416409     1717.7444697321     1964.0982406899
     -304.1718064329      312.8176556254         1      1798      1799     1323.1622568754     1714.1803616829     1966.7843044716
     -304.3000211452      317.2562157195         1      1799      1800     1320.3829618197     1704.2289020467     1983.7507467250
     -304.5350371080      319.4823306562         1      1800      1034     1325.1202361744     1692.6349152580     1989.7823311390
     -304.4979213813      315.7679280206         1      1034      1034     1330.9724001238     1691.5254833197     1946.8780945889
     -304.6006067842      317.2754231079         1      1034       145     1324.7736623098     1696.3322993530     1961.1475971083
     -304.6165866394      322.6235645678         2         1      1801     1452.5611788225     1710.5273694890     1739.0988732430
     -304.5669638679      323.5202847797         1      1801      1802     1449.7126700392     1711.2193079856     1748.0416481248
     -304.8082850940      324.2111292197         1      1802      1803     1442.3332245147     1711.8044822323     1746.5053984260
     -303.8202201061      307.8263556504         1      1803      1804     1436.2150240892     1731.4105243058     1764.8086003905
     -303.9166073362      308.4199107860         1      1804      1805     1402.3923426855     1754.5982378513     1811.5886301393
     -303.8912651416      309.9084865132         1      1805      1806     1394.1992069282     1759.7758568155     1824.9625344274
     -303.4393443042      296.2425333160         1      1806      1807     1386.9967404290     1767.6897249089     1811.6763305478
     -303.3595406098      298.8150129702         1      1807      1808     1414.8644348455     1756.5345936756     1794.5379701642
     -303.2603445745      298.2224644171         1      1808      1809     1425.2243318303     1746.0439142400     1793.6573423683
     -303.4601654287      299.5305413690         1      1809      1810     1393.5200920820     1739.4791113123     1823.6307801773
     -303.2164191300      296.3942980764         1      1810      1811     1388.5502956237     1742.1488180876     1837.1629327399
     -303.1880890421      296.7964407066         1      1811      1812     1375.7299502127     1728.9115132714     1871.3689114680
     -303.2660446373      297.0612363377         1      1812      1813     1366.2662182763     1730.8103196260     1889.1872478546
     -303.2224662037      297.3789257886         1      1813      1814     1382.9425495936     1723.9225508274     1871.9477065187
     -303.3381253894      304.0047130557         1      1814      1815     1396.6899375814     1712.7396594680     1872.3567092314
     -303.2578874249      303.7902459341         1      1815      1816     1410.8539483840     1712.6209455169     1855.9917950879
     -303.2538212927      298.7955362363         1      1816      1817     1426.5782312478     1692.1816027133     1826.1611327549
     -303.5022193274      297.9791217177         1      1817      1818     1433.6554067171     1679.0716065615     1801.8261700381
     -303.5022193274      297.9791217054         1      1818      1818     1433.6554068293     1679.0716062602     1801.8261702453
     -303.5878294242      303.5375648658         1      1818      1819     1439.5414674823     1679.7240142317     1779.8829793964
     -303.7055931017      302.7269619662         1      1819      1820     1431.3825079002     1649.2241704930     1807.6826742937
     -303.8717482503      304.7457929048         1      1820      1821     1421.0448985357     1659.9547127703     1807.0983261584
     -303.7276394751      302.2231614432         1      1821      1821     1396.4737843067     1662.7338519052     1850.8723087709
     -303.8678590252      304.3840048169         1      1821      1822     1423.8137743684     1655.5586599925     1808.8041037112
     -303.8929438562      304.1726313531         1      1822      1823     1425.3359712080     1649.5022204872     1806.9903008511
     -303.8807624512      302.0455999667         1      1823      1824     1409.4684859283     1640.5704101714     1837.8620824834
     -303.8643640608      305.3413340227         1      1824      1825     1404.2862817792     1633.8370094105     1869.5086686907
     -303.8150660920      307.1591408682         1      1825      1826     1410.6960879869     1624.6503567456     1873.8795698035
     -304.1623477281      311.3280508693         1      1826      1827     1423.1446588595     1604.5121893730     1869.9345724809
     -304.2767937651      315.2313475228         1      1827      1827     1422.4278547249     1587.0359542361     1892.3044989727
     -304.8729201335      317.3241355328         1      1827      1828     1421.1388786730     1572.8837063554     1942.3135138320
     -304.8609136162      319.3927681819         1      1828      1411     1425.6221082084     1565.7571071004     1962.4478348144
     -304.9968327310      324.8879895597         2      1411      1829     1433.8424886125     1552.6705116387     1974.4400197245
     -304.1746142715      319.6585878566         1         2      1830     1458.7435808003     1679.5846993372     1695.9332804114
     -304.0449910862      321.0708869272         1      1830       266     1476.5559576757     1637.4062846489     1722.2231068630
     -304.2421791128      317.6944650683         1       266      1831     1462.6575860593     1639.8216092317     1700.6929722071
     -304.3284904036      315.3541765385         1      1831      1832     1456.6676243117     1639.6676080194     1719.2624406299
     -303.9439031137      316.1620183952         1         1      1833     1488.0689407209     1665.9049506963     1758.3820563899
     -304.5430269410      324.0836253006         1      1833      1834     1453.7773976361     1666.2177268442     1783.9372833498
     -304.5902252468      323.2156383524         1      1834      1835     1463.6216987085     1658.3007997920     1766.6228091532
     -304.5370592155      321.6306129214         1      1835      1836     1477.0635468741     1656.2195580938     1738.3955475343
     -304.4611771850      319.1121583438         1      1836       184     1481.1614371462     1664.2114027978     1719.6157041931
     -302.9870965668      300.7157712442         1       184      1837     1468.0081117689     1730.4289774346     1777.7065877919
     -302.9929829590      301.5294647674         1      1837      1838     1467.3629096609     1735.6176401331     1779.8019172659
     -303.8304064297      316.4851896826         1      1838      1839     1487.7430007347     1688.2402843002     1779.5125068470
     -303.5624608797      312.0359819039         1      1839      1840     1494.0512382741     1695.6407103746     1768.1090803815
     -303.0340675210      301.4751992817         1      1840      1841     1463.5789313152     1704.4537218660     1794.1112248410
     -303.0375215372      304.6523271184         1      1841      1842     1448.9820234412     1702.5444402393     1808.1987087102
     -303.2589881129      308.0022115410         1      1842      1843     1467.4150219212     1660.2992203104     1832.3760502034
     -303.5648785258      309.4627126503         1      1843      1844     1377.3199316869     1713.7126372792     1859.0409523832
     -303.7385957094      305.9259973645         1      1844      1845     1369.2970171976     1717.5343764314     1899.9927528870
     -303.8725896736      306.0866938341         1      1845      1846     1370.2374211325     1705.7995159992     1913.8158601406
     -303.4977065819      304.8149401337         1      1846      1847     1376.7040635653     1712.0174278332     1892.6452382022
     -303.5502387470      309.6105353707         1      1847      1848     1385.0645236181     1702.2887852060     1880.8445772250
     -303.9793504535      311.8219668725         1      1848      1849     1376.2681946176     1687.3411289264     1909.7841079453
     -303.3960263049      299.1727869845         1      1849      1850     1406.2024977371     1672.4548791547     1860.9983742770
     -304.3264492939      315.0836895794         1      1850      1850     1366.8147533741     1676.7260395663     1935.4871192335
     -304.0397543334      310.1833921692         1         1      1851     1487.6621371898     1687.2832964586     1731.6114216172
     -304.3224925214      320.2282485618         1      1851      1852     1498.3947616037     1686.5562735029     1750.7840687790
     -304.2532695069      317.8956368555         1      1852      1853     1521.1418033378     1660.8368422400     1718.5313266563
     -304.3933070238      324.0377523155         1      1853      1854     1496.8221600620     1672.8085130855     1743.5099232962
     -304.3629253312      318.9716619310         1      1854      1855     1501.7729036050     1647.3713660297     1707.8263977441
     -304.1465589247      314.7171162813         1      1855      1856     1501.2333547687     1663.9539561788     1712.2425340142
     -304.6491781519      321.3508609634         1      1856      1857     1524.1597949044     1636.6400686831     1696.4401506622
     -304.5684044144      318.5756064067         1      1857      1858     1521.0137048742     1638.0020754355     1702.9588510121
     -304.6305116784      318.9728828095         1      1858      1859     1501.9544365743     1631.0775394416     1726.6263656203
     -304.2717128896      310.5787516211         1      1859      1860     1489.3690837255     1651.3807249616     1716.3730601626
     -304.4506217788      313.3728827114         1      1860         2     1477.3420901867     1678.8333987891     1705.5642906151
     -304.4506217788      313.3728827278         1         2         2     1477.3420900908     1678.8333989212     1705.5642905343
     -304.4382824004      313.1943044692         1         2      1861     1461.4472296066     1666.8752286908     1730.9992591815
     -304.1231633676      307.1713592101         1      1861      1862     1457.5388983581     1650.6222663540     1757.3642720905
     -304.1187294640      307.2788929293         1      1862      1863     1459.0132675650     1670.8051846204     1736.6527442658
     -304.0806518216      307.5969909631         1      1863      1864     1489.0225662288     1613.8664723484     1757.7325163815
     -303.9314717448      303.7315616155         1      1864      1865     1475.1746457282     1609.6087819956     1790.9315912626
     -303.7301255367      299.9916316470         1      1865      1866     1485.2378750363     1589.8780541424     1828.4772574031
     -303.8878762005      305.6511796036         1      1866      1867     1461.0890472711     1603.3706922551     1843.4492474653
     -303.7378162022      309.4418952151         1      1867      1868     1464.2692709042     1597.7249491207     1828.5154081535
     -304.0985365844      309.0900669784         1      1868      1869     1475.9626382526     1591.8660769773     1818.3757835476
     -304.1017038098      310.4145598965         1      1869      1870     1464.8283527889     1603.8609535719     1830.7303449235
     -303.8806170313      305.2288476926         1      1870      1871     1415.1404831502     1657.4083741328     1847.3298573491
     -303.9244379726      309.0192891245         1      1871      1872     1373.0728183448     1713.1374398686     1866.5832742350
     -303.9813565600      307.4756902422         1      1872      1873     1381.4244513002     1703.2629099670     1845.2265630318
     -304.0560681082      306.5793285543         1      1873      1874     1440.6304490181     1604.6000976902     1858.1635152862
     -304.0269203550      305.0257705036         1      1874      1874     1455.0211332284     1593.5925099711     1847.5312865664
     -303.9945774730      305.0076519952         1      1874      1875     1460.5245059091     1573.5244979992     1859.4327220264
     -304.1683764389      312.0838139093         1      1875      1876     1418.7284999976     1630.2787453194     1865.9258979773
     -304.0157170229      314.6720082941         1      1876      1877     1416.4620080103     1626.4239718968     1891.7666280923
     -303.7904314275      310.4751009399         1      1877      1878     1389.9596670860     1659.8366283558     1891.9567926688
     -304.3928148956      309.4749740042         1      1878      1879     1389.4818049534     1652.7584330661     1830.9231312662
     -304.2044401038      309.7286838578         1      1879      1880     1399.2909387383     1639.8418832754     1840.0002863339
     -304.3739349985      313.4406425620         1      1880      1881     1403.0176918793     1633.7602639509     1852.1595141359
     -304.0839328024      311.0816756684         1      1881      1882     1438.9676667173     1600.9623997833     1860.8928651929
     -304.2056429451      313.8559942081         1      1882      1883     1462.3768456402     1570.0219854257     1882.2527349031
     -304.0463704488      306.3495120017         1      1883      1883     1472.0048096476     1558.3591930390     1890.3220453958
     -303.9803761566      313.0375200846         1      1883      1884     1450.9463149179     1584.3073681325     1889.2721666750
     -303.7864531031      301.4133745805         1      1884      1885     1461.2427229814     1573.9822539010     1894.9780022484
     -304.2801027061      315.4054538684         1      1885      1886     1476.1984679428     1566.8395112801     1898.5258382001
     -304.2795227432      314.9397760140         1      1886      1887     1458.1529097831     1588.2639691589     1898.0844829565
     -304.2587384992      315.5207672027         1      1887      1888     1458.4623653354     1584.2712869251     1895.6431277144
     -304.2485597736      314.7978023028         1      1888      1889     1472.0233057474     1561.7560496510     1888.9800059471
     -304.0487574439      308.3982432452         1      1889      1890     1493.5539015755     1536.3628638172     1886.1963003450
     -304.0883065202      310.8944448832         1      1890      1891     1493.1257544295     1523.1386449175     1902.2320864755
     -304.7717316571      322.8400662125         1      1891      1892     1434.6625746983     1533.4003568502     1963.1862551944
     -304.3699480952      313.9058023863         1         1      1893     1485.3405176721     1659.4833346381     1737.1071805821
     -304.2564509520      315.3368617724         1      1893      1894     1464.5767916609     1669.9992903755     1761.0430799047
     -303.8610645301      312.7552736056         1      1894      1895     1460.8868922280     1681.6129686114     1794.3515383758
     -303.8493181059      308.1772557073         1      1895      1896     1458.1362558796     1672.0550490582     1800.2070374430
     -303.5196710790      303.6798947660         1      1896      1897     1464.6647407040     1671.3482424416     1805.6181320126
     -303.5030851573      306.1124865851         1      1897      1898     1455.4995976448     1676.7965008107     1810.1592789397
     -303.7198120472      308.4634187127         1      1898      1899     1442.4404622746     1664.1971859057     1833.7139440819
     -303.7657334049      311.7534492809         1      1899      1900     1436.8394283533     1656.4696510347     1844.3055202099
     -303.7322721814      311.4099278400         1      1900      1901     1411.7471958694     1678.8711541261     1842.0416301595
     -303.9306751773      312.2505676479         1      1901      1902     1435.7714160469     1647.1855021716     1839.5193589115
     -303.6625594733      309.1499711614         1      1902      1903     1469.1845704650     1603.7800915855     1858.5942445529
     -303.9546661524      312.2823451029         1      1903      1904     1465.3255676931     1594.3981781696     1871.7648409204
     -303.8936239664      312.8017222236         1      1904      1905     1462.1558274974     1599.7348586514     1871.1885324692
     -303.6824679929      311.2357927356         1      1905      1906     1465.0096558753     1594.9756034796     1870.2669630049
     -303.9426989410      310.7850328207         1      1906      1907     1451.8381973332     1603.3242251944     1861.9153642192
     -303.9345836276      311.7866309748         1      1907      1908     1455.4879901266     1593.7258745961     1863.5297698971
     -303.9055300745      309.6388631225         1      1908      1909     1463.1787233513     1584.2693869816     1862.7311699280
     -303.8251581161      309.3909179149         1      1909      1910     1474.1300403422     1571.1480679382     1875.9874920457
     -303.9840928436      313.5493298055         1      1910      1892     1464.9173437047     1530.7608110770     1956.9008275737
     -304.1431591078      317.8882219237         1      1892      1911     1432.1347963523     1571.7363647132     1981.1358299785
     -304.1942135844      317.8311284617         1      1911      1912     1431.1506048797     1566.9114351931     1975.4475202118
     -303.7302853292      310.5350166449         1      1912      1913     1442.3319927398     1562.3415743085     1942.7594276528
     -304.6386076009      320.7778858053         1       113      1914     1451.5518444272     1681.1030640276     1774.3575732717
     -304.1632887730      314.0073702752         1      1914      1915     1448.3966388820     1680.1318407517     1791.9582330395
     -304.1632887730      314.0073702015         1      1915      1915     1448.3966385969     1680.1318409110     1791.9582331159
     -303.9481117170      302.0642815468         1      1915      1916     1446.3031426203     1682.2791669892     1764.4514265783
     -303.8426868128      306.5398088109         1      1916      1412     1484.6120355310     1668.4817833401     1730.0026496357
     -304.9298288359      321.3018779134         1      1412      1412     1483.3194224790     1665.6811229578     1701.7670995732
     -304.1759801225      314.7112387687         1      1412      1917     1491.3507363578     1627.2526149252     1764.2767975234
     -304.2204938971      312.0957280896         1      1917      1918     1487.5200461219     1615.4073680481     1764.5190437688
     -303.7982565116      306.0955707240         1      1918      1919     1443.9313188814     1663.5167663918     1772.9038870719
     -303.3211833278      296.9757142600         1      1919      1920     1408.3817847072     1719.5439775059     1799.3044717791
     -303.4103309695      297.7977337248         1      1920      1921     1390.2909998948     1724.6342220602     1831.1968654711
     -303.4106817823      296.5070052445         1      1921      1922     1390.3909245348     1722.5261213019     1831.7751893933
     -303.4164349180      299.4008603670         1      1922      1923     1385.2333167693     1717.1320076151     1840.8122414132
     -303.4731929838      299.9187476496         1      1923      1923     1382.5821296756     1724.2341962021     1841.4265249674
     -303.0109971518      295.8618988374         1      1923      1924     1375.7651985089     1752.8372917049     1846.8757041653
     -303.8025007839      307.3675100512         1      1924      1925     1354.6388853187     1761.8106315662     1837.1388863527
     -303.7899666353      303.9542565029         1      1925      1926     1337.7259386528     1780.3365261045     1856.0511673884
     -303.9937918901      301.6585776670         1      1926      1927     1368.2922032513     1713.1095113585     1866.9543121703
     -304.1006398577      306.2814911590         1      1927      1928     1405.6516147299     1645.9456588620     1858.7007134328
     -303.9447655400      307.4650352154         1      1928      1929     1365.5649933522     1669.4799691921     1924.9667994742
     -303.9596384555      307.5559592986         1      1929      1930     1375.0484172405     1659.0180643130     1919.4672408735
     -303.6411106438      305.0679854078         1      1930      1931     1355.1263567370     1698.0243152857     1953.1129465949
     -303.2327153065      294.2056236480         1      1931      1932     1326.3160761382     1716.2430721530     1973.8753563860
     -303.4734738174      302.2980894758         1      1932      1933     1301.4134210918     1753.3204590157     1974.2623524316
     -303.4463951154      302.8567552145         1      1933      1934     1300.0943413184     1747.1821891017     1976.1751586363
     -303.3402490274      301.0020948952         1      1934      1935     1306.8299066733     1742.8013308123     1973.6040291295
     -303.3364779484      300.0361952432         1      1935      1936     1307.6814814437     1742.2183884632     1974.0332380528
     -303.0610806171      295.9297669790         1      1936      1937     1313.4204581405     1740.2848019788     1984.8546601196
     -303.1171879816      294.7756999430         1      1937      1938     1328.0520876241     1730.6595108042     1966.1687564365
     -303.0922609390      295.1406741993         1      1938      1939     1334.2552919833     1722.8601091424     1967.9917275639
     -303.0861260483      291.7886639199         1      1939      1940     1336.4531910941     1722.5250886030     1962.8491546233
     -303.1772746297      290.9586752762         1      1940      1941     1342.4743667451     1721.2850822052     1954.5589697789
     -303.1434855823      289.3822727030         1      1941      1942     1338.0537929155     1715.2912578405     1975.9756673747
     -303.1125948007      296.1601939173         1      1942      1943     1348.2466476763     1703.0735404947     1975.0746106515
     -303.5264941974      297.5485184304         1      1943      1944     1316.1771953525     1753.2038774834     1957.4699318769
     -302.9150292522      288.8399688306         1      1944      1944     1313.5556334109     1775.0191520963     1977.7468129616
     -303.4594872511      295.4407318512         1      1944      1945     1335.1713684491     1731.3858313513     1946.7665773950
     -303.4920556452      298.0844496560         1      1945      1946     1338.9235840806     1725.8019839805     1953.7673226648
     -303.3466489994      294.1109651490         1      1946      1947     1334.2903230458     1728.5520571747     1953.5287179402
     -303.6547606957      303.0294845385         1      1947      1948     1317.5785669910     1744.0130099958     1945.6769279468
     -303.7081781075      307.0904380896         1      1948      1949     1295.9531834594     1790.3062691070     1961.0261465311
     -303.7120802861      302.5044337554         1      1949      1950     1302.4719777629     1770.8903572875     1983.9713329677
     -303.5616035102      300.0623048939         1      1950      1950     1315.5274084616     1755.2869739796     1982.0638547235
     -303.7102737155      303.1942538571         1      1950      1951     1306.1632204813     1759.5711739265     2000.3621248899
     -303.9650807440      307.1640468054         1      1951      1952     1331.7388165514     1715.8361324251     2013.1476142327
     -304.4112427160      316.3194764558         1      1952      1952     1316.6936076051     1720.6721819678     2012.8393080349
     -304.2959524657      314.7045374766         1      1952      1953     1331.2034052799     1702.3835292897     2008.2370221173
     -304.2899296129      313.4264931091         1      1953      1954     1336.5936051154     1697.1061748064     2004.0261876402
     -304.2899296129      313.4264930628         1      1954      1954     1336.5936053914     1697.1061744020     2004.0261882686
     -304.4362523147      315.2187768947         1      1954      1955     1333.7092876649     1699.9619637399     1988.8639659069
     -304.4191648724      316.9194172683         1      1955      1956     1320.6155099984     1707.5667573599     2009.2224285857
     -304.5222308932      320.9478615851         1      1956      1957     1307.4432966206     1725.9704521570     2023.1028369432
     -304.0053335019      313.7689378799         1      1957      1958     1331.3700883356     1714.3802064659     1998.8942790907
     -304.3297075486      317.0873263692         1      1958      1958     1311.5557031471     1709.3118926817     1993.5648951264
     -304.0338613280      313.4623838983         1      1958      1959     1310.9339923313     1717.3002250060     1987.9190296723
     -304.0118391721      314.0258424009         1      1959      1960     1324.7574345690     1703.2140413834     1989.1492514317
     -303.8966828907      310.7982104416         1      1960      1961     1311.3607964665     1709.2109391095     1991.6729374330
     -304.8236116533      323.1470678925         1      1961      1961     1306.6580416367     1688.5290892018     1984.8853191591
     -304.0521386407      307.0353642578         1         2      1962     1499.3877800931     1651.4960020500     1718.7871571792
     -303.4579538797      297.3787560873         1      1962      1963     1435.4367244730     1667.7388368915     1786.7594699089
     -303.5158156675      293.1776415388         1      1963      1964     1424.8361686167     1665.1152757289     1793.8745476249
     -303.6777897835      293.3482144915         1      1964      1965     1385.6366577039     1691.7645018454     1817.2951705315
     -303.8603293764      300.0579244855         1      1965      1966     1420.8883261224     1670.0928287604     1780.9607409752
     -303.5402641607      290.6690514135         1      1966      1967     1423.6535253448     1653.7474044375     1803.8044593344
     -303.5410029503      292.5766446290         1      1967      1968     1424.8489361633     1653.9332430092     1802.6581741887
     -303.5317625780      291.5433527211         1      1968      1969     1426.0848509419     1653.3059543073     1804.5377014359
     -303.4617907780      293.1073008583         1      1969      1970     1416.6934932444     1664.4390466551     1839.5940905465
     -303.3996690819      293.7725682846         1      1970      1971     1432.4193088734     1640.2340380175     1837.0981577360
     -303.3618356635      296.4183795725         1      1971      1971     1426.6726643118     1636.2162511385     1852.9207404192
     -303.3618356635      296.4183797421         1      1971      1972     1426.6726646943     1636.2162507122     1852.9207403777
     -303.6680308694      302.0650901112         1      1972      1973     1462.0044003173     1578.4571004223     1842.2558236712
     -303.6746780146      304.2040415800         1      1973      1974     1451.8957483726     1588.3505614878     1854.7505252693
     -303.4511106222      298.2079698539         1      1974      1975     1436.5779429019     1612.1451346154     1851.7245069462
     -303.8199334766      303.7518841846         1      1975      1976     1427.0770204951     1609.9879783587     1849.8112269427
     -303.9397914610      306.2656011064         1      1976      1977     1437.6797819499     1600.1060487862     1824.1926669381
     -303.8721560927      307.6249468367         1      1977      1978     1456.1574161988     1586.7819498266     1805.9287862654
     -303.8931779661      310.7298401786         1      1978      1979     1406.0507691595     1643.9194671272     1829.9052457668
     -303.9634877245      312.5095217230         1      1979      1979     1410.0794014443     1625.2759204418     1836.4758684095
     -303.9634877245      312.5095217519         1      1979      1980     1410.0794013855     1625.2759204679     1836.4758685233
     -304.0551563801      309.3569804548         1      1980      1980     1404.5902811222     1616.4185177676     1864.4812415241
     -303.8370024644      309.0217118794         1      1980      1981     1406.5859294623     1613.7433013460     1890.2365713421
     -304.6078972911      320.7963398893         1       831      1982     1478.4921791381     1663.9896788698     1724.5640527058
     -303.9179416022      314.8728966052         1      1982      1983     1487.9410556453     1644.2933976650     1730.3227451739
     -303.9076332190      314.2942265186         1      1983      1984     1485.4627995793     1650.1730390690     1720.9792842998
     -304.2624558280      316.7598595366         1      1984      1985     1445.1883120849     1696.5869995029     1707.4821384561
     -303.8211548243      309.6151642370         1      1985      1986     1402.7648613905     1716.3208789576     1797.0618391466
     -303.9473670601      307.7389823480         1      1986      1507     1369.0530560939     1740.5378241151     1829.6849216053
     -303.9728718240      301.7282241455         1      1509      1987     1319.4297273117     1809.8599643461     1898.8265149214
     -303.8994262127      305.3700493678         1      1987      1988     1333.4088532375     1776.7553218051     1920.9063121205
     -303.9307201378      305.0695564752         1      1988      1989     1333.7435296422     1753.8412022893     1961.1513424723
     -303.9333549839      303.9379279095         1      1989      1990     1357.5542378646     1716.4230463915     1950.5450113793
     -303.9055627562      304.6339915460         1      1990      1991     1365.7159160390     1688.1137749093     1964.6321608347
     -304.2132366107      307.9065337163         1      1991      1992     1334.8858719898     1706.4134726426     1967.0562088622
     -304.2132366107      307.9065337233         1      1992      1992     1334.8858722527     1706.4134721419     1967.0562086977
     -304.3500582947      309.1519515984         1      1992      1993     1333.7617440054     1704.4017080680     1951.1968408829
     -304.7459060174      314.1460290243         1      1993      1521     1310.0415077828     1705.9524801432     1979.0248365937
     -304.8708677214      317.1484556380         1      1521       559     1307.1263203951     1708.9090077767     1979.2204241098
     -304.6425195749      313.8949882881         1       559      1522     1301.6327584863     1732.8129135819     1961.5631758768
     -304.9928056244      324.7629916905         2       890      1994     1317.8109709835     1688.5990523119     1994.0793831178
     -303.8714794122      302.6180980669         1       310      1682     1422.4272030142     1680.5173031947     1798.4568473976
     -303.8979424538      309.7565716797         1      1682      1682     1423.7576397695     1682.8606004444     1812.7897556162
     -303.8895642068      302.6577732153         1      1682      1995     1420.9272263294     1681.0306602466     1799.9126079684
     -303.9884056684      307.0032964351         1      1995      1996     1410.5177736824     1683.7122502273     1795.7490328433
     -304.0801933476      306.5587438290         1      1996      1996     1374.3036444752     1709.5551270694     1837.4665199723
     -304.0801933476      306.5587438071         1      1996      1685     1374.3036444177     1709.5551274755     1837.4665196541
     -304.0180460850      304.8251080333         1      1687      1997     1385.5720243621     1663.9490867909     1872.1437144914
     -304.3955975030      312.6892158832         1      1997      1998     1378.7254908072     1651.7575438358     1920.8543907368
     -304.5676299531      312.7755250477         1      1998      1999     1373.5425378486     1659.2468120781     1929.3046833931
     -304.2891882041      307.4352308064         1      1999      1999     1398.5301025280     1627.8048079540     1920.9906589772
     -304.3450846739      309.1934102241         1      1999      2000     1370.8572164920     1652.1368238531     1956.9327346126
     -303.9575563394      305.7637409547         1      2000      1690     1375.6030912870     1650.0964020246     1960.8102969513
     -304.9949993013      320.3861365760         2      1690      2001     1398.9845475790     1595.2087583138     1948.2595836076
     -303.9312221735      310.5621292034         1      1268      2002     1414.2267535324     1723.9478672121     1833.9850650306
     -303.8602912777      305.7576367519         1      2002      2003     1458.4742934663     1661.9272053376     1818.7720657057
     -304.0056206116      308.8199020721         1      2003      2004     1433.6831455454     1645.3350368352     1847.2051326286
     -304.0335231369      311.4653040827         1      2004      2005     1410.0401902559     1661.1904505676     1868.8612325738
     -303.9874265590      310.3174955799         1      2005      2006     1395.4393650477     1653.0449353837     1920.4770121761
     -304.5895518733      316.6642728112         2      2006      1703     1322.2041552776     1692.4328465349     1978.7645919993
     -304.9813129010      324.7002805475         2      1703      2007     1307.4165630088     1705.9649842620     2000.5304562191
     -304.3376348868      314.3885332898         1         1      2008     1505.6094442756     1654.1555051053     1695.2830263046
     -304.3076745583      314.0974539173         1      2008      2009     1512.1972882765     1643.0194109802     1683.8874820930
     -304.2498943849      313.6899543803         1      2009      2010     1492.9894462681     1656.6286953055     1708.7335079515
     -304.1692417402      315.5240775427         1      2010      2011     1490.7427746159     1653.9670416504     1747.4964843508
     -304.0907866549      310.7231537764         1      2011      2012     1512.7773027630     1657.6324421654     1711.8942386820
     -303.9192833385      307.6783357825         1      2012      2013     1530.1028717369     1645.3358547941     1700.4836082617
     -304.0354750228      306.2244572132         1      2013      2014     1517.2295789312     1609.6756834400     1779.4801267574
     -304.0454207846      308.3578998269         1      2014      2015     1511.1042455070     1612.3208778330     1792.6727614170
     -304.0507317305      308.1366293873         1      2015      2016     1505.9449313339     1610.9983646050     1796.6949019285
     -303.8224156927      305.4261074234         1      2016      2017     1482.3215557912     1627.3428299310     1784.5469934632
     -303.8149529248      303.7526883117         1      2017      2018     1479.2362819667     1623.0964666575     1791.6900495346
     -303.8316232470      305.4418677548         1      2018      2019     1486.0405067723     1601.4787372567     1788.8091621411
     -303.7752063164      304.0074323425         1      2019      2020     1477.0251146938     1608.6038426504     1782.6375920568
     -303.5103426874      296.6025306352         1      2020      2021     1487.5890386217     1615.3628592420     1792.8400661979
     -303.6215816650      299.7756713300         1      2021      2022     1477.2063563491     1643.3131314629     1799.6247995845
     -303.4802349808      292.7089183252         1      2022      2023     1461.7107707227     1609.4143238091     1862.1593067759
     -303.3052905051      293.2535324201         1      2023      2024     1488.4231620331     1566.1771094051     1858.4722076847
     -303.3255368203      295.8363603566         1      2024      2025     1478.8655180060     1574.9993508406     1873.7616212950
     -303.3188813631      295.3330771764         1      2025      2026     1491.0814192876     1564.1904764855     1859.3667657153
     -303.3786258617      297.6496192215         1      2026      2027     1511.9897487354     1549.0708082872     1853.3439221833
     -303.3187940452      293.6743492317         1      2027      2028     1512.2059077971     1546.9152756507     1851.2557236110
     -303.4214840407      296.2839304835         1      2028      2029     1507.7262808944     1551.6454094933     1830.5776956863
     -303.2475977459      294.8204212144         1      2029      1495     1510.2807760410     1544.2923230937     1832.8569103181
     -304.8910079497      317.5659246795         1      1495      2030     1418.1571673585     1560.8776911499     1931.2313385123
     -303.8031128884      301.6838418401         1      2030      2031     1448.4842169550     1586.8100380883     1892.7119402506
     -304.8025894275      319.4890245107         1      2031      2032     1429.1580715335     1552.6396702858     1954.6471114441
     -304.8185617929      323.1713374752         1      2032      2033     1432.8321397035     1541.3161731714     1963.9002442213
     -304.4762916491      318.6485776134         1         1      2034     1469.5638012691     1681.9707393145     1724.2276987429
     -304.3951762750      315.9221662093         1      2034       769     1473.2215012533     1676.2984081809     1735.1838284734
     -303.3628706567      300.0223934253         1       769      2035     1448.6322248879     1679.4002882004     1791.5043009362
     -303.3771324865      299.4412565402         1      2035      2036     1449.7488505485     1671.1597835342     1796.8897493875
     -303.2640840312      292.8001991897         1      2036      2037     1431.3295570609     1674.4666162176     1806.1579120624
     -303.3650536991      298.5612389531         1      2037      2038     1419.3352239307     1673.5950104756     1814.0139913003
     -303.4830789848      302.9991112329         1      2038      2039     1416.7423990440     1660.5133641659     1839.1578651089
     -303.7593139653      308.3116456152         1      2039      2040     1408.3152232297     1646.4487182451     1852.3505569323
     -303.7582444975      309.2709990900         1      2040      2041     1400.2627366239     1649.9444927680     1872.7146691838
     -303.7430206025      306.8416593038         1      2041      2042     1394.6321023950     1654.9363540303     1873.9346595781
     -303.7713933830      304.6711066468         1      2042      2043     1387.7321958929     1658.1910597308     1877.8253604927
     -303.7542188446      301.5344758502         1      2043      2044     1394.7239077806     1648.9904879781     1873.5931308546
     -303.7542188446      301.5344759300         1      2044      2044     1394.7239079693     1648.9904877545     1873.5931308512
     -303.9321587964      306.4712040318         1      2044      1827     1400.6946140454     1654.6209697268     1862.4647437119
     -304.8727332678      316.6752960537         1      1827      2045     1418.2079888903     1575.7019466213     1939.6916324362
     -304.8729476819      319.1337658309         1      2045       875     1411.3406367096     1578.7103337282     1951.9016723864
     -303.9774607604      314.0573024603         1       206       206     1444.0665174761     1649.2405176420     1826.0545010715
     -304.2097778763      309.1924346485         1       210      2046     1425.6579125423     1666.5708735020     1789.2358551068
     -304.4839611152      316.9471350861         1      2046      2047     1440.7847862057     1655.7535680392     1757.5759869184
     -304.3026881790      322.3033369720         1      2047      2047     1436.9826879970     1684.9558465463     1744.4014295678
     -304.6032859118      324.2751391907         1      2047       213     1436.4204425774     1673.9815046531     1747.7148697430
     -304.6598144939      319.2558419747         1       215      2048     1434.0260540531     1678.0426881269     1681.4802953778
     -304.3439515900      315.1743127389         1         2      2049     1484.0732826759     1669.1977216495     1712.2903240358
     -304.5298752011      315.4898085962         1      2049      2050     1491.3973726068     1644.2332948005     1727.9549210152
     -304.5173420523      314.2025603784         1      2050      2051     1494.9072091321     1637.3472780822     1728.1706933283
     -303.8822121108      308.5721239753         1      2051      2052     1441.5685122921     1682.5784262031     1788.7356450052
     -303.8449648351      307.1669669609         1      2052      2053     1434.7601684732     1681.4419163154     1801.1001683266
     -303.9843441928      312.9876380156         1      2053      2054     1434.1563311622     1671.3862613297     1825.4003607042
     -303.7933524673      305.5126519265         1      2054      2055     1427.0007065571     1680.4188193030     1810.5490909695
     -303.8029776342      306.9792834600         1      2055      2056     1428.5379711886     1679.6498643023     1814.1330405182
     -303.2934287460      304.2745808615         1      2056      2057     1431.0499294458     1696.4812146676     1820.8239485583
     -303.3124850011      305.2810368900         1      2057      2058     1444.3107482106     1707.1673204203     1816.9428792335
     -303.3080395722      304.4876219016         1      2058      2059     1439.4323213426     1709.8190553916     1819.3591148315
     -303.1870799774      296.0091990149         1      2059      2060     1413.5423564476     1696.3059480367     1832.5141004429
     -303.3717089419      302.6250317882         1      2060      2060     1384.0136461259     1693.0140739983     1871.4741976038
     -303.3679683350      296.4665524335         1      2060      2061     1376.8584500095     1687.5589763519     1874.2722456609
     -303.7385817455      301.8599924993         1      2061      2062     1368.8640173331     1695.2357796078     1841.4230669134
     -303.7874305856      302.2905954025         1      2062      2063     1383.9036197062     1673.4432155756     1835.9466297566
     -303.7746521784      300.6912377642         1      2063      2064     1373.0721350842     1681.3666726311     1840.3178205968
     -303.8030399106      305.1037218210         1      2064      2065     1377.3144541980     1683.3801385157     1868.4176336561
     -303.8391784231      305.6710998874         1      2065      2066     1387.9287563513     1666.6558975609     1886.1811862299
     -303.9052776047      307.4099952676         1      2066      2067     1404.9207698936     1650.6826316209     1880.6905058998
     -303.7211814114      304.5909580162         1      2067      2068     1368.6058938967     1672.6381217504     1899.4427133858
     -303.7216124050      302.9154762917         1      2068      2069     1352.1142439147     1684.5474709725     1921.8647516579
     -303.7835818647      302.1039475895         1      2069      2070     1364.8355153339     1657.8979445835     1926.9680728669
     -303.7632499173      301.8103907073         1      2070       854     1365.4542605649     1656.5641266696     1932.5536904096
     -304.2874361404      315.2531320645         1       936       938     1486.5983675165     1679.9218853127     1718.1425883998
     -303.9325325212      309.5824720397         1       937      2071     1471.4764882411     1683.8895817278     1746.7683960616
     -303.9117450938      305.7925013107         1      2071       943     1476.8394841066     1666.4214857402     1741.8443347103
     -303.4485589476      294.2352481521         1       945      2072     1396.8828006750     1669.0426313819     1881.3662968880
     -303.5113189953      294.7056702497         1      2072      2073     1393.3418095728     1669.2183883113     1857.7402134500
     -303.6056197429      297.6878166413         1      2073      2074     1385.5140888419     1678.4248867124     1871.2905430210
     -303.6153058963      303.3038844720         1      2074      2075     1389.8514037473     1671.2611187761     1873.5803102011
     -303.9317946617      306.7107544677         1      2076      2077     1427.1594128862     1583.5712574688     1929.5249692063
     -303.9857913357      308.7219721201         1      2077      2078     1442.0676273249     1575.9734225906     1905.5645854842
     -304.4976318185      316.6852935630         1      2078      2079     1417.0797109719     1573.8531546517     1960.3925638341
     -303.9453623833      311.9648799486         1        51       100     1473.3615023511     1652.1368364319     1792.1195374499
     -304.4737199038      324.3229016688         1       100      2080     1459.5322984687     1651.8736261104     1814.3563721279
     -303.5039571408      304.5548929675         1      2080      2081     1483.2907509846     1611.8434247080     1821.1679451825
     -303.8045414856      307.3144758173         1      2081      2082     1449.5990085295     1606.3114967147     1897.0100424232
     -304.1381836989      313.3761737716         1      2082      2083     1448.3032480731     1581.4303605018     1952.2829698663
     -303.9862648536      312.8428508772         1      2083      2084     1449.9199877393     1563.8013770083     1932.3360404200
     -304.5339111655      318.1648086844         1      2084      2085     1449.7628682433     1544.0505438441     1931.7944561065
     -304.5658729710      320.3738585554         1      2085      2086     1449.8405441461     1522.3376793253     1968.9318237545
     -304.5687007153      320.7329624838         1      2086      2087     1455.0777657539     1515.2472371825     1966.9261718086
     -304.2388858953      321.8074080543         2      2087      2088     1465.8733039261     1503.6059856934     1958.3183575800
     -303.9528633946      317.3667758720         1         1      2089     1446.0250246799     1692.0750501494     1811.6830383017
     -304.0807757709      314.5128612557         1      2089      2090     1425.3384722104     1684.1911220388     1865.1659131696
     -304.1350779026      314.6896227900         1      2090      2091     1409.8544662370     1693.5713152732     1872.1223603540
     -304.1008155088      315.9730371473         1      2091      2092     1414.0297304152     1690.9650421758     1878.9711616814
     -303.4881209430      307.4195589795         1      2092      2093     1430.9102621941     1645.0701876097     1898.0692139190
     -303.5463096924      302.7847368135         1      2093      2094     1431.7471967438     1636.1819759168     1890.7836194220
     -303.0597939158      304.0379573763         1      2094      2095     1462.8910465790     1619.5081266633     1897.2397847367
     -303.8714511992      312.9917408763         1      2095      2096     1407.1446398045     1625.7606531568     1950.2452378826
     -304.0996293774      314.0038209089         1      2096      2097     1386.2785544664     1635.1303705027     1939.8130768644
     -304.0884432783      315.6027711023         1      2097      2098     1386.4984215162     1635.8847312756     1938.5949535241
     -304.0733317985      316.0931110279         1      2098      2099     1400.5582524441     1619.6023147887     1937.2992988463
     -304.4238422871      318.8286432450         1      2099      2100     1442.2851408610     1561.1353220048     1946.0328948803
     -304.3945360188      318.6827862784         1      2100      2101     1447.0675827696     1553.1157545768     1959.2097570487
     -304.3945360188      318.6827863316         1      2101      2101     1447.0675832478     1553.1157540868     1959.2097566989
     -303.9259394839      312.9712564390         1      2101      2102     1450.3813486130     1562.4267334124     1976.9307194986
     -303.8660848784      308.9212516120         1       301      2103     1422.4930840493     1726.9944367497     1780.3155682055
     -303.8514356087      310.1500839609         1      2103      2104     1410.5075381972     1738.0541563864     1788.3455619469
     -304.0232040207      311.2703364509         1      2104      2105     1378.1504578774     1755.8940661801     1814.3502238693
     -303.7876652090      308.2723991748         1      2105      2106     1372.1831533253     1750.5705770583     1856.6110582328
     -303.9011694690      309.5971436931         1      2106      2107     1376.5748821473     1735.2612979772     1874.1932510629
     -303.9056488404      307.0223478523         1      2107      2108     1377.2535790370     1715.7207582750     1891.0221613540
     -303.7669618678      306.5516753464         1      2108      2109     1359.1743638051     1733.4784405823     1903.9855675783
     -303.8121021721      306.7121272829         1      2109      2110     1368.4658387262     1699.2887444485     1918.6782083409
     -303.9056715239      305.3265294135         1      2110      2110     1366.9390887276     1701.6772922887     1907.1771410142
     -303.9611174424      306.7318289789         1      2110      2111     1391.7756799537     1670.7698267922     1928.5474157468
     -304.0605154298      308.8003793885         1      2111      2112     1378.8754296628     1690.9566527178     1932.9964919575
     -304.0992327087      310.9541623354         1      2112      2113     1368.8218722597     1703.7323937265     1955.1759530493
     -304.0741164355      312.2772842380         1      2113      2114     1382.6361028559     1684.8539626490     1943.6799862158
     -303.9497721817      312.7796541167         1      2114      2115     1388.0286799589     1684.4538686662     1953.9943428831
     -303.7967115145      305.6067211181         1      2115      2116     1352.3579887457     1738.3714168654     1913.8175973330
     -303.7689961932      305.5509288449         1      2116      2117     1347.1486120262     1740.8957145904     1933.4854103587
     -304.1261071373      312.2091224893         1      2117      2118     1326.6014632316     1753.8006958524     1978.6598156045
     -303.9820146167      303.9530408035         1      2118      2119     1319.6149728768     1761.3348853826     1978.1828392956
     -304.5614302636      318.3569290517         1      2119      2120     1278.7338394402     1775.1451747433     2004.9407071016
     -304.9410685474      323.3157964270         1      2120      2121     1274.7511339366     1765.7576486794     2024.8854830331
     -304.3102125622      321.0786745964         1      1195      2122     1459.4839970096     1701.3734506445     1773.2909160348
     -304.5446599107      321.7585440870         1      2122      2123     1460.1230781504     1708.7770377550     1772.3630231178
     -304.0498135370      310.7260486996         1      2123      2124     1448.9435615979     1713.8794598912     1772.2902485765
     -303.9920080513      308.7994002186         1      2124      2125     1454.0555010849     1716.2815123577     1762.9234740313
     -304.4257481033      321.2046104832         1      2125      2126     1468.5507191120     1714.1210809435     1756.6911744035
     -303.2335583667      301.7424531516         1      2126      2127     1446.6275778987     1780.1523517397     1802.3323645080
     -303.2398524829      303.5718277757         1      2127      2128     1450.4792860786     1764.7039391168     1787.6979899325
     -303.2009054089      302.7648399632         1      2128      2129     1428.9991276498     1763.4488414088     1820.7756852158
     -304.0572190495      316.6975265013         1      2129      2130     1479.9468548198     1684.9718681131     1828.3611475732
     -303.8207702438      313.6755270462         1      2130      2130     1483.4481424155     1688.3414159228     1800.9753901895
     -303.9359582908      314.5988194023         1      2130      2131     1479.1747400153     1682.6790042223     1800.7475790854
     -304.3997167793      318.8642746000         1      2131      2132     1473.8982093968     1666.0212287875     1758.1318216148
     -304.4933202127      321.4711168710         1      2132      2133     1464.9925380067     1673.0678206612     1750.9765990378
     -304.1937706590      322.2349934174         1      2133      2133     1442.4729960159     1700.4527561397     1753.4981323698
     -304.5203715937      324.6745075851         1      2133      2134     1452.8156071480     1686.8622684498     1751.3513716901
     -304.2932484039      320.1027790962         1      2134      2135     1460.2335940729     1694.0774029224     1740.7977498799
     -304.3871317363      317.8225978438         1      2135      2136     1444.3974191374     1701.6327219675     1769.7890670924
     -304.3621138016      314.1669936137         1      2136      2137     1433.9537892633     1708.2043136381     1791.5538059122
     -303.6576229450      301.6072616466         1      2137      2138     1440.5776147598     1699.6469648731     1807.6507656313
     -303.3217280305      299.0667388090         1      2138      2139     1389.2274477435     1741.3278284024     1885.5506516066
     -303.6946046521      306.1860050996         1      2139      2140     1373.1508950297     1761.5136993080     1904.4673250382
     -303.6701916980      305.1520450750         1      2140      2141     1393.8447124170     1711.7793596691     1884.2422915585
     -303.8385411570      306.2560784672         1      2141      2142     1371.0145024950     1674.3070616072     1899.1476356988
     -304.2765755069      312.3986871452         1      2142      2143     1356.6259895874     1649.9036904334     1965.7503620272
     -304.3548867229      313.9237330362         1      2143      2144     1379.7744237546     1615.3227273681     1947.2112216275
     -304.1139653220      314.6944748968         1      2144      2145     1400.8485441218     1589.7816462063     1916.5924275161
     -304.5187073289      321.3713470153         1      2145      2146     1419.3537052877     1561.4125713048     1971.9251853647
     -304.4934987746      315.0653020090         1      2146      2147     1421.5135143344     1571.3266012932     1923.0212893796
     -304.0924185737      314.7811132141         1      2147      2148     1438.5616242841     1557.1923673148     1928.4698445362
     -303.8459276408      305.5465083574         1      2148      2149     1429.4082887658     1572.8251051154     1936.7062116194
     -304.0292300068      314.0302386883         1      2149      2150     1436.3383541777     1578.1805787028     1927.4776127215
     -304.4687695940      318.2452806237         1      2150      2151     1419.2676682388     1592.6473824615     1919.5940706806
     -304.3148477371      312.6486470860         1      2151      2152     1424.0157334756     1586.6207253830     1906.0576748388
     -304.2490088259      309.3647590910         1      2152      2153     1432.6876972797     1572.3020569044     1890.0636009433
     -304.2326447679      312.1320964806         1      2153      2154     1424.3769936403     1577.4347797483     1895.7859049407
     -304.6625195601      319.5655146368         1      2154      2155     1370.7496666031     1617.0418029599     1924.3700688585
     -304.5982059013      315.6929801382         2      2155      2156     1358.5396574278     1630.1238890001     1933.0121075667
     -304.4141018056      317.6132699921         1         1      2157     1485.5501851726     1673.5884689535     1715.6130018130
     -304.4275006105      319.0263235678         1      2157      2158     1485.9849616528     1671.1957016867     1715.7748124899
     -304.5413081674      323.5695068968         1      2158      2159     1468.7806066366     1676.2605009750     1744.0400473246
     -304.0532846083      316.0718757900         1      2159      2160     1468.1650381907     1702.2767344933     1729.5423312427
     -303.9593272765      312.2491310481         1      2160      2161     1462.3758175717     1701.7129641032     1739.7037322539
     -304.0226932104      317.0687095884         1      2161      2162     1464.0080003585     1693.7408334158     1730.9594398950
     -304.1205392343      323.6342384865         1      2162      2163     1451.6429665343     1697.6092278730     1730.1327158729
     -303.8995277691      315.0254472653         1      2163      2164     1470.4485725601     1684.9921317726     1718.8503651454
     -303.8525995006      314.7960561709         1      2164      2165     1485.6442109348     1661.0169288197     1742.2513383490
     -303.9969373457      317.5959861035         1      2165      2166     1474.0646451686     1661.0288974658     1755.1198351931
     -304.0029649127      317.2137407721         1      2166      2167     1469.9728047593     1653.5369680412     1770.5728611787
     -304.1067465434      318.3222074806         1      2167      2168     1468.9546224657     1645.3256465289     1799.8706313382
     -304.2135104763      318.1470280840         1      2168      2169     1469.4798187375     1640.2197974584     1798.8435673332
     -304.2765071410      321.4118603654         1      2169      2170     1463.4354589761     1650.3968240389     1794.2324897766
     -304.0652060750      312.5157742443         1      2170      2170     1453.2986071259     1652.9093095215     1808.0907832480
     -304.0652060750      312.5157741914         1      2170      2171     1453.2986074361     1652.9093093713     1808.0907826809
     -304.0304214583      310.2335582865         1      2171      2171     1434.1710566382     1663.4131161229     1814.2805336152
     -304.2427851845      316.1308208406         1      2171      2172     1446.6346210395     1649.4763411070     1829.5260763143
     -304.2383162680      316.3609869788         1      2172      2173     1440.8122063368     1655.2474874546     1843.5142926968
     -304.0991823962      313.5597359071         1      2173      2174     1402.7318762226     1698.1672511710     1856.9853929485
     -304.0009367780      309.4753856405         1      2174      2175     1417.7124318829     1680.4544845133     1831.4447503040
     -303.8388355849      303.4345128381         1      2175      2176     1432.9638616703     1682.5973004410     1803.9968743259
     -304.1809235738      310.2299519831         1      2176      2177     1426.6857229239     1654.1332496651     1859.7239183425
     -304.2607213096      311.0707792743         1      2177      2178     1432.0503592675     1630.0875316260     1880.9424929009
     -304.2597881018      309.9291904371         1      2178      2179     1426.0238857638     1609.7543572919     1907.7298438791
     -304.9705429740      323.9299373800         2      2179      2180     1399.8220844657     1588.9700255536     1972.1251410288
     -304.2823435522      318.6756439476         1         1      2181     1472.1870711167     1679.6106419701     1739.5294748521
     -304.6178782401      323.4693619511         1      2181      2182     1455.3786559044     1681.5700423193     1743.6850073829
     -304.2483478849      314.8381794665         1      2182      2183     1439.1940393643     1704.2370891449     1773.6242424847
     -303.5454023036      309.3393263554         1      2183      2184     1405.6855595965     1729.5225447386     1826.6093737743
     -303.6328644959      308.9629628360         1      2184      2185     1381.6768067575     1735.8855969160     1860.3619315981
     -303.6915363404      306.6970740492         1      2185      2186     1394.2697807672     1730.4919858985     1839.9291745784
     -303.6915363404      306.6970741597         1      2186      2186     1394.2697808867     1730.4919856608     1839.9291747070
     -303.7020020019      312.3733378397         1      2186      2187     1394.7411296724     1735.2343684506     1828.0863641894
     -303.6378321898      310.1462101224         1      2187      2188     1376.4830179267     1750.7810112370     1849.4176771185
     -303.5567590718      304.9918704715         1      2188      2189     1367.2632883954     1774.1943555608     1850.0579752050
     -303.6518065164      301.3824251408         1      2189      2190     1365.9097451011     1768.3821616243     1856.6768080198
     -303.3733048466      299.5365258820         1      2190      2191     1390.7738681158     1748.1798510556     1809.9551766799
     -303.4763143883      300.5009857868         1      2191      2192     1389.2805527901     1748.0812194056     1827.6535795361
     -303.3621912898      300.2597633739         1      2192      2193     1375.6921376652     1760.8541146673     1824.6882480233
     -303.3507694299      301.0971824486         1      2193      2194     1385.4121036423     1747.5950441511     1811.1523527666
     -303.3664680123      297.8746819194         1      2194      2195     1387.7843574707     1740.1103690758     1795.7211239239
     -303.4991294493      300.2830773246         1      2195      2196     1389.8039370693     1729.3775489323     1784.3849237790
     -303.3820517115      303.7836746127         1      2196      2197     1399.1378547223     1715.4794416399     1796.4314045277
     -303.4176233345      298.1915991356         1      2197      2198     1376.9178521363     1728.6557100060     1821.1535708314
     -303.2582149551      293.8236047529         1      2198      2199     1395.6732602232     1681.7750475207     1857.8605711553
     -303.2681181075      292.5514406672         1      2199      2200     1372.9867564613     1707.5660421085     1873.2366370238
     -303.3103793819      293.0423610111         1      2200      2201     1384.3663007052     1689.4356300046     1869.8165929132
     -303.3098828358      294.1673823046         1      2201      2201     1382.2111165714     1694.3159539474     1867.6147976769
     -303.7742074939      302.2921205006         1      2201      1993     1380.7170901265     1666.1547061788     1918.6170925524
     -304.7459060174      314.1460290632         1      1993       559     1310.0415075411     1705.9524805440     1979.0248363830
     -304.5244676373      313.2351098623         1      1518      2202     1319.9887585941     1705.4957599237     1957.6564105420
     -304.4212710317      311.5968235445         1      2202      2203     1329.8323635643     1688.7830593364     1961.0732291988
     -304.7250602313      318.8637706573         1      2203      2204     1332.8920194716     1678.0806987157     1956.6483600902
     -304.7250602313      318.8637706822         1      2204      2204     1332.8920199045     1678.0806983406     1956.6483592401
     -304.7602202903      319.1308221972         2      2204      2205     1330.7422634178     1679.4637058128     1960.1213672168
     -303.9399002322      312.8962325679         1         1      1353     1459.3641641739     1678.4394374960     1792.1077362232
     -304.3451692003      317.7946227097         1      1354      2206     1394.6302702367     1690.3726284406     1789.7567600968
     -304.3595286348      321.7163984342         1         2      2207     1449.2066589264     1691.6296026719     1711.1034840451
     -303.6464130106      306.6254506193         1      2207      2208     1517.1347539905     1624.4244984713     1711.7731319613
     -303.8441700327      308.8591484846         1      2208      2209     1521.1352055013     1581.5473108678     1716.6992524219
     -304.2394773159      314.7905501412         1      2209      2210     1463.1829355360     1635.9917847088     1716.9859253066
     -304.0831744171      312.1529495110         1      2210      2211     1450.1696987104     1657.9284524154     1723.5628300180
     -304.0869015524      314.5890210339         1      2211      2212     1405.4384471681     1685.9175445101     1807.2071457825
     -304.1367015002      313.2682335011         1      2212      2213     1417.8049514387     1681.8268295728     1776.5947050467
     -303.9945533449      310.0709665077         1      2213      2214     1416.5037114032     1691.5403434989     1743.8699313296
     -304.1701196044      311.3037220054         1      2214      2215     1419.0081861101     1688.3403203881     1748.9428853281
     -304.1851290501      310.7115057768         1      2215      2216     1406.0368647642     1657.7818521801     1787.2283572679
     -304.1958868777      311.2723236254         1      2216      2217     1413.7385546240     1643.8286603141     1785.8137935962
     -303.6784965999      306.0314267767         1      2217      2218     1469.4485451250     1631.5810690558     1751.1048628329
     -304.0668999110      307.4679947642         1      2218      2219     1489.5364351039     1597.3812339529     1764.1843438663
     -304.0804226480      312.1108166583         1      2219      2220     1486.8092483466     1610.5394418364     1751.0194603264
     -304.3279101131      316.6722271151         1      2220      2221     1447.4786065163     1663.6508865461     1723.7714396100
     -304.1630591819      317.1588926558         1      2221      2222     1449.3772513388     1672.4635870590     1717.5184565680
     -304.5224316028      318.6011741349         1      2222      2223     1448.0009918446     1663.4927182895     1691.5434122204
     -304.0826073151      316.0815817718         1      2223      2223     1477.1487199610     1660.0295268350     1688.2467886830
     -303.3074138696      297.8867269995         1         1      2224     1468.3975197851     1625.6560624271     1832.4703547023
     -303.2832429670      294.4026782156         1      2224      2225     1469.7566179575     1613.4759980064     1837.2376842474
     -303.8059864968      302.5311127002         1      2225      2226     1361.8971080559     1684.5171417855     1917.5047987741
     -303.8871742109      311.1015678136         1      2226      2227     1363.9807070327     1664.8830584828     1970.1865035001
     -303.8855955228      301.7569670187         1      2227      2228     1369.5096268189     1670.8160604043     1941.7167363976
     -303.8934153093      301.6457060483         1      2228      2229     1377.3425768343     1673.5069136087     1917.0345523461
     -303.8667177490      298.5967082430         1      2229      2230     1372.9931462881     1653.4444285152     1908.0294899914
     -304.5208842043      316.3676161049         1      2230      1850     1338.0386388655     1687.9271902678     1980.3055131528
     -305.0077139395      321.6995406980         2      1850       743     1363.4111649386     1646.6768339915     1987.8058849839
     -305.0024908960      322.0520729511         2       743      2231     1363.6885368924     1646.7438706542     1990.3895589198
     -304.1136905028      312.2502992132         1         1       963     1411.2226248463     1724.5149765173     1799.5077395484
     -303.7431384220      307.5120476737         1       963      2232     1401.6053048070     1729.3367253275     1838.4397679999
     -303.7527594385      309.4663454212         1      2232      2233     1400.2811111937     1741.0499861512     1826.5327005832
     -304.5127366173      323.0555228005         1      2234      2235     1344.3989174360     1747.2915554002     1905.7177296421
     -304.1998028130      315.1243503937         1      2235      2236     1341.0514464070     1751.4840735586     1916.2073472776
     -304.1150468204      311.2899774742         1      2236      2237     1320.5301392963     1762.5226914021     1950.3861211888
     -304.0111758907      308.8481074573         1      2237      2238     1333.4909684311     1751.5540548600     1933.8535609929
     -303.4404408127      299.4330963430         1      2238      2239     1401.5169588652     1684.3797830245     1901.9127069732
     -303.6347448621      304.7179793985         1      2239      2240     1381.5380374496     1703.4343063773     1908.2133684821
     -304.2226883590      314.6396009234         1      2240      2241     1367.7751831611     1704.3436254584     1882.5096157278
     -304.1973016131      317.6104775897         1      2241      2242     1366.3166456484     1694.5973924919     1860.7538073353
     -304.3147128802      316.2511287794         1      2242      1502     1396.5395327075     1672.4060655200     1808.5916361021
     -304.1969193939      315.5371882658         1         1      2243     1458.4797298391     1679.7598408885     1786.8910652516
     -304.3241443898      321.7009144407         1      2243      2244     1476.9907061679     1671.4830389916     1763.5912172052
     -303.6805557369      311.1092657687         1      2244      2245     1467.5758606095     1660.5981462910     1782.7690547845
     -303.7815763337      311.1338017337         1      2245      2246     1471.6150114306     1649.1549416580     1776.5824186095
     -303.3592286207      302.3984006733         1      2246      2247     1466.6176666496     1655.0751540307     1796.4104890694
     -303.4271205661      298.8793832839         1      2247      2248     1461.8941219663     1647.9210148082     1802.1119653569
     -303.3194681751      300.3733544212         1      2248      2249     1453.0090332583     1663.8704694910     1829.6780176792
     -303.0476357614      291.9426199057         1      2249      2250     1421.2076118131     1665.0339417679     1894.4575307140
     -304.0584558140      308.0353381760         1      2250      2251     1367.1095595170     1671.8967370821     1937.7779211152
     -304.2682089992      307.1960970468         1      2251      2252     1345.9906992979     1689.3011864593     1916.8646762701
     -304.1561215101      304.6902083790         1      2252      2253     1351.5899152368     1685.5590648225     1908.5651768217
     -304.1561215101      304.6902083822         1      2253      2253     1351.5899150976     1685.5590651293     1908.5651766537
     -304.1756075818      305.2604046340         1      2253      2254     1342.1164235872     1702.3643398478     1921.9907172205
     -304.3266458862      310.1289948005         1      2254      2255     1338.3082459167     1703.4762119328     1916.5697157193
     -304.3540119098      311.6652714625         1      2255      2256     1322.0366501794     1725.2940546819     1942.9201100897
     -303.7550157098      299.5805546709         1         2      2257     1484.4972077339     1666.2793281513     1701.9495258596
     -303.5252193386      301.4162676722         1      2257      2258     1517.2959167670     1622.9990202130     1707.5051667677
     -303.6719371244      300.5849871277         1      2258      2259     1465.9927784960     1640.7084164994     1752.3697417946
     -303.7197644101      303.3526996248         1      2259      2260     1475.2612031303     1635.9744557614     1735.5697140950
     -304.4076316434      316.3098296536         1      2260      2261     1466.2746994902     1619.8115101114     1760.6795736569
     -304.5545796472      320.9447288016         1      2261       507     1431.8211608800     1671.1953232107     1736.1728717732
     -304.2694977357      315.2262631600         1       507      1354     1427.9833553063     1708.6522330934     1734.3073627452
     -304.3045161462      319.8952162463         1      1354      1354     1417.7924888686     1695.6063652076     1766.7236175184
     -304.9976850825      323.8084994145         2       460      2262     1350.6758958933     1654.1305208515     1985.3087302538
     -303.9062937592      306.5741955583         1         2      2263     1454.9018714507     1672.6303693835     1792.3072759813
     -304.1900429340      312.6047175267         1      2263      2264     1421.6828733708     1733.2654566003     1763.1337834298
     -304.1925423756      313.1800966237         1      2264      1114     1408.2696416466     1742.6518606795     1757.9871771043
     -304.3959215715      321.0660446789         1      1114      2265     1391.5917323145     1733.4786509303     1763.1491471507
     -304.5615750206      321.9754727938         1      2265      2266     1397.4595668342     1723.1667072458     1768.2500094391
     -304.0698115719      310.5959635682         1      2266      2267     1393.9625053018     1731.6288094477     1793.1532526752
     -304.0612529425      308.0975646011         1      2267      2268     1392.7550847558     1722.6356260148     1792.8512941182
     -304.4384101847      316.1925545635         1      2268      2242     1382.4490336448     1688.3572093916     1799.6655487154
     -304.4057368905      315.2683603238         2         1      2269     1409.8612045862     1753.3209606743     1759.7969883618
     -304.2646169422      313.0301355731         1      2269      2270     1390.2049486148     1759.7085743406     1780.3933301347
     -303.8008567582      310.6680482901         1      2270      2271     1366.0332551813     1764.5959305431     1814.7800809906
     -303.7153174887      307.8050046171         1      2271      2272     1368.9189493565     1765.4624195689     1828.8932378537
     -303.7027194734      306.9383066620         1      2272      2273     1391.7325194001     1744.4895418800     1818.8215438874
     -303.6093344850      305.9385858775         1      2273       577     1380.3290547190     1733.1118998369     1860.9977263377
     -303.7071681610      304.3145789846         1       577      2274     1362.2972553506     1761.5366530606     1856.4118558511
     -303.8186236287      304.1164426713         1      2274      2275     1354.7937691786     1760.8145110821     1862.5560163029
     -303.7068916762      301.0617041466         1      2275      2275     1378.7835645418     1743.3488811076     1838.9834379462
     -303.7068916762      301.0617040883         1      2275      2276     1378.7835647258     1743.3488809809     1838.9834378312
     -304.0942712550      308.9756747267         1      2276      2277     1408.5187102388     1684.6902415107     1850.6028326079
     -303.5967389176      305.4888367927         1      2277      2278     1393.1804799438     1702.4356910975     1876.6353025198
     -303.5957522505      303.6591160685         1      2278      2279     1406.0797635418     1687.1230597455     1894.6224924489
     -303.8715981132      305.9263547636         1      2279      2280     1443.8026045961     1641.0602367164     1889.5129166420
     -303.8168182197      307.7580492490         1      2280      2281     1394.2992826961     1673.8278126427     1954.6119760376
     -304.1701151428      315.9534789188         1      2281      2282     1363.0977195284     1661.5363452459     2004.9232387534
     -304.2180537825      314.8292613125         1      2282      2283     1368.1538050615     1645.4855938196     1985.5475477273
     -304.4671887746      319.6934149441         1      2283      2284     1364.0064478971     1634.5717483123     1996.7550826826
     -304.1756826379      315.5424707522         1      2284      2285     1373.2199552952     1638.4205420439     1965.8597558279
     -304.2416607335      321.6504782634         1      2285      2286     1370.4956677304     1635.1882325243     2004.0231025239
     -304.4595089553      323.8315442155         2      2286       585     1371.4335913200     1638.5830182287     2006.4206049590
     -304.9974655064      323.7930489650         2       585      2287     1372.0826818673     1631.0359811174     1983.5859299237
     -303.8575808664      309.2494428565         1       721       721     1400.3625206460     1717.0762667864     1818.9782146906
     -304.0733536586      313.3904629511         1       721      2288     1391.9915264311     1716.8444131823     1828.5436126173
     -304.1767519642      317.4578885705         1      2288      2289     1378.8757115767     1724.7368618479     1850.0639906476
     -304.0327586790      308.3114565146         1      2289      2290     1422.1625220766     1693.2803696530     1783.4604093525
     -303.9553423944      307.8870714099         1      2290      2291     1424.8667613513     1667.6799877298     1793.4376913621
     -304.0769234751      312.5644011667         1      2291      2292     1455.6730664273     1651.6557417910     1771.8797390968
     -303.9008031983      308.4972435015         1      2292      2293     1475.1650536093     1620.4135249226     1770.3487055352
     -303.7214134836      304.7187633160         1      2293      2294     1468.6425236280     1629.1421604122     1791.5858279059
     -303.5941315009      301.9024726468         1      2294      2295     1459.2334457443     1639.0964447934     1788.2202537281
     -303.5939221693      301.6766533968         1      2295      2296     1458.1842224236     1640.7911894770     1783.8216010373
     -303.6180422199      302.2466352673         1      2296      2296     1455.4832731942     1647.2626274961     1772.1462912303
     -303.5568860117      303.2973757753         1      2296      2297     1467.0560033744     1627.4919671739     1787.8995765963
     -303.5702042376      299.6567765992         1      2297      2298     1474.8635240781     1627.4817193124     1783.2449988513
     -303.5749286760      298.8490072288         1      2298      2299     1468.2701765097     1634.9130821192     1784.8389686177
     -303.5878987016      297.2853989024         1      2299      2299     1465.3975088974     1624.9672703368     1792.1455554525
     -303.5881819623      296.9075826913         1      2299      2300     1459.1273918236     1633.8141319322     1793.4942361825
     -303.5229412785      293.6805669050         1      2300      2301     1467.3847447638     1612.9543298736     1793.6007172120
     -303.5511218958      300.2757106079         1      2301      2302     1448.0143066919     1640.5136708492     1816.0528309906
     -303.6170439540      301.5084150887         1      2302      2303     1458.5764068573     1633.7568155616     1804.4254387849
     -303.6049400666      301.8833315388         1      2303      2304     1461.9813334604     1627.8972598977     1806.8311005124
     -303.6049400666      301.8833315103         1      2304      2304     1461.9813332703     1627.8972600244     1806.8311007154
     -303.6162437838      304.6138577983         1      2304      2305     1467.2989303631     1627.0032569300     1802.6343520864
     -303.7475449813      303.7888773343         1      2305      2306     1499.0833332602     1592.0079481834     1801.5901428226
     -303.7448598837      302.3148419087         1      2306      2307     1503.1547262683     1582.7341014594     1795.7427876664
     -303.7642711679      302.0664934448         1      2307      2308     1501.5841928952     1583.8337266249     1781.3637423584
     -303.7389145931      304.6527862922         1      2308      2309     1507.7718440581     1587.9336781467     1790.6496349859
     -303.9571129411      309.2297359956         1      2309      2310     1488.0808277100     1613.8909326520     1780.4562617170
     -303.8204305482      308.9974353263         1      2310      2311     1497.6572983039     1608.6890253009     1779.7112008435
     -303.9003757186      310.7451667998         1      2311      2311     1507.2997703279     1609.7876354629     1769.0311304553
     -303.9003757186      310.7451667978         1      2311      2312     1507.2997703137     1609.7876352908     1769.0311307313
     -303.8563820595      311.6406392172         1      2312      2313     1500.7513489454     1610.3514835662     1776.1290858161
     -303.8563820595      311.6406392000         1      2313      2313     1500.7513486757     1610.3514836764     1776.1290862243
     -303.8621761642      307.2029915529         1      2313      2314     1490.9334666382     1603.5886581430     1780.1444604485
     -303.9078061178      308.9608806735         1      2314      2315     1484.7907098248     1606.3012686737     1789.2666396602
     -303.8749826997      307.1616995390         1      2315      2316     1495.8962875353     1593.6971692795     1794.7024762598
     -303.8892803865      301.9581054015         1      2316      2317     1516.7987516850     1569.3782483994     1787.4545379353
     -304.3787302083      314.0543804210         1      2317      2318     1471.7536648161     1549.4493682327     1880.5572548825
     -304.1391836132      311.3148225956         1      2318      2319     1455.3784119977     1553.2533707894     1912.1980622285
     -304.3825586198      313.4328099757         1      2319      2320     1445.0591375178     1549.9784628871     1926.2650522162
     -304.8871594313      321.4849074421         1      2320      2321     1439.0114613557     1544.6546861310     1953.7141575236
     -304.3850292399      318.1472885932         1      2321      2322     1447.7470709172     1538.8059760791     1974.5670442612
     -304.5363548028      318.2405601581         1      2322      2323     1434.7285213119     1545.7524928241     1968.2722277422
     -304.5343458478      318.2147942497         1      2323      2324     1435.0206057458     1545.9584292975     1967.6766751735
     -304.7723172569      322.7430453483         1      2324      2325     1444.5669364565     1536.9019692241     1968.9184742288
     -304.5313820190      321.9211603074         1      2325      2326     1460.7244498378     1523.1655538871     1979.5395741946
     -304.8849974537      323.6101048775         1      2326      2326     1443.4787847183     1537.6583726499     1975.7377447014
     -303.5977801598      307.2098306409         1       183      2327     1473.4854359941     1667.6857489824     1815.1425460727
     -303.7399813364      307.9680238850         1      2327      2328     1468.1197527705     1641.9845544258     1841.9229327505
     -303.8913375980      309.7643987459         1      2328      2329     1457.7740141698     1630.0582776021     1852.0711570492
     -303.9185042258      311.1690461031         1      2329      2330     1454.9630466481     1613.7327915471     1871.8136892628
     -304.0662172646      312.9434419838         1      2330      2331     1446.2345407729     1617.6070291524     1878.8001385015
     -304.1406968253      310.6308722148         1      2331      2332     1441.8260353141     1600.2127881325     1880.6259604000
     -304.0571972454      305.7032280340         1      2332      2333     1457.5671364299     1584.8247989928     1868.0620322763
     -303.9658246512      306.5314292453         1      2333      2334     1455.8732641166     1589.1089162672     1873.4798838676
     -303.7266728966      306.7064457564         1      2334       108     1468.9399653039     1572.7693969392     1866.2312895863
     -304.4294207517      313.6065782341         1      1535       463     1405.6933062387     1722.2421753371     1820.8997892149
     -303.7453014253      305.4619346478         1       463      2335     1405.8146677376     1744.3163294405     1799.7951795408
     -303.9651127910      304.1449990654         1      2335      2336     1423.6927804996     1703.4765937675     1776.0718489459
     -303.8990662373      303.3955705209         1      2336      2337     1423.3815101444     1718.4533107505     1759.1423416079
     -303.8447500330      303.2277077287         1      2337      2338     1411.7224691293     1730.9558422587     1768.9554056725
     -303.8373924736      305.2468417774         1      2338      2339     1404.5434370915     1734.6854963616     1785.2792274505
     -303.9359700039      307.0254082434         1      2339      2340     1405.5413899930     1719.2251258083     1817.0471007712
     -303.8156872555      301.1367391711         1      2340      2341     1406.5363894366     1714.5166067933     1799.1288771430
     -304.0166711924      304.8130970193         1      2341      2342     1422.6134068568     1705.5015980095     1772.6906193686
     -304.0800000995      302.2751946769         1      2342      2343     1431.1795032653     1690.4943223916     1771.2739192070
     -303.8371775839      305.0234795826         1      2344      2345     1431.3468522745     1685.5788993171     1744.4559274213
     -304.7030796780      320.9276778882         1      2345      2346     1411.4970907201     1668.6852633212     1754.2545309248
     -304.7303444160      322.3474318590         1      2346      2347     1384.4951960120     1703.9678032244     1783.9789345657
     -303.9828218138      311.9660718071         1       115      2348     1426.9322593269     1696.7017953601     1795.5123119472
     -303.9600768977      310.8020471772         1      2348      2349     1426.7408574000     1695.9849680443     1801.6452722957
     -303.8086401154      304.0458884747         1      2349      2350     1404.5023384410     1686.1062647381     1851.0622474105
     -303.8120127886      302.8673547222         1      2350      2351     1402.0709077530     1681.1494973697     1856.4242788812
     -303.9014757291      308.7879732774         1      2351      2352     1386.7026913510     1696.0799627881     1862.0162017593
     -303.8911442095      307.8349389217         1      2352      2353     1405.0740975944     1667.9158669189     1859.8602835862
     -303.9212338915      309.8081227618         1      2353      2354     1407.7405323543     1667.1532982707     1860.7688239421
     -303.8114624674      305.7853588135         1      2354      2355     1395.0043546261     1666.6592949576     1890.3429986343
     -303.8114624674      305.7853588407         1      2355      2355     1395.0043544167     1666.6592950600     1890.3429988263
     -303.7698465359      306.3010773192         1      2355      2356     1414.4454609524     1660.3706266968     1865.8972362184
     -303.7692842623      302.4835976516         1      2356      2357     1420.0679073857     1659.1351912499     1853.1361136132
     -304.0171360601      304.1834696028         1      2357      2358     1431.1817439004     1652.3972676038     1821.7442818978
     -304.0212837061      307.6464049927         1      2358      2359     1428.8052619102     1655.5811785495     1819.0714433918
     -304.0078454492      305.3105307133         1      2359      2360     1428.5388972972     1650.1283034845     1825.3739425256
     -303.9918847577      307.3778748867         1      2360      2361     1423.5739870298     1641.8553402554     1847.5489816809
     -303.9920058497      306.2122214893         1      2361      1035     1417.3410898420     1638.9922046025     1864.6266967574
     -304.1622809260      308.6766443337         1      1035      2362     1409.6391432524     1613.7282673256     1909.5715043617
     -304.1622809260      308.6766443791         1      2362      2362     1409.6391433039     1613.7282672124     1909.5715046619
     -304.1892773132      310.3825930741         1      2362      2363     1416.7964232874     1604.6302776198     1916.1676067782
     -304.5832670066      315.5381350474         1      2363      2364     1441.2126408218     1568.7861459892     1910.9621894612
     -304.5824304350      311.4464461149         1      2364      2365     1445.8529809042     1550.5193556502     1935.8339628257
     -304.7029941658      317.4321260328         1      2365      2366     1489.3692451399     1509.0283551655     1956.4143743215
     -304.6886597484      313.9753416696         1      2366      2366     1470.3632540675     1529.2391633573     1915.2914132533
     -304.3362271517      319.8189105103         1         1      2367     1455.7266935019     1695.7100917473     1757.1193850802
     -304.5663057343      323.9283347755         1      2367      2368     1440.6589340058     1692.3635440012     1769.6821094420
     -303.9757129946      315.3889735936         1      2368      2369     1419.7305231023     1709.6134628697     1822.7066293034
     -303.9588664464      311.1626092545         1      2369      2370     1383.6688480195     1715.6895070129     1880.2858055647
     -304.4390434808      318.4081175635         1      2370      2371     1353.0985599488     1742.6225628381     1899.9163041581
     -304.4730398172      318.3424606872         1      2371      2372     1338.3541908040     1760.2494589876     1896.3380351739
     -303.4217979713      303.5838974197         1      2372      2373     1378.2764814000     1716.8328514833     1899.2177204486
     -303.5831560989      309.8144832578         1      2373      2374     1387.3795978990     1698.2821386646     1870.3875349160
     -303.7954197911      309.0570843848         1      2374      2375     1383.2500079923     1700.9741864172     1871.9716259746
     -303.8059491147      306.2985154440         1      2375      2375     1394.5032909920     1703.9643479229     1852.1911793804
     -303.6881062217      306.4067449549         1      2375      2376     1398.0673464428     1685.7214082202     1873.6342655392
     -303.8579839029      310.3737651907         1      2376      2377     1408.5342794416     1670.1583419919     1879.4862022751
     -303.7169085465      309.0184699237         1      2377      2378     1417.1726158145     1671.3456227731     1868.6281485532
     -303.6785687734      306.7017192156         1      2378      2379     1417.0348042041     1674.3747501712     1865.5995946687
     -304.0745353468      309.4327702135         1      2379      2380     1421.4639105028     1656.8870838996     1834.9843395899
     -304.4634543016      316.4494794568         1      2380      2381     1435.1651758867     1636.7234977079     1803.3115254810
     -304.2715895319      322.9523338491         1      2381      2382     1433.3503215871     1668.6778512309     1755.5512481193
     -304.2629825272      319.6340045290         1      2382      2383     1436.6286170177     1665.4763672798     1789.4028404874
     -304.0733150968      318.8157250642         1      2383      2384     1458.4684806264     1646.9306481083     1767.6487056056
     -303.7720689415      312.4336009260         1      2384      2385     1446.0979554362     1671.3827351912     1757.4958839623
     -303.8339734554      311.2480011453         1      2385      2386     1427.4647758213     1695.0379310844     1728.3388849628
     -304.0570707972      317.3821319158         1      2386      2387     1420.7076484915     1689.9618722638     1740.7589469943
     -304.3335069247      323.0863771887         1      2387      2388     1404.0894505707     1698.2861131417     1751.4714063698
     -304.3317932861      322.9202865907         1      2388      2389     1404.6733132807     1700.4023494187     1748.6776829121
     -304.3152616766      319.3987906024         1      2389      2390     1409.1300877396     1688.2137354054     1759.2003056097
     -304.1855399896      319.4057151986         1      2390      2391     1418.8537747463     1660.3779440267     1792.3911785487
     -303.9980707097      322.2473825122         1      2391      2392     1431.0850107789     1645.8672669317     1799.7063874372
     -304.4448019910      322.4112259255         1      2392      2393     1412.6911802611     1672.5383346429     1801.7991885331
     -304.1792130376      316.2099671048         1      2393      2394     1421.9096279546     1676.4837147253     1780.2220173263
     -303.7450177165      304.0774665175         1      2394      2395     1403.3675303284     1700.2295162052     1781.4101927380
     -303.6620512650      304.4273839601         1      2395      2396     1397.3174250444     1718.4666379527     1775.2963070817
     -303.6197438161      306.8336045715         1      2396      2397     1397.6693048638     1722.0769210635     1778.1561267801
     -303.4990772288      303.2688070081         1      2397      2398     1406.8285898442     1689.9693318403     1795.5525422093
     -303.4806460860      298.8181000940         1      2398      2399     1402.4284318092     1683.6561668213     1815.1350811164
     -303.5257295362      298.9844895889         1      2399      2400     1397.8259128392     1672.6906645646     1846.6953086190
     -303.4993189766      297.0622372794         1      2400      2401     1401.9559011577     1657.5731599662     1866.2550612487
     -303.5752078863      294.4763900269         1      2401      2402     1426.8864468439     1609.5936923468     1895.5332118951
     -303.8902604627      304.2329211713         1      2402      2403     1426.0159605348     1616.4182223352     1889.0051484561
     -304.1291699978      307.4477325499         1      2403      2404     1414.6410290398     1615.0266407853     1907.1496441857
     -304.0337220148      309.2805024783         1      2404      2405     1459.3623968868     1537.5902143635     1908.4397454618
     -304.5612049554      319.3748415368         1      2405      2406     1451.1651958968     1527.3507501912     1908.0986733439
     -304.3303376688      317.6270534873         1      2406      2407     1462.1451578786     1513.4722670186     1930.7646863695
     -304.1717754585      311.9547637895         1      2407      2408     1459.4888645373     1518.0019257786     1944.6751780750
     -303.9478968134      314.9260945675         1      1802      2409     1455.3150804781     1718.2691318990     1755.2724811336
     -304.2075333076      316.1055315358         1      2409      2410     1463.2469503906     1715.5437609913     1729.4028936370
     -304.3492409896      318.4758275617         1      2410      2411     1465.4709134980     1702.8933229119     1735.2931485385
     -304.6038414093      320.7794908522         1      2411      2412     1467.3271346237     1701.0722383127     1721.3984577332
     -304.5955426517      322.5513233829         1      2412      2413     1485.5528610249     1690.0529253035     1701.6974492427
     -304.6185380038      322.8145475633         1      2413      2414     1485.1445491494     1687.4485974501     1708.5733690586
     -304.0093964526      316.9001498251         1         1      1856     1485.0133174484     1697.5393464857     1717.5939068011
     -304.6188079564      322.8192907344         1      1856      2415     1505.1464830089     1668.7823353791     1703.7692927862
     -303.9470968496      310.4597883207         1       301       301     1434.7017458035     1666.0247682893     1831.0610818654
     -304.0263381946      307.2003023133         1       301      2416     1427.3623110778     1673.9883947880     1824.3672572409
     -304.0381975828      305.5653105526         1      2416      2417     1407.7767773208     1697.2892972854     1827.5667290026
     -303.9709950073      303.4599112134         1      2417      2418     1418.2293891593     1682.3343484521     1838.3431218197
     -304.1095357028      309.8798081944         1      2418       418     1459.3427033160     1622.1232021087     1852.0439528073
     -303.9546467438      303.1635892605         1       302      2419     1466.4535701849     1604.7978679721     1860.0221727368
     -304.2497199713      312.0036722919         1      2419      2420     1505.9965872798     1555.0168889981     1898.0460104600
     -303.7367283800      302.0535362319         1      2420      2421     1474.0158211527     1604.4823725298     1881.5482790059
     -304.0231793407      310.1002073758         1      2421      2422     1502.4273334409     1563.9568341257     1924.9657303516
     -303.6832211445      300.0966317161         1      2422      2423     1460.2128911320     1616.5237839014     1889.0685833661
     -303.4173291502      301.1840510364         1      2423      2424     1472.7525616985     1598.1606826514     1887.7952922103
     -303.4031186384      299.9040270723         1      2424      2425     1466.2285989289     1601.8190102849     1886.4518071851
     -303.4713784491      298.7124708370         1      2425      2426     1462.2370517103     1605.5897828489     1899.6049736049
     -303.5165844036      301.6938137793         1      2426      2427     1462.4974083038     1621.6156542636     1874.0412884948
     -304.4354430831      309.6804417680         1      2427      1216     1435.4639568175     1607.2562841954     1899.8300001508
     -304.6988898606      314.9945005508         1      1216      2428     1407.8191281849     1605.7339123441     1941.2377598659
     -304.8557344850      320.3538173597         1      2428       541     1407.1843313495     1582.2353330521     1977.2313702500
     -304.0077922660      315.7469338561         1       541       541     1423.5535283719     1587.5036813491     1984.9135854133
     -304.4147466095      314.3599441939         1       541      2429     1399.9376628358     1597.7548620529     1954.7247034728
     -304.2779562610      317.3994290367         1      2429      2430     1406.5020098329     1595.0851798600     1958.5583729372
     -304.2361245549      313.8791578633         1      2430      2431     1404.2273450122     1600.4132672954     1949.1325838647
     -304.1403090459      315.2837411490         1      2431      2432     1396.2725471640     1598.9051266002     1948.8905923642
     -304.0086454478      315.1452378264         1      2432      2433     1388.0037562296     1608.5308320200     1975.7083064249
     -304.4333442936      319.7632480187         1      2433      2434     1366.3486581327     1624.9112713992     1979.0516104017
     -303.6275963118      303.8561380151         1       301      2435     1422.7230994036     1688.9875800670     1857.0974422795
     -303.6238707710      300.2782291497         1      2435      2436     1418.1021432491     1694.4493436828     1854.3848476788
     -303.3941314626      300.8744242317         1      2436      2436     1429.0163832802     1702.2161675710     1837.7693923863
     -303.5450743830      302.1690139307         1      2436      2437     1399.4694052122     1713.6819180519     1865.5370611880
     -303.7548455406      304.1191704836         1      2437      2438     1390.9750794384     1723.5336096146     1888.5401884331
     -303.7530364292      303.7034648421         1      2438      2439     1398.4219848092     1721.3244091255     1871.8941241433
     -303.6507887169      302.5135325044         1      2439      2440     1409.8990292395     1696.1931069015     1869.4383136573
     -303.3998101720      301.4054365135         1      2440      2441     1399.2073785130     1705.0762085254     1880.7234345170
     -303.4387663073      304.0889214908         1      2441      2442     1389.6045940766     1711.6096285342     1878.3813875133
     -303.4298730773      306.3971824053         1      2442      2443     1380.2968236227     1721.5683184294     1869.3591743289
     -303.4038431065      302.7011155472         1      2443      2444     1379.5142754246     1725.6230198870     1865.8736635327
     -303.6727064936      303.9441182011         1      2444      2445     1401.3784340806     1703.7796028593     1856.9612366336
     -303.4509701172      304.5448764228         1      2445      2445     1408.6408868191     1683.1176116312     1887.8211494318
     -303.5036138163      301.8438416229         1      2445      2446     1430.0160638919     1665.8936249536     1889.5990790551
     -303.5282570758      300.0047232160         1      2446      2447     1427.9466087747     1662.6842704258     1895.3092046317
     -303.5271031738      300.6431092557         1      2447      2448     1423.7537748687     1663.2586564504     1905.0970823560
     -303.4970636958      294.4796376916         1      2449      2449     1384.5823839200     1699.9557821258     1892.7172854447
     -303.6565947587      301.7430408586         1      2449      2450     1365.2731569198     1707.8061158964     1920.7259602043
     -303.4179360603      295.2590391390         1      2450      2451     1386.4394513072     1714.4439187895     1860.3389996286
     -303.4880454909      298.9945364462         1      2451      2452     1376.8424120769     1711.9081407942     1882.4045176974
     -303.4899594263      302.3024975360         1      2452      2453     1354.0676504395     1733.0882876378     1888.9090414410
     -303.7248655069      308.1321298344         1      2453      2454     1358.2118191179     1674.1730001062     1952.3152776070
     -304.0424894554      315.1430561057         1      2454      2455     1349.1244510532     1677.0641989299     1956.0519616261
     -303.8922974110      313.4606112572         1      2455      2456     1350.7321567479     1675.7382613028     1968.1431093954
     -303.7827038579      311.8536134152         1      2456      2457     1353.2960023006     1684.7702793697     1956.0522463870
     -303.7778763829      310.5834298619         1      2457      2458     1353.1069945252     1685.8315517764     1943.8747130600
     -303.9199988528      306.7187120490         1      2458      2459     1367.2275042937     1672.6423619048     1915.9691147620
     -303.7182429463      303.4282516897         1      2459      2459     1364.8513739847     1699.6966781442     1883.6929053519
     -303.7135364491      305.3033605432         1      2459       468     1389.0598770631     1701.4216592336     1843.2300538138
     -305.0294616189      318.9653735688         1       471      2460     1459.1206990688     1531.2906683082     1898.5445351368
     -303.6842498200      302.9304857792         1         1      2461     1483.1712649183     1665.2961981657     1741.9529234435
     -303.4637083513      299.8409268232         1      2461      2462     1437.1957739724     1691.3207604165     1788.9451092799
     -303.5853152524      302.1113137051         1      2462      2463     1423.6423542576     1709.8129191110     1794.9944893551
     -303.4791627957      300.3848582095         1      2463      2464     1441.8969293839     1700.4525852181     1776.8209630688
     -303.5394269010      300.6654483388         1      2464      2465     1455.3918988926     1690.2111819150     1756.2106822029
     -303.5632738254      304.7951095378         1      2465      2466     1462.2537159255     1670.9329366512     1753.2965516642
     -303.6478380035      303.6988385883         1      2466      2467     1468.1067890548     1676.2280241921     1725.6979277110
     -303.5041075891      300.4013522213         1      2467      2468     1453.8602729244     1660.1735386054     1762.1683891487
     -303.6432789609      300.9800536619         1      2468      2469     1433.8181251638     1659.1703160054     1803.0215743378
     -303.5114888946      293.2263599238         1      2469      2470     1400.0448293090     1699.2504433375     1819.1626449917
     -303.5908924926      294.0950104078         1      2470      2471     1400.7661929765     1703.2448636873     1814.4000240418
     -303.5734737387      293.8730845081         1      2471      2472     1406.5875541383     1701.0668367160     1805.2185978301
     -303.6501711080      298.5991728883         1      2472      2473     1408.6890553524     1701.6772107497     1804.5786017033
     -303.7621026943      300.1770132126         1      2473      2474     1409.8383960980     1695.3892215661     1811.6058156397
     -303.5948034620      296.1067861096         1      2474      2475     1406.5171118241     1721.0719427464     1782.3144106648
     -303.8774958332      302.6631919161         1      2475      2476     1385.3540297762     1729.8533987536     1799.9570104731
     -303.5515627849      298.5003373394         1      2476      2477     1385.7457927170     1736.0953481023     1798.0720974445
     -303.4396267579      296.4142352703         1      2477      2478     1402.5954939036     1688.5476122284     1813.4233826664
     -303.4630821751      298.0368295204         1      2478      2479     1408.9627706529     1694.6371152239     1803.3810863583
     -303.3009753677      298.1966192236         1      2479      2480     1385.6054677966     1722.2220265813     1840.5874852017
     -303.1995154373      298.7918665164         1      2480      2481     1402.5877221184     1688.9368145096     1848.4118646977
     -303.3116110751      298.4939327127         1      2482      2483     1430.1184460838     1663.1293919753     1821.7843156953
     -303.2868405095      296.2990153046         1      2483      2484     1447.9231324195     1654.8324363709     1802.1679835412
     -303.5643080755      302.9668919345         1      2484      2485     1437.5307153614     1674.6516397524     1789.7888205359
     -303.3462742899      300.1644073983         1      2485      2486     1424.6036299519     1692.9443750377     1779.4325985992
     -303.1737212005      296.6919864964         1      2486      2487     1416.7873793933     1694.8010124994     1783.3190856701
     -303.2028863954      298.5983251011         1      2487      2488     1398.3019491582     1710.0866735840     1810.2136357672
     -303.2825134901      298.9687286304         1      2488      2489     1394.9206514946     1725.9025210435     1803.8448585331
     -303.2239452872      294.3215112950         1      2489      2490     1406.8156960750     1711.4740030949     1800.6138643664
     -303.2661464480      296.5635814832         1      2490      2491     1421.6000057089     1698.3777435990     1785.3212282333
     -303.4088928181      303.6429011964         1      2491      2492     1444.2619664421     1649.0170434342     1808.9495448533
     -303.3400638710      303.0670874547         1      2492      2493     1419.0137244901     1699.2366531904     1775.6424776623
     -303.3720383909      300.2198071167         1      2493      2494     1428.9247932763     1677.4993425204     1783.4519175237
     -303.2822006713      296.9954258020         1      2494      2495     1432.7050576509     1673.0043502891     1793.5305413593
     -303.1769204981      290.7609024652         1      2495      2496     1426.1666729513     1691.7850501269     1781.4329902308
     -303.1285111309      294.7459923760         1      2496      2497     1425.6916687567     1679.8874562686     1794.3142585348
     -303.2056078309      293.8320901772         1      2497      2498     1402.6668622871     1675.7486190285     1839.3554111179
     -303.3924429209      298.4308942078         1      2498      2499     1386.9276230068     1679.0261974792     1861.1066608192
     -303.8394641662      302.0649813641         1      2499      2500     1358.8664128833     1686.5775439692     1907.3674430653
     -303.9176408626      314.1857556134         1      2500      2501     1314.7965277506     1714.5397778132     2005.5203786515
     -304.2538304703      317.2978256952         1      2501      2502     1308.9590474832     1729.3722467700     2025.8513890432
     -304.1966573759      314.1484106163         1      2502       560     1306.3554218133     1737.9211986891     1980.5394121959
     -304.7086019683      319.1758960998         1       560       560     1307.8710579866     1720.6842428943     1970.6197569665
     -304.5017437862      323.2071173619         2       562       562     1293.3416134780     1719.7947106807     2008.8178586806
     -304.0179773954      311.1541448141         1         1      2503     1440.5551856773     1685.2670498984     1799.8478747852
     -303.9680762482      312.4046320854         1      2503      2504     1409.4033026392     1668.7372019501     1874.4436134872
     -304.0189037751      304.3582347005         1      2504      2505     1425.1303956724     1641.8697985495     1856.0949493564
     -303.8313845099      306.3589443253         1      2505      2506     1457.9616997505     1638.0882200776     1888.5319645506
     -303.6371648347      300.2654129722         1      2506      2507     1451.6226649875     1673.5754817035     1865.1995084083
     -303.7102534639      300.5245926867         1      2507      2508     1448.9883305381     1657.4801651619     1832.6908158371
     -303.9074969429      301.1994586833         1      2508      2509     1410.6092984874     1678.5229196259     1876.2904834199
     -303.9981311408      306.3265652678         1      2509      2510     1407.9414730658     1675.4901109087     1892.8088620616
     -304.0233650865      306.3912176788         1      2510      2511     1414.7161099882     1658.0686776203     1895.0431673173
     -303.9728865292      302.3458334191         1      2511      2512     1424.8425158905     1664.1874771864     1859.2050957549
     -304.1583640986      305.8342345260         1      2512      2513     1413.1819071193     1663.6408482453     1873.3777665359
     -303.9572712534      302.1253013643         1      2513      2514     1398.7048388700     1660.0434581134     1884.3833995140
     -304.1872541208      307.7832131012         1      2514      2515     1404.6965986903     1647.2275152793     1900.9257010596
     -303.8747497845      302.3205825756         1      2515      2516     1384.3287378640     1653.6954427410     1918.2933597206
     -303.8814275099      301.7640112596         1      2516      2517     1374.1552016420     1641.5482249409     1942.1339209870
     -303.8809398906      300.6431858033         1      2517      2518     1369.4423911876     1647.1838816225     1945.5948748330
     -303.9454001510      306.5587314475         1      2518      2519     1368.9841422003     1654.4274189381     1930.0889771902
     -304.0128285193      301.8744421728         1      2519      2520     1371.0562743469     1645.5511251986     1935.3696357622
     -304.4078462811      313.0322722298         1      2520      2521     1404.9689408735     1597.5779138272     1948.9432805320
     -304.0057617228      309.8344284233         1      2521      2522     1403.8559054735     1611.3839898815     1933.4748725325
     -304.2385640234      308.6074233437         1      2522      2523     1380.4805341406     1644.4599143496     1903.7327978055
     -304.2414498022      308.2990400964         1      2523      2524     1376.0368002003     1645.9724452161     1909.9090784618
     -303.7983655242      303.7088849763         1      2524      2525     1382.1172605128     1645.6958686246     1925.1330496051
     -304.2420481900      307.9148269527         1      2525      2525     1381.4540618539     1638.8432076133     1907.2122713110
     -304.2738222555      311.1886102878         1      2525      1827     1388.4017900347     1627.8711195141     1915.4143482114
     -304.6216993891      317.8246123326         1      1827      2001     1419.0204392975     1579.4271338868     1955.7195993260
     -304.9715006577      323.9783283443         2      2001      2179     1399.4552407873     1589.2985129799     1972.3140131937
     -304.1785594564      309.1145203347         1        51      2526     1458.4292235052     1679.4688318046     1798.6604673220
     -303.8592939422      305.5002840909         1      2526      2527     1490.4750946818     1631.2480880408     1818.9586272358
     -303.3147322885      305.1678619775         1      2527      2528     1502.3029065529     1634.4257993841     1818.1367445064
     -303.2874484983      295.2000364327         1      2528      2529     1501.3390292357     1626.9972919174     1803.1332404973
     -303.5094273951      298.9055290879         1      2529      2530     1491.1216533232     1624.8756349418     1807.0876633012
     -303.9736394585      308.4083592046         1      2530      2531     1530.0979410213     1577.6545002052     1809.9425750467
     -304.2844195752      312.6140064427         1      2531      2532     1507.7363836084     1582.4498051419     1813.1509984691
     -303.4075759617      300.0966198356         1      2532      2533     1431.7130767815     1658.9172995246     1859.9956642989
     -303.4110237151      301.7132731730         1      2533      2534     1450.1997895764     1627.8081647892     1851.3052603785
     -303.6106208964      304.7040145785         1      2534      2535     1428.3869504876     1646.4461924897     1860.7948588489
     -303.4777602470      299.3556430128         1      2535      2536     1428.0592328620     1669.5988432428     1865.1584138194
     -303.3825237258      298.6246623766         1      2536      2537     1429.7017193290     1678.2419557024     1879.7228718255
     -303.5555709030      297.6621853825         1      2537      2538     1411.8424712834     1681.8733559506     1896.2579781141
     -303.5455208958      297.8170222996         1      2538      2539     1423.2055701358     1664.8207349565     1897.2288306701
     -303.4818448926      296.3597560212         1      2539      2540     1437.2125417381     1642.4106446929     1883.0389903355
     -303.4798410098      297.9135566326         1      2540      2541     1441.8877507662     1633.9727105382     1872.5341064847
     -303.7827133271      303.9927111172         1      2541      2541     1457.3928000626     1607.7827277505     1875.1543220753
     -304.1078536931      302.4344051051         1      2541      2542     1462.1155502619     1586.8516250752     1853.1892626111
     -303.9512717796      299.2596520948         1      2542      2543     1459.9940476448     1585.5816004900     1852.6926906266
     -304.9437368956      318.6343145733         1      2543      2544     1461.0029157317     1531.4551499443     1933.3510992643
     -304.9972537648      323.1873992095         1      2544       129     1458.6204541173     1529.8145784614     1966.6572597208
     -304.3465400808      312.8464896446         1       129       129     1482.5049402790     1529.2633663605     2003.1634186533
     -304.7416955003      321.3654922683         1       129      2545     1447.3394784835     1561.0024048200     2002.4541935464
     -303.8099883853      321.0872390931         4         1      2546     1582.8348228149     1605.9106750136     1704.2770816117
     -303.8099883853      321.0872391076         4      2546      2546     1582.8348229046     1605.9106748912     1704.2770813301
     -304.8320330347      321.9242499737         1      2546      1412     1522.9495275959     1605.8053362004     1717.2768370215
     -304.2363318105      317.0363038472         1         2      2547     1461.2904537200     1684.7746840137     1729.0657466631
     -304.6555740539      318.9788274942         1      2547      2548     1464.6623168092     1675.7095972060     1712.0739119167
     -304.5814537240      317.1035614568         1      2548      2549     1472.0343478613     1674.5417677572     1705.7146452605
     -304.6023284846      317.7630102871         1      2549      2550     1473.4239565282     1676.8750504765     1702.5169680365
     -304.2052778647      317.3283395694         1      2550      2551     1472.9998231389     1680.6327618446     1721.7502456569
     -304.0662057008      313.6036768988         1      2551      2552     1455.7684779659     1690.9840204264     1728.2584253556
     -304.0509859637      315.1219272104         1      2552      2553     1454.4581276576     1694.1948350533     1737.0237397166
     -303.7860381005      309.8627490079         1      2553      2554     1453.2925944365     1682.7311417982     1746.6880761000
     -303.7101648348      300.7073343456         1      2554      2555     1457.2644800463     1661.6022736026     1749.0644773352
     -303.8100733141      306.0156474377         1      2555      2556     1457.1229117236     1654.0909406541     1736.7746934462
     -303.8660597307      303.4636043808         1      2556      2557     1454.3572849237     1649.4082361632     1748.8493475532
     -303.7883201769      301.3151319955         1      2557      2558     1452.5460046393     1657.2979743967     1755.0115768622
     -303.8388774947      303.7171726143         1      2558      2559     1449.1089379394     1664.5765668807     1761.6289159871
     -304.0000253381      307.9212791994         1      2559      2560     1446.0238156451     1644.5540053539     1764.1250454122
     -304.0786747220      308.3049247047         1      2560      2561     1454.4237844436     1633.0219402142     1777.1333151208
     -304.1179894456      305.7583216536         1      2561      2562     1448.2552791119     1642.0574131463     1786.5350672029
     -304.1363026725      306.6617103336         1      2562      2563     1440.3928906835     1649.4994504741     1788.2855129486
     -303.9838931510      303.8397946937         1      2563      2563     1439.0810676381     1658.8840533279     1781.8278029365
     -303.5722432629      302.8678112686         1      2563      2564     1430.4123554463     1674.6760120037     1816.9341422821
     -304.3866663284      308.7663461839         1      2564      2565     1494.9810691166     1571.6789294662     1761.3828495701
     -304.3509748092      308.1664762084         1      2565      2566     1509.8647783189     1565.4250778748     1738.4325407932
     -304.3927973503      310.7302915141         1      2566      2567     1523.9182856434     1566.3984658944     1724.9552016705
     -304.3027610283      309.5325427423         1      2567      2568     1527.6410341343     1573.3064679547     1727.5506095250
     -304.2696010048      303.9117212046         1      2568      2568     1543.4932655802     1553.6152208580     1715.7735186084
     -304.2493606527      308.3778786273         1      2568      2569     1513.8389649705     1584.3262761269     1746.5675964526
     -304.1484669560      301.1835253966         1      2569      2570     1507.5304685664     1569.0316597326     1768.1247163241
     -303.7468533748      303.3825208818         1      2570      2571     1449.1864806005     1622.5533051703     1817.8117444694
     -304.0554088372      307.9262319276         1      2571      2572     1424.5294977117     1639.7457825656     1868.5941225816
     -304.1915782425      305.3009016997         1      2572      2573     1435.7961193421     1634.1929073432     1860.1113012943
     -304.1784736910      305.6307216073         1      2573      2574     1437.0212050639     1630.8544158996     1860.6564821414
     -304.1784736910      305.6307215732         1      2574      2574     1437.0212044989     1630.8544166848     1860.6564821711
     -304.3649440820      309.7557698469         1      2574      2575     1433.6337619641     1623.6882375204     1872.2664185448
     -304.5122604484      314.2550573408         1      2575      2575     1419.1969696957     1596.0107432138     1943.9685533126
     -304.0740664130      311.5501286793         1      2575      2576     1418.1293227572     1635.8215253653     1951.1095732833
     -304.6656110843      319.6869254437         1      2576      2577     1415.7183404811     1576.9691048431     1980.3779937603
     -304.5651758234      319.9444612933         1      2577      2001     1408.3686992551     1589.7534829465     1992.5970617321
     -304.4957424495      318.6165186659         2      2001       875     1405.2583648761     1586.4732411759     1958.4050919161
     -303.9490489964      311.2024194712         1         1      2578     1458.7758089090     1718.3057459811     1772.6622344245
     -304.4695404747      323.2952307861         1      2578      2579     1452.2219546385     1716.3276246344     1738.0958137939
     -304.4543305665      325.3211772935         1      2579      2413     1461.6496486022     1705.9108151661     1712.6335721689
     -304.5894828285      320.2039642365         1      2414      2414     1462.9452094933     1699.8182761533     1728.5623563608
     -304.5808768794      321.3924072634         1      2414      2580     1482.3984778282     1693.6007217688     1720.5268786013
     -304.5794246341      321.4923149292         1      2580      2581     1485.4553454072     1693.8883453790     1716.4590423300
     -304.4179027842      313.9744603943         1         2      2582     1483.4057331416     1678.7410988794     1702.2049820941
     -304.3589347710      314.3648848247         1      2582      1860     1495.9338639785     1662.7791384742     1700.2030996826
     -304.6292720509      312.2695145755         1      1860      2583     1485.6992326262     1664.8573349984     1703.7592000477
     -304.3101366796      310.9374182305         1      2583      2584     1505.9403913180     1667.8918622681     1682.4878883724
     -304.2008121695      310.9011573424         1      2584      2585     1522.5929104342     1595.2571061677     1742.8335212250
     -303.9798811008      311.3608290992         1      2585      2586     1494.6336578781     1591.6723126164     1765.4244162254
     -303.9716413561      311.6021639667         1      2586      2587     1489.9036767479     1594.8989847512     1769.4171938835
     -304.2377189191      305.5446399818         1      2587      2588     1465.7669943600     1620.3518325661     1778.0113708058
     -304.2619975649      306.7952030794         1      2588      2589     1453.0629252932     1636.4843301903     1781.1718227186
     -304.2810519082      305.6476435735         1      2589      2590     1428.4924390055     1674.9601480662     1780.9162151698
     -304.1847498750      303.7116614190         1      2590      2591     1463.2588587051     1656.2294750767     1741.6530544209
     -304.1411169908      309.5099928340         1      2591      2592     1461.6577679676     1664.7852368052     1742.4226156019
     -304.4675977387      309.8404496666         1      2592      2593     1478.2630367568     1613.7290078802     1740.8175206641
     -304.2591677340      306.5143459368         1      2593      2594     1474.6833204249     1632.7894722875     1732.8083714957
     -304.2803736702      307.5780690594         1      2594      2595     1465.6968976250     1630.5909553898     1751.5213644046
     -303.9344949890      305.6895998036         1      2595      2596     1462.7281423490     1652.4593736876     1735.2047958435
     -303.9344949890      305.6895996924         1      2596      2597     1462.7281425808     1652.4593733072     1735.2047957610
     -303.9511616378      308.1886872505         1      2597      2598     1469.4047653053     1653.6055990108     1719.0992459258
     -303.9511616378      308.1886872574         1      2598      2598     1469.4047652179     1653.6055990599     1719.0992460084
     -304.0296771209      301.6522861244         1      2598      2599     1427.3958249879     1634.8480123817     1816.7998089767
     -303.7334459642      304.2423355068         1      2599      2600     1446.9392844444     1615.3684580348     1832.3282587788
     -303.6944703474      301.0771076700         1      2600      2601     1448.6645844945     1626.9627441833     1798.6169605921
     -303.9307703671      309.0302369134         1      2601      2602     1435.9460051843     1640.9660832478     1800.0223254361
     -304.1273500744      314.8226781390         1      2602      2603     1448.6998491470     1648.3914712084     1765.2784085748
     -304.1495832261      315.6772968726         1      2603      2604     1445.3968762576     1640.0879614739     1791.1065028189
     -304.2969517155      316.9111503313         1      2604      2605     1434.3646318242     1639.7442097075     1811.7180740426
     -304.0814029070      315.1819372360         1      2605      2606     1442.9841509190     1639.4610125425     1792.1467016697
     -304.0663750857      313.6493228485         1      2606      2607     1438.6514155340     1644.7899816851     1787.4384331829
     -304.1393865778      315.6066274891         1      2607      2607     1417.9540042186     1676.2249051424     1788.1450904493
     -304.1393865778      315.6066274646         1      2607      1251     1417.9540040202     1676.2249053286     1788.1450904948
     -304.6265330548      323.4605868676         1      1251      2608     1408.8928314760     1662.3796019737     1815.6410351948
     -304.4706507965      320.5913874818         1      2608      2609     1421.6833328724     1661.1988762065     1772.9423076887
     -304.5917811637      323.9604610000         1      2609      2610     1430.1010078269     1640.4887394337     1791.2615260309
     -304.8217755152      322.4607477996         1      2610      2610     1417.1499541670     1652.9429280437     1783.9801622774
     -304.0595917627      314.9782405894         1         1      2611     1472.4587547098     1702.0854939414     1747.8288466493
     -303.5708000250      302.2839182581         1      2611      2612     1451.3920712265     1712.2203465723     1803.5232578664
     -303.7308657607      306.0211772797         1      2612      2613     1458.6342113317     1710.7507797371     1790.9775095538
     -303.7023442470      307.9372531304         1      2613        14     1487.6032984020     1676.3913312307     1747.6504231089
     -303.7143901252      309.5478089735         1        14      2614     1494.1184050796     1670.8627354687     1728.9174266947
     -303.9781714219      313.1238656579         1      2614      2615     1472.3583850282     1691.8706020693     1751.0114885235
     -303.9663312242      313.7452577910         1      2615      2616     1473.9369634866     1687.8160410745     1755.0003466012
     -303.9423385050      314.2931364450         1      2616      2617     1475.2078003114     1680.2166446449     1761.7955424273
     -303.9367374139      314.6666151411         1      2617      2618     1472.1076030952     1684.0349574127     1763.1057760425
     -303.9628400600      314.9842515219         1      2618      2619     1464.2587606490     1698.7076173581     1761.4437897160
     -303.7414531408      306.6627138317         1      2619      2620     1459.0820835261     1712.8182734553     1766.7777157924
     -303.5561937718      302.7551414849         1      2620      2621     1459.3092066820     1699.4474462253     1782.9809883536
     -303.6874108769      305.1639816459         1      2621      2622     1463.6973313293     1693.0563566949     1813.4690667542
     -303.7583809675      305.8539733130         1      2622      2623     1447.4950671524     1712.1113801533     1813.2798898795
     -303.7662810559      306.4084683425         1      2623      2624     1440.6376489600     1718.7550543120     1808.4224237062
     -303.4428080173      300.1621354611         1      2624      2625     1432.5774916342     1675.4226172140     1885.4334979243
     -303.2911929589      297.0527088963         1      2625      2626     1445.4159452512     1662.8858544526     1896.3444178129
     -303.3332678812      298.1915131061         1      2626      2626     1392.4413023095     1711.1190437190     1917.5550106773
     -303.3332678812      298.1915130115         1      2626      2627     1392.4413024891     1711.1190432332     1917.5550111784
     -303.1419220726      300.0034194233         1      2627      2628     1409.5180764440     1713.1482939633     1889.6468000770
     -303.1428807025      301.1388073053         1      2628      2629     1411.3391970886     1715.2929781082     1886.3847092912
     -303.1236272737      296.9989881869         1      2629      2630     1403.6077443183     1713.9294432309     1900.8705752337
     -303.1734413462      294.9496689266         1      2630      2631     1383.8406208974     1722.0686326805     1932.2280827626
     -302.5850798928      289.9530600569         1      2631      2632     1367.4190183282     1757.1154113798     1915.6737819735
     -302.7541152998      295.6155856216         1      2632      2633     1365.0561925345     1765.2870645826     1939.1573455059
     -302.6807629558      296.8390707613         1      2633      2634     1360.4099065211     1768.3413276501     1935.2744968893
     -303.1935238339      297.2685643303         1      2634      2635     1332.4883321021     1766.8041556874     1943.8365505550
     -303.4856230695      296.3827381307         1      2635      2636     1328.9938482111     1765.1037802665     1939.4020267304
     -303.4717589665      298.0889279492         1      2636      2637     1334.7021372341     1756.7201806432     1946.7243821536
     -303.1767392423      295.8542984160         1      2637      2638     1353.5416915210     1732.7843377831     1952.2737009156
     -303.1764371233      295.7242727376         1      2638      2639     1349.0899539889     1738.4238963893     1959.0128099304
     -303.1768488047      299.0101415965         1      2639      2640     1365.9424519820     1715.5422369986     1963.3342814964
     -303.2487416802      294.0526865973         1      2640      2641     1356.3000605348     1705.3335015231     2007.5504098740
     -303.2551801496      296.8211952626         1      2641      2641     1328.4526948350     1736.2757393552     1995.7281067078
     -303.2371828361      300.2883559760         1      2641      2642     1347.5309645423     1711.9787287732     1974.6446172689
     -303.4807602013      302.2466267152         1      2642      2643     1321.9117076157     1742.5892241169     1964.9539574634
     -303.5266085825      298.6073380894         1      2643      2644     1298.3885094943     1768.5528073398     1986.6526557048
     -303.6328792065      299.0737801176         1      2644      2645     1321.0660591305     1746.6357241767     1927.6159192924
     -303.7076874055      305.2650689988         1      2645      2645     1317.1271372600     1721.4555288222     1968.9628524901
     -303.7011364700      303.8712300655         1      2645      2646     1322.6231454709     1719.7773914281     1956.1042827846
     -303.7757537692      309.7142010717         1      2646      2647     1340.2668288845     1688.4787675636     1971.9712521085
     -303.8601160868      307.3146456239         1      2647      2648     1361.2541743402     1658.0119141627     1957.4688452482
     -304.5200687887      316.8560141496         1      2648      2649     1368.0252705354     1634.7287031758     1944.5019480968
     -304.7062814321      322.9617577567         1      2649      2650     1347.6826600161     1639.6117467480     1977.7552022590
     -304.8777779289      322.0404379953         1      2650      2651     1335.6847124745     1650.0291446104     1964.0208765958
     -304.4292860086      322.3358929812         1         1      2652     1450.7116026589     1687.5999070565     1768.4612591366
[truncated: 28,994,582 more chars]
