# Supplementary material for: Structure, thermodynamics, and rearrangement mechanisms in gold clusters—insights from the energy landscapes framework
Source: Nanoscale. 2017 Dec 15;10(4):2004–16. doi: 10.1039/c7nr07123j (PMC5901115; doi:10.1039/c7nr07123j)
Supplement: Supplementary file 1 [file NR-010-C7NR07123J-s001.zip › d-graphs/ReadMe]

Each directory contains the necessary files to reproduce the colour-coded disconnectivity graphs for Au55, Au85 and Au147, using the program disconnectionDPS (freely available at http://www-wales.ch.cam.ac.uk/software.html).

Files:
dinfo -> input file with keywords for disconnectionDPS
min.data -> parameters for local minima
ts.data ->  parameters for transition states
min.??? -> list of minima with ??? geometrical motif
tree.ps -> output disconnectivity graph
