# Supplementary material for: Structure, thermodynamics, and rearrangement mechanisms in gold clusters—insights from the energy landscapes framework
Source: Nanoscale. 2017 Dec 15;10(4):2004–16. doi: 10.1039/c7nr07123j (PMC5901115; doi:10.1039/c7nr07123j)
Supplement: Supplementary file 1 [file NR-010-C7NR07123J-s001.zip › minima/100_Au/gmin.xyz]

         100
     -360.3424120036      386.0956262672     1  0.95571363E+10
L1         4.1456837493         0.2411490484        -4.4250998604    0.04385    0.33217   -3.61091
L1         3.5543316377         2.7222104412         2.7461158659   -0.22720    0.14534   -3.63816
L1        -2.5007077589         3.6273629420         4.5318690285   -0.47909    0.33151   -3.49922
L1         4.6465236645         1.5133971132         0.4788083387   -0.28071    0.26565   -3.64218
L1        -5.2451190099         0.8527333287        -0.4675936758   -0.29441    0.16580   -3.64128
L1        -2.1486966929        -1.9755637462         4.3982612836   -0.32353    0.22142   -3.64117
L1         4.3441331792         4.2982153414         0.5527142034   -0.45525    0.32773   -3.49897
L1        -3.4019376303        -4.8606961722         1.7484040070   -0.21306    0.17456   -3.63623
L1        -0.6815621862         6.7656744829         0.2338918323   -0.47506    0.49003   -3.49853
L1         0.6674771487         2.7849889148        -2.2248893576    0.75396    0.13405   -3.81039
L1         3.1865579809         5.4483285850         2.7808761729   -0.38014    0.21966   -3.42370
L1         1.6964827028         1.5321108704        -4.5518570120   -0.25168    0.24297   -3.64207
L1        -4.1268748883        -0.4058253546        -2.7812542045   -0.28058    0.13597   -3.64157
L1        -3.0724128705         5.3035494712        -0.0029886971   -0.22624    0.11071   -3.63750
L1         3.9836447189         3.0851513971        -4.1520472273   -0.36924    0.22849   -3.49700
L1        -0.0786206351        -1.6086396218        -0.1088158393    0.44356    0.08600   -3.83160
L1        -0.6279661155        -0.0789151086        -4.8329625702   -0.30638    0.21513   -3.64228
L1        -0.4458949665        -2.8866138136        -4.8338390411   -0.53267    0.39808   -3.50832
L1        -6.1545479358         2.0719216703         1.8138701420   -0.40665    0.38760   -3.42109
L1        -2.8832641764         2.4583764082        -0.1605347065    0.80881    0.07933   -3.81068
L1         0.3818735334        -3.2145505610         4.5531746654   -0.25325    0.19016   -3.63812
L1        -3.7393036870         0.8590225907         1.9996492369    1.52557    0.18115   -3.74883
L1        -1.4329727295         2.4460108657         2.3251586996    0.79315    0.17782   -3.81131
L1         2.1134883395         2.7732256507         0.2445576592    0.73946    0.05749   -3.81097
L1         3.7421408895        -0.0912274584         2.6422775252   -0.36264    0.19268   -3.64502
L1         2.9980453473         4.3973529887        -1.9255238727   -0.29998    0.16454   -3.64201
L1         2.6394429079        -5.7811926563        -0.1669858481   -0.21281    0.07091   -3.63656
L1        -1.6536803713         5.2931165838         2.4248863571   -0.22730    0.08539   -3.63767
L1         1.6367135446        -7.1606548984         1.9960721127   -0.35657    0.38803   -3.42409
L1        -1.3600122984        -4.4843498359        -2.7439192850   -0.65200    0.18617   -3.59163
L1         1.1536316446        -5.6789455379        -2.5455899961   -0.52069    0.19388   -3.50770
L1         5.7244430705         0.2312701861        -1.7371951180    0.05558    0.22652   -3.61009
L1        -4.3271702306         2.3993828244        -2.6306517187   -0.24791    0.11877   -3.63964
L1        -0.8068943110         2.7480416855        -4.7097862533   -0.22795    0.15152   -3.63821
L1         2.8449448899        -4.4210536678         4.5062998485   -0.37456    0.34022   -3.42483
L1         3.9340941822        -2.9042625887         2.5007879982   -0.23545    0.13301   -3.63748
L1        -3.8346333598        -3.1840460040        -2.8391228906   -0.55756    0.15834   -3.50863
L1         4.3563280067        -2.6050511457        -4.4032675151   -0.35574    0.21486   -3.49724
L1         0.5593068373        -5.9355884894         4.2198689084   -0.36904    0.29391   -3.42559
L1         0.8378598189        -0.0501579520        -2.3687864764    0.48796    0.38334   -3.82715
L1        -4.3845782134        -3.4940636680         3.9340148340   -0.40026    0.19676   -3.42180
L1         2.0491930077        -4.0971500376        -4.6312048304   -0.38891    0.28649   -3.41833
L1         3.3909713056        -1.3278356337        -2.1864024223    0.79816    0.16509   -3.80258
L1        -4.3497892740         5.1394653794        -2.4253537599   -0.37142    0.22105   -3.42529
L1        -3.1308772029         1.1712154244        -4.8625666686   -0.46891    0.49054   -3.50037
L1        -1.0463255060        -3.2410978662         2.0825382277    0.84459    0.23063   -3.81155
L1         4.8378070620        -1.3603843178         0.3536108145   -0.27957    0.23588   -3.64179
L1         0.9332972313         3.9502222204         2.5240122306    1.72143    0.20397   -3.72699
L1        -1.5287183653        -1.6478696545        -2.6046412502    1.20985    0.11271   -3.77373
L1         2.3249279006        -0.0663958025         0.1617195875    0.45931    0.23345   -3.82544
L1        -3.2814161636         3.9302989433        -4.6573344265   -0.37067    0.33580   -3.42427
L1        -6.0241771010        -0.7114941605         1.7091698869   -0.55210    0.49407   -3.50934
L1         1.8910363724         5.6338468151         0.3583106059   -0.24805    0.11993   -3.63850
L1         1.0110387895        -2.8996501195        -2.4480488243    1.12352    0.13977   -3.77915
L1        -3.9936890832         3.7355220623         2.1579094063   -0.24897    0.14235   -3.63851
L1         0.0071807685         2.3745869713         4.7955825047   -0.24398    0.19991   -3.63918
L1        -5.7768719510        -3.4802120281         1.5521885597   -0.38457    0.32512   -3.42148
L1        -1.9396423057        -4.7609921100         4.1518748110   -0.46801    0.33808   -3.49823
L1        -2.3369207886         0.8323545366         4.5257500199   -0.32181    0.22512   -3.64105
L1         5.4183138563         3.0754421231        -1.7057295922   -0.38181    0.33213   -3.49684
L1        -1.7383073872         1.1708877418        -2.5175875323    0.78044    0.36042   -3.81111
L1        -1.8933030478         3.9671870122        -2.3132515855    1.71788    0.18748   -3.72739
L1         0.2592630277        -7.1654563889        -0.3728387632   -0.39689    0.43736   -3.41894
L1         6.3076309978         1.7347068607        -3.8799117665   -0.16048    0.16584   -3.33292
L1        -1.1905579275        -0.3935835712         2.2332795421    0.62102    0.39495   -3.82339
L1         6.4893924027        -0.9916262477        -3.9987235165   -0.16047    0.22132   -3.33232
L1         0.4681344167         5.6443798253        -2.0747587582   -0.24738    0.11516   -3.63840
L1         2.5366147115         1.1345979965         4.8376482372   -0.48953    0.50718   -3.50051
L1         2.5000605687        -2.9089014907         0.0022711209    0.78971    0.05522   -3.81131
L1         2.2941623338         3.8935034490         4.8824747097   -0.37574    0.35274   -3.42438
L1        -2.2502222816        -5.9828690656        -0.5634482270   -0.54918    0.31770   -3.50692
L1        -4.7634362113         2.0636794178         4.1991666317   -0.40737    0.22695   -3.42068
L1         3.2122704068         1.5092922873        -2.0601732139    0.85209    0.18483   -3.79895
L1        -5.0428259921        -1.9585455677        -0.6151383129   -0.28022    0.13810   -3.63967
L1        -4.7129939196        -4.6888600561        -0.6689140261   -0.40061    0.22729   -3.41893
L1         1.8686596791        -1.3492630263        -4.6782165887   -0.24640    0.17458   -3.64047
L1        -4.6306645619        -0.7221373782         4.1080352980   -0.55985    0.40957   -3.50958
L1         2.7276839179        -1.6599210868         4.7214150267   -0.50568    0.51907   -3.49869
L1         1.4951823283         4.3174287006        -4.3148344257   -0.44664    0.32683   -3.49909
L1         0.2282187570        -0.4177759334         4.6843043625   -0.33290    0.27394   -3.64412
L1        -2.0744731110         6.6801008580        -2.1566960429   -0.37216    0.39315   -3.42452
L1         1.3721348830        -1.6447299523         2.3644332467    0.86507    0.32529   -3.80612
L1         1.1779049581         1.1562075778         2.4757248016    0.82180    0.37341   -3.80792
L1         0.7173068218         6.6625298288         2.6193305383   -0.37379    0.39279   -3.42449
L1         3.5487872633        -4.2264724555        -2.3070787102   -0.25813    0.07509   -3.64042
L1        -1.0085128669         5.4751582272        -4.3942216085   -0.37707    0.29865   -3.42382
L1         0.0714142079        -4.4736336480        -0.2917947232    1.18011    0.12100   -3.77752
L1        -0.9004629104        -6.0980476347         1.8911199923   -0.19648    0.16906   -3.63564
L1        -2.4564741524        -3.2220126563        -0.4323377345    1.19030    0.06894   -3.77636
L1         4.9054226945        -4.1607665262         0.1771808908   -0.44444    0.34625   -3.49813
L1         3.9211218373        -5.6473099341         2.2774325553   -0.37516    0.25079   -3.42389
L1        -0.2848001749         1.1992871448        -0.0136971503    0.22765    0.13526   -3.83284
L1        -0.1713920029         5.1141641731         4.7254240433   -0.37399    0.29030   -3.42509
L1        -0.4868291168         4.0569788902         0.1106925771    0.81030    0.24031   -3.81069
L1        -3.5457312698        -1.9668676471         1.8614331194    1.46103    0.20106   -3.75454
L1        -5.3278953812         3.6457428441        -0.3103867552   -0.47442    0.35105   -3.49926
L1         1.4901595515        -4.4430764252         2.1424464215    1.67932    0.15506   -3.73134
L1         5.7838114897        -2.6179472138        -1.9572103122   -0.37123    0.34029   -3.49786
L1        -2.9103387663        -1.5926837591        -4.9291608461   -0.40749    0.37189   -3.41939
L1        -2.6817524531        -0.3744130255        -0.3336649496    0.66265    0.31821   -3.82477
