# Supplementary material for: Structure, thermodynamics, and rearrangement mechanisms in gold clusters—insights from the energy landscapes framework
Source: Nanoscale. 2017 Dec 15;10(4):2004–16. doi: 10.1039/c7nr07123j (PMC5901115; doi:10.1039/c7nr07123j)
Supplement: Supplementary file 1 [file NR-010-C7NR07123J-s001.zip › minima/100_Au/min.data.amb]

     -360.2154138553      384.0661327662    10  0.87010924E+10
     -360.1514590737      373.0029337127     1  0.95951609E+10
     -360.1170693460      379.7254436647     1  0.98493948E+10
     -360.1020230549      379.8359071081     1  0.98849924E+10
     -360.0954541145      379.8751430022     2  0.97154595E+10
     -360.0927404104      381.2265546073     1  0.10010728E+11
     -360.0905174300      379.2777436134     1  0.97561114E+10
     -360.0748901190      379.2794999968     1  0.97901553E+10
     -360.0697145541      382.4167634905     1  0.98095588E+10
     -360.0680745502      375.2253931503     1  0.95522213E+10
     -360.0597662583      383.2577649320     1  0.89413639E+10
     -360.0586467888      383.3226387095     1  0.89211589E+10
     -360.0566838776      382.0854659276     1  0.98737078E+10
     -360.0519842154      383.2394895097     1  0.89555941E+10
     -360.0507536300      383.3030014570     1  0.89356009E+10
     -360.0500116524      381.6698313382     1  0.97858608E+10
     -360.0446327631      381.4179184011     1  0.99203468E+10
     -360.0439085703      381.4557008831     1  0.97465423E+10
     -360.0436902282      382.1399380784     1  0.97857737E+10
     -360.0430234756      379.4826926751     1  0.95606484E+10
     -360.0375506639      379.3631657640     1  0.95627374E+10
     -360.0317247843      383.2629835445     1  0.93132616E+10
     -360.0292409569      375.4558431433     1  0.95222417E+10
     -360.0243376056      378.5833790694     1  0.94302680E+10
     -360.0189211867      374.7488558882     1  0.97001632E+10
     -360.0186251255      379.7611787782     1  0.95912883E+10
     -360.0125386739      379.6809495692     1  0.96191746E+10
     -360.0120078746      379.7681927593     1  0.96066123E+10
     -360.0114407250      379.8374235718     1  0.96097294E+10
     -360.0096515851      380.5307133224     2  0.96176289E+10
     -360.0071592104      379.7541474262     1  0.99335518E+10
     -360.0049316575      381.6298535199     1  0.99705053E+10
     -360.0042770995      381.9091644873     1  0.10327899E+11
     -360.0028282871      380.4708615454     2  0.96277380E+10
     -360.0021475968      381.1144866144     4  0.93882647E+10
     -360.0019719863      382.0050269076     1  0.10311392E+11
     -360.0017215883      381.6045350377     1  0.99870472E+10
     -360.0008253030      383.4621263631     1  0.97404026E+10
     -359.9956996973      367.8618614034     1  0.94415833E+10
     -359.9948211948      373.2089514012     1  0.95592928E+10
     -359.9891896998      372.9965890226     1  0.96298870E+10
     -359.9890891450      382.0189372359     1  0.10272814E+11
     -359.9883733044      373.2419196791     1  0.95767352E+10
     -359.9881785540      379.4967219517     1  0.99257035E+10
     -359.9873025545      379.1411830968     1  0.98015792E+10
     -359.9865765312      381.9504054626     1  0.10147869E+11
     -359.9865109920      381.9809421009     1  0.98658977E+10
     -359.9857165584      372.6866760950     1  0.96858499E+10
     -359.9856973849      372.1993275885     1  0.10129502E+11
     -359.9855278300      374.1953766107     1  0.95088948E+10
     -359.9848840052      382.9801550894     1  0.88407906E+10
     -359.9827482701      381.7288071675     1  0.99916452E+10
     -359.9826022234      381.9800622547     1  0.10169858E+11
     -359.9816227377      382.1515233991     1  0.98875880E+10
     -359.9815184085      382.9817541770     1  0.88512988E+10
     -359.9809919964      380.5836980150     1  0.97250264E+10
     -359.9797937976      379.4204285225     1  0.99525911E+10
     -359.9795978161      374.1631070100     1  0.99707939E+10
     -359.9790847363      382.1839673319     1  0.99163445E+10
     -359.9790186866      381.7469064197     1  0.97374670E+10
     -359.9777482511      382.0729241328     1  0.98179859E+10
     -359.9771051817      374.9648587480     1  0.98326618E+10
     -359.9769246559      374.7913044992     1  0.96837448E+10
     -359.9769096780      382.0544390255     1  0.10247755E+11
     -359.9768511015      381.9832235480     1  0.10142927E+11
     -359.9766064824      370.2659997464     1  0.97739015E+10
     -359.9760172550      380.5733613061     1  0.96718185E+10
     -359.9758249224      373.3746718503     1  0.10285452E+11
     -359.9751406781      382.0168887931     1  0.97622306E+10
     -359.9750273967      381.9863852124     1  0.96902053E+10
     -359.9748271620      383.1109366783     2  0.87962478E+10
     -359.9739985670      382.0912757917     1  0.10223161E+11
     -359.9736377687      370.2332317112     1  0.97671282E+10
     -359.9731459630      383.0047748535     1  0.88338136E+10
     -359.9728103489      372.3052233112     1  0.97086662E+10
     -359.9727141085      382.9939436189     1  0.88295956E+10
     -359.9726774911      382.2081066779     1  0.95750103E+10
     -359.9725706799      382.9912301084     1  0.88295073E+10
     -359.9725594001      383.0113893497     1  0.88332705E+10
     -359.9723768528      382.9553525402     1  0.88356612E+10
     -359.9719330503      373.5362240566     1  0.10271074E+11
     -359.9718929044      379.4719027924     1  0.98759400E+10
     -359.9718703515      383.0176035435     1  0.88387096E+10
     -359.9716210868      374.2024200033     2  0.99797216E+10
     -359.9707369092      375.3899575037     1  0.92193628E+10
     -359.9703588575      379.2029385723     1  0.96598782E+10
     -359.9703146748      370.4350999742     1  0.97350559E+10
     -359.9703097260      381.9839223158     1  0.97494200E+10
     -359.9694476544      382.9942929485     1  0.88401583E+10
     -359.9693484918      382.9901835473     1  0.88401145E+10
     -359.9692679995      374.5400962132     1  0.96696136E+10
     -359.9690220007      382.9604099992     1  0.88417154E+10
     -359.9690153242      376.0175748945     1  0.95867864E+10
     -359.9689999492      382.9589897292     1  0.88461303E+10
     -359.9688663222      381.7808886826     1  0.99492442E+10
     -359.9687944624      382.9771729284     1  0.88365600E+10
     -359.9683577095      382.9803110099     1  0.88361262E+10
     -359.9680499089      381.6725525012     1  0.10068420E+11
     -359.9674117685      380.3663340047     1  0.95974650E+10
     -359.9673845464      382.9942084684     1  0.88414719E+10
     -359.9671873705      379.6398281164     1  0.97172505E+10
     -359.9667794652      378.4837804653     1  0.10357292E+11
     -359.9665492852      381.7388455593     1  0.99074790E+10
     -359.9660129163      383.0127552570     1  0.88434526E+10
     -359.9658120723      372.6225271582     1  0.97691222E+10
     -359.9651086169      370.1017559624     1  0.95008257E+10
     -359.9646153532      382.9357935918     1  0.88443997E+10
     -359.9646102484      374.0546447727     1  0.97779342E+10
     -359.9645473663      381.8589087921     1  0.99550700E+10
     -359.9642486413      372.9456872134     1  0.96016722E+10
     -359.9634048886      380.9787290583     1  0.96818984E+10
     -359.9630966255      375.6399900494     2  0.97575986E+10
     -359.9630418411      381.6404186159     1  0.97909899E+10
     -359.9625540249      367.3457603698     1  0.94784026E+10
     -359.9621017601      381.3137586717     2  0.96739276E+10
     -359.9609334346      371.1799313458     1  0.92122449E+10
     -359.9609211951      381.8350122992     2  0.96690253E+10
     -359.9604988398      375.4715572336     1  0.92433138E+10
     -359.9592399537      379.5109773037     2  0.98490825E+10
     -359.9580494349      381.8287776006     1  0.96527987E+10
     -359.9574441749      381.9275879338     1  0.10288287E+11
     -359.9574097682      381.8826827256     1  0.10323171E+11
     -359.9570855678      373.4488711864     1  0.95863126E+10
     -359.9567603578      375.6492700536     1  0.99891982E+10
     -359.9559625305      381.6074705077     1  0.99150908E+10
     -359.9559335849      379.6936829435     2  0.92750364E+10
     -359.9554452537      382.5950024445     1  0.10131730E+11
     -359.9548950406      372.6253838040     1  0.10067349E+11
     -359.9547484956      381.9883844680     1  0.10295181E+11
     -359.9543315487      367.0060925571     1  0.93717791E+10
     -359.9541866950      379.6347368619     2  0.98318516E+10
     -359.9533476301      380.6258364402     1  0.96699359E+10
     -359.9532844976      383.9082953239     1  0.95015878E+10
     -359.9526838118      375.3987289615     1  0.93060106E+10
     -359.9520940702      383.7782692523     1  0.97802975E+10
     -359.9520119025      381.7336834244     1  0.98321110E+10
     -359.9517977811      382.1521765460     1  0.10245199E+11
     -359.9517148257      378.9340210462     1  0.97641336E+10
     -359.9516974910      380.6367459720     1  0.96783863E+10
     -359.9491186298      370.5914207832     1  0.94553705E+10
     -359.9485130874      371.5974022722     2  0.90040788E+10
     -359.9484444881      382.3429230048     1  0.10007944E+11
     -359.9480589268      376.2013776494     1  0.10247805E+11
     -359.9465611533      379.4734399127     1  0.96903599E+10
     -359.9461508954      382.1839513929     1  0.98900082E+10
     -359.9460753940      375.0665670740     1  0.95276947E+10
     -359.9452477100      383.5396762623     1  0.95739524E+10
     -359.9451581924      372.8304421798     1  0.95389475E+10
     -359.9442140666      382.1701479424     1  0.99799641E+10
     -359.9440792012      382.2234402667     1  0.10004031E+11
     -359.9435772662      382.0741298351     1  0.99886568E+10
     -359.9435715510      381.8344685485     1  0.99269436E+10
     -359.9431797234      379.2815610159     1  0.98546533E+10
     -359.9429175088      374.8128478455     1  0.98908353E+10
     -359.9427465323      374.8029576862     1  0.98613301E+10
     -359.9426792195      378.2146489159     1  0.10364460E+11
     -359.9424496542      377.9837636505     1  0.10145868E+11
     -359.9423023979      378.9703247172     1  0.97954722E+10
     -359.9420712664      374.5102156810     1  0.96938879E+10
     -359.9417599821      382.2459248811     1  0.10045225E+11
     -359.9416344864      379.4122353106     1  0.96873365E+10
     -359.9411133100      382.2805312149     1  0.97139129E+10
     -359.9405459145      382.0840126950     1  0.97149030E+10
     -359.9399249730      375.5216315640     1  0.96456853E+10
     -359.9394780529      375.5144140447     1  0.96481410E+10
     -359.9394576647      381.7242699256     1  0.10042738E+11
     -359.9394074566      379.3583372603     1  0.98507149E+10
     -359.9390890750      370.2172499552     1  0.98255493E+10
     -359.9388701774      381.9719682417     1  0.99946125E+10
     -359.9384640418      378.8731098463     1  0.97156659E+10
     -359.9384525736      366.7887674873     1  0.96392182E+10
     -359.9378444818      379.1546974809     1  0.99046532E+10
     -359.9376419364      375.2276954292     1  0.96293761E+10
     -359.9368337441      378.7500386792     1  0.96651149E+10
     -359.9367202959      382.2107130800     1  0.10119981E+11
     -359.9366619541      382.1692081905     1  0.97318116E+10
     -359.9365973366      381.8033391820     1  0.99729417E+10
     -359.9365545745      373.8287633219     1  0.96812797E+10
     -359.9362536454      378.5727439864     1  0.98888731E+10
     -359.9358621396      382.1126352380     1  0.96919773E+10
     -359.9356880944      382.2735288956     1  0.98841166E+10
     -359.9354235195      381.9389600575     1  0.99599889E+10
     -359.9351976564      374.4410410433     1  0.93681948E+10
     -359.9350701450      374.0435116935     1  0.96188367E+10
     -359.9346973593      374.3955295551     1  0.96272097E+10
     -359.9346858223      378.3571654029     1  0.10257075E+11
     -359.9344044181      381.9275646837     1  0.99364315E+10
     -359.9337979382      381.7857138888     2  0.10096003E+11
     -359.9335920203      381.6806449778     1  0.10046152E+11
     -359.9334325151      381.9595379459     1  0.10030530E+11
     -359.9333031692      375.7503548802     1  0.99725607E+10
     -359.9331157159      379.2135583943     1  0.98752575E+10
     -359.9331086985      381.7391009521     1  0.10226903E+11
     -359.9326226481      382.0959414459     1  0.10226318E+11
     -359.9324123203      377.9458705121     1  0.98532174E+10
     -359.9317414715      381.8888105146     1  0.10051990E+11
     -359.9310747511      380.4133293785     1  0.96823546E+10
     -359.9306888834      382.1323524165     1  0.96789625E+10
     -359.9303227864      379.4485421282     1  0.93059626E+10
     -359.9302566655      381.9077635698     1  0.99325051E+10
     -359.9301996845      381.8355399877     1  0.96311322E+10
     -359.9299578916      380.6002583415     1  0.96916586E+10
     -359.9298794683      375.4280937677     1  0.95997468E+10
     -359.9297459491      374.2944225871     1  0.96877334E+10
     -359.9293938580      372.9267105025     1  0.98486236E+10
     -359.9292254129      377.5145895428     1  0.98997754E+10
     -359.9289646779      373.8978082869     1  0.96501931E+10
     -359.9288120415      379.0731153113     1  0.95603243E+10
     -359.9287711336      379.6661441049     1  0.94613127E+10
     -359.9287222787      380.8250022791     1  0.95445846E+10
     -359.9285784681      380.7736058542     1  0.95566653E+10
     -359.9280462973      377.3678502774     1  0.98719438E+10
     -359.9280178456      379.0256331823     1  0.97064341E+10
     -359.9279992337      380.3859454377     1  0.96820084E+10
     -359.9279415673      379.7884826997     1  0.96477925E+10
     -359.9277092434      379.5564597453     1  0.97006499E+10
     -359.9275175088      379.5235381167     1  0.10255067E+11
     -359.9273629747      381.9000470483     1  0.99154145E+10
     -359.9269782202      373.9829570649     1  0.96842491E+10
     -359.9267540403      381.9311191943     1  0.10008293E+11
     -359.9266661858      381.7224500632     1  0.99601804E+10
     -359.9265639389      381.9841468703     1  0.98549029E+10
     -359.9264342119      381.8782855390     1  0.99251778E+10
     -359.9261955853      379.9969465577     1  0.97395280E+10
     -359.9254571240      379.2350504526     1  0.97852773E+10
     -359.9253565761      379.2120689855     1  0.97373326E+10
     -359.9253385807      379.2374973711     1  0.98140734E+10
     -359.9248159323      380.9693658428     1  0.10334465E+11
     -359.9247538120      373.3586085455     1  0.96086816E+10
     -359.9246317950      381.2086735448     1  0.98364966E+10
     -359.9246256399      370.2322512806     1  0.96382180E+10
     -359.9246240065      378.8003190044     1  0.97218047E+10
     -359.9242729678      371.3410733325     1  0.95937643E+10
     -359.9242290454      378.7155656068     1  0.96609111E+10
     -359.9241246098      371.1282891812     1  0.96275599E+10
     -359.9236677460      379.6326125311     1  0.95921491E+10
     -359.9233044362      384.5602919603     1  0.89759773E+10
     -359.9231501600      370.7864176624     1  0.90180036E+10
     -359.9231393172      379.0719990190     2  0.98608624E+10
     -359.9230262627      380.1997032653     1  0.96342901E+10
     -359.9227935735      381.8261325165     1  0.99784230E+10
     -359.9226526094      378.7273975711     1  0.97254303E+10
     -359.9226371501      377.2883817416     1  0.98557187E+10
     -359.9224563587      381.7126317441     1  0.99682802E+10
     -359.9223861186      381.8073758746     1  0.98866126E+10
     -359.9222284587      367.5520180294     1  0.96007074E+10
     -359.9216413861      373.1438085141     1  0.95662264E+10
     -359.9214121549      374.7320702058     1  0.95923721E+10
     -359.9211258628      382.2001771381     1  0.98587544E+10
     -359.9208776172      382.3664170022     1  0.92710972E+10
     -359.9208398108      379.0780672467     1  0.98933392E+10
     -359.9207982864      382.3646118870     2  0.92231093E+10
     -359.9206654332      381.7311583936     1  0.10016275E+11
     -359.9206345196      381.9234181433     1  0.99705833E+10
     -359.9204021123      381.6149085941     1  0.10308239E+11
     -359.9201657054      380.7726839555     1  0.95486245E+10
     -359.9196488053      381.6091993348     1  0.98230721E+10
     -359.9195495845      381.5960562235     1  0.98647498E+10
     -359.9193623405      379.2877115469     1  0.98705154E+10
     -359.9190835596      382.7297014396     2  0.87913100E+10
     -359.9190132641      381.7838074235     1  0.98257531E+10
     -359.9188007974      380.7989917738     2  0.10351929E+11
     -359.9186699550      380.9655836338     1  0.94419956E+10
     -359.9184857081      374.6976577796     1  0.96447067E+10
     -359.9183740112      381.0669984760     1  0.10153921E+11
     -359.9182981027      371.6808480164     1  0.97768476E+10
     -359.9182143773      381.8722723397     1  0.99212328E+10
     -359.9180532693      378.7997468742     1  0.97827069E+10
     -359.9177922353      381.3497342603     1  0.10071754E+11
     -359.9176993112      375.0385575429     1  0.95338065E+10
     -359.9169435743      381.3591248524     1  0.10065815E+11
     -359.9165287106      381.7575651107     1  0.98408312E+10
     -359.9164617744      374.7084094183     1  0.89925740E+10
     -359.9164379873      381.1203223828     1  0.97824899E+10
     -359.9163484388      376.4149265358     1  0.94125522E+10
     -359.9162461842      372.6605200284     1  0.95853797E+10
     -359.9160839296      380.1026034979     1  0.95574631E+10
     -359.9154168907      379.4191746146     1  0.96076959E+10
     -359.9152811788      381.7040218766     1  0.98432218E+10
     -359.9149590387      375.2080972131     1  0.96720470E+10
     -359.9149489158      373.6843595942     1  0.96081957E+10
     -359.9148252720      382.6017411658     1  0.89945592E+10
     -359.9148128939      380.1819825672     1  0.95864718E+10
     -359.9145521612      378.5043250152     1  0.95496596E+10
     -359.9142983961      370.9518746107     1  0.95579498E+10
     -359.9142423134      375.5399627064     1  0.96505865E+10
     -359.9142008959      366.6385886820     1  0.94244392E+10
     -359.9139570316      382.5527245571     1  0.90267668E+10
     -359.9138150803      381.5058436398     1  0.99224585E+10
     -359.9137181092      379.2901456573     1  0.10225354E+11
     -359.9135947179      379.0056149574     1  0.98794284E+10
     -359.9135178957      379.2872272428     1  0.95545914E+10
     -359.9135066434      378.6304007779     1  0.96787497E+10
     -359.9135023267      380.9115351087     1  0.10107677E+11
     -359.9134829970      381.7716008452     1  0.99066180E+10
     -359.9134570138      378.7828605758     1  0.97389681E+10
     -359.9133852989      381.5070939573     1  0.98733486E+10
     -359.9129772640      375.1445243010     1  0.10163626E+11
     -359.9128648240      378.4600520981     1  0.95442742E+10
     -359.9127613585      379.0565125347     1  0.97541004E+10
     -359.9126843081      374.9431118248     1  0.95984003E+10
     -359.9123486135      369.2997695634     1  0.10305070E+11
     -359.9122814716      381.7856841287     1  0.99619577E+10
     -359.9122453740      378.6540606404     1  0.97448698E+10
     -359.9118293718      380.0818789967     1  0.95982191E+10
     -359.9118244966      378.4613584362     1  0.96569323E+10
     -359.9118158739      374.6603807081     1  0.98670633E+10
     -359.9115371218      372.4915165558     1  0.98274300E+10
     -359.9114801466      381.2263274383     1  0.99255521E+10
     -359.9112531326      371.2824967376     1  0.10346597E+11
     -359.9111073842      371.4262302102     1  0.96826599E+10
     -359.9106094222      378.9254317799     1  0.98945690E+10
     -359.9105470038      381.5169144201     1  0.99395853E+10
     -359.9100481732      381.6305727696     1  0.99619113E+10
     -359.9099579967      382.8058072734     1  0.89866449E+10
     -359.9099225029      380.9744652306     1  0.10152108E+11
     -359.9098088166      374.4113504646     1  0.96553183E+10
     -359.9092183923      380.4764935988     1  0.96099725E+10
     -359.9091710450      382.5508681015     1  0.90330254E+10
     -359.9091499710      374.0236637390     1  0.96890154E+10
     -359.9089489910      375.0347891897     1  0.95822291E+10
     -359.9087685109      381.2330552100     1  0.99677710E+10
     -359.9087181562      371.8499465875     1  0.95904626E+10
     -359.9086033049      380.4931824680     1  0.96019296E+10
     -359.9085247795      381.3971296165     1  0.10140606E+11
     -359.9085137218      378.0261164466     1  0.99794851E+10
     -359.9080950354      380.1987297631     1  0.96267532E+10
     -359.9072680953      382.7433776099     1  0.90132860E+10
     -359.9072545037      381.3042849924     1  0.10266836E+11
     -359.9072462523      380.7854098923     1  0.10088159E+11
     -359.9072351760      381.4550960489     1  0.10163712E+11
     -359.9070980585      378.4508914686     1  0.95434239E+10
     -359.9070267187      374.3697167690     2  0.97949564E+10
     -359.9070177465      379.0474554538     1  0.98005871E+10
     -359.9068401981      381.1348639815     1  0.10101859E+11
     -359.9067273016      366.5658087617     1  0.94018333E+10
     -359.9067116273      375.0385231787     1  0.95922021E+10
     -359.9067044562      377.4612684687     1  0.99170521E+10
     -359.9065126452      379.0577629472     1  0.97997185E+10
     -359.9065076756      379.0349237838     1  0.97826319E+10
     -359.9064287755      368.4337507443     1  0.91703239E+10
     -359.9064183998      373.4409081324     1  0.96609829E+10
     -359.9063836558      375.6410202514     1  0.96012674E+10
     -359.9062064516      380.1829549149     1  0.99105019E+10
     -359.9061520799      379.6213379671     2  0.94060210E+10
     -359.9060972071      374.6011837643     1  0.96104326E+10
     -359.9060509970      374.9794970923     1  0.96052148E+10
     -359.9060322275      371.6661491354     1  0.96202784E+10
     -359.9059758866      381.6265372808     1  0.99105413E+10
     -359.9059341503      381.6456843471     1  0.98902297E+10
     -359.9057868510      374.1404481687     1  0.10035297E+11
     -359.9057828930      380.9965584551     1  0.10255623E+11
     -359.9057213952      381.7189453549     1  0.98910628E+10
     -359.9056796215      382.7847649521     2  0.10007412E+11
     -359.9054211707      379.0634454413     1  0.10162676E+11
     -359.9052520830      373.5110070173     1  0.96367549E+10
     -359.9052349399      372.5120859735     1  0.98626632E+10
     -359.9051230608      375.1707234949     1  0.96731129E+10
     -359.9051160867      381.5491493900     1  0.10160558E+11
     -359.9048816616      373.9611143602     1  0.96999589E+10
     -359.9048678600      380.9479227826     1  0.97990829E+10
     -359.9047549180      373.4712996339     1  0.95558215E+10
     -359.9046376365      380.1539056269     1  0.95986271E+10
     -359.9045942024      374.4835651144     1  0.96252258E+10
     -359.9044812850      374.8428535506     1  0.95734218E+10
     -359.9044533501      367.5767300489     2  0.92226280E+10
     -359.9038629727      381.2738202501     1  0.99869666E+10
     -359.9035494790      381.7535332438     1  0.99333523E+10
     -359.9035160972      378.7113638091     1  0.96608882E+10
     -359.9034465661      369.7237366528     1  0.10043655E+11
     -359.9034066566      378.7627375160     1  0.97915779E+10
     -359.9033943216      376.6825925518     1  0.99226697E+10
     -359.9033526215      378.5481112262     1  0.10220776E+11
     -359.9032647120      378.2541796099     1  0.99586417E+10
     -359.9029815579      376.5273159353     1  0.10157434E+11
     -359.9029746237      372.9138913614     1  0.96510147E+10
     -359.9026370432      371.7441526329     1  0.98249313E+10
     -359.9025579319      380.4306739415     1  0.96278635E+10
     -359.9023860542      379.1907645134     1  0.95741976E+10
     -359.9023616550      378.1853773789     1  0.99412030E+10
     -359.9022134235      382.7431857669     1  0.90194983E+10
     -359.9019047701      381.7574972730     1  0.99197902E+10
     -359.9016901993      381.8161598017     1  0.99059138E+10
     -359.9015639556      375.1171282318     1  0.95780887E+10
     -359.9015112816      382.7055439798     1  0.89568035E+10
     -359.9015037358      374.9984671641     1  0.99937491E+10
     -359.9013983882      381.7060531141     1  0.97675169E+10
     -359.9013946411      381.7876725661     1  0.99209862E+10
     -359.9013817056      380.4565605093     2  0.95082385E+10
     -359.9013273299      380.9754577893     1  0.99811303E+10
     -359.9011340447      381.9514232980     1  0.10034327E+11
     -359.9011139580      371.8901448388     1  0.96946412E+10
     -359.9008893647      380.2269603163     1  0.10329688E+11
     -359.9008307096      381.7789482183     1  0.10006656E+11
     -359.9007848620      376.7467472021     1  0.99386095E+10
     -359.9006524134      378.3730089117     1  0.10238353E+11
     -359.9006082728      374.7830532385     1  0.97156143E+10
     -359.9005504078      380.4862891769     1  0.96139310E+10
     -359.9005468064      382.7018477549     1  0.89490866E+10
     -359.9003163366      380.8696745464     1  0.10089158E+11
     -359.9002216374      373.2383790541     1  0.95818077E+10
     -359.8997300584      373.4934975926     1  0.96679225E+10
     -359.8995344148      374.1979787027     1  0.97168277E+10
     -359.8993988437      380.8187189411     1  0.10235831E+11
     -359.8993432501      375.2320214205     1  0.97859259E+10
     -359.8992680961      381.2595247639     1  0.10112334E+11
     -359.8990896957      379.6466248665     2  0.10134947E+11
     -359.8989106335      381.2499545895     1  0.10115833E+11
     -359.8988612868      375.1510314793     1  0.95935728E+10
     -359.8985798283      381.6082530159     1  0.99380945E+10
     -359.8984456952      381.3562688779     1  0.10097103E+11
     -359.8984163776      374.1051963912     1  0.97127492E+10
     -359.8982920781      381.2466710466     1  0.10121172E+11
     -359.8981427283      380.7169969616     1  0.10170434E+11
     -359.8981361244      372.7143722464     1  0.96139003E+10
     -359.8979953540      382.7402097999     1  0.89779733E+10
     -359.8979796612      374.0617947474     1  0.96944422E+10
     -359.8979263459      381.7723090318     1  0.99576642E+10
     -359.8977893626      369.8341734146     2  0.90337275E+10
     -359.8976779108      373.1091448084     1  0.95770990E+10
     -359.8974876834      377.7812209841     1  0.96062942E+10
     -359.8974489930      379.1585745867     1  0.10038411E+11
     -359.8974180953      378.9778795069     1  0.98157752E+10
     -359.8972743604      377.4196653995     1  0.97801980E+10
     -359.8972659169      375.2292740801     1  0.10112937E+11
     -359.8972042268      377.5147686227     1  0.97343952E+10
     -359.8970956228      376.1314361217     1  0.97235458E+10
     -359.8970879392      377.0100619845     1  0.10118298E+11
     -359.8968253833      373.4035173047     1  0.96121267E+10
     -359.8968188356      376.7956172448     1  0.95762493E+10
     -359.8967389542      380.7087425244     1  0.10144214E+11
     -359.8967259616      375.1322360639     1  0.96209369E+10
     -359.8966371109      380.6873436084     1  0.10021751E+11
     -359.8965679427      381.1797040294     1  0.98979720E+10
     -359.8965230993      378.9900044754     1  0.98202948E+10
     -359.8963237311      381.8033638064     1  0.98406385E+10
     -359.8963216862      381.2909547876     1  0.10088128E+11
     -359.8962491012      372.2749819412     1  0.97837350E+10
     -359.8962124974      372.5972061773     1  0.97131809E+10
     -359.8960476811      374.3994289866     1  0.95913545E+10
     -359.8960425076      370.4149970237     1  0.95335768E+10
     -359.8959440172      375.2016971700     1  0.89160742E+10
     -359.8958772708      376.9249208838     1  0.10208678E+11
     -359.8957587390      375.5439355754     1  0.96468508E+10
     -359.8957086324      381.2739639209     1  0.98379410E+10
     -359.8955812275      381.5151271416     1  0.10193012E+11
     -359.8954451994      379.1749488856     1  0.95431737E+10
     -359.8953833305      381.1260822387     1  0.99991340E+10
     -359.8950698423      383.9538663532     1  0.90148748E+10
     -359.8949544991      384.3159087473     1  0.89615804E+10
     -359.8948483674      378.1974705005     1  0.98969325E+10
     -359.8948101145      376.2199283166     1  0.96164965E+10
     -359.8947049794      378.7523986003     1  0.96020649E+10
     -359.8945725548      384.3165738669     1  0.89623909E+10
     -359.8945251004      382.1023759468     1  0.97129798E+10
     -359.8944833685      376.3263606467     1  0.97522370E+10
     -359.8944635210      381.9124754291     1  0.99287354E+10
     -359.8944183766      381.8533997240     1  0.98439770E+10
     -359.8943191121      376.9006979822     1  0.10185265E+11
     -359.8943011102      378.3255137478     1  0.98966655E+10
     -359.8941231706      377.2966336453     1  0.96242663E+10
     -359.8939639741      369.8165841220     1  0.97050285E+10
     -359.8937393932      381.2786106656     1  0.98755792E+10
     -359.8936444087      380.4208653352     1  0.10196283E+11
     -359.8933987804      381.5122441449     1  0.10183567E+11
     -359.8933813465      381.6885095323     1  0.10148145E+11
     -359.8933655689      381.2498292625     1  0.98712316E+10
     -359.8932909754      378.2467245514     1  0.99485222E+10
     -359.8931830684      374.9034393715     1  0.98631311E+10
     -359.8931078049      381.9154515904     1  0.99732363E+10
     -359.8930058594      381.8644738723     1  0.99515381E+10
     -359.8929868391      380.6604280272     2  0.97740441E+10
     -359.8929710747      381.4420252059     1  0.98750658E+10
     -359.8929378858      376.7610759308     1  0.95783988E+10
     -359.8928416119      381.3237287944     1  0.10181745E+11
     -359.8927891883      379.0579669071     1  0.96155518E+10
     -359.8927688591      383.8938759264     1  0.94260720E+10
     -359.8926189987      379.2202869257     1  0.93210807E+10
     -359.8925893085      373.2041157429     1  0.96847110E+10
     -359.8925717053      372.5415459646     1  0.96043574E+10
     -359.8925705006      381.2974153988     1  0.10147983E+11
     -359.8925182886      374.9422410424     1  0.96907149E+10
     -359.8924964137      381.1957186041     1  0.96157475E+10
     -359.8918378951      381.4189821050     1  0.98736461E+10
     -359.8917662119      372.7965396130     1  0.10144827E+11
     -359.8915581589      369.6630128136     1  0.97963718E+10
     -359.8915552013      378.3567549054     1  0.94220928E+10
     -359.8909092704      373.1481896152     1  0.95049619E+10
     -359.8908175740      381.5211650628     1  0.99010114E+10
     -359.8905898598      371.1527935343     1  0.98380771E+10
     -359.8905038277      381.5635550743     1  0.98210981E+10
     -359.8904014348      380.6685382174     1  0.10269999E+11
     -359.8903835502      378.7889543374     1  0.98448791E+10
     -359.8903807910      378.9959625968     1  0.95614313E+10
     -359.8901529089      369.1750536766     1  0.95892756E+10
     -359.8897951155      377.7532668209     1  0.97471364E+10
     -359.8896432445      381.3043398129     1  0.99660032E+10
     -359.8896414331      381.2059767045     1  0.98817454E+10
     -359.8895421595      379.6102885618     1  0.94626818E+10
     -359.8894613404      378.8451418569     1  0.95501887E+10
     -359.8893813244      369.2468822776     1  0.95718182E+10
     -359.8893178514      369.7597117371     1  0.97020179E+10
     -359.8892965819      378.7176117947     1  0.95058984E+10
     -359.8891508968      372.1203731409     1  0.98711921E+10
     -359.8891489627      381.2217961158     1  0.99266978E+10
     -359.8890489979      378.3681206375     1  0.94973523E+10
     -359.8889365682      382.8079463608     1  0.89914883E+10
     -359.8888598518      382.5846410805     1  0.95615030E+10
     -359.8888385902      378.9471853522     1  0.94472972E+10
     -359.8884967643      372.1733591977     1  0.96729574E+10
     -359.8884351389      380.2100550422     1  0.10004569E+11
     -359.8883579406      369.4664750155     1  0.96050584E+10
     -359.8882716101      372.5232426761     1  0.95800852E+10
     -359.8881980536      372.4818119613     1  0.96369248E+10
     -359.8881552299      373.6342636503     1  0.98332378E+10
     -359.8881066141      379.3168660027     1  0.93128587E+10
     -359.8879657691      381.3604005540     1  0.10057661E+11
     -359.8878617137      380.9699070803     1  0.98943182E+10
     -359.8877935291      378.9111812006     1  0.98311466E+10
     -359.8877430445      373.6405329404     1  0.96801161E+10
     -359.8876048061      373.5405769036     1  0.97174258E+10
     -359.8872759153      381.7861755131     1  0.96628990E+10
     -359.8870740143      366.3936562571     1  0.96032623E+10
     -359.8870658623      372.2283852439     1  0.96605418E+10
     -359.8868145804      373.1914606059     1  0.96146807E+10
     -359.8868026816      382.4768430365     1  0.95425286E+10
     -359.8866939974      381.6199280044     1  0.99267968E+10
     -359.8866622521      373.5312446234     1  0.97811455E+10
     -359.8864432537      381.1505161890     1  0.10137380E+11
     -359.8862064797      382.8402378493     1  0.98678361E+10
     -359.8860170309      371.9587951314     1  0.99712909E+10
     -359.8858753917      380.9897846513     1  0.98446531E+10
     -359.8856568120      377.6683261662     1  0.98275253E+10
     -359.8856182699      379.8871189991     1  0.97445680E+10
     -359.8855574116      380.9134855538     1  0.95695451E+10
     -359.8854468971      381.3921544514     1  0.99231105E+10
     -359.8854153447      381.5489687609     1  0.98009710E+10
     -359.8852719862      373.2432293563     1  0.95533897E+10
     -359.8851030498      372.8148824106     1  0.97348069E+10
     -359.8850379709      381.4093117181     1  0.99432621E+10
     -359.8850198879      375.0332479922     1  0.96202458E+10
     -359.8848919979      377.2201225421     1  0.10034087E+11
     -359.8848274204      374.0359955754     1  0.96962554E+10
     -359.8847425068      381.5763340669     1  0.10037237E+11
     -359.8847234512      381.3652124200     1  0.10260743E+11
     -359.8846598437      375.7054412166     2  0.95624013E+10
     -359.8845689160      372.9249798186     1  0.95587626E+10
     -359.8845175613      380.1326914458     1  0.96297664E+10
     -359.8843108636      381.7320310177     1  0.99163992E+10
     -359.8842817093      380.4478961965     1  0.10053515E+11
     -359.8840906454      371.5633292249     1  0.95561728E+10
     -359.8839782164      379.4395641081     1  0.95604901E+10
     -359.8839062011      382.6297971597     1  0.97572578E+10
     -359.8837793011      379.4602802599     1  0.95458024E+10
     -359.8835590805      378.7411875375     1  0.10137365E+11
     -359.8834810011      367.8373522752     1  0.91660815E+10
     -359.8833531165      381.7288187945     1  0.97174156E+10
     -359.8833053648      376.6304846303     1  0.99002099E+10
     -359.8832995211      374.5861388017     1  0.96297011E+10
     -359.8831936129      372.5808798221     1  0.95909203E+10
     -359.8828447529      381.1090320519     1  0.10107122E+11
     -359.8827994253      377.7515844629     1  0.95841057E+10
     -359.8826701867      384.2571473105     1  0.89662607E+10
     -359.8826075462      381.6694845667     1  0.97715945E+10
     -359.8825782916      382.9520763072     1  0.96893058E+10
     -359.8825386376      381.2991289252     1  0.10091582E+11
     -359.8825077356      381.0503995817     1  0.99090378E+10
     -359.8823522570      372.0275987938     1  0.95953337E+10
     -359.8821817168      381.4251113259     1  0.10193504E+11
     -359.8821717341      381.7287625927     1  0.99027626E+10
     -359.8820582222      380.5402054262     1  0.94546983E+10
     -359.8819982969      380.3245233205     1  0.99881958E+10
     -359.8818773337      381.4577157478     1  0.10225381E+11
     -359.8818393516      371.1247730372     1  0.98340446E+10
     -359.8816992012      381.2491504550     1  0.95842245E+10
     -359.8816250203      374.9831945289     1  0.96195745E+10
     -359.8815428164      381.5547523687     1  0.10079409E+11
     -359.8815277285      378.7980480184     1  0.95062956E+10
     -359.8814485036      372.5706529977     1  0.98543230E+10
     -359.8812389132      375.6171706855     2  0.97196345E+10
     -359.8811755661      373.5008060968     1  0.96856431E+10
     -359.8810532114      379.4673315197     1  0.95763650E+10
     -359.8809347923      382.6206948865     1  0.88326665E+10
     -359.8808994674      380.9773859358     1  0.99651484E+10
     -359.8806984966      375.2511039205     1  0.96758822E+10
     -359.8805978232      382.5739393697     1  0.96393520E+10
     -359.8804734940      373.0912125018     1  0.96322810E+10
     -359.8804336442      381.3391598530     1  0.10000718E+11
     -359.8802436242      376.5417852277     1  0.96010522E+10
     -359.8799841770      380.0612647971     1  0.95643234E+10
     -359.8799417118      381.7618734436     1  0.99453015E+10
     -359.8799163858      370.4346166099     1  0.95759008E+10
     -359.8795161114      381.6321283357     1  0.98809009E+10
     -359.8794623010      381.5650027409     1  0.97872230E+10
     -359.8793011636      381.5699106824     1  0.93041443E+10
     -359.8792929690      382.6136916809     1  0.89393592E+10
     -359.8792145587      373.5860449633     1  0.95567578E+10
     -359.8790965513      381.2762247201     1  0.10070643E+11
     -359.8790950803      377.2018696364     1  0.10623038E+11
     -359.8787688504      370.6893667425     1  0.96056971E+10
     -359.8786032206      374.3787184347     1  0.95639729E+10
     -359.8785795850      372.8074102677     1  0.95842077E+10
     -359.8785588708      372.4820260078     1  0.97626355E+10
     -359.8784908230      372.0554532562     1  0.97106455E+10
     -359.8783087686      381.2006388730     1  0.98914447E+10
     -359.8783006153      378.8826804457     1  0.10292518E+11
     -359.8782124349      371.8114275061     1  0.98501496E+10
     -359.8781845706      381.9112678820     1  0.10016211E+11
     -359.8781800918      372.2958541391     1  0.95736328E+10
     -359.8781661701      381.1650627709     1  0.10059222E+11
     -359.8781212140      373.2992526488     1  0.97406159E+10
     -359.8777691674      370.7501552356     1  0.96864411E+10
     -359.8777628169      382.5916155357     1  0.88332049E+10
     -359.8775668316      380.4109605332     1  0.10200233E+11
     -359.8775568523      368.5292202989     1  0.95064739E+10
     -359.8775542967      378.5161443651     1  0.97670300E+10
     -359.8774392071      378.9998123557     1  0.95543524E+10
     -359.8773505713      372.8425123286     1  0.96983346E+10
     -359.8772698607      372.5726462836     1  0.96789421E+10
     -359.8767747632      373.4801781170     1  0.95479608E+10
     -359.8766792146      372.4619556509     1  0.97153368E+10
     -359.8765450082      377.0273296919     1  0.97221730E+10
     -359.8764904638      369.2138954792     1  0.95089252E+10
     -359.8764522251      381.2622127017     1  0.97950540E+10
     -359.8763996539      371.7780189022     1  0.97295858E+10
     -359.8763981793      379.9366563613     1  0.10177944E+11
     -359.8763934522      381.0859639080     1  0.10080988E+11
     -359.8763861152      375.8420362198     1  0.96923608E+10
     -359.8762516900      374.7163818940     1  0.96062921E+10
     -359.8762263242      381.2308446460     1  0.98422756E+10
     -359.8762097375      378.6668089911     1  0.95222801E+10
     -359.8761063853      378.8018974531     1  0.95231960E+10
     -359.8760331733      373.3311377835     1  0.98659671E+10
     -359.8758000094      370.6221398848     1  0.95409636E+10
     -359.8757315734      370.3129454322     1  0.90513165E+10
     -359.8757078063      381.3167628410     1  0.10123294E+11
     -359.8756384770      382.8318949552     1  0.99101857E+10
     -359.8755845410      382.5323960179     1  0.89540742E+10
     -359.8755158271      378.3743865923     1  0.96494332E+10
     -359.8754776865      371.5818088878     1  0.10114084E+11
     -359.8754623054      380.7459082853     1  0.10083194E+11
     -359.8754262952      382.4515890163     1  0.88581494E+10
     -359.8753906012      378.4055550816     1  0.98458904E+10
     -359.8752371271      378.0252246794     1  0.10159260E+11
     -359.8750530539      372.3004980364     1  0.10127706E+11
     -359.8750400119      381.9215032406     1  0.99589856E+10
     -359.8748347683      369.6275643940     1  0.96779502E+10
     -359.8748179154      371.4144062597     1  0.96333317E+10
     -359.8748169103      381.3433167399     1  0.99278373E+10
     -359.8746416947      381.0722420449     1  0.10183504E+11
     -359.8745469882      374.0195803308     1  0.96358443E+10
     -359.8743845257      380.9228790932     1  0.98347139E+10
     -359.8741372746      371.7483618915     1  0.10028651E+11
     -359.8739411692      370.2633914685     1  0.95229602E+10
     -359.8739314612      381.2046679733     1  0.10407745E+11
     -359.8738756450      382.6302084898     1  0.89488317E+10
     -359.8738541040      381.1695165299     1  0.10038113E+11
     -359.8738034262      382.5269395951     1  0.89616554E+10
     -359.8737966122      378.2277397073     1  0.98510451E+10
     -359.8737381052      372.0093754481     1  0.97562129E+10
     -359.8735763911      383.6713862404     1  0.89956348E+10
     -359.8733415276      382.7037530591     1  0.96131056E+10
     -359.8733339792      370.5890979892     1  0.99774243E+10
     -359.8732634832      381.3875441326     1  0.10117705E+11
     -359.8732551959      381.1054562471     1  0.98741759E+10
     -359.8732311553      374.5097093340     1  0.97130975E+10
     -359.8730778695      381.0899450268     1  0.99036605E+10
     -359.8729530667      375.7056172292     1  0.97405343E+10
     -359.8729320596      381.5497255165     1  0.98649415E+10
     -359.8728960691      372.5360268745     1  0.97110140E+10
     -359.8728343121      378.7004572378     1  0.95431222E+10
     -359.8726529047      371.5588867542     1  0.95969631E+10
     -359.8725399585      371.7700819402     1  0.97814025E+10
     -359.8725246035      379.8917692407     1  0.94485324E+10
     -359.8724895499      373.2364082847     1  0.10123155E+11
     -359.8723767801      379.8965639870     1  0.10001482E+11
     -359.8723209066      381.2507329299     1  0.99304014E+10
     -359.8722192497      378.6198593946     1  0.98313285E+10
     -359.8721388875      375.3120753327     1  0.96924802E+10
     -359.8720670968      381.1839036312     1  0.98601363E+10
     -359.8719973146      383.6309265617     1  0.93092850E+10
     -359.8719488513      371.7106298543     1  0.98860726E+10
     -359.8718983684      380.5048965999     1  0.95420010E+10
     -359.8718368374      372.7043968697     1  0.97938609E+10
     -359.8718339317      380.9813772023     1  0.10028964E+11
     -359.8717554641      371.1518949118     1  0.97076465E+10
     -359.8717439321      381.5125552375     1  0.10052892E+11
     -359.8715536888      371.4568980503     1  0.10162791E+11
     -359.8715289903      374.3427228722     1  0.99260595E+10
     -359.8714402875      371.4281013668     1  0.96552437E+10
     -359.8714358529      371.3173537003     1  0.98010018E+10
     -359.8713817460      378.1827725239     1  0.99022223E+10
     -359.8712875441      380.5016313602     1  0.95326715E+10
     -359.8711203391      381.0958404012     1  0.10060581E+11
     -359.8710532256      373.4219549360     1  0.98149134E+10
     -359.8709622515      370.9484623400     1  0.97377912E+10
     -359.8709589557      380.5672264065     2  0.95001501E+10
     -359.8707914740      376.0120225890     2  0.10009082E+11
     -359.8706955103      366.6408520404     1  0.94884679E+10
     -359.8705538518      379.4489285249     1  0.96383367E+10
     -359.8704930258      381.7939154857     1  0.10110109E+11
     -359.8703669065      381.5527008524     1  0.10165864E+11
     -359.8702909565      373.5461666997     1  0.96117424E+10
     -359.8702844072      378.2198576283     1  0.96993387E+10
     -359.8702624288      381.6405719685     1  0.98191041E+10
     -359.8701932279      372.4535983888     1  0.96143568E+10
     -359.8701653448      380.7423332203     1  0.10038034E+11
     -359.8701422453      375.6630938334     1  0.10045327E+11
     -359.8701090627      378.7921564735     1  0.98338948E+10
     -359.8700753361      378.1217551072     1  0.96955218E+10
     -359.8700653662      382.6256062293     1  0.89567193E+10
     -359.8700548302      378.8106376586     1  0.98348955E+10
     -359.8699446948      371.8049601607     1  0.99889088E+10
     -359.8699363229      375.0476788803     1  0.96445058E+10
     -359.8699022859      376.0559821449     1  0.10021720E+11
     -359.8695564875      382.2248661934     1  0.97920964E+10
     -359.8695147198      380.6644076258     1  0.96703841E+10
     -359.8695051916      380.9759650492     1  0.99645875E+10
     -359.8693123405      382.5896707646     1  0.88821635E+10
     -359.8692777259      381.0888919239     1  0.97969675E+10
     -359.8691215071      378.4026928657     1  0.10063851E+11
     -359.8690706259      372.7149016230     1  0.97595488E+10
     -359.8690686485      381.5897386972     1  0.98689502E+10
     -359.8690492467      371.9357869156     1  0.95974344E+10
     -359.8688121868      380.1998791052     1  0.97499950E+10
     -359.8687394180      378.4912035784     1  0.94673173E+10
     -359.8686943694      381.2528044472     1  0.99481613E+10
     -359.8686831983      380.2663645396     1  0.98022308E+10
     -359.8686081175      378.6020038454     1  0.93950440E+10
     -359.8685792163      372.7418910753     1  0.97036811E+10
     -359.8684297335      382.5947387623     1  0.89697297E+10
     -359.8682996727      382.4267722619     1  0.88792214E+10
     -359.8681918231      379.1761787894     1  0.94253537E+10
     -359.8681833342      372.5818225765     1  0.97091075E+10
     -359.8680258093      372.3307062138     1  0.97169640E+10
     -359.8679858750      381.4743445328     1  0.98052905E+10
     -359.8679623734      373.2516097463     1  0.95630026E+10
     -359.8678637301      377.1662406438     1  0.99402989E+10
     -359.8677449807      377.7228961501     1  0.10136632E+11
     -359.8676837171      372.0372000795     1  0.97931821E+10
     -359.8676743544      375.9439076389     1  0.97233391E+10
     -359.8676682431      370.6571829065     1  0.97958803E+10
     -359.8676324002      379.5385727931     1  0.95484219E+10
     -359.8675337726      370.6933314687     1  0.90709956E+10
     -359.8674445462      373.5352253917     1  0.10261681E+11
     -359.8672986468      378.8097932910     1  0.98810886E+10
     -359.8672437022      378.9645320762     1  0.99250286E+10
     -359.8671957695      372.3650307401     1  0.96960437E+10
     -359.8671550748      376.0970210900     1  0.10011010E+11
     -359.8671114581      376.6604126618     1  0.96215418E+10
     -359.8670067562      381.0617086896     1  0.10045144E+11
     -359.8669244293      382.6937781168     1  0.88878685E+10
     -359.8669225489      373.4533119969     1  0.95564155E+10
     -359.8668942624      371.6868105005     1  0.93829365E+10
     -359.8668812706      374.2094509561     1  0.97510800E+10
     -359.8668741210      383.6287620155     1  0.89807386E+10
     -359.8668071259      381.3314406199     1  0.99439159E+10
     -359.8667413702      371.7824888938     1  0.93758930E+10
     -359.8667390597      376.5998262064     1  0.98136819E+10
     -359.8667069725      373.4867453163     1  0.96484275E+10
     -359.8666861890      374.4154718969     1  0.97896404E+10
     -359.8665234190      382.4712807555     1  0.97635213E+10
     -359.8664422474      376.2060181034     2  0.10028891E+11
     -359.8663622112      381.2240205420     1  0.99092849E+10
     -359.8663304993      378.9885016443     1  0.10024102E+11
     -359.8663219615      371.5905325354     1  0.97166997E+10
     -359.8661037127      382.6053420256     1  0.89622551E+10
     -359.8660724965      375.9646924145     1  0.97637255E+10
     -359.8659260630      376.1561928444     1  0.10053913E+11
     -359.8658771545      373.2929114593     1  0.97310031E+10
     -359.8658036178      372.6468660957     1  0.98219607E+10
     -359.8657701027      378.1899805256     1  0.96223926E+10
     -359.8657254199      382.6606025745     2  0.88847786E+10
     -359.8656252796      380.5919010960     1  0.95272312E+10
     -359.8655794953      378.9522941076     1  0.95903919E+10
     -359.8655396953      381.7262100814     1  0.10148834E+11
     -359.8654042105      372.8777925207     1  0.10335272E+11
     -359.8653990202      382.6377815970     1  0.88802528E+10
     -359.8653549451      370.8053288737     1  0.97017207E+10
     -359.8651552643      382.2122720607     1  0.92107739E+10
     -359.8650834128      383.9138473935     1  0.96936586E+10
     -359.8649265378      379.0752703607     1  0.10168252E+11
     -359.8647626624      376.6342612742     1  0.96191613E+10
     -359.8647372222      377.9454303962     1  0.99392098E+10
     -359.8647175399      372.7808356662     1  0.97147769E+10
     -359.8646069395      370.5215830631     1  0.96197331E+10
     -359.8645554978      373.0272354534     1  0.95879809E+10
     -359.8645043639      379.1089885384     1  0.98399560E+10
     -359.8643863351      380.4162737937     1  0.95467687E+10
     -359.8643805048      381.3138866069     1  0.10004678E+11
     -359.8643192739      380.3424917616     1  0.98119703E+10
     -359.8643149423      378.6362634875     1  0.94521154E+10
     -359.8643126501      382.8029059689     1  0.96484433E+10
     -359.8642179948      381.3774697288     1  0.99780453E+10
     -359.8641998209      372.3172132689     1  0.96480682E+10
     -359.8641544454      381.7831463547     1  0.99100190E+10
     -359.8640072424      374.7398422458     1  0.94802766E+10
     -359.8639364933      377.2507690515     1  0.99477619E+10
     -359.8639172155      373.2259615556     1  0.96287738E+10
     -359.8637318006      381.2531655182     1  0.98766253E+10
     -359.8636750427      380.8417842167     2  0.95976821E+10
     -359.8636637577      376.6911191858     1  0.96288612E+10
     -359.8636311689      378.3402152533     1  0.98713807E+10
     -359.8635387363      377.0198756696     1  0.10143371E+11
     -359.8635224485      372.5974509796     1  0.10098226E+11
     -359.8634767500      372.3476519588     1  0.95964130E+10
     -359.8634711433      381.4164544613     1  0.99190620E+10
     -359.8633148070      372.8566582536     1  0.97927670E+10
     -359.8632754143      371.1682216119     1  0.90960206E+10
     -359.8632620023      380.6408379781     1  0.98833886E+10
     -359.8632269193      382.5278190902     1  0.88892002E+10
     -359.8631699632      379.5750237617     1  0.95740418E+10
     -359.8631655613      372.6127958759     1  0.96057100E+10
     -359.8631389344      379.0226203152     1  0.10077043E+11
     -359.8630677637      373.0304132348     1  0.98248525E+10
     -359.8630521038      380.8638512492     1  0.95723729E+10
     -359.8629013558      371.8132230165     1  0.10232973E+11
     -359.8628653794      370.8725987688     1  0.90472944E+10
     -359.8628389277      381.7482437364     1  0.97551454E+10
     -359.8627346529      381.7464725895     1  0.98694146E+10
     -359.8626836198      376.1518901165     1  0.10012794E+11
     -359.8625615725      381.5200257570     1  0.96910546E+10
     -359.8625396687      378.2408752537     1  0.96804948E+10
     -359.8624842208      379.4047766108     1  0.95057385E+10
     -359.8624467881      381.4927686654     1  0.97925369E+10
     -359.8622928719      379.4135479793     1  0.95661432E+10
     -359.8622149805      376.9054850952     1  0.99389909E+10
     -359.8620978402      373.1855899883     1  0.96149265E+10
     -359.8620769217      380.4284933425     1  0.95546148E+10
     -359.8620507704      380.5029014055     1  0.95310365E+10
     -359.8620310475      372.9069317004     1  0.96008431E+10
     -359.8619584946      378.5482920035     1  0.98537027E+10
     -359.8618469888      372.4337955143     1  0.96012939E+10
     -359.8618115644      377.8577860370     1  0.99380243E+10
     -359.8617707468      372.9901976414     1  0.96462241E+10
     -359.8616882036      383.9537929491     1  0.98818577E+10
     -359.8615689797      371.7337822422     1  0.96996704E+10
     -359.8615613340      383.5873150476     2  0.89851398E+10
     -359.8615051244      379.4640171359     1  0.99622188E+10
     -359.8614551079      372.7316270562     1  0.97293949E+10
     -359.8613610113      378.0681529050     1  0.95920097E+10
     -359.8613527018      380.9507066082     1  0.99199065E+10
     -359.8613142140      381.1367114068     1  0.10035834E+11
     -359.8610686280      370.9620437534     1  0.96602730E+10
     -359.8610622850      381.8475966534     1  0.98506145E+10
     -359.8609967656      382.2792331528     1  0.92718830E+10
     -359.8606923431      378.8991057250     1  0.99137023E+10
     -359.8603496728      376.9061846478     1  0.98752868E+10
     -359.8603261628      381.2696443708     1  0.10172573E+11
     -359.8602887503      376.6175993336     1  0.96290134E+10
     -359.8602849573      380.9397466106     1  0.98352147E+10
     -359.8602627504      380.6102133786     1  0.94459301E+10
     -359.8601197737      373.8055734938     1  0.97778809E+10
     -359.8601157909      379.4174598365     1  0.98149484E+10
     -359.8599991164      380.7061765069     1  0.98164379E+10
     -359.8599660421      374.5440697668     1  0.95759152E+10
     -359.8598200775      374.2673741945     1  0.96772699E+10
     -359.8598166823      381.1427769423     1  0.98457236E+10
     -359.8597458522      379.0020285666     1  0.10403433E+11
     -359.8596265598      369.0500960268     1  0.96263322E+10
     -359.8594254645      371.9255010346     1  0.97390173E+10
     -359.8593928373      374.4765483044     1  0.10255891E+11
     -359.8592941565      382.2300279952     1  0.94135111E+10
     -359.8592829625      380.9830993289     1  0.98251866E+10
     -359.8592779488      382.1961347066     1  0.88359531E+10
     -359.8592468625      377.6467929523     1  0.10040256E+11
     -359.8592411766      378.5969095139     1  0.96148797E+10
     -359.8592131842      379.9446357081     1  0.97289600E+10
     -359.8591845599      371.8837506662     1  0.10005408E+11
     -359.8590661120      379.7984030356     1  0.95805658E+10
     -359.8589549027      377.7482432480     1  0.98917301E+10
     -359.8589421685      382.2051041461     1  0.88256040E+10
     -359.8588864230      377.6933451782     1  0.97555155E+10
     -359.8588238210      380.7706758042     1  0.10104357E+11
     -359.8587369447      372.6661844834     1  0.98259122E+10
     -359.8586840521      375.0635541308     1  0.93926275E+10
     -359.8586678135      380.9069420565     1  0.10214719E+11
     -359.8585566399      378.6581198811     1  0.98404858E+10
     -359.8585523864      381.3075887967     1  0.95555277E+10
     -359.8585431178      379.1207758160     1  0.95879907E+10
     -359.8585139038      381.2108240597     1  0.98690802E+10
     -359.8584747422      381.2957529590     1  0.10082624E+11
     -359.8583458062      378.7192765799     1  0.98177900E+10
     -359.8582236701      371.0880536890     1  0.10275801E+11
     -359.8582010421      372.5773188029     1  0.96223840E+10
     -359.8581524270      381.7319989147     1  0.10127321E+11
     -359.8581082574      371.5356026511     1  0.96914615E+10
     -359.8581060003      378.8838479196     1  0.98538358E+10
     -359.8580082823      378.6171125758     1  0.10439903E+11
     -359.8580004181      370.3597271438     1  0.90168051E+10
     -359.8579952157      369.8396572758     1  0.10142772E+11
     -359.8579384239      380.7016239743     1  0.10110627E+11
     -359.8578967159      374.6431017832     1  0.98164353E+10
     -359.8578920773      370.3258147125     1  0.97063987E+10
     -359.8578075546      374.2551199057     1  0.93627709E+10
     -359.8577986240      377.3052181258     1  0.94167147E+10
     -359.8577208091      380.7065663138     1  0.99296389E+10
     -359.8577136367      374.2564060980     1  0.97022598E+10
     -359.8576938425      381.0680929002     1  0.99053194E+10
     -359.8576479302      380.7249601469     1  0.99481324E+10
     -359.8575820070      378.6962117961     1  0.99834625E+10
     -359.8575798096      368.4793465238     1  0.95772010E+10
     -359.8574753378      381.0412058513     1  0.10056378E+11
     -359.8574609662      378.7604251167     1  0.95551305E+10
     -359.8574257779      381.0467215988     1  0.10119633E+11
     -359.8574172105      374.7036019402     2  0.95135062E+10
     -359.8574035134      370.5453788331     1  0.98674959E+10
     -359.8573634425      370.7593585878     1  0.95685621E+10
     -359.8571917599      378.8253267787     1  0.99267256E+10
     -359.8570321219      375.5952462544     1  0.97573477E+10
     -359.8568824858      378.6234001575     1  0.10470468E+11
     -359.8568744679      374.4054432201     1  0.96484532E+10
     -359.8568631326      382.2768126927     1  0.92791381E+10
     -359.8567942828      373.4330057095     1  0.96004453E+10
     -359.8567619502      381.6211508556     1  0.98348363E+10
     -359.8567532118      373.5739657247     1  0.98386566E+10
     -359.8567123296      379.2879754090     1  0.95129388E+10
     -359.8567052219      373.2354265909     1  0.97752977E+10
     -359.8566764721      375.2097887125     1  0.98435361E+10
     -359.8564870341      378.4400570572     1  0.10516002E+11
     -359.8564849701      378.5252494812     1  0.95892054E+10
     -359.8563627907      371.8519912648     1  0.96323788E+10
     -359.8562980137      366.3152396244     1  0.95245667E+10
     -359.8562362215      381.4019414866     1  0.10057745E+11
     -359.8562297049      379.6822472605     2  0.96685241E+10
     -359.8561792181      378.9654550466     1  0.95161035E+10
     -359.8560309561      372.8728901062     1  0.97548604E+10
     -359.8559571154      381.5371034916     1  0.99397688E+10
     -359.8559552209      378.5065464315     1  0.98352291E+10
     -359.8559312419      378.9358847567     1  0.10175757E+11
     -359.8558855202      378.5812959852     1  0.99830078E+10
     -359.8558426023      380.3034451203     1  0.97106554E+10
     -359.8557925343      381.6175942401     1  0.98512185E+10
     -359.8556324467      381.5079474540     1  0.10020802E+11
     -359.8556058445      374.0635459917     1  0.89241023E+10
     -359.8555460258      382.2629331100     1  0.99759809E+10
     -359.8554097222      381.3054546138     1  0.95761169E+10
     -359.8553510464      379.5360883192     1  0.94215319E+10
     -359.8553322702      378.5073107642     1  0.10475355E+11
     -359.8551982328      370.4222078058     1  0.97490485E+10
     -359.8551141071      381.1109432946     1  0.96390485E+10
     -359.8550948659      381.2288726589     1  0.95682803E+10
     -359.8550244431      381.5410137528     1  0.10049900E+11
     -359.8549983741      381.3390518980     1  0.98362049E+10
     -359.8549857216      380.6332401798     1  0.98758455E+10
     -359.8549344162      377.9456873009     1  0.99124549E+10
     -359.8548931378      380.6615433470     1  0.98956888E+10
     -359.8548754409      378.4488160467     1  0.10528309E+11
     -359.8547659734      369.0548945864     1  0.96676718E+10
     -359.8546441238      378.1010157099     1  0.98574528E+10
     -359.8545780745      369.9655305968     1  0.96125751E+10
     -359.8545593931      381.5405933785     1  0.95134094E+10
     -359.8545165722      379.2056909304     1  0.96082815E+10
     -359.8544695465      379.4223024233     1  0.99295027E+10
     -359.8543993798      378.1595912728     1  0.94767899E+10
     -359.8543539634      375.5235063869     1  0.97154766E+10
     -359.8543525673      372.8018237651     1  0.96109764E+10
     -359.8543240609      371.6425064953     1  0.99902014E+10
     -359.8543112822      373.5865635288     1  0.95010321E+10
     -359.8543013585      381.5645220440     1  0.99546382E+10
     -359.8540935687      380.4414690109     1  0.96859450E+10
     -359.8540657626      382.4318897295     1  0.88127250E+10
     -359.8539765897      372.5142241065     1  0.98146647E+10
     -359.8539729867      378.2255853772     1  0.10121479E+11
     -359.8539678720      377.8834494282     1  0.99297844E+10
     -359.8539115395      382.6844794395     1  0.89066854E+10
     -359.8538638643      380.8836288537     1  0.98203232E+10
     -359.8538246423      382.5710360723     2  0.87790658E+10
     -359.8537485835      383.7058329033     1  0.99729203E+10
     -359.8537233751      374.4379251481     1  0.97179163E+10
     -359.8535409699      382.0960588041     1  0.92343281E+10
     -359.8535254272      381.0939881238     1  0.10028383E+11
     -359.8535215084      381.9354423984     1  0.99296433E+10
     -359.8534140488      378.6485429749     1  0.95059669E+10
     -359.8534018452      382.6721899439     1  0.89028658E+10
     -359.8533854695      373.6089838959     1  0.96976036E+10
     -359.8533141728      380.8899172486     1  0.98182689E+10
     -359.8532646630      375.1615027535     1  0.97059547E+10
     -359.8532246031      380.2987483868     1  0.99607741E+10
     -359.8531696971      375.9518982616     1  0.99680837E+10
     -359.8531413936      371.8732707923     1  0.95103748E+10
     -359.8530986244      370.7869051239     1  0.95199167E+10
     -359.8530691342      382.6969105174     1  0.89117148E+10
     -359.8530165942      374.5857626420     1  0.96277679E+10
     -359.8530135869      378.6104288327     1  0.97754866E+10
     -359.8529676373      378.6040497906     1  0.97760476E+10
     -359.8528171775      382.4271514781     1  0.88105513E+10
     -359.8528133539      382.4519691733     1  0.88181550E+10
     -359.8527846294      381.1798137137     1  0.99972787E+10
     -359.8527696553      382.9670485307     1  0.95724739E+10
     -359.8527327931      374.5413694995     1  0.96683151E+10
     -359.8527063189      378.0557868075     1  0.97016097E+10
     -359.8526925711      372.5926912508     1  0.96459078E+10
     -359.8525839852      374.1258034223     1  0.96546777E+10
     -359.8525446868      381.4057641717     1  0.10151796E+11
     -359.8524783896      378.1292991997     1  0.97049444E+10
     -359.8524718753      369.6551931431     1  0.90698207E+10
     -359.8524054164      380.8317208624     1  0.97881389E+10
     -359.8523882489      382.6851065776     1  0.89077027E+10
     -359.8523173263      378.5795238202     1  0.10484367E+11
     -359.8522393622      381.0225388318     1  0.98015556E+10
     -359.8522039232      376.8425821696     1  0.98491363E+10
     -359.8520667786      372.2722273562     1  0.96168525E+10
     -359.8520176787      382.4584266210     1  0.88193439E+10
     -359.8520136327      378.3531374402     1  0.10128027E+11
     -359.8517601190      380.5809548108     1  0.10128482E+11
     -359.8517346454      365.6301045275     1  0.94654478E+10
     -359.8516753120      366.5070621082     1  0.94869799E+10
     -359.8516299878      377.5350833270     1  0.10001876E+11
     -359.8514106387      376.8915172701     1  0.10631853E+11
     -359.8512305447      381.7293312396     1  0.98159934E+10
     -359.8512025549      372.2124770767     1  0.99864377E+10
     -359.8511847820      379.8268329471     1  0.98934238E+10
     -359.8511728005      372.5749849330     1  0.95903591E+10
     -359.8511678969      372.3736073570     1  0.98412168E+10
     -359.8511617129      380.3565785851     1  0.99509843E+10
     -359.8511490527      381.6177314959     1  0.97735910E+10
     -359.8511429613      373.8502715034     1  0.96836818E+10
     -359.8511119722      376.6913058483     1  0.99303558E+10
     -359.8510647717      378.3997483648     1  0.10143707E+11
     -359.8510445126      382.4183398755     1  0.94129827E+10
     -359.8510064642      367.0187162608     1  0.95358601E+10
     -359.8510009371      372.1310541030     1  0.97848545E+10
     -359.8509684422      378.3216099018     1  0.94920636E+10
     -359.8508476641      375.5200729870     1  0.10359741E+11
     -359.8508232671      371.7343644546     1  0.95666708E+10
     -359.8507972593      378.5206551972     1  0.96184433E+10
     -359.8507842857      380.7778106923     1  0.10289492E+11
     -359.8507432672      372.4679014899     1  0.96655435E+10
     -359.8505989268      371.2299003438     1  0.95947556E+10
     -359.8505908951      382.1846703548     1  0.88435124E+10
     -359.8505657322      379.9115667891     1  0.96099362E+10
     -359.8505437316      378.3251957513     1  0.95293049E+10
     -359.8505385474      378.7095960864     1  0.95379111E+10
     -359.8505201078      372.5409350598     1  0.95818763E+10
     -359.8504914178      377.9405179162     1  0.94899028E+10
     -359.8504566299      379.7223725134     1  0.10003195E+11
     -359.8504433074      374.5574753474     1  0.95973761E+10
     -359.8504350669      370.7436860049     1  0.95966522E+10
     -359.8503934042      382.4064169361     1  0.88222190E+10
     -359.8501593937      382.0887425677     1  0.92242818E+10
     -359.8500713685      372.0247851427     1  0.97568693E+10
     -359.8500423571      380.3499821915     1  0.10153578E+11
     -359.8498118784      382.4219032173     1  0.88190804E+10
     -359.8496552625      379.7051220907     1  0.95418742E+10
     -359.8495958397      379.7562362382     1  0.97981495E+10
     -359.8495910182      378.1520574524     1  0.95096930E+10
     -359.8495544310      378.8261682525     1  0.95639287E+10
     -359.8494809420      379.2159889882     1  0.95025182E+10
     -359.8493108979      373.9470316638     1  0.10066033E+11
     -359.8492914410      381.3668238061     1  0.10070745E+11
     -359.8492383950      382.4351064340     1  0.88251460E+10
     -359.8491945660      375.4241748326     1  0.94351527E+10
     -359.8491488296      382.4004193733     1  0.88210854E+10
     -359.8491254335      379.2937613319     1  0.94840625E+10
     -359.8491218075      371.7504525599     1  0.96703096E+10
     -359.8490947447      372.9819627557     1  0.96115011E+10
     -359.8490083019      380.7460086578     1  0.10045215E+11
     -359.8489790080      379.6763133374     1  0.96866247E+10
     -359.8489765411      370.1914773350     1  0.99261012E+10
     -359.8489549343      371.5115692083     1  0.97598007E+10
     -359.8488056667      378.2776491234     1  0.95426762E+10
     -359.8485890751      383.5344341143     1  0.92924576E+10
     -359.8485785196      379.9462819004     1  0.96139960E+10
     -359.8485682665      372.0959072394     1  0.96794077E+10
     -359.8484982851      380.9371369175     1  0.10013998E+11
     -359.8484695257      371.7410459243     1  0.96937955E+10
     -359.8484532914      370.8108408662     1  0.97226534E+10
     -359.8484446176      372.3238637561     1  0.97611639E+10
     -359.8483339185      379.0986520677     1  0.95406983E+10
     -359.8482759244      379.1506408376     1  0.95221322E+10
     -359.8482711521      370.9303863485     1  0.96179258E+10
     -359.8482496910      378.8442827356     2  0.99835989E+10
     -359.8481919477      371.3798737534     1  0.99673666E+10
     -359.8481746631      381.3192514652     1  0.10082457E+11
     -359.8480693246      375.2981159288     1  0.97888872E+10
     -359.8479421214      372.4212215146     1  0.97490376E+10
     -359.8479095382      380.3102135863     1  0.99385611E+10
     -359.8478721203      380.1217470501     1  0.94856804E+10
     -359.8478106671      363.8632756666     1  0.93383059E+10
     -359.8478025218      381.2619447252     1  0.10075209E+11
     -359.8477916744      373.7756041094     1  0.90161448E+10
     -359.8477893005      378.5453464605     1  0.98471701E+10
     -359.8477197724      373.5859601536     1  0.96105132E+10
     -359.8477144561      378.4278084905     1  0.96158676E+10
     -359.8476752458      373.2134753058     1  0.97876482E+10
     -359.8476206701      381.4976434810     1  0.98861633E+10
     -359.8475828851      371.5213064473     1  0.96723317E+10
     -359.8475572896      383.4593419096     2  0.89971202E+10
     -359.8475295601      378.4077654889     1  0.96592966E+10
     -359.8475276978      379.5061559370     1  0.10053032E+11
     -359.8475229860      370.1998628906     1  0.95974292E+10
     -359.8475042762      373.5516492930     1  0.10432043E+11
     -359.8474454390      381.5256605698     1  0.97848491E+10
     -359.8474003580      372.1368762747     1  0.10186979E+11
     -359.8473971784      380.7792068411     1  0.10029160E+11
     -359.8473866326      370.8882008327     1  0.96677477E+10
     -359.8473437728      383.8318437720     1  0.95544664E+10
     -359.8473198020      377.2919700512     1  0.97274526E+10
     -359.8472511718      371.0448926294     1  0.96594107E+10
     -359.8472219503      369.4652722297     1  0.97084362E+10
     -359.8471799827      378.1384856864     1  0.10597281E+11
     -359.8471607831      370.6739596350     1  0.96590495E+10
     -359.8471566738      380.1393732557     1  0.97180553E+10
     -359.8470890131      379.5533330771     1  0.10190258E+11
     -359.8470800732      372.6882542925     1  0.96559608E+10
     -359.8470524589      371.8801020968     1  0.96980841E+10
     -359.8469806579      372.2937092356     1  0.97468681E+10
     -359.8468834663      365.5833115604     1  0.95392914E+10
     -359.8468051907      378.3894580568     1  0.95798814E+10
     -359.8467981750      375.9027613168     1  0.94671091E+10
     -359.8466876603      371.2398400559     1  0.10174373E+11
     -359.8466675434      372.3060531616     1  0.97188752E+10
     -359.8466438671      374.4076635306     1  0.10226920E+11
     -359.8466267262      380.5486141656     1  0.96523767E+10
     -359.8466146193      380.5287061629     1  0.10069795E+11
     -359.8466076202      378.6236826727     1  0.94900391E+10
     -359.8465989544      371.5887844314     1  0.96770950E+10
     -359.8465856918      373.8643524837     1  0.96680366E+10
     -359.8465736676      369.7059584066     1  0.97771378E+10
     -359.8465629641      380.9937672354     1  0.98686053E+10
     -359.8465438384      371.0726574106     1  0.96019599E+10
     -359.8464946616      379.3410485209     1  0.10097404E+11
     -359.8463137819      380.4224352730     1  0.98915508E+10
     -359.8462716834      374.7675290716     1  0.96855349E+10
     -359.8462317135      380.9004239937     1  0.98396242E+10
     -359.8460845826      375.5758852657     1  0.97636210E+10
     -359.8460818015      377.8481808438     1  0.96072337E+10
     -359.8458579724      371.4221367693     1  0.99606244E+10
     -359.8458473593      378.2982859787     1  0.10035390E+11
     -359.8458320374      378.5338752434     1  0.98271985E+10
     -359.8457963452      381.3626973411     1  0.98850010E+10
     -359.8456543519      363.8196207966     1  0.96163472E+10
     -359.8455013806      371.0471467099     1  0.97822571E+10
     -359.8454965176      371.9889298159     1  0.97674304E+10
     -359.8454031816      379.5386133232     1  0.10078319E+11
     -359.8453747420      374.6620157013     1  0.10459439E+11
     -359.8452737289      374.7169204917     1  0.96292959E+10
     -359.8452641108      381.2078845557     1  0.93336031E+10
     -359.8452249406      374.2151006972     1  0.98446663E+10
     -359.8451844384      378.1906419574     1  0.10009620E+11
     -359.8450180826      375.7871632896     1  0.96326307E+10
     -359.8449939960      379.2969074708     1  0.95841280E+10
     -359.8449723003      381.2351792596     1  0.98381575E+10
     -359.8449615164      379.1075315535     1  0.94778326E+10
     -359.8448744979      371.8609458203     1  0.97177410E+10
     -359.8447496961      379.1017290430     1  0.98119543E+10
     -359.8447321031      375.0371250802     1  0.10272277E+11
     -359.8447012665      371.9608379542     1  0.96878758E+10
     -359.8445879051      380.7550046258     1  0.99440608E+10
     -359.8445607384      379.4745431595     1  0.98356046E+10
     -359.8445407803      381.3538507972     1  0.10009467E+11
     -359.8445192578      382.4073159578     1  0.88336546E+10
     -359.8445041815      365.7496434347     1  0.97359562E+10
     -359.8444886932      381.1511020494     1  0.99899045E+10
     -359.8443819058      370.5084951753     1  0.10106820E+11
     -359.8442528000      371.8233486837     1  0.96593560E+10
     -359.8442396607      374.2239283300     1  0.97721744E+10
     -359.8441490335      370.0441124673     1  0.96098613E+10
     -359.8441452124      365.7761478276     1  0.95753786E+10
     -359.8441381075      380.4948927341     1  0.10101523E+11
     -359.8440764159      373.6249077350     1  0.96325230E+10
     -359.8439467643      380.1438088612     1  0.95673435E+10
     -359.8438118197      381.2583443724     1  0.97746609E+10
     -359.8437922136      374.0533686016     1  0.99616276E+10
     -359.8437203942      381.0876721672     1  0.99573692E+10
     -359.8437006563      380.8170087506     1  0.10041574E+11
     -359.8436812817      377.2759073535     1  0.97393266E+10
     -359.8436481884      378.9262986684     1  0.95066289E+10
     -359.8436188874      369.7330753229     1  0.90863151E+10
     -359.8435651346      381.7682822419     1  0.98534068E+10
     -359.8435438129      378.5045159979     1  0.10059665E+11
     -359.8435333923      382.3921246118     1  0.94733213E+10
     -359.8434861231      372.1855263969     1  0.95858980E+10
     -359.8432667064      379.9810525498     1  0.96891812E+10
     -359.8432530964      377.7474301756     1  0.92042887E+10
     -359.8432520348      374.5836435369     1  0.97704480E+10
     -359.8431088759      371.9159212296     1  0.97896470E+10
     -359.8430029771      371.9028293859     1  0.96556576E+10
     -359.8428749432      378.9897005831     1  0.99928996E+10
     -359.8428036831      373.0972670877     1  0.96577540E+10
     -359.8427662297      375.8040987878     1  0.96383096E+10
     -359.8427606308      369.8565049287     1  0.97645530E+10
     -359.8427382352      372.7865521310     1  0.95979957E+10
     -359.8426954737      370.7230704253     1  0.98824737E+10
     -359.8426705364      375.5063552670     1  0.99503951E+10
     -359.8426673155      379.0762089234     1  0.95839049E+10
     -359.8426516590      374.4730454429     1  0.96608772E+10
     -359.8426212048      381.3048962550     1  0.95908027E+10
     -359.8425842428      380.2541047779     1  0.96101005E+10
     -359.8424462479      368.0228643698     1  0.97865318E+10
     -359.8424006162      374.8961829609     1  0.96106293E+10
     -359.8422383031      380.2601295832     1  0.96083265E+10
     -359.8422201539      378.6480798181     1  0.95457236E+10
     -359.8421865193      380.8674236423     1  0.94747645E+10
     -359.8421753067      381.2492648795     1  0.10007887E+11
     -359.8421376303      380.9691051796     1  0.10115943E+11
     -359.8420437038      381.0558441096     1  0.98339563E+10
     -359.8419313012      382.1764773421     1  0.92776421E+10
     -359.8418050910      374.6986878928     1  0.97796807E+10
     -359.8416585542      381.1224375201     1  0.97313930E+10
     -359.8415990639      384.0731017481     1  0.96881446E+10
     -359.8415138390      373.6581683966     1  0.97929783E+10
     -359.8415033501      371.1468089414     1  0.98246813E+10
     -359.8414822472      377.0129581174     1  0.10135378E+11
     -359.8414687177      374.5986105673     1  0.97203382E+10
     -359.8414539902      373.2428609940     1  0.96615391E+10
     -359.8413666108      382.2384998870     1  0.89586800E+10
     -359.8412657776      381.1495173005     1  0.10184941E+11
     -359.8411577496      372.8972881980     1  0.98504379E+10
     -359.8411498286      381.4852747732     1  0.10037782E+11
     -359.8410373279      378.8403667506     1  0.94213449E+10
     -359.8409116625      373.4135286931     1  0.96075302E+10
     -359.8408734072      381.3171469792     1  0.95817775E+10
     -359.8407032795      372.6590095555     1  0.96608849E+10
     -359.8407017298      378.9927212236     1  0.98147934E+10
     -359.8406835868      382.0434227962     1  0.93852905E+10
     -359.8406615946      383.4623691659     1  0.95635841E+10
     -359.8405861171      381.1640774177     1  0.97906140E+10
     -359.8405159960      380.0444348671     1  0.96895604E+10
     -359.8404413340      380.5741942632     1  0.99053318E+10
     -359.8403989269      375.8206898285     1  0.94676843E+10
     -359.8403977503      374.7127247314     1  0.95076278E+10
     -359.8403897172      381.4129687007     1  0.97923987E+10
     -359.8403748086      379.1205552057     1  0.10206333E+11
     -359.8403718005      367.5739879619     2  0.98460759E+10
     -359.8403533724      378.3691171467     1  0.98819594E+10
     -359.8402174811      374.5060492574     1  0.97961600E+10
     -359.8401126471      374.4989035975     1  0.98432377E+10
     -359.8400076631      381.6282664688     1  0.10036651E+11
     -359.8399713671      371.7570980165     1  0.96009778E+10
     -359.8399224185      369.4064728592     1  0.97219420E+10
     -359.8399183238      376.9245425972     1  0.91977847E+10
     -359.8398795335      381.9317167970     1  0.92214752E+10
     -359.8398075994      378.6770735779     1  0.99061752E+10
     -359.8397676819      375.3802148422     1  0.10229717E+11
     -359.8397464202      381.2422608345     1  0.95968452E+10
     -359.8396863287      380.5191301876     1  0.10263757E+11
     -359.8396543602      370.1023426947     1  0.95109615E+10
     -359.8395922518      373.1212478347     1  0.96374035E+10
     -359.8394209316      382.0652052124     1  0.96012771E+10
     -359.8393659055      381.0022593219     1  0.99291006E+10
     -359.8392879483      371.9954267574     1  0.96179760E+10
     -359.8392373739      371.6924562985     1  0.97301703E+10
     -359.8392183162      376.2021745032     2  0.95350293E+10
     -359.8392091448      370.2553875829     1  0.10320219E+11
     -359.8390841199      370.5891657910     1  0.91147054E+10
     -359.8390740057      376.3463149731     1  0.98737144E+10
     -359.8390485826      381.4736592108     1  0.97505823E+10
     -359.8390269290      365.8825819309     1  0.94503884E+10
     -359.8390146576      373.0128006173     1  0.97259802E+10
     -359.8390066985      375.3743244985     1  0.95954130E+10
     -359.8389190708      383.4713927153     1  0.95488409E+10
     -359.8388287200      380.8424482813     1  0.10039468E+11
     -359.8387588476      382.6812519826     1  0.94766834E+10
     -359.8387295263      371.7561348136     1  0.96501817E+10
     -359.8387249097      371.6691804991     1  0.97252472E+10
     -359.8387019764      381.1637832909     1  0.10244300E+11
     -359.8386801427      381.1934094931     1  0.97810254E+10
     -359.8386573446      381.9498921318     2  0.95861986E+10
     -359.8386479050      369.7213070520     1  0.96220717E+10
     -359.8384925530      378.3327908309     1  0.99387742E+10
     -359.8383108076      369.3271849581     1  0.98199697E+10
     -359.8382804273      383.3384767379     1  0.95035209E+10
     -359.8381990122      366.6813030653     1  0.94742323E+10
     -359.8381697358      373.1064302220     1  0.96130521E+10
     -359.8381404527      379.3470107888     1  0.10015022E+11
     -359.8380327053      371.7562353379     1  0.97219071E+10
     -359.8380082382      375.2675560443     1  0.10260993E+11
     -359.8380025158      377.0033318992     1  0.98298527E+10
     -359.8379531143      381.1730998213     1  0.97708075E+10
     -359.8379480558      379.8884639034     1  0.94259807E+10
     -359.8379323877      382.0945342696     1  0.93503798E+10
     -359.8379209290      380.9021764138     1  0.93309568E+10
     -359.8379170192      380.6660005932     1  0.97913460E+10
     -359.8378839459      368.9211200397     1  0.96375519E+10
     -359.8378196318      379.2433591060     1  0.96391783E+10
     -359.8376760884      374.3578035430     1  0.95727544E+10
     -359.8376401988      375.8054616423     1  0.98524250E+10
     -359.8375951634      383.4007351048     1  0.99128280E+10
     -359.8375768052      379.2988095437     1  0.95972062E+10
     -359.8375746576      378.0281644047     1  0.10017240E+11
     -359.8375349303      379.9994205995     1  0.97381713E+10
     -359.8375084991      377.8766106901     1  0.10038155E+11
     -359.8374887623      381.1272175542     1  0.10243461E+11
     -359.8374373452      378.7548216025     1  0.95089302E+10
     -359.8373459204      378.7981260003     1  0.95827799E+10
     -359.8373111612      377.3168347681     2  0.10004454E+11
     -359.8372783028      372.6336995214     1  0.96016502E+10
     -359.8372562149      372.0304725794     1  0.99813819E+10
     -359.8372328529      380.5171688841     1  0.10289890E+11
     -359.8371057687      371.0968237478     1  0.98342176E+10
     -359.8370950646      380.8480323997     1  0.10285788E+11
     -359.8370486321      379.9190504403     1  0.96036812E+10
     -359.8370206942      381.2936981327     1  0.98029324E+10
     -359.8368361753      375.3276304833     1  0.10306761E+11
     -359.8368159251      371.5172430792     1  0.97328222E+10
     -359.8368015230      369.5641156155     1  0.10309996E+11
     -359.8367516471      373.9444448864     1  0.98510881E+10
     -359.8367344038      377.8497073006     1  0.99083491E+10
     -359.8366735566      370.9374916210     1  0.96457309E+10
     -359.8366398626      378.9167901010     1  0.96677796E+10
     -359.8366375860      375.4965913752     1  0.10314712E+11
     -359.8365910364      375.7497777186     1  0.96284946E+10
     -359.8365101449      378.5555205454     1  0.10028361E+11
     -359.8364538045      373.7254652451     1  0.97044491E+10
     -359.8363844607      371.9851236204     1  0.97304733E+10
     -359.8363568386      376.8754761379     1  0.93834646E+10
     -359.8363267818      371.1976221804     1  0.98379384E+10
     -359.8362933065      370.1115884639     1  0.90782763E+10
     -359.8361105047      381.3461922059     1  0.98606455E+10
     -359.8361007726      380.5806296730     1  0.10175516E+11
     -359.8359740039      369.5334697042     1  0.98806553E+10
     -359.8359005755      373.3760887088     1  0.97820480E+10
     -359.8358832439      375.8667604558     1  0.96584486E+10
     -359.8356621071      368.3209740790     2  0.97797830E+10
     -359.8356522046      382.6313045282     1  0.95825848E+10
     -359.8356488030      371.4762564252     1  0.96986332E+10
     -359.8356444719      379.8247908043     1  0.98062099E+10
     -359.8355648652      369.6200940583     1  0.98765193E+10
     -359.8355038261      381.0072379875     1  0.98227191E+10
     -359.8354671304      378.3313392682     1  0.10032778E+11
     -359.8354487675      378.4325435257     1  0.10169115E+11
     -359.8353340333      380.6608650414     1  0.10120289E+11
     -359.8352964996      379.0038200969     1  0.95953430E+10
     -359.8352575914      378.5149194066     1  0.97796522E+10
     -359.8352499615      381.1690590124     1  0.96097760E+10
     -359.8352481242      378.5176773336     1  0.97787174E+10
     -359.8352292521      376.3077637704     2  0.95376384E+10
     -359.8352228483      364.2093212801     1  0.95703995E+10
     -359.8351014227      380.2947117753     1  0.10083138E+11
     -359.8350416180      370.9604789077     1  0.95273774E+10
     -359.8350399713      378.3673686930     1  0.10024399E+11
     -359.8350249487      381.3237198174     1  0.99515962E+10
     -359.8349216517      370.8854050409     1  0.99893145E+10
     -359.8348484733      375.1940654399     1  0.96510300E+10
     -359.8348244520      378.6461114887     1  0.93075662E+10
     -359.8347275086      378.9433378478     1  0.95988536E+10
     -359.8346844538      372.2815652165     1  0.97175695E+10
     -359.8346780547      375.5427400037     1  0.96104572E+10
     -359.8346577375      370.7710148692     1  0.95686896E+10
     -359.8346411621      371.0149678763     1  0.95206555E+10
     -359.8346051105      365.8811258038     1  0.94814727E+10
     -359.8345728980      381.4751231260     1  0.10028838E+11
     -359.8345706607      370.0893519549     1  0.90856214E+10
     -359.8345668489      374.7937632414     1  0.96530233E+10
     -359.8345606417      375.2168700721     1  0.98625510E+10
     -359.8345477123      370.1947156042     1  0.98338052E+10
     -359.8345246357      381.3199038160     1  0.10128186E+11
     -359.8345219979      379.4013625141     1  0.10053345E+11
     -359.8344779383      379.0140983358     1  0.96560565E+10
     -359.8343081277      373.3624608274     1  0.96814244E+10
     -359.8342998350      371.6358838101     1  0.97155026E+10
     -359.8342928471      366.1446237402     1  0.95289419E+10
     -359.8342837375      381.1520381874     1  0.98526477E+10
     -359.8341478634      380.3626985205     1  0.96177040E+10
     -359.8341260200      382.1738577769     1  0.93580653E+10
     -359.8341089064      374.5637697190     1  0.10000702E+11
     -359.8340654663      374.0220716194     1  0.97161735E+10
     -359.8340263817      377.1945538764     1  0.98797917E+10
     -359.8340158066      381.0575333405     1  0.98853892E+10
     -359.8339888904      377.9532480535     1  0.99046511E+10
     -359.8339397673      378.7999416398     1  0.10027564E+11
     -359.8339031833      379.8588437470     1  0.93554553E+10
     -359.8338285385      381.0104012975     1  0.95845230E+10
     -359.8337900144      370.8061726895     1  0.98234837E+10
     -359.8337693275      382.5924419746     1  0.94574634E+10
     -359.8337305678      378.7618434477     1  0.95808674E+10
     -359.8337158670      376.3237079175     1  0.96878034E+10
     -359.8336994493      377.9196594650     1  0.98872787E+10
     -359.8336817392      379.7870602938     1  0.97940752E+10
     -359.8336783098      379.9902438856     1  0.97165185E+10
     -359.8335809245      378.2535202769     1  0.93850504E+10
     -359.8335784349      377.3210283078     1  0.98460314E+10
     -359.8335266626      382.4972260310     1  0.94670060E+10
     -359.8335047148      369.4361381995     1  0.96292760E+10
     -359.8334348233      380.8592289817     1  0.98493330E+10
     -359.8334042870      373.2901120168     1  0.97675239E+10
     -359.8333958390      377.2057298916     1  0.10405653E+11
     -359.8333840480      378.1672479041     1  0.10030877E+11
     -359.8333754645      373.1568277806     1  0.97192274E+10
     -359.8333471562      363.3135539868     1  0.94433141E+10
     -359.8333332858      378.7756626596     1  0.95793009E+10
     -359.8332088662      373.4987943766     2  0.96586552E+10
     -359.8332037123      371.7681784998     1  0.96378813E+10
     -359.8331972284      378.2852855271     1  0.99240114E+10
     -359.8329324969      381.4647086777     1  0.97511627E+10
     -359.8329174755      379.9448124106     1  0.95879385E+10
     -359.8329025278      370.5371093566     1  0.96475499E+10
     -359.8328984964      383.9994514636     1  0.94994657E+10
     -359.8328269552      376.3673959838     1  0.98483979E+10
     -359.8327770702      372.0844105201     1  0.10132448E+11
     -359.8326806085      371.3081069315     1  0.10095168E+11
     -359.8326505121      379.5351692967     1  0.95401883E+10
     -359.8326420790      379.5371363723     1  0.97891465E+10
     -359.8326196238      371.8324248945     1  0.96451866E+10
     -359.8325790913      373.3864691165     1  0.96841389E+10
     -359.8325631273      381.2265107126     1  0.10046985E+11
     -359.8324989715      377.8094657808     1  0.95455918E+10
     -359.8324797862      377.3772215223     1  0.95628733E+10
     -359.8324648599      369.9733656999     1  0.90882434E+10
     -359.8324629719      381.4540108768     1  0.98743500E+10
     -359.8324597366      371.3491702491     1  0.96365088E+10
     -359.8324401609      379.9372151058     1  0.97547719E+10
     -359.8323147532      365.9393379102     1  0.94498853E+10
     -359.8322742576      378.8954786757     1  0.94867041E+10
     -359.8322013339      380.8737308643     1  0.10032476E+11
     -359.8321663303      379.3062692062     1  0.99202839E+10
     -359.8321374591      381.4805648764     1  0.99609854E+10
     -359.8320874653      381.4546036615     1  0.98579890E+10
     -359.8319869792      381.3579436381     1  0.10069587E+11
     -359.8319850592      373.1659604931     1  0.98621493E+10
     -359.8319579526      379.5016508714     1  0.94410922E+10
     -359.8318254353      379.1169398599     1  0.99052000E+10
     -359.8317603664      376.6816629507     1  0.92445088E+10
     -359.8317433756      373.9288567301     1  0.96555695E+10
     -359.8317293083      370.1870988567     1  0.90880886E+10
     -359.8317108959      376.1708011104     1  0.93189078E+10
     -359.8316861605      379.3679801049     1  0.95512131E+10
     -359.8316730939      381.2145441986     1  0.10066991E+11
     -359.8316402121      372.5007610400     1  0.96842090E+10
     -359.8315870849      368.0656826181     1  0.96945491E+10
     -359.8315159979      380.5890520395     1  0.10030197E+11
     -359.8314588577      378.5194127094     1  0.94310271E+10
     -359.8314529071      371.3659694661     1  0.10063093E+11
     -359.8314338028      378.0022076748     1  0.98863387E+10
     -359.8313883313      371.2270554451     1  0.97424114E+10
     -359.8313756788      380.3408074917     1  0.96277009E+10
     -359.8313707601      371.6837723071     1  0.96764191E+10
     -359.8313640211      380.0253882217     1  0.97470351E+10
     -359.8313254178      381.5259483524     1  0.97532111E+10
     -359.8313138648      379.0419911632     1  0.10092120E+11
     -359.8312366805      377.5252140523     1  0.94545997E+10
     -359.8312340569      375.4921052037     1  0.97204938E+10
     -359.8311752051      378.0140410590     1  0.10002393E+11
     -359.8310938564      377.9186754895     1  0.94612486E+10
     -359.8310381008      370.4903395850     1  0.97085249E+10
     -359.8310354354      371.9134620604     1  0.98202504E+10
     -359.8309176657      381.3606181666     1  0.99435151E+10
     -359.8309054850      381.5307622491     1  0.97995965E+10
     -359.8309004009      373.7361011061     1  0.96984399E+10
     -359.8308426199      378.3491105925     1  0.99898913E+10
     -359.8308297109      373.1282145810     1  0.96189621E+10
     -359.8307270499      374.4935361517     1  0.95763425E+10
     -359.8305559022      373.0561597054     1  0.96797293E+10
     -359.8305021086      370.7462290119     1  0.96513928E+10
     -359.8304366922      382.1995129243     2  0.89405063E+10
     -359.8302865008      381.9808304102     1  0.93309764E+10
     -359.8302238847      382.7160389923     1  0.95819328E+10
     -359.8301816085      376.7431716709     1  0.98848199E+10
     -359.8301346880      377.6431247202     1  0.10033274E+11
     -359.8301286074      372.1619459117     1  0.97997376E+10
     -359.8300940229      373.9642296655     1  0.93971805E+10
     -359.8300769716      370.7085471411     1  0.98336525E+10
     -359.8300620368      369.5699422072     1  0.96199515E+10
     -359.8300593980      372.8033969874     1  0.95961160E+10
     -359.8300486214      373.5670247941     1  0.89409179E+10
     -359.8300322371      375.4782248987     1  0.98186835E+10
     -359.8300001445      374.4353784553     1  0.96958134E+10
     -359.8299979249      371.3980586894     1  0.97425339E+10
     -359.8299736704      372.8958639126     1  0.95887675E+10
     -359.8299661516      379.4816877005     1  0.96025776E+10
     -359.8299487418      377.6634872698     1  0.99964296E+10
     -359.8299165959      381.3285424576     1  0.98055996E+10
     -359.8299091206      379.1503410016     1  0.99988975E+10
     -359.8299038231      372.1500053575     1  0.10249303E+11
     -359.8298647131      369.7288290442     1  0.96915289E+10
     -359.8298636764      371.0178004175     1  0.98014147E+10
     -359.8298582081      381.3324524912     1  0.98235634E+10
     -359.8298425574      380.8235107655     1  0.99643239E+10
     -359.8296749332      368.3182021297     1  0.96665854E+10
     -359.8296692454      370.3874233890     1  0.95593274E+10
     -359.8296274615      378.6014538474     1  0.92080163E+10
     -359.8296116579      371.6604551259     1  0.96913332E+10
     -359.8295639339      372.4966587179     1  0.97323174E+10
     -359.8295533499      377.2511895884     1  0.97204313E+10
     -359.8295349305      373.5464199374     1  0.95042498E+10
     -359.8293585982      371.7200281470     1  0.97532875E+10
     -359.8293361986      381.0155596299     1  0.10034008E+11
     -359.8293224006      365.5287623110     1  0.94850063E+10
     -359.8293132095      375.8330664464     1  0.97765587E+10
     -359.8292581640      382.5259160580     1  0.94776094E+10
     -359.8292110521      370.9565414467     1  0.98734794E+10
     -359.8291498337      377.7575789868     1  0.95513100E+10
     -359.8291279727      372.3954414015     1  0.97844107E+10
     -359.8291222573      371.9855745575     1  0.97801416E+10
     -359.8290533798      377.9572465670     1  0.10569849E+11
     -359.8289918621      372.7755231843     1  0.96160393E+10
     -359.8289041743      381.0529381730     1  0.99650802E+10
     -359.8288123591      382.5318358199     1  0.94688134E+10
     -359.8287947972      369.3697991090     1  0.90877464E+10
     -359.8287412237      379.3907979817     1  0.10192316E+11
     -359.8286919945      381.3722916947     1  0.99696721E+10
     -359.8286863978      365.3542896935     1  0.94858073E+10
     -359.8286572555      375.3215214770     1  0.98395407E+10
     -359.8285080928      369.2046941714     1  0.95989406E+10
     -359.8284947294      375.1782949969     1  0.10001797E+11
     -359.8283467349      371.7388259463     1  0.10292768E+11
     -359.8282775745      379.0168757522     1  0.10111456E+11
     -359.8282480336      379.0955042013     1  0.97259898E+10
     -359.8282130034      373.5764726916     1  0.10087640E+11
     -359.8282053505      370.6506462742     1  0.10093836E+11
     -359.8282032891      377.9783371199     1  0.10536269E+11
     -359.8281337078      371.1461047016     1  0.96939235E+10
     -359.8280876463      380.9974621616     1  0.98465859E+10
     -359.8280309821      369.9301281021     1  0.90903852E+10
     -359.8279842902      379.3000678176     1  0.94667128E+10
     -359.8279778163      371.8781546157     1  0.98094424E+10
     -359.8279662111      372.7009621948     1  0.96356525E+10
     -359.8279645699      377.1379658383     1  0.97100222E+10
     -359.8279524614      377.5428436702     1  0.95663956E+10
     -359.8279038583      381.9220063076     1  0.93529794E+10
     -359.8276990023      374.6016118321     1  0.97501176E+10
     -359.8276845516      383.3886153981     1  0.95163183E+10
     -359.8276408984      371.6230983540     1  0.93553559E+10
     -359.8276364714      379.0071568891     1  0.10119700E+11
     -359.8276324300      373.6742194242     1  0.95707034E+10
     -359.8276104352      380.6148227533     1  0.10000669E+11
     -359.8276015065      377.7991883168     1  0.95373249E+10
     -359.8275553621      377.1874529129     1  0.10053188E+11
     -359.8275089720      370.1646561114     1  0.96264990E+10
     -359.8274939521      371.0927463988     1  0.97786173E+10
     -359.8274476989      381.1587469610     1  0.97789400E+10
     -359.8273447746      382.6153299082     1  0.94743014E+10
     -359.8273124051      375.7742814280     1  0.94249886E+10
     -359.8272918163      372.3697891857     1  0.98423316E+10
     -359.8272627304      370.4094866763     1  0.96690981E+10
     -359.8272458126      381.8326888492     1  0.92156796E+10
     -359.8271354836      372.4877398774     1  0.97157626E+10
     -359.8271101195      377.1358518034     1  0.99496008E+10
     -359.8270031607      372.3901820850     1  0.10007023E+11
     -359.8269686656      368.2105431420     1  0.98217536E+10
     -359.8269066363      380.5443570547     1  0.95831173E+10
     -359.8268850194      381.2607050119     1  0.10116613E+11
     -359.8268562265      378.0363742826     1  0.10534026E+11
     -359.8268472034      372.7456741962     1  0.96761452E+10
     -359.8267855840      373.9836464941     1  0.97283280E+10
     -359.8267549265      375.8349434429     1  0.99123827E+10
     -359.8267505909      374.5810552112     1  0.97921445E+10
     -359.8266925712      364.5114326779     1  0.10091675E+11
     -359.8266811993      379.1266588382     1  0.93593521E+10
     -359.8266461073      374.5489340517     1  0.98178577E+10
     -359.8265399766      374.7125359324     1  0.97330180E+10
     -359.8265368512      373.9617300257     1  0.97968052E+10
     -359.8265156842      383.0962262523     1  0.95505784E+10
     -359.8264670463      373.9409930514     1  0.99065309E+10
     -359.8263864276      374.2251625575     1  0.98453086E+10
     -359.8263761711      379.0527252121     1  0.97645494E+10
     -359.8263317698      381.0613195034     1  0.10010907E+11
     -359.8262578255      372.4454951210     1  0.99770006E+10
     -359.8261149201      374.1800866950     1  0.97064624E+10
     -359.8260737178      375.0919723472     1  0.96794042E+10
     -359.8260619185      381.9965883221     1  0.96863532E+10
     -359.8260160273      371.6766136881     1  0.10138570E+11
     -359.8259624828      372.3883815743     1  0.97806475E+10
     -359.8259543876      379.8381212753     1  0.10106540E+11
     -359.8258506390      375.9416098930     1  0.99107262E+10
     -359.8257781025      372.7846621465     1  0.99783743E+10
     -359.8257289165      370.8341578461     1  0.99037357E+10
     -359.8257240198      382.8352383675     1  0.94913209E+10
     -359.8257212384      377.1620112149     1  0.97635331E+10
     -359.8257100165      381.1340967045     1  0.95409742E+10
     -359.8256142513      380.0001598921     1  0.98102767E+10
     -359.8254324486      379.6840835914     1  0.10174397E+11
     -359.8253516985      379.2731895810     1  0.95554380E+10
     -359.8253385474      380.4525726694     1  0.97734422E+10
     -359.8253267021      371.4101548535     1  0.97078119E+10
     -359.8253252375      377.5161410090     1  0.95551258E+10
     -359.8252966108      370.7320231865     1  0.95435056E+10
     -359.8252049376      381.1351997400     1  0.95423550E+10
     -359.8251201911      368.2285941296     1  0.97324121E+10
     -359.8251179819      372.5597070164     1  0.10051445E+11
     -359.8250647788      375.4474821755     1  0.92362765E+10
     -359.8249643941      378.2193572776     1  0.94505252E+10
     -359.8249258520      378.3303645630     1  0.99437886E+10
     -359.8248410861      381.2472854616     1  0.10141790E+11
     -359.8248230628      380.6881563343     1  0.98103437E+10
     -359.8248059819      381.9794314143     1  0.91969192E+10
     -359.8247838822      371.6614448997     1  0.95990266E+10
     -359.8247738444      368.8995886256     1  0.95502284E+10
     -359.8247719944      371.8049863804     1  0.96572596E+10
     -359.8246884361      381.2047986306     1  0.99725702E+10
     -359.8246855028      381.5548441920     1  0.97988249E+10
     -359.8246608276      375.2377424206     1  0.96469800E+10
     -359.8246490562      369.5914641331     1  0.96556041E+10
     -359.8246408676      381.9276333387     1  0.95694364E+10
     -359.8246275556      370.9206068058     1  0.98780098E+10
     -359.8246012451      372.6877831777     1  0.95089546E+10
     -359.8245991258      381.5290822728     1  0.97739963E+10
     -359.8245453401      375.1423739699     1  0.98736866E+10
     -359.8245322252      371.9231163351     1  0.96978805E+10
     -359.8245257244      372.0131128144     1  0.98122784E+10
     -359.8245133709      369.8705570517     1  0.90899490E+10
     -359.8244934074      372.1872677911     1  0.97797514E+10
     -359.8244359573      380.9342147534     1  0.99522277E+10
     -359.8243946520      382.4287782812     1  0.94271500E+10
     -359.8243201868      381.3973597703     1  0.10040319E+11
     -359.8243112770      378.3660997953     1  0.97069395E+10
     -359.8242600821      381.9651981856     1  0.92335419E+10
     -359.8242168692      380.3615560869     1  0.96862446E+10
     -359.8241482395      382.8692485884     1  0.95972011E+10
     -359.8241446181      369.7347515481     1  0.90823168E+10
     -359.8241273514      381.2816548292     1  0.10152204E+11
     -359.8240830219      381.9687337539     1  0.95797877E+10
     -359.8240669172      372.6432794510     1  0.97943423E+10
     -359.8240504549      371.3692800762     1  0.96060007E+10
     -359.8240339584      370.2507871972     1  0.97873763E+10
     -359.8239616054      381.3909709392     1  0.95115986E+10
     -359.8239351951      372.0211087286     1  0.94868313E+10
     -359.8239283852      383.0739588861     1  0.95555626E+10
     -359.8238555158      377.5919161130     1  0.10175228E+11
     -359.8238413211      372.3775043655     1  0.97870374E+10
     -359.8238287572      378.8871755415     1  0.94641026E+10
     -359.8238050604      382.4063341944     1  0.95207824E+10
     -359.8237913033      376.7433831732     1  0.10031443E+11
     -359.8237866378      369.9942007442     1  0.90863994E+10
     -359.8237697546      382.3889556719     1  0.94566553E+10
     -359.8237460362      382.1564601572     1  0.88675295E+10
     -359.8236940287      378.2325343523     1  0.94494927E+10
     -359.8236790245      380.4982463928     1  0.97888008E+10
     -359.8236711271      377.7823708800     1  0.95373418E+10
     -359.8236469844      370.6862362634     1  0.95654271E+10
     -359.8236074728      370.4207212415     1  0.10068767E+11
     -359.8235655469      377.2291044542     1  0.10222584E+11
     -359.8235430444      379.5136238492     1  0.95518026E+10
     -359.8235051545      372.2065522738     1  0.97320343E+10
     -359.8233225789      376.3992961149     1  0.95187612E+10
     -359.8232318624      365.3149252198     1  0.94994288E+10
     -359.8232298485      381.3125533479     1  0.98267028E+10
     -359.8231857701      372.4231284317     1  0.95134085E+10
     -359.8231826662      373.9399948617     1  0.96817139E+10
     -359.8231682394      365.2907731485     1  0.95382943E+10
     -359.8231501077      377.0547423057     1  0.94567218E+10
     -359.8231240286      382.8418591771     1  0.95827360E+10
     -359.8231207462      372.0549678370     1  0.97798163E+10
     -359.8231112147      368.9197951828     1  0.95147464E+10
     -359.8230602716      381.0606277289     1  0.10335796E+11
     -359.8230413426      373.6283045214     1  0.95029920E+10
     -359.8230387579      371.9394163100     1  0.97092056E+10
     -359.8229527220      371.7688956210     1  0.97369022E+10
     -359.8228643435      371.9155608518     1  0.95318229E+10
     -359.8228524352      377.5454052445     1  0.96436575E+10
     -359.8227973719      378.9725450539     1  0.99678938E+10
     -359.8227869318      379.9023697003     1  0.93905607E+10
     -359.8227551723      381.7435794544     1  0.10322249E+11
     -359.8227536665      377.5475881621     1  0.99086591E+10
     -359.8227364086      379.6779362580     1  0.10184018E+11
     -359.8227158454      377.4902186406     1  0.95601029E+10
     -359.8226929410      381.3465735628     1  0.95132197E+10
     -359.8226833126      380.4577161567     1  0.94595387E+10
     -359.8226497670      382.8639759931     1  0.95029376E+10
     -359.8224950235      379.6294932494     1  0.96191914E+10
     -359.8224876984      381.9578673223     1  0.91936712E+10
     -359.8224781929      375.2141423636     1  0.95783386E+10
     -359.8224695649      370.1243875122     1  0.96931012E+10
     -359.8224329714      381.7481391181     1  0.10300417E+11
     -359.8224125669      377.5648749745     1  0.99527573E+10
     -359.8223719857      373.8615967061     1  0.97552347E+10
     -359.8222913390      371.2205204493     1  0.95533441E+10
     -359.8222684787      373.5676832195     1  0.97188090E+10
     -359.8221896338      378.1211863945     1  0.94757603E+10
     -359.8221453076      381.0450037458     1  0.98985925E+10
     -359.8220856637      367.6426076278     1  0.91087992E+10
     -359.8220330331      375.3582396146     1  0.94183747E+10
     -359.8220309452      379.9164813905     1  0.95580612E+10
     -359.8219896504      381.8975467405     1  0.96332991E+10
     -359.8219438810      374.7781714389     1  0.97750306E+10
     -359.8217879286      378.2857550670     1  0.10086962E+11
     -359.8217549042      376.1401533099     1  0.94502450E+10
     -359.8217346122      381.0480470407     1  0.98781672E+10
     -359.8217298728      370.3554625456     1  0.96172752E+10
     -359.8215399667      377.0655795917     1  0.10095172E+11
     -359.8214200543      372.7274427326     1  0.98840139E+10
     -359.8213953981      372.9116983682     1  0.95071113E+10
     -359.8213371377      370.2022799043     1  0.97403531E+10
     -359.8213247424      375.4718439125     1  0.96068587E+10
     -359.8213142078      376.6725850911     1  0.97851432E+10
     -359.8212520119      380.3986527483     1  0.99359121E+10
     -359.8212099214      381.3608956148     1  0.95327920E+10
     -359.8212068271      373.7817255691     1  0.10026410E+11
     -359.8211851170      377.5739603763     1  0.98951251E+10
     -359.8211789766      373.3715805553     1  0.97505728E+10
     -359.8211417794      372.7732483573     1  0.99799776E+10
     -359.8211387653      371.5296574707     1  0.97974238E+10
     -359.8211351049      370.3968080169     1  0.96059214E+10
     -359.8211246399      371.3441920402     1  0.97041382E+10
     -359.8211072553      382.6101144729     1  0.95313086E+10
     -359.8210946591      378.6222343316     1  0.10144143E+11
     -359.8210805526      381.4138678672     1  0.97896552E+10
     -359.8210370288      378.9612685112     1  0.98873962E+10
     -359.8210161861      381.1828455821     1  0.10089191E+11
     -359.8209495283      369.1612681439     1  0.96567945E+10
     -359.8209389906      379.5158016058     1  0.10136714E+11
     -359.8209323648      379.2711923927     1  0.95495497E+10
     -359.8209159458      378.9865741530     1  0.94409984E+10
     -359.8208757468      381.0595849983     1  0.10061906E+11
     -359.8208101920      378.1800097828     1  0.94844475E+10
     -359.8207437407      375.2648343872     1  0.98118751E+10
     -359.8207103037      371.0911091201     1  0.99580107E+10
     -359.8206960080      374.9825969721     1  0.10569511E+11
     -359.8206717393      383.1392930688     1  0.96464723E+10
     -359.8206243425      379.8158112286     1  0.95232692E+10
     -359.8205298917      379.7962185405     1  0.93535691E+10
     -359.8205056057      373.3179047501     1  0.89762165E+10
     -359.8204746944      378.0055410907     1  0.99460372E+10
     -359.8203630081      381.0822496898     1  0.10060731E+11
     -359.8203243753      374.3070622518     1  0.96972031E+10
     -359.8203066727      377.1212620140     1  0.94572973E+10
     -359.8202611400      369.6105656660     1  0.90892355E+10
     -359.8201994002      375.2580208685     1  0.98873128E+10
     -359.8201913494      382.6550427682     1  0.95351724E+10
     -359.8201549026      379.8313233858     1  0.98968662E+10
     -359.8201092312      368.9013360640     1  0.98797121E+10
     -359.8201054632      379.5986007469     1  0.98173720E+10
     -359.8200878175      379.3977366184     1  0.98623242E+10
     -359.8200845545      370.6690964288     1  0.97586938E+10
     -359.8200098015      382.2594342429     1  0.90808100E+10
     -359.8200047279      373.1973350639     1  0.10188883E+11
     -359.8199987013      370.8178386986     1  0.96224060E+10
     -359.8199572441      373.7844966785     1  0.95995206E+10
     -359.8199030087      378.2317481920     1  0.98905711E+10
     -359.8198882754      372.2605168443     1  0.98321656E+10
     -359.8198473379      378.9402609154     1  0.98209800E+10
     -359.8197664516      372.7741354877     1  0.99075450E+10
     -359.8197178155      378.2910425192     1  0.96737024E+10
     -359.8196954048      380.1713123637     1  0.95272643E+10
     -359.8196759777      377.1024411694     1  0.95057502E+10
     -359.8196491659      376.2226887575     1  0.98655406E+10
     -359.8195544331      379.7229255109     1  0.97417172E+10
     -359.8194424610      372.3316999639     1  0.93634258E+10
     -359.8194394633      365.2830844778     1  0.94849465E+10
     -359.8194284799      381.7187092896     1  0.95461028E+10
     -359.8193755743      366.7310834144     1  0.95841046E+10
     -359.8193574003      381.0823877190     1  0.10041949E+11
     -359.8193511892      373.8353568543     1  0.98548874E+10
     -359.8191854519      373.9603597491     1  0.95569330E+10
     -359.8190542484      370.4341390269     1  0.95196526E+10
     -359.8190287655      378.0450158955     1  0.10095747E+11
     -359.8189759876      374.7908904253     1  0.98650689E+10
     -359.8189618688      373.7745850278     1  0.98754238E+10
     -359.8189492885      371.1545369752     1  0.97755258E+10
     -359.8188902170      370.7730445613     1  0.99165428E+10
     -359.8188782999      374.3907870400     1  0.10247112E+11
     -359.8188732312      371.5674546065     1  0.99516172E+10
     -359.8188094403      378.2800814260     1  0.96323603E+10
     -359.8187621178      368.9137117760     1  0.92164308E+10
     -359.8187462046      378.0583930177     1  0.96695371E+10
     -359.8187231519      370.6038580176     1  0.97605568E+10
     -359.8187170914      376.9109009643     1  0.10037659E+11
     -359.8187160899      372.6224072586     1  0.96889183E+10
     -359.8187082757      372.1339253699     1  0.97235421E+10
     -359.8186967005      371.3035912842     1  0.97256817E+10
     -359.8186955436      378.2612750251     1  0.95334633E+10
     -359.8186905164      378.6423750333     1  0.94589906E+10
     -359.8186794008      373.5651232007     1  0.95814666E+10
     -359.8186592158      373.0421012060     1  0.96617510E+10
     -359.8186337880      369.6690919832     1  0.95049920E+10
     -359.8186321868      376.6159116092     1  0.97075717E+10
     -359.8186220158      373.9673071848     1  0.97470120E+10
     -359.8185592476      377.1606029587     1  0.96283728E+10
     -359.8185579328      380.6130769110     1  0.95630212E+10
     -359.8185093767      383.2174697390     1  0.96064954E+10
     -359.8185033007      373.0082987097     1  0.99891315E+10
     -359.8184838540      375.4429701413     1  0.92216650E+10
     -359.8184816601      378.3121461085     1  0.98576235E+10
     -359.8184651593      378.4044074474     1  0.10063305E+11
     -359.8183489735      372.8618830344     1  0.99463400E+10
     -359.8183379274      379.8092916056     1  0.95398340E+10
     -359.8183023279      371.0723953591     1  0.96055865E+10
     -359.8182239803      378.7844777866     1  0.98658250E+10
     -359.8181726946      377.4262684293     1  0.10140054E+11
     -359.8179371358      379.4067968486     1  0.96686869E+10
     -359.8177601286      378.1048732402     1  0.10114870E+11
     -359.8177224357      374.7246032816     1  0.96434543E+10
     -359.8177202165      375.9237435165     1  0.98064338E+10
     -359.8176832188      371.4950526183     1  0.96195139E+10
     -359.8176591802      382.3444256944     1  0.94747435E+10
     -359.8176312407      367.7542856323     1  0.97169699E+10
     -359.8176057796      379.9859684263     1  0.10167748E+11
     -359.8175974914      378.0289187229     1  0.96635833E+10
     -359.8175851456      378.4303865508     1  0.96347588E+10
     -359.8175582568      378.2503085685     1  0.99763975E+10
     -359.8175090430      380.4927710432     1  0.98161079E+10
     -359.8174962060      368.1101845226     1  0.98937998E+10
     -359.8174885132      379.7191545066     1  0.96602012E+10
     -359.8174610830      365.2740002390     1  0.93785484E+10
     -359.8174585870      371.4197522543     1  0.96956937E+10
     -359.8174391251      380.8891523526     1  0.10053768E+11
     -359.8173832131      372.0675391070     1  0.98859145E+10
     -359.8173801454      374.9855071441     1  0.98028558E+10
     -359.8173770335      378.6561605233     1  0.10307476E+11
     -359.8173203962      380.6478456558     1  0.95033129E+10
     -359.8173144885      376.6753763167     1  0.95636484E+10
     -359.8172560355      378.1074325848     1  0.10115948E+11
     -359.8172278339      379.4299701204     1  0.98007573E+10
     -359.8172135862      377.9529621485     1  0.99978897E+10
     -359.8171293075      368.2048005857     1  0.96611725E+10
     -359.8171203556      371.4500617781     1  0.97617745E+10
     -359.8170666521      380.4327289818     1  0.99742976E+10
     -359.8169726268      373.4198404682     1  0.10064983E+11
     -359.8168958464      383.7478382605     1  0.92790462E+10
     -359.8168892336      377.0638391837     1  0.93786430E+10
     -359.8168870782      379.3728257651     1  0.99452807E+10
     -359.8168707091      382.7182251718     1  0.91195620E+10
     -359.8168683888      379.9644394410     1  0.10186776E+11
     -359.8168587989      377.5616897985     1  0.95130036E+10
     -359.8168523244      375.2102558370     1  0.96673478E+10
     -359.8168197627      383.6550524533     1  0.95629683E+10
     -359.8167981930      381.3307774995     1  0.97862175E+10
     -359.8167579878      370.7447859590     1  0.97770631E+10
     -359.8167000994      372.0942962067     1  0.96414560E+10
     -359.8166788951      369.9861754575     1  0.93534352E+10
     -359.8166602855      379.6375864397     1  0.94516821E+10
     -359.8166571212      382.9504227629     1  0.92669169E+10
     -359.8166346839      372.4715226265     1  0.97163337E+10
     -359.8166139728      381.4577786568     1  0.10051981E+11
     -359.8164916588      377.8454450689     1  0.98120552E+10
     -359.8164030893      376.8161830261     1  0.97568538E+10
     -359.8163987631      373.1897652868     1  0.89767493E+10
     -359.8163882724      369.8214024688     1  0.96787258E+10
     -359.8162160368      379.9856991414     1  0.97582264E+10
     -359.8161514362      373.5703489227     1  0.97708608E+10
     -359.8161469849      378.8225480035     1  0.96167194E+10
     -359.8161339380      371.9672593077     1  0.92571611E+10
     -359.8161251746      372.2761868088     1  0.97994795E+10
     -359.8161164109      376.9571122702     1  0.92718531E+10
     -359.8160823982      377.1103237436     1  0.10094674E+11
     -359.8160559612      380.6108198435     1  0.98810281E+10
     -359.8159446241      380.8723668575     1  0.99961696E+10
     -359.8159327057      371.6696160620     1  0.97332963E+10
     -359.8159200406      378.3394817691     1  0.97445433E+10
     -359.8158930866      376.2069925455     1  0.99290317E+10
     -359.8158777379      378.1766301226     1  0.98584918E+10
     -359.8158476749      371.4550706946     1  0.91664116E+10
     -359.8157632897      372.3186294826     1  0.97291251E+10
     -359.8157035572      379.4669420830     2  0.97696352E+10
     -359.8156721070      378.2705531605     1  0.10137530E+11
     -359.8156398896      381.2940357084     1  0.10087863E+11
     -359.8154909642      381.9231143751     1  0.93899231E+10
     -359.8154492758      371.2454323183     1  0.96583471E+10
     -359.8154171326      381.3846963281     1  0.97683232E+10
     -359.8153577741      379.7649702714     1  0.97481832E+10
     -359.8153265120      378.6459104453     1  0.97003544E+10
     -359.8152850611      371.1287243718     1  0.97249406E+10
     -359.8152178912      377.9361096351     1  0.99317350E+10
     -359.8152059798      378.4430390115     1  0.94875894E+10
     -359.8151990270      373.3203117122     1  0.89999694E+10
     -359.8151867405      370.3699787268     1  0.95411934E+10
     -359.8151505629      373.8845016611     1  0.97427666E+10
     -359.8151300209      382.1115866092     1  0.96667781E+10
     -359.8150509797      374.6961474697     1  0.10074303E+11
     -359.8150295052      375.3442654435     1  0.96734113E+10
     -359.8150279132      373.7180396429     1  0.99948189E+10
     -359.8150217746      365.9189492460     1  0.95843904E+10
     -359.8150199986      378.7629818405     2  0.95637258E+10
     -359.8149986393      381.4970676308     1  0.10085565E+11
     -359.8149883013      376.9886934835     1  0.10274789E+11
     -359.8149816255      381.5797136374     1  0.95708736E+10
     -359.8149759902      381.4916797215     1  0.99953050E+10
     -359.8149417847      381.0325806187     1  0.10107206E+11
     -359.8149253372      380.4763063382     1  0.97660336E+10
     -359.8148598024      380.2886194615     1  0.10062081E+11
     -359.8147490783      371.4255950090     1  0.96793226E+10
     -359.8146885895      374.5578881392     1  0.98123089E+10
     -359.8146373346      380.5641451732     1  0.99824114E+10
     -359.8146241278      374.3177008038     1  0.96532729E+10
     -359.8145792633      369.5014193674     1  0.90957968E+10
     -359.8145456112      379.2318857304     1  0.98434977E+10
     -359.8145349630      371.3594887970     1  0.96429240E+10
     -359.8145323923      380.5266144581     1  0.95666928E+10
     -359.8145205982      383.7672473045     1  0.99746401E+10
     -359.8145133242      378.7005601844     1  0.95407622E+10
     -359.8144960635      381.6594004807     1  0.10066440E+11
     -359.8144824437      372.3254268947     1  0.95963688E+10
     -359.8143779627      378.4838150061     1  0.99736715E+10
     -359.8143562452      378.7966212648     1  0.10040526E+11
     -359.8143182130      375.3990612519     1  0.93012830E+10
     -359.8143018819      379.0118968658     1  0.93982166E+10
     -359.8142500498      374.4302825964     1  0.96924304E+10
     -359.8142365774      380.4977990131     1  0.95405381E+10
     -359.8142192890      376.6735222858     1  0.92838682E+10
     -359.8142164000      370.1640216421     1  0.97902871E+10
     -359.8141912910      378.4039503028     2  0.95140061E+10
     -359.8141808793      370.6712039105     1  0.97413737E+10
     -359.8141457425      371.6045805530     1  0.97435785E+10
     -359.8141443051      373.3168625662     1  0.97763217E+10
     -359.8141280173      380.4659363759     1  0.97508531E+10
     -359.8140543940      379.6373249337     1  0.95757423E+10
     -359.8140386695      375.4441918769     1  0.98379028E+10
     -359.8139956214      379.8229236517     1  0.94192561E+10
     -359.8139276638      377.9750127089     1  0.96826162E+10
     -359.8138395588      378.6094279656     1  0.10265535E+11
     -359.8137995896      374.5336102212     1  0.95106292E+10
     -359.8137769222      380.0122156842     1  0.95354828E+10
     -359.8137447635      369.9846785135     1  0.96680145E+10
     -359.8137431334      378.0838134835     1  0.10079774E+11
     -359.8137342796      378.2251287556     1  0.98367435E+10
     -359.8137244937      372.3216077313     1  0.97042870E+10
     -359.8137230667      377.2499156796     1  0.94563692E+10
     -359.8136935427      366.2664908960     1  0.94739546E+10
     -359.8136616270      369.9824824924     1  0.10063632E+11
     -359.8136159480      372.9129184206     1  0.95906237E+10
     -359.8136104668      377.9856839343     1  0.96543691E+10
     -359.8136082675      375.7324644101     1  0.95509104E+10
     -359.8136057097      371.4268566075     1  0.97700028E+10
     -359.8135626133      374.6038458646     1  0.98327148E+10
     -359.8135587924      381.4064242714     1  0.98081063E+10
     -359.8135384850      368.8015985035     1  0.97134449E+10
     -359.8135200976      372.0095485566     1  0.96842921E+10
     -359.8134847627      379.7163116158     1  0.93588010E+10
     -359.8134766547      378.5990532723     1  0.96793451E+10
     -359.8134068530      371.7695764811     1  0.96101138E+10
     -359.8133518263      377.8109110430     1  0.95129152E+10
     -359.8133491100      376.3073429484     1  0.90705617E+10
     -359.8133451713      373.6402216061     1  0.97298537E+10
     -359.8133120720      379.8715321134     1  0.96138225E+10
     -359.8133016193      370.9927816236     1  0.98202126E+10
     -359.8132664472      382.1125158138     1  0.10275703E+11
     -359.8132309756      368.6819223898     1  0.97132378E+10
     -359.8132169267      370.8046056077     1  0.95657103E+10
     -359.8132150934      379.9895290366     1  0.94048355E+10
     -359.8131606622      379.6277069058     1  0.93669771E+10
     -359.8131520011      382.3271108628     1  0.91088490E+10
     -359.8131243280      370.0704526464     1  0.98532621E+10
     -359.8130889356      372.7625405601     1  0.99640444E+10
     -359.8130768972      379.7982996613     1  0.10121769E+11
     -359.8130409368      373.2753995238     1  0.89925120E+10
     -359.8129315805      372.8255115344     1  0.97648591E+10
     -359.8129199378      369.7426182798     1  0.96811499E+10
     -359.8128878449      376.3317471664     1  0.91015699E+10
     -359.8128334626      378.5134125792     1  0.99237093E+10
     -359.8128287412      370.1917964634     1  0.99611977E+10
     -359.8128067932      381.1857673998     1  0.95235109E+10
     -359.8127835890      369.4051587067     1  0.95107484E+10
     -359.8127705830      379.7755814975     1  0.10274381E+11
     -359.8127111453      380.0677252241     1  0.97626616E+10
     -359.8126349028      378.0533560645     1  0.96580931E+10
     -359.8126170485      371.8694314254     1  0.97622889E+10
     -359.8126159153      371.9211038571     1  0.94797636E+10
     -359.8125701421      378.7337924886     1  0.10267971E+11
     -359.8125529235      371.1193351979     1  0.99980304E+10
     -359.8125400857      375.5323908547     1  0.94529143E+10
     -359.8125146929      382.8513636102     1  0.96055590E+10
     -359.8125070006      375.6718347801     1  0.94551363E+10
     -359.8124832339      376.6039863710     1  0.97678547E+10
     -359.8124489552      373.2873110515     1  0.89872063E+10
     -359.8124186943      376.5401462642     1  0.89063546E+10
     -359.8123837520      370.7739004706     1  0.10187770E+11
     -359.8123533271      381.3348002644     1  0.10343957E+11
     -359.8123329674      371.2572704061     1  0.98228281E+10
     -359.8123260117      378.3628361907     1  0.99251831E+10
     -359.8123249063      381.4981096123     1  0.10065377E+11
     -359.8122866308      377.6023200459     1  0.96892250E+10
     -359.8121889220      379.5886371572     1  0.10152777E+11
     -359.8121868731      372.4019215509     1  0.96990898E+10
     -359.8121831926      373.3684711888     1  0.89831410E+10
     -359.8121811704      373.3958364405     1  0.89914843E+10
     -359.8121286109      375.4330313075     1  0.94558082E+10
     -359.8121151672      376.3756319415     1  0.90765957E+10
     -359.8120665385      378.5658113104     1  0.98913802E+10
     -359.8120510971      371.6390137961     1  0.10064016E+11
     -359.8119889757      378.5426150660     1  0.94351460E+10
     -359.8119863290      373.4141260138     1  0.97752326E+10
     -359.8119544447      372.2984019914     1  0.97189884E+10
     -359.8118974744      380.1196154423     1  0.97899968E+10
     -359.8118407043      372.0832750510     1  0.97741236E+10
     -359.8118173915      370.2127163885     1  0.98599367E+10
     -359.8118078466      378.6348030637     1  0.10326900E+11
     -359.8118048158      379.8357658466     1  0.96222665E+10
     -359.8117563192      377.9024026110     1  0.96792261E+10
     -359.8117502451      371.0352041881     1  0.97630395E+10
     -359.8117193679      374.9553075170     1  0.99449114E+10
     -359.8115802237      377.6382805261     1  0.97095923E+10
     -359.8115434167      371.4746580553     1  0.97613141E+10
     -359.8115322987      379.4078210154     1  0.97040812E+10
     -359.8115212673      378.1149213197     1  0.10081783E+11
     -359.8115138328      377.9270057858     1  0.99676369E+10
     -359.8114992218      373.8264717644     1  0.98036619E+10
     -359.8114844512      380.9345755063     1  0.10286825E+11
     -359.8114588220      378.9285148848     1  0.96723303E+10
     -359.8114337547      380.8414516074     1  0.99872290E+10
     -359.8114111908      380.0367694713     1  0.95400174E+10
     -359.8113638240      378.6876169877     1  0.10287786E+11
     -359.8113283981      373.7122940387     1  0.96187373E+10
     -359.8113147084      374.3087028093     1  0.97209790E+10
     -359.8112995094      378.7053215193     1  0.99943331E+10
     -359.8112317635      373.3412413832     1  0.89852009E+10
     -359.8112211354      381.6895074840     1  0.99758912E+10
     -359.8111992747      379.6903778502     1  0.10157222E+11
     -359.8111119189      380.1456232355     1  0.95650650E+10
     -359.8110827236      370.1857316468     1  0.97118212E+10
     -359.8110778747      379.8313393047     1  0.98384457E+10
     -359.8110592801      374.8237148168     1  0.10054912E+11
     -359.8109353619      381.8148150845     1  0.97459207E+10
     -359.8109267071      379.9129595332     1  0.97185392E+10
     -359.8108866953      383.6922962246     1  0.93050899E+10
     -359.8107550231      371.0768003987     1  0.95708405E+10
     -359.8107455704      381.3491111055     1  0.97819946E+10
     -359.8107380934      369.4804935829     1  0.96213342E+10
     -359.8106842110      378.2784557719     1  0.96843174E+10
     -359.8106701489      374.6412270025     1  0.10095442E+11
     -359.8106687416      379.5714407547     1  0.10168908E+11
     -359.8106475682      372.7801260392     1  0.98568867E+10
     -359.8106387348      371.8345755653     1  0.96561948E+10
     -359.8106354703      374.9909032567     1  0.95672929E+10
     -359.8106329227      371.9193591964     1  0.98126838E+10
     -359.8106148679      372.0704749735     1  0.97353092E+10
     -359.8106132277      373.2684673954     1  0.96351746E+10
     -359.8106103189      379.7511698490     1  0.93970415E+10
     -359.8105813160      372.6811119828     1  0.96776880E+10
     -359.8105134419      369.0915467305     1  0.97169513E+10
     -359.8104948981      378.3329713916     1  0.99028658E+10
     -359.8104583955      378.0849283886     1  0.10086474E+11
     -359.8104277642      372.4006900797     1  0.98537695E+10
     -359.8104066999      381.2012568560     1  0.93753866E+10
     -359.8103845199      377.8566735172     1  0.92207845E+10
     -359.8103624147      376.3715547886     1  0.90965300E+10
     -359.8103489793      380.8663293001     1  0.94461027E+10
     -359.8102310476      378.6412405020     1  0.10035401E+11
     -359.8102248695      378.1629734076     1  0.10105875E+11
     -359.8102163443      379.3049076133     1  0.95059623E+10
     -359.8102000676      372.7319596991     1  0.97007478E+10
     -359.8101623625      371.3061440652     1  0.96406032E+10
     -359.8101549335      374.0241862613     1  0.97410499E+10
     -359.8101446184      381.6814375387     1  0.96148968E+10
     -359.8101058387      380.4180182296     1  0.95350241E+10
     -359.8100511977      371.5688369524     1  0.96376835E+10
     -359.8100312651      369.6646588026     1  0.97660934E+10
     -359.8100024352      378.3283282431     1  0.94875168E+10
     -359.8099727204      369.8575549392     1  0.97149334E+10
     -359.8099304132      372.8783724079     1  0.95975473E+10
     -359.8098963748      382.3036310309     1  0.87743647E+10
     -359.8098698510      376.3005826633     1  0.90736661E+10
     -359.8098260934      369.6863380583     1  0.10004708E+11
     -359.8097655448      376.8715202365     1  0.99241442E+10
     -359.8095525543      372.6502127246     1  0.97243507E+10
     -359.8094396758      374.3835649954     1  0.98469183E+10
     -359.8093748425      372.3332684229     1  0.98350691E+10
     -359.8093580695      380.1170230108     1  0.97608605E+10
     -359.8092893426      372.9260321880     1  0.96914201E+10
     -359.8092836772      365.2849979440     1  0.93993712E+10
     -359.8092424914      377.8991052444     1  0.96697656E+10
     -359.8092241900      378.9100972209     1  0.96302396E+10
     -359.8091917217      369.9196870633     1  0.98863958E+10
     -359.8091029513      374.7782181905     1  0.10216389E+11
     -359.8090922745      380.6371540380     1  0.95887251E+10
     -359.8090853118      370.7084565535     1  0.97932113E+10
     -359.8089967148      378.3418491189     1  0.94879797E+10
     -359.8089783271      372.2145793938     1  0.10059265E+11
     -359.8089435315      380.2818611859     1  0.96441872E+10
     -359.8089370386      373.5155373264     1  0.97126679E+10
     -359.8089165936      377.7324492725     1  0.95544437E+10
     -359.8088690267      371.3967055962     1  0.97539458E+10
     -359.8088147862      380.4388602495     1  0.97052535E+10
     -359.8087782008      377.3221612711     1  0.97878254E+10
     -359.8087272518      375.9324516230     1  0.99253689E+10
     -359.8087081616      378.0767644044     1  0.98968569E+10
     -359.8086895063      370.9635404446     1  0.96184638E+10
     -359.8086649921      379.3891360364     1  0.10072222E+11
     -359.8086512328      382.3491036312     1  0.90506931E+10
     -359.8086428733      370.3450423063     1  0.98216207E+10
     -359.8086088504      377.5240145300     1  0.99485361E+10
     -359.8086021840      380.7893408932     1  0.98905391E+10
     -359.8085803195      380.1038289699     1  0.10127191E+11
     -359.8085219307      381.5562563417     1  0.99927974E+10
     -359.8084639433      378.1752933893     1  0.10089603E+11
     -359.8084119756      381.0800019256     1  0.99548541E+10
     -359.8083146869      379.8434579705     1  0.10263458E+11
     -359.8082370541      373.3062819718     1  0.96940840E+10
     -359.8082184054      380.8329375423     1  0.98454356E+10
     -359.8080757105      372.6229015946     1  0.99593721E+10
     -359.8080742450      374.7698873873     1  0.97253600E+10
     -359.8080490504      372.0865090103     1  0.99577401E+10
     -359.8080474356      378.8921619902     1  0.93987738E+10
     -359.8080049549      374.0461183535     1  0.96487626E+10
     -359.8079177454      379.8750945085     1  0.98768457E+10
     -359.8078513653      380.8502243064     1  0.97366090E+10
     -359.8078247105      378.7403108670     1  0.94071027E+10
     -359.8078141257      380.3034908847     1  0.94117477E+10
     -359.8077874713      379.5916463352     1  0.96711073E+10
     -359.8077193093      381.3173007626     1  0.97760412E+10
     -359.8076227580      379.6438705593     1  0.96071709E+10
     -359.8076213648      378.1090897337     1  0.98497281E+10
     -359.8075777177      380.5787433061     1  0.97372664E+10
     -359.8075061304      380.3907457353     1  0.95611442E+10
     -359.8074669599      373.1399026211     1  0.89774585E+10
     -359.8074399640      364.5853660888     1  0.94966375E+10
     -359.8074323118      378.4043235680     1  0.97093766E+10
     -359.8074169398      370.8548504936     1  0.98090103E+10
     -359.8073465616      374.5456703069     1  0.99245252E+10
     -359.8073252802      369.8980173966     1  0.98307187E+10
     -359.8072634193      373.3243560618     1  0.89912937E+10
     -359.8071765871      381.0806966524     1  0.10033911E+11
     -359.8071723144      381.1711374582     1  0.97990295E+10
     -359.8071679942      373.5975161667     1  0.97018992E+10
     -359.8071604235      367.7201763701     1  0.97438850E+10
     -359.8071446898      372.5129677020     1  0.96360849E+10
     -359.8071419206      380.4035644434     1  0.94162857E+10
     -359.8071325967      378.7159285714     1  0.97496963E+10
     -359.8070979664      379.8261212519     1  0.97642366E+10
     -359.8070790053      368.6939995560     1  0.95482226E+10
     -359.8070724152      372.6343504680     1  0.98558954E+10
     -359.8070541100      379.5215107094     1  0.95744563E+10
     -359.8070448702      378.6909138140     1  0.10145334E+11
     -359.8070399054      372.0561521761     1  0.96998103E+10
     -359.8069690497      380.4618408094     1  0.97188276E+10
     -359.8069605398      368.9538908741     1  0.90975387E+10
     -359.8069354560      369.2283917119     1  0.97149326E+10
     -359.8068450631      373.1786359461     1  0.96174079E+10
     -359.8068193407      380.4688391338     1  0.10084347E+11
     -359.8068092335      378.1384293500     1  0.96337979E+10
     -359.8067726657      378.3699450617     1  0.94911991E+10
     -359.8067322593      377.9345506432     1  0.96732075E+10
     -359.8066883017      367.5439049059     1  0.97469045E+10
     -359.8066872155      381.3132578465     1  0.97788958E+10
     -359.8066707721      371.3796185260     1  0.97349101E+10
     -359.8066567225      379.7395355884     1  0.94200481E+10
     -359.8066546516      372.9136067566     1  0.10086253E+11
     -359.8066477102      380.3005751823     1  0.95800961E+10
     -359.8066280257      379.6183050038     1  0.99951283E+10
     -359.8066219731      381.5811515936     1  0.95862521E+10
     -359.8065810465      370.8188190407     1  0.92094374E+10
     -359.8065619336      373.7238933076     1  0.98241399E+10
     -359.8065314829      374.0544554427     1  0.94435094E+10
     -359.8064928111      369.8721428813     1  0.96480954E+10
     -359.8064712704      378.2628189942     1  0.97057659E+10
     -359.8064618704      378.1324443622     1  0.95630375E+10
     -359.8063616055      369.3815223113     1  0.96898778E+10
     -359.8062622405      374.1953538120     1  0.97236945E+10
     -359.8062517976      379.1829636066     1  0.99952693E+10
     -359.8062393235      377.8411045389     1  0.98365415E+10
     -359.8061902838      370.2748937264     1  0.98498007E+10
     -359.8061821429      379.6577733892     1  0.10136996E+11
     -359.8061327634      377.2442341951     1  0.10036983E+11
     -359.8060848144      373.1639337868     1  0.96191986E+10
     -359.8060809271      377.1387759231     1  0.99570167E+10
     -359.8060698109      364.0649862825     1  0.95015877E+10
     -359.8060551035      376.9073447088     1  0.98243201E+10
     -359.8060290521      379.2521064574     1  0.98254632E+10
     -359.8060228490      381.1615501448     1  0.98334317E+10
     -359.8060120197      377.5372993972     1  0.94615486E+10
     -359.8059629773      377.9628114996     1  0.94975672E+10
     -359.8059335540      377.6694102131     1  0.10210289E+11
     -359.8059314155      379.6544540758     1  0.93656586E+10
     -359.8059262931      372.5171099172     1  0.97148984E+10
     -359.8059246806      380.4219413565     1  0.10026698E+11
     -359.8059151212      372.9682798595     1  0.95653342E+10
     -359.8059105575      370.7765091161     1  0.97618995E+10
     -359.8058906983      368.3045632621     1  0.95620181E+10
     -359.8058344502      381.5284065530     1  0.10113340E+11
     -359.8057788162      382.0378538035     1  0.88584454E+10
     -359.8057415542      373.1502665945     1  0.96164976E+10
     -359.8057196948      377.7661289232     1  0.99820872E+10
     -359.8057074987      379.9869519893     1  0.10019082E+11
     -359.8057016525      373.3319325090     1  0.10428354E+11
     -359.8056890132      376.9297370493     1  0.10036957E+11
     -359.8056016225      379.5957093293     1  0.10130519E+11
     -359.8055987655      372.6003065739     1  0.96956993E+10
     -359.8055912601      369.8154423199     1  0.10023509E+11
     -359.8055236091      376.7193785971     1  0.95475572E+10
     -359.8054826214      374.2591042634     1  0.96308623E+10
     -359.8054684316      376.9246409142     1  0.98771556E+10
     -359.8054506770      372.6031847208     1  0.95484039E+10
     -359.8054403747      378.0581841187     1  0.10707174E+11
     -359.8054352010      378.2183307935     1  0.10035978E+11
     -359.8053762117      380.1266799604     1  0.95751233E+10
     -359.8053602643      373.5318160035     1  0.98131066E+10
     -359.8053559909      383.9900677637     1  0.95420571E+10
     -359.8053412669      380.5457847245     1  0.10144988E+11
     -359.8052910647      379.6800447934     1  0.99931963E+10
     -359.8052819313      380.2638489856     1  0.93969358E+10
     -359.8052756930      371.4193440560     1  0.96662984E+10
     -359.8052727386      380.0674136160     1  0.97479593E+10
     -359.8052664990      376.7552333227     1  0.95079600E+10
     -359.8052207684      383.0969252036     1  0.94280094E+10
     -359.8052109993      373.9132757518     1  0.97144229E+10
     -359.8052050995      370.9412961608     1  0.96724203E+10
     -359.8051956516      371.4041275261     1  0.10371943E+11
     -359.8051572672      382.2277955512     1  0.90903185E+10
     -359.8051240775      371.8978863113     1  0.98406604E+10
     -359.8050758737      377.1641161436     1  0.94539815E+10
     -359.8050567927      373.2825589273     1  0.10045019E+11
     -359.8048843283      371.2500773554     1  0.99726279E+10
     -359.8048639918      377.9145035017     1  0.10428121E+11
     -359.8048594347      376.0966335970     1  0.95976745E+10
     -359.8048344766      379.6180792380     1  0.10167961E+11
     -359.8048033330      381.9762102341     1  0.99376932E+10
     -359.8047421896      371.0775064261     1  0.99228141E+10
     -359.8047260796      373.0366319378     1  0.10132578E+11
     -359.8046706920      371.4122084043     1  0.98174885E+10
     -359.8046541027      377.7993081607     1  0.95416711E+10
     -359.8046400684      378.0738482748     1  0.95367523E+10
     -359.8046187947      377.5374104262     1  0.90291989E+10
     -359.8046073801      373.0299997891     1  0.95722109E+10
     -359.8045997754      381.1045908360     1  0.99737199E+10
     -359.8045876184      370.5964363200     1  0.99011906E+10
     -359.8045861864      373.4683831334     1  0.97044808E+10
     -359.8045493162      371.9139842767     1  0.96868917E+10
     -359.8045168675      380.4577831361     1  0.10030399E+11
     -359.8044411743      373.0868094768     1  0.98924509E+10
     -359.8044392347      383.0678867910     1  0.98300242E+10
     -359.8044312786      378.0944966741     1  0.99971525E+10
     -359.8044162308      379.7871041719     1  0.94935622E+10
     -359.8043659451      378.9663461770     1  0.95351974E+10
     -359.8043573416      373.5768229617     1  0.98777162E+10
     -359.8043113443      369.1038387088     1  0.91001679E+10
     -359.8043032728      378.1384040041     1  0.98450723E+10
     -359.8042662491      377.8261451712     1  0.95428704E+10
     -359.8042486753      381.5899209746     1  0.93311829E+10
     -359.8042429194      377.8000996650     2  0.97873615E+10
     -359.8041940282      383.3149648251     1  0.92219977E+10
     -359.8041493297      368.7836827987     1  0.91047380E+10
     -359.8041458406      377.0189598159     1  0.98622864E+10
     -359.8041102194      371.6803269367     1  0.96568129E+10
     -359.8041059312      377.8259910050     1  0.99159674E+10
     -359.8040773819      381.3356421960     1  0.97459185E+10
     -359.8040484104      379.2630955112     1  0.10064155E+11
     -359.8040258052      372.8946514144     1  0.96315226E+10
     -359.8040012618      382.2684983328     1  0.90681980E+10
     -359.8039425166      380.5225646721     1  0.93768828E+10
     -359.8039187108      378.5350732519     1  0.10082542E+11
     -359.8039130274      372.0778051881     1  0.97229598E+10
     -359.8038108183      367.9535604639     1  0.96641977E+10
     -359.8037821204      373.1747104505     1  0.10017297E+11
     -359.8037491105      379.7847571074     1  0.10242134E+11
     -359.8037399971      372.3125979272     1  0.96832458E+10
     -359.8037157183      374.4816466391     1  0.96517034E+10
     -359.8037026874      376.7793790077     1  0.99845929E+10
     -359.8036965589      377.5638649547     1  0.93183197E+10
     -359.8036757824      382.7985294836     1  0.95026296E+10
     -359.8036670878      372.2135782905     1  0.95808445E+10
     -359.8036481261      377.5916782083     2  0.88634315E+10
     -359.8036253785      369.4837015574     1  0.96061705E+10
     -359.8036122617      381.0536960211     1  0.10023141E+11
     -359.8036017333      371.4985549232     1  0.99005261E+10
     -359.8035698776      380.6972153798     1  0.10004456E+11
     -359.8035178102      380.2910724687     1  0.94220083E+10
     -359.8034511187      377.5466677748     1  0.96420843E+10
     -359.8033777419      368.7928317627     1  0.96644352E+10
     -359.8033693021      367.2160548734     1  0.96388325E+10
     -359.8033607040      368.4710207496     1  0.90946813E+10
     -359.8033058167      383.1047315265     1  0.95321663E+10
     -359.8033036176      372.9188946847     1  0.94442787E+10
     -359.8032947195      372.6115419503     1  0.96308305E+10
     -359.8032213887      380.2482998558     1  0.99963406E+10
     -359.8032096620      373.5138199980     1  0.96740190E+10
     -359.8031545650      379.8060959956     1  0.94938314E+10
     -359.8031516192      379.7518777545     1  0.94426031E+10
     -359.8031389966      380.3023112192     1  0.95942469E+10
     -359.8031123785      380.6328062558     1  0.10041671E+11
     -359.8030492190      370.9343615066     1  0.96106925E+10
     -359.8030471744      372.3171621579     1  0.10033034E+11
     -359.8030258473      374.3526700839     1  0.97340216E+10
     -359.8029797454      372.2734958393     1  0.96046593E+10
     -359.8029759461      378.3041005451     1  0.94220313E+10
     -359.8029453615      380.5287432988     1  0.97909196E+10
     -359.8029317077      368.9242113160     1  0.96102617E+10
     -359.8029091648      371.5026993322     1  0.10032314E+11
     -359.8028949627      371.8887692096     1  0.97136339E+10
     -359.8028760873      381.3992325113     1  0.98406368E+10
     -359.8027892518      380.9945234898     1  0.10073329E+11
     -359.8027507324      367.0635431837     1  0.98674569E+10
     -359.8027392238      371.2301841517     1  0.96372009E+10
     -359.8026354193      368.5784153073     1  0.91031594E+10
     -359.8026330486      372.4212967816     1  0.97746124E+10
     -359.8026016332      379.4485317556     1  0.99087970E+10
     -359.8024999906      381.0627096784     1  0.95413630E+10
     -359.8024720055      375.7247401297     1  0.99577731E+10
     -359.8024201907      380.8460725230     1  0.10006907E+11
     -359.8024155110      381.1957227021     1  0.10140388E+11
     -359.8024065303      366.1689982518     1  0.95131045E+10
     -359.8024028899      372.4744801643     1  0.97449007E+10
     -359.8023874331      374.5468632341     1  0.97109859E+10
     -359.8023793251      375.1609595592     1  0.95732923E+10
     -359.8023207535      372.5584987001     1  0.96334182E+10
     -359.8023051806      377.5846758263     1  0.95663031E+10
     -359.8023014479      383.9975069261     1  0.95495621E+10
     -359.8022774883      372.7581943296     1  0.97729638E+10
     -359.8022719409      377.9718189860     1  0.99735129E+10
     -359.8022596876      366.4283679132     1  0.98364450E+10
     -359.8022561653      377.8880041678     1  0.94672733E+10
     -359.8022489087      373.8654953198     1  0.91133758E+10
     -359.8021930097      380.6861134441     1  0.10006623E+11
     -359.8021703506      378.8163642190     1  0.98664986E+10
     -359.8021142337      381.1616557795     1  0.95427292E+10
     -359.8020871580      378.0242739060     1  0.99468529E+10
     -359.8020687588      378.1367059081     1  0.94400982E+10
     -359.8020387536      363.7466745986     1  0.95583516E+10
     -359.8020312667      375.0919024582     1  0.96839593E+10
     -359.8020252830      372.2933214038     1  0.10120042E+11
     -359.8020044718      379.8458335625     1  0.10072123E+11
     -359.8019717487      379.8409561934     1  0.97898334E+10
     -359.8019612237      379.8966648055     1  0.10330643E+11
     -359.8019580375      377.1917767920     1  0.10019500E+11
     -359.8019533247      371.5277713515     1  0.97132708E+10
     -359.8019106676      369.6048109406     1  0.96284523E+10
     -359.8018698421      376.8467511733     1  0.94352563E+10
     -359.8017540626      370.6869276901     1  0.96571447E+10
     -359.8017224786      379.4544095447     1  0.99536406E+10
     -359.8016750149      371.8610269759     1  0.95752892E+10
     -359.8016718498      380.1419051803     1  0.94324214E+10
     -359.8016391843      372.9199785843     1  0.98022997E+10
     -359.8016181849      371.2513893686     1  0.97483868E+10
     -359.8016048758      377.6192502657     1  0.92546334E+10
     -359.8015708536      381.1479092397     1  0.99113415E+10
     -359.8015584323      381.8773045144     1  0.96225041E+10
     -359.8015498965      379.5724128119     1  0.96341174E+10
     -359.8015470978      382.4463494169     1  0.10179820E+11
     -359.8015440465      368.9149961930     1  0.90985960E+10
     -359.8015400394      373.0662329955     1  0.96200327E+10
     -359.8013489565      373.5496621193     1  0.97146063E+10
     -359.8013367259      373.6849896174     1  0.97395336E+10
     -359.8012645262      372.3603364019     1  0.98637703E+10
     -359.8012491879      377.2914735589     1  0.98253460E+10
     -359.8012480086      380.3966450478     1  0.99662187E+10
     -359.8012229105      381.3355708208     1  0.10319525E+11
     -359.8011948820      378.1852926355     1  0.99669272E+10
     -359.8011674272      378.7118068452     1  0.97250562E+10
     -359.8011597869      372.8717793845     1  0.97849982E+10
     -359.8011449395      380.9168638440     1  0.10055241E+11
     -359.8011199139      370.0324637771     1  0.96808978E+10
     -359.8010976486      377.8859356089     1  0.98887556E+10
     -359.8010644243      379.7891193432     1  0.94512176E+10
     -359.8010548691      380.9717420166     1  0.99779222E+10
     -359.8010530106      377.7578033764     1  0.10004600E+11
     -359.8010195176      377.4235835738     1  0.98511812E+10
     -359.8009946892      375.2986014903     1  0.95566664E+10
     -359.8008784233      384.1873159075     1  0.10192113E+11
     -359.8008416452      378.2798831113     1  0.94098433E+10
     -359.8007498038      372.9519175529     1  0.96551798E+10
     -359.8007465221      377.6008321918     1  0.95746504E+10
     -359.8007347656      378.2068425867     1  0.94232659E+10
     -359.8007168022      368.6302208256     1  0.98702318E+10
     -359.8005627553      372.9848189793     1  0.96972237E+10
     -359.8005210800      377.7429586856     1  0.94476042E+10
     -359.8004222364      375.0693114097     1  0.97173183E+10
     -359.8003761592      381.7901214524     1  0.95961570E+10
     -359.8003680915      379.0997535518     1  0.99968980E+10
     -359.8003452359      371.3498393122     1  0.99171751E+10
     -359.8003318086      375.5939098433     1  0.95489055E+10
     -359.8003163586      373.9971505583     1  0.96686588E+10
     -359.8003144998      371.5830003399     1  0.96126201E+10
     -359.8002296373      381.2613725954     1  0.98696370E+10
     -359.8002124932      377.8693901851     1  0.94989944E+10
     -359.8001986314      377.0165242514     1  0.97811292E+10
     -359.8001737719      380.7490314002     1  0.99078859E+10
     -359.8001385080      375.4533109090     1  0.98096402E+10
     -359.8001233186      378.1221009575     1  0.94708503E+10
     -359.8001061661      368.7234287920     1  0.91064811E+10
     -359.8000981764      374.7883430725     1  0.97154693E+10
     -359.8000885035      370.0811405873     1  0.97963962E+10
     -359.8000721354      374.9261581402     1  0.95334112E+10
     -359.8000663678      381.3731993473     1  0.99156657E+10
     -359.8000084122      377.9610467063     1  0.10034002E+11
     -359.7999894520      372.4354281801     1  0.99084051E+10
     -359.7999724218      372.0712591316     1  0.97016802E+10
     -359.7999598838      371.7751795205     1  0.99072764E+10
     -359.7999479053      382.8782978008     1  0.92576164E+10
     -359.7999317740      381.1898997076     1  0.97035450E+10
     -359.7998683822      379.6739296940     1  0.97059709E+10
     -359.7997795879      372.5612461057     1  0.89912226E+10
     -359.7997636673      381.7211007122     1  0.92085520E+10
     -359.7997552480      379.7233121315     1  0.97321976E+10
     -359.7997250621      381.7198582587     1  0.97678933E+10
     -359.7996902012      369.2194625470     1  0.96459751E+10
     -359.7996787856      379.9206393411     1  0.10067863E+11
     -359.7996700423      374.6383866764     1  0.10115313E+11
     -359.7996026135      368.3558930394     1  0.96791881E+10
     -359.7995883232      380.7642034203     1  0.10034204E+11
     -359.7995739095      372.2664653118     1  0.95532054E+10
     -359.7995460089      372.1635155266     1  0.98261759E+10
     -359.7995429533      372.4500999997     1  0.97284716E+10
     -359.7995160373      379.9026775679     1  0.96487828E+10
     -359.7995043587      374.5787408125     1  0.96834936E+10
     -359.7994613231      373.6079376589     1  0.97333295E+10
     -359.7993785431      378.7431253919     1  0.10178758E+11
     -359.7993686119      371.9119968850     1  0.97657646E+10
     -359.7993559415      379.8803869880     1  0.98218183E+10
     -359.7993089672      381.4531129721     1  0.10014041E+11
     -359.7992896750      373.3236715868     1  0.95348131E+10
     -359.7992612886      372.4934667537     1  0.97854321E+10
     -359.7992405544      374.8815946426     1  0.97139813E+10
     -359.7992326445      371.1991657083     1  0.95663250E+10
     -359.7992193776      381.6603554378     1  0.97396004E+10
     -359.7991406695      377.5026005991     2  0.98050048E+10
     -359.7991278433      380.0822852846     1  0.95097309E+10
     -359.7991227278      374.6025519910     1  0.94397038E+10
     -359.7990903281      376.9951122283     1  0.99856641E+10
     -359.7990892871      372.1156862739     1  0.97039014E+10
     -359.7990800500      370.0712397550     1  0.98295604E+10
     -359.7990387882      368.0889017619     1  0.94460120E+10
     -359.7989668819      371.9227219140     1  0.97276401E+10
     -359.7989633309      369.4330733570     1  0.98461186E+10
     -359.7989497873      379.0917845283     1  0.93428184E+10
     -359.7989129604      373.5599421925     1  0.97448412E+10
     -359.7988850470      378.8719645738     1  0.98217004E+10
     -359.7988215637      373.1834911631     1  0.96140547E+10
     -359.7988070328      373.8244808650     1  0.97032620E+10
     -359.7987791423      370.8714948731     1  0.96355262E+10
     -359.7987219926      370.6959077067     1  0.96583859E+10
     -359.7987073166      381.7193090474     1  0.97726650E+10
     -359.7986523799      377.9944759489     1  0.95142621E+10
     -359.7986165871      370.6461217141     1  0.96949531E+10
     -359.7985895459      367.5917772777     1  0.91019424E+10
     -359.7985753792      371.6423825586     1  0.97352114E+10
     -359.7985681748      378.1154924452     1  0.10746744E+11
     -359.7985482258      383.0605397954     1  0.96476214E+10
     -359.7984537252      380.0008309048     1  0.97123029E+10
     -359.7984435889      378.5093026463     1  0.10291822E+11
     -359.7984404643      377.0693923578     1  0.10012809E+11
     -359.7984041557      371.8025659672     1  0.98267883E+10
     -359.7983969675      369.3927314769     1  0.96170088E+10
     -359.7983340363      377.7460637504     1  0.94552814E+10
     -359.7983086290      374.6578980424     1  0.97885592E+10
     -359.7982992976      370.5954183271     1  0.99670020E+10
     -359.7981772569      380.2020492174     1  0.97588288E+10
     -359.7981712304      377.7385962461     1  0.92511637E+10
     -359.7981638736      378.2465888637     1  0.94117128E+10
     -359.7981584904      379.1660640594     1  0.99999041E+10
     -359.7980972658      374.8182881305     1  0.94879160E+10
     -359.7980828920      371.4357799007     1  0.97996496E+10
     -359.7980399622      375.5979674082     1  0.95507849E+10
     -359.7980333207      370.9396946996     1  0.10036370E+11
     -359.7979476275      369.1485639910     1  0.95947570E+10
     -359.7979300895      375.9185873135     1  0.98091449E+10
     -359.7979121927      374.7525926985     1  0.96966437E+10
     -359.7978810058      374.2843138727     1  0.99427684E+10
     -359.7978558197      378.6808957207     1  0.99142778E+10
     -359.7978003662      381.7198481702     1  0.97647823E+10
     -359.7977676312      379.0155437585     1  0.97375643E+10
     -359.7977470060      377.5723009413     1  0.97332226E+10
     -359.7977182607      382.0250462712     1  0.95378441E+10
     -359.7976347271      370.1913751997     1  0.99059830E+10
     -359.7976274190      381.2362177544     1  0.97846089E+10
     -359.7976109331      370.4523823727     1  0.98644559E+10
     -359.7975146542      371.7375782970     1  0.97337989E+10
     -359.7975119121      371.7058616446     1  0.99708530E+10
     -359.7975072653      375.7849822812     1  0.94285397E+10
     -359.7974493922      371.9326110726     1  0.96757945E+10
     -359.7974251713      372.8477417827     1  0.97446313E+10
     -359.7973361151      379.8146816452     1  0.97723125E+10
     -359.7973192923      378.2483737914     1  0.94935013E+10
     -359.7973066740      367.5207915367     1  0.96291236E+10
     -359.7972485943      369.6574849261     1  0.99332952E+10
     -359.7972421175      378.3022929447     1  0.94988444E+10
     -359.7972402130      378.4248318285     1  0.98402849E+10
     -359.7972259606      379.7682043864     1  0.97595231E+10
     -359.7972115007      381.0115981599     1  0.99747144E+10
     -359.7972046115      375.1115098505     1  0.97160561E+10
     -359.7971772748      371.7097620380     1  0.95733782E+10
     -359.7971268000      373.3926100305     1  0.97466558E+10
     -359.7970360648      368.1575840415     1  0.95766642E+10
     -359.7969907095      373.3069365380     1  0.94591721E+10
     -359.7969871676      371.4679070464     1  0.96514629E+10
     -359.7969831858      375.1815177353     1  0.97009877E+10
     -359.7969820972      381.2483612899     1  0.99431971E+10
     -359.7969720819      380.5234333081     1  0.99462196E+10
     -359.7969629233      374.7418580942     1  0.97338247E+10
     -359.7969468390      378.0406175013     1  0.99557056E+10
     -359.7969275371      374.0121271098     1  0.96650147E+10
     -359.7969219384      374.9543917252     1  0.94882696E+10
     -359.7969093646      372.4311339400     1  0.99588413E+10
     -359.7968901508      371.2747279345     1  0.97118492E+10
     -359.7968857462      376.2685559574     1  0.95592853E+10
     -359.7968841270      368.2974876515     1  0.96701558E+10
     -359.7968781021      381.0511347512     1  0.10061171E+11
     -359.7968705572      369.9018733575     1  0.95733127E+10
     -359.7967883659      374.1656314405     1  0.98057215E+10
     -359.7966917076      380.8094824995     1  0.94292729E+10
     -359.7966861113      381.7396974291     1  0.91802490E+10
     -359.7966755100      375.1521806398     1  0.10161257E+11
     -359.7966037494      372.6072221295     1  0.95840528E+10
     -359.7965747324      370.5342954402     1  0.97902199E+10
     -359.7965368997      377.3651674273     1  0.95901079E+10
     -359.7965243626      377.1861610372     1  0.96098519E+10
     -359.7965041949      378.1196505618     1  0.10056484E+11
     -359.7964611575      375.0395991897     1  0.98124474E+10
     -359.7964397418      373.5680743910     1  0.10179583E+11
     -359.7963965469      372.9485594368     1  0.96429796E+10
     -359.7963692619      379.6453222916     1  0.10272673E+11
     -359.7963359690      371.8686727290     1  0.98677952E+10
     -359.7963062391      377.9532346854     1  0.95158031E+10
     -359.7962301137      377.7323221410     1  0.94765539E+10
     -359.7962272506      381.5816183961     1  0.93423496E+10
     -359.7962164730      381.0524677514     1  0.94685841E+10
     -359.7961883604      368.7640942391     1  0.91068550E+10
     -359.7961867003      375.7911952897     1  0.93553955E+10
     -359.7961543401      374.4460037490     2  0.96881780E+10
     -359.7961144587      369.8211068455     1  0.10030859E+11
     -359.7960916765      376.8118481444     1  0.99658189E+10
     -359.7960728421      371.6084953531     1  0.95816369E+10
     -359.7960267805      378.0185328586     1  0.98722808E+10
     -359.7959635145      378.1023498813     1  0.94704771E+10
     -359.7959575722      377.3924468095     1  0.95977481E+10
     -359.7959367029      366.0842591535     1  0.94742814E+10
     -359.7959253538      378.1319947826     1  0.10004231E+11
     -359.7958939890      373.5339622374     1  0.98254701E+10
     -359.7958919890      380.9917712794     1  0.98538047E+10
     -359.7958569392      375.1023469648     1  0.98534212E+10
     -359.7958306241      378.5769340317     1  0.10278567E+11
     -359.7958286461      382.6887554705     1  0.94664466E+10
     -359.7957104257      374.2918662073     1  0.99730325E+10
     -359.7956970388      373.0440483754     1  0.99346724E+10
     -359.7956781965      370.1822910041     1  0.96540694E+10
     -359.7956746215      379.8742567499     1  0.96672550E+10
     -359.7956559286      375.4081988768     2  0.97968751E+10
     -359.7955873036      375.8100691940     1  0.10144607E+11
     -359.7955726190      372.0897423388     1  0.10042418E+11
     -359.7955622669      378.7968148697     1  0.10118307E+11
     -359.7955558795      378.9405404781     1  0.93757013E+10
     -359.7955200361      378.1623792876     1  0.94536594E+10
     -359.7954794225      370.4888068710     1  0.95973101E+10
     -359.7954530290      378.1769054592     1  0.98057106E+10
     -359.7954212033      378.4906712243     1  0.98920255E+10
     -359.7954197585      378.5218695702     1  0.10319645E+11
     -359.7953904198      369.6773384032     1  0.96603061E+10
     -359.7953631808      377.6841086517     1  0.10037347E+11
     -359.7952851766      379.2277096482     2  0.95802819E+10
     -359.7952737933      371.5209344235     1  0.99534687E+10
     -359.7952390216      372.7947080409     1  0.95545471E+10
     -359.7952104994      378.2192052636     1  0.94703708E+10
     -359.7952048251      379.6303516792     1  0.95646529E+10
     -359.7951809192      378.7625505545     1  0.97939543E+10
     -359.7951299252      380.8175181537     1  0.10129928E+11
     -359.7951091850      379.3244641790     1  0.96072994E+10
     -359.7950965166      378.2912760235     1  0.95320331E+10
     -359.7950502638      379.3356149534     2  0.89331642E+10
     -359.7950464896      372.6460858978     1  0.96326982E+10
     -359.7950451370      379.0670693509     1  0.99359099E+10
     -359.7950346107      378.5724208132     1  0.99679345E+10
     -359.7950122639      380.7597117740     1  0.10095558E+11
     -359.7949683212      375.7268959156     1  0.94422681E+10
     -359.7949197145      370.4596242451     1  0.97556178E+10
     -359.7949139691      381.2921617318     1  0.98456499E+10
     -359.7949126257      372.0326745484     1  0.98288279E+10
     -359.7949032566      370.6671690574     1  0.98340369E+10
     -359.7948304681      379.5005134601     1  0.10107441E+11
     -359.7948006852      379.1349982069     1  0.99879040E+10
     -359.7947576616      374.4742897576     1  0.99869358E+10
     -359.7947550030      379.2076042537     1  0.94147829E+10
     -359.7947523064      369.7850816993     1  0.10150479E+11
     -359.7947376538      372.9163624669     1  0.99806259E+10
     -359.7947141422      377.2250010639     1  0.98999197E+10
     -359.7946940592      381.2745780995     1  0.99414304E+10
     -359.7946921523      379.0653309959     1  0.95685592E+10
     -359.7946837654      380.4298380528     1  0.10223497E+11
     -359.7946722307      380.6501743485     1  0.99655782E+10
     -359.7946572613      375.2811336740     1  0.93152960E+10
     -359.7946528312      380.6157371774     1  0.10269108E+11
     -359.7945957015      371.7014965065     1  0.96942241E+10
     -359.7945930632      380.1617672532     1  0.10300282E+11
     -359.7945715274      374.5009280850     1  0.96419661E+10
     -359.7945488397      372.0846805503     1  0.96474131E+10
     -359.7945457061      379.7953406290     1  0.93547215E+10
     -359.7945431281      371.9718799537     1  0.98105448E+10
     -359.7945263301      380.6462053641     1  0.99450827E+10
     -359.7944719386      374.4395855086     1  0.94864431E+10
     -359.7944666602      373.3477710669     1  0.95891778E+10
     -359.7944239997      378.1011911290     1  0.98647331E+10
     -359.7943913921      373.3235253766     1  0.96377632E+10
     -359.7943783491      374.3976184053     1  0.96681425E+10
     -359.7943541327      376.9898915271     1  0.96329911E+10
     -359.7943382721      377.9552228605     1  0.95584539E+10
     -359.7943368372      373.6546107414     1  0.96194267E+10
     -359.7942691933      382.7885918988     1  0.95310788E+10
     -359.7942468996      375.3201759572     2  0.90127224E+10
     -359.7942106579      372.0747666342     1  0.95715117E+10
     -359.7942095348      381.8464472090     1  0.95102109E+10
     -359.7941135575      379.5052256189     1  0.95169546E+10
     -359.7941094449      380.4004452647     1  0.10026737E+11
     -359.7940387428      379.2109191809     1  0.93902812E+10
     -359.7939961721      372.6218553408     1  0.97086307E+10
     -359.7939430713      372.3728584531     1  0.97507496E+10
     -359.7939139731      380.7418026390     1  0.99484895E+10
     -359.7939118966      378.5990201146     1  0.10268522E+11
     -359.7939018141      378.6607074015     1  0.10246195E+11
     -359.7938612512      379.5333422651     1  0.95453757E+10
     -359.7938594369      379.0183133611     1  0.98331467E+10
     -359.7938548779      370.4514671704     1  0.10017626E+11
     -359.7938195974      379.8920043058     1  0.96199169E+10
     -359.7938065617      378.1219167619     1  0.94852493E+10
     -359.7937407485      379.6785494133     1  0.10110352E+11
     -359.7937357173      380.3097579122     1  0.95951137E+10
     -359.7936668634      381.5330518042     1  0.97212006E+10
     -359.7936444915      380.7908778629     1  0.10023857E+11
     -359.7936202713      379.6636148892     1  0.97225908E+10
     -359.7936185203      372.4829894925     1  0.96963073E+10
     -359.7935918145      374.8668942564     1  0.97211541E+10
     -359.7935734202      371.1998374849     1  0.96155393E+10
     -359.7935421921      372.6532243320     1  0.10055248E+11
     -359.7934898509      379.7332196135     1  0.94948439E+10
     -359.7934724981      370.8528386868     1  0.10185242E+11
     -359.7934140395      378.1670889634     1  0.95123894E+10
     -359.7933820993      371.3862438833     1  0.99235856E+10
     -359.7933638111      381.1830043415     1  0.93440106E+10
     -359.7933423924      374.7260020259     1  0.92445994E+10
     -359.7933283455      379.4971251563     1  0.94647586E+10
     -359.7932886196      381.9323886075     1  0.88523037E+10
     -359.7932567344      371.7467339613     1  0.97212911E+10
     -359.7932242682      370.8145583520     1  0.97341862E+10
     -359.7932136021      381.9044282863     1  0.88468205E+10
     -359.7932025816      375.3119052960     1  0.94499912E+10
     -359.7931642171      380.7889206635     1  0.10105583E+11
     -359.7931575845      373.5131145252     1  0.97094770E+10
     -359.7931031937      382.8426659051     1  0.92991730E+10
     -359.7930958299      380.5537702334     1  0.10080159E+11
     -359.7930943252      380.9649731009     1  0.10013379E+11
     -359.7930543623      382.7091723799     1  0.95257901E+10
     -359.7929466568      377.9913626269     1  0.98455520E+10
     -359.7929436914      381.8333977474     1  0.96088039E+10
     -359.7929409190      377.5980750167     1  0.10029589E+11
     -359.7929145395      379.9655032946     1  0.97966043E+10
     -359.7928787589      376.6029371396     1  0.96422454E+10
     -359.7928521578      378.0808023724     1  0.98514241E+10
     -359.7928464337      380.2728318725     1  0.97172929E+10
     -359.7927831893      374.3131717724     1  0.97405890E+10
     -359.7927749040      377.0510614031     1  0.96390844E+10
     -359.7926655614      370.7245155780     1  0.96224057E+10
     -359.7926389961      372.1346940854     1  0.97058592E+10
     -359.7926023804      370.2898857386     1  0.96492460E+10
     -359.7925767366      380.8025475908     1  0.98708778E+10
     -359.7924998411      380.2137422271     1  0.10198733E+11
     -359.7924829575      380.5172999455     1  0.10115502E+11
     -359.7924818054      377.7689329544     1  0.10056371E+11
     -359.7924789437      373.8619598228     1  0.10066435E+11
     -359.7924570967      381.0038121947     1  0.10016772E+11
     -359.7924395880      380.5629929436     1  0.96281442E+10
     -359.7924039224      378.2420105290     1  0.95300378E+10
     -359.7922943630      379.9767305055     1  0.95725573E+10
     -359.7922342833      370.2769491357     1  0.97436659E+10
     -359.7922059643      371.9788479454     1  0.97651706E+10
     -359.7921577832      380.8560726738     1  0.10043475E+11
     -359.7921440515      371.5888297749     1  0.95895121E+10
     -359.7921381023      371.6874733019     1  0.97690177E+10
     -359.7921175187      375.3251975429     1  0.97741989E+10
     -359.7921087094      381.9510241991     1  0.94308319E+10
     -359.7920870366      368.9512155495     1  0.98019942E+10
     -359.7920823529      380.8520269932     1  0.94776381E+10
     -359.7920629075      372.1118196376     1  0.96977148E+10
     -359.7920561456      381.2678473431     1  0.99225365E+10
     -359.7920449396      373.4372810141     1  0.98360036E+10
     -359.7920437020      381.3202983458     1  0.95413438E+10
     -359.7920220835      376.2091334143     1  0.96176168E+10
     -359.7920097990      372.0662943260     1  0.99280237E+10
     -359.7920080373      376.0934432751     1  0.99665855E+10
     -359.7919786436      379.7455637237     1  0.97775434E+10
     -359.7919698113      373.6630341830     1  0.98358152E+10
     -359.7919536262      382.4168032001     1  0.95650346E+10
     -359.7919435635      372.0425797014     1  0.99124313E+10
     -359.7919205365      377.7014059448     1  0.96637403E+10
     -359.7918676535      377.8585825912     1  0.10056079E+11
     -359.7918612369      368.3222691584     1  0.98187940E+10
     -359.7918180954      372.0015049417     1  0.96397964E+10
     -359.7918005785      382.1280080697     1  0.96976859E+10
     -359.7917835007      377.8827987684     1  0.99443143E+10
     -359.7917627466      372.9114705886     1  0.97170430E+10
     -359.7917359050      379.7085718922     1  0.96875177E+10
     -359.7917327846      379.7113868686     1  0.96253592E+10
     -359.7917219215      375.7852230364     1  0.95721523E+10
     -359.7917204262      371.7799287741     1  0.95914375E+10
     -359.7917161657      379.9687508880     1  0.96163991E+10
     -359.7916906747      368.1284952286     1  0.94788824E+10
     -359.7916601172      379.0774504498     1  0.99537312E+10
     -359.7916525175      379.8323733911     1  0.97652650E+10
     -359.7916463130      371.2888260093     1  0.97703188E+10
     -359.7916350057      371.1466000351     1  0.10556840E+11
     -359.7915867573      372.9223085887     1  0.98044300E+10
     -359.7915693314      377.9869135757     1  0.98749689E+10
     -359.7914519440      377.8798503155     1  0.95493577E+10
     -359.7914261396      380.7981612957     1  0.10098934E+11
     -359.7914025135      368.4455614550     1  0.97961826E+10
     -359.7913886415      378.6300676876     1  0.99640189E+10
     -359.7913167799      381.2486922528     1  0.97407070E+10
     -359.7912630003      374.7483207275     1  0.98776345E+10
     -359.7911908258      380.3231845752     1  0.97581581E+10
     -359.7911861898      373.8186046444     1  0.96028192E+10
     -359.7911567776      381.1200905056     1  0.99058410E+10
     -359.7911529272      374.5514537188     1  0.95719521E+10
     -359.7911436006      371.8084510320     1  0.98205887E+10
     -359.7911377807      377.0870509650     1  0.98020137E+10
     -359.7911161686      373.9673586750     1  0.91463299E+10
     -359.7911071575      378.2133169893     1  0.95318992E+10
     -359.7910873880      368.4403989901     1  0.98904082E+10
     -359.7910792514      380.9912473761     1  0.10087015E+11
     -359.7910594870      377.8741410193     1  0.99366604E+10
     -359.7910166749      372.6274610872     1  0.96922375E+10
     -359.7910085794      371.0806293183     1  0.10211070E+11
     -359.7909678403      378.2578313739     1  0.95019664E+10
     -359.7909620600      372.7242361026     1  0.10037337E+11
     -359.7909351374      373.4567066856     1  0.97050513E+10
     -359.7909221800      379.9913006317     1  0.93432761E+10
     -359.7908984653      380.2411128778     1  0.10156811E+11
     -359.7908873592      376.5546733343     1  0.95957447E+10
     -359.7908533677      370.7209338006     1  0.96124623E+10
     -359.7908439743      374.4079748125     1  0.97853704E+10
     -359.7908061893      378.2369720168     1  0.10073207E+11
     -359.7907985017      375.3338711032     1  0.97116060E+10
     -359.7907582946      378.6282650688     1  0.10182559E+11
     -359.7907279792      370.1341655818     1  0.98963856E+10
     -359.7907063094      378.6874838943     1  0.98739341E+10
     -359.7907005342      373.8199165864     1  0.94664324E+10
     -359.7906978051      372.8140105012     1  0.94604883E+10
     -359.7906955879      371.1398256507     1  0.97568665E+10
     -359.7906398566      379.7292722281     1  0.96052908E+10
     -359.7906385002      372.9693665037     1  0.98322055E+10
     -359.7905868805      373.8515370544     1  0.98887822E+10
     -359.7905755549      381.1206257756     1  0.98874144E+10
     -359.7905513480      374.6482715143     1  0.98607830E+10
     -359.7905293447      381.3241014813     1  0.95415153E+10
     -359.7905168737      371.7325610503     1  0.96499573E+10
     -359.7905096154      382.8614415241     1  0.91801609E+10
     -359.7905019748      372.3864991761     1  0.95061565E+10
     -359.7902834680      378.4947321932     1  0.99528141E+10
     -359.7902732333      377.4171492022     1  0.10249594E+11
     -359.7902710622      373.2485731216     1  0.97931460E+10
     -359.7902617438      373.0197999278     1  0.95655674E+10
     -359.7902469364      373.6015167795     1  0.96912696E+10
     -359.7902105843      370.0370668689     1  0.96603090E+10
     -359.7901919467      382.0719879849     1  0.95083699E+10
     -359.7901348857      378.5518858092     1  0.10153375E+11
     -359.7900642494      379.5359670652     1  0.95191902E+10
     -359.7900487457      372.0307915064     1  0.97085536E+10
     -359.7899681632      371.0062356893     1  0.96783476E+10
     -359.7899498040      374.2714224485     1  0.89815068E+10
     -359.7899224084      372.4520792503     1  0.98321947E+10
     -359.7898789932      373.6274022135     1  0.97581360E+10
     -359.7898743812      369.0445924512     1  0.99911699E+10
     -359.7898349073      378.0183159786     1  0.99495175E+10
     -359.7897918304      380.9829709573     1  0.10180522E+11
     -359.7896739881      380.4224993880     1  0.98671167E+10
     -359.7896602509      367.0162334503     1  0.91896167E+10
     -359.7895977589      374.4283245446     1  0.95685215E+10
     -359.7895938544      374.8667432234     1  0.97844106E+10
     -359.7895892642      382.5310488227     1  0.96297305E+10
     -359.7895742547      381.6086085569     1  0.94455033E+10
     -359.7895705600      372.0314673043     1  0.99647051E+10
     -359.7895453311      381.8202254390     1  0.88513754E+10
     -359.7895046292      378.6057923693     1  0.94443990E+10
     -359.7894520839      376.1510203788     1  0.10195439E+11
     -359.7894299933      374.1458958844     1  0.99064985E+10
     -359.7894188973      376.0447649021     1  0.97794468E+10
     -359.7894173269      374.0335065615     1  0.91467712E+10
     -359.7893944258      368.4531051369     1  0.97075778E+10
     -359.7893669262      375.5173999222     1  0.95287419E+10
     -359.7893567003      379.3196131790     1  0.92131257E+10
     -359.7893441709      381.1478371430     1  0.97506392E+10
     -359.7893090825      368.2744626452     1  0.91760465E+10
     -359.7893007396      381.1479766307     1  0.99586967E+10
     -359.7892871924      377.7304571948     1  0.94916571E+10
     -359.7892338879      373.9346444646     1  0.99384690E+10
     -359.7892293875      371.2592914655     1  0.96993649E+10
     -359.7892263272      376.9450376880     1  0.99537837E+10
     -359.7892136912      366.1570611011     1  0.95622996E+10
     -359.7892070173      378.0551470428     1  0.10030330E+11
     -359.7891985568      377.0127661765     1  0.94662302E+10
     -359.7891550406      377.8847854621     1  0.10049934E+11
     -359.7891487796      378.1294215919     1  0.94645530E+10
     -359.7891475257      373.8585479642     1  0.96749843E+10
     -359.7890834105      371.6210571949     1  0.97131643E+10
     -359.7890776367      382.8180669848     2  0.97869463E+10
     -359.7890566215      375.8766077167     1  0.98697768E+10
     -359.7890073349      381.2102709243     1  0.97314015E+10
     -359.7890032249      381.1489081095     1  0.10192768E+11
     -359.7889591878      381.1807556289     1  0.98628866E+10
     -359.7889264517      381.0126304202     1  0.10180680E+11
     -359.7888838589      374.0766055066     1  0.97275428E+10
     -359.7888597298      371.1246605666     1  0.97350608E+10
     -359.7888504066      380.2377770214     1  0.10053870E+11
     -359.7888427189      379.4754271216     1  0.94749229E+10
     -359.7888151708      368.0939566261     1  0.94798883E+10
     -359.7887920130      372.0106911554     1  0.99175445E+10
     -359.7887702330      380.5477439090     1  0.97632763E+10
     -359.7887172571      376.8234306516     1  0.98995371E+10
     -359.7886836905      382.8341152743     1  0.92320651E+10
     -359.7886682549      381.4434570844     1  0.99832636E+10
     -359.7886577796      371.5005732370     1  0.96949221E+10
     -359.7886419254      377.4360726439     1  0.10020310E+11
     -359.7885960179      371.3614671255     1  0.96412010E+10
     -359.7885736612      380.5502375481     1  0.99685805E+10
     -359.7885559980      377.0949965413     2  0.10371088E+11
     -359.7884382531      370.0516755345     1  0.98845372E+10
     -359.7883766917      370.7685492721     1  0.98246737E+10
     -359.7883098815      377.9069865070     1  0.96981133E+10
     -359.7882892504      375.3192208935     1  0.95001447E+10
     -359.7882453545      380.2926488420     1  0.96248311E+10
     -359.7882263027      380.9523200622     1  0.98926286E+10
     -359.7882194312      381.2044148589     1  0.97333681E+10
     -359.7882083140      375.2853364914     1  0.99614070E+10
     -359.7881897388      381.9197949075     1  0.94212399E+10
     -359.7881703150      378.4101800752     1  0.96294873E+10
     -359.7881387479      370.8294437204     1  0.98530236E+10
     -359.7881153819      381.4349578550     1  0.91625521E+10
     -359.7880982665      374.5183516538     1  0.97369233E+10
     -359.7880742175      369.8832456638     1  0.97013545E+10
     -359.7880644731      379.0550798077     1  0.96711751E+10
     -359.7880542067      380.7664093413     1  0.98291121E+10
     -359.7880381050      377.1124051391     1  0.97633244E+10
     -359.7880060698      371.3927851528     1  0.92728299E+10
     -359.7879807375      380.8753017033     1  0.10163132E+11
     -359.7879472628      372.4884263779     1  0.96144524E+10
     -359.7879455637      381.4908508932     1  0.10009602E+11
     -359.7879437474      381.3633158285     1  0.10226758E+11
     -359.7879322705      377.9321628432     1  0.10062768E+11
     -359.7878999281      370.2036061959     1  0.96240060E+10
     -359.7878834473      368.8475243046     1  0.97261188E+10
     -359.7878759178      379.9695011411     1  0.10131209E+11
     -359.7878724803      369.5913070538     1  0.91329787E+10
     -359.7878549296      378.9809449421     1  0.10153488E+11
     -359.7878366911      380.8630560814     1  0.10139434E+11
     -359.7878237365      368.7710452032     1  0.96965228E+10
     -359.7878186983      372.7027390514     1  0.97382464E+10
     -359.7877635357      373.8690718321     1  0.96757561E+10
     -359.7877584440      379.1477584069     1  0.93985522E+10
     -359.7877264732      370.1967069993     1  0.99181193E+10
     -359.7876844675      380.8808497537     1  0.99418312E+10
     -359.7876297591      381.0124454272     1  0.99301746E+10
     -359.7875239722      365.5121606688     1  0.94926770E+10
     -359.7875114209      378.8214325807     1  0.10123988E+11
     -359.7874983253      373.0544973092     1  0.96477869E+10
     -359.7874733707      377.3401360360     1  0.98933049E+10
     -359.7874368186      377.9899663455     1  0.99041795E+10
     -359.7873855122      375.7517353396     1  0.97812535E+10
     -359.7873801979      374.0289380732     1  0.91209726E+10
     -359.7873788747      371.3940828564     1  0.96366610E+10
     -359.7873654922      376.3234824491     1  0.10063668E+11
     -359.7873637259      378.3030111998     1  0.99458538E+10
     -359.7873468955      380.6157607550     1  0.99652731E+10
     -359.7873440413      376.5608492205     1  0.91576013E+10
     -359.7873175179      380.9101805923     1  0.99571224E+10
     -359.7872884854      377.9718619554     1  0.99707381E+10
     -359.7872840586      369.7713728113     1  0.96880352E+10
     -359.7872265426      382.7553442873     1  0.94662819E+10
     -359.7872173736      375.9512504247     1  0.94444081E+10
     -359.7872018017      375.0415142913     1  0.97951907E+10
     -359.7871772853      374.4745306350     1  0.97934309E+10
     -359.7871435152      373.2618643538     1  0.10084923E+11
     -359.7870882133      372.0612060716     1  0.99618673E+10
     -359.7870864371      380.8393367783     1  0.10117830E+11
     -359.7870661189      381.0375069090     1  0.10106600E+11
     -359.7870644700      379.9912105742     1  0.97528770E+10
     -359.7870496239      378.3965696767     1  0.99884811E+10
     -359.7870121246      382.0502399553     1  0.10677291E+11
     -359.7869969286      370.5496749546     1  0.97785030E+10
     -359.7869411882      381.1952594767     1  0.97129357E+10
     -359.7869072986      380.9751532167     1  0.10021164E+11
     -359.7868808472      381.9125772130     1  0.95544566E+10
     -359.7868470555      373.1726354292     1  0.98441626E+10
     -359.7868458071      378.7652025326     1  0.99052563E+10
     -359.7868395722      373.9545335780     1  0.98485527E+10
     -359.7867898930      374.5823524915     1  0.91174416E+10
     -359.7867529824      381.5080807851     1  0.98877182E+10
     -359.7867207139      369.3159106786     1  0.10011522E+11
     -359.7866791817      379.0777873052     1  0.98952119E+10
     -359.7866661724      378.6035656605     1  0.94455953E+10
     -359.7866445976      378.7034419560     1  0.98546643E+10
     -359.7865203596      372.9563911034     1  0.95624846E+10
     -359.7865163017      380.5540739647     1  0.99480429E+10
     -359.7864530915      379.6906894794     1  0.94523845E+10
     -359.7864436422      370.6635510207     1  0.96730856E+10
     -359.7864177785      374.2575134908     1  0.95737908E+10
     -359.7863957055      380.2419538088     1  0.94074120E+10
     -359.7863807958      373.4719464855     1  0.96937738E+10
     -359.7863666218      383.9434099362     1  0.94135031E+10
     -359.7863524550      381.1922512484     1  0.10254197E+11
     -359.7863276484      381.1330120555     1  0.99395947E+10
     -359.7863161569      372.4358487677     1  0.10250263E+11
     -359.7863030399      371.2488115242     1  0.97428416E+10
     -359.7862960186      378.7999297012     1  0.96678399E+10
     -359.7862903830      381.6249295890     1  0.97177629E+10
     -359.7862242646      381.0103304252     1  0.10214053E+11
     -359.7861957088      381.0254117606     1  0.10237886E+11
     -359.7861944360      382.4371538301     1  0.95307086E+10
     -359.7861920774      378.2399749900     1  0.10051467E+11
     -359.7861552629      370.2724462342     1  0.96336971E+10
     -359.7861262010      370.1456081725     1  0.10010892E+11
     -359.7861251904      371.0997301860     1  0.96227920E+10
     -359.7861057044      374.5744045672     1  0.96779870E+10
     -359.7860827052      371.8813481955     1  0.98962814E+10
     -359.7860445016      381.8536681391     1  0.93891110E+10
     -359.7860300222      369.7865972571     1  0.98717009E+10
     -359.7860260398      373.4983655432     1  0.98294983E+10
     -359.7860204049      381.7000676415     1  0.98787376E+10
     -359.7860101240      371.5079510510     1  0.96578062E+10
     -359.7859847889      376.2098491743     1  0.92990572E+10
     -359.7859385114      378.9602913007     1  0.95421137E+10
     -359.7859374562      372.0723390788     1  0.99329219E+10
     -359.7859359488      375.0592975367     1  0.95290503E+10
     -359.7859340180      379.2279403396     1  0.96956356E+10
     -359.7859125009      372.0826934751     1  0.97150598E+10
     -359.7858347572      377.4631678350     1  0.10027853E+11
     -359.7858137570      375.8938188656     1  0.98345831E+10
     -359.7857988694      371.6817002763     1  0.99042912E+10
     -359.7857673755      374.0500907061     1  0.91213390E+10
     -359.7857610430      369.8009907810     1  0.95956323E+10
     -359.7857397267      380.8400186706     1  0.99773750E+10
     -359.7857226401      371.0625954531     1  0.97066148E+10
     -359.7857147620      370.6740689420     1  0.98168614E+10
     -359.7856738746      374.3303610186     1  0.97454840E+10
     -359.7856414596      379.6156304112     1  0.10073874E+11
     -359.7856329178      378.1159366400     1  0.10008660E+11
     -359.7856112359      377.7611259553     1  0.94818374E+10
     -359.7855653534      381.0859858874     1  0.10088846E+11
     -359.7855602701      374.9944812137     1  0.10081475E+11
     -359.7855459599      377.5535800101     1  0.98742672E+10
     -359.7855445335      375.5373511797     1  0.10069573E+11
     -359.7855329605      372.2823019182     1  0.99522371E+10
     -359.7854358099      379.6051728768     1  0.96548977E+10
     -359.7854266740      378.8017117207     1  0.96129694E+10
     -359.7854238553      377.0249903407     1  0.96151592E+10
     -359.7853882278      367.9117235501     1  0.99640664E+10
     -359.7853683066      372.8424979528     1  0.95371123E+10
     -359.7853660171      382.1124645224     1  0.90626883E+10
     -359.7853633033      377.6838838261     1  0.95867980E+10
     -359.7853541223      380.8369664650     1  0.10001294E+11
     -359.7853363460      370.9315095569     1  0.96439652E+10
     -359.7853176789      380.8284403897     1  0.99809917E+10
     -359.7853147251      372.4646500632     1  0.96577024E+10
     -359.7852800070      382.1472920887     4  0.87178399E+10
     -359.7852720960      373.0953255266     1  0.96925363E+10
     -359.7852530702      380.1317109788     1  0.94849336E+10
     -359.7852143632      381.0585505127     1  0.99218176E+10
     -359.7851963728      379.8225080236     1  0.10080787E+11
     -359.7851777847      372.4693281702     1  0.95794664E+10
     -359.7851636204      372.7940174780     1  0.95647279E+10
     -359.7850884177      375.3328561332     1  0.10081720E+11
     -359.7850660645      376.9961294691     1  0.10008048E+11
     -359.7850414770      373.0348499086     1  0.10073201E+11
     -359.7850390221      380.5595868947     1  0.10195575E+11
     -359.7850209616      368.0458904265     1  0.95660933E+10
     -359.7849518001      382.8042733113     1  0.93446422E+10
     -359.7849371851      375.9659741769     1  0.99030026E+10
     -359.7849271503      372.2992429659     1  0.99656118E+10
     -359.7849004081      369.0743766904     1  0.10003786E+11
     -359.7848845230      378.2286521477     1  0.99972819E+10
     -359.7848834604      378.4859848972     1  0.94099404E+10
     -359.7848426048      372.7507339045     1  0.96611719E+10
     -359.7848412716      368.4695973467     1  0.97392085E+10
     -359.7848151457      381.4539578685     1  0.94949497E+10
     -359.7847316956      373.5862178337     1  0.95496282E+10
     -359.7845875215      382.7291037164     1  0.92729659E+10
     -359.7845795947      374.2271634343     1  0.96060110E+10
     -359.7845409180      371.1560154080     1  0.97783646E+10
     -359.7845379631      372.2113335302     1  0.99217617E+10
     -359.7845067216      376.5753537687     1  0.93543974E+10
     -359.7844812060      382.1654507603     1  0.97044839E+10
     -359.7844720420      369.2609764179     1  0.98369171E+10
     -359.7844664749      377.7768395580     1  0.96109874E+10
     -359.7844630269      370.2097777310     1  0.97988851E+10
     -359.7844478546      378.4173106021     1  0.99675881E+10
     -359.7844376190      373.9880263767     1  0.97317533E+10
     -359.7844150071      380.2001438341     1  0.94732811E+10
     -359.7844064930      375.3741920914     1  0.95718509E+10
     -359.7843959469      371.0835637465     1  0.98350106E+10
     -359.7843902098      377.4530618144     1  0.95574609E+10
     -359.7843374378      375.6911364892     1  0.99829686E+10
     -359.7842587999      375.5185547365     1  0.95786451E+10
     -359.7842094138      371.9574121861     1  0.95754931E+10
     -359.7841835523      376.1266467927     1  0.94683245E+10
     -359.7841250357      378.4654916744     1  0.94156602E+10
     -359.7841138565      378.5357824620     1  0.94975779E+10
     -359.7840415462      378.6592169525     1  0.10195958E+11
     -359.7839840683      380.1261289622     1  0.94962924E+10
     -359.7839537288      379.1562581583     1  0.94033155E+10
     -359.7838991681      380.9711964581     1  0.98840212E+10
     -359.7838872932      373.3288527412     1  0.98568280E+10
     -359.7838360810      379.6651301479     1  0.10062286E+11
     -359.7838307741      381.3671054329     1  0.10043456E+11
     -359.7838249321      380.7016035993     1  0.99984536E+10
     -359.7838221982      381.0003547461     1  0.98983707E+10
     -359.7838122191      377.1320777352     1  0.96382977E+10
     -359.7837968453      381.3369943227     1  0.98395471E+10
     -359.7837722697      381.9208836314     1  0.93821301E+10
     -359.7837657091      372.9058469886     1  0.10090671E+11
     -359.7837105719      374.9852584874     1  0.91489863E+10
     -359.7836901906      378.3776333496     1  0.96696655E+10
     -359.7836389627      372.1294977664     1  0.99626340E+10
     -359.7836368239      382.0108967388     1  0.87535508E+10
     -359.7836160040      382.6234922970     1  0.92267814E+10
     -359.7835922297      369.6853472872     1  0.97197977E+10
     -359.7835289115      380.8800917273     1  0.10158940E+11
     -359.7834895106      374.4216740163     1  0.97920460E+10
     -359.7834857796      374.2638692284     1  0.96980853E+10
     -359.7834703546      374.5679498372     1  0.97613125E+10
     -359.7834381272      379.8888434675     1  0.93415894E+10
     -359.7834029498      370.4674848001     1  0.97055071E+10
     -359.7833984888      377.0916803097     1  0.96470660E+10
     -359.7833774177      371.9549978175     1  0.97327426E+10
     -359.7833748069      377.0506895889     1  0.98835772E+10
     -359.7833557036      380.5438399332     1  0.10072348E+11
     -359.7833212585      378.0907938192     1  0.99941040E+10
     -359.7833106736      374.5216520848     1  0.96461332E+10
     -359.7832918194      379.7765933399     1  0.10050887E+11
     -359.7832718702      378.4292318875     1  0.97363852E+10
     -359.7832505329      370.0899283527     1  0.98159760E+10
     -359.7832468089      379.6820731908     1  0.97857031E+10
     -359.7832010169      381.0420081225     1  0.99320913E+10
     -359.7831810171      371.3732865096     1  0.96187645E+10
     -359.7831574533      379.4553745475     1  0.10021592E+11
     -359.7831138948      371.9710173527     1  0.97616304E+10
     -359.7831046804      382.6901639606     1  0.94845290E+10
     -359.7830937621      377.2444549583     1  0.95457617E+10
     -359.7830688114      371.6853725469     1  0.96790795E+10
     -359.7830232768      379.4369288490     1  0.97266172E+10
     -359.7829943591      369.6140140479     1  0.93510423E+10
     -359.7829772474      376.4495470557     1  0.94576461E+10
     -359.7829637023      377.0603673681     1  0.10060671E+11
     -359.7829604217      371.8748556270     1  0.96179698E+10
     -359.7829579166      381.9950832876     1  0.87561368E+10
     -359.7829069989      380.8505304904     1  0.97112026E+10
     -359.7828920648      370.7699474148     1  0.95826139E+10
     -359.7828906453      372.6770543932     1  0.98760083E+10
     -359.7828470693      371.7924716341     1  0.99924152E+10
     -359.7828401616      378.2051949345     1  0.10063128E+11
     -359.7827914789      369.6114907638     1  0.96394879E+10
     -359.7827661115      372.5534910605     1  0.96265782E+10
     -359.7827602365      381.0372335497     1  0.99139746E+10
     -359.7827405369      373.5872804071     1  0.93823456E+10
     -359.7827366608      379.9666968774     1  0.95314817E+10
     -359.7827119713      379.8537571460     1  0.10469432E+11
     -359.7827010409      381.2081787185     1  0.96967680E+10
     -359.7826938044      371.6433555451     1  0.97428894E+10
     -359.7826745156      373.7190623502     1  0.96221911E+10
     -359.7826696293      381.2639388556     1  0.98599347E+10
     -359.7826659199      376.8237511299     1  0.94186024E+10
     -359.7826251128      372.2626233526     1  0.96656422E+10
     -359.7825948436      379.1251034812     1  0.93572912E+10
     -359.7825636821      371.6071569208     1  0.96972658E+10
     -359.7824655206      372.9459713560     1  0.96077223E+10
     -359.7824611606      368.6182015537     1  0.96075266E+10
     -359.7824436855      382.0964401834     1  0.89356039E+10
     -359.7823681732      372.3334336926     1  0.10007652E+11
     -359.7823023464      379.1449755460     1  0.97897097E+10
     -359.7822543547      374.7425892775     1  0.92877262E+10
     -359.7822317179      367.5210370477     1  0.96796819E+10
     -359.7821599746      373.6993189753     1  0.96464788E+10
     -359.7820964774      374.7207899014     1  0.92882837E+10
     -359.7820855564      382.1170593967     1  0.95013138E+10
     -359.7820473785      371.3715407455     1  0.97380542E+10
     -359.7820369678      381.1204101843     1  0.97210732E+10
     -359.7819491768      373.1433123387     1  0.95430096E+10
     -359.7819385337      369.5186022467     1  0.98169260E+10
     -359.7818993637      372.7345704712     1  0.98510809E+10
     -359.7818483846      368.6997735648     1  0.96179723E+10
     -359.7818447004      379.5876271772     1  0.10128467E+11
     -359.7818189874      371.8658893381     1  0.97919631E+10
     -359.7818015262      377.0542613794     1  0.96264583E+10
     -359.7817582114      379.8691393982     1  0.93599552E+10
     -359.7817566520      379.7353843652     1  0.93740839E+10
     -359.7817554106      372.8687491472     1  0.10090637E+11
     -359.7817541739      381.1971827292     1  0.99372552E+10
     -359.7817293715      370.2611742898     1  0.96519885E+10
     -359.7817212533      374.0182835786     1  0.97031640E+10
     -359.7817148918      378.0130154712     1  0.97237076E+10
     -359.7817083589      380.0822202104     1  0.10043696E+11
     -359.7817008328      373.9285128489     1  0.99287651E+10
     -359.7816842592      370.9996825883     1  0.98978610E+10
     -359.7816388450      375.1915651271     1  0.97635531E+10
     -359.7816323737      381.4200713493     1  0.97780927E+10
     -359.7816288316      381.0379393787     1  0.99413298E+10
     -359.7816246305      379.4911811381     1  0.95091766E+10
     -359.7816094890      381.5124738787     1  0.10401616E+11
     -359.7815525991      373.0275491310     1  0.96867406E+10
     -359.7815348875      372.5769664407     1  0.96563475E+10
     -359.7815327312      380.0316221102     1  0.10196587E+11
     -359.7815149948      375.8627705379     1  0.97044816E+10
     -359.7814892228      380.7597044222     1  0.94313990E+10
     -359.7813270056      373.1851349310     1  0.96503970E+10
     -359.7812960226      381.0463552959     1  0.99573011E+10
     -359.7812847320      370.1204353773     1  0.10314871E+11
     -359.7812821574      373.9653402750     1  0.95953498E+10
     -359.7812698420      366.8140334324     1  0.97893250E+10
     -359.7812506931      373.6894946135     1  0.97845858E+10
     -359.7812306713      373.0798518040     1  0.96030247E+10
     -359.7811814061      381.0062483712     1  0.99136952E+10
     -359.7811692563      378.2455538700     1  0.97434854E+10
     -359.7811461765      382.6774776425     1  0.92799814E+10
     -359.7811196421      379.6925490734     1  0.97663355E+10
     -359.7810276881      380.0318429798     1  0.10213816E+11
     -359.7810134411      378.2809820460     1  0.94901931E+10
     -359.7810004348      371.2455303972     1  0.98546645E+10
     -359.7809910310      382.1043430923     1  0.89538005E+10
     -359.7809733951      371.3855811417     1  0.97116002E+10
     -359.7809422535      381.8438429851     1  0.94482445E+10
     -359.7809282679      373.0639483665     1  0.95517890E+10
     -359.7808797419      377.4526883381     1  0.94079125E+10
     -359.7808781586      369.1374681537     1  0.91363039E+10
     -359.7808695156      372.2202243673     1  0.96157244E+10
     -359.7808398749      370.7449415065     1  0.96343329E+10
     -359.7808107033      369.7626166861     1  0.96571901E+10
     -359.7807104306      367.1693679259     1  0.95667485E+10
     -359.7807029221      372.8681175937     1  0.89713038E+10
     -359.7806633002      377.2097408137     1  0.95576467E+10
     -359.7806555165      382.6675948859     1  0.94047111E+10
     -359.7806490153      379.3929406781     1  0.95572098E+10
     -359.7806071518      376.8663973640     1  0.10127583E+11
     -359.7805945287      373.6182664636     1  0.97695137E+10
     -359.7805873691      381.1588546355     1  0.10126636E+11
     -359.7805719943      377.8608024060     1  0.10347122E+11
     -359.7805587965      368.4378923891     1  0.10102481E+11
     -359.7805399425      379.6826076810     1  0.98343367E+10
     -359.7805125616      378.0917098225     1  0.95812282E+10
     -359.7805023588      372.4083466378     1  0.98380912E+10
     -359.7804789720      382.0644251808     1  0.94921234E+10
     -359.7804464962      377.0947116529     1  0.96395919E+10
     -359.7804382110      371.5269003697     1  0.96733085E+10
     -359.7803929253      378.1579550552     1  0.10155065E+11
     -359.7803855120      370.1069789472     1  0.97423807E+10
     -359.7803409465      372.2090075626     1  0.97278490E+10
     -359.7803188148      371.2082955322     1  0.10285404E+11
     -359.7803115529      382.6515857551     1  0.94784793E+10
     -359.7803100796      381.4010793000     1  0.92418637E+10
     -359.7803034893      376.1621870479     1  0.10249049E+11
     -359.7802892300      367.5485434968     1  0.95666449E+10
     -359.7802518066      381.0854587702     1  0.95480674E+10
     -359.7801898187      382.4582344041     1  0.96361299E+10
     -359.7801622893      372.5811638759     1  0.97149302E+10
     -359.7801566268      375.2732812044     1  0.97199419E+10
     -359.7801272704      372.3988714005     1  0.96492751E+10
     -359.7801255179      379.6117208713     1  0.10054276E+11
     -359.7801203642      380.9901392066     1  0.10027286E+11
     -359.7801087144      375.1287750966     1  0.94940625E+10
     -359.7800850609      370.1410676780     1  0.99153773E+10
     -359.7800351036      373.6855917756     1  0.98785744E+10
     -359.7800037650      373.5139125809     1  0.98852872E+10
     -359.7800020810      377.0868198190     1  0.96486550E+10
     -359.7799562744      380.7992263305     1  0.96925789E+10
     -359.7798949752      373.7087516771     1  0.96354462E+10
     -359.7798869819      380.4534950590     1  0.99140468E+10
     -359.7797675491      372.2838734555     1  0.97061143E+10
     -359.7797367557      381.4366748273     1  0.99425582E+10
     -359.7796983319      381.0513310429     1  0.10102179E+11
     -359.7796150790      377.9636453007     1  0.99761373E+10
     -359.7796139265      381.9997805611     1  0.87601979E+10
     -359.7796026926      375.5053765879     1  0.94084536E+10
     -359.7795263044      373.9392327644     1  0.96669263E+10
     -359.7794928230      380.9581369613     1  0.10065186E+11
     -359.7794417192      377.4036239691     1  0.10125185E+11
     -359.7794055036      372.8421582615     1  0.94586475E+10
     -359.7794038269      368.2894471212     1  0.95795556E+10
     -359.7793783516      377.0618260331     1  0.98404912E+10
     -359.7793730053      379.4157517637     1  0.97126581E+10
     -359.7793687500      376.1879882931     1  0.98741116E+10
     -359.7793236402      382.1278164258     1  0.95075821E+10
     -359.7793216294      382.8465246645     1  0.95199849E+10
     -359.7793177745      375.8469811555     1  0.10074823E+11
     -359.7792860101      372.1439746514     1  0.98287046E+10
     -359.7792833670      377.6651249459     1  0.98153763E+10
     -359.7792456731      377.2442936931     1  0.10043732E+11
     -359.7792199609      370.2333442890     1  0.97537567E+10
     -359.7791941891      378.8010531171     1  0.10087691E+11
     -359.7791626040      378.0242041081     1  0.99849085E+10
     -359.7791546484      371.8915939040     1  0.96171045E+10
     -359.7791443835      376.0606740613     1  0.99033287E+10
     -359.7791036653      373.8234961914     1  0.98934052E+10
     -359.7790931842      381.0051425405     1  0.98855808E+10
     -359.7790921439      381.9640366237     1  0.95367213E+10
     -359.7790541888      380.7396002131     1  0.99294163E+10
     -359.7790462677      371.0335157183     1  0.96382111E+10
     -359.7789855771      371.1988719781     1  0.97829122E+10
     -359.7789766646      379.7708584605     1  0.95408025E+10
     -359.7788669578      377.2821556186     1  0.98596205E+10
     -359.7788540994      372.3552732324     1  0.99978839E+10
     -359.7788404523      375.1026774711     1  0.10128763E+11
     -359.7788205096      374.2097842076     1  0.96612775E+10
     -359.7788078565      369.7865853919     1  0.96183280E+10
     -359.7787230601      376.7038117445     1  0.95726047E+10
     -359.7787164265      367.3124031777     1  0.93948410E+10
     -359.7787131837      370.2028186702     1  0.96321968E+10
     -359.7787082216      382.1184173704     1  0.92502593E+10
     -359.7787066133      383.6905596085     1  0.94471952E+10
     -359.7786963358      372.2042825197     1  0.91084719E+10
     -359.7786879151      371.5419913734     1  0.98176191E+10
     -359.7786277930      376.1608665539     1  0.96559568E+10
     -359.7786044736      373.9162262363     1  0.97054589E+10
     -359.7785854530      377.6654395032     1  0.10159337E+11
     -359.7785692517      372.3008153940     1  0.98276511E+10
     -359.7785637951      370.9780893087     1  0.98196229E+10
     -359.7785595129      379.0541469959     1  0.10106039E+11
     -359.7784863343      380.4313557118     1  0.93962006E+10
     -359.7784812672      378.8007382996     1  0.94443539E+10
     -359.7784221561      374.8656360167     1  0.98704632E+10
     -359.7783767437      370.5209069200     1  0.96834810E+10
     -359.7783719410      381.9157625279     1  0.94971124E+10
     -359.7783691696      382.1350782928     1  0.10633689E+11
     -359.7782923239      375.0135167251     1  0.98604838E+10
     -359.7782196722      381.1067791863     1  0.98197625E+10
     -359.7781748442      376.5806835534     1  0.90181266E+10
     -359.7781263338      380.7951024838     1  0.99956295E+10
     -359.7781055312      375.9036460319     1  0.96387792E+10
     -359.7781009366      381.6639611864     1  0.98963424E+10
     -359.7780984118      381.6976476129     1  0.97434557E+10
     -359.7780885762      383.8515008300     1  0.96207666E+10
     -359.7780694983      379.0602934019     1  0.97799749E+10
     -359.7779909574      379.4668076440     1  0.10215012E+11
     -359.7779745281      374.5383423044     1  0.96742964E+10
     -359.7779731258      378.1898986754     1  0.99571083E+10
     -359.7779490870      378.2213696281     1  0.94491951E+10
     -359.7779238447      366.7333319514     1  0.95257986E+10
     -359.7778204088      377.7836491490     1  0.96457737E+10
     -359.7778163384      379.3893101720     1  0.92674895E+10
     -359.7777229906      379.9491552197     1  0.91166973E+10
     -359.7776875145      377.8282739337     1  0.95661538E+10
     -359.7776818614      373.5384692845     1  0.96920226E+10
     -359.7776461399      375.3009635536     1  0.98345467E+10
     -359.7776299775      382.4403749343     1  0.95847853E+10
     -359.7776029400      379.9612905956     1  0.10285026E+11
     -359.7775235038      376.6441801300     1  0.97133174E+10
     -359.7775191886      372.6516881121     1  0.10070604E+11
     -359.7775163720      378.0976384350     1  0.95543156E+10
     -359.7775044893      370.8998439805     1  0.96815388E+10
     -359.7774584509      379.4875195993     1  0.94826975E+10
     -359.7774488881      379.8207807747     1  0.98209519E+10
     -359.7774302574      381.2377826174     1  0.96139533E+10
     -359.7773391045      379.4048865998     1  0.94633400E+10
     -359.7773289352      379.8987746857     1  0.97469069E+10
     -359.7773153682      376.9106347330     1  0.94156751E+10
     -359.7772893877      374.6199590231     1  0.96647850E+10
     -359.7772823750      380.7364466607     1  0.10072873E+11
     -359.7772510180      380.1712192491     1  0.97919633E+10
     -359.7772465262      376.8582171803     1  0.99561075E+10
     -359.7772212815      369.7256458242     1  0.95712858E+10
     -359.7771878335      377.6555546073     1  0.99936711E+10
     -359.7771784870      379.3541625677     1  0.95021577E+10
     -359.7771076934      377.0540556777     1  0.96273821E+10
     -359.7771036303      369.1036839591     1  0.98508566E+10
     -359.7770708019      378.3660827216     1  0.10206884E+11
     -359.7770593167      371.5529948940     1  0.97423001E+10
     -359.7770547451      379.8347050014     1  0.97502045E+10
     -359.7770409859      379.5063767903     1  0.95104556E+10
     -359.7770370786      369.5661677913     1  0.96735342E+10
     -359.7770111331      368.9185131127     1  0.96353926E+10
     -359.7770089775      380.7292207955     1  0.10054419E+11
     -359.7770040665      374.5169421662     1  0.10097659E+11
     -359.7769838939      379.9975276862     1  0.97436511E+10
     -359.7769087073      373.4196300190     1  0.97537191E+10
     -359.7768837994      372.0078406582     1  0.99220647E+10
     -359.7768151197      380.8942776316     1  0.96682646E+10
     -359.7767860441      374.4274996416     1  0.96542702E+10
     -359.7767580844      372.3576438930     1  0.96876545E+10
     -359.7767431461      379.3400715590     1  0.10134366E+11
     -359.7767369296      376.7914491810     1  0.98012402E+10
     -359.7766855305      370.0951965474     1  0.97084374E+10
     -359.7766576248      367.8559923024     1  0.96265181E+10
     -359.7766509832      375.8224386992     1  0.96178404E+10
     -359.7766159033      381.6893150963     1  0.95874579E+10
     -359.7765921237      381.9869084241     1  0.87613915E+10
     -359.7765864308      374.6740672199     1  0.96959801E+10
     -359.7765772537      382.6734719739     1  0.94867575E+10
     -359.7765724900      377.3374208172     1  0.95245184E+10
     -359.7765695518      376.9722814438     1  0.96403878E+10
     -359.7765595569      371.8882961993     1  0.97725708E+10
     -359.7765578738      377.3348558565     1  0.98082123E+10
     -359.7765526504      375.6690958389     1  0.97408467E+10
     -359.7764618011      373.1900575031     1  0.97976924E+10
     -359.7764545480      378.0577475824     2  0.98091713E+10
     -359.7764447620      379.1966569758     1  0.96881464E+10
     -359.7764197985      367.4802725708     1  0.97033346E+10
     -359.7763923777      372.4114953099     1  0.96610591E+10
     -359.7763830153      373.1779580009     1  0.96927276E+10
     -359.7763385873      382.2682902262     1  0.96318273E+10
     -359.7763357868      375.6420909675     1  0.96662653E+10
     -359.7763306864      371.1212128192     1  0.95422111E+10
     -359.7763148294      372.9009944262     2  0.93278554E+10
     -359.7762750801      374.5730626668     1  0.10173393E+11
     -359.7762657196      372.3188165722     1  0.99486581E+10
     -359.7762443256      372.0400691864     1  0.96737099E+10
     -359.7762222818      374.3940813604     1  0.99229596E+10
     -359.7762018238      376.9058085685     1  0.98763263E+10
     -359.7761855006      377.8537305509     1  0.98659060E+10
     -359.7761811594      370.0499425850     1  0.96859152E+10
     -359.7761610749      375.7965348058     1  0.96739927E+10
     -359.7761550394      371.4067798400     1  0.99866176E+10
     -359.7761481699      373.3457188598     1  0.98397647E+10
     -359.7760856650      371.0944423627     1  0.97545328E+10
     -359.7760790688      380.8091459516     1  0.99748515E+10
     -359.7760743673      377.6825590973     1  0.10019193E+11
     -359.7760391204      381.0620147186     1  0.97154137E+10
     -359.7759935123      372.7242032294     1  0.89501875E+10
     -359.7759895571      379.0392071338     1  0.99523034E+10
     -359.7759651304      370.1662119739     1  0.96723422E+10
     -359.7759238745      373.9475034017     1  0.97599402E+10
     -359.7759135862      373.3773562662     1  0.95581868E+10
     -359.7758788779      371.1144658832     1  0.95542536E+10
     -359.7757906051      371.6197568301     1  0.96807342E+10
     -359.7757801167      369.2752889112     1  0.98322357E+10
     -359.7757762359      370.1570972911     1  0.98680154E+10
     -359.7757707476      370.5242427008     1  0.96370986E+10
     -359.7757358763      369.5286206977     1  0.96302095E+10
     -359.7757323233      380.2966090738     1  0.96714101E+10
     -359.7757081477      378.1963131068     1  0.98684169E+10
     -359.7755872214      374.2693799554     1  0.96036905E+10
     -359.7755837863      380.1016070130     1  0.97425106E+10
     -359.7755498325      375.7318624650     1  0.89768641E+10
     -359.7755419884      370.4886337921     1  0.97033816E+10
     -359.7754948766      380.8600832531     1  0.10071119E+11
     -359.7754922587      378.0176130958     1  0.10031513E+11
     -359.7754768564      380.9929777202     1  0.98646331E+10
     -359.7754583233      377.0846012596     1  0.95509989E+10
     -359.7754118536      374.1386161868     1  0.99703756E+10
     -359.7754031398      371.5264949591     1  0.97241621E+10
     -359.7753797825      378.1216443098     1  0.95296170E+10
     -359.7753746874      376.8828634255     1  0.94758201E+10
     -359.7753647048      380.8514491713     1  0.98722708E+10
     -359.7753556654      374.2513283841     1  0.99866705E+10
     -359.7753467017      368.3414673515     1  0.95021969E+10
     -359.7752719289      374.0958685216     1  0.96751670E+10
     -359.7752153690      382.3351889208     1  0.95570575E+10
     -359.7752104032      373.0813298955     1  0.95286600E+10
     -359.7752008895      380.3784634864     1  0.93090944E+10
     -359.7751978275      378.0047976420     1  0.99270059E+10
     -359.7751861800      380.6003851244     1  0.92921175E+10
     -359.7751787331      380.7951548337     1  0.10025088E+11
     -359.7751773689      378.2844489514     1  0.99679124E+10
     -359.7751620895      373.8934908770     1  0.96816584E+10
     -359.7751438068      375.5712352114     1  0.98963348E+10
     -359.7751115776      370.7700406552     1  0.96867675E+10
     -359.7751077550      367.8211913607     1  0.94754024E+10
     -359.7750536500      371.5140642684     1  0.96539519E+10
     -359.7750322000      378.2195743150     1  0.99428795E+10
     -359.7749741874      376.2890046528     1  0.94447882E+10
     -359.7749112954      379.3573620941     1  0.10104230E+11
     -359.7749049945      377.5975089444     1  0.98791888E+10
     -359.7748761257      373.6134481989     1  0.99021573E+10
     -359.7748644202      372.8201314687     1  0.95459982E+10
     -359.7748474155      369.6821234896     1  0.95933714E+10
     -359.7748075750      372.8400978066     1  0.97716077E+10
     -359.7747901459      369.8679682947     1  0.95638890E+10
     -359.7747574624      371.5553952724     1  0.97447051E+10
     -359.7747228174      381.2113755028     1  0.99365797E+10
     -359.7746827267      382.0262777726     1  0.89347702E+10
     -359.7746474633      370.8514477594     1  0.98281905E+10
     -359.7746236925      373.6585937760     1  0.98573965E+10
     -359.7746066525      382.4495582473     1  0.94712370E+10
     -359.7745813156      380.9621047296     1  0.98577540E+10
     -359.7745755316      380.5357808970     1  0.10223831E+11
     -359.7745651973      371.5292232385     1  0.97152012E+10
     -359.7745620387      369.7079756914     1  0.95295841E+10
     -359.7745524057      370.0228243862     1  0.97391813E+10
     -359.7744717686      370.5342779576     1  0.97630057E+10
     -359.7744528699      371.9113741548     1  0.90808157E+10
     -359.7744359794      370.4270436587     1  0.97016361E+10
     -359.7744224767      374.5539817630     1  0.10122035E+11
     -359.7743946950      371.6982679927     1  0.96651516E+10
     -359.7743924457      377.7777938730     1  0.10039251E+11
     -359.7743897068      373.6602301192     1  0.96312634E+10
     -359.7743586568      374.0935025825     1  0.97845856E+10
     -359.7742881456      378.6172895468     1  0.97553356E+10
     -359.7742771613      380.8918781950     1  0.10100901E+11
     -359.7742620054      378.8265626937     1  0.95127474E+10
     -359.7742504644      366.3391746316     1  0.97052649E+10
     -359.7742268604      382.2503075652     1  0.89952807E+10
     -359.7742063574      383.1877707465     1  0.94172974E+10
     -359.7741955886      376.8026163482     1  0.99673975E+10
     -359.7741660937      382.6243698660     1  0.97079921E+10
     -359.7741413862      376.9048680714     1  0.97264940E+10
     -359.7741229231      372.1984973056     1  0.96635863E+10
     -359.7741081014      377.6732366539     1  0.10345518E+11
     -359.7741022869      380.7521254461     1  0.99116725E+10
     -359.7740883812      380.4011358274     1  0.98567532E+10
     -359.7740188228      379.5511336208     1  0.10021251E+11
     -359.7740024243      367.4710826673     1  0.95108353E+10
     -359.7739738031      379.4353807050     1  0.96690259E+10
     -359.7739495753      380.7793482506     1  0.98491199E+10
     -359.7739390954      372.6330904057     1  0.97113284E+10
     -359.7739185056      379.6906391446     1  0.96958277E+10
     -359.7739055730      379.3568257771     1  0.10121378E+11
     -359.7738662806      377.5751811191     1  0.99534635E+10
     -359.7738522201      381.0555602723     1  0.98344987E+10
     -359.7738429021      379.3010087833     1  0.93361696E+10
     -359.7738005353      377.2087434670     1  0.95475909E+10
     -359.7737895221      372.1671989063     1  0.96486382E+10
     -359.7737593836      376.8637065201     1  0.93889845E+10
     -359.7737309727      375.1548301634     1  0.96239076E+10
     -359.7737250796      379.3253190334     1  0.95124010E+10
     -359.7737117625      378.8426216810     1  0.95144618E+10
     -359.7736705679      380.8182480740     1  0.10041362E+11
     -359.7736225494      373.4271804639     1  0.96833677E+10
     -359.7736125119      379.1863272079     1  0.93415456E+10
     -359.7735866840      378.4362301862     1  0.99577194E+10
     -359.7735758397      371.1711683419     1  0.96426443E+10
     -359.7735695371      376.9485433961     1  0.96422428E+10
     -359.7735577307      370.6696686782     1  0.97522748E+10
     -359.7735382685      380.7843513120     1  0.97894307E+10
     -359.7735260412      370.6139598818     1  0.95715879E+10
     -359.7735130160      382.0264684539     1  0.94606908E+10
     -359.7734936938      367.9708243448     1  0.95785822E+10
     -359.7734917211      375.0987513506     1  0.96042865E+10
     -359.7734838304      372.2824708806     1  0.96763292E+10
     -359.7734510033      380.9188832098     1  0.10017014E+11
     -359.7734020391      378.6098071916     1  0.93721699E+10
     -359.7734010353      371.2902060610     1  0.96407766E+10
     -359.7733945648      372.0574774612     1  0.96883741E+10
     -359.7733907476      376.5777331732     1  0.10230526E+11
     -359.7733711335      376.9041724564     1  0.93584721E+10
     -359.7733067280      374.4396233297     1  0.98649599E+10
     -359.7732426898      368.2337212385     1  0.98007971E+10
     -359.7732322915      378.0734458568     1  0.10086805E+11
     -359.7732080217      379.1590324686     1  0.95744378E+10
     -359.7732034620      372.1712516037     1  0.97381430E+10
     -359.7731886635      370.7251256968     1  0.96096087E+10
     -359.7731654781      373.5762365281     1  0.95783030E+10
     -359.7731309912      379.7773505426     1  0.99220738E+10
     -359.7731248517      377.6302198879     1  0.95162056E+10
     -359.7730868826      372.6622113317     1  0.96907231E+10
     -359.7730488183      379.5886248899     1  0.91238640E+10
     -359.7730223382      381.2226056745     1  0.97733068E+10
     -359.7729950867      371.0103533278     1  0.97558312E+10
     -359.7729561981      379.7912031890     1  0.97939969E+10
     -359.7729509681      379.7369443583     1  0.10147921E+11
     -359.7729217581      374.7620751655     1  0.91139331E+10
     -359.7729194792      372.7671051758     1  0.94416993E+10
     -359.7728770773      367.8751360951     1  0.96386159E+10
     -359.7728645958      379.7799304048     1  0.10079957E+11
     -359.7728536571      381.2487013219     1  0.97119062E+10
     -359.7728406518      381.9773475240     1  0.87679683E+10
     -359.7728064431      381.0543864643     1  0.99748368E+10
     -359.7727987952      380.5518557202     1  0.10173709E+11
     -359.7727894445      377.7569713249     1  0.95849018E+10
     -359.7727687126      378.3076421314     1  0.10056724E+11
     -359.7727573489      370.0013823842     1  0.96213450E+10
     -359.7727361522      374.7288511332     1  0.98392923E+10
     -359.7727275456      369.2508865174     1  0.97392414E+10
     -359.7726994029      380.7487111088     1  0.97693545E+10
     -359.7726936712      379.9619078341     1  0.97150598E+10
     -359.7726923403      378.2423228555     1  0.10027891E+11
     -359.7726902136      371.7551069063     1  0.97982404E+10
     -359.7726823347      381.2200765445     1  0.95422223E+10
     -359.7726793899      372.7099453112     1  0.97943151E+10
     -359.7726779455      378.4025399494     1  0.99558315E+10
     -359.7726749568      381.8136942604     1  0.93837407E+10
     -359.7726370653      381.2125604257     1  0.10028055E+11
     -359.7726333924      371.3301722171     1  0.96353348E+10
     -359.7726213228      372.0605522089     1  0.92591008E+10
     -359.7725983052      379.7223458879     1  0.10034632E+11
     -359.7725590687      371.9337260767     1  0.97984210E+10
     -359.7725483255      380.7608643731     1  0.10090590E+11
     -359.7725226423      375.3274042022     1  0.99703969E+10
     -359.7724876508      382.2012829537     1  0.89954109E+10
     -359.7724780646      378.6257350866     1  0.98588709E+10
     -359.7724459651      376.4995019828     1  0.94984733E+10
     -359.7723904627      372.5930239208     1  0.96919695E+10
     -359.7723823088      377.4360850394     1  0.99409854E+10
     -359.7723287850      373.9037457004     1  0.97247928E+10
     -359.7723248968      380.4620679198     1  0.10102849E+11
     -359.7723146157      374.3044735496     1  0.94776808E+10
     -359.7723030237      381.3409799099     1  0.95830649E+10
     -359.7722852914      380.9084187450     1  0.98979703E+10
     -359.7722406657      372.8556719756     1  0.95595284E+10
     -359.7722306389      377.3481127481     1  0.95708050E+10
     -359.7721976480      377.3352565527     1  0.88629619E+10
     -359.7721890948      370.7874382293     1  0.97931806E+10
     -359.7721733675      369.1322752744     1  0.95670031E+10
     -359.7721501996      380.4786100091     1  0.10118455E+11
     -359.7720839748      372.1263028471     1  0.96661624E+10
     -359.7720828031      367.2518339964     1  0.96826811E+10
     -359.7720281247      377.9514701451     1  0.99080426E+10
     -359.7720036100      375.1887690148     1  0.96423951E+10
     -359.7719976333      377.9425569886     1  0.97634365E+10
     -359.7719939240      377.6122859772     1  0.95242124E+10
     -359.7719887340      378.0963384425     1  0.93952608E+10
     -359.7719817741      380.7839668668     1  0.98134258E+10
     -359.7719760067      371.6706384166     1  0.97794011E+10
     -359.7719602165      381.3666040033     1  0.99505285E+10
     -359.7718295864      369.8079386258     1  0.97868046E+10
     -359.7718235378      373.6697856931     1  0.99567994E+10
     -359.7718092142      380.5259260497     1  0.99414175E+10
     -359.7718053916      380.9497558811     1  0.98375299E+10
     -359.7718017756      376.0397138850     1  0.10198206E+11
     -359.7717797933      382.2352072843     1  0.90088317E+10
     -359.7717550596      378.4485562820     1  0.98782644E+10
     -359.7717440568      380.3922134538     1  0.10012808E+11
     -359.7717182668      378.4061608157     1  0.10373018E+11
     -359.7717067207      376.6221609255     1  0.99431684E+10
     -359.7716739516      377.4488014312     1  0.94749760E+10
     -359.7716531976      369.0891418137     1  0.97459587E+10
     -359.7716354966      370.3815476310     1  0.97327271E+10
     -359.7716257976      381.1452830634     1  0.99174048E+10
     -359.7716231237      377.2895656158     1  0.99674308E+10
     -359.7716206431      377.8703690712     1  0.98763201E+10
     -359.7715529537      380.9246738611     1  0.99945543E+10
     -359.7715333956      371.2193158491     1  0.96935705E+10
     -359.7715301995      380.4966429232     1  0.10149203E+11
     -359.7714744429      367.2375228960     1  0.95394902E+10
     -359.7714626308      379.5484522625     1  0.91078671E+10
     -359.7714131185      377.9298128807     1  0.99773858E+10
     -359.7713798188      379.1978385042     1  0.97563721E+10
     -359.7713686780      381.1593380986     1  0.99375546E+10
     -359.7713533220      372.4855756425     1  0.97688021E+10
     -359.7713517303      381.9921821869     1  0.95183438E+10
     -359.7713085941      375.5500667579     1  0.97498211E+10
     -359.7713011073      371.0224004701     1  0.96878670E+10
     -359.7712488433      381.8781579968     1  0.93577327E+10
     -359.7712314435      371.4831986953     1  0.95181409E+10
     -359.7712286109      370.5288767586     1  0.96566600E+10
     -359.7712141285      371.4592015915     1  0.96817668E+10
     -359.7711750789      373.1703656164     1  0.97628361E+10
     -359.7711170603      373.4840837292     1  0.95981320E+10
     -359.7710930161      373.6169231824     1  0.10014807E+11
     -359.7709967928      373.2753127953     1  0.95121943E+10
     -359.7709757073      377.9891499823     1  0.96830015E+10
     -359.7709573832      378.4111649409     1  0.10370087E+11
     -359.7709289915      381.9464297652     1  0.95061456E+10
     -359.7709195001      374.5706327956     1  0.95925746E+10
     -359.7709057928      373.3015127544     1  0.98390662E+10
     -359.7709047003      371.4277924409     1  0.96505680E+10
     -359.7708927188      379.1229993352     1  0.95836582E+10
     -359.7708910515      376.8497862571     1  0.96697954E+10
     -359.7708304543      374.3196248871     1  0.97676786E+10
     -359.7708188946      377.7537611772     1  0.10094917E+11
     -359.7707521127      371.1035759516     1  0.96034979E+10
     -359.7707318520      371.3821266422     1  0.10113999E+11
     -359.7707222289      369.5203684162     1  0.96857744E+10
     -359.7706930686      379.0042981629     1  0.92877756E+10
     -359.7706848623      382.1557438508     1  0.93860385E+10
     -359.7705936761      380.5298911446     1  0.99824962E+10
     -359.7705905540      378.2271474321     1  0.99879138E+10
     -359.7705891872      377.4747994172     1  0.99974716E+10
     -359.7705762148      380.5265255560     1  0.99176528E+10
     -359.7705461490      374.3504306234     2  0.95032308E+10
     -359.7705397577      371.8914136439     1  0.96027961E+10
     -359.7705201248      379.0389394272     1  0.10193819E+11
     -359.7705152208      379.4050613324     1  0.94469900E+10
     -359.7705119599      380.7552055615     1  0.10130776E+11
     -359.7704889435      381.2931285851     1  0.99533752E+10
     -359.7704594428      371.3808547147     1  0.98423549E+10
     -359.7704371662      370.8863382226     1  0.96826935E+10
     -359.7704155407      380.5354175934     1  0.99381085E+10
     -359.7704047460      378.7774614034     1  0.94759488E+10
     -359.7704009921      373.8833757861     1  0.98778735E+10
     -359.7703790655      376.2835695879     1  0.10140791E+11
     -359.7703761141      377.9710132086     1  0.99974956E+10
     -359.7703428851      378.2173471855     1  0.10046866E+11
     -359.7703047531      367.1445156214     1  0.98166910E+10
     -359.7702404658      377.3496181390     1  0.96114948E+10
     -359.7702089526      374.8182924156     1  0.10485681E+11
     -359.7701890577      369.1995386339     1  0.96698150E+10
     -359.7701865435      374.0566217416     1  0.96191907E+10
     -359.7701803064      371.3093059873     1  0.97234349E+10
     -359.7701751972      371.8608017779     1  0.98660562E+10
     -359.7701248737      377.8999772934     1  0.99457488E+10
     -359.7701084205      381.9777333102     1  0.94372275E+10
     -359.7700929837      380.1524292571     1  0.10138262E+11
     -359.7700731625      376.0567830124     1  0.93907875E+10
     -359.7700663425      367.0393383047     1  0.95136413E+10
     -359.7700449351      378.6562589832     1  0.10236765E+11
     -359.7700194917      380.7165487702     1  0.10043644E+11
     -359.7699911607      373.8775334910     1  0.97190477E+10
     -359.7699837347      377.0289037467     1  0.94443776E+10
     -359.7699728885      375.1405207339     1  0.10003194E+11
     -359.7699417310      374.3896306664     1  0.98005773E+10
     -359.7699367436      369.5020021694     1  0.95750256E+10
     -359.7699020768      377.4377266954     1  0.99036620E+10
     -359.7698918077      372.1898743938     1  0.96027191E+10
     -359.7698545883      380.5277571480     1  0.99209405E+10
     -359.7698358665      368.5948833831     1  0.95394037E+10
     -359.7698291249      376.0859915997     1  0.93921847E+10
     -359.7698187572      371.0287157163     1  0.97872628E+10
     -359.7698164306      375.3804189420     1  0.89741090E+10
     -359.7698148415      371.4871496581     1  0.98704311E+10
     -359.7698018361      377.7634642292     1  0.98032563E+10
     -359.7697992359      379.0393366125     1  0.99974368E+10
     -359.7697884249      377.8999329977     1  0.96380416E+10
     -359.7697540272      371.7915937521     1  0.96913188E+10
     -359.7697444770      381.1697396548     1  0.99657548E+10
     -359.7697432507      383.3379627761     1  0.93955173E+10
     -359.7697319447      375.0918239762     1  0.96914787E+10
     -359.7697187096      371.6086433926     1  0.96045791E+10
     -359.7696299974      374.1433204484     1  0.10307727E+11
     -359.7696254912      376.5837336207     1  0.93659786E+10
     -359.7696231843      379.2449050823     1  0.96047616E+10
     -359.7695761629      370.3413911978     1  0.97199294E+10
     -359.7695674124      379.1981630946     1  0.98294643E+10
     -359.7695280950      379.2354002593     1  0.94594685E+10
     -359.7695086794      369.5892124410     1  0.97543369E+10
     -359.7695056033      379.8838494320     1  0.98037796E+10
     -359.7694986522      370.2693194919     1  0.97899417E+10
     -359.7694789523      380.8847222133     1  0.98773613E+10
     -359.7694650666      364.9890096620     1  0.95507726E+10
     -359.7694589443      375.8061140319     1  0.98347904E+10
     -359.7694286755      371.2187377931     1  0.96602742E+10
     -359.7693660784      369.8710154765     1  0.10030113E+11
     -359.7693224146      379.4149500987     1  0.96483315E+10
     -359.7693102025      371.6321061866     1  0.96632547E+10
     -359.7693029092      380.9515591764     1  0.99910856E+10
     -359.7692916036      378.0544763368     1  0.94672755E+10
     -359.7692845703      373.5966752954     1  0.98481478E+10
     -359.7692795050      372.2780789158     1  0.96550484E+10
     -359.7692636194      372.0806449608     1  0.99487757E+10
     -359.7692383499      377.1194368308     1  0.96230129E+10
     -359.7692317959      377.1013315338     2  0.94961582E+10
     -359.7691970895      372.1658610847     1  0.99174230E+10
     -359.7691098639      372.9663905160     1  0.98730170E+10
     -359.7690994772      372.6235443877     1  0.98527143E+10
     -359.7690360365      382.8973534456     1  0.92322409E+10
     -359.7690242747      380.9676634807     1  0.10032063E+11
     -359.7690202321      376.2153357656     1  0.97173349E+10
     -359.7690142706      377.0391971129     1  0.98250842E+10
     -359.7689869342      367.0402327859     1  0.98084676E+10
     -359.7689739582      377.3214271089     1  0.96104874E+10
     -359.7689272185      371.9691406892     1  0.94707528E+10
     -359.7689239852      371.2375507646     1  0.96621466E+10
     -359.7689060857      371.4750150255     1  0.93666296E+10
     -359.7689024096      379.3688800856     1  0.97472211E+10
     -359.7688847536      377.5362050711     1  0.98025512E+10
     -359.7688494085      378.3364848932     1  0.10024479E+11
     -359.7687583978      372.7052645743     1  0.97249446E+10
     -359.7687123837      380.4814705293     1  0.10120664E+11
     -359.7687043113      371.0462792567     1  0.95700044E+10
     -359.7686932089      375.8092640905     1  0.98347549E+10
     -359.7686758693      378.6833986314     1  0.94181435E+10
     -359.7686726122      375.0811954366     1  0.98992234E+10
     -359.7686694228      372.0308197047     1  0.97333577E+10
     -359.7686643179      370.4825678744     1  0.98934575E+10
     -359.7686615595      368.4756102713     1  0.97213635E+10
     -359.7686398649      380.8334584995     1  0.98731648E+10
     -359.7686225350      366.4625025124     1  0.96515771E+10
     -359.7686187676      378.8121660634     1  0.94776161E+10
     -359.7686146157      379.6635053139     1  0.99712767E+10
     -359.7686109131      381.3298462388     1  0.97537154E+10
     -359.7685741758      377.1329711493     1  0.97991407E+10
     -359.7685365347      379.1908353277     1  0.95970042E+10
     -359.7685167626      378.5108846757     1  0.96226522E+10
     -359.7685103421      371.2808308769     1  0.97377263E+10
     -359.7684751814      378.6717217550     1  0.94175296E+10
     -359.7684710064      369.0119610209     1  0.97009179E+10
     -359.7684403356      375.2717435180     1  0.99279615E+10
     -359.7684136566      377.3167040677     1  0.96157607E+10
     -359.7683835764      370.1247701691     1  0.96118579E+10
     -359.7683563985      369.3361819616     1  0.97222912E+10
     -359.7683406795      374.1039936846     1  0.97620669E+10
     -359.7683096931      380.7260303399     1  0.99988719E+10
     -359.7683037388      378.5244997853     1  0.95471329E+10
     -359.7682855042      378.2097136433     1  0.97585585E+10
     -359.7682760854      373.6052672186     1  0.97684325E+10
     -359.7682716523      377.5641391799     1  0.93687917E+10
     -359.7682573067      366.9266569867     1  0.96010603E+10
     -359.7682462729      380.7164414309     1  0.99785262E+10
     -359.7682236677      377.5861846488     1  0.10111389E+11
     -359.7682137528      380.1959661819     1  0.93368552E+10
     -359.7681924470      369.1453456885     1  0.96643705E+10
     -359.7681823520      374.6857507348     1  0.96888271E+10
     -359.7681680652      379.7781810468     1  0.95957789E+10
     -359.7681222225      381.0052857330     1  0.10019979E+11
     -359.7680923681      381.2307840287     1  0.99540257E+10
     -359.7680894294      370.9844998711     1  0.96455796E+10
     -359.7680850915      377.8098329733     1  0.99068480E+10
     -359.7680724640      370.8593063608     1  0.96330155E+10
     -359.7680703642      372.1536378587     1  0.96910546E+10
     -359.7680618582      381.1781117322     1  0.99601815E+10
     -359.7680555060      373.5948419599     1  0.97110351E+10
     -359.7680287612      379.8502699260     1  0.90459827E+10
     -359.7680207187      369.1333059425     1  0.96167654E+10
     -359.7680052162      374.0764833256     1  0.96760507E+10
     -359.7679934655      382.0497915197     1  0.97246923E+10
     -359.7679821391      379.5542945884     1  0.10055102E+11
     -359.7679347610      370.7964115523     1  0.96731105E+10
     -359.7679168975      373.8658742442     1  0.96254821E+10
     -359.7679094846      382.6636256403     1  0.98733569E+10
     -359.7678764894      370.7845146611     1  0.97328000E+10
     -359.7678559045      367.3794682852     1  0.97383661E+10
     -359.7678515094      369.6708942179     1  0.97498130E+10
     -359.7678044368      374.1333084278     1  0.96042227E+10
     -359.7678012454      371.2624903959     1  0.96479057E+10
     -359.7677877575      371.6561183101     1  0.96090832E+10
     -359.7677836152      369.4088926530     1  0.96683198E+10
     -359.7677322063      380.4985534995     1  0.99797582E+10
     -359.7677084099      370.2254256473     1  0.97688432E+10
     -359.7676900955      375.5627972696     1  0.96652435E+10
     -359.7676812120      373.8564371971     1  0.97547539E+10
     -359.7676648256      372.6941573067     1  0.97052436E+10
     -359.7676382443      382.0446562258     1  0.94841315E+10
     -359.7676272792      368.1935956952     1  0.93287651E+10
     -359.7676143788      376.5176868495     1  0.98511466E+10
     -359.7676060589      380.8257559795     1  0.10181662E+11
     -359.7675363754      374.7263685864     1  0.96808878E+10
     -359.7675294953      381.9342556484     1  0.94173156E+10
     -359.7675141059      372.7787186661     1  0.96910860E+10
     -359.7674994527      371.5782509290     1  0.95955473E+10
     -359.7674759803      372.1326098894     1  0.99418467E+10
     -359.7674588030      381.1292773756     1  0.98004570E+10
     -359.7674436356      374.9620426784     1  0.90786550E+10
     -359.7674415702      379.5358653521     1  0.10073049E+11
     -359.7674174909      381.2173736637     1  0.97805741E+10
     -359.7673887321      383.0491292784     1  0.98742907E+10
     -359.7673634019      367.3524053762     1  0.95970023E+10
     -359.7673537562      382.7257571499     1  0.92534545E+10
     -359.7673505597      372.5839801873     1  0.98275818E+10
     -359.7673129873      374.2475818791     1  0.96417320E+10
     -359.7672898601      369.2217693251     1  0.97950697E+10
     -359.7672808046      376.4236862276     1  0.93399286E+10
     -359.7672788952      373.0060333491     1  0.94390691E+10
     -359.7672683952      372.0993224349     1  0.96715368E+10
     -359.7672617194      371.6914804770     2  0.93532056E+10
     -359.7672358753      372.3238081820     1  0.99965373E+10
     -359.7672141155      380.5795942341     1  0.93476265E+10
     -359.7672113336      369.1474403934     1  0.91449390E+10
     -359.7672044665      376.8534443040     1  0.96818338E+10
     -359.7671978203      379.3614057171     1  0.98630495E+10
     -359.7671792600      381.2827979858     1  0.10049312E+11
     -359.7671268480      368.7768401463     1  0.97056751E+10
     -359.7671220291      382.4425326570     1  0.10280425E+11
     -359.7671061782      378.3120170481     1  0.10118314E+11
     -359.7670954563      377.4591534009     1  0.94390250E+10
     -359.7670801190      374.3050801226     1  0.10024235E+11
     -359.7670773822      381.8747469591     1  0.93899588E+10
     -359.7670723016      376.7182966914     1  0.99685096E+10
     -359.7670435339      378.5213813426     1  0.95733083E+10
     -359.7670123410      372.0658691585     1  0.96050773E+10
     -359.7670082640      371.6566179481     1  0.97385526E+10
     -359.7669497104      381.9126206679     1  0.94997756E+10
     -359.7669284545      370.1100418173     1  0.96531094E+10
     -359.7669115618      370.4930336327     1  0.96546616E+10
     -359.7668873544      378.4097202632     1  0.97465335E+10
     -359.7668637925      379.2834180901     1  0.93733100E+10
     -359.7668333613      380.2955495068     1  0.10022269E+11
     -359.7668280016      372.6245685332     1  0.98789200E+10
     -359.7667810046      374.3189888501     1  0.98260398E+10
     -359.7667724135      379.7251303382     1  0.97346890E+10
     -359.7667280333      371.9261236464     1  0.96284046E+10
     -359.7667239771      375.3767270007     1  0.96551274E+10
     -359.7667057212      372.8485073326     1  0.97303248E+10
     -359.7666683744      377.5280950500     1  0.10021584E+11
     -359.7666417526      375.3527895428     1  0.10098669E+11
     -359.7666156911      370.8333359042     1  0.95822706E+10
     -359.7666047768      377.2395681806     1  0.96414571E+10
     -359.7665998386      368.7941705067     1  0.90853448E+10
     -359.7665655428      372.9663428138     1  0.95001517E+10
     -359.7665597541      373.8860762987     1  0.97565265E+10
     -359.7665571301      378.4588640736     1  0.10443201E+11
     -359.7665373177      381.9899669406     1  0.95526155E+10
     -359.7665153450      375.4663508600     1  0.97590347E+10
     -359.7664687297      380.3960709403     1  0.10066090E+11
     -359.7664579178      374.3547061449     1  0.96978214E+10
     -359.7664546976      381.8427894897     1  0.93974311E+10
     -359.7664333558      377.0585775762     1  0.96173130E+10
     -359.7664321334      381.7108434590     1  0.99490612E+10
     -359.7663476279      372.8686972264     1  0.95810502E+10
     -359.7663274965      368.9640115016     1  0.91432372E+10
     -359.7663153626      379.6342275339     1  0.10089637E+11
     -359.7662746860      373.1362919512     1  0.89692017E+10
     -359.7662602486      378.8109287904     1  0.99166022E+10
     -359.7661918565      380.6837572490     1  0.10120525E+11
     -359.7661837142      377.8994124289     1  0.98601993E+10
     -359.7661776550      371.5962343520     1  0.97365844E+10
     -359.7661629984      372.5689079666     1  0.95934784E+10
     -359.7661244771      377.9075092847     1  0.99404341E+10
     -359.7661196307      379.2418815688     1  0.10102533E+11
     -359.7660900157      381.2490528932     1  0.10023102E+11
     -359.7660552276      370.2370630913     1  0.96218566E+10
     -359.7659818401      379.1413925084     1  0.10343937E+11
     -359.7659025188      380.5996660412     1  0.93920707E+10
     -359.7658731530      380.8194826741     1  0.98531801E+10
     -359.7658630655      378.2090501708     1  0.98524468E+10
     -359.7658609683      369.7012997829     1  0.94859294E+10
     -359.7658445832      370.6023570735     1  0.96621616E+10
     -359.7657784736      378.1575088656     1  0.95329083E+10
     -359.7657601559      381.3505600580     1  0.98304970E+10
     -359.7657352236      369.1571993598     1  0.96705676E+10
     -359.7656844024      381.0251165689     1  0.99098534E+10
     -359.7656674648      379.0642303287     1  0.99608119E+10
     -359.7656261885      375.8842311913     1  0.94064930E+10
     -359.7656134344      370.7290342553     1  0.10216722E+11
     -359.7655903041      382.2177636890     1  0.89001771E+10
     -359.7655865604      380.8703956693     1  0.98950118E+10
     -359.7655740824      381.0374891876     1  0.10165224E+11
     -359.7655681273      380.0159933370     1  0.97638005E+10
     -359.7655622808      382.2836442132     1  0.95119665E+10
     -359.7655567771      371.9157311887     1  0.96266281E+10
     -359.7655419765      378.1373229991     1  0.99583031E+10
     -359.7655278583      370.5626407316     1  0.95926209E+10
     -359.7655261653      377.1176882597     1  0.95673277E+10
     -359.7654919125      370.4142355291     1  0.99053906E+10
     -359.7654857123      371.9079433737     1  0.97812123E+10
     -359.7654657751      370.4713781053     1  0.96535122E+10
     -359.7654546881      375.6661409070     1  0.94894914E+10
     -359.7654516970      378.1354706669     1  0.98847395E+10
     -359.7654109324      372.4783837000     1  0.94320623E+10
     -359.7653905058      372.0110644596     1  0.97934193E+10
     -359.7653481461      372.4439829570     1  0.95521350E+10
     -359.7653275261      380.7622779575     1  0.10423118E+11
     -359.7653232244      376.4199862542     1  0.10347404E+11
     -359.7652604243      370.1386983700     1  0.91288314E+10
     -359.7652540346      379.1885240136     1  0.95485195E+10
     -359.7652255457      377.9356030406     1  0.95787492E+10
     -359.7652163146      379.2236399087     1  0.94942723E+10
     -359.7652095690      370.2187414206     1  0.96262038E+10
     -359.7652000341      383.5538257991     1  0.95039196E+10
     -359.7651777354      376.8812886307     1  0.98000459E+10
     -359.7651765443      380.5464223426     1  0.10099958E+11
     -359.7651709457      370.6403453870     1  0.94799597E+10
     -359.7651490343      377.2801487986     1  0.96236020E+10
     -359.7650891599      374.7690552759     1  0.98859165E+10
     -359.7650828699      372.2078050206     1  0.96070122E+10
     -359.7650768221      378.5494939058     1  0.99894125E+10
     -359.7650561270      381.0970859543     1  0.98179840E+10
     -359.7650522460      380.8637772749     1  0.99216230E+10
     -359.7650471947      366.0670357034     1  0.94010239E+10
     -359.7650136417      377.1075864801     1  0.95162996E+10
     -359.7649718564      376.5342072399     1  0.96508440E+10
     -359.7649458827      380.5357095727     1  0.10076159E+11
     -359.7649387344      369.2695691651     1  0.95843615E+10
     -359.7649272626      383.1566325953     1  0.99205989E+10
     -359.7649121060      377.0932390646     1  0.94012203E+10
     -359.7648957162      371.7668465472     1  0.97371023E+10
     -359.7648844312      372.2079195463     1  0.10000910E+11
     -359.7648623277      370.6358681722     1  0.96245228E+10
     -359.7648383933      372.9913921066     1  0.97004715E+10
     -359.7648322112      377.4071467773     1  0.95112711E+10
     -359.7648304891      377.4164881740     1  0.95133026E+10
     -359.7648087973      379.6423039752     1  0.96838105E+10
     -359.7648034246      371.2114979836     1  0.97113089E+10
     -359.7647644246      372.3034110354     1  0.96571302E+10
     -359.7647620298      371.0399792621     1  0.97591569E+10
     -359.7647220661      375.0175260548     1  0.99863278E+10
     -359.7647183822      380.6366780203     1  0.10063556E+11
     -359.7647127424      379.3914201282     1  0.95783899E+10
     -359.7646990599      380.2474985977     1  0.10128960E+11
     -359.7646726227      379.5566805221     1  0.10249875E+11
     -359.7646294924      378.3675039720     1  0.98667107E+10
     -359.7646199941      375.3490695919     1  0.96735552E+10
     -359.7646096840      381.1950717427     1  0.97762260E+10
     -359.7645883615      379.7314007770     1  0.97691378E+10
     -359.7645720725      372.2084426103     1  0.96554909E+10
     -359.7645562696      380.6079990470     1  0.98681320E+10
     -359.7645082741      375.2955695348     1  0.98723718E+10
     -359.7644256563      370.4259724761     1  0.96817683E+10
     -359.7644193153      377.9378696768     1  0.94248993E+10
     -359.7644138923      365.4207913818     1  0.97163993E+10
     -359.7643980235      372.1934312987     1  0.96644119E+10
     -359.7643936929      380.3318374802     1  0.98741672E+10
     -359.7643037187      371.3773373518     1  0.98346214E+10
     -359.7642567402      380.9015532182     1  0.10034346E+11
     -359.7642336994      380.3781193635     1  0.99443568E+10
     -359.7642080904      381.8751876575     1  0.10008403E+11
     -359.7641966002      372.8457391732     1  0.97507393E+10
     -359.7641636935      370.9224227169     1  0.96546542E+10
     -359.7641506681      370.5255300108     1  0.98977890E+10
     -359.7641388196      371.9899584283     1  0.95701980E+10
     -359.7641327852      380.6319692800     1  0.98542216E+10
     -359.7641132214      372.2182303284     1  0.97260558E+10
     -359.7641071876      373.2547071207     1  0.96344523E+10
     -359.7641007436      381.0719164539     1  0.98252429E+10
     -359.7640780915      373.6716934742     1  0.95682841E+10
     -359.7640586428      380.7890013807     1  0.99404715E+10
     -359.7640468246      378.3467975085     1  0.97193133E+10
     -359.7640454226      379.8352805243     1  0.96696096E+10
     -359.7640334198      381.4455343867     1  0.95725376E+10
     -359.7640071276      376.3066734055     1  0.99170443E+10
     -359.7639626095      380.3001983180     1  0.96761098E+10
     -359.7638933224      373.1774929248     1  0.98849360E+10
     -359.7638783556      371.2657677455     1  0.99506175E+10
     -359.7638541597      379.9002026223     1  0.98604287E+10
     -359.7638468268      380.3593649808     1  0.10250037E+11
     -359.7638454923      375.5484143357     1  0.10181500E+11
     -359.7638395132      375.2566931362     2  0.98501030E+10
     -359.7637941666      371.1107051329     1  0.96312457E+10
     -359.7637925888      380.7146997813     1  0.99525343E+10
     -359.7637772639      373.8219066385     1  0.96004571E+10
     -359.7637472025      378.6461947155     1  0.10092488E+11
     -359.7637108075      370.3025676760     1  0.97819857E+10
     -359.7637064341      371.3290511331     1  0.97474939E+10
     -359.7636569061      379.6252116580     1  0.10188485E+11
     -359.7636480248      372.0084334512     1  0.95423802E+10
     -359.7636444499      381.4356703334     1  0.96558446E+10
     -359.7636295639      370.6976339083     1  0.99298427E+10
     -359.7636058440      380.4450857987     1  0.10066364E+11
     -359.7635850074      372.6195744477     1  0.94314627E+10
     -359.7635427214      373.9559119796     1  0.96864162E+10
     -359.7635211775      378.4566978588     1  0.10304682E+11
     -359.7635101726      371.4624359318     1  0.98600188E+10
     -359.7634743197      370.7268150727     1  0.96597635E+10
     -359.7634683276      379.2897168062     1  0.97202784E+10
     -359.7634505214      379.7544613084     1  0.94462303E+10
     -359.7634416099      372.2161679161     1  0.96292951E+10
     -359.7634396034      372.0761608637     1  0.99382849E+10
     -359.7634341306      379.6051148207     1  0.96733616E+10
     -359.7634098698      374.6537545645     1  0.97191418E+10
     -359.7634047215      376.5281351291     1  0.98940470E+10
     -359.7633362896      370.4079030913     1  0.10112673E+11
     -359.7633176876      374.8653763982     1  0.99781000E+10
     -359.7633063429      368.9007939607     1  0.95997212E+10
     -359.7633031941      374.7501079066     1  0.10016944E+11
     -359.7632973133      371.6087802181     1  0.96517587E+10
     -359.7632906201      371.5214650324     1  0.99228704E+10
     -359.7632851661      375.7946932584     1  0.96239853E+10
     -359.7632721662      372.9627582139     1  0.99815706E+10
     -359.7632678285      371.8737489340     1  0.96380064E+10
     -359.7632646659      376.9234311259     1  0.93866330E+10
     -359.7632556557      382.1332808559     1  0.94653911E+10
     -359.7632448041      373.9536397626     1  0.96775795E+10
     -359.7632012071      378.4285597054     1  0.91801387E+10
     -359.7631359766      379.4871027028     1  0.91314924E+10
     -359.7631294455      382.3209745487     1  0.98955401E+10
     -359.7631014670      377.0694949758     1  0.97824548E+10
     -359.7630988215      374.9287862716     1  0.97311405E+10
     -359.7630703835      373.0677384829     1  0.97760921E+10
     -359.7630665652      374.2270306671     1  0.99077731E+10
     -359.7630137529      368.2039402960     1  0.98325195E+10
     -359.7630090086      379.8810974157     1  0.98306933E+10
     -359.7629196828      377.8330366649     1  0.94188523E+10
     -359.7629143450      373.7037324352     1  0.95603078E+10
     -359.7628999121      380.5127536699     1  0.99562929E+10
     -359.7628875775      378.0418114083     1  0.95336494E+10
     -359.7628756172      374.7689904153     1  0.97535468E+10
     -359.7628156307      381.2182809999     1  0.96801550E+10
     -359.7628046494      373.1449339158     1  0.96364018E+10
     -359.7627935251      382.1660715333     1  0.90076026E+10
     -359.7627690359      371.8938543119     1  0.98081067E+10
     -359.7627651324      380.3547920475     1  0.10201502E+11
     -359.7627559061      380.2016693056     1  0.99459742E+10
     -359.7627346649      375.3489592512     1  0.93754350E+10
     -359.7627309440      372.5892077388     1  0.10232346E+11
     -359.7627223408      382.4281186352     1  0.92661979E+10
     -359.7626648202      372.2827614350     1  0.98991473E+10
     -359.7626417214      377.5794106140     1  0.92664552E+10
     -359.7626276494      376.2619133046     1  0.97935783E+10
     -359.7625985871      375.1723732937     1  0.99838442E+10
     -359.7625818207      376.7422426704     1  0.10011885E+11
     -359.7625737570      380.5675167481     1  0.99334294E+10
     -359.7625500562      368.7581169274     1  0.95727345E+10
     -359.7625320866      379.6196913779     1  0.95953799E+10
     -359.7625138640      377.3290221057     1  0.95953003E+10
     -359.7625040970      379.6666446176     1  0.98690677E+10
     -359.7624835926      372.0342581941     1  0.99227754E+10
     -359.7623921521      374.1715253148     1  0.96865824E+10
     -359.7623596224      370.6902574430     1  0.96878020E+10
     -359.7623575594      369.6326390732     1  0.96342199E+10
     -359.7623380917      373.7326208400     1  0.97370408E+10
     -359.7623368370      375.1522107147     1  0.96391621E+10
     -359.7623262593      370.3427568798     1  0.94517156E+10
     -359.7623135748      380.3920276323     1  0.94185732E+10
     -359.7622865331      378.5923943008     1  0.94407638E+10
     -359.7622792336      373.6566948466     1  0.96994426E+10
     -359.7622234816      371.8028474676     1  0.97657195E+10
     -359.7622173347      374.4614852692     1  0.96214450E+10
     -359.7622147537      380.1035340568     1  0.95817909E+10
     -359.7622106845      380.0743569304     1  0.97879990E+10
     -359.7621898188      372.5481337213     1  0.99144837E+10
     -359.7621847438      380.4919275054     1  0.99635332E+10
     -359.7621825298      372.7067645028     1  0.89541795E+10
     -359.7621776862      368.5267822646     1  0.97162434E+10
     -359.7621593682      371.5785847490     1  0.97067001E+10
     -359.7621165188      378.1594208146     1  0.99697451E+10
     -359.7620924474      378.9471697108     1  0.95456150E+10
     -359.7620739272      374.8444636067     1  0.97543409E+10
     -359.7620679060      371.7057503965     1  0.97472125E+10
     -359.7620668051      373.3938568404     1  0.96385027E+10
     -359.7620508015      369.4178178185     1  0.97035725E+10
     -359.7620487114      368.7711380346     1  0.96457881E+10
     -359.7620194185      376.9616485831     1  0.94385902E+10
     -359.7620053181      377.4724377890     1  0.10016886E+11
     -359.7619472538      368.6352962824     1  0.97657826E+10
     -359.7619226664      378.6351637913     1  0.99357504E+10
     -359.7619103007      380.9954103272     1  0.99456509E+10
     -359.7619069666      374.8151654751     1  0.10289638E+11
     -359.7619001302      371.6297407679     1  0.96185848E+10
     -359.7618560735      372.3709959221     1  0.99181100E+10
     -359.7618530457      372.3177944756     1  0.94983137E+10
     -359.7618465364      376.1366031728     1  0.93358616E+10
     -359.7618179635      379.7375438981     1  0.96848566E+10
     -359.7617799912      382.0566107233     1  0.94761555E+10
     -359.7617694370      382.1325342502     1  0.10149828E+11
     -359.7617563080      370.6667937574     1  0.10572560E+11
     -359.7617466782      379.2303669582     1  0.99035755E+10
     -359.7617229200      379.9187322287     1  0.10035902E+11
     -359.7617097907      370.9067301068     1  0.10306931E+11
     -359.7616809184      375.8962597527     1  0.10299545E+11
     -359.7616638921      373.4051039084     1  0.98691259E+10
     -359.7616586632      379.3093442007     1  0.97149733E+10
     -359.7616320978      380.2056072291     1  0.99602029E+10
     -359.7616189052      374.4748769657     1  0.96473884E+10
     -359.7615857595      364.3578721904     1  0.96875582E+10
     -359.7615784661      372.3649652100     1  0.99572720E+10
     -359.7615573082      373.9635278385     1  0.97569281E+10
     -359.7615486328      376.4345042298     1  0.93389952E+10
     -359.7615290588      370.0456698604     1  0.97068144E+10
     -359.7615261959      381.2371204933     1  0.96643888E+10
     -359.7615095914      376.8420071605     1  0.97373321E+10
     -359.7614940721      380.9078242425     1  0.10277647E+11
     -359.7614665792      380.4892795716     1  0.10133771E+11
     -359.7614623018      377.0580731601     1  0.95869853E+10
     -359.7614371695      371.2391265580     1  0.96805571E+10
     -359.7614343914      380.5416444050     1  0.98853113E+10
     -359.7614132432      374.5316825467     1  0.98410619E+10
     -359.7614082812      380.8171591832     1  0.99274898E+10
     -359.7613774715      375.5904159479     1  0.10018871E+11
     -359.7613627186      379.4335573223     1  0.93685581E+10
     -359.7613574070      379.4509276924     1  0.98640299E+10
     -359.7613499443      371.2855654145     1  0.98348994E+10
     -359.7612805644      365.6578730093     1  0.96487526E+10
     -359.7612571938      371.3686373856     1  0.96289304E+10
     -359.7612486180      379.1914872583     1  0.96768359E+10
     -359.7612109451      380.4813430124     1  0.10109969E+11
     -359.7611865080      372.4801677513     1  0.89417683E+10
     -359.7611837681      377.6970890601     1  0.98016075E+10
     -359.7611699370      377.1238902636     1  0.99687730E+10
     -359.7611486359      380.9295550055     1  0.99001734E+10
     -359.7611029357      372.0938165856     1  0.10069911E+11
     -359.7610819147      376.5183021131     1  0.99121468E+10
     -359.7610573373      369.9549703339     1  0.97193170E+10
     -359.7610559267      373.6517007471     1  0.97097478E+10
     -359.7610399782      373.6880490423     1  0.98227662E+10
     -359.7610328554      374.9172019867     1  0.99024618E+10
     -359.7610179996      373.9481310543     1  0.98384431E+10
     -359.7610099368      380.1340207247     1  0.98756008E+10
     -359.7610069241      370.4655088484     1  0.98862973E+10
     -359.7609914014      368.7840689817     1  0.97105598E+10
     -359.7609849930      380.8117581480     1  0.98564738E+10
     -359.7609670287      371.0840018757     1  0.97562493E+10
     -359.7609556275      380.5189035317     1  0.98425651E+10
     -359.7609334390      371.6638156199     1  0.95242577E+10
     -359.7609224502      371.9671061913     1  0.98043968E+10
     -359.7609003628      376.6319320959     1  0.99568943E+10
     -359.7608795670      381.8844397142     1  0.94011961E+10
     -359.7608280672      373.1283316230     1  0.99340292E+10
     -359.7608118166      380.8555504774     1  0.98505145E+10
     -359.7607826393      371.4550497814     1  0.97940665E+10
     -359.7607703859      380.7463785983     1  0.98717422E+10
     -359.7607399854      379.6889487673     1  0.97381462E+10
     -359.7607123974      375.0922381472     1  0.10077681E+11
     -359.7606909982      371.8632270051     1  0.97204783E+10
     -359.7606752602      376.9408143128     1  0.93875606E+10
     -359.7606702553      371.1963933528     1  0.97854028E+10
     -359.7606677151      376.8115411280     1  0.97423689E+10
     -359.7606578381      381.2319840023     1  0.95444485E+10
     -359.7606171990      377.0578615503     1  0.96292358E+10
     -359.7606088095      368.9021649975     1  0.91450767E+10
     -359.7606034595      376.2463444579     1  0.97909171E+10
     -359.7605930767      375.0669561969     1  0.98278320E+10
     -359.7605902665      378.0889478482     1  0.97017916E+10
     -359.7605856309      381.9478475908     1  0.94641044E+10
     -359.7605476360      373.3652917020     1  0.94025552E+10
     -359.7605410834      380.6115503297     1  0.10279219E+11
     -359.7605328215      371.7274178068     1  0.10046604E+11
     -359.7605193284      374.5706823286     1  0.90205171E+10
     -359.7605062886      379.1256580575     1  0.98538871E+10
     -359.7604716313      377.5434658665     1  0.98181627E+10
     -359.7604643412      368.9283953687     1  0.99182692E+10
     -359.7604574971      378.7897637789     1  0.95871023E+10
     -359.7604412922      377.9811525121     1  0.10032738E+11
     -359.7604355656      374.0278294743     1  0.96690276E+10
     -359.7604168034      375.5055740602     2  0.10533430E+11
     -359.7603966582      373.4532566456     1  0.95631032E+10
     -359.7603899964      368.9172262645     1  0.95828412E+10
     -359.7603841092      370.7777420230     1  0.99353333E+10
     -359.7603475908      378.0131465797     1  0.98102390E+10
     -359.7603004241      374.0577784495     1  0.99964258E+10
     -359.7602977437      368.7695804591     1  0.98192137E+10
     -359.7602808716      379.8463129015     1  0.96604537E+10
     -359.7602643160      377.2960768940     1  0.99695973E+10
     -359.7602595507      374.8560813591     1  0.99738071E+10
     -359.7602521337      381.9837079237     1  0.90145719E+10
     -359.7602293251      369.6700469817     1  0.97149837E+10
     -359.7602267957      378.4789271235     1  0.99129584E+10
     -359.7602141194      379.6765381495     1  0.99472045E+10
     -359.7601562601      377.6429489475     1  0.98036868E+10
     -359.7600958066      372.4566940464     1  0.95386981E+10
     -359.7600876010      380.7219377507     1  0.98747194E+10
     -359.7599695728      377.3122398828     1  0.94916390E+10
     -359.7599504408      378.0992765315     1  0.94756247E+10
     -359.7599320696      377.2382259745     1  0.95590150E+10
     -359.7598746597      381.5477142985     1  0.10430861E+11
     -359.7598415353      378.2270665261     1  0.10037985E+11
     -359.7598214254      380.0797287447     1  0.93235759E+10
     -359.7598157185      377.3150432506     1  0.97114282E+10
     -359.7598077085      382.9463018436     1  0.94186769E+10
     -359.7597600077      368.3205334829     1  0.90626405E+10
     -359.7597506989      372.8291018281     1  0.97462450E+10
     -359.7597402888      378.3822170999     1  0.97829696E+10
     -359.7597388088      381.0286892087     1  0.98970330E+10
     -359.7597263878      372.9009735627     1  0.93717456E+10
     -359.7597244524      370.3056294555     1  0.98824735E+10
     -359.7596496384      368.8552665899     1  0.91467296E+10
     -359.7596320616      379.0136578436     1  0.95564814E+10
     -359.7596185046      373.1869642976     1  0.10058563E+11
     -359.7595814433      381.9888267346     1  0.94602743E+10
     -359.7595589917      372.5227881952     1  0.10090724E+11
     -359.7595563106      376.9941195099     1  0.98951642E+10
     -359.7595061245      378.5484251529     1  0.99672600E+10
     -359.7595017288      373.9552006020     1  0.99286236E+10
     -359.7594952334      381.3109325916     1  0.99487540E+10
     -359.7594833553      378.5097335632     1  0.98308780E+10
     -359.7594613220      381.4147492132     1  0.95252808E+10
     -359.7594515844      370.4303638214     1  0.95732611E+10
     -359.7594202906      371.0567445835     1  0.98181899E+10
     -359.7593649642      378.8649885503     1  0.98100767E+10
     -359.7593592558      373.1535916589     1  0.97848388E+10
     -359.7593339064      381.1441709466     1  0.93475798E+10
     -359.7592991517      374.6035811039     1  0.97951395E+10
     -359.7592808452      379.9253438494     1  0.94837753E+10
     -359.7592747018      378.9318800211     1  0.95167880E+10
     -359.7592735896      380.7544532474     1  0.98511512E+10
     -359.7592562016      380.9725264017     1  0.97622528E+10
     -359.7592010541      373.9560544471     1  0.96931122E+10
     -359.7591913390      377.0592896869     1  0.96315872E+10
     -359.7591766874      370.3429976159     1  0.97730240E+10
     -359.7591736519      370.0586733571     1  0.99188114E+10
     -359.7591718627      380.6423971109     1  0.98902688E+10
     -359.7591405690      370.0624677450     1  0.98717406E+10
     -359.7591358997      374.8159517560     1  0.10086721E+11
     -359.7591246604      380.7328942690     1  0.98955740E+10
     -359.7591099760      375.5644465016     1  0.93814162E+10
     -359.7589979530      381.9721629083     1  0.94155583E+10
     -359.7589739649      374.1203739992     1  0.98836287E+10
     -359.7589631183      370.7664077400     1  0.95786069E+10
     -359.7589099509      371.5342167173     1  0.97483395E+10
     -359.7588956406      369.4973675422     1  0.90291860E+10
     -359.7588839697      381.4038546740     1  0.99274302E+10
     -359.7588683581      368.3564531865     1  0.98711980E+10
     -359.7588546558      380.9126862771     1  0.99338317E+10
     -359.7588461842      380.5052404489     1  0.98712715E+10
     -359.7588443502      381.6559767332     1  0.98672202E+10
     -359.7588395424      377.7982533529     1  0.94809732E+10
     -359.7588297545      374.6212437126     1  0.95657534E+10
     -359.7588082124      375.6052029107     1  0.98871190E+10
     -359.7587977135      373.8388726567     1  0.96631559E+10
     -359.7587867215      372.2662504466     1  0.98285701E+10
     -359.7587648001      367.9229629897     1  0.91423696E+10
     -359.7587417506      373.0511440295     1  0.96918157E+10
     -359.7587366235      373.5655642331     1  0.95856561E+10
     -359.7587262492      373.1760324644     1  0.94959011E+10
     -359.7586904222      380.8973822517     1  0.97067074E+10
     -359.7586655775      380.6217759856     1  0.99846464E+10
     -359.7586596033      377.0634572698     1  0.10010718E+11
     -359.7586242031      379.1876583106     1  0.95800106E+10
     -359.7586180808      376.7854782066     1  0.98795823E+10
     -359.7586146337      380.3474877063     1  0.97586919E+10
     -359.7586114719      378.0443129656     1  0.97463808E+10
     -359.7586065099      378.3410583899     1  0.96636906E+10
     -359.7586001312      379.2510547102     1  0.10116865E+11
     -359.7585962582      380.8071771556     1  0.10234437E+11
     -359.7585900850      372.6441787592     1  0.95859502E+10
     -359.7585747165      368.5979952294     1  0.97266728E+10
     -359.7585675511      381.5083223848     1  0.99182958E+10
     -359.7585619199      376.1224525486     1  0.98997118E+10
     -359.7584389789      374.6548773452     1  0.96130633E+10
     -359.7584184810      378.4348998125     1  0.93800946E+10
     -359.7584088843      375.9232938714     1  0.10124011E+11
     -359.7583887655      370.6495085677     1  0.96629044E+10
     -359.7583717435      378.2802469342     1  0.10354480E+11
     -359.7583705890      377.0064610502     1  0.95868568E+10
     -359.7583657358      377.8362218292     1  0.96204313E+10
     -359.7583370722      380.9049606972     1  0.98795591E+10
     -359.7583245481      371.3628815551     1  0.10610945E+11
     -359.7583042053      371.3271668030     1  0.96536501E+10
     -359.7582926133      375.4492832691     1  0.10045644E+11
     -359.7582281012      369.3782668559     1  0.95884568E+10
     -359.7582064733      378.9388439711     1  0.10112171E+11
     -359.7581885677      366.5817224142     1  0.95507456E+10
     -359.7581829178      377.8040642953     1  0.99647020E+10
     -359.7581448648      374.6461441527     1  0.10234225E+11
     -359.7581054618      371.4661688281     1  0.94712239E+10
     -359.7580922259      369.6419818137     1  0.99082837E+10
     -359.7580570920      372.8612893967     1  0.96692373E+10
     -359.7579872102      376.5445946848     1  0.99115233E+10
     -359.7579738231      379.4570755317     1  0.94421592E+10
     -359.7579707687      369.6102059332     1  0.94079241E+10
     -359.7579625912      378.2144714641     1  0.91791194E+10
     -359.7579580282      382.2525229025     1  0.90120831E+10
     -359.7579489340      370.3873062516     1  0.99201948E+10
     -359.7579399358      380.3428317972     1  0.99134193E+10
     -359.7578824819      377.2931682745     1  0.95976617E+10
     -359.7578679515      372.2772667314     1  0.97146732E+10
     -359.7578444837      374.1047993861     1  0.95840673E+10
     -359.7578211136      378.1531691465     1  0.95006506E+10
     -359.7577969286      382.7648274979     1  0.93721945E+10
     -359.7577168894      380.3150612830     1  0.10086955E+11
     -359.7577060682      368.8998053539     1  0.96724157E+10
     -359.7576897980      373.5669968023     1  0.98199537E+10
     -359.7576549457      368.7431967524     1  0.99128255E+10
     -359.7576457830      379.3480006542     1  0.96303937E+10
     -359.7576439190      376.1178084351     1  0.92771661E+10
     -359.7576409361      371.6992220504     1  0.98897102E+10
     -359.7576366969      366.8175018781     1  0.95767243E+10
     -359.7576284264      373.7062468091     1  0.95955396E+10
     -359.7576229326      374.1303899630     1  0.97372514E+10
     -359.7576109650      374.5109884280     1  0.94249626E+10
     -359.7575943389      377.7410038468     1  0.94360312E+10
     -359.7575784734      382.2230298020     1  0.94126102E+10
     -359.7575513230      380.2553058740     1  0.93800672E+10
     -359.7575399637      378.0146346620     1  0.93202641E+10
     -359.7575378272      372.4912723585     1  0.95882136E+10
     -359.7575051065      375.1871637898     1  0.10175649E+11
     -359.7574941751      379.9363345732     1  0.93889392E+10
     -359.7574707302      372.2364834685     1  0.96338703E+10
     -359.7574489353      379.5292292013     1  0.94175905E+10
     -359.7574331415      381.6957439369     1  0.93898338E+10
     -359.7574177588      382.5658649925     1  0.96687659E+10
     -359.7573832294      380.3239964946     1  0.98935467E+10
     -359.7573639032      376.1439681763     1  0.92964655E+10
     -359.7573409039      376.9282603592     1  0.98190877E+10
     -359.7573241516      380.9506623034     1  0.98652701E+10
     -359.7573106198      372.7232440604     1  0.89467455E+10
     -359.7572814757      370.6384448974     1  0.95615046E+10
     -359.7572674351      372.0816477428     1  0.97146094E+10
     -359.7572413819      376.9010068330     1  0.97426328E+10
     -359.7571670781      368.6985454818     1  0.94447077E+10
     -359.7571220722      373.2199563335     1  0.94393342E+10
     -359.7571102038      372.7645763884     1  0.10397088E+11
     -359.7570849822      373.2214718162     1  0.96914534E+10
     -359.7570768914      368.9613729216     1  0.97563495E+10
     -359.7570663662      380.4194077070     1  0.99625716E+10
     -359.7569889987      371.2544892635     1  0.97332084E+10
     -359.7569647777      380.5429703021     1  0.99098443E+10
     -359.7569632937      379.5557328187     1  0.10075700E+11
     -359.7569528769      368.2311949573     1  0.98207574E+10
     -359.7569055338      372.9102373770     1  0.97178146E+10
     -359.7568953334      373.8542773339     1  0.97639578E+10
     -359.7568719767      371.9742827700     1  0.99319397E+10
     -359.7568602278      377.5576446489     1  0.10022346E+11
     -359.7568266603      372.2691038126     1  0.96114139E+10
     -359.7568241304      379.7437904256     1  0.95363712E+10
     -359.7568217066      371.3581284560     1  0.10095027E+11
     -359.7567958334      382.1255328359     1  0.97123114E+10
     -359.7567668999      373.9574014610     1  0.97594132E+10
     -359.7567493308      371.6739582686     1  0.10061350E+11
     -359.7567378374      380.9394639584     1  0.98668908E+10
     -359.7567354370      377.8798574489     1  0.10049845E+11
     -359.7567062025      371.3409831518     1  0.98654281E+10
     -359.7566324530      380.4274605965     1  0.99462277E+10
     -359.7566185588      369.7524795218     1  0.96763092E+10
     -359.7565897813      380.3518279472     1  0.98964334E+10
     -359.7565727956      374.8132767392     1  0.97660765E+10
     -359.7565364590      377.3654329312     1  0.99315045E+10
     -359.7565293002      377.8150652062     1  0.95961828E+10
     -359.7565151255      373.8430100515     1  0.96637646E+10
     -359.7565087080      379.0146723621     1  0.98295105E+10
     -359.7565024299      382.4071836011     1  0.95807717E+10
     -359.7564695574      374.3900794597     1  0.96793536E+10
     -359.7564623102      377.8978534687     1  0.10060666E+11
     -359.7564322977      376.7580417067     1  0.10309277E+11
     -359.7564301805      370.5960603362     1  0.97735076E+10
     -359.7564289953      371.7137909690     1  0.96583437E+10
     -359.7564217196      378.3557666028     1  0.97427232E+10
     -359.7563825170      378.2535444161     1  0.99209103E+10
     -359.7563595716      370.8221536645     1  0.95696637E+10
     -359.7563498370      368.8038702849     1  0.98140241E+10
     -359.7563443741      370.4576151734     1  0.10372813E+11
     -359.7563320997      371.4389755847     1  0.97694924E+10
     -359.7563289937      370.5243156234     1  0.97047385E+10
     -359.7563249229      374.0389794078     1  0.98264921E+10
     -359.7563233386      371.3394946029     1  0.96019371E+10
     -359.7563151700      369.5618499336     1  0.96449416E+10
     -359.7562937969      371.2444262317     1  0.98453186E+10
     -359.7562702405      377.7948568511     1  0.94193087E+10
     -359.7562549441      373.9724503686     1  0.99539724E+10
     -359.7562432476      371.3342825937     1  0.96264918E+10
     -359.7562092150      375.7460119205     1  0.92519458E+10
     -359.7561901630      378.2571366688     1  0.99257889E+10
     -359.7561592806      375.7058091106     1  0.92513089E+10
     -359.7561574576      379.1356158822     1  0.96471789E+10
     -359.7561419389      380.8514986421     1  0.98000386E+10
     -359.7561190275      372.8454349053     1  0.10349073E+11
     -359.7560577248      383.1927954672     1  0.10234689E+11
     -359.7560131675      381.2949990652     1  0.10014514E+11
     -359.7560079312      376.9493520886     1  0.97372134E+10
     -359.7559931294      378.6631034047     1  0.10010715E+11
     -359.7559578826      377.0127216008     1  0.96024573E+10
     -359.7559550548      372.7400307346     1  0.96331349E+10
     -359.7559491647      378.5165441277     1  0.94621375E+10
     -359.7559156718      379.7813781623     1  0.93207492E+10
     -359.7559136542      379.7018953225     1  0.90831139E+10
     -359.7558899096      372.5829111302     1  0.98755377E+10
     -359.7558808524      376.3608011294     1  0.10198796E+11
     -359.7558705534      368.8982482086     1  0.95708136E+10
     -359.7558577740      378.4118120408     1  0.99710219E+10
     -359.7558079137      376.3835791319     1  0.98829749E+10
     -359.7557626024      373.9254832773     1  0.97519724E+10
     -359.7557105618      370.5957645615     1  0.96063049E+10
     -359.7557061370      372.9166729613     1  0.97522505E+10
     -359.7557027846      377.6061255321     1  0.98344017E+10
     -359.7556876298      379.3075313903     1  0.10090656E+11
     -359.7556859649      372.3333181296     1  0.97309083E+10
     -359.7556581097      371.8661051126     1  0.97918206E+10
     -359.7556298621      379.3404204524     1  0.95825123E+10
     -359.7556017964      370.5113387021     1  0.97258765E+10
     -359.7555979586      377.7072151088     1  0.98331310E+10
     -359.7555762586      373.6680126081     1  0.99225289E+10
     -359.7555747227      376.5488426103     1  0.10008292E+11
     -359.7555301922      380.1608503139     1  0.96767343E+10
     -359.7555208870      374.1807980259     1  0.99957144E+10
     -359.7554260510      379.5525200636     1  0.97661736E+10
     -359.7553641177      381.8667186249     1  0.89458781E+10
     -359.7553578155      373.6076248410     1  0.97225552E+10
     -359.7553379072      371.5751730136     1  0.95884465E+10
     -359.7553183083      382.5615356232     1  0.96111355E+10
     -359.7552907588      380.5379864687     1  0.10154235E+11
     -359.7552787284      380.7667964654     1  0.95877439E+10
     -359.7552527513      373.7115727035     1  0.98094929E+10
     -359.7552194029      376.9790576737     1  0.97389714E+10
     -359.7551536064      375.1360215383     1  0.10051438E+11
     -359.7551422078      371.8885413241     1  0.95956519E+10
     -359.7551404554      378.5325263961     1  0.91619128E+10
     -359.7551043115      373.1921814685     1  0.95735458E+10
     -359.7551027673      367.5178538555     1  0.91907212E+10
     -359.7550891277      370.2387344472     1  0.97350643E+10
     -359.7550827556      368.6086414122     1  0.91369319E+10
     -359.7550704370      372.7262989045     1  0.97537949E+10
     -359.7550676358      380.6854000709     1  0.10002904E+11
     -359.7550607999      379.9825856451     1  0.94931917E+10
     -359.7550489190      381.9938004176     1  0.98714384E+10
     -359.7550375810      382.5183434647     1  0.96536421E+10
     -359.7550325751      378.9339384609     1  0.10031446E+11
     -359.7550148199      377.0765387908     1  0.94949108E+10
     -359.7549993189      370.3293912195     1  0.97064331E+10
     -359.7549916147      378.3821036652     1  0.93141598E+10
     -359.7549864405      372.4251712723     1  0.99469768E+10
     -359.7549601606      378.8136228736     1  0.95485324E+10
     -359.7549463065      371.7975947599     1  0.96720515E+10
     -359.7549382308      370.8855314320     1  0.10233950E+11
     -359.7548801280      375.5263735074     1  0.97515562E+10
     -359.7548734090      369.7320401081     1  0.95414832E+10
     -359.7548639781      371.6087324460     1  0.96609503E+10
     -359.7548594675      370.3619731688     1  0.97530092E+10
     -359.7548395826      383.0333002067     1  0.94436315E+10
     -359.7548206209      381.9373216371     1  0.90206506E+10
     -359.7548096216      372.4314817996     1  0.95201838E+10
     -359.7547519685      378.9887907921     1  0.95012935E+10
     -359.7547347057      379.0737562854     1  0.94302502E+10
     -359.7547305459      377.9652552491     1  0.10007475E+11
     -359.7547019914      368.7830701121     1  0.98973043E+10
     -359.7546978006      380.5850613383     1  0.10135344E+11
     -359.7546758542      370.3972447823     1  0.96808218E+10
     -359.7546732951      370.4124144924     1  0.96074678E+10
     -359.7546715856      377.7699227818     1  0.98718179E+10
     -359.7546704166      370.2353620862     1  0.97651068E+10
     -359.7546519589      369.2527181978     1  0.96349201E+10
     -359.7546479149      379.5613711266     1  0.95709407E+10
     -359.7546437348      379.6657439503     1  0.97809200E+10
     -359.7546311332      380.7651855939     1  0.99602027E+10
     -359.7546202145      379.3955471656     1  0.97112553E+10
     -359.7546183082      379.7401347657     1  0.10271497E+11
     -359.7545473334      369.6145613153     1  0.92361654E+10
     -359.7545118173      368.6860093441     1  0.97713981E+10
     -359.7545015177      371.4698402748     1  0.96672164E+10
     -359.7544767603      381.8980569093     1  0.90473140E+10
     -359.7544741868      370.9852994368     1  0.97971572E+10
     -359.7544593090      368.2818993179     1  0.95840049E+10
     -359.7544316227      379.6509174993     1  0.10210758E+11
     -359.7544134356      375.5075649903     1  0.92596769E+10
     -359.7543981156      378.3132605052     1  0.99447927E+10
     -359.7543871048      372.3743708764     1  0.96048265E+10
     -359.7543566879      377.7687075876     1  0.97496487E+10
     -359.7543480548      374.7687014104     1  0.91870027E+10
     -359.7543402703      382.6054017890     1  0.91989787E+10
     -359.7543044895      377.8629859379     1  0.97567244E+10
     -359.7542881945      371.5737868686     1  0.96936349E+10
     -359.7542860711      378.8756003477     1  0.99175072E+10
     -359.7542505295      371.9593839097     1  0.91096650E+10
     -359.7542384706      381.6443831819     1  0.95387278E+10
     -359.7541874588      378.7617546705     1  0.10109387E+11
     -359.7541691347      372.3150206095     1  0.96794921E+10
     -359.7541441414      372.6466613996     1  0.98374150E+10
     -359.7541236600      378.4956352973     1  0.97531534E+10
     -359.7541141103      363.4546092318     1  0.94651421E+10
     -359.7541012237      378.3292478194     1  0.99432961E+10
     -359.7540936059      378.5691559328     1  0.98933944E+10
     -359.7540629877      371.8428648826     1  0.96357047E+10
     -359.7540417864      377.1953429338     1  0.94705663E+10
     -359.7540219514      377.6354314011     1  0.95591523E+10
     -359.7540081637      379.3939022154     1  0.93940778E+10
     -359.7539883854      371.2298651053     1  0.95898001E+10
     -359.7539295484      380.7701476176     1  0.98583617E+10
     -359.7539245458      377.6020366761     1  0.98674764E+10
     -359.7539166455      376.0798521525     1  0.95733308E+10
     -359.7539043698      377.2775639181     1  0.97828455E+10
     -359.7538811828      375.7999883691     1  0.96149384E+10
     -359.7538708095      374.1750491444     1  0.10053477E+11
     -359.7538200336      373.3450181590     1  0.98542336E+10
     -359.7538102100      372.4069152958     1  0.96397615E+10
     -359.7537773029      368.8340250973     1  0.96187733E+10
     -359.7537466683      379.7502125129     1  0.96651462E+10
     -359.7537403851      372.4586951498     1  0.95452034E+10
     -359.7536879399      378.0754415063     1  0.98754915E+10
     -359.7536623879      378.6371013877     1  0.95410625E+10
     -359.7536470310      372.6765400374     1  0.97275700E+10
     -359.7536288862      376.7161130564     1  0.96895725E+10
     -359.7535319615      376.1371950696     1  0.95201686E+10
     -359.7535102306      370.1641504783     1  0.97179239E+10
     -359.7534966819      371.4225225789     1  0.98672072E+10
     -359.7534857460      381.1498873485     1  0.10000158E+11
     -359.7534667129      377.4283728371     1  0.99419048E+10
     -359.7534629842      380.6201559322     1  0.99016399E+10
     -359.7534084036      381.0716667606     1  0.98926823E+10
     -359.7534034710      374.3652197402     1  0.95851191E+10
     -359.7533726783      376.9909277482     1  0.98168091E+10
     -359.7533526606      377.6509678518     1  0.10055001E+11
     -359.7533406511      375.2842415928     1  0.10070833E+11
     -359.7533370493      376.7266328560     1  0.94842524E+10
     -359.7533166869      368.6576129165     1  0.96589575E+10
     -359.7533028446      370.7132305866     1  0.96455419E+10
     -359.7532994617      379.5656093111     1  0.93965703E+10
     -359.7532721430      369.4774430506     1  0.96404141E+10
     -359.7532577544      372.6831031045     1  0.94831496E+10
     -359.7532414020      377.6716574319     1  0.95152767E+10
     -359.7532367003      378.2354936675     1  0.10075181E+11
     -359.7532083953      372.0396845103     1  0.97702485E+10
     -359.7532009359      377.0934680481     1  0.94686310E+10
     -359.7531986807      365.5911962496     1  0.95184357E+10
     -359.7531624039      375.0326679826     1  0.95633456E+10
     -359.7531470276      374.0497140550     1  0.97936204E+10
     -359.7531447627      370.1769749133     1  0.10267548E+11
     -359.7531047123      379.9066286464     1  0.95945364E+10
     -359.7530917198      378.9558864145     1  0.10041641E+11
     -359.7530850608      371.3125682597     1  0.97972480E+10
     -359.7530801286      369.6394404766     1  0.96841191E+10
     -359.7530624070      380.9939646173     1  0.10180853E+11
     -359.7530587771      370.7304777538     1  0.94261517E+10
     -359.7530484033      377.4945197529     1  0.99829105E+10
     -359.7530329874      377.2809885584     1  0.10283975E+11
     -359.7530317641      378.1868434232     1  0.97353041E+10
     -359.7530282855      382.2816075894     1  0.90969621E+10
     -359.7530178633      373.8119136316     1  0.98541523E+10
     -359.7529650891      372.9519975709     1  0.95611994E+10
     -359.7529639848      379.2843526676     1  0.94720183E+10
     -359.7529406968      375.9907988399     1  0.98777853E+10
     -359.7528907856      372.4022485089     1  0.98372636E+10
     -359.7528815043      366.7942548293     1  0.95899917E+10
     -359.7528671139      377.5580028155     1  0.99267134E+10
     -359.7528554957      378.2486763892     1  0.96412994E+10
     -359.7528362186      374.0929307667     1  0.91305795E+10
     -359.7528014463      374.2780949052     1  0.97986108E+10
     -359.7527977509      371.0847718585     1  0.96893506E+10
     -359.7527822273      381.2373679575     1  0.97543764E+10
     -359.7527588786      370.6908855258     1  0.95942355E+10
     -359.7527485411      372.7188366337     1  0.95046170E+10
     -359.7527389490      381.5158197956     1  0.98162974E+10
     -359.7527037146      379.7305315990     1  0.94638287E+10
     -359.7526354963      375.9615948150     1  0.94531785E+10
     -359.7526143765      382.2380440784     1  0.95948164E+10
     -359.7526091987      379.9801790985     1  0.94313289E+10
     -359.7526001830      371.8465055411     1  0.99156675E+10
     -359.7525715489      373.9898688521     1  0.96098011E+10
     -359.7525684538      376.9144327497     1  0.10044183E+11
     -359.7525446006      375.5652285579     1  0.94238357E+10
     -359.7525229294      368.0095052111     1  0.97184555E+10
     -359.7524794887      378.2094765119     1  0.96324466E+10
     -359.7524772258      379.2279099085     2  0.94656110E+10
     -359.7524705193      371.5844896547     1  0.96717355E+10
     -359.7523844565      373.4663085508     1  0.98609765E+10
     -359.7523800565      371.0440249088     1  0.98065433E+10
     -359.7523757660      371.1046475171     1  0.10139038E+11
     -359.7522681160      378.4133251750     1  0.98179010E+10
     -359.7522519262      378.2829995278     1  0.96273080E+10
     -359.7522343475      380.9032880293     1  0.10013941E+11
     -359.7522228249      371.8990464683     1  0.99138577E+10
     -359.7522184338      371.8600522482     1  0.94653786E+10
     -359.7522020359      373.9320433945     1  0.96806260E+10
     -359.7521984561      370.6358959663     1  0.93636933E+10
     -359.7521798892      368.4822266598     1  0.91401182E+10
     -359.7521701799      369.2679366119     1  0.96422285E+10
     -359.7521626563      372.9598170143     1  0.96835972E+10
     -359.7521541708      368.1037653036     1  0.97744966E+10
     -359.7521449787      372.8253344996     1  0.97659863E+10
     -359.7521096613      366.9695520092     1  0.95472563E+10
     -359.7521066946      373.7957216011     1  0.94451405E+10
     -359.7520917214      368.5909618093     1  0.95722610E+10
     -359.7520799589      371.6317609321     1  0.97072612E+10
     -359.7520291890      377.8786095031     1  0.99238377E+10
     -359.7520259644      370.8012574757     1  0.98379676E+10
     -359.7519933788      377.4204937957     1  0.99581835E+10
     -359.7519819483      374.4212498508     1  0.99426332E+10
     -359.7519773193      373.6697633102     1  0.96905952E+10
     -359.7519477756      372.9294612488     1  0.96810042E+10
     -359.7519436842      380.2523095166     1  0.99066034E+10
     -359.7518952196      376.8974871272     1  0.97174871E+10
     -359.7518854405      372.8286448152     1  0.97487390E+10
     -359.7518657792      378.6493617077     1  0.94388243E+10
     -359.7518235860      382.2230780611     1  0.95559901E+10
     -359.7518001498      368.0205743774     1  0.95086829E+10
     -359.7517842052      371.5411940566     1  0.96674350E+10
     -359.7517819775      371.1764835438     1  0.95726864E+10
     -359.7517602109      372.9299694385     1  0.99131299E+10
     -359.7517064895      378.3458195961     1  0.96008315E+10
     -359.7517028113      369.9696877625     1  0.95933805E+10
     -359.7516991771      379.0250125231     1  0.97331590E+10
     -359.7516862888      371.0617358466     1  0.96743404E+10
     -359.7516755009      380.8118109402     1  0.95408880E+10
     -359.7516625756      379.0172417004     1  0.94766555E+10
     -359.7516543227      381.9814160056     1  0.90177927E+10
     -359.7515797641      378.9475887235     1  0.96906762E+10
     -359.7515766151      372.2124711738     1  0.96407555E+10
     -359.7515704029      383.4616398361     1  0.94116968E+10
     -359.7515585625      374.3027820855     1  0.96596620E+10
     -359.7515559908      372.9009518414     1  0.97740882E+10
     -359.7515448458      379.8875170974     1  0.10118039E+11
     -359.7515412683      378.0715338915     1  0.10100725E+11
     -359.7515058742      372.3974839800     1  0.95986873E+10
     -359.7514877984      379.8453956821     1  0.97337117E+10
     -359.7514630393      369.5996942532     1  0.98031787E+10
     -359.7513975957      371.0719351686     1  0.97207133E+10
     -359.7513689114      378.5496524828     1  0.97403129E+10
     -359.7512821717      372.1570419834     1  0.99634972E+10
     -359.7511951020      382.3088043509     1  0.90303395E+10
     -359.7511704672      372.3574756333     1  0.96046051E+10
     -359.7511533760      376.8421360328     1  0.97500730E+10
     -359.7511281396      377.7419172509     1  0.10259692E+11
     -359.7511010723      371.3226367535     1  0.99674699E+10
     -359.7510863229      375.7002508479     1  0.99242567E+10
     -359.7510337556      381.1662660929     1  0.98553785E+10
     -359.7509909137      379.4488891957     1  0.97985522E+10
     -359.7509877668      373.0824121167     1  0.97219996E+10
     -359.7509863980      375.5203091800     1  0.89620782E+10
     -359.7509778719      377.0827954749     1  0.94732118E+10
     -359.7509619637      372.0383934470     1  0.97197351E+10
     -359.7509306740      371.9775821465     1  0.98073416E+10
     -359.7509172373      373.4085667124     1  0.97706806E+10
     -359.7509127260      378.4881566163     1  0.93561705E+10
     -359.7509109651      380.3339708999     1  0.92925056E+10
     -359.7508814839      371.4651008032     1  0.97455605E+10
     -359.7508758835      377.8694571016     1  0.99138423E+10
     -359.7508631308      368.2960829206     1  0.91922302E+10
     -359.7508366616      380.9786708502     1  0.99335955E+10
     -359.7508105273      381.2975976099     1  0.97508812E+10
     -359.7507205391      373.0699843407     1  0.10073040E+11
     -359.7507146556      381.4797937122     1  0.10012548E+11
     -359.7506863763      374.7245140193     1  0.97836283E+10
     -359.7506749138      378.8180075459     1  0.98357798E+10
     -359.7506654529      378.1926325856     1  0.99347984E+10
     -359.7506592341      381.0999947269     1  0.10369551E+11
     -359.7506462077      377.0764825350     1  0.97944239E+10
     -359.7506092407      379.6992144689     1  0.98605103E+10
     -359.7506064745      380.5787727878     1  0.99707912E+10
     -359.7506020528      374.4615795851     1  0.96388952E+10
     -359.7505523829      373.3422804265     1  0.98254460E+10
     -359.7505442678      382.0528650706     1  0.95393588E+10
     -359.7505402827      372.4063816973     1  0.96961151E+10
     -359.7505368887      375.9980845040     1  0.99792044E+10
     -359.7505036396      380.2251729077     1  0.98127567E+10
     -359.7504639959      379.2361697556     1  0.91394769E+10
     -359.7504528736      375.1829790084     1  0.96804949E+10
     -359.7504409197      374.0904865834     1  0.99645099E+10
     -359.7504335398      371.4987031879     1  0.97771449E+10
     -359.7504081268      375.4401654113     1  0.92587176E+10
     -359.7503807219      371.5266251520     1  0.95692009E+10
     -359.7503775615      372.7420148876     1  0.95997921E+10
     -359.7503477287      380.5071018543     1  0.98118084E+10
     -359.7503413987      379.2379843424     1  0.94453154E+10
     -359.7503192589      371.5200221102     1  0.97543393E+10
     -359.7503075187      366.0175021065     1  0.96622335E+10
     -359.7502806903      374.9104782054     1  0.95836149E+10
     -359.7502788718      382.9627356800     1  0.96879076E+10
     -359.7502715023      380.7083467719     1  0.98681001E+10
     -359.7502392816      369.8012874890     1  0.97430997E+10
     -359.7501844883      375.2367019999     1  0.92237079E+10
     -359.7501820694      381.0088801420     1  0.94354862E+10
     -359.7501525877      378.0373383615     1  0.10515496E+11
     -359.7501447960      380.7728657387     1  0.99552705E+10
     -359.7501247633      378.0828349251     1  0.99749967E+10
     -359.7501058514      371.0834543645     1  0.96569689E+10
     -359.7500916143      370.2644753309     1  0.96352943E+10
     -359.7500671738      368.7668022660     1  0.99485751E+10
     -359.7500561510      373.1576319791     1  0.98336451E+10
     -359.7500415413      368.7792903865     1  0.98813449E+10
     -359.7500401690      380.4687967729     1  0.97377211E+10
     -359.7500310640      383.2166132012     1  0.94867099E+10
     -359.7500247037      379.1504115413     1  0.95669341E+10
     -359.7500191426      376.5492643592     1  0.99820993E+10
     -359.7499882073      375.9968864051     1  0.10625201E+11
     -359.7499814474      375.1709266633     1  0.93981543E+10
     -359.7499278319      378.7146214834     1  0.95959002E+10
     -359.7498601076      373.6490552682     1  0.96808400E+10
     -359.7498260452      378.4415932749     1  0.97418832E+10
     -359.7497882561      374.0103006158     1  0.97459654E+10
     -359.7497826212      380.7441215308     1  0.98653407E+10
     -359.7497562331      378.4241409482     1  0.95991935E+10
     -359.7496953169      378.9145920580     1  0.10165234E+11
     -359.7496781052      372.7306432209     1  0.99980324E+10
     -359.7496660304      377.2907177735     1  0.10324139E+11
     -359.7496555594      374.5912028246     1  0.99716961E+10
     -359.7496527978      372.8592938250     1  0.97164334E+10
     -359.7496479098      378.2818192442     1  0.94991242E+10
     -359.7496448407      374.8228602761     1  0.98307940E+10
     -359.7496272934      381.9971759502     1  0.94513565E+10
     -359.7496041248      371.1125601802     1  0.98346345E+10
     -359.7495885770      380.6059937862     1  0.10103243E+11
     -359.7495760611      377.3534019004     1  0.94474043E+10
     -359.7495621650      370.4918828911     1  0.97392180E+10
     -359.7495437890      370.7127259466     1  0.96802925E+10
     -359.7495351114      378.2633517970     1  0.96009698E+10
     -359.7494791163      371.0123983051     1  0.10076008E+11
     -359.7494411682      380.5875765349     1  0.10173390E+11
     -359.7493833392      381.6946862654     1  0.10295838E+11
     -359.7493609058      368.5660959488     1  0.96274856E+10
     -359.7493568503      378.5243414230     1  0.10011860E+11
     -359.7493533717      382.2116811441     1  0.92542942E+10
     -359.7493053606      378.0087114795     1  0.99773973E+10
     -359.7492961721      380.2860771057     1  0.10080331E+11
     -359.7492718387      371.2552308100     1  0.97086019E+10
     -359.7492644949      377.0631412201     1  0.99789454E+10
     -359.7492529004      378.9983583929     1  0.95665653E+10
     -359.7492356639      372.6839636147     1  0.96724885E+10
     -359.7492146214      371.5031878409     1  0.97202939E+10
     -359.7492049450      375.2703959475     1  0.98743838E+10
     -359.7492037675      367.1076386475     1  0.92253731E+10
     -359.7491906001      372.6595399043     1  0.97833001E+10
     -359.7491690576      380.5484586374     1  0.10092882E+11
     -359.7491651868      381.9660033120     1  0.95155035E+10
     -359.7491471169      376.7973770435     1  0.10269778E+11
     -359.7491293577      374.1493795255     1  0.97269961E+10
     -359.7491178857      372.6720306755     1  0.96261790E+10
     -359.7491155809      374.0837505339     1  0.96040553E+10
     -359.7490950811      380.7903427146     1  0.97866080E+10
     -359.7490935505      374.1392577109     1  0.95905809E+10
     -359.7490591469      371.5642830210     1  0.96697363E+10
     -359.7490516667      380.3997164707     1  0.10050842E+11
     -359.7490311401      380.3821430286     1  0.99060424E+10
     -359.7490259337      369.6522227889     1  0.96394328E+10
     -359.7490048690      377.8984486066     1  0.99223275E+10
     -359.7489982404      372.3674445233     1  0.96591381E+10
     -359.7489520675      371.0986848097     1  0.97290136E+10
     -359.7489494489      377.9033002162     1  0.98844955E+10
     -359.7489469446      368.5619736928     1  0.97106685E+10
     -359.7489223720      379.0701844856     1  0.95602465E+10
     -359.7489200377      371.0696385153     1  0.96319580E+10
     -359.7488943267      379.2867208440     1  0.96077019E+10
     -359.7488782658      371.0690755922     1  0.96294428E+10
     -359.7488663892      381.0399982568     1  0.99605065E+10
     -359.7488633677      370.3341084901     1  0.96532600E+10
     -359.7487810968      372.1026269648     1  0.96980033E+10
     -359.7487636305      375.6269997098     1  0.92997226E+10
     -359.7487428378      378.4724223517     1  0.95824454E+10
     -359.7487135154      379.7296798026     1  0.10099694E+11
     -359.7486995470      371.2730183487     1  0.95994679E+10
     -359.7486902435      370.8707860563     1  0.96497950E+10
     -359.7486817809      372.8650347136     1  0.97717346E+10
     -359.7486793611      374.2219889061     1  0.95672636E+10
     -359.7486641315      381.0778024338     1  0.95302225E+10
     -359.7486514505      373.6950038049     1  0.89996495E+10
     -359.7486493377      381.9349200406     1  0.90315019E+10
     -359.7486393326      372.4612795249     1  0.97856260E+10
     -359.7485788500      375.2059629716     1  0.10041957E+11
     -359.7485527128      380.4767639627     1  0.10094437E+11
     -359.7485120883      381.9875949868     1  0.96713990E+10
     -359.7485045144      376.3059372679     1  0.97355702E+10
     -359.7484872263      372.1381798185     1  0.96821910E+10
     -359.7484528649      372.4899423157     1  0.98107697E+10
     -359.7484517114      375.8314623653     1  0.97993540E+10
     -359.7484309804      377.3715904414     1  0.93903342E+10
     -359.7483676595      372.5128919649     1  0.96756270E+10
     -359.7483613053      374.8683058505     1  0.95101001E+10
     -359.7483586632      383.1748025973     1  0.94000433E+10
     -359.7483539676      369.6969503989     1  0.97005642E+10
     -359.7483522895      379.7479203532     1  0.98463870E+10
     -359.7483362230      372.6667450259     1  0.98489622E+10
     -359.7483308329      380.2229247071     1  0.99968902E+10
     -359.7483173705      370.9082817490     1  0.98034784E+10
     -359.7482985155      372.0783026883     1  0.99462792E+10
     -359.7482855805      372.4020219888     1  0.10037322E+11
     -359.7482845686      376.9228455041     1  0.93731803E+10
     -359.7482804185      379.3529977178     1  0.93803742E+10
     -359.7482408012      376.1227243975     1  0.10185542E+11
     -359.7482374283      371.5158509982     1  0.97660101E+10
     -359.7482224929      381.2777333688     1  0.96811171E+10
     -359.7482147607      380.3742884836     1  0.10135580E+11
     -359.7482112804      379.9746031180     1  0.97314794E+10
     -359.7482010847      377.2118597663     1  0.10061045E+11
     -359.7481942114      380.6860046265     1  0.96588591E+10
     -359.7481747664      370.7440058545     1  0.97698000E+10
     -359.7481560312      377.6224020469     1  0.94926630E+10
     -359.7481469888      368.6433519935     1  0.98679741E+10
     -359.7481109017      372.6496803986     1  0.97356625E+10
     -359.7481003794      375.3906709330     1  0.92817657E+10
     -359.7480787559      375.5424041673     1  0.93014009E+10
     -359.7480687376      378.9194956732     1  0.94565587E+10
     -359.7480494995      373.3857321197     1  0.97162465E+10
     -359.7480264488      372.6891481277     1  0.98005588E+10
     -359.7479858795      377.2198361117     1  0.95436742E+10
     -359.7479191796      377.2524706708     1  0.95029360E+10
     -359.7478923678      374.0538759031     1  0.96563041E+10
     -359.7478736969      382.1960703327     1  0.90306032E+10
     -359.7478690859      375.3794504956     1  0.98237520E+10
     -359.7478616440      373.3267777389     1  0.97112913E+10
     -359.7478441664      373.1688145959     1  0.96413990E+10
     -359.7478310010      372.3341818302     1  0.99358801E+10
     -359.7478046219      370.2647054578     1  0.97386444E+10
     -359.7477907732      368.2035445466     1  0.96375874E+10
     -359.7477714675      376.7006122600     1  0.97538834E+10
     -359.7477582889      379.0226325719     1  0.99192057E+10
     -359.7477445792      381.2527851508     1  0.96760562E+10
     -359.7477422689      369.9871467715     1  0.94762284E+10
     -359.7477177599      379.2941523799     1  0.99363122E+10
     -359.7477116064      371.7321558048     1  0.96750594E+10
     -359.7477097971      368.7479823809     1  0.98893603E+10
     -359.7476830425      375.8747475077     1  0.99990619E+10
     -359.7476800242      376.4141817235     1  0.97764347E+10
     -359.7476743564      380.4593101996     1  0.98627840E+10
     -359.7476456828      373.0812719598     1  0.99528160E+10
     -359.7476432166      372.4322229648     1  0.96000215E+10
     -359.7476343292      378.0772254806     1  0.98510085E+10
     -359.7476114679      374.2044725147     1  0.97061847E+10
     -359.7476044380      379.5082491904     1  0.94470386E+10
     -359.7475553155      378.3611893580     1  0.98518326E+10
     -359.7475441848      376.8063815096     1  0.94965523E+10
     -359.7475141169      380.8489692298     1  0.99324562E+10
     -359.7474773776      377.5213050316     1  0.94601603E+10
     -359.7474741977      370.7114378061     1  0.97220929E+10
     -359.7474527181      372.5734643314     1  0.97495465E+10
     -359.7474459323      369.3946518237     1  0.95716626E+10
     -359.7474371413      380.3441257893     1  0.99729792E+10
     -359.7474315394      377.6773688202     1  0.97733496E+10
     -359.7474012623      381.1389094243     1  0.95013818E+10
     -359.7474000579      379.5345309120     1  0.92343935E+10
     -359.7473947792      368.7619061575     1  0.96927835E+10
     -359.7473887429      372.7111480211     1  0.10231422E+11
     -359.7473843480      374.7127980221     1  0.96805166E+10
     -359.7473620779      378.6663980284     1  0.96402520E+10
     -359.7473539382      376.0631289039     1  0.97931572E+10
     -359.7473268524      380.3959938377     1  0.99975041E+10
     -359.7473203870      376.1633030433     1  0.93464440E+10
     -359.7473120683      381.0188662916     1  0.95801741E+10
     -359.7472956855      380.0306740406     1  0.94118076E+10
     -359.7472359736      376.3421156993     1  0.96383342E+10
     -359.7472321779      370.8278824826     1  0.97197016E+10
     -359.7472180447      378.2715365512     1  0.96442435E+10
     -359.7471875353      373.7544465711     1  0.10078993E+11
     -359.7471619620      380.1033388298     1  0.98436458E+10
     -359.7471493142      374.4717351368     1  0.97794565E+10
     -359.7471435027      374.8589369335     1  0.94783511E+10
     -359.7471401963      378.7965619331     1  0.93825522E+10
     -359.7471372679      373.3442300703     1  0.96280654E+10
     -359.7471003204      378.1734104828     1  0.96868589E+10
     -359.7470843959      372.2654127198     1  0.97051703E+10
     -359.7470440608      378.5397742930     1  0.95609863E+10
     -359.7470197805      368.4047023911     1  0.98177866E+10
     -359.7470052405      372.1656587331     1  0.98965896E+10
     -359.7469792263      378.2646457000     1  0.95443847E+10
     -359.7469773466      372.1705427750     1  0.10038804E+11
     -359.7469589352      372.4709731929     1  0.95142846E+10
     -359.7469507282      381.4150194347     1  0.93050481E+10
     -359.7469354850      379.2710296798     1  0.95967111E+10
     -359.7469297048      379.7118627645     1  0.97375992E+10
     -359.7469135598      372.9148333183     1  0.97178942E+10
     -359.7468944129      371.0406634277     1  0.96034336E+10
     -359.7468752283      381.3098051223     1  0.98211449E+10
     -359.7468672144      379.4484552525     1  0.97639722E+10
     -359.7468562377      375.2119976242     1  0.97419474E+10
     -359.7468420390      378.2332278854     1  0.10027251E+11
     -359.7468129776      370.5400473269     1  0.96957216E+10
     -359.7467824985      368.4933841678     1  0.96608120E+10
     -359.7467684360      382.1542560166     1  0.96921751E+10
     -359.7467583294      380.7832183851     1  0.98144036E+10
     -359.7467564325      371.8913351692     1  0.97059891E+10
     -359.7467112027      378.7613613978     1  0.95842261E+10
     -359.7466892202      372.8854962386     1  0.96964788E+10
     -359.7466830138      380.4266184407     1  0.95916544E+10
     -359.7466448952      383.5349374689     1  0.90283357E+10
     -359.7466392954      380.4844287901     1  0.97690424E+10
     -359.7466370304      375.5161143451     1  0.98232892E+10
     -359.7465132379      372.1472855035     1  0.97058692E+10
     -359.7465116154      380.7997648432     1  0.93865050E+10
     -359.7464946625      379.5199736702     1  0.95621542E+10
     -359.7464692485      376.9072908160     1  0.10039822E+11
     -359.7464412085      374.3698566770     1  0.99532196E+10
     -359.7464391047      379.7768230910     1  0.90925598E+10
     -359.7464372305      373.9249669473     1  0.97343604E+10
     -359.7464327219      380.4396967238     1  0.10390478E+11
     -359.7464201593      368.5411093897     1  0.95344326E+10
     -359.7464137477      378.2449930726     1  0.96340881E+10
     -359.7463886104      370.9906372874     1  0.95682519E+10
     -359.7463647977      371.6815835714     1  0.10028565E+11
     -359.7463317819      372.0754421611     1  0.96532672E+10
     -359.7463173958      373.7507226181     1  0.99151433E+10
     -359.7463054265      377.2502446307     1  0.98385402E+10
     -359.7462823014      377.6730613288     1  0.99536050E+10
     -359.7462797343      366.1901199372     1  0.96571231E+10
     -359.7462521643      377.9632107563     1  0.10074842E+11
     -359.7462471460      377.0117544272     1  0.10036007E+11
     -359.7461992450      380.1985887660     1  0.10177357E+11
     -359.7461889228      372.8834537405     1  0.10073839E+11
     -359.7461735763      380.7444716052     1  0.10007359E+11
     -359.7461454113      377.3447021088     1  0.10057736E+11
     -359.7461412842      379.0455849670     1  0.94694372E+10
     -359.7461186035      382.1422526243     1  0.92532003E+10
     -359.7460359290      377.3765127054     1  0.99284533E+10
     -359.7459948436      370.9825108377     1  0.97675977E+10
     -359.7459876206      378.3876345532     1  0.94449713E+10
     -359.7459535595      373.1976642067     1  0.99933011E+10
     -359.7459510388      372.8211931111     1  0.96847663E+10
     -359.7459420717      367.6904730617     1  0.95140711E+10
     -359.7459343841      382.8539035651     1  0.98513808E+10
     -359.7459234586      372.3776179438     1  0.97135780E+10
     -359.7458409830      371.9409714325     1  0.96825762E+10
     -359.7458288764      371.6716774665     1  0.97885605E+10
     -359.7458226616      369.9373698442     1  0.96636222E+10
     -359.7458137827      372.8715159548     1  0.97987861E+10
     -359.7457985726      380.3191654957     1  0.99073970E+10
     -359.7457891413      367.6650848043     1  0.95093031E+10
     -359.7457746898      369.9778308291     1  0.95770405E+10
     -359.7457588598      377.6407917712     1  0.98159610E+10
     -359.7457569416      372.1169995989     1  0.96211635E+10
     -359.7457444064      379.7283107426     1  0.97459590E+10
     -359.7457385516      368.6484481551     1  0.97323895E+10
     -359.7457295279      374.4214064376     1  0.10135826E+11
     -359.7457268593      374.0050148343     1  0.96689796E+10
     -359.7457201664      378.7493223129     1  0.97234695E+10
     -359.7457156652      379.3867569710     1  0.10225408E+11
     -359.7456495776      377.4615390999     1  0.96246385E+10
     -359.7456397142      371.1960271980     1  0.95837408E+10
     -359.7456318047      377.1084243110     1  0.98277543E+10
     -359.7456107872      372.2483222479     1  0.96852497E+10
     -359.7456074309      373.6954271829     1  0.97047022E+10
     -359.7455644013      372.5098334947     1  0.99925369E+10
     -359.7455458277      374.1682026532     1  0.10165882E+11
     -359.7455431813      377.6679006641     1  0.98716048E+10
     -359.7455355872      374.5465577931     1  0.10038866E+11
     -359.7454950398      374.2211083959     1  0.10057344E+11
     -359.7454748253      374.1913442782     1  0.96560708E+10
     -359.7454479065      379.1476990792     1  0.10283005E+11
     -359.7454433557      370.5508401227     1  0.96423045E+10
     -359.7454108473      380.4732926538     1  0.99305798E+10
     -359.7454004500      371.8649928328     1  0.93428472E+10
     -359.7453987817      370.8681575174     1  0.93690300E+10
     -359.7453907237      381.0137864900     1  0.96750456E+10
     -359.7453846934      369.2684584588     1  0.97215392E+10
     -359.7453521912      368.9269022468     1  0.90404118E+10
     -359.7453159509      369.2409360396     1  0.97106474E+10
     -359.7451950132      378.1587703497     1  0.94266044E+10
     -359.7451804238      375.8540785140     1  0.92480525E+10
     -359.7451111035      377.4201036227     1  0.10056783E+11
     -359.7451021881      381.2845190963     1  0.98056708E+10
     -359.7450869344      379.1674132213     1  0.99682184E+10
     -359.7450806972      374.6872589722     1  0.96034327E+10
     -359.7450728706      370.9027374640     1  0.96760026E+10
     -359.7450717737      380.7105201407     1  0.98970421E+10
     -359.7450621280      376.8835588286     1  0.96730050E+10
     -359.7450608303      372.5443649260     1  0.99107247E+10
     -359.7450562582      380.0131889298     1  0.10330831E+11
     -359.7449887602      371.6087505418     1  0.95666566E+10
     -359.7449584992      369.7532168074     1  0.98016772E+10
     -359.7449462040      378.8703346656     1  0.96997180E+10
     -359.7449406340      372.7213890308     1  0.98133102E+10
     -359.7449383018      367.4853803889     1  0.92285853E+10
     -359.7449342803      381.2672145592     1  0.10178589E+11
     -359.7449299733      372.3435308519     1  0.96829249E+10
     -359.7449187539      383.2385614188     1  0.93855904E+10
     -359.7449167816      381.9768526106     1  0.94577676E+10
     -359.7448647649      377.4792861977     1  0.99291897E+10
     -359.7448574078      371.0707764412     1  0.96416444E+10
     -359.7448530925      374.5193514935     1  0.97763724E+10
     -359.7448359451      372.7225962551     1  0.97671778E+10
     -359.7448286922      373.2446059502     1  0.99165442E+10
     -359.7447932356      372.7964589200     1  0.10355437E+11
     -359.7447364676      381.2969715981     1  0.98254835E+10
     -359.7447330463      370.4468212498     1  0.96721596E+10
     -359.7447020800      378.2461395533     1  0.96764557E+10
     -359.7446930094      377.2276402597     1  0.94278092E+10
     -359.7446781242      371.9611794095     1  0.97147123E+10
     -359.7446751994      381.7714474541     1  0.93238160E+10
     -359.7446715564      378.7225722705     1  0.96058986E+10
     -359.7446138996      367.9864189691     1  0.95148943E+10
     -359.7446109158      373.7825420803     1  0.94924648E+10
     -359.7445925738      375.1107765275     1  0.93887310E+10
     -359.7445797958      372.4006795582     1  0.10209783E+11
     -359.7445782710      378.5145050426     1  0.99093776E+10
     -359.7445395344      380.7551427781     1  0.98894367E+10
     -359.7445303513      371.2299786975     1  0.96745070E+10
     -359.7445207222      369.9116083033     1  0.97726841E+10
     -359.7445147845      378.3800572002     1  0.93721230E+10
     -359.7444961424      376.9804226432     1  0.98449452E+10
     -359.7444944017      372.3421076525     1  0.95951165E+10
     -359.7444922307      380.3836550974     1  0.99122265E+10
     -359.7444566080      373.5001386362     1  0.98165193E+10
     -359.7444515790      378.3475455274     1  0.94925763E+10
     -359.7443940355      372.8125926365     1  0.96963002E+10
     -359.7443713412      380.6728373558     1  0.95695200E+10
     -359.7443219273      371.6026558305     1  0.90686366E+10
     -359.7443050066      373.4138158156     1  0.96706665E+10
     -359.7442760707      371.6984113070     1  0.96237798E+10
     -359.7442236584      369.2920110551     1  0.91893930E+10
     -359.7441920322      379.8678610897     1  0.10045483E+11
     -359.7441440098      380.7503749183     1  0.96763814E+10
     -359.7441426260      372.6325249463     1  0.95389402E+10
     -359.7441145510      381.3016678872     1  0.98296081E+10
     -359.7440304862      382.7363865899     1  0.92784968E+10
     -359.7440135481      374.6036433493     1  0.96191774E+10
     -359.7440000281      377.0776418892     1  0.98045793E+10
     -359.7439661314      371.4958793308     1  0.98196371E+10
     -359.7439535397      376.0369971929     1  0.97681308E+10
     -359.7439274827      373.9347247043     1  0.98434577E+10
     -359.7439167773      381.3079991670     1  0.96652089E+10
     -359.7439105320      381.7597294863     1  0.93124840E+10
     -359.7439064506      377.1680814399     1  0.95421707E+10
     -359.7438891428      381.2637055267     1  0.97849894E+10
     -359.7438801187      377.5883729390     1  0.10644022E+11
     -359.7438790877      378.9124251969     1  0.97406605E+10
     -359.7438753721      371.8284666788     1  0.94952561E+10
     -359.7438738820      378.6813547762     1  0.10026021E+11
     -359.7438654952      380.0748305728     1  0.10040837E+11
     -359.7438593332      380.1012628828     1  0.10180363E+11
     -359.7438216250      368.0029241175     1  0.95118234E+10
     -359.7438140480      377.6444579683     1  0.98538596E+10
     -359.7438081101      378.8942107673     1  0.95014982E+10
     -359.7437762172      372.3651095610     1  0.98903411E+10
     -359.7437655031      369.0976646670     1  0.96218509E+10
     -359.7437358304      371.3847214666     1  0.95471928E+10
     -359.7437347834      376.2767788006     1  0.94500019E+10
     -359.7437242356      380.9091900969     1  0.10406551E+11
     -359.7436772424      368.4328410569     1  0.90895289E+10
     -359.7436112238      371.3449076616     1  0.95964370E+10
     -359.7436048782      377.6899770745     1  0.98822622E+10
     -359.7435625509      381.4323936708     1  0.91836998E+10
     -359.7435572071      379.5876403135     1  0.91364924E+10
     -359.7435474014      379.7034104611     1  0.90889623E+10
     -359.7435095871      370.9860766772     1  0.97653261E+10
     -359.7434973293      373.5783117834     2  0.95151791E+10
     -359.7434827933      377.1770306928     1  0.95460430E+10
     -359.7434544260      380.8744225265     1  0.98731901E+10
     -359.7434507725      369.4695063176     1  0.96710332E+10
     -359.7434377940      378.3709009701     1  0.98635472E+10
     -359.7434356970      368.7560931002     1  0.98874996E+10
     -359.7434090083      377.1406457841     1  0.95626026E+10
     -359.7434028890      378.0356777673     1  0.93757737E+10
     -359.7433971875      367.6014418002     1  0.96273296E+10
     -359.7433853850      373.8329244938     1  0.95646070E+10
     -359.7433613038      380.3917317503     1  0.98247268E+10
     -359.7433448001      379.4383341015     1  0.94446033E+10
     -359.7433161139      370.2598142317     1  0.97932267E+10
     -359.7433077187      371.9661816603     1  0.96051229E+10
     -359.7433000371      379.8704483013     1  0.10120642E+11
     -359.7432973836      378.5649740470     1  0.98985429E+10
     -359.7432945751      378.5937590875     1  0.99287762E+10
     -359.7432573362      373.1949415528     1  0.95124357E+10
     -359.7432468534      375.5001970305     1  0.89763335E+10
     -359.7432347558      379.8982167943     1  0.95846506E+10
     -359.7432310971      369.6858329346     1  0.91954227E+10
     -359.7432143605      374.2950480215     1  0.95843166E+10
     -359.7432104313      369.7994004209     1  0.96044875E+10
     -359.7431971665      376.1092345273     1  0.94025602E+10
     -359.7431408365      373.1749660852     1  0.95587974E+10
     -359.7430971946      374.6632028481     1  0.96284502E+10
     -359.7430830095      374.2014671869     1  0.94640622E+10
     -359.7430775538      380.3857769350     1  0.98054920E+10
     -359.7430433008      372.9214004313     1  0.93813839E+10
     -359.7430130171      379.9025713906     1  0.90852851E+10
     -359.7430087483      373.0255414270     1  0.10116476E+11
     -359.7429912349      372.3757811592     1  0.96564486E+10
     -359.7429708679      378.6372399821     1  0.96862356E+10
     -359.7429339685      381.9305535170     1  0.94325329E+10
     -359.7429272268      382.5302139062     1  0.96088286E+10
     -359.7429166757      370.9187353395     1  0.95716777E+10
     -359.7429040205      367.6531527706     1  0.95268004E+10
     -359.7428879168      363.6900865855     1  0.95158214E+10
     -359.7428820809      369.6942562751     1  0.96888802E+10
     -359.7428068197      378.6688011240     1  0.95416251E+10
     -359.7427957099      375.6355726640     1  0.98508042E+10
     -359.7427507024      370.7978896399     1  0.96431029E+10
     -359.7426877959      372.2656497550     1  0.97846281E+10
     -359.7426565414      367.4356180961     1  0.97285116E+10
     -359.7426080175      367.9429206640     1  0.97367285E+10
     -359.7425530436      367.6690179832     1  0.95237479E+10
     -359.7425285654      376.1457151368     1  0.94834185E+10
     -359.7425113204      370.9723126105     1  0.97080383E+10
     -359.7424970862      373.3209588384     1  0.98132328E+10
     -359.7424753601      378.1271351153     1  0.97980698E+10
     -359.7424537312      367.6571570720     1  0.95207305E+10
     -359.7424500009      380.7564019327     1  0.96751438E+10
     -359.7424331145      374.5694424518     1  0.10151016E+11
     -359.7424201180      376.3990372780     1  0.97793765E+10
     -359.7424180715      372.8095744062     1  0.99940743E+10
     -359.7424104473      373.0709923946     1  0.96878362E+10
     -359.7423683272      370.9253184574     1  0.96034437E+10
     -359.7423401130      374.4747968031     1  0.96502609E+10
     -359.7423336896      379.6251340455     1  0.96903224E+10
     -359.7423062526      381.0557088946     1  0.98950107E+10
     -359.7422968366      371.6652304231     1  0.10188898E+11
     -359.7422726833      378.0631682986     1  0.94007634E+10
     -359.7422441535      381.3932870038     2  0.99226723E+10
     -359.7422095234      370.9684821781     1  0.97318987E+10
     -359.7422024521      369.3521831147     1  0.95500957E+10
     -359.7421943627      375.1805137916     1  0.95637516E+10
     -359.7421830306      373.7267490393     1  0.98133590E+10
     -359.7421814607      380.9586444824     1  0.10165724E+11
     -359.7421665260      368.6327539473     1  0.97769639E+10
     -359.7421545077      378.3674925507     1  0.98587131E+10
     -359.7421415676      379.6620335194     1  0.10034928E+11
     -359.7421330852      377.4740841145     1  0.10330461E+11
     -359.7421082191      368.3347674322     1  0.91117929E+10
     -359.7421045756      380.8926494880     1  0.95584019E+10
     -359.7420891532      379.0355069084     1  0.96881347E+10
     -359.7420461375      368.4826032313     1  0.95763544E+10
     -359.7420127141      378.0764801779     1  0.94000990E+10
     -359.7420045107      377.1694638122     1  0.95526543E+10
     -359.7419957554      380.1917696797     1  0.10034626E+11
     -359.7419946475      376.2633745537     1  0.99238924E+10
     -359.7419366962      371.7353480859     1  0.96043389E+10
     -359.7419337687      379.6114256426     1  0.99977745E+10
     -359.7418860012      381.3216154295     1  0.97987563E+10
     -359.7418776632      378.7595314559     1  0.10348914E+11
     -359.7418380608      374.5457230459     1  0.98862106E+10
     -359.7418289290      380.5745492583     1  0.99131695E+10
     -359.7418259198      369.3012430260     1  0.95614063E+10
     -359.7418164621      368.1914330278     1  0.96463634E+10
     -359.7417836125      378.3044373469     1  0.92068981E+10
     -359.7417778055      379.5581377666     1  0.95646993E+10
     -359.7417752346      374.5872212056     1  0.97718143E+10
     -359.7417612168      372.2322610303     1  0.96368944E+10
     -359.7417310040      373.7216948723     1  0.10066359E+11
     -359.7416835023      380.2296285137     1  0.10017291E+11
     -359.7416813855      372.8906121788     1  0.96242898E+10
     -359.7416760582      371.5664653245     1  0.10049423E+11
     -359.7416430065      372.1768296505     1  0.97163671E+10
     -359.7416410069      382.1571539540     1  0.92721007E+10
     -359.7416288903      364.9479298556     1  0.95475433E+10
     -359.7415962034      369.3665104652     1  0.98072535E+10
     -359.7415950575      368.2409230093     1  0.95516321E+10
     -359.7415723054      377.1709267642     1  0.95674734E+10
     -359.7415630000      367.6666350524     1  0.95274906E+10
     -359.7415491450      381.1031407984     1  0.10264590E+11
     -359.7415282805      373.6745010305     1  0.92358095E+10
     -359.7415076067      370.7600153710     1  0.96137099E+10
     -359.7415064805      372.5363922397     1  0.97999158E+10
     -359.7414853370      372.0342843411     1  0.97076064E+10
     -359.7414749818      380.2242797185     1  0.97807918E+10
     -359.7414488018      371.8575451640     1  0.96616865E+10
     -359.7414149822      381.1698819443     1  0.98171250E+10
     -359.7414099379      370.6203463083     1  0.95535582E+10
     -359.7413217255      377.2139170352     1  0.97998156E+10
     -359.7413067185      373.4514594138     1  0.98081098E+10
     -359.7412845992      366.6347189160     1  0.98905064E+10
     -359.7412425226      373.7780763708     1  0.99608303E+10
     -359.7412135467      378.3825784262     1  0.93954849E+10
     -359.7412038490      381.0307235139     1  0.99577119E+10
     -359.7412013322      379.6514013938     1  0.90860627E+10
     -359.7411809857      370.5183929114     1  0.90708678E+10
     -359.7411571442      371.0325361147     1  0.96238579E+10
     -359.7411559046      378.1738927184     1  0.99186984E+10
     -359.7411362263      379.3791509315     1  0.96807990E+10
     -359.7411146460      380.2329439398     1  0.98200015E+10
     -359.7410870202      380.5583697016     1  0.99907015E+10
     -359.7410617070      371.2866795161     1  0.96183156E+10
     -359.7410044595      374.6239899551     1  0.10473075E+11
     -359.7409813920      380.2811534526     1  0.10073500E+11
     -359.7409531775      372.7165402441     1  0.10191597E+11
     -359.7409492708      371.6665253146     1  0.96264507E+10
     -359.7409361795      379.6391473043     1  0.98480855E+10
     -359.7409335060      368.7692842201     1  0.95775309E+10
     -359.7409231254      381.8302348067     1  0.99620621E+10
     -359.7409169091      379.4019978238     1  0.10203513E+11
     -359.7408917376      380.1048525800     1  0.93623357E+10
     -359.7408734246      379.3279519927     1  0.96352144E+10
     -359.7408602644      378.1785936587     1  0.99239491E+10
     -359.7408545240      370.5582627447     1  0.97162236E+10
     -359.7408511370      374.2545864610     1  0.97822030E+10
     -359.7408301526      370.6484948046     1  0.97654846E+10
     -359.7408263061      379.7249567279     1  0.10070729E+11
     -359.7408028992      371.9510863531     1  0.96177001E+10
     -359.7407892999      377.6411790683     1  0.10003544E+11
     -359.7407820524      370.7065757877     1  0.10544573E+11
     -359.7407773994      379.8543977846     1  0.10091028E+11
     -359.7407758968      375.7865167874     1  0.10152361E+11
     -359.7407543512      379.0864110615     1  0.90975134E+10
     -359.7407404860      379.6556424266     1  0.90987660E+10
     -359.7407369340      373.7159045789     1  0.89909322E+10
     -359.7407315629      375.9375813910     1  0.10164116E+11
     -359.7406961298      379.5359836199     1  0.94015362E+10
     -359.7406792862      381.5392198664     1  0.10444954E+11
     -359.7406734570      372.3260627884     1  0.93340823E+10
     -359.7406628914      381.3525703266     1  0.10342963E+11
     -359.7406576624      372.9457868538     1  0.98294747E+10
     -359.7406552887      380.2437086718     1  0.98366428E+10
     -359.7406481653      371.0398431474     1  0.95672829E+10
     -359.7406448808      378.7449052540     1  0.97640745E+10
     -359.7405870414      375.2854377393     1  0.93703699E+10
     -359.7405712226      370.8871108187     1  0.97122218E+10
     -359.7405669190      377.5219819346     1  0.99304671E+10
     -359.7405208636      367.1085341391     1  0.96093399E+10
     -359.7404934817      378.7367357349     1  0.95223408E+10
     -359.7404748056      378.4668080812     1  0.95804529E+10
     -359.7404705518      378.4173350629     1  0.93831205E+10
     -359.7404634567      380.6950678457     1  0.99052139E+10
     -359.7404493613      380.9617866406     1  0.10126653E+11
     -359.7404354100      373.2334407610     1  0.94797034E+10
     -359.7403936126      376.6186339879     1  0.93634414E+10
     -359.7403880728      369.6130037178     1  0.97840544E+10
     -359.7403829959      379.8437565307     1  0.10045794E+11
     -359.7403774923      366.1042290184     1  0.96230702E+10
     -359.7403630627      372.6492627217     1  0.96375154E+10
     -359.7403489168      370.7557922331     1  0.95753392E+10
     -359.7403092923      380.9945902009     1  0.99112912E+10
     -359.7402990076      372.4634747260     1  0.96600855E+10
     -359.7402841347      378.4731853377     1  0.98777901E+10
     -359.7401878833      383.1718568339     1  0.94815740E+10
     -359.7401677229      380.2288828679     1  0.98019602E+10
     -359.7401341732      370.8677195945     1  0.96739068E+10
     -359.7401226853      372.4076615310     1  0.96190843E+10
     -359.7400710659      367.5264799206     1  0.97201687E+10
     -359.7400661170      369.9609449859     1  0.97013272E+10
     -359.7400611297      378.4254233780     1  0.10009235E+11
     -359.7400590864      369.9191964870     1  0.96046111E+10
     -359.7400522549      378.9273488200     1  0.96879679E+10
     -359.7400483048      372.3631390619     1  0.98592565E+10
     -359.7400316485      375.2354193542     1  0.98104887E+10
     -359.7400188458      373.5070659654     1  0.99357865E+10
     -359.7400159553      369.0310123325     1  0.91289951E+10
     -359.7400142367      372.6631223933     1  0.93707904E+10
     -359.7399812731      374.3833609906     1  0.99740526E+10
     -359.7399637200      373.6612523512     1  0.95807847E+10
     -359.7399406031      371.9263498743     1  0.96624687E+10
     -359.7398842116      382.5567648254     1  0.96129308E+10
     -359.7398665274      380.3385873045     1  0.10025457E+11
     -359.7398509379      365.4826376018     1  0.93920660E+10
     -359.7398354082      367.9793883224     1  0.94915676E+10
     -359.7398267362      372.1985426652     1  0.10001032E+11
     -359.7398241477      373.0349960308     1  0.10298938E+11
     -359.7398214504      377.7947315638     1  0.10070233E+11
     -359.7398195109      381.9392552312     1  0.94344630E+10
     -359.7398056529      372.5917261032     1  0.96723353E+10
     -359.7397481617      377.8870637239     1  0.98050244E+10
     -359.7397369775      377.3317056068     1  0.97893243E+10
     -359.7397193855      377.5475956722     1  0.95160317E+10
     -359.7397052995      364.6396630141     1  0.98570294E+10
     -359.7397022418      368.8525484938     1  0.97310381E+10
     -359.7396696821      370.1348628855     1  0.95665899E+10
     -359.7396608371      369.2925982364     1  0.97120066E+10
     -359.7396285517      380.3860370510     1  0.10126964E+11
     -359.7396189930      372.5826834478     1  0.95519008E+10
     -359.7395990267      372.7256599371     1  0.96259887E+10
     -359.7395905537      370.0563514699     1  0.10084742E+11
     -359.7395878873      377.7417348390     1  0.97562542E+10
     -359.7395818472      376.7573866401     1  0.97292333E+10
     -359.7395757259      379.0927509845     1  0.96634055E+10
     -359.7395441100      370.8657001176     1  0.99569250E+10
     -359.7395205347      374.2078003917     1  0.98706269E+10
     -359.7395138333      379.5020905767     1  0.93970408E+10
     -359.7395113438      382.0076835257     1  0.89002996E+10
     -359.7395097135      379.6597647321     1  0.10189432E+11
     -359.7394875189      380.0032163682     1  0.10101086E+11
     -359.7394860106      367.6310133309     1  0.95109540E+10
     -359.7394655143      381.7411254620     1  0.94372045E+10
     -359.7394535894      379.6092034401     1  0.96034884E+10
     -359.7394456835      372.7636067863     1  0.97869535E+10
     -359.7394440917      374.9187577356     1  0.99784719E+10
     -359.7394337093      370.2893842490     1  0.97597369E+10
     -359.7394149644      374.0159345936     1  0.10058650E+11
     -359.7394069001      372.9775258149     1  0.93774661E+10
     -359.7393997593      380.8636382491     1  0.97664582E+10
     -359.7393586952      369.2832164996     1  0.96744783E+10
     -359.7393379321      375.6171663908     1  0.99251289E+10
     -359.7393296434      380.2415327002     1  0.98458511E+10
     -359.7393263492      370.4611442028     1  0.95661859E+10
     -359.7393139454      369.0389588060     1  0.97001306E+10
     -359.7392842906      380.3672293525     1  0.99291738E+10
     -359.7392649821      374.1943414533     1  0.99867244E+10
     -359.7392471073      366.2640464340     1  0.95566111E+10
     -359.7392420855      370.5978991451     1  0.10084558E+11
     -359.7392379852      370.7836899040     1  0.94842539E+10
     -359.7392299228      373.7621338394     1  0.99882686E+10
     -359.7392138957      372.8428801908     1  0.99358805E+10
     -359.7391753778      376.5782338420     1  0.96359817E+10
     -359.7391485704      382.0447693329     1  0.95631662E+10
     -359.7391283194      373.0167433930     1  0.99955053E+10
     -359.7390863676      370.7926315638     1  0.95337146E+10
     -359.7390696560      370.1403165217     1  0.97064840E+10
     -359.7390644188      368.9154632717     1  0.96848514E+10
     -359.7390419585      379.4083783445     1  0.10295196E+11
     -359.7390392088      378.8420941109     1  0.95343581E+10
     -359.7390339285      373.3825730889     1  0.97082109E+10
     -359.7390121607      372.1408703793     1  0.10120397E+11
     -359.7390021818      365.2215038947     1  0.95561154E+10
     -359.7389968402      381.0542982682     1  0.98718503E+10
     -359.7389943620      379.2719520440     1  0.97519053E+10
     -359.7389921143      380.1901695824     1  0.94179373E+10
     -359.7389262295      377.8284068017     1  0.10082254E+11
     -359.7389103346      370.5836170047     1  0.96020793E+10
     -359.7389068201      367.0210101033     1  0.94041137E+10
     -359.7388909137      371.5098133000     1  0.99292822E+10
     -359.7388891109      380.9955440185     1  0.99557959E+10
     -359.7388818844      371.9003951571     1  0.96593357E+10
     -359.7388722646      381.1125123059     1  0.98158630E+10
     -359.7388680354      370.6772803204     1  0.97436976E+10
     -359.7388668606      375.7485327103     1  0.99056226E+10
     -359.7388436637      379.7154036355     1  0.99960184E+10
     -359.7388415151      378.7348552117     1  0.95564115E+10
     -359.7388233115      380.9742180789     1  0.99598705E+10
     -359.7388125883      368.9299346437     1  0.97894043E+10
     -359.7388096023      370.2785919418     1  0.97300931E+10
     -359.7388067894      371.4819463761     1  0.98613881E+10
     -359.7388041208      379.0206251332     1  0.93691233E+10
     -359.7387940534      378.9862921067     1  0.98186382E+10
     -359.7387636496      380.1278406430     1  0.98409447E+10
     -359.7387286316      373.4002338903     1  0.97120264E+10
     -359.7387242888      373.0081248404     1  0.96087559E+10
     -359.7387218304      367.5057515618     1  0.97362230E+10
     -359.7387090481      380.4987068664     1  0.99141969E+10
     -359.7386998444      380.1130248323     1  0.97166497E+10
     -359.7386649494      374.9489432224     1  0.97253342E+10
     -359.7386428615      377.2431688694     1  0.99553392E+10
     -359.7386126320      372.2349753303     1  0.10020576E+11
     -359.7385422559      377.9207050386     1  0.92109683E+10
     -359.7385281140      378.0971531769     1  0.98563546E+10
     -359.7385123881      376.9120789480     1  0.10386617E+11
     -359.7385081333      377.1681695864     1  0.96539690E+10
     -359.7384981286      373.4486596898     1  0.96197475E+10
     -359.7384948049      377.3908347146     1  0.10173619E+11
     -359.7384737713      380.9673912151     1  0.96352131E+10
     -359.7384559896      377.4363671718     1  0.10063664E+11
     -359.7384546715      371.6136097857     1  0.96467217E+10
     -359.7384213680      378.6328458677     1  0.10083159E+11
     -359.7384114293      377.3338045276     1  0.10052441E+11
     -359.7383720251      381.4758813869     1  0.96739391E+10
     -359.7383321300      379.6127407877     1  0.91037292E+10
     -359.7383013206      369.9677122293     1  0.96923642E+10
     -359.7382680104      369.8092717073     1  0.97239813E+10
     -359.7382596660      369.7196976081     1  0.99291104E+10
     -359.7382342204      373.3178783899     1  0.94455358E+10
     -359.7382088298      381.0454838390     1  0.98221098E+10
     -359.7381803288      376.3827774363     1  0.97033588E+10
     -359.7381731888      373.7303868801     1  0.96474685E+10
     -359.7381710932      375.2893184677     1  0.10107862E+11
     -359.7381523537      376.6861817929     1  0.99347768E+10
     -359.7381231918      379.3055137390     1  0.93253140E+10
     -359.7381218057      373.1901719241     1  0.10013676E+11
     -359.7381183101      370.7825642031     1  0.98606260E+10
     -359.7380951500      369.4210954348     1  0.94986643E+10
     -359.7380919147      376.1088310753     1  0.98322906E+10
     -359.7380654523      381.2196548461     1  0.98311291E+10
     -359.7380611089      366.6237520426     1  0.95056827E+10
     -359.7380394251      370.5440264922     1  0.92782376E+10
     -359.7380260183      377.0917103741     1  0.95700868E+10
     -359.7380094102      373.9416176217     1  0.91268047E+10
     -359.7380004184      379.4250319495     1  0.99153611E+10
     -359.7379824800      374.3819328060     1  0.97018895E+10
     -359.7379579286      378.9443824756     1  0.96003327E+10
     -359.7379168780      369.1051025249     1  0.97838441E+10
     -359.7379062279      371.1263763730     1  0.96932138E+10
     -359.7378717685      372.1745383313     1  0.97071543E+10
     -359.7378433581      376.8174096906     1  0.93627747E+10
     -359.7378223249      380.4272973455     1  0.99017329E+10
     -359.7378180169      373.5221779492     1  0.92674918E+10
     -359.7377794640      380.0798986821     1  0.98965417E+10
     -359.7377681519      375.5066277676     1  0.99724740E+10
     -359.7377569799      380.0443973841     1  0.10035962E+11
     -359.7377295561      381.0056541644     1  0.10203501E+11
     -359.7377223036      371.6270932035     1  0.96455083E+10
     -359.7377111868      373.7733816912     1  0.98545456E+10
     -359.7376749239      379.6251485959     1  0.99640403E+10
     -359.7376612053      374.1752514906     1  0.96282844E+10
     -359.7376278382      380.4615184621     1  0.10180481E+11
     -359.7376141710      380.0983432694     1  0.10045127E+11
     -359.7375737511      365.8844383485     1  0.94333112E+10
     -359.7375526271      377.3571424208     1  0.99063609E+10
     -359.7375415540      378.3773767378     1  0.95735255E+10
     -359.7375275438      379.2923334161     1  0.10040432E+11
     -359.7375229860      372.4615289024     1  0.97226014E+10
     -359.7375183477      380.0243214948     1  0.10140020E+11
     -359.7374990280      373.6125034141     1  0.97193051E+10
     -359.7374947891      372.8051621105     1  0.96263986E+10
     -359.7374443528      381.0800521008     1  0.10051730E+11
     -359.7374216370      380.1191644726     1  0.98510079E+10
     -359.7373680999      380.3381862366     1  0.10148575E+11
     -359.7373596707      379.7954581284     1  0.95858237E+10
     -359.7372845976      373.7786723174     1  0.97511064E+10
     -359.7372650779      374.2228940944     1  0.96325544E+10
     -359.7372508118      381.9646553447     1  0.96401300E+10
     -359.7372282726      377.1453645585     1  0.93154399E+10
     -359.7372270816      380.3804154681     1  0.10007462E+11
     -359.7372120361      379.1878972165     1  0.97488354E+10
     -359.7371934193      379.1777372388     1  0.96317355E+10
     -359.7371609029      372.7119152445     1  0.96889422E+10
     -359.7370610918      377.6646953119     1  0.94863769E+10
     -359.7370100232      380.0643783067     1  0.96450194E+10
     -359.7370054607      377.3782063835     1  0.98440575E+10
     -359.7370026096      372.6028058874     1  0.94701648E+10
     -359.7369753327      374.8699944081     1  0.97298870E+10
     -359.7369704539      378.0155138734     1  0.98675061E+10
     -359.7369627369      375.5252920501     1  0.10182034E+11
     -359.7369426351      368.8067620845     1  0.95315310E+10
     -359.7369006815      372.0733489646     1  0.97714488E+10
     -359.7368939155      377.7865740226     1  0.98881632E+10
     -359.7368875166      377.3653245904     1  0.98236406E+10
     -359.7368707300      367.0285375162     1  0.96198653E+10
     -359.7368531548      370.1095054782     1  0.97922973E+10
     -359.7368252927      370.0141580970     1  0.98387730E+10
     -359.7368162719      372.7869443734     1  0.98441179E+10
     -359.7368068837      375.1911544821     1  0.97656803E+10
     -359.7367893958      373.7496537199     1  0.99151471E+10
     -359.7367720347      373.4908271212     1  0.92674259E+10
     -359.7367542633      382.5863261870     1  0.92708481E+10
     -359.7367531407      369.6242903002     1  0.98516670E+10
     -359.7367449721      372.7544897215     1  0.96342033E+10
     -359.7367273283      378.5173275585     1  0.98946107E+10
     -359.7366851600      377.7811604754     1  0.10016093E+11
     -359.7366733945      377.8019248916     1  0.98867088E+10
     -359.7366706308      369.6731361499     1  0.96968240E+10
     -359.7366473355      370.1757435192     1  0.96772402E+10
     -359.7366424006      369.5033134560     1  0.96303233E+10
     -359.7366260443      380.3056205696     1  0.10240218E+11
     -359.7366035686      366.3812196650     1  0.94993103E+10
     -359.7366018210      377.3394611687     1  0.10034758E+11
     -359.7365873564      370.4542061444     1  0.10198623E+11
     -359.7365848955      377.0590631817     1  0.92902419E+10
     -359.7365751375      378.8627507361     1  0.95275692E+10
     -359.7365396155      380.8852730521     1  0.99281424E+10
     -359.7365206715      370.5922040006     1  0.92066560E+10
     -359.7364930467      372.9169394369     1  0.10381084E+11
     -359.7364686112      377.5541588496     1  0.96583713E+10
     -359.7364613251      380.0228185602     1  0.95936769E+10
     -359.7364387072      376.2985714723     1  0.98723817E+10
     -359.7364364083      383.2061661170     1  0.10002637E+11
     -359.7364220527      380.4591817882     2  0.98567587E+10
     -359.7363891933      381.4003027954     1  0.10046875E+11
     -359.7363790748      374.9421940432     1  0.97208748E+10
     -359.7363716359      364.6227377392     1  0.95769391E+10
     -359.7363590897      376.1813594950     1  0.10175053E+11
     -359.7363263245      377.1031695587     1  0.98958466E+10
     -359.7362955277      375.0926693772     1  0.96911968E+10
     -359.7362895313      377.7527987740     1  0.98226778E+10
     -359.7362640015      369.7303626356     1  0.95151962E+10
     -359.7362220009      380.9120803432     1  0.91722022E+10
     -359.7362093394      370.0476413705     1  0.98870822E+10
     -359.7362081040      375.3851379195     1  0.10200424E+11
     -359.7361911095      375.2392991570     1  0.97951994E+10
     -359.7361898599      380.6892712408     1  0.98920547E+10
     -359.7361472485      382.5216321667     1  0.95245512E+10
     -359.7361237229      377.7933639804     1  0.10026748E+11
     -359.7360933525      380.8839075731     1  0.10140189E+11
     -359.7360595265      370.7016586969     1  0.96924909E+10
     -359.7360338915      378.1826496479     1  0.93406718E+10
     -359.7360287078      370.0803898106     1  0.96925847E+10
     -359.7360115903      372.7468555161     1  0.96606250E+10
     -359.7360019293      372.2955130471     1  0.97180153E+10
     -359.7359592785      374.2538887301     1  0.98067822E+10
     -359.7359441694      369.4578922417     1  0.91055570E+10
     -359.7359015114      381.7888698603     1  0.94589027E+10
     -359.7358785388      374.2644494072     1  0.98711088E+10
     -359.7358620142      379.8016246740     1  0.10105733E+11
     -359.7358493643      371.1554769171     1  0.97104301E+10
     -359.7358340523      369.9347739212     1  0.96011165E+10
     -359.7358320537      370.6285323546     1  0.96545030E+10
     -359.7357942672      366.9412759011     1  0.96602736E+10
     -359.7357926794      378.0818488334     1  0.95153809E+10
     -359.7357884953      374.5465857645     1  0.97397180E+10
     -359.7357638056      380.4014295680     1  0.98127950E+10
     -359.7357490572      374.6550480188     1  0.97047613E+10
     -359.7357338743      373.0993121109     1  0.98144445E+10
     -359.7357309553      380.2700929879     1  0.10104122E+11
     -359.7357297642      377.8008044449     1  0.98539622E+10
     -359.7357192911      378.3311734465     1  0.10170914E+11
     -359.7357137957      368.8545138484     1  0.98484420E+10
     -359.7356986589      374.0288975215     1  0.95869913E+10
     -359.7356890589      380.3795544941     1  0.10225224E+11
     -359.7356875652      378.1254680647     1  0.98992921E+10
     -359.7356797044      377.1875688898     1  0.99127690E+10
     -359.7356708320      370.5127308312     1  0.96352645E+10
     -359.7356249237      376.1944408803     1  0.10416022E+11
     -359.7356235902      368.3481456526     1  0.97549815E+10
     -359.7356096191      370.4595189494     1  0.98047857E+10
     -359.7355899301      374.6045268235     1  0.99998086E+10
     -359.7355606518      378.7494826371     1  0.94411119E+10
     -359.7354805763      378.2633950937     1  0.10001931E+11
     -359.7354759418      370.5234999137     1  0.96231161E+10
     -359.7354723627      368.7880969967     1  0.96491323E+10
     -359.7354636791      380.6982312068     1  0.98884355E+10
     -359.7353903197      376.1489227093     1  0.10437225E+11
     -359.7353643546      372.0259275763     1  0.97309425E+10
     -359.7353574520      371.5616351203     1  0.95837806E+10
     -359.7353298785      364.7327824620     1  0.96029271E+10
     -359.7352617742      368.1654185644     1  0.94289218E+10
     -359.7352464018      370.5107665300     1  0.96237957E+10
     -359.7352425926      383.2888379695     1  0.98089119E+10
     -359.7352057032      373.4080781480     1  0.97329716E+10
     -359.7352031431      377.2987536261     1  0.94584378E+10
     -359.7351894026      381.1066793775     1  0.10111922E+11
     -359.7351770564      380.2129342216     1  0.99200238E+10
     -359.7351169488      369.5149418707     1  0.95664752E+10
     -359.7350941555      378.9253654036     1  0.97051336E+10
     -359.7350521857      371.6406206896     1  0.96533600E+10
     -359.7350424234      373.2820906807     1  0.96282850E+10
     -359.7350406487      367.6321646390     1  0.97848112E+10
     -359.7350358889      377.1160309628     1  0.93143711E+10
     -359.7350310233      380.2437932350     1  0.98195555E+10
     -359.7350205253      370.7383778930     1  0.96852016E+10
     -359.7349751063      372.8339202912     1  0.96725011E+10
     -359.7349641831      371.7377650329     1  0.93539737E+10
     -359.7349292164      379.0988580453     1  0.10064238E+11
     -359.7349176103      373.3921554641     1  0.93020903E+10
     -359.7349066972      380.7080943627     1  0.99133178E+10
     -359.7348941553      378.1478964178     1  0.94690008E+10
     -359.7348795158      370.0487530607     1  0.97881355E+10
     -359.7348724853      375.7213815702     1  0.98019223E+10
     -359.7348554072      381.4352547195     1  0.98208842E+10
     -359.7348479839      376.1834918600     1  0.94799145E+10
     -359.7348194170      380.9936944480     1  0.98870414E+10
     -359.7347983618      369.1481152617     1  0.91936796E+10
     -359.7347773775      376.8180295446     1  0.94094389E+10
     -359.7347692570      377.6573292681     1  0.98823320E+10
     -359.7347646988      371.8862529036     1  0.98319461E+10
     -359.7347578104      375.6407928065     1  0.99792709E+10
     -359.7347481390      377.9894987039     1  0.98389233E+10
     -359.7347265292      375.0785280546     1  0.93017750E+10
     -359.7347082447      371.5543326241     1  0.96705470E+10
     -359.7346878252      371.3156348931     1  0.97324160E+10
     -359.7346401340      380.4448161408     1  0.98617983E+10
     -359.7346302622      377.4518182604     1  0.10109561E+11
     -359.7346213677      377.9644456970     1  0.93364685E+10
     -359.7346068153      378.5376149491     1  0.10021483E+11
     -359.7346013900      373.1577369736     1  0.97672433E+10
     -359.7345764797      380.4822370355     1  0.98348399E+10
     -359.7345726973      378.4864462851     1  0.97887803E+10
     -359.7345714274      376.7394847965     1  0.97662036E+10
     -359.7345685871      378.6864726940     1  0.10085024E+11
     -359.7345618327      373.7627051889     1  0.97139252E+10
     -359.7345434762      373.9994904374     1  0.97122710E+10
     -359.7345129493      370.6801933567     1  0.92747635E+10
     -359.7345000444      377.6843559650     1  0.98806117E+10
     -359.7344581510      377.1242699196     1  0.95725910E+10
     -359.7344521537      371.7477370488     1  0.99555914E+10
     -359.7344501964      370.7151865259     1  0.96858741E+10
     -359.7343972424      376.9945657636     2  0.98705807E+10
     -359.7343925217      373.8891093284     1  0.96322645E+10
     -359.7343817889      376.9376327091     1  0.93376377E+10
     -359.7343753682      376.0752566093     1  0.93270615E+10
     -359.7343690940      372.9161432488     1  0.96810641E+10
     -359.7343656417      371.1035946765     1  0.95576470E+10
     -359.7343585642      375.6778574824     1  0.10117163E+11
     -359.7343526939      374.8049752730     1  0.99278476E+10
     -359.7343496463      379.0444448052     1  0.10237592E+11
     -359.7343439731      371.0903987200     1  0.96370304E+10
     -359.7343247513      366.9976436791     1  0.95377341E+10
     -359.7343057127      377.4044442534     1  0.10645073E+11
     -359.7342884162      378.4180443303     1  0.97329023E+10
     -359.7342789708      371.6275706486     1  0.96310265E+10
     -359.7342633236      379.1611414162     1  0.95061573E+10
     -359.7342341346      369.4957067342     1  0.94978856E+10
     -359.7342292517      374.5798718405     1  0.10288641E+11
     -359.7341944450      372.1156111874     1  0.96875251E+10
     -359.7341773776      370.0847669360     1  0.94687476E+10
     -359.7341702106      371.7414296222     1  0.95551947E+10
     -359.7340734353      375.9815947817     1  0.97797547E+10
     -359.7340536656      379.6666093571     1  0.94977357E+10
     -359.7340229234      372.4875225256     1  0.97591692E+10
     -359.7340141050      379.9682567333     1  0.10127072E+11
     -359.7340001201      374.1325807242     1  0.98657850E+10
     -359.7339960556      381.0414502875     1  0.98010483E+10
     -359.7339844830      376.9286179593     1  0.93355575E+10
     -359.7339790166      364.2332273854     1  0.94197880E+10
     -359.7339740411      372.7836358205     1  0.96843004E+10
     -359.7339685151      380.3417333815     1  0.10077377E+11
     -359.7339587453      372.1584054810     1  0.98595607E+10
     -359.7339293617      372.9799254711     1  0.97446313E+10
     -359.7339124885      378.4558021398     1  0.93872914E+10
     -359.7338886880      377.5445567197     1  0.99451848E+10
     -359.7338857451      371.0185923551     1  0.96798876E+10
     -359.7338814695      379.5986634084     1  0.90943493E+10
     -359.7338603578      376.4045301001     1  0.94843477E+10
     -359.7338542939      378.8370374126     1  0.96224774E+10
     -359.7337825760      366.7604768315     1  0.94209812E+10
     -359.7337374780      373.4389737606     1  0.97775018E+10
     -359.7336947503      378.8685053248     1  0.10126965E+11
     -359.7336843128      376.0857822414     1  0.10242076E+11
     -359.7336506096      371.6514453132     1  0.96431992E+10
     -359.7336484511      374.0236202514     1  0.10073692E+11
     -359.7336116007      372.7239126915     1  0.96498282E+10
     -359.7336056833      380.8909647109     1  0.10119128E+11
     -359.7335793596      373.1429977298     1  0.97140303E+10
     -359.7335681994      379.9035932302     1  0.94884753E+10
     -359.7335481779      369.4055508244     1  0.91944106E+10
     -359.7335384878      371.9785071848     1  0.10227724E+11
     -359.7335157849      377.1121465340     1  0.94867636E+10
     -359.7335108836      379.1621320520     1  0.93450993E+10
     -359.7334858776      381.3080784130     1  0.99100018E+10
     -359.7334780286      370.5680482615     1  0.96368030E+10
     -359.7334737386      378.3346936086     1  0.98535797E+10
     -359.7334660871      377.6904733701     1  0.98995338E+10
     -359.7334575410      379.8921955517     1  0.97687187E+10
     -359.7334166602      380.4865137269     1  0.98524102E+10
     -359.7333718816      367.2207075393     1  0.97000837E+10
     -359.7333548996      379.1218895114     1  0.10006951E+11
     -359.7333055975      367.3860913964     1  0.97978262E+10
     -359.7332662710      377.6849435774     1  0.98982790E+10
     -359.7332610087      374.2671920220     1  0.99266460E+10
     -359.7332594715      380.3487790354     1  0.99080663E+10
     -359.7332564519      377.8123324833     1  0.10034424E+11
     -359.7332420944      371.6726727407     1  0.98615885E+10
     -359.7332272275      370.9955435288     1  0.95796608E+10
     -359.7332155121      380.8995747938     1  0.10140462E+11
     -359.7331705980      372.1508089745     1  0.96153777E+10
     -359.7331445323      378.1669592985     1  0.98600864E+10
     -359.7331137262      366.6168985611     1  0.98006926E+10
     -359.7331054485      377.0343175297     1  0.97790235E+10
     -359.7330703761      378.5077969100     1  0.98992003E+10
     -359.7330673142      372.7947540004     1  0.99088831E+10
     -359.7330501673      369.3014355672     1  0.97015390E+10
     -359.7330198654      376.2302317963     1  0.98771585E+10
     -359.7330007682      378.7822307397     1  0.94963556E+10
     -359.7329825555      377.4777334444     1  0.10053064E+11
     -359.7329813106      371.5030794958     1  0.10129073E+11
     -359.7329560226      380.4265091315     1  0.10042249E+11
     -359.7329517037      367.7303149418     1  0.95674958E+10
     -359.7329503448      373.9459822681     1  0.10067009E+11
     -359.7329315017      369.6137537899     1  0.94917849E+10
     -359.7329289497      378.2790286656     1  0.93778716E+10
     -359.7329256638      370.3455716274     1  0.99675151E+10
     -359.7329217961      378.8161927636     1  0.95724089E+10
     -359.7329190111      371.9753817611     1  0.10014992E+11
     -359.7329138358      370.1524347666     1  0.95478385E+10
     -359.7328991048      375.6276089755     1  0.96361220E+10
     -359.7328961487      380.7849683691     1  0.99970204E+10
     -359.7328870633      373.7580719021     1  0.99407014E+10
     -359.7328665197      378.7953608489     1  0.10066432E+11
     -359.7328623685      373.2084319830     1  0.10136110E+11
     -359.7328275421      379.9768781007     1  0.96392371E+10
     -359.7327922356      375.4503635629     1  0.10072851E+11
     -359.7327780992      381.5397489972     1  0.94140407E+10
     -359.7327735777      369.2077250774     1  0.98078468E+10
     -359.7327509078      368.4778134968     1  0.96396383E+10
     -359.7327064499      380.7465183510     1  0.99705313E+10
     -359.7326949477      373.5582504566     1  0.96613565E+10
     -359.7326815976      370.9206945749     1  0.97876281E+10
     -359.7326511402      370.8009717883     1  0.97172279E+10
     -359.7326340936      381.7322207012     1  0.99396221E+10
     -359.7326193591      377.9381764076     1  0.99993134E+10
     -359.7326145152      368.4630346191     1  0.10090745E+11
     -359.7326065790      380.6096178041     1  0.97046878E+10
     -359.7325684313      378.7135817383     1  0.97040389E+10
     -359.7325400452      377.6153314587     2  0.98976983E+10
     -359.7325215248      380.5459258491     1  0.10021435E+11
     -359.7324771286      380.1149945941     1  0.97099302E+10
     -359.7324755890      377.8915159361     1  0.99077798E+10
     -359.7324400028      377.8570898547     1  0.10034564E+11
     -359.7324281639      377.5066774273     1  0.10042439E+11
     -359.7324164376      369.4759166220     1  0.97745186E+10
     -359.7324012729      370.1422462607     1  0.95606622E+10
     -359.7324002246      372.1663342521     1  0.97587846E+10
     -359.7323969964      371.5501607810     1  0.97038349E+10
     -359.7323904257      381.3609651594     1  0.99359831E+10
     -359.7323798615      378.5036540089     1  0.10063090E+11
     -359.7323033971      382.0852997107     1  0.96092518E+10
     -359.7322712885      380.1309139791     1  0.98501562E+10
     -359.7322512106      373.4227440273     1  0.98586346E+10
     -359.7322416508      370.3815615415     1  0.96772049E+10
     -359.7322229588      378.9915642304     1  0.93594122E+10
     -359.7322197981      379.8179960016     1  0.95019001E+10
     -359.7322039657      376.8385479769     1  0.10059784E+11
     -359.7321861627      372.4461781197     1  0.97506621E+10
     -359.7321539966      378.0132289180     1  0.99961758E+10
     -359.7321393366      370.6231323389     1  0.96358558E+10
     -359.7321113266      380.4578621567     1  0.98177227E+10
     -359.7321080168      373.6148452464     1  0.97440283E+10
     -359.7320895812      380.4011196027     1  0.98728328E+10
     -359.7320674513      379.4443417381     1  0.93015317E+10
     -359.7320539626      379.0426599919     1  0.97274447E+10
     -359.7320175197      380.8823594151     1  0.99112722E+10
     -359.7319750436      367.5987594185     1  0.95606997E+10
     -359.7319697198      372.9892304599     1  0.97960224E+10
     -359.7319343090      368.5580920248     1  0.97151310E+10
     -359.7319106547      380.7280432439     1  0.10103106E+11
     -359.7318890777      374.3611029307     1  0.10038030E+11
     -359.7318865436      376.5976295820     1  0.99094843E+10
     -359.7318785937      367.8364871013     1  0.96692022E+10
     -359.7318582586      380.1775476481     1  0.96979333E+10
     -359.7318477861      375.0682966549     1  0.10139040E+11
     -359.7318206035      371.6009991412     1  0.98997597E+10
     -359.7318181362      366.9669876384     1  0.91989589E+10
     -359.7318164067      372.2473853936     1  0.10028532E+11
     -359.7318125621      368.5071560392     1  0.95869537E+10
     -359.7317967122      379.1264376394     1  0.93658632E+10
     -359.7317799788      377.0898561411     1  0.98711746E+10
     -359.7317433266      379.7659213649     1  0.95890102E+10
     -359.7317386597      382.9277404781     1  0.10073022E+11
     -359.7317334836      375.1256441350     1  0.93343364E+10
     -359.7316973685      377.4963848942     1  0.97824539E+10
     -359.7316220860      371.4772674042     1  0.95820174E+10
     -359.7315872917      370.7722774649     1  0.96178182E+10
     -359.7315636192      370.1652909885     1  0.96535278E+10
     -359.7315490246      373.9695992360     1  0.98339059E+10
     -359.7315458391      377.2558073465     1  0.96916717E+10
     -359.7314910021      370.7725284388     1  0.99375070E+10
     -359.7314841132      368.1860342778     1  0.96169413E+10
     -359.7314824087      380.4179387093     1  0.98273049E+10
     -359.7314797278      376.1154249691     1  0.93755503E+10
     -359.7314738648      375.0717849094     1  0.93338752E+10
     -359.7314290338      378.6377497540     1  0.97186777E+10
     -359.7314184598      376.1526674374     1  0.11289643E+11
     -359.7313872052      380.3572869068     1  0.97692633E+10
     -359.7313803295      379.3344706442     1  0.93918447E+10
     -359.7313745032      371.7760918269     1  0.97249406E+10
     -359.7313043951      365.4574774884     1  0.95546650E+10
     -359.7313008325      375.9321205449     1  0.95824840E+10
     -359.7312990806      378.2369226130     1  0.99676928E+10
     -359.7312979282      370.3805767774     1  0.96692927E+10
     -359.7312903325      380.2442632535     1  0.97120725E+10
     -359.7312753908      380.3756325677     1  0.99339008E+10
     -359.7312685551      378.6545757863     1  0.98268761E+10
     -359.7312406868      380.5822028907     1  0.98360108E+10
     -359.7312359108      377.9435373286     1  0.99230045E+10
     -359.7312248983      377.5112553388     1  0.97968556E+10
     -359.7311754681      378.8865110450     1  0.95792642E+10
     -359.7311672668      369.9014880149     1  0.97609003E+10
     -359.7311586889      377.4707913508     1  0.10633252E+11
     -359.7311063333      377.2212503514     1  0.95205589E+10
     -359.7310784662      380.8148353046     1  0.98379005E+10
     -359.7310141366      373.9971873663     1  0.89875531E+10
     -359.7309786835      371.5146971248     1  0.97021248E+10
     -359.7309775340      378.8875270266     1  0.93778341E+10
     -359.7309607682      380.8124168092     1  0.10028544E+11
     -359.7309506268      377.7994904828     1  0.94736958E+10
     -359.7309252731      377.5076359980     1  0.94024864E+10
     -359.7309190483      372.0872308268     2  0.96812085E+10
     -359.7308991896      375.3933224575     1  0.10206066E+11
     -359.7308762819      374.4459033014     1  0.99558652E+10
     -359.7308285031      373.0367577361     1  0.10228352E+11
     -359.7308181389      375.3017593511     1  0.91946246E+10
     -359.7307990102      370.4407302440     1  0.96765222E+10
     -359.7307968236      381.1105422951     1  0.98758530E+10
     -359.7307783282      375.5869591881     1  0.10332785E+11
     -359.7307667357      371.4477057352     1  0.97589467E+10
     -359.7307300653      374.4571107336     1  0.99631815E+10
     -359.7306960132      369.0899929152     1  0.97018507E+10
     -359.7306633969      378.6657370992     1  0.98110316E+10
     -359.7306610820      378.5821758202     1  0.95750656E+10
     -359.7306293431      371.0918358521     1  0.96558010E+10
     -359.7306236451      379.4345829070     1  0.89588310E+10
     -359.7306151087      377.0306109932     1  0.98743677E+10
     -359.7306073458      371.1969198262     1  0.97150382E+10
     -359.7305540666      379.6387213220     1  0.10012015E+11
     -359.7305106896      375.5328307978     1  0.96627712E+10
     -359.7304941893      364.8588203569     1  0.95415626E+10
     -359.7304335681      377.5043258115     1  0.98258154E+10
     -359.7304270629      380.0516079191     1  0.92766180E+10
     -359.7303946220      374.4880279055     1  0.10083612E+11
     -359.7303914186      379.7767178491     1  0.96574197E+10
     -359.7303820127      374.6095026715     1  0.95573007E+10
     -359.7303559992      368.0808199863     1  0.94926095E+10
     -359.7303485078      370.0808968653     1  0.97681700E+10
     -359.7303081376      379.1830122445     1  0.97168506E+10
     -359.7303017923      373.0559568099     1  0.96345889E+10
     -359.7302571744      372.7437153116     1  0.97299775E+10
     -359.7302492858      369.4692347243     1  0.95417752E+10
     -359.7302410792      370.8355719552     1  0.95939790E+10
     -359.7302005943      378.4183674023     1  0.93867940E+10
     -359.7301827065      377.4018043774     1  0.10380500E+11
     -359.7301780141      377.7976700992     1  0.94752663E+10
     -359.7301388661      372.0972311401     1  0.97219969E+10
     -359.7301117080      367.3551582164     1  0.97036779E+10
     -359.7300549639      381.2384940507     1  0.95821482E+10
     -359.7300313561      379.4513518616     1  0.99853132E+10
     -359.7300180575      370.7615635806     1  0.10593790E+11
     -359.7300122100      379.2844225002     1  0.93551250E+10
     -359.7300080412      379.6909851008     1  0.96905941E+10
     -359.7300053300      375.3562668802     1  0.99847528E+10
     -359.7300028770      374.9898707022     1  0.10025740E+11
     -359.7299962762      373.0278648173     1  0.99119395E+10
     -359.7299623049      379.5323042276     1  0.98684436E+10
     -359.7299477170      377.7101354659     1  0.10114317E+11
     -359.7299335675      378.0539751764     1  0.10149845E+11
     -359.7299167605      374.0252136156     1  0.95629202E+10
     -359.7299078886      379.1383892748     1  0.98680797E+10
     -359.7299048030      369.0137008271     1  0.91220030E+10
     -359.7298887189      375.6970440345     1  0.92525842E+10
     -359.7298868814      368.3617402073     1  0.96246375E+10
     -359.7298681246      376.9597082190     1  0.99126045E+10
     -359.7298660665      378.2822240109     1  0.93598814E+10
     -359.7298620546      371.5761563255     1  0.97066728E+10
     -359.7298576557      368.0648981401     1  0.94399402E+10
     -359.7298147796      380.0927164608     1  0.10004456E+11
     -359.7297869252      376.5015471707     1  0.10514046E+11
     -359.7297610997      370.9477836332     1  0.95782768E+10
     -359.7297419623      380.2849825835     1  0.10335705E+11
     -359.7297342815      369.1721228982     1  0.90625867E+10
     -359.7297295781      375.3396132444     1  0.99531749E+10
     -359.7297128190      373.3072084182     1  0.10232885E+11
     -359.7297060416      381.1932158194     1  0.98971080E+10
     -359.7296766215      380.0729280732     1  0.98054673E+10
     -359.7296611912      380.5028437095     1  0.97894384E+10
     -359.7296345530      381.1918801914     1  0.98815965E+10
     -359.7296027204      375.6935261413     1  0.92492297E+10
     -359.7296014676      374.0924415472     1  0.99479057E+10
     -359.7295961922      368.9772621943     1  0.98258227E+10
     -359.7295723369      366.9088018669     1  0.95294567E+10
     -359.7295512245      380.5763655382     1  0.96060279E+10
     -359.7295212373      378.7454579305     1  0.94707295E+10
     -359.7295054689      369.5499134941     1  0.92217510E+10
     -359.7295040222      378.9856630483     1  0.94361882E+10
     -359.7294738511      372.2203340762     1  0.96836272E+10
     -359.7294460139      380.8913161614     1  0.95236638E+10
     -359.7294439672      368.4991741764     1  0.97261574E+10
     -359.7294405410      374.9801523884     1  0.93887773E+10
     -359.7294347260      381.7753350286     1  0.90032835E+10
     -359.7294159663      377.9029947440     1  0.99430796E+10
     -359.7293986039      368.1440899177     1  0.96752394E+10
     -359.7293938567      374.8236910378     1  0.95753457E+10
     -359.7293532723      372.7039988816     1  0.93345317E+10
     -359.7292927446      380.0319935225     1  0.10065165E+11
     -359.7292564063      378.5938130117     1  0.10018304E+11
     -359.7292260712      375.1213980902     1  0.99169921E+10
     -359.7291755746      368.2249988284     1  0.96836322E+10
     -359.7291528469      369.9149012370     1  0.96705409E+10
     -359.7291104619      370.2633439519     1  0.97182118E+10
     -359.7290688442      377.7187707737     1  0.94628566E+10
     -359.7290497758      376.1734979433     1  0.98975402E+10
     -359.7290353103      369.2244282293     1  0.98286530E+10
     -359.7290290153      372.7518240044     1  0.96115846E+10
     -359.7290272974      363.7113658509     1  0.95559610E+10
     -359.7289824523      380.5726242348     1  0.98833129E+10
     -359.7289810798      382.4451324273     1  0.94275080E+10
     -359.7289712075      379.8522381676     1  0.97607045E+10
     -359.7289613946      373.4084604909     1  0.97087754E+10
     -359.7289326577      379.3540781726     1  0.94642084E+10
     -359.7289273141      376.6282552412     1  0.94480751E+10
     -359.7289053330      377.1877124462     1  0.96680644E+10
     -359.7289028567      380.8214682469     1  0.96189522E+10
     -359.7288785825      377.8962930928     1  0.99456634E+10
     -359.7288758983      375.9011617116     1  0.10125590E+11
     -359.7288457486      378.8130546178     1  0.99079677E+10
     -359.7288330575      379.4684687507     1  0.93000025E+10
     -359.7288263557      380.5969228422     1  0.98071410E+10
     -359.7288185535      374.0284028727     1  0.96144169E+10
     -359.7287530812      377.5498121301     1  0.99041919E+10
     -359.7287303238      375.1625787251     1  0.97065139E+10
     -359.7287233798      376.0831256746     1  0.10164783E+11
     -359.7287078951      380.4776680051     1  0.10041671E+11
     -359.7286870004      370.1632791092     1  0.98138115E+10
     -359.7286802748      377.9268224445     1  0.94027829E+10
     -359.7286314880      377.2350845895     1  0.95056908E+10
     -359.7286157774      380.7863420925     1  0.98288529E+10
     -359.7286097224      380.4741795453     1  0.10058187E+11
     -359.7285826057      380.3806003164     1  0.98236282E+10
     -359.7285503456      375.2127323241     1  0.95851205E+10
     -359.7285414760      375.7166859172     1  0.98295254E+10
     -359.7285151909      375.0139409371     1  0.99353633E+10
     -359.7285094080      377.7416940147     1  0.99479906E+10
     -359.7285072212      381.1625995026     1  0.98934526E+10
     -359.7284965903      378.0216807770     1  0.98718720E+10
     -359.7284890245      379.5896845356     1  0.10004585E+11
     -359.7284844333      372.1935083724     1  0.96458847E+10
     -359.7284064717      374.9321157724     1  0.96428252E+10
     -359.7284024024      380.8560578463     1  0.97864972E+10
     -359.7283946546      368.8929592425     1  0.98204091E+10
     -359.7283833559      374.4379893579     1  0.94737370E+10
     -359.7283713255      376.2353599292     1  0.94612270E+10
     -359.7283696995      371.4384653194     1  0.95944934E+10
     -359.7283482079      383.0893062882     1  0.98889475E+10
     -359.7283393238      379.5309783411     1  0.99383029E+10
     -359.7282697912      378.5094466047     1  0.96256203E+10
     -359.7282664225      379.7904970668     1  0.97582011E+10
     -359.7282396680      374.9486854433     1  0.10040671E+11
     -359.7282351584      375.9138225009     1  0.10148957E+11
     -359.7282047346      372.7168033361     1  0.95121701E+10
     -359.7281755418      370.9887614712     1  0.98471419E+10
     -359.7281623261      369.2487168308     1  0.96615260E+10
     -359.7281467216      377.4037033708     1  0.97564923E+10
     -359.7281395626      373.6100329215     1  0.98659494E+10
     -359.7281267860      371.6585300683     1  0.98633228E+10
     -359.7281252722      378.7070372659     1  0.96804212E+10
     -359.7280905837      366.9523461865     1  0.97229526E+10
     -359.7280864832      376.1700062231     1  0.97640873E+10
     -359.7280807139      370.3777432281     1  0.96326644E+10
     -359.7280644315      374.0815002446     1  0.94973188E+10
     -359.7280494136      369.8892465203     1  0.95758707E+10
     -359.7280413701      378.5822678243     1  0.96977835E+10
     -359.7280374883      374.5728948281     1  0.98280059E+10
     -359.7280214725      376.8059087269     1  0.96196525E+10
     -359.7279544187      368.7252409334     1  0.91915735E+10
     -359.7279434199      372.8434780028     1  0.97058677E+10
     -359.7279195759      372.4918882770     1  0.96878340E+10
     -359.7278923590      369.1080987188     1  0.99105461E+10
     -359.7278812411      375.6361987065     1  0.92579255E+10
     -359.7278499906      369.8583502693     1  0.98046653E+10
     -359.7277850222      376.0258706928     1  0.93424299E+10
     -359.7277797163      373.2836742537     1  0.96166749E+10
     -359.7277712784      382.5774303904     1  0.95314624E+10
     -359.7277378871      372.0588486261     1  0.97438281E+10
     -359.7277242713      378.5764539749     1  0.10040646E+11
     -359.7277072731      380.8366432669     1  0.91591734E+10
     -359.7276896995      372.9423035932     1  0.97843685E+10
     -359.7276801757      372.7994599038     1  0.97037096E+10
     -359.7276697699      373.2449064421     1  0.96410532E+10
     -359.7275609381      379.9858324068     1  0.97115673E+10
     -359.7275573591      380.6734395841     1  0.99403233E+10
     -359.7275320234      374.2581003807     1  0.97983357E+10
     -359.7275238800      373.0560022621     1  0.99788142E+10
     -359.7275219764      378.6306883734     1  0.96626653E+10
     -359.7274872789      378.0427081101     1  0.91372697E+10
     -359.7274725382      372.5058522264     1  0.96161939E+10
     -359.7274607903      370.8557168469     1  0.97369914E+10
     -359.7274476330      376.2193002627     1  0.99001433E+10
     -359.7274388156      377.4430629565     1  0.97076323E+10
     -359.7274309180      374.3643183785     1  0.89850980E+10
     -359.7274210126      377.6940564141     1  0.99527711E+10
     -359.7273904864      378.7951304311     1  0.96884856E+10
     -359.7273502749      379.4163621656     1  0.10014757E+11
     -359.7273436658      381.5908829078     1  0.92717686E+10
     -359.7273054353      377.2432809057     1  0.97982142E+10
     -359.7272791206      372.0390622250     1  0.96967936E+10
     -359.7272671757      379.6711606690     1  0.95104335E+10
     -359.7272644534      378.7206049241     1  0.94494599E+10
     -359.7272151817      375.8719722619     1  0.10086150E+11
     -359.7272110697      380.5937529006     1  0.99032487E+10
     -359.7271929731      381.8103884576     1  0.93763468E+10
     -359.7271806967      365.5078767414     1  0.90871807E+10
     -359.7271755403      375.6956464474     1  0.94018017E+10
     -359.7271644790      373.2233044043     1  0.97941448E+10
     -359.7271521941      377.9245856774     1  0.94758274E+10
     -359.7271357468      370.0461387631     1  0.95103253E+10
     -359.7271304521      382.6861328626     1  0.94727049E+10
     -359.7271120588      373.1067773995     1  0.10385256E+11
     -359.7270962782      377.0320898603     1  0.94888887E+10
     -359.7270769266      373.2887602095     1  0.97802188E+10
     -359.7270685006      378.6639472920     1  0.98693917E+10
     -359.7270625259      371.2326376278     1  0.95941253E+10
     -359.7270390256      382.0080791708     1  0.92260849E+10
     -359.7270380153      375.4939229728     1  0.99909462E+10
     -359.7270228797      364.6268077938     1  0.94702408E+10
     -359.7270177235      374.8334587699     1  0.97024302E+10
     -359.7269950792      378.5151191604     1  0.96299125E+10
     -359.7269626202      374.2225800850     1  0.96262500E+10
     -359.7269442550      375.6352896549     1  0.98170783E+10
     -359.7269363977      374.2115964015     1  0.99281202E+10
     -359.7269345886      376.7653584297     1  0.98222911E+10
     -359.7269329845      380.5099023516     1  0.98638503E+10
     -359.7269200198      380.6723101053     1  0.94489393E+10
     -359.7269060156      366.6667038024     2  0.94819105E+10
     -359.7269039879      370.7471663705     1  0.97828857E+10
     -359.7268954506      374.9318553467     1  0.98851883E+10
     -359.7268926662      375.0866400455     1  0.97344404E+10
     -359.7268898392      367.4931971158     1  0.10029383E+11
     -359.7268866908      380.3067919763     1  0.96081091E+10
     -359.7268681917      379.5018494361     1  0.96026057E+10
     -359.7268497265      370.7770340966     1  0.96455891E+10
     -359.7268465346      367.7404400201     1  0.96322929E+10
     -359.7268102734      379.3155649083     1  0.96365934E+10
     -359.7267840987      371.9063100516     1  0.98670966E+10
     -359.7267758518      379.7475121793     1  0.97667242E+10
     -359.7267715797      372.1388622594     1  0.95488362E+10
     -359.7267584212      376.9800642885     1  0.97855541E+10
     -359.7267495078      373.0170667862     1  0.96270300E+10
     -359.7267441714      379.4822313566     1  0.10021190E+11
     -359.7267168006      378.6405269979     1  0.95269344E+10
     -359.7267108944      378.5318894420     1  0.94795595E+10
     -359.7267078173      376.4718000364     1  0.99254866E+10
     -359.7267051592      379.3800638216     1  0.93878994E+10
     -359.7266779104      372.8303078753     1  0.10340112E+11
     -359.7266744146      380.8867750768     1  0.10237349E+11
     -359.7266704981      376.5095622500     1  0.98632031E+10
     -359.7266680397      368.8378362112     1  0.96714040E+10
     -359.7265688277      379.4792245794     1  0.96754622E+10
     -359.7265378640      372.4948628504     1  0.10045775E+11
     -359.7265266807      378.7640798892     1  0.95885768E+10
     -359.7265226009      381.9044950011     1  0.91680671E+10
     -359.7265134749      370.4788046688     1  0.95798614E+10
     -359.7265038680      369.0392774919     1  0.98385437E+10
     -359.7265004212      373.1741863300     1  0.97720764E+10
     -359.7264953202      369.0265349146     1  0.97664912E+10
     -359.7264872787      380.1376297397     1  0.10183410E+11
     -359.7264659974      379.1334894106     1  0.97264577E+10
     -359.7264386900      370.1344257866     1  0.10283995E+11
     -359.7264367174      381.7538370968     1  0.88868804E+10
     -359.7264138592      370.7979162041     1  0.99877286E+10
     -359.7264097400      372.2274865651     1  0.99496747E+10
     -359.7263940683      378.1546889714     1  0.94576791E+10
     -359.7263757882      375.5875003999     1  0.95253776E+10
     -359.7263616933      374.2850910382     1  0.96261575E+10
     -359.7263552966      368.4502889867     1  0.95976340E+10
     -359.7263510176      373.9016970672     1  0.99479563E+10
     -359.7263267377      375.3267853452     1  0.97600579E+10
     -359.7262825654      375.0117674342     1  0.97674465E+10
     -359.7262626895      373.3271870446     1  0.96538796E+10
     -359.7262500696      375.8440923884     1  0.90448573E+10
     -359.7262450379      375.8036862378     1  0.95547527E+10
     -359.7262241638      374.2160214141     1  0.97060751E+10
     -359.7262203205      367.0193272416     1  0.91926002E+10
     -359.7261913418      373.8012245202     1  0.97967782E+10
     -359.7261846731      375.6163812994     1  0.92614788E+10
     -359.7261448785      380.1363212400     1  0.96789592E+10
     -359.7261100330      375.0416566588     1  0.10226007E+11
     -359.7261029323      377.0272666951     1  0.10239138E+11
     -359.7260998114      374.8131421844     1  0.99975639E+10
     -359.7260856469      371.5437800619     1  0.98984151E+10
     -359.7260534770      377.2206470505     1  0.99281472E+10
     -359.7260438266      376.2208108206     1  0.10214064E+11
     -359.7260283229      378.5298943582     1  0.10034434E+11
     -359.7259991560      375.2843202232     1  0.99280378E+10
     -359.7259908147      371.0114534684     1  0.97293242E+10
     -359.7259886765      380.2528857067     1  0.10076988E+11
     -359.7259710578      374.0132054537     1  0.99392151E+10
     -359.7259371865      378.5338083174     1  0.95846250E+10
     -359.7259236184      380.6244927748     1  0.99191466E+10
     -359.7258880511      379.4118377930     1  0.10178423E+11
     -359.7258863382      368.7980683550     1  0.91934015E+10
     -359.7258529583      379.4026473057     1  0.94176247E+10
     -359.7258433218      377.5099111448     1  0.95303369E+10
     -359.7258299362      380.6135829861     1  0.96567597E+10
     -359.7258169424      368.3656981715     1  0.97048747E+10
     -359.7257924336      372.0693047785     1  0.10075061E+11
     -359.7257856635      370.5974684115     1  0.96278338E+10
     -359.7257671624      373.8813820482     1  0.89948793E+10
     -359.7257426780      370.8653860770     1  0.99477798E+10
     -359.7257021023      376.0275054858     1  0.98851261E+10
     -359.7256999385      377.6281151923     1  0.99897740E+10
     -359.7256855232      376.4235313948     1  0.98116942E+10
     -359.7256615552      375.9067855542     1  0.10082094E+11
     -359.7256523202      370.6882872860     1  0.96564997E+10
     -359.7256470724      377.5649450946     1  0.97365969E+10
     -359.7256418001      379.2147930562     1  0.99537435E+10
     -359.7256220404      378.4922238294     1  0.95573520E+10
     -359.7256112664      379.5162559145     1  0.10024220E+11
     -359.7256044035      370.8716827982     1  0.98253833E+10
     -359.7255882275      378.5830333274     1  0.95900747E+10
     -359.7255785040      376.6175811908     1  0.98183205E+10
     -359.7255634313      370.6873386558     1  0.97791093E+10
     -359.7255472278      370.2168873234     1  0.98615432E+10
     -359.7255372752      367.9004285101     1  0.96119092E+10
     -359.7255011031      381.0504558684     1  0.98667484E+10
     -359.7254803235      372.5104504470     1  0.97156176E+10
     -359.7254693175      367.4170874765     1  0.97139787E+10
     -359.7254527052      379.1976468951     1  0.93280051E+10
     -359.7254330411      380.9626731978     1  0.97738847E+10
     -359.7254273151      370.3457447550     1  0.97708572E+10
     -359.7254001011      380.8063127956     1  0.99043678E+10
     -359.7253930885      373.2753484607     1  0.96433961E+10
     -359.7253703128      373.9242893056     1  0.97112262E+10
     -359.7253612356      375.3043576071     1  0.94553964E+10
     -359.7253518935      378.2282495990     1  0.98653130E+10
     -359.7253183660      378.6245715364     1  0.93666787E+10
     -359.7252943552      374.7027530587     1  0.96498049E+10
     -359.7252719843      374.5123712013     1  0.10381866E+11
     -359.7252388546      374.6799230451     1  0.91560721E+10
     -359.7251966164      372.5422452596     1  0.97052137E+10
     -359.7251827690      373.6781172843     1  0.96684773E+10
     -359.7251697746      374.9153476020     1  0.98667869E+10
     -359.7251674440      370.6873051949     1  0.98362681E+10
     -359.7251226312      372.4435473949     1  0.99651960E+10
     -359.7251061429      375.6078373567     1  0.94645115E+10
     -359.7250860334      377.5240161952     1  0.98002416E+10
     -359.7250845985      374.7829838510     1  0.91330264E+10
     -359.7250740943      382.1878432166     1  0.94365727E+10
     -359.7250729290      367.9706814439     1  0.97057381E+10
     -359.7250236594      379.7912348587     1  0.96635885E+10
     -359.7250187346      375.3808640787     1  0.98616457E+10
     -359.7250141524      371.7689311438     1  0.98643435E+10
     -359.7249671074      378.8963224583     1  0.98829685E+10
     -359.7249550366      372.7193955364     1  0.98112689E+10
     -359.7249455292      378.9543061015     1  0.95707760E+10
     -359.7249291214      369.1398505127     1  0.96909977E+10
     -359.7249097170      379.3230902247     1  0.98951432E+10
     -359.7249042178      380.7334518091     1  0.98333886E+10
     -359.7248961418      378.6198132411     1  0.96027463E+10
     -359.7248737749      377.5226930386     1  0.97584261E+10
     -359.7248666497      380.2052393226     1  0.99205642E+10
     -359.7248478410      373.4071759147     1  0.10148929E+11
     -359.7248419026      373.2284999695     1  0.96552767E+10
     -359.7248338012      377.9383931715     1  0.99002088E+10
     -359.7248144809      368.0666283932     1  0.95651772E+10
     -359.7248047234      368.6724560049     1  0.95494541E+10
     -359.7247914629      375.2924111227     1  0.96821996E+10
     -359.7247895468      375.1935647825     1  0.96905974E+10
     -359.7247443331      371.5431697835     1  0.97826900E+10
     -359.7247412492      376.0149811165     1  0.10135968E+11
     -359.7247350268      378.2786242646     1  0.98472927E+10
     -359.7246515511      368.4878647470     1  0.98985558E+10
     -359.7246318242      373.7226542981     1  0.96635294E+10
     -359.7245843245      366.0554152844     1  0.94767221E+10
     -359.7245530856      376.4414401319     1  0.99471195E+10
     -359.7245192417      373.0281901566     1  0.99303046E+10
     -359.7245047841      376.0283294586     1  0.97897052E+10
     -359.7244926115      377.9535695852     1  0.98598092E+10
     -359.7244748695      379.8566874358     1  0.97358256E+10
     -359.7244695358      372.6297119683     1  0.97061783E+10
     -359.7244552152      374.1961205921     1  0.95521940E+10
     -359.7244535350      373.3162580937     1  0.93639070E+10
     -359.7244121090      377.7835308621     1  0.10312078E+11
     -359.7243893647      371.9367264033     1  0.95950749E+10
     -359.7243670225      373.0393360467     1  0.98613621E+10
     -359.7243586022      371.0241260435     1  0.97032808E+10
     -359.7243553458      372.0727016224     1  0.96662319E+10
     -359.7243539938      373.7228114337     1  0.10016326E+11
     -359.7243519426      371.4526576242     1  0.99699780E+10
     -359.7243247198      369.7416665412     1  0.95709495E+10
     -359.7243020870      368.2338716500     1  0.95563806E+10
     -359.7242552989      382.8502610869     1  0.94799801E+10
     -359.7242219521      378.4215995230     1  0.98952800E+10
     -359.7242125668      377.1076382139     1  0.99374449E+10
     -359.7241870918      373.0719283802     1  0.96734522E+10
     -359.7241829084      378.1887655463     1  0.94053859E+10
     -359.7241791002      373.4947754127     1  0.96503285E+10
     -359.7241377541      367.6085498105     1  0.10223750E+11
     -359.7241215776      363.6397882249     1  0.96544885E+10
     -359.7240750947      364.6342253622     1  0.93628372E+10
     -359.7240712386      368.8204759382     1  0.96147838E+10
     -359.7240584862      375.2345609633     1  0.97024124E+10
     -359.7240524621      377.3146184925     1  0.96823158E+10
     -359.7240409451      373.0655506785     1  0.96251164E+10
     -359.7240102935      369.9725761953     1  0.98825548E+10
     -359.7239935281      380.5113670384     1  0.98709747E+10
     -359.7239778601      373.4045713549     1  0.96879676E+10
     -359.7239374202      378.4788864365     1  0.98428441E+10
     -359.7239288015      380.8105734074     1  0.95684342E+10
     -359.7239249591      372.6637208926     1  0.96040795E+10
     -359.7239091324      374.3537167325     1  0.96643093E+10
     -359.7238873935      380.7105260702     1  0.99593666E+10
     -359.7238811515      378.8781108004     1  0.97714772E+10
     -359.7238755585      369.4822441648     1  0.99607946E+10
     -359.7238437247      378.2405554647     1  0.99638868E+10
     -359.7238290021      378.1160293892     1  0.98491728E+10
     -359.7238141220      380.4839179458     1  0.99780259E+10
     -359.7238071052      380.1272361480     1  0.96019286E+10
     -359.7238050778      365.6183194068     1  0.95067794E+10
     -359.7237958775      374.5313510341     1  0.94562799E+10
     -359.7237582022      367.7951452926     1  0.99746033E+10
     -359.7237413957      377.5716290285     1  0.98716636E+10
     -359.7237369014      377.1025768988     1  0.96045850E+10
     -359.7237174514      379.0473515347     1  0.10296386E+11
     -359.7236862744      375.2066120363     1  0.99658769E+10
     -359.7236812261      370.1691046592     1  0.99381912E+10
     -359.7236537831      380.4073691651     1  0.10006941E+11
     -359.7236465003      368.2271083713     1  0.96650862E+10
     -359.7236452740      379.8690475695     1  0.96703652E+10
     -359.7236409719      367.0055919624     1  0.96576162E+10
     -359.7236333390      373.1804690597     1  0.99335936E+10
     -359.7236296343      373.0647901380     1  0.95906092E+10
     -359.7236152011      383.3972512002     1  0.92480554E+10
     -359.7235587624      364.6735798757     1  0.95727801E+10
     -359.7235573001      378.8483464870     1  0.88806483E+10
     -359.7235410958      378.2387452379     1  0.99656366E+10
     -359.7235311971      373.5131269683     1  0.98200919E+10
     -359.7235256483      381.0176439959     1  0.94631849E+10
     -359.7235089301      373.3496923680     1  0.96377365E+10
     -359.7235042660      366.5153395830     1  0.10080853E+11
     -359.7234527175      379.0989963738     1  0.97520507E+10
     -359.7234474114      379.2994394318     1  0.98764674E+10
     -359.7234379941      375.2885155121     1  0.10211791E+11
     -359.7234245803      371.7059359510     1  0.96114194E+10
     -359.7234042020      376.3385074059     1  0.98602683E+10
     -359.7233746335      367.5216268889     1  0.96201654E+10
     -359.7233665517      375.4629022216     1  0.96500070E+10
     -359.7233342738      380.4966778703     1  0.98052676E+10
     -359.7233213142      376.6671636601     1  0.98989933E+10
     -359.7233082739      381.2709255757     1  0.95574089E+10
     -359.7233064441      365.9512951488     1  0.96139431E+10
     -359.7232909701      382.5771005572     1  0.95012577E+10
     -359.7232882471      374.6450946779     1  0.99167491E+10
     -359.7232772760      383.4504548062     1  0.93980465E+10
     -359.7232584589      376.0375103885     1  0.98270269E+10
     -359.7232523554      373.7573322191     1  0.99360146E+10
     -359.7232271561      368.0937894281     1  0.97341813E+10
     -359.7232196334      378.1369541756     1  0.97895741E+10
     -359.7231986775      379.9847559095     1  0.10093812E+11
     -359.7231891306      380.3950124878     1  0.99887942E+10
     -359.7231875293      380.1470265154     1  0.10086013E+11
     -359.7231748509      372.8812288187     1  0.97248484E+10
     -359.7231674962      366.8999567825     1  0.93469214E+10
     -359.7231607114      371.8103740140     1  0.98407832E+10
     -359.7231273420      377.3688638611     1  0.96396590E+10
     -359.7230633419      369.4660089288     1  0.98581777E+10
     -359.7230442458      380.5639576661     1  0.99122856E+10
     -359.7230370868      368.7436248101     1  0.98369653E+10
     -359.7230287449      376.8983199832     1  0.98369610E+10
     -359.7230224121      371.8516249361     1  0.93844344E+10
     -359.7230024506      378.7492925311     1  0.95186957E+10
     -359.7229847829      376.1813923070     1  0.96334306E+10
     -359.7229818864      377.9642851465     1  0.93431976E+10
     -359.7229470086      370.6161756044     1  0.98475898E+10
     -359.7229434858      372.6703276518     1  0.96673479E+10
     -359.7229146213      378.1092070756     1  0.99083820E+10
     -359.7229092107      379.5108196517     1  0.95112694E+10
     -359.7228940206      380.3652260385     1  0.99111309E+10
     -359.7228852181      372.8220334289     1  0.96424317E+10
     -359.7228772548      380.2004032888     1  0.10110552E+11
     -359.7228761192      371.3673919689     1  0.98313145E+10
     -359.7228603189      379.2331514178     1  0.99411183E+10
     -359.7228542317      380.4461122920     1  0.98759662E+10
     -359.7228498433      382.6716931526     1  0.10244330E+11
     -359.7228440386      372.7926098862     1  0.10075618E+11
     -359.7228304794      371.7487125478     1  0.10321930E+11
     -359.7228263377      380.8114011526     1  0.99343270E+10
     -359.7228145735      373.7948231563     1  0.10124051E+11
     -359.7227920027      371.7785405507     1  0.96313683E+10
     -359.7227888504      376.7017963136     1  0.10090793E+11
     -359.7227651551      378.7738440298     1  0.96867244E+10
     -359.7227501017      380.5826377256     1  0.98565734E+10
     -359.7227485505      380.9264955408     1  0.91552362E+10
     -359.7227040723      370.1412977572     1  0.96693036E+10
     -359.7226765454      373.5080112619     1  0.96486008E+10
     -359.7226526700      367.1863649229     1  0.97491920E+10
     -359.7226469284      377.7375985950     1  0.94747308E+10
     -359.7226285198      377.7326676398     1  0.10242867E+11
     -359.7225219264      379.8968835246     1  0.97929991E+10
     -359.7224865014      378.2249489435     1  0.98102405E+10
     -359.7224573732      369.8118187500     1  0.92155503E+10
     -359.7223867997      370.0954204436     1  0.98726395E+10
     -359.7223678662      383.0183490518     1  0.96501141E+10
     -359.7223642020      367.7221558280     1  0.96057183E+10
     -359.7223571926      372.6028574582     1  0.94650117E+10
     -359.7223495844      372.0512837024     1  0.91120846E+10
     -359.7223458652      372.1623338896     1  0.96815742E+10
     -359.7223234394      371.7243233896     1  0.95359493E+10
     -359.7223061374      362.5504452068     1  0.94575388E+10
     -359.7222973351      371.9951047374     1  0.98028121E+10
     -359.7222547396      380.7163396542     1  0.98703374E+10
     -359.7222383273      373.3330886499     1  0.96100095E+10
     -359.7222369364      372.6140635090     1  0.96556925E+10
     -359.7221941782      379.9608936036     1  0.96658561E+10
     -359.7221712361      379.0586005498     1  0.98846277E+10
     -359.7221648299      367.4482131724     1  0.97255785E+10
     -359.7221599705      376.6163777726     1  0.97139442E+10
     -359.7221439030      377.9372079155     1  0.97291486E+10
     -359.7221217896      370.9635388851     1  0.96483552E+10
     -359.7220736460      367.3880012915     1  0.94708082E+10
     -359.7220622087      377.6723689480     1  0.99554539E+10
     -359.7220543749      377.7329003798     1  0.98299867E+10
     -359.7220297099      382.1151925500     1  0.94085448E+10
     -359.7220243523      380.7492972678     1  0.98524366E+10
     -359.7219909879      372.9027589871     1  0.10344602E+11
     -359.7219713613      370.3758983691     1  0.96679432E+10
     -359.7219672206      379.6878934347     1  0.99516729E+10
     -359.7219127887      372.4777516176     1  0.98761425E+10
     -359.7219051984      380.0351059489     1  0.96384822E+10
     -359.7219040303      380.2025017362     1  0.97914545E+10
     -359.7218904524      368.7191559252     1  0.98227489E+10
     -359.7218450347      369.6456455437     1  0.95299155E+10
     -359.7218292720      382.8484607564     1  0.95864169E+10
     -359.7218258982      372.3079501097     1  0.97955128E+10
     -359.7218190713      374.1805244968     1  0.92039391E+10
     -359.7218086423      373.4382382401     1  0.98404955E+10
     -359.7217779742      374.7102868267     1  0.91493695E+10
     -359.7217624152      378.9053571486     1  0.93540502E+10
     -359.7217303087      369.1000663572     1  0.97830894E+10
     -359.7217269061      378.9449573709     1  0.94778851E+10
     -359.7217166212      373.6161578282     1  0.94016280E+10
     -359.7216739913      374.1703115874     1  0.91854833E+10
     -359.7216654804      374.1095283230     1  0.96940847E+10
     -359.7216632735      382.8418240134     1  0.94569552E+10
     -359.7216552158      374.8993238828     1  0.94675185E+10
     -359.7216480312      378.1325150605     1  0.10407155E+11
     -359.7216328323      366.6618515877     1  0.92302325E+10
     -359.7216311719      380.6855035890     1  0.98427492E+10
     -359.7216121169      373.3217187628     1  0.95078463E+10
     -359.7216073406      379.9249267285     1  0.94511880E+10
     -359.7216057584      379.7121048035     1  0.96206834E+10
     -359.7215795006      376.4208446553     1  0.96568074E+10
     -359.7215779407      377.7424946478     1  0.99159658E+10
     -359.7215734251      374.2408272998     1  0.97574619E+10
     -359.7215572054      378.9766498256     1  0.94963290E+10
     -359.7215363104      370.8998291561     1  0.96005024E+10
     -359.7215235096      379.4098011880     1  0.96586534E+10
     -359.7214511022      370.0600230111     1  0.97832600E+10
     -359.7214483459      374.4893237788     1  0.91862935E+10
     -359.7213948892      379.8895340931     1  0.94363961E+10
     -359.7213933269      366.3206876331     1  0.95175566E+10
     -359.7213823169      372.8586326846     1  0.91406354E+10
     -359.7213248048      370.2128242041     1  0.97494706E+10
     -359.7213116705      373.0317743997     1  0.96640445E+10
     -359.7212964397      378.0933053388     1  0.97429487E+10
     -359.7212778318      375.3863312270     1  0.99816280E+10
     -359.7212710150      369.7576022018     1  0.97283139E+10
     -359.7212673656      377.6619882583     1  0.98293713E+10
     -359.7212298545      373.0637799391     1  0.95723724E+10
     -359.7212130026      377.7514164560     1  0.98477649E+10
     -359.7212007213      379.0098926583     1  0.97788369E+10
     -359.7211874209      377.7485275608     1  0.10353195E+11
     -359.7211803241      374.9873429490     1  0.10026150E+11
     -359.7211763124      378.8745462338     1  0.93789795E+10
     -359.7211624222      369.1892863662     1  0.91257243E+10
     -359.7211591470      370.1190385108     1  0.96085742E+10
     -359.7211258407      376.0005626008     1  0.96051004E+10
     -359.7211172215      375.8093872407     1  0.96831191E+10
     -359.7210764418      366.7501605529     1  0.96601029E+10
     -359.7210710920      370.8764191231     1  0.94981883E+10
     -359.7210392299      380.6452075839     1  0.99786503E+10
     -359.7210239403      368.9111788337     1  0.96617851E+10
     -359.7209995895      380.2273666815     1  0.98421588E+10
     -359.7209797610      368.6357043276     1  0.91957041E+10
     -359.7209651889      366.9792141565     1  0.96358453E+10
     -359.7209536184      370.9106926874     1  0.96474971E+10
     -359.7209440701      378.5105145286     1  0.10152426E+11
     -359.7209364181      375.1883027437     1  0.95849076E+10
     -359.7209314959      370.9823847138     1  0.95772787E+10
     -359.7209294759      376.3865646089     1  0.97675425E+10
     -359.7209163962      369.2236924782     1  0.96268808E+10
     -359.7209073517      378.6267927786     1  0.98249081E+10
     -359.7208971022      376.5291861408     1  0.99671452E+10
     -359.7208869108      369.7567981741     1  0.97552490E+10
     -359.7208699901      375.1258644296     1  0.93091038E+10
     -359.7208229544      379.7642269142     1  0.96009777E+10
     -359.7208212864      378.2339936275     1  0.98112994E+10
     -359.7207839390      379.0303148845     1  0.95414463E+10
     -359.7207824648      372.1585642815     1  0.10301138E+11
     -359.7207785919      375.0136773659     1  0.90737679E+10
     -359.7207606269      368.1482864903     1  0.93672585E+10
     -359.7207591419      379.7767851880     1  0.98906427E+10
     -359.7206985772      378.9912262928     1  0.95861725E+10
     -359.7206908529      374.3331404595     1  0.97172499E+10
     -359.7206634408      377.5060731549     1  0.94949987E+10
     -359.7206569282      377.6304129707     1  0.98226857E+10
     -359.7206523931      378.3116434399     1  0.99332479E+10
     -359.7206475659      377.7911367454     1  0.10314149E+11
     -359.7206348758      372.5245861350     1  0.94573385E+10
     -359.7206274482      380.0180540862     1  0.98295169E+10
     -359.7205735900      381.9319419353     1  0.94249996E+10
     -359.7205634353      372.2633241401     1  0.96749169E+10
     -359.7205547360      372.6210296978     1  0.99812566E+10
     -359.7205413668      380.0212023787     1  0.98655074E+10
     -359.7205346382      370.8247837107     1  0.95060508E+10
     -359.7205314922      369.3505572223     1  0.95941094E+10
     -359.7205241558      377.0757930991     1  0.10075622E+11
     -359.7205153538      362.6481139012     1  0.94669280E+10
     -359.7204673593      374.7328625220     1  0.99059279E+10
     -359.7204337592      379.1451946805     1  0.97662675E+10
     -359.7203960029      373.6163787868     1  0.99392587E+10
     -359.7203883265      375.6559756424     1  0.96236852E+10
     -359.7203743748      380.3341077908     1  0.99708010E+10
     -359.7203459630      377.4793475364     1  0.98696690E+10
     -359.7203286351      382.9123542736     1  0.96600729E+10
     -359.7202949948      367.7547846057     1  0.96648642E+10
     -359.7202927183      376.8837773408     1  0.96867297E+10
     -359.7202823208      375.4158848339     1  0.99738041E+10
     -359.7202470410      368.1527409132     1  0.96587174E+10
     -359.7202459969      380.1616934464     1  0.10162950E+11
     -359.7202382708      367.2917053105     1  0.96503421E+10
     -359.7202059246      378.1253960123     1  0.96521912E+10
     -359.7201854827      379.9613477051     1  0.98543455E+10
     -359.7201617465      371.7010004281     1  0.99470347E+10
     -359.7201551595      372.0088076431     1  0.10221945E+11
     -359.7201381368      371.4087263299     1  0.99174470E+10
     -359.7201253795      372.0238224588     1  0.97741146E+10
     -359.7201054173      372.2740279852     1  0.98496007E+10
     -359.7200931974      369.8170070490     1  0.92201951E+10
     -359.7200306037      375.5356264738     1  0.98733772E+10
     -359.7200253118      369.9450564699     1  0.97351639E+10
     -359.7199959388      379.0071930344     1  0.93811273E+10
     -359.7199872723      376.0980439924     1  0.97534130E+10
     -359.7199641619      367.8416038791     1  0.97016892E+10
     -359.7199604096      370.9046629130     1  0.97182123E+10
     -359.7199582261      379.2410961388     1  0.91112296E+10
     -359.7199559801      370.0124402467     1  0.96117835E+10
     -359.7199387748      374.2568037289     1  0.99418878E+10
     -359.7199151384      377.3569356989     1  0.10052066E+11
     -359.7198864753      365.5050839981     1  0.94994396E+10
     -359.7198793024      377.3415821848     1  0.10201758E+11
     -359.7198605117      369.2469273002     1  0.97567689E+10
     -359.7198368175      373.5671495141     1  0.98428010E+10
     -359.7198341264      367.3656794857     1  0.96825640E+10
     -359.7198095438      373.8944861289     1  0.97669127E+10
     -359.7197962537      380.1904887680     1  0.10315422E+11
     -359.7197823140      374.2297351256     1  0.10018413E+11
     -359.7197708323      378.5287642540     1  0.10300899E+11
     -359.7197575721      370.5109605697     1  0.96088940E+10
     -359.7197065879      373.4724421825     1  0.98336457E+10
     -359.7196962996      369.1236244690     1  0.97767492E+10
     -359.7196949837      379.5555528216     1  0.94734231E+10
     -359.7196677401      378.5230498975     1  0.99018445E+10
     -359.7196611654      379.1415156174     1  0.98389234E+10
     -359.7196495436      373.7485911414     1  0.99151486E+10
     -359.7196100744      372.8133104403     1  0.96591029E+10
     -359.7196017166      374.0843214267     1  0.10139915E+11
     -359.7195825116      371.5421076877     1  0.97673568E+10
     -359.7195544531      374.7208869692     1  0.96360093E+10
     -359.7195104113      377.6836544146     1  0.10259518E+11
     -359.7195088181      377.3351981136     1  0.99475627E+10
     -359.7194306783      370.7325991127     1  0.98594196E+10
     -359.7194126916      371.6718036873     1  0.98780258E+10
     -359.7193828924      377.7495504754     1  0.10485485E+11
     -359.7193558372      380.3980327320     1  0.98184762E+10
     -359.7193435630      380.9367367779     1  0.10232038E+11
     -359.7193356461      376.6050454567     1  0.92501327E+10
     -359.7193056677      382.1678897251     1  0.93096048E+10
     -359.7192912312      374.8991843664     1  0.93017850E+10
     -359.7192877989      373.3115669706     1  0.97382479E+10
     -359.7192381628      378.7314217177     1  0.99049317E+10
     -359.7192263992      382.1158680379     1  0.95956828E+10
     -359.7192169082      371.4498608939     1  0.95891607E+10
     -359.7191943986      374.1639723649     1  0.99665481E+10
     -359.7191478927      373.4116891050     1  0.96319253E+10
     -359.7191282486      379.4708483547     1  0.99295449E+10
     -359.7191206443      367.9310878176     1  0.96729303E+10
     -359.7191151464      365.0528134809     1  0.95048552E+10
     -359.7190915439      381.4926728781     1  0.95761645E+10
     -359.7190283410      374.9529653725     1  0.99673944E+10
     -359.7190226379      372.9492818085     1  0.91405796E+10
     -359.7190063619      375.0185086899     1  0.99272219E+10
     -359.7190047645      369.8682560889     1  0.97539596E+10
     -359.7189833139      380.8919784850     1  0.91409752E+10
     -359.7189772787      366.7505131081     1  0.96908476E+10
     -359.7189694224      378.8312135378     1  0.94430872E+10
     -359.7189528243      375.7951911161     1  0.92918330E+10
     -359.7189504188      379.3926338410     1  0.98597712E+10
     -359.7189405816      366.9091230459     1  0.97517787E+10
     -359.7189317438      379.4158847836     1  0.99680363E+10
     -359.7189266732      375.0043297259     1  0.90708765E+10
     -359.7189156538      382.0727201977     1  0.96166341E+10
     -359.7189107704      379.2469952176     1  0.96313161E+10
     -359.7189030920      370.4788137713     1  0.10240247E+11
     -359.7188358054      375.0252062974     1  0.99267961E+10
     -359.7188276130      378.8302051154     1  0.97418449E+10
     -359.7188047161      382.3044965941     1  0.10206473E+11
     -359.7187587395      370.1992091072     1  0.93729678E+10
     -359.7187225744      380.5582947158     1  0.96125441E+10
     -359.7187100129      377.6142741321     1  0.95196618E+10
     -359.7187025562      383.1094194047     1  0.94043934E+10
     -359.7186873041      377.8219616596     1  0.94091427E+10
     -359.7186811337      375.3964390551     1  0.10147330E+11
     -359.7186671017      376.4420841366     1  0.98827938E+10
     -359.7186627956      371.0284851374     1  0.96131167E+10
     -359.7186502633      379.6915409447     1  0.10046345E+11
     -359.7186473184      374.4876773280     1  0.97029881E+10
     -359.7186416151      373.2227587473     1  0.96095976E+10
     -359.7186294732      376.8747342777     1  0.98226555E+10
     -359.7186040288      370.8830989844     1  0.94981606E+10
     -359.7185835729      372.1455681245     1  0.10067068E+11
     -359.7185823290      377.2661209889     1  0.10004038E+11
     -359.7185602669      370.7733807771     1  0.96580493E+10
     -359.7185467181      375.0369018840     1  0.93336048E+10
     -359.7185260607      381.5775009771     1  0.95576205E+10
     -359.7184975158      379.9161733957     1  0.10094371E+11
     -359.7184931081      381.7537552396     1  0.94401972E+10
     -359.7184687943      378.7367667778     1  0.98298940E+10
     -359.7184339671      380.2721650012     1  0.99556329E+10
     -359.7184147617      377.7848560494     1  0.10069970E+11
     -359.7184096778      374.1879433138     1  0.99573374E+10
     -359.7183991149      375.7798782186     1  0.10058047E+11
     -359.7183905891      375.2465170582     1  0.93277220E+10
     -359.7183845732      377.8913596077     1  0.10024572E+11
     -359.7183775363      368.7966588071     1  0.97116671E+10
     -359.7183563680      377.7410770479     1  0.99767001E+10
     -359.7183549482      369.2424100629     1  0.95863182E+10
     -359.7183203580      380.4836498835     1  0.98555333E+10
     -359.7183049780      372.1131245791     1  0.98308738E+10
     -359.7183027955      369.9400749026     1  0.98690589E+10
     -359.7182999481      374.9757939166     1  0.91697235E+10
     -359.7182852550      371.4102370010     1  0.97916393E+10
     -359.7182582329      372.7492590223     1  0.99393724E+10
     -359.7182283896      373.5619864756     1  0.95461128E+10
     -359.7182083534      380.6639866108     1  0.98199170E+10
     -359.7181621954      372.5724901095     1  0.97564421E+10
     -359.7181586150      373.7931092988     1  0.97720613E+10
     -359.7181251278      368.3358977947     1  0.99567501E+10
     -359.7181239862      374.0396597177     1  0.10250012E+11
     -359.7181224015      377.8612622711     1  0.96098557E+10
     -359.7181196916      370.4793100480     1  0.97853204E+10
     -359.7181184245      380.8904566380     1  0.10232156E+11
     -359.7181032250      369.4235696824     1  0.91076427E+10
     -359.7181002867      371.6047658557     1  0.96668152E+10
     -359.7180892488      376.8768231163     1  0.94969246E+10
     -359.7180713287      381.0531352369     1  0.98217952E+10
     -359.7180572210      377.8189269746     1  0.10447190E+11
     -359.7180067272      367.1358686092     1  0.99097160E+10
     -359.7179930876      378.8988253595     1  0.96807254E+10
     -359.7179834435      368.0258363769     1  0.91355625E+10
     -359.7179536086      380.5547006448     1  0.97964952E+10
     -359.7179469137      376.3309938204     1  0.10235384E+11
     -359.7179417840      373.6797447012     1  0.95917012E+10
     -359.7179334088      379.0112742522     1  0.93090424E+10
     -359.7179313687      376.9048208846     1  0.94789573E+10
     -359.7179118671      374.1159429579     1  0.96326619E+10
     -359.7179090276      378.8649733352     1  0.98555612E+10
     -359.7179065926      368.5565371839     1  0.95796208E+10
     -359.7179019401      368.4893285821     1  0.91146094E+10
[truncated: 2,013,355 more chars]
