# Supplementary material for: Structure, thermodynamics, and rearrangement mechanisms in gold clusters—insights from the energy landscapes framework
Source: Nanoscale. 2017 Dec 15;10(4):2004–16. doi: 10.1039/c7nr07123j (PMC5901115; doi:10.1039/c7nr07123j)
Supplement: Supplementary file 1 [file NR-010-C7NR07123J-s001.zip › minima/100_Au/min.data.dec]

     -360.2108104107      383.9232114801     1  0.87467590E+10
     -360.1527034618      383.6916136579     2  0.88862348E+10
     -360.1458237918      383.7831130938     1  0.98089310E+10
     -360.1411304903      383.6217788132     1  0.88628575E+10
     -360.1406406857      383.6230274238     1  0.88629244E+10
     -360.1405670369      383.5552532105     1  0.88719115E+10
     -360.1374417357      383.5699153918     1  0.88754408E+10
     -360.1215316610      383.8209835242     1  0.97022754E+10
     -360.1174922330      384.1180841195     1  0.94917018E+10
     -360.1128948077      383.7323042112     1  0.96585143E+10
     -360.1105463266      383.7158448715     1  0.96808655E+10
     -360.0997029047      383.0828096724     2  0.10121878E+11
     -360.0990614835      383.5661987562     2  0.88168660E+10
     -360.0984957487      383.8672754690     1  0.97229859E+10
     -360.0938748682      383.7939440192     1  0.97781108E+10
     -360.0936332953      383.8406667590     1  0.96580675E+10
     -360.0930098106      383.3404401549     2  0.98006867E+10
     -360.0921252384      383.3840732047     2  0.97697712E+10
     -360.0920064189      383.5438376002     2  0.96544103E+10
     -360.0891218205      383.8592707490     1  0.97647754E+10
     -360.0885891802      383.5643348979     2  0.96658272E+10
     -360.0754390707      383.8416249251     1  0.96627373E+10
     -360.0753493922      383.8385204991     1  0.96611517E+10
     -360.0752287569      383.5404369037     1  0.96916253E+10
     -360.0732537258      383.5285274456     1  0.96057287E+10
     -360.0707709842      381.6045294666     2  0.93205875E+10
     -360.0694127023      382.3240305014     1  0.93401888E+10
     -360.0691813420      382.4043406873     1  0.93272777E+10
     -360.0679512974      383.7295982257     2  0.90101945E+10
     -360.0676977612      382.2285721454     1  0.94302909E+10
     -360.0669714643      383.4234277348     1  0.90271348E+10
     -360.0663508559      383.9321385821     1  0.96446889E+10
     -360.0654739128      383.8851576082     1  0.96259276E+10
     -360.0653172238      383.7544775603     1  0.90242141E+10
     -360.0642997769      381.4474121437     1  0.10067650E+11
     -360.0640524363      383.5182851589     1  0.96402991E+10
     -360.0630508239      382.7092997936     2  0.90159741E+10
     -360.0626600143      376.4761706777     1  0.97731719E+10
     -360.0617376627      383.6041256717     1  0.95683579E+10
     -360.0611598354      381.2593603479     1  0.99031837E+10
     -360.0611069260      382.4303843955     1  0.92926926E+10
     -360.0607562645      383.1588267724     1  0.90124855E+10
     -360.0603697052      382.7171960674     2  0.90143839E+10
     -360.0597644860      382.2485023845     1  0.93955600E+10
     -360.0596465477      382.3237857770     1  0.93822447E+10
     -360.0596301456      383.1894201024     1  0.89899708E+10
     -360.0584560221      383.2322239256     1  0.89866137E+10
     -360.0581278812      383.8325200634     1  0.96014914E+10
     -360.0543240098      383.1296185277     1  0.89669490E+10
     -360.0540405087      383.0789217481     1  0.89871434E+10
     -360.0539909616      383.7994642651     1  0.95501276E+10
     -360.0529177154      383.0013841199     2  0.87683693E+10
     -360.0527135545      383.0921719312     1  0.89803777E+10
     -360.0521572647      382.6705656228     2  0.90644301E+10
     -360.0518978900      383.1083445814     1  0.90125859E+10
     -360.0515962196      383.1218709142     1  0.89860105E+10
     -360.0515734111      383.0392954636     1  0.90508116E+10
     -360.0508608681      383.1285864911     1  0.90432238E+10
     -360.0505802455      383.1197622247     1  0.90121730E+10
     -360.0505046349      383.6094923498     2  0.96311298E+10
     -360.0496425020      383.1929704502     1  0.89654247E+10
     -360.0488053522      383.7338062790     1  0.96853361E+10
     -360.0486269841      383.7247056458     1  0.96637788E+10
     -360.0480921159      383.5502560412     1  0.91852489E+10
     -360.0474446766      383.3875417121     1  0.99962186E+10
     -360.0460056814      383.9039914194     1  0.97047541E+10
     -360.0451894436      383.2491766464     1  0.89740628E+10
     -360.0450075755      383.0080693387     4  0.97184112E+10
     -360.0449591569      383.0359047697     2  0.90431221E+10
     -360.0449254446      383.0835152425     1  0.89979738E+10
     -360.0439213109      383.0695840837     1  0.89964829E+10
     -360.0438375964      383.1029351816     1  0.89967084E+10
     -360.0429497520      383.0477026900     1  0.90103173E+10
     -360.0423197681      383.1100790130     1  0.89906448E+10
     -360.0419722278      383.0112386120     1  0.90067989E+10
     -360.0419284037      383.0793187100     1  0.89939203E+10
     -360.0418825399      383.7598087009     1  0.96847708E+10
     -360.0412422075      383.0956724970     1  0.89892494E+10
     -360.0406844436      383.8217276903     1  0.96101986E+10
     -360.0398877993      384.0622706849     1  0.96918641E+10
     -360.0395674157      383.1604467826     1  0.90061069E+10
     -360.0393133463      383.3443682091     1  0.98997123E+10
     -360.0390017035      383.9420433508     1  0.96475751E+10
     -360.0381506786      383.2270834303     1  0.89849625E+10
     -360.0379867832      383.1889973449     2  0.10163806E+11
     -360.0377614362      383.1574273889     1  0.90047390E+10
     -360.0375967334      383.7521292934     1  0.97101253E+10
     -360.0363010474      383.2097551306     1  0.89821696E+10
     -360.0360316977      383.0615053306     1  0.89705268E+10
     -360.0359908781      383.0028116033     1  0.89901648E+10
     -360.0357574232      383.2763843221     1  0.93847800E+10
     -360.0350486972      383.0171263129     1  0.89831461E+10
     -360.0345791423      384.4042984315     1  0.96747661E+10
     -360.0318686854      383.0550700733     1  0.93913600E+10
     -360.0316289070      383.2173405136     1  0.93841260E+10
     -360.0306265145      383.8166190974     1  0.95943469E+10
     -360.0298226934      382.3715529504     2  0.10535447E+11
     -360.0294450879      383.4275815021     2  0.95738406E+10
     -360.0278753911      382.8981608753     1  0.93368456E+10
     -360.0272903996      383.6858776061     1  0.96126542E+10
     -360.0270927495      382.8553316221     1  0.89898660E+10
     -360.0264450459      383.9904008982     1  0.95875579E+10
     -360.0264422222      383.9723854801     1  0.95884023E+10
     -360.0262504015      382.9940628368     1  0.89562543E+10
     -360.0262460833      382.5881388299     1  0.92060839E+10
     -360.0257889492      383.1353779053     1  0.93660527E+10
     -360.0256884159      383.1775183253     1  0.93907189E+10
     -360.0254995382      382.9993336624     1  0.89558319E+10
     -360.0241339127      383.0807716836     2  0.10036601E+11
     -360.0229588249      382.5713089787     1  0.92930648E+10
     -360.0229320379      383.5442699251     2  0.95047968E+10
     -360.0223767992      382.4951853340     1  0.92709436E+10
     -360.0223427788      382.4102089522     1  0.92989576E+10
     -360.0222676249      382.6507266544     1  0.92631851E+10
     -360.0221301616      383.0950889533     2  0.10073711E+11
     -360.0212743445      383.0820688260     1  0.88468339E+10
     -360.0209378751      383.0257815480     1  0.89850471E+10
     -360.0208176269      383.9635654075     1  0.95721874E+10
     -360.0207713510      383.0674063398     1  0.94662080E+10
     -360.0203913922      383.0736766909     2  0.88446557E+10
     -360.0203274819      383.0713495577     2  0.88449505E+10
     -360.0202198756      383.0708167500     1  0.88503737E+10
     -360.0195946565      383.9682771048     1  0.95825591E+10
     -360.0184263953      383.0902478328     1  0.88632230E+10
     -360.0184182716      382.4762437586     1  0.93568008E+10
     -360.0182992907      383.8193328295     1  0.95702915E+10
     -360.0173453712      383.0541816777     1  0.93906329E+10
     -360.0168626444      384.3779267117     1  0.94558387E+10
     -360.0156505155      383.6168380747     2  0.96954600E+10
     -360.0150239676      383.1221542405     2  0.96224325E+10
     -360.0142597464      383.8299957769     1  0.95771305E+10
     -360.0126633132      382.5496981514     1  0.92248420E+10
     -360.0125949482      383.8969787232     1  0.97958935E+10
     -360.0124311470      382.5653166873     1  0.92093925E+10
     -360.0124189606      382.5754975970     1  0.91621749E+10
     -360.0122883780      382.5812221957     1  0.92250317E+10
     -360.0121230466      382.5925725399     1  0.92094138E+10
     -360.0120857020      382.6045679429     1  0.91623620E+10
     -360.0120263366      382.9292821793     1  0.95802430E+10
     -360.0118417685      382.8774615931     1  0.93514279E+10
     -360.0081559797      383.8923704024     1  0.95338699E+10
     -360.0078596916      382.9175835588     1  0.89209953E+10
     -360.0076451865      383.5575721281     1  0.98610552E+10
     -360.0073455248      383.0080167170     1  0.97059264E+10
     -360.0071545450      383.0935703592     2  0.97047729E+10
     -360.0069577630      382.6841606315     1  0.89779213E+10
     -360.0060016126      382.4764542241     1  0.92039319E+10
     -360.0053672119      382.4777755589     1  0.92510272E+10
     -360.0053143424      382.5002544763     1  0.91886297E+10
     -360.0052810251      382.8468263008     1  0.89314739E+10
     -360.0050792649      383.2131493620     1  0.93337618E+10
     -360.0050526187      382.8640071027     1  0.89313203E+10
     -360.0050418938      382.7463088941     1  0.89567787E+10
     -360.0050141435      382.9921138022     1  0.96908831E+10
     -360.0047799930      382.5266528037     1  0.92002176E+10
     -360.0045314041      383.8685064362     1  0.95221509E+10
     -360.0043764634      382.8649437702     1  0.89309000E+10
     -360.0042717423      382.5464112852     1  0.91850753E+10
     -360.0040970476      382.8569787195     1  0.89306378E+10
     -360.0040214466      382.5214716465     1  0.92476549E+10
     -360.0029659524      383.1074722400     1  0.89218701E+10
     -360.0026005500      382.8972040717     1  0.89421701E+10
     -360.0018514998      383.0107594435     1  0.92496777E+10
     -360.0013078936      383.0575525563     1  0.92259236E+10
     -359.9998345662      382.9722633517     1  0.93704488E+10
     -359.9993474401      382.8371577098     1  0.89657197E+10
     -359.9992837054      382.9490747855     1  0.89400037E+10
     -359.9989020588      382.8170417400     1  0.93373635E+10
     -359.9987838177      382.8205299598     1  0.89463489E+10
     -359.9987396371      383.2239376920     1  0.91667963E+10
     -359.9985801930      382.7748967731     1  0.89486622E+10
     -359.9980393207      383.0233135827     1  0.92090673E+10
     -359.9978974384      382.8378447143     1  0.93338366E+10
     -359.9973046412      383.2089417964     1  0.97552233E+10
     -359.9967244993      383.5106910895     1  0.94724563E+10
     -359.9958677745      383.2369832405     2  0.96571798E+10
     -359.9956452291      383.1475514533     1  0.97174525E+10
     -359.9942982635      383.3809964771     1  0.97689529E+10
     -359.9941942080      383.8298932464     1  0.95607200E+10
     -359.9930590328      383.0014293062     1  0.89051312E+10
     -359.9927379853      383.0269474602     1  0.93549522E+10
     -359.9925216456      383.9309591697     1  0.95331990E+10
     -359.9923596445      383.0162978283     1  0.89071993E+10
     -359.9908211409      383.0393135168     1  0.89039722E+10
     -359.9907815112      383.3450330914     1  0.91377949E+10
     -359.9905181977      383.0269513416     1  0.89037291E+10
     -359.9903674837      382.3401363167     2  0.92284296E+10
     -359.9903529373      382.6165814901     2  0.99156124E+10
     -359.9903096774      382.4146888437     1  0.91454685E+10
     -359.9890965769      382.3891133750     1  0.91735151E+10
     -359.9889645584      382.4163356867     2  0.91989556E+10
     -359.9886832759      383.7654821550     1  0.94979641E+10
     -359.9882092460      383.1288711131     1  0.97368638E+10
     -359.9881717096      383.2259588198     1  0.97255356E+10
     -359.9881512653      381.2786582451     2  0.10275297E+11
     -359.9880400244      382.8052424242     1  0.94079068E+10
     -359.9876652387      383.0337929535     1  0.89127276E+10
     -359.9870335244      383.0253251735     1  0.89082371E+10
     -359.9869233863      381.2581974346     1  0.10239216E+11
     -359.9862650252      382.9212249508     1  0.89167453E+10
     -359.9858602073      383.1500587405     1  0.95383868E+10
     -359.9852308288      382.7715177372     1  0.93527251E+10
     -359.9850993010      383.3531835369     2  0.10538401E+11
     -359.9848370677      383.0094053637     1  0.95165539E+10
     -359.9844585359      382.2533347083     2  0.92922795E+10
     -359.9840345985      382.5714082882     2  0.91451856E+10
     -359.9834239358      383.3177492073     1  0.91224777E+10
     -359.9832365628      383.3309311545     1  0.91232257E+10
     -359.9829053917      382.7811054296     1  0.88913253E+10
     -359.9827819650      383.1728862742     1  0.97463136E+10
     -359.9820334697      382.9612340789     1  0.88088477E+10
     -359.9819298926      382.8400310752     1  0.91467451E+10
     -359.9818973049      382.9042939821     1  0.91262205E+10
     -359.9815227720      383.0797725885     1  0.95940624E+10
     -359.9810511481      382.3770994518     1  0.92572847E+10
     -359.9810419935      383.4027658788     1  0.94908620E+10
     -359.9810354518      383.3005207133     1  0.91067261E+10
     -359.9802629908      383.5923040091     1  0.96951656E+10
     -359.9802395530      383.0227658035     1  0.97018820E+10
     -359.9796093053      382.8453350906     1  0.88887122E+10
     -359.9794652524      382.4813548834     2  0.92096034E+10
     -359.9793665233      382.6223761699     2  0.94656316E+10
     -359.9789470052      382.3998045223     2  0.92375702E+10
     -359.9787194954      382.7274026854     1  0.10437649E+11
     -359.9787100116      382.7152535736     2  0.93203380E+10
     -359.9783234969      382.7475265453     2  0.99515595E+10
     -359.9781940183      383.3859062837     1  0.91051068E+10
     -359.9778366422      383.3723346597     1  0.91004744E+10
     -359.9776861537      382.1730477437     1  0.94338843E+10
     -359.9774124872      381.9624156722     1  0.94201221E+10
     -359.9769680254      383.3233421040     1  0.91353950E+10
     -359.9766525108      383.1115207110     2  0.97559755E+10
     -359.9765998485      382.9093325433     1  0.88768656E+10
     -359.9764949531      383.3317858180     1  0.91132718E+10
     -359.9764324313      382.8051641302     1  0.88929156E+10
     -359.9764147984      384.2153574703     1  0.92162783E+10
     -359.9763854470      382.9213675290     1  0.96035347E+10
     -359.9762196485      382.9169653276     1  0.88764237E+10
     -359.9761788463      383.4111407022     1  0.91090413E+10
     -359.9761623555      382.8316503574     1  0.90865955E+10
     -359.9761193022      381.8933668701     2  0.92366316E+10
     -359.9760813128      382.8304276559     1  0.90865740E+10
     -359.9760252081      383.4271610528     1  0.91097057E+10
     -359.9759966841      383.8260855727     2  0.93689478E+10
     -359.9759486830      383.2933422250     1  0.98359162E+10
     -359.9759124424      382.0257400851     1  0.95452069E+10
     -359.9758910809      383.1456523952     1  0.99525347E+10
     -359.9756265020      382.7514761249     1  0.91106382E+10
     -359.9752950428      383.0124624804     1  0.96926806E+10
     -359.9749254478      382.8419295930     1  0.88923141E+10
     -359.9748614635      382.8368308627     1  0.88930427E+10
     -359.9747871599      382.0434857537     1  0.95425351E+10
     -359.9746763335      382.8312567979     1  0.88916846E+10
     -359.9746658949      382.8390494258     1  0.88926802E+10
     -359.9746330989      382.8298533070     1  0.88916157E+10
     -359.9745132366      382.8986404750     1  0.88882163E+10
     -359.9744535865      382.8432954914     1  0.88925566E+10
     -359.9744066363      382.3965697010     1  0.96273452E+10
     -359.9742020266      382.8325610404     1  0.90755278E+10
     -359.9740178813      383.0736822523     1  0.97140648E+10
     -359.9738368393      382.8348928328     1  0.88901967E+10
     -359.9734115945      381.8193634911     1  0.95426516E+10
     -359.9733093718      382.7493835480     1  0.91143897E+10
     -359.9732098260      383.2692876188     1  0.98807005E+10
     -359.9731960335      382.8273491444     1  0.88923706E+10
     -359.9715984330      382.8378672650     1  0.90790685E+10
     -359.9715278845      383.2272669350     1  0.98404453E+10
     -359.9714098980      382.5864903271     1  0.90973136E+10
     -359.9712181259      382.8268727190     1  0.88742179E+10
     -359.9711145076      382.5785827448     1  0.90967263E+10
     -359.9709361751      383.7846833766     1  0.94913198E+10
     -359.9708938135      382.7896617267     1  0.88803751E+10
     -359.9706928461      382.7176127235     1  0.91288103E+10
     -359.9706061733      382.8277056595     1  0.88743108E+10
     -359.9703936897      381.9332189526     1  0.94219368E+10
     -359.9700470833      382.5586307551     1  0.91358127E+10
     -359.9694444897      382.8449466467     1  0.88930993E+10
     -359.9693154368      382.8408704380     1  0.88794932E+10
     -359.9693064606      383.2560811815     1  0.98377142E+10
     -359.9689520880      382.8922270593     1  0.88884296E+10
     -359.9688458846      376.1727177320     1  0.91827037E+10
     -359.9686970319      382.7159781444     1  0.91479579E+10
     -359.9686132883      381.8643571797     2  0.92093598E+10
     -359.9686091387      382.7878425060     1  0.91119478E+10
     -359.9682584686      380.4434828371     1  0.96251735E+10
     -359.9679093591      382.8847056666     1  0.88734110E+10
     -359.9679026239      382.8385983155     1  0.88776385E+10
     -359.9676162718      383.1076161835     1  0.97116850E+10
     -359.9673535050      382.8029861718     1  0.88960652E+10
     -359.9669921469      382.6613744285     1  0.91423994E+10
     -359.9669262931      382.8742628603     1  0.88913880E+10
     -359.9669103311      382.7785820555     1  0.88828470E+10
     -359.9667827017      383.1694858909     1  0.99565671E+10
     -359.9664410046      382.7160012507     1  0.91509693E+10
     -359.9664097895      382.7732677417     1  0.88961597E+10
     -359.9658375848      382.7965600416     1  0.91152182E+10
     -359.9657601907      383.7091278279     1  0.97943690E+10
     -359.9656766870      382.6823235485     1  0.91316633E+10
     -359.9656051539      382.7244544007     1  0.91398487E+10
     -359.9655987418      383.2433000141     2  0.98028425E+10
     -359.9655929992      382.7229131166     1  0.91401781E+10
     -359.9653583717      383.0951384196     1  0.97508561E+10
     -359.9651909879      382.8977360626     1  0.88773938E+10
     -359.9651157186      383.0405007738     1  0.95564224E+10
     -359.9647558425      383.0023165782     1  0.97097730E+10
     -359.9645370150      381.8259526345     1  0.95193587E+10
     -359.9642779146      382.8287146891     1  0.95687451E+10
     -359.9642287928      382.4748728945     1  0.10069160E+11
     -359.9642191461      383.7629520589     1  0.97518428E+10
     -359.9642030653      383.6639237178     1  0.98519951E+10
     -359.9640397706      381.8243063740     2  0.91661518E+10
     -359.9636857888      382.6594660423     1  0.91458266E+10
     -359.9631699062      382.4189480016     1  0.96497903E+10
     -359.9630149147      382.8998994757     1  0.94945612E+10
     -359.9627490480      383.2382668530     1  0.97469806E+10
     -359.9624687700      382.9004896351     1  0.97740618E+10
     -359.9623510856      383.5960581255     1  0.98054978E+10
     -359.9623335434      382.8084596723     1  0.88883160E+10
     -359.9623062139      381.9295963002     1  0.95618718E+10
     -359.9622112334      383.2555088651     1  0.10170022E+11
     -359.9621252761      382.9191153405     1  0.94177856E+10
     -359.9620006558      379.9190342252     1  0.96186479E+10
     -359.9618846092      382.8021747939     1  0.88867643E+10
     -359.9617067004      382.8130514249     1  0.88876625E+10
     -359.9615889473      382.6905117323     2  0.95637190E+10
     -359.9614676974      382.7487828883     1  0.95967241E+10
     -359.9613036356      382.8601142013     1  0.88871470E+10
     -359.9612290617      382.7698451664     1  0.91110063E+10
     -359.9610963635      382.8649174053     1  0.88863557E+10
     -359.9610406459      382.9915106373     1  0.98662482E+10
     -359.9609987357      382.7651384545     2  0.88913557E+10
     -359.9609912374      383.7484318867     1  0.95245284E+10
     -359.9609598943      382.8502151985     1  0.88863250E+10
     -359.9609281351      382.8242024246     1  0.88932475E+10
     -359.9607194585      381.8946667166     1  0.95554854E+10
     -359.9607052974      381.9822895926     1  0.10028286E+11
     -359.9606649636      383.5827040230     1  0.96693392E+10
     -359.9606463245      375.0994276264     1  0.90580243E+10
     -359.9604276663      382.8036063781     1  0.88873436E+10
     -359.9604078487      383.6674936132     1  0.98878331E+10
     -359.9602246079      382.9436908940     1  0.95772566E+10
     -359.9600059225      383.4733035684     1  0.95165746E+10
     -359.9599768762      382.4530674591     1  0.90968117E+10
     -359.9599489676      383.0794342939     1  0.97314103E+10
     -359.9599111340      382.4514813740     1  0.90971495E+10
     -359.9596549369      382.9888704224     1  0.97161110E+10
     -359.9594818769      382.8519279827     1  0.88842986E+10
     -359.9594281101      382.6812513073     1  0.91388000E+10
     -359.9594190550      383.0384668083     1  0.95078680E+10
     -359.9592433628      382.8605816453     1  0.88854437E+10
     -359.9591819497      382.8567843314     1  0.88841330E+10
     -359.9591796646      382.4580907118     1  0.90966062E+10
     -359.9589495824      382.4412964636     1  0.91344810E+10
     -359.9587160024      382.8727668561     1  0.88842382E+10
     -359.9586944375      382.8058794573     1  0.88769414E+10
     -359.9586471172      382.8026814781     1  0.88901567E+10
     -359.9585903955      383.2380905534     1  0.96898181E+10
     -359.9585262576      382.8241778991     1  0.88902819E+10
     -359.9583653568      382.8124803710     1  0.88765112E+10
     -359.9583166015      382.7998638666     1  0.88899345E+10
     -359.9582974481      382.7709192747     1  0.88829585E+10
     -359.9582197567      376.1170884363     1  0.92031612E+10
     -359.9580669074      382.7745605078     1  0.88955882E+10
     -359.9580568760      382.8743869361     1  0.88905222E+10
     -359.9580426327      382.8525290205     1  0.88825296E+10
     -359.9580366581      382.8634639872     2  0.88918369E+10
     -359.9580186406      382.8563608711     2  0.88766739E+10
     -359.9578850581      382.6324795984     2  0.96273570E+10
     -359.9576178217      383.2284941729     1  0.96900998E+10
     -359.9576043759      383.2894425942     1  0.95561974E+10
     -359.9575907197      382.7977370604     1  0.88887451E+10
     -359.9575291845      382.3187584181     1  0.92261686E+10
     -359.9574239082      382.8202741101     1  0.88819539E+10
     -359.9573210413      383.0922267346     1  0.99102490E+10
     -359.9568686911      382.8115168280     1  0.88945119E+10
     -359.9567220463      382.4577117413     1  0.91176068E+10
     -359.9565275133      382.7817068782     1  0.88800092E+10
     -359.9563897949      382.7909208743     1  0.88897406E+10
     -359.9560375246      383.2251943351     1  0.96735282E+10
     -359.9560033520      383.5985658870     1  0.98005011E+10
     -359.9557742385      383.1967631581     1  0.10185831E+11
     -359.9555429011      382.7487522889     1  0.88853944E+10
     -359.9553821424      383.5697754054     1  0.96344005E+10
     -359.9551249114      382.8177370506     1  0.88933377E+10
     -359.9549746091      382.8296954650     1  0.88798247E+10
     -359.9549409699      383.2127981477     1  0.96750642E+10
     -359.9546411718      382.3218340810     1  0.91960146E+10
     -359.9545502014      382.7673457326     1  0.88849469E+10
     -359.9544086809      383.0753664796     1  0.95585668E+10
     -359.9543556920      382.8663746508     2  0.88879488E+10
     -359.9541275419      383.0495776023     1  0.96111333E+10
     -359.9539771402      376.4952153773     1  0.88530691E+10
     -359.9538363657      383.3381291166     1  0.10061030E+11
     -359.9535885183      382.9646035950     1  0.94080046E+10
     -359.9534706764      382.3273265997     1  0.92245367E+10
     -359.9534135259      382.8968785959     1  0.96246381E+10
     -359.9532893289      382.7481869349     2  0.88958221E+10
     -359.9532434856      379.2300821943     1  0.96339230E+10
     -359.9529789948      382.8164534179     1  0.88845614E+10
     -359.9529093360      383.0525215710     1  0.97276745E+10
     -359.9528288187      382.2163743666     1  0.10042083E+11
     -359.9528214417      375.8100314339     1  0.94007836E+10
     -359.9526906069      382.3884747099     1  0.91530114E+10
     -359.9526462287      382.5930606230     1  0.91533296E+10
     -359.9525185900      383.0350647353     1  0.10897656E+11
     -359.9524470407      382.4839198992     1  0.91357315E+10
     -359.9524404466      382.5943907654     1  0.91531287E+10
     -359.9524387550      382.3914863458     1  0.91529086E+10
     -359.9520473950      382.7382027488     1  0.88877599E+10
     -359.9519934932      382.8910255347     1  0.96892937E+10
     -359.9519421395      382.6776052628     1  0.95300355E+10
     -359.9518886736      382.3793994697     1  0.91678680E+10
     -359.9515244223      383.5513969272     1  0.97134076E+10
     -359.9514447814      382.7050977121     1  0.97428579E+10
     -359.9514207138      382.3583535408     1  0.91266220E+10
     -359.9513170887      382.9895160253     1  0.94989943E+10
     -359.9513016351      383.3686355807     1  0.10116623E+11
     -359.9511805585      382.3914187346     1  0.91275538E+10
     -359.9511148414      382.6070971800     1  0.91368605E+10
     -359.9507817259      382.9465646826     1  0.99468888E+10
     -359.9506928388      382.3744365596     1  0.91895500E+10
     -359.9503404209      381.7276441778     1  0.93299090E+10
     -359.9502391771      383.4176895560     1  0.10143016E+11
     -359.9500901954      383.0212906997     1  0.95442178E+10
     -359.9498463666      382.3833066814     1  0.91416250E+10
     -359.9498085868      382.3573710276     1  0.96618490E+10
     -359.9496852961      382.5164533111     1  0.91188861E+10
     -359.9496539883      382.3624036502     1  0.91407469E+10
     -359.9495375792      378.8235402049     1  0.88777320E+10
     -359.9492407476      383.2208133046     1  0.98362373E+10
     -359.9490450158      382.6517366928     2  0.87843001E+10
     -359.9490438067      382.7892067188     1  0.95967130E+10
     -359.9490362417      375.8945114501     1  0.94611406E+10
     -359.9487494588      382.9074250191     1  0.97050340E+10
     -359.9486398992      381.5346960364     2  0.94164532E+10
     -359.9482916441      383.1248848889     1  0.95556812E+10
     -359.9481323599      382.9229152209     1  0.94560933E+10
     -359.9480922625      382.7514083281     1  0.90210956E+10
     -359.9478405398      382.6319671678     1  0.87877828E+10
     -359.9477722023      383.2303214747     1  0.98305953E+10
     -359.9477302522      382.8356718757     1  0.97102318E+10
     -359.9474362318      382.0865491025     2  0.95000224E+10
     -359.9473228345      382.8895446487     1  0.97460259E+10
     -359.9472894200      376.0816391401     1  0.92685707E+10
     -359.9471798742      383.4440451077     1  0.10076880E+11
     -359.9470437128      382.8108226809     2  0.93556164E+10
     -359.9463431208      382.9274818113     1  0.94759506E+10
     -359.9461455984      382.6848543950     1  0.97043693E+10
     -359.9459767202      381.0952230207     2  0.91495200E+10
     -359.9452514719      382.3214831724     1  0.93243964E+10
     -359.9451658485      382.7675284068     1  0.98787224E+10
     -359.9450896985      382.3018455501     1  0.91002675E+10
     -359.9450426771      382.6405651758     2  0.95914643E+10
     -359.9447918579      383.3464567491     1  0.96851313E+10
     -359.9447863737      383.1852490583     1  0.96558955E+10
     -359.9443409263      381.9858119521     1  0.95033771E+10
     -359.9442778391      383.5395337403     1  0.97031558E+10
     -359.9441628503      382.6602576641     1  0.90319331E+10
     -359.9441297823      382.4193394435     1  0.91905920E+10
     -359.9440247414      378.5404437716     1  0.88687150E+10
     -359.9439793484      382.8953324721     1  0.94936027E+10
     -359.9439677453      383.0848563493     1  0.97992264E+10
     -359.9439653576      377.9942456319     1  0.97534665E+10
     -359.9439552111      382.7496682015     1  0.94700401E+10
     -359.9438668597      383.5237166981     1  0.96789966E+10
     -359.9436011192      383.2733816688     1  0.96434466E+10
     -359.9435151712      382.2487832244     1  0.96324066E+10
     -359.9434763864      383.1099317544     1  0.95208874E+10
     -359.9434103597      383.4732624959     2  0.93698547E+10
     -359.9433978705      380.8579806353     2  0.92275150E+10
     -359.9433820785      381.7454263218     1  0.98789113E+10
     -359.9433392044      383.5441546015     1  0.96845982E+10
     -359.9431046161      382.6638819683     1  0.96026579E+10
     -359.9428214942      383.4556603049     1  0.96346182E+10
     -359.9427854123      382.5353702302     1  0.91823964E+10
     -359.9427373316      382.1526769878     1  0.91233839E+10
     -359.9424735758      382.9367929635     1  0.96361269E+10
     -359.9424161686      380.0167906608     1  0.95167860E+10
     -359.9423885577      383.0944297447     1  0.97920002E+10
     -359.9422142531      383.0148794070     1  0.96865626E+10
     -359.9422093466      382.5233831858     1  0.91817873E+10
     -359.9419349071      382.4970053822     1  0.90429256E+10
     -359.9418174180      379.9633859011     1  0.95293686E+10
     -359.9417127293      383.0448082717     1  0.97075171E+10
     -359.9415990447      382.8958507867     1  0.95144818E+10
     -359.9415899095      383.5468049844     1  0.97727814E+10
     -359.9415068565      379.9638863892     1  0.95219011E+10
     -359.9414505953      381.7844835296     1  0.92307380E+10
     -359.9414243679      381.7103062204     2  0.94479185E+10
     -359.9413782673      383.4855728018     1  0.95750721E+10
     -359.9411005620      383.0987453459     1  0.96358898E+10
     -359.9409795411      381.4998230022     1  0.93295815E+10
     -359.9404084962      381.7157827348     2  0.94548446E+10
     -359.9402413096      382.3343158028     1  0.90811124E+10
     -359.9402254051      381.5439928570     1  0.93347178E+10
     -359.9401463938      381.5217549242     1  0.91510088E+10
     -359.9400568881      382.6202006100     1  0.96427469E+10
     -359.9400318209      381.5517808760     1  0.93189367E+10
     -359.9400293706      381.6481215718     1  0.98309951E+10
     -359.9398120353      382.8772507728     1  0.95191487E+10
     -359.9397924169      379.9764047459     1  0.95142465E+10
     -359.9397035831      382.8104603568     1  0.95286309E+10
     -359.9394234309      383.4553076840     1  0.97115501E+10
     -359.9393619225      382.3568175815     1  0.90659599E+10
     -359.9392805276      382.9655151739     1  0.98297691E+10
     -359.9392544407      383.1581939829     1  0.97911695E+10
     -359.9391573122      381.6779054719     1  0.92912250E+10
     -359.9391437631      383.3725850078     1  0.97756224E+10
     -359.9389534234      379.9873417261     1  0.95206823E+10
     -359.9389252490      379.9639893373     1  0.95183678E+10
     -359.9386836985      380.8245372529     1  0.95585346E+10
     -359.9383988267      381.5018831950     1  0.91106603E+10
     -359.9382286514      380.9313240051     2  0.91824840E+10
     -359.9381107518      383.4266877840     1  0.95110729E+10
     -359.9380567704      381.4146084025     1  0.94059696E+10
     -359.9379196022      383.0436412581     1  0.97447669E+10
     -359.9379090223      383.1282749263     1  0.95387901E+10
     -359.9378951787      382.5989399217     1  0.96318555E+10
     -359.9378110597      383.5045721643     1  0.96881784E+10
     -359.9377546438      383.1652461156     1  0.97854461E+10
     -359.9375722187      382.8953875995     1  0.96599765E+10
     -359.9375519074      383.3421072477     1  0.93369768E+10
     -359.9371384477      382.7096398947     1  0.94964825E+10
     -359.9370355268      383.4481169138     1  0.97296399E+10
     -359.9370201902      382.7391488942     1  0.94686970E+10
     -359.9369983781      383.0257931240     1  0.97453357E+10
     -359.9368900405      382.5838032670     1  0.96522298E+10
     -359.9366294239      383.0755494267     1  0.10812737E+11
     -359.9364173477      383.1034126147     1  0.96198983E+10
     -359.9362942918      382.4607090860     1  0.88852028E+10
     -359.9359058334      382.4479305042     1  0.95718380E+10
     -359.9357941508      383.0184807667     1  0.95106868E+10
     -359.9355003827      383.4242879680     1  0.97945981E+10
     -359.9348959272      383.3600508204     1  0.96564294E+10
     -359.9348670898      383.2750572807     1  0.96607931E+10
     -359.9348263378      382.9142282983     1  0.96315089E+10
     -359.9347761245      383.3752362579     1  0.97116296E+10
     -359.9347143422      383.4454478556     1  0.97565418E+10
     -359.9346465080      382.7499162063     1  0.90560254E+10
     -359.9346263114      382.7157926323     1  0.90821109E+10
     -359.9343285381      382.9888721063     2  0.96809719E+10
     -359.9340808493      383.5082884894     1  0.97191050E+10
     -359.9340562395      383.5049819448     1  0.97690896E+10
     -359.9338759899      383.2809834616     1  0.99108617E+10
     -359.9335181794      382.0064896355     1  0.94363137E+10
     -359.9332895014      379.9312187037     1  0.95277985E+10
     -359.9331921800      381.7886705428     1  0.93997976E+10
     -359.9329276750      381.8357257894     2  0.94814819E+10
     -359.9327709253      382.8760887154     1  0.94395425E+10
     -359.9325236764      383.2946555506     1  0.95060444E+10
     -359.9319711133      382.7877886114     1  0.95149826E+10
     -359.9319573171      381.5221443182     1  0.98866114E+10
     -359.9319038110      383.4891885930     1  0.97531288E+10
     -359.9317580873      380.5130211624     1  0.10123715E+11
     -359.9314022154      383.1699862783     1  0.97847858E+10
     -359.9312914611      382.6529233067     1  0.95203195E+10
     -359.9312177098      382.4264648592     1  0.96175230E+10
     -359.9311773053      380.0021638176     1  0.95365959E+10
     -359.9306986029      382.4043846504     1  0.90726140E+10
     -359.9305841973      381.9397289101     1  0.98646226E+10
     -359.9305229059      382.9319161615     1  0.97001794E+10
     -359.9299198385      382.9945579908     1  0.94453989E+10
     -359.9297952519      375.4941032168     1  0.99380770E+10
     -359.9297379545      381.9567312771     1  0.94447138E+10
     -359.9297195587      382.6203110179     1  0.88657070E+10
     -359.9296939394      382.3357844876     1  0.90971731E+10
     -359.9296852661      381.7244956527     2  0.91959076E+10
     -359.9295403194      382.4075123878     1  0.90729638E+10
     -359.9294648603      381.5031255300     1  0.92018703E+10
     -359.9293602356      382.3886979725     1  0.90608607E+10
     -359.9292990275      382.9155334838     1  0.97013358E+10
     -359.9292954487      380.6514127372     1  0.97174711E+10
     -359.9290320898      382.7687347942     1  0.90683746E+10
     -359.9289340071      381.8317188195     1  0.94269869E+10
     -359.9287948229      382.0053358728     1  0.93831758E+10
     -359.9287919356      381.7472309233     2  0.93393341E+10
     -359.9286672237      382.0126219712     2  0.10063202E+11
     -359.9286462858      382.8480374683     2  0.97084583E+10
     -359.9285728482      381.8269697666     1  0.94266816E+10
     -359.9283834249      381.5880669287     1  0.92798041E+10
     -359.9283790064      382.3979377098     1  0.96713378E+10
     -359.9279894923      383.3607549984     1  0.96699631E+10
     -359.9277757094      383.3653753742     1  0.97575725E+10
     -359.9276493978      383.3268161716     1  0.97409883E+10
     -359.9275767392      375.4278935604     1  0.98994385E+10
     -359.9275736706      382.6651196727     1  0.94833880E+10
     -359.9265574438      383.0692619450     1  0.90668203E+10
     -359.9265108229      382.3397543205     1  0.91012232E+10
     -359.9264566488      382.5352622103     1  0.88807433E+10
     -359.9259650241      381.7395293110     1  0.93835614E+10
     -359.9259315568      383.0436723404     1  0.95255065E+10
     -359.9258835654      382.6534021370     1  0.88747250E+10
     -359.9257631612      382.8182731771     1  0.90772882E+10
     -359.9257542474      382.1841045536     1  0.95848812E+10
     -359.9257327245      382.4029474838     1  0.90648320E+10
     -359.9256635427      383.0691536642     1  0.90624244E+10
     -359.9254361888      376.9693845655     1  0.97519472E+10
     -359.9253998125      382.4813171300     1  0.10891924E+11
     -359.9252148705      382.7028069346     1  0.95313177E+10
     -359.9250841432      382.7647574842     1  0.94891927E+10
     -359.9246572920      381.9943631382     1  0.93813161E+10
     -359.9244835181      382.9437164723     1  0.97370090E+10
     -359.9241479330      382.3843984071     1  0.10896632E+11
     -359.9241167445      382.4838729285     1  0.10355530E+11
     -359.9241100537      382.8571689494     1  0.94584016E+10
     -359.9240006232      381.7244333502     1  0.98201893E+10
     -359.9235308821      382.1660203346     1  0.92940556E+10
     -359.9234417301      382.9768013970     1  0.97229677E+10
     -359.9233508609      382.4747242355     2  0.88678414E+10
     -359.9233143372      383.2783435719     1  0.95472409E+10
     -359.9231741301      382.4586392937     1  0.96284941E+10
     -359.9230634012      383.1198157380     1  0.95284556E+10
     -359.9225893754      382.0863437923     1  0.93778513E+10
     -359.9222532783      382.4831510227     2  0.88674692E+10
     -359.9222379137      382.2601531671     1  0.97540140E+10
     -359.9219608616      383.3634476494     1  0.95269365E+10
     -359.9218741026      383.3301350647     1  0.94891960E+10
     -359.9218647704      382.4977469914     1  0.88737026E+10
     -359.9217897477      382.9030238740     2  0.92933238E+10
     -359.9217864595      382.3754737643     1  0.95469592E+10
     -359.9216434132      383.4459103093     1  0.97451396E+10
     -359.9216200446      383.1735036214     1  0.10899170E+11
     -359.9216157847      383.2251643920     1  0.99896698E+10
     -359.9214726473      383.4909556995     1  0.10097196E+11
     -359.9212690773      383.4151596665     1  0.98210662E+10
     -359.9211823796      382.4881761531     1  0.10332783E+11
     -359.9207044848      382.6951004591     1  0.94255067E+10
     -359.9205653950      383.5329031446     1  0.93719497E+10
     -359.9205111885      383.4184743864     1  0.93007061E+10
     -359.9200790481      383.1413703311     1  0.97395303E+10
     -359.9199976651      383.0627578941     1  0.95893119E+10
     -359.9199244875      382.0694178208     1  0.93945474E+10
     -359.9198771137      382.5065292126     1  0.88714564E+10
     -359.9196900720      382.0805979749     1  0.92460187E+10
     -359.9193162770      382.7019219106     1  0.94743559E+10
     -359.9192874300      382.1602132858     1  0.95403792E+10
     -359.9192349665      381.6986639907     1  0.93895493E+10
     -359.9187565822      383.0053780016     1  0.94871800E+10
     -359.9186416123      383.4146204748     1  0.93192453E+10
     -359.9186095609      382.8399568905     1  0.94927096E+10
     -359.9183455627      377.7332821089     1  0.98765732E+10
     -359.9182785417      383.0870384118     1  0.95217596E+10
     -359.9182043488      382.2689868869     1  0.10821896E+11
     -359.9181809611      382.1196702661     1  0.92023189E+10
     -359.9181580209      382.7455654124     1  0.94853662E+10
     -359.9181328489      382.8586336420     1  0.92789261E+10
     -359.9181285106      382.1174095945     1  0.92000855E+10
     -359.9179958039      383.2816877374     1  0.96361202E+10
     -359.9179328699      383.0118833969     1  0.10124336E+11
     -359.9175238173      382.6755387062     1  0.90421755E+10
     -359.9172364016      382.4917527978     1  0.97091200E+10
     -359.9171534375      382.1207985107     1  0.93144539E+10
     -359.9171435846      372.6065649257     1  0.96518021E+10
     -359.9169047643      382.4928262938     1  0.94054162E+10
     -359.9168436406      381.9788994071     1  0.93549296E+10
     -359.9166832474      382.9936840571     1  0.10809543E+11
     -359.9165094661      383.4467994562     1  0.95304443E+10
     -359.9164545859      383.0192642048     1  0.95357724E+10
     -359.9164311705      382.1838840271     1  0.99015654E+10
     -359.9163802701      381.9217683816     1  0.93576243E+10
     -359.9162427462      382.3835286072     1  0.94553022E+10
     -359.9162332112      382.9683420473     1  0.94938534E+10
     -359.9162059623      382.3875827697     1  0.94485510E+10
     -359.9161615379      381.9469052714     1  0.93333535E+10
     -359.9158867883      382.5203920500     1  0.93869956E+10
     -359.9157190937      382.9841988798     1  0.93844300E+10
     -359.9157096228      382.8944240584     2  0.93518422E+10
     -359.9156572821      381.9714650641     1  0.93782238E+10
     -359.9151851137      382.9715915672     1  0.94698069E+10
     -359.9151194457      383.2553457168     1  0.96367350E+10
     -359.9150885186      383.1365364968     1  0.95132552E+10
     -359.9150517224      383.3653851091     1  0.95094823E+10
     -359.9150366001      383.0290706791     1  0.95667152E+10
     -359.9148857004      382.3738699125     1  0.90449067E+10
     -359.9146573760      381.6127669472     1  0.99754050E+10
     -359.9145173367      381.9966769785     1  0.93789162E+10
     -359.9143202254      383.0027482285     1  0.95692487E+10
     -359.9141894621      377.4884461390     2  0.10448867E+11
     -359.9141808378      382.6928593552     1  0.95677042E+10
     -359.9140168848      382.3901636569     1  0.93186767E+10
     -359.9138903683      382.3980909273     1  0.94627625E+10
     -359.9138675526      382.7712238220     1  0.94882643E+10
     -359.9138648317      381.8322983582     2  0.94637993E+10
     -359.9134248108      382.9146451820     1  0.94623239E+10
     -359.9131818408      382.4229990850     1  0.89391370E+10
     -359.9131379884      382.3799894870     1  0.94193830E+10
     -359.9130813173      383.2455324377     1  0.96205918E+10
     -359.9130177861      382.6850749474     1  0.10031673E+11
     -359.9129634127      382.9389419591     1  0.94704416E+10
     -359.9128714790      382.5162958820     1  0.93726305E+10
     -359.9127750370      382.7777128920     1  0.94144145E+10
     -359.9126123956      383.0915190592     1  0.94869698E+10
     -359.9125008913      379.2113709157     1  0.97118546E+10
     -359.9121622725      382.6635848174     1  0.94697285E+10
     -359.9119767559      382.2101778068     1  0.93294835E+10
     -359.9118438304      377.8300017254     1  0.96726658E+10
     -359.9115791702      382.7240246596     1  0.98538346E+10
     -359.9115480178      382.7502264301     1  0.90923509E+10
     -359.9112979707      371.1812045697     1  0.96398296E+10
     -359.9112423431      381.8871997921     1  0.93508571E+10
     -359.9110924707      382.9553099373     1  0.94407562E+10
     -359.9109813243      383.0422967049     2  0.94020459E+10
     -359.9109122246      381.9227805518     2  0.94596265E+10
     -359.9108379175      382.9682258414     1  0.99449021E+10
     -359.9108145753      383.1598920945     1  0.90339724E+10
     -359.9108078887      382.0668545442     1  0.93946672E+10
     -359.9106925492      383.0306762104     1  0.94094375E+10
     -359.9106027878      377.2190795361     1  0.10230531E+11
     -359.9105398480      382.5835969084     1  0.94054128E+10
     -359.9105321323      382.1361477665     1  0.94040200E+10
     -359.9105224453      380.1138886509     1  0.89613141E+10
     -359.9105182822      383.1622871394     2  0.93344532E+10
     -359.9104952331      382.0482818645     1  0.93348499E+10
     -359.9104405427      382.4488762012     1  0.90193046E+10
     -359.9103509952      381.9195446749     1  0.93510292E+10
     -359.9102927299      382.7364709327     2  0.89733140E+10
     -359.9102429869      383.1879741697     1  0.90335128E+10
     -359.9101687588      382.8766493430     1  0.94076514E+10
     -359.9101670596      382.6690007643     1  0.94685166E+10
     -359.9101289156      382.5334357750     1  0.10265399E+11
     -359.9100938903      380.7903834025     2  0.91548056E+10
     -359.9100386888      383.1688298216     1  0.90295439E+10
     -359.9097181831      382.4336483272     1  0.93258091E+10
     -359.9096949065      382.1501003220     1  0.90299996E+10
     -359.9096618106      383.0502567329     1  0.97048932E+10
     -359.9096600168      383.1892305700     1  0.95150196E+10
     -359.9096357004      383.1612769386     1  0.90284844E+10
     -359.9095976466      382.6230568245     1  0.94054593E+10
     -359.9094997023      382.6942373514     2  0.94064365E+10
     -359.9094033025      382.6966123674     1  0.10045537E+11
     -359.9093203877      382.2144341176     1  0.95623137E+10
     -359.9091351809      382.4616691264     1  0.95167518E+10
     -359.9089762688      382.4081193095     1  0.90333656E+10
     -359.9086083033      381.0533292241     2  0.90898361E+10
     -359.9084738287      382.9522892506     1  0.90530995E+10
     -359.9084547862      383.3824305723     1  0.96083922E+10
     -359.9083690537      383.3864936792     1  0.96193447E+10
     -359.9083022110      382.4328364727     1  0.96542655E+10
     -359.9081707973      382.6162235232     1  0.90239608E+10
     -359.9078270992      382.2862409543     1  0.93212023E+10
     -359.9077597401      382.6009624034     1  0.94199578E+10
     -359.9076441228      382.4182024332     1  0.90328702E+10
     -359.9076135264      383.0882083038     1  0.94177180E+10
     -359.9075570009      379.5424831061     1  0.96852190E+10
     -359.9074538926      382.2157772382     1  0.94011493E+10
     -359.9074276233      382.0074702831     1  0.92207814E+10
     -359.9073840856      382.6350067271     1  0.95004525E+10
     -359.9073727183      382.7544761447     1  0.90381504E+10
     -359.9072893367      381.9992619650     1  0.93411924E+10
     -359.9072565375      382.4544348495     1  0.90224044E+10
     -359.9071310998      377.1968201747     1  0.91596561E+10
     -359.9070524460      383.4638922683     1  0.96287698E+10
     -359.9070409529      383.2200375277     1  0.95540341E+10
     -359.9070387938      382.5111777416     1  0.95112829E+10
     -359.9070197469      382.8519243436     1  0.94600583E+10
     -359.9068460322      382.6327145177     1  0.95040288E+10
     -359.9066247195      383.2234034507     1  0.97305417E+10
     -359.9066054135      382.3918428104     1  0.95830592E+10
     -359.9065246109      382.4468549013     1  0.94991832E+10
     -359.9062163827      382.3290124732     1  0.90263888E+10
     -359.9062099790      377.3249237210     1  0.10066386E+11
     -359.9058846948      382.3980931986     1  0.90297526E+10
     -359.9057602819      383.3781588585     1  0.96046437E+10
     -359.9057292435      383.4131686898     1  0.99016729E+10
     -359.9055291935      383.3325438736     1  0.97541239E+10
     -359.9054999904      382.5093218542     1  0.94677366E+10
     -359.9054811905      382.4880859242     1  0.90156607E+10
     -359.9054313684      383.0369860942     1  0.94521654E+10
     -359.9051143349      382.7736107133     1  0.94835885E+10
     -359.9050620624      383.3168048743     1  0.97723527E+10
     -359.9049988410      383.3700887670     1  0.95985190E+10
     -359.9049715685      383.2464966118     1  0.97871215E+10
     -359.9048741171      382.2708218188     1  0.94734894E+10
     -359.9047858676      382.9546040962     1  0.92212667E+10
     -359.9047343638      375.2126972443     1  0.91648707E+10
     -359.9047302881      382.5198251888     1  0.94317875E+10
     -359.9046226357      382.5214672824     1  0.90123903E+10
     -359.9044860719      379.3051578165     1  0.94495075E+10
     -359.9044674291      382.6453937361     1  0.10801029E+11
     -359.9041542874      376.7075836132     1  0.93856121E+10
     -359.9040731063      383.2896781576     1  0.96514843E+10
     -359.9040646497      382.5840620556     1  0.94700692E+10
     -359.9038932927      382.7866754333     1  0.95657108E+10
     -359.9038343281      383.3038734126     1  0.95853303E+10
     -359.9036913074      382.4104365597     1  0.94091598E+10
     -359.9036649080      382.4706232584     1  0.10723430E+11
     -359.9036286155      382.6359219102     1  0.90212484E+10
     -359.9036026131      382.7099137414     1  0.94206779E+10
     -359.9035888808      382.8108018417     1  0.92902305E+10
     -359.9035438619      382.6764013038     1  0.90045673E+10
     -359.9034862123      376.1189889507     1  0.10074240E+11
     -359.9034779851      382.6016964768     1  0.10098467E+11
     -359.9032720980      382.6465652373     1  0.10050049E+11
     -359.9032434664      382.2982295494     1  0.95120537E+10
     -359.9031637959      381.7321810638     1  0.94046337E+10
     -359.9031487337      382.4730998317     1  0.89370707E+10
     -359.9029518799      383.2071734432     1  0.96668359E+10
     -359.9029311763      381.7373358836     1  0.94034348E+10
     -359.9028659587      381.8589785148     1  0.93775091E+10
     -359.9027857894      383.2071524739     1  0.95569181E+10
     -359.9027665937      381.7423794371     1  0.94036721E+10
     -359.9025622743      382.5313061418     1  0.90100629E+10
     -359.9024952217      382.4937841384     1  0.95951042E+10
     -359.9022559380      381.7533758028     1  0.94029635E+10
     -359.9022061617      382.9126833314     1  0.94308108E+10
     -359.9021626689      381.0269218087     2  0.90529615E+10
     -359.9021571424      375.2567077684     1  0.91664242E+10
     -359.9021019768      375.6249123113     1  0.99094930E+10
     -359.9020746780      374.5208157124     1  0.94002192E+10
     -359.9019260087      379.2976105965     1  0.94573037E+10
     -359.9018580664      382.3652692927     1  0.90891443E+10
     -359.9017828453      382.3820872617     1  0.10272741E+11
     -359.9016932641      382.4940122432     1  0.90733439E+10
     -359.9016611159      382.3949932282     1  0.93195162E+10
     -359.9016075235      379.5628582707     1  0.96445516E+10
     -359.9015670229      382.4462064732     1  0.94428327E+10
     -359.9015282877      383.4366834178     1  0.96397996E+10
     -359.9014601655      381.8695425422     1  0.93172216E+10
     -359.9014530801      383.3971199819     1  0.96513877E+10
     -359.9013217964      383.0242309882     1  0.96171308E+10
     -359.9013203392      383.4370196727     1  0.96370011E+10
     -359.9013103849      380.2769015485     1  0.90207507E+10
     -359.9011937306      380.7223999127     2  0.10142321E+11
     -359.9011375804      383.2234808688     1  0.10027826E+11
     -359.9011096253      382.7246662824     1  0.10049852E+11
     -359.9011010867      382.0826021815     1  0.90566054E+10
     -359.9010952179      383.5847636834     1  0.98288946E+10
     -359.9009683868      382.6011082591     1  0.96274667E+10
     -359.9009273225      382.3658080900     1  0.90868073E+10
     -359.9009090708      382.5644637403     1  0.94024357E+10
     -359.9008556425      382.0876489138     1  0.90644470E+10
     -359.9007814765      382.4619002516     1  0.93731172E+10
     -359.9007749430      382.0325527819     1  0.92828226E+10
     -359.9007637321      382.5900655499     1  0.90270206E+10
     -359.9005245085      382.5811896106     1  0.10332133E+11
     -359.9003462760      383.1939802929     1  0.96526569E+10
     -359.9001927667      377.3536739274     1  0.91714800E+10
     -359.9001873918      382.6297524934     1  0.94195406E+10
     -359.8999019537      379.8152855709     1  0.88633349E+10
     -359.8997866679      382.7358367325     1  0.99685593E+10
     -359.8997557695      382.4277693338     1  0.93228915E+10
     -359.8996766228      383.3665359564     1  0.97994107E+10
     -359.8991941004      382.4134843146     1  0.94956802E+10
     -359.8989829667      382.4903179504     1  0.93766962E+10
     -359.8989426138      382.0293574086     1  0.10757284E+11
     -359.8988669963      383.1789255732     1  0.96304213E+10
     -359.8988599560      383.1763560200     1  0.96575344E+10
     -359.8988143478      380.9807591820     1  0.99027387E+10
     -359.8986910944      381.8749562875     1  0.92963206E+10
     -359.8984871096      382.5705016924     1  0.90001386E+10
     -359.8984574011      381.7375058633     2  0.93200983E+10
     -359.8983980506      382.5819682263     1  0.95285327E+10
     -359.8983394698      376.7508481159     1  0.94650543E+10
     -359.8983314103      382.3668545394     1  0.94159160E+10
     -359.8982688766      382.3322625463     1  0.96721743E+10
     -359.8981878518      382.7777432903     1  0.90589547E+10
     -359.8981136179      383.3015889621     1  0.98615699E+10
     -359.8980663960      382.8215115316     1  0.90500691E+10
     -359.8979170393      383.1533798194     1  0.99214547E+10
     -359.8978507200      382.7026847266     2  0.94347455E+10
     -359.8977935516      383.2306148766     1  0.96818311E+10
     -359.8977347656      382.6105890462     1  0.90179608E+10
     -359.8975318458      383.3314854044     1  0.95755520E+10
     -359.8974896849      383.1617155765     1  0.96043842E+10
     -359.8974848185      383.2696155781     1  0.97443596E+10
     -359.8974660121      382.4779778849     1  0.94505990E+10
     -359.8973484812      382.2598854233     1  0.95002272E+10
     -359.8972877004      382.8959915503     1  0.10087666E+11
     -359.8971942421      383.1324092869     1  0.95899782E+10
     -359.8971084419      382.5652859662     1  0.90278072E+10
     -359.8969676645      383.2818515447     1  0.92746937E+10
     -359.8967146589      383.0270647014     1  0.95462788E+10
     -359.8967062904      382.5808704978     1  0.90131517E+10
     -359.8965143565      382.5051598673     1  0.96090031E+10
     -359.8963304822      383.0234996684     1  0.93768909E+10
     -359.8962875865      382.9491438059     1  0.96643693E+10
     -359.8962656814      382.5185184403     1  0.90215615E+10
     -359.8962456246      382.2971389981     1  0.98733842E+10
     -359.8961936439      383.0613141745     1  0.92304752E+10
     -359.8961678946      382.8721363030     1  0.10092721E+11
     -359.8960759018      382.0041551267     1  0.93210319E+10
     -359.8960180649      382.5738566540     1  0.90271357E+10
     -359.8959255078      382.5597969700     1  0.90325906E+10
     -359.8958744426      381.8974888048     1  0.91646561E+10
     -359.8954838296      382.7884484886     1  0.90524335E+10
     -359.8953625492      379.4610445119     1  0.96567631E+10
     -359.8952912932      382.5734023862     1  0.94914749E+10
     -359.8952758345      382.1293341149     1  0.98292688E+10
     -359.8952582161      381.8898876499     1  0.92008226E+10
     -359.8952524142      382.8518031609     1  0.90612122E+10
     -359.8951843591      383.0754607472     1  0.94978612E+10
     -359.8951087979      381.8734973582     1  0.93411904E+10
     -359.8949884826      382.5702436362     1  0.90777764E+10
     -359.8949595767      382.4927684235     1  0.90086363E+10
     -359.8949390139      376.6979576759     1  0.94598178E+10
     -359.8948391599      381.8844373536     1  0.91584254E+10
     -359.8948167935      382.5334721209     1  0.90428885E+10
     -359.8947841299      375.2731241099     1  0.91818640E+10
     -359.8947787620      380.6070269569     1  0.99166500E+10
     -359.8946581326      382.5929941407     1  0.89091194E+10
     -359.8946455693      381.8918950562     1  0.92144306E+10
     -359.8944710556      382.5984394480     1  0.90318103E+10
     -359.8944075471      383.1270856383     1  0.98631812E+10
     -359.8943342245      381.8746728965     1  0.92000736E+10
     -359.8942134608      382.3853054104     1  0.99371897E+10
     -359.8941891382      383.1928774729     1  0.96122769E+10
     -359.8941150907      382.4433064655     1  0.91904786E+10
     -359.8939042044      379.3772145449     1  0.95082258E+10
     -359.8938093486      381.8787317317     1  0.92083768E+10
     -359.8937871518      380.5388896204     1  0.98985853E+10
     -359.8937021843      382.0667525425     1  0.93719180E+10
     -359.8936204614      383.1531908380     1  0.98545390E+10
     -359.8936079386      375.8265240422     1  0.96147013E+10
     -359.8935139561      383.1888371768     1  0.97401014E+10
     -359.8934382560      382.5647446695     1  0.90192086E+10
     -359.8933211999      381.7930635700     2  0.93384794E+10
     -359.8932365374      382.4397097865     1  0.10266313E+11
     -359.8931969096      378.5021082706     2  0.99093445E+10
     -359.8929005013      382.6461954555     1  0.89852572E+10
     -359.8928744397      382.7007792097     1  0.10038292E+11
     -359.8928165642      382.3465872801     1  0.94493291E+10
     -359.8926885194      382.9106337382     1  0.93782344E+10
     -359.8926729345      382.4729319253     1  0.90214344E+10
     -359.8925314988      382.8791145886     1  0.97450354E+10
     -359.8925057201      380.4332050667     1  0.99319954E+10
     -359.8924864341      382.6776137116     1  0.94599480E+10
     -359.8923133279      381.4722973604     1  0.10252036E+11
     -359.8922156236      382.6916933185     1  0.10086217E+11
     -359.8922137756      382.8406392100     1  0.90570935E+10
     -359.8920824346      383.4348648488     1  0.96441009E+10
     -359.8919887749      382.5303352179     1  0.90461486E+10
     -359.8919708363      382.4895985780     1  0.10643533E+11
     -359.8919574957      382.5904511959     1  0.92720637E+10
     -359.8919544185      382.4971283480     1  0.99937521E+10
     -359.8919002739      379.8571463042     1  0.94902773E+10
     -359.8916751958      382.0977514450     1  0.93722616E+10
     -359.8916596662      382.7234527521     1  0.90496201E+10
     -359.8916463817      382.4925605282     1  0.95295572E+10
     -359.8916067475      382.6995275138     1  0.10058182E+11
     -359.8915864562      381.2642465415     1  0.90326467E+10
     -359.8915225640      382.5138328814     2  0.94333247E+10
     -359.8914554975      382.8052689965     1  0.91774340E+10
     -359.8914353230      383.0186979877     1  0.97040521E+10
     -359.8914021296      382.6466925913     1  0.94018189E+10
     -359.8913219760      382.3936489055     1  0.95573610E+10
     -359.8912363618      382.5337147428     1  0.90454291E+10
     -359.8911567803      382.4679439459     1  0.90496034E+10
     -359.8910933422      381.2091408111     2  0.90100906E+10
     -359.8910812904      382.4675316428     1  0.90461846E+10
     -359.8909481182      382.5023854601     1  0.90538453E+10
     -359.8909289479      382.6167047280     1  0.99045403E+10
     -359.8908609228      376.3127537593     1  0.94363680E+10
     -359.8908479893      382.4125924970     2  0.95349629E+10
     -359.8908400737      382.3469789844     1  0.89749826E+10
     -359.8907912293      382.7746736309     1  0.10039058E+11
     -359.8907114368      382.4705295507     1  0.90488825E+10
     -359.8906638335      380.8779529346     1  0.98887752E+10
     -359.8906363477      382.9683611070     1  0.99924449E+10
     -359.8905770382      382.4948069754     1  0.90453555E+10
     -359.8905583799      381.5981262496     1  0.92219270E+10
     -359.8905309234      382.6346242560     1  0.90725679E+10
     -359.8904971501      381.6203105661     1  0.92203932E+10
     -359.8904874631      382.7325937943     1  0.10045151E+11
     -359.8904831310      382.9897173903     1  0.99937792E+10
     -359.8903789129      382.8070929879     1  0.95332992E+10
     -359.8902558031      375.2430477220     1  0.92132397E+10
     -359.8902334843      382.1841043472     1  0.90111498E+10
     -359.8901673291      382.4609145008     1  0.90724338E+10
     -359.8900935662      382.7136737610     1  0.99996368E+10
     -359.8900734198      375.2513104244     1  0.92129264E+10
     -359.8900421752      382.9712431013     1  0.97661997E+10
     -359.8899494015      382.7835116379     1  0.91466035E+10
     -359.8899188369      377.0490633860     1  0.99223723E+10
     -359.8896740967      382.5526552132     1  0.94930897E+10
     -359.8896222314      382.5159107657     1  0.90363004E+10
     -359.8895905416      382.4824791278     1  0.90693091E+10
     -359.8895652522      381.8535457690     1  0.94148073E+10
     -359.8895628905      382.4509714366     1  0.92479348E+10
     -359.8895588903      382.8996384975     1  0.95755858E+10
     -359.8892096103      382.0508340648     1  0.10724934E+11
     -359.8891962124      373.0610155149     1  0.96375995E+10
     -359.8890057949      380.8054096128     1  0.97773847E+10
     -359.8889732888      382.2694308346     1  0.10776752E+11
     -359.8889646248      383.0449266899     1  0.96523636E+10
     -359.8889396192      382.2235399651     1  0.89945543E+10
     -359.8888839507      382.6278702589     1  0.90719542E+10
     -359.8888179612      382.7962944141     1  0.93704106E+10
     -359.8887952750      382.4291263005     1  0.97099751E+10
     -359.8887768087      382.7777713905     1  0.94620493E+10
     -359.8887358262      382.5830516161     1  0.92987347E+10
     -359.8887207347      382.7826401001     1  0.93500970E+10
     -359.8886988984      383.1287862767     1  0.97426946E+10
     -359.8886717570      375.4047746025     1  0.97770320E+10
     -359.8886541377      383.5571878712     1  0.96545255E+10
     -359.8886274028      378.1237797170     1  0.96281268E+10
     -359.8885943880      382.2422192541     1  0.89219337E+10
     -359.8884915481      383.1088752005     1  0.90947637E+10
     -359.8884004810      382.1799061700     1  0.90178562E+10
     -359.8882031131      383.1980398818     1  0.95227745E+10
     -359.8880901209      382.8159310319     1  0.99431021E+10
     -359.8880193358      382.2566184379     1  0.90231404E+10
     -359.8879942355      377.2182343692     1  0.92381626E+10
     -359.8878954421      381.9540878971     1  0.10800887E+11
     -359.8877283979      375.5246782760     1  0.97741483E+10
     -359.8876810679      382.1008538519     1  0.95177582E+10
     -359.8875898464      382.5507346573     1  0.92640414E+10
     -359.8875818172      383.2782696083     1  0.95692216E+10
     -359.8875038481      382.2424563924     1  0.89133695E+10
     -359.8874058768      382.5487547073     1  0.90276277E+10
     -359.8872248140      382.1630833349     1  0.89769387E+10
     -359.8871687716      381.4598076517     1  0.92633336E+10
     -359.8870990452      382.2628254340     1  0.89156400E+10
     -359.8870535803      381.6603885421     1  0.91659597E+10
     -359.8869403960      382.4636135799     1  0.90722507E+10
     -359.8868620465      382.4734322107     1  0.94882610E+10
     -359.8868356532      382.6634833957     1  0.90248620E+10
     -359.8867772909      382.2448094018     1  0.94212907E+10
     -359.8867483088      382.7515799636     1  0.10084036E+11
     -359.8865246352      382.2396918271     1  0.89176942E+10
     -359.8865158382      382.2816926362     1  0.94270927E+10
     -359.8864462754      382.8307698231     1  0.93772361E+10
     -359.8864131298      382.2377555753     1  0.89129156E+10
     -359.8863138411      383.1052827215     1  0.97141775E+10
     -359.8862883336      382.3393160318     1  0.94923219E+10
     -359.8861883274      380.7707127243     1  0.97629853E+10
     -359.8861702463      382.3342764753     1  0.92894531E+10
     -359.8861659086      381.1309585309     1  0.96553795E+10
     -359.8861312687      381.9533474677     1  0.93178291E+10
     -359.8861223054      382.7612249573     1  0.10065945E+11
     -359.8861085269      381.7291742652     1  0.98147186E+10
     -359.8860774841      382.4580850657     1  0.92067766E+10
     -359.8859970884      382.8949324205     1  0.95860986E+10
     -359.8859851218      376.6182646697     1  0.98398953E+10
     -359.8859134322      383.5717043309     1  0.10135516E+11
     -359.8858873715      382.5025567033     1  0.92533054E+10
     -359.8858859858      382.6096823587     1  0.92791942E+10
     -359.8858669307      382.6035617981     1  0.90310359E+10
     -359.8858184403      382.4413192393     1  0.90253157E+10
     -359.8857762619      382.5764844057     1  0.99979610E+10
     -359.8857482047      382.1462470230     1  0.95180109E+10
     -359.8856332449      382.7437559537     1  0.99855900E+10
     -359.8856308259      382.4647085306     1  0.94248990E+10
     -359.8855521255      382.1036492111     1  0.10801221E+11
     -359.8855032036      383.0513983769     1  0.96658753E+10
     -359.8854962918      383.2370881143     1  0.99292233E+10
     -359.8853929796      382.5193514540     1  0.92321005E+10
     -359.8853549289      381.4512286815     1  0.96523144E+10
     -359.8853074277      382.5983769598     1  0.95949599E+10
     -359.8852257586      382.2643302275     1  0.89128709E+10
     -359.8852083718      382.8360904826     1  0.94675634E+10
     -359.8851728605      381.4291621922     1  0.92427574E+10
     -359.8851415384      381.1250870687     1  0.96333934E+10
     -359.8848546695      382.5716923167     1  0.10042426E+11
     -359.8848398107      382.5228661737     1  0.89136502E+10
     -359.8847246635      382.5155803451     1  0.90081470E+10
     -359.8845983411      381.8323593581     1  0.91302104E+10
     -359.8844925086      381.7987217000     1  0.91869839E+10
     -359.8844786879      377.9696634139     1  0.96278892E+10
     -359.8844726045      381.8460156964     1  0.91411014E+10
     -359.8843169144      382.9216868880     1  0.96473292E+10
     -359.8842941739      382.5455322001     1  0.89970023E+10
     -359.8842746383      382.9707447926     2  0.97272038E+10
     -359.8842636655      381.2536910116     1  0.93245666E+10
     -359.8840800534      382.4539808716     1  0.93045137E+10
     -359.8840605742      381.8077024941     1  0.91297015E+10
     -359.8840302549      382.9550244359     1  0.92174992E+10
     -359.8839881576      382.6686813042     1  0.93601383E+10
     -359.8839852962      382.5798069776     1  0.93725431E+10
     -359.8839630596      382.8623617456     1  0.10054832E+11
     -359.8839035216      381.9641983295     1  0.93346618E+10
     -359.8839019467      382.4503548102     1  0.90007100E+10
     -359.8838407377      382.4320051981     1  0.97886421E+10
     -359.8838361354      382.3362315572     1  0.93900906E+10
     -359.8838180455      383.2743781311     1  0.97511218E+10
     -359.8838152958      382.5148425427     1  0.90110092E+10
     -359.8837026074      382.2482501149     1  0.95807241E+10
     -359.8836826569      383.0679679304     1  0.97713825E+10
     -359.8836706818      382.6130066145     1  0.95832184E+10
     -359.8836627766      382.5523281551     1  0.90043093E+10
     -359.8835952373      382.5686332847     1  0.93718538E+10
     -359.8835539181      382.3643595135     1  0.89426889E+10
     -359.8835380025      381.8321971047     1  0.91352689E+10
     -359.8834768441      381.8034234893     1  0.91816424E+10
     -359.8834656212      381.3312616374     1  0.92920920E+10
     -359.8834605761      381.9965778765     2  0.95395418E+10
     -359.8834199196      381.6119307012     1  0.97506659E+10
     -359.8832943106      382.5515459608     1  0.90097373E+10
     -359.8831644132      382.4969466144     1  0.10016360E+11
     -359.8830260348      382.5863076235     1  0.90452804E+10
     -359.8829402238      382.5377954217     1  0.90224703E+10
     -359.8829104038      382.7285425552     1  0.10082198E+11
     -359.8828688928      382.5603602184     1  0.89105158E+10
     -359.8828358083      383.1488405595     1  0.94586901E+10
     -359.8828113055      381.3270755848     1  0.92866606E+10
     -359.8827822931      382.9131972247     1  0.96561580E+10
     -359.8824188565      382.8043532953     1  0.97963246E+10
     -359.8823768969      382.5353782655     1  0.98508529E+10
     -359.8823447894      383.0842517481     1  0.96728100E+10
     -359.8822549220      380.5739584796     1  0.96207392E+10
     -359.8821888346      382.4839649617     1  0.93066060E+10
     -359.8821518559      383.0472207430     2  0.93141026E+10
     -359.8821288964      382.7701153616     1  0.10016162E+11
     -359.8820996951      382.8756778284     1  0.95381442E+10
     -359.8820748607      381.5912568349     1  0.92429972E+10
     -359.8820461414      381.5753767886     1  0.92308400E+10
     -359.8820314153      381.5567237634     1  0.92329154E+10
     -359.8820175829      382.1501093910     1  0.10783185E+11
     -359.8819758255      382.4368746169     1  0.98036631E+10
     -359.8818888614      381.4661151497     1  0.96053292E+10
     -359.8818848812      381.5928497814     1  0.92425196E+10
     -359.8818460224      382.9155349114     1  0.96525337E+10
     -359.8816970585      379.6019107656     1  0.10031396E+11
     -359.8816954191      382.8194334236     1  0.94953464E+10
     -359.8816562600      381.9390194863     1  0.97497644E+10
     -359.8815587809      383.0797616777     1  0.96909140E+10
     -359.8814836757      381.5476680223     1  0.92744214E+10
     -359.8814637222      381.8704398014     1  0.97474369E+10
     -359.8813738719      378.7307916648     1  0.10303927E+11
     -359.8813643518      381.5441650690     1  0.92728617E+10
     -359.8813298890      382.6065412989     1  0.96535771E+10
     -359.8810177178      382.9641129594     1  0.10037110E+11
     -359.8808554041      382.9581923439     2  0.96789514E+10
     -359.8808046628      382.9687151897     1  0.92128790E+10
     -359.8807854948      377.8324287661     1  0.97190666E+10
     -359.8807121739      382.3872099310     1  0.96719979E+10
     -359.8804419132      382.5663717250     1  0.90072032E+10
     -359.8804147219      382.3287766080     1  0.89350823E+10
     -359.8803503543      382.4243497515     1  0.88730779E+10
     -359.8803467544      378.7591528123     1  0.92436467E+10
     -359.8801528287      382.4726601438     1  0.95278982E+10
     -359.8801231691      382.3855590363     1  0.96926725E+10
     -359.8801149554      383.2782357907     1  0.95847934E+10
     -359.8800166539      382.4288139887     1  0.94928140E+10
     -359.8800003272      382.5052010370     1  0.88841459E+10
     -359.8799382960      374.0738911647     1  0.93006898E+10
     -359.8798687326      382.5870486252     1  0.90195246E+10
     -359.8796963895      382.0539859070     1  0.93326809E+10
     -359.8796759427      382.2902553566     1  0.94854046E+10
     -359.8795419025      379.8001327899     1  0.89605562E+10
     -359.8795371000      382.9676787492     2  0.94939126E+10
     -359.8794418874      382.5871859034     1  0.98906843E+10
     -359.8792988110      382.7025340962     1  0.97133003E+10
     -359.8791390929      382.0600436602     1  0.93340727E+10
     -359.8791372912      382.8360184896     1  0.99453133E+10
     -359.8791164638      382.2093007501     1  0.89533873E+10
     -359.8790135243      382.2418481551     1  0.89442061E+10
     -359.8789885000      381.6023235420     1  0.92838115E+10
     -359.8789135812      381.5987356135     1  0.92839303E+10
     -359.8788835616      383.2362089179     1  0.97022885E+10
     -359.8787809927      381.8966319453     1  0.92943420E+10
     -359.8786329519      382.6983519411     1  0.98951041E+10
     -359.8786127641      383.6024179092     1  0.10036107E+11
     -359.8786097780      379.7740268453     1  0.89793407E+10
     -359.8785412911      382.6072093604     1  0.95699497E+10
     -359.8785020076      382.5050544485     1  0.90246196E+10
     -359.8784074161      381.0832064473     2  0.92673906E+10
     -359.8783869282      383.1524789132     1  0.97132173E+10
     -359.8782967088      379.8354644481     1  0.89589698E+10
     -359.8782666492      382.1424835583     1  0.10657563E+11
     -359.8782473516      382.4723771118     1  0.88729979E+10
     -359.8781163442      382.4987503166     1  0.90236795E+10
     -359.8780768514      380.6721311104     2  0.99555316E+10
     -359.8778286975      382.5143527268     1  0.94556625E+10
     -359.8776989134      377.8376148895     1  0.97148061E+10
     -359.8776975961      382.7432313742     1  0.94413927E+10
     -359.8775409653      383.0557144840     1  0.95436423E+10
     -359.8775186933      383.3014597747     1  0.97269435E+10
     -359.8774203357      382.1237562611     1  0.10821364E+11
     -359.8771714548      382.9075125402     2  0.90870593E+10
     -359.8771373811      383.2132049584     1  0.97636835E+10
     -359.8771278837      382.4608909732     1  0.96998853E+10
     -359.8771210282      382.6466518089     1  0.98041916E+10
     -359.8770853859      382.3302057606     1  0.93413122E+10
     -359.8770234351      382.1331200111     1  0.96453225E+10
     -359.8768645812      382.4946065597     1  0.90213068E+10
     -359.8767880748      381.3090546257     2  0.91707917E+10
     -359.8767467795      382.2191482415     1  0.88962530E+10
     -359.8767173047      380.8082007050     2  0.87694498E+10
     -359.8766983054      381.5815554608     1  0.92308610E+10
     -359.8766351736      381.0632879371     2  0.92740027E+10
     -359.8766163685      382.9148308761     1  0.97587804E+10
     -359.8765860297      381.6559920111     1  0.94935660E+10
     -359.8764821216      381.1460063296     2  0.92582192E+10
     -359.8764499877      381.9324811332     1  0.93959916E+10
     -359.8764196672      382.2657485766     1  0.89302974E+10
     -359.8763368387      382.8822210170     1  0.97367543E+10
     -359.8763060449      382.1617723924     1  0.94533483E+10
     -359.8762998504      382.5545660332     1  0.92909372E+10
     -359.8761592256      378.6635294538     1  0.92373310E+10
     -359.8761466077      382.4572823812     1  0.94515850E+10
     -359.8761442987      381.0730445237     4  0.93505098E+10
     -359.8759598508      381.8003861928     1  0.94454429E+10
     -359.8759492974      382.9732965000     1  0.95705540E+10
     -359.8758752880      382.3524053727     1  0.93428625E+10
     -359.8758032005      381.0121643564     2  0.93439480E+10
     -359.8757011370      382.5124110325     1  0.10493934E+11
     -359.8754804360      381.2258320006     2  0.92655500E+10
     -359.8754176954      382.1712700039     1  0.10705296E+11
     -359.8753826425      382.5131236187     1  0.92553895E+10
     -359.8752866976      381.9958912290     1  0.95213916E+10
     -359.8751002673      381.7264988333     1  0.95609265E+10
     -359.8750608451      382.1739287089     1  0.96667554E+10
     -359.8749763638      381.2803672822     2  0.92314130E+10
     -359.8748034018      382.1818345125     1  0.88970140E+10
     -359.8747990670      378.7071733824     1  0.93082800E+10
     -359.8747833893      382.4489885371     1  0.88851735E+10
     -359.8747352837      382.4431191093     1  0.88862644E+10
     -359.8746494137      381.6804781084     1  0.95219642E+10
     -359.8746390944      382.3150007582     1  0.89344920E+10
     -359.8746047106      382.4981769172     1  0.97940095E+10
     -359.8745173621      382.4528499561     1  0.88875862E+10
     -359.8745040000      382.7042119085     1  0.99157656E+10
     -359.8744183117      382.2090146191     1  0.95958691E+10
     -359.8744100850      382.4413978661     1  0.97879055E+10
     -359.8744036058      382.4389014728     1  0.92908465E+10
     -359.8744000723      381.7873991328     1  0.96347046E+10
     -359.8743138930      382.0725944867     1  0.92330712E+10
     -359.8742993632      382.1462267275     1  0.93249883E+10
     -359.8741597210      382.4314526683     1  0.88910012E+10
     -359.8741213269      382.2329149075     1  0.89070447E+10
     -359.8741009853      382.4026785680     1  0.97123041E+10
     -359.8740729596      382.9258696103     1  0.97196944E+10
     -359.8740641155      382.6180877269     1  0.10033047E+11
     -359.8740476344      381.5961542512     1  0.92463174E+10
     -359.8739833303      382.3775930157     1  0.92974140E+10
     -359.8737992017      382.5290908148     1  0.98721467E+10
     -359.8737700053      382.5704243265     1  0.92713102E+10
     -359.8737488091      381.2731287948     1  0.89389555E+10
     -359.8735974858      382.1778562869     1  0.96844374E+10
     -359.8735563129      382.1638952869     1  0.93725482E+10
     -359.8734085646      382.3885732113     1  0.94335294E+10
     -359.8732795112      382.8026037864     1  0.93607613E+10
     -359.8732300166      382.2103237808     1  0.97770770E+10
     -359.8732092172      382.4447436348     1  0.88841464E+10
     -359.8731816649      381.9265652583     1  0.92292744E+10
     -359.8728060329      382.3394337877     1  0.93449297E+10
     -359.8727171808      382.4055086079     1  0.91614471E+10
     -359.8727068195      382.5781235185     1  0.95338607E+10
     -359.8727057478      382.7522668328     1  0.91042857E+10
     -359.8726260994      381.7697633696     1  0.93754504E+10
     -359.8725993293      382.8597842749     1  0.97413132E+10
     -359.8724879289      382.6458019790     1  0.91129020E+10
     -359.8724597067      382.4256558627     1  0.88827714E+10
     -359.8724586596      375.2928639845     1  0.97591888E+10
     -359.8723928549      382.9020979535     1  0.92313253E+10
     -359.8723446317      381.4471005254     1  0.89235181E+10
     -359.8722761982      382.4384747737     1  0.88809912E+10
     -359.8722581165      382.2710422019     1  0.94475177E+10
     -359.8720492111      377.7310372244     1  0.98775378E+10
     -359.8719594664      382.7042037278     1  0.94234192E+10
     -359.8719580459      382.0679629753     1  0.93024173E+10
     -359.8719364428      382.1933498998     1  0.96586355E+10
     -359.8718966728      382.4271860440     1  0.88782116E+10
     -359.8718904957      382.6360489578     1  0.93540511E+10
     -359.8717877029      382.6137831575     1  0.96709269E+10
     -359.8717689350      382.4546497889     1  0.10997183E+11
     -359.8717624572      382.4305833452     1  0.88792400E+10
     -359.8716464420      381.2932262620     1  0.89193398E+10
     -359.8716264983      382.0514513122     1  0.96604011E+10
     -359.8715737638      383.9051402530     1  0.95223980E+10
     -359.8714672016      374.1367908154     1  0.93385743E+10
     -359.8714481851      382.6252592822     1  0.95460499E+10
     -359.8714264361      382.1940165075     1  0.94367643E+10
     -359.8713322887      382.6110578216     1  0.98876966E+10
     -359.8713080362      382.1387286281     1  0.94755147E+10
     -359.8712988370      380.1708685474     1  0.92835596E+10
     -359.8712489551      382.8900046876     1  0.96050586E+10
     -359.8711395941      382.4586909865     1  0.90023854E+10
     -359.8710079288      382.4261930014     1  0.88766835E+10
     -359.8709128602      383.2544384228     1  0.96497114E+10
     -359.8708943330      382.7011725987     1  0.91261986E+10
     -359.8708382647      382.6248834725     1  0.10118192E+11
     -359.8707743897      382.8668803082     1  0.98415126E+10
     -359.8707611509      380.3309264067     1  0.99388213E+10
     -359.8707490108      382.4540633747     1  0.88976156E+10
     -359.8706890385      382.2719380745     1  0.89132095E+10
     -359.8706810185      382.9532651072     1  0.92890832E+10
     -359.8706497773      382.6017215593     1  0.98859292E+10
     -359.8705123226      381.7757325297     1  0.91660986E+10
     -359.8705085136      382.4344821138     1  0.93542372E+10
     -359.8702774121      382.4370166341     1  0.96671877E+10
     -359.8702566269      382.8699904249     1  0.98567599E+10
     -359.8702473214      383.2755475852     1  0.96771632E+10
     -359.8701840083      382.1494916222     1  0.93585265E+10
     -359.8700949925      383.3220744103     2  0.98687093E+10
     -359.8700179971      382.4318159336     1  0.88800699E+10
     -359.8699693875      382.0588183291     1  0.96092310E+10
     -359.8699088752      382.4497440891     1  0.89705138E+10
     -359.8696693770      382.7869585132     1  0.97470291E+10
     -359.8695795635      381.8170988773     1  0.95448160E+10
     -359.8695590326      382.2884170867     1  0.93444265E+10
     -359.8695366601      382.0614070620     1  0.94196205E+10
     -359.8694923480      382.3834346471     1  0.94155523E+10
     -359.8694624840      382.1254804928     1  0.93441699E+10
     -359.8694435237      382.4027058681     1  0.89938205E+10
     -359.8693964935      382.0637637319     1  0.94054801E+10
     -359.8693782241      382.8803500777     1  0.98850555E+10
     -359.8692962971      381.9981717378     1  0.10619205E+11
     -359.8691357868      382.4625575906     1  0.88996428E+10
     -359.8689366358      382.4415184134     1  0.98236510E+10
     -359.8688667015      382.3069223641     1  0.95630921E+10
     -359.8687146442      380.9274340833     1  0.92692557E+10
     -359.8686228301      382.1589233694     1  0.10702863E+11
     -359.8685673241      382.7929126437     1  0.99868149E+10
     -359.8684150294      381.5429535661     1  0.93261867E+10
     -359.8683557960      382.9015673000     1  0.91954957E+10
     -359.8683130786      382.3183837584     1  0.96603715E+10
     -359.8683058494      380.7919315974     1  0.99764464E+10
     -359.8682769965      382.4023619118     1  0.93611904E+10
     -359.8682638595      381.7677203317     1  0.95002031E+10
     -359.8682135662      382.3540085071     1  0.89982395E+10
     -359.8681672088      382.3630450951     1  0.96872975E+10
     -359.8680930428      382.6642485369     1  0.99775565E+10
     -359.8680764783      380.9454107349     1  0.92700905E+10
     -359.8678693807      382.5546509723     1  0.92983325E+10
     -359.8677616967      382.6643969358     1  0.91308289E+10
     -359.8677052517      382.1126029773     1  0.97181171E+10
     -359.8676188207      380.5373696412     1  0.97221316E+10
     -359.8676006587      382.3314713111     1  0.89970998E+10
     -359.8674935006      383.3880832007     1  0.99118639E+10
     -359.8673808853      382.1544545955     1  0.89108243E+10
     -359.8672700372      382.3040035602     1  0.93491915E+10
     -359.8672147554      378.4198689169     1  0.94186583E+10
     -359.8672124907      382.4923734104     1  0.90230303E+10
     -359.8671275281      383.1305873094     1  0.97582510E+10
     -359.8671066059      382.2793055527     1  0.90121080E+10
     -359.8671026620      382.1117140313     1  0.10707190E+11
     -359.8670637581      382.6153869876     1  0.92341054E+10
     -359.8670457841      382.2811966761     1  0.10690688E+11
     -359.8670303112      382.1671294075     1  0.88995318E+10
     -359.8670246780      374.0789678941     1  0.93488659E+10
     -359.8670119848      382.6754592891     1  0.10020136E+11
     -359.8669723708      381.9770698515     1  0.93385594E+10
     -359.8669530035      379.5134825953     1  0.95832141E+10
     -359.8669205776      382.6288977640     1  0.92418108E+10
     -359.8668405204      382.8904615183     1  0.96624041E+10
     -359.8667748689      383.4932831461     1  0.94324618E+10
     -359.8667038575      381.1275930064     1  0.91733704E+10
     -359.8666664952      382.4059647141     1  0.88738593E+10
     -359.8663040995      383.4179190883     1  0.94729242E+10
     -359.8663016934      381.1394280744     1  0.98623626E+10
     -359.8661329495      381.2813715732     1  0.96961809E+10
     -359.8661310291      381.9062498455     1  0.92994021E+10
     -359.8659575225      381.9437886848     1  0.96666328E+10
     -359.8659130179      382.5159262823     1  0.89402003E+10
     -359.8658903829      374.3028195373     1  0.89789539E+10
     -359.8658784733      381.9086592970     1  0.10174495E+11
     -359.8657978182      382.2292531237     1  0.89009397E+10
     -359.8657319371      382.1057415263     1  0.93846270E+10
     -359.8657184990      382.2870048438     1  0.97540635E+10
     -359.8655978864      382.3543332370     1  0.94186660E+10
     -359.8655626985      382.1049905797     1  0.88886548E+10
     -359.8655080980      383.4762207886     1  0.94362463E+10
     -359.8653759655      382.9405896414     1  0.10012804E+11
     -359.8653641529      380.9293077725     1  0.92650403E+10
     -359.8653171164      382.1219998895     1  0.88878300E+10
     -359.8653079919      382.1127638569     1  0.90105518E+10
     -359.8653001069      382.0623125053     1  0.94923008E+10
     -359.8652405359      382.5260348284     1  0.92640649E+10
     -359.8651021748      382.4043109444     1  0.89956395E+10
     -359.8650265848      382.7896039486     1  0.99260957E+10
     -359.8649927030      382.6011988216     1  0.92082066E+10
     -359.8649280930      373.9009284639     1  0.93999512E+10
     -359.8649236142      382.0598526508     1  0.88973341E+10
     -359.8649120711      383.0450006418     1  0.95639340E+10
     -359.8646382075      382.3718221929     1  0.88847505E+10
     -359.8646266443      382.4023714567     1  0.88854972E+10
     -359.8646007935      382.4086018209     1  0.89030602E+10
     -359.8645646848      382.1143053839     1  0.10613660E+11
     -359.8644979225      382.3687295726     1  0.98228053E+10
     -359.8644874768      382.9340341846     1  0.97418378E+10
     -359.8641934141      382.0988324994     1  0.88923337E+10
     -359.8641641432      373.7502023273     1  0.97279167E+10
     -359.8641502796      381.8242354917     1  0.92769579E+10
     -359.8641005101      382.3047170400     1  0.10051472E+11
     -359.8640019607      383.1392344463     1  0.97702798E+10
     -359.8639833719      382.2766585524     1  0.89206656E+10
     -359.8639049263      382.7878265043     1  0.99716808E+10
     -359.8638896238      382.9260434340     1  0.99432976E+10
     -359.8637060942      381.0180588417     1  0.92341803E+10
     -359.8635870723      381.0365380116     1  0.92197921E+10
     -359.8635623646      382.4040130041     1  0.89872388E+10
     -359.8634881351      383.5582206768     1  0.94612946E+10
     -359.8633800307      382.9614210133     1  0.95689393E+10
     -359.8633035922      378.3142271809     1  0.10186562E+11
     -359.8631197580      382.5048995132     1  0.93207062E+10
     -359.8630739423      382.5125761458     1  0.95386920E+10
     -359.8630174025      380.1556055431     1  0.97346801E+10
     -359.8629617017      382.2075836952     1  0.96365489E+10
     -359.8629216854      382.6484107486     1  0.99497713E+10
     -359.8628904260      382.7929646923     1  0.99559386E+10
     -359.8627757689      381.8520759393     1  0.96552112E+10
     -359.8627665569      382.2437861862     1  0.89163260E+10
     -359.8627437554      382.1989745895     1  0.89032334E+10
     -359.8626750459      382.5197693528     1  0.93202181E+10
     -359.8626568608      382.1198058170     1  0.89034108E+10
     -359.8626199411      382.6614350777     1  0.95618842E+10
     -359.8625489845      382.2351109214     1  0.89240025E+10
     -359.8625191048      382.6685473213     1  0.98952611E+10
     -359.8624675865      382.4121096580     1  0.89958298E+10
     -359.8623212862      381.9850298364     1  0.92638224E+10
     -359.8622908051      382.2366636956     1  0.89191633E+10
     -359.8622714350      382.7852426830     1  0.95664463E+10
     -359.8622056723      376.3469452828     1  0.97112231E+10
     -359.8621888778      381.8173799267     1  0.92136808E+10
     -359.8621354985      381.8111289312     1  0.92596878E+10
     -359.8621189630      383.0186046762     1  0.98917969E+10
     -359.8620326001      382.2139556412     1  0.89238401E+10
     -359.8619638176      382.2041553639     1  0.97555793E+10
     -359.8619119186      382.0393416160     1  0.94008171E+10
     -359.8619009368      382.1609649865     1  0.10686744E+11
     -359.8618186290      382.1007999177     1  0.10110877E+11
     -359.8617466966      376.9971000887     1  0.10552336E+11
     -359.8616529794      383.0016475353     1  0.98725736E+10
     -359.8616045510      381.8916244421     1  0.94710402E+10
     -359.8615876064      383.1684597392     1  0.96028199E+10
     -359.8615750975      382.7844457988     1  0.91907311E+10
     -359.8615182180      382.2085704022     1  0.89160780E+10
     -359.8614757908      382.7485280869     1  0.95815821E+10
     -359.8614525816      382.6471250696     1  0.97541752E+10
     -359.8613819581      382.1431141180     1  0.97008067E+10
     -359.8613643666      382.5788949445     1  0.10047759E+11
     -359.8612637898      382.1899188286     1  0.94633937E+10
     -359.8611122897      381.8126682491     1  0.96109585E+10
     -359.8610519583      383.4121112620     1  0.95893014E+10
     -359.8610340064      381.9096016408     1  0.92702664E+10
     -359.8610232445      382.2581407348     1  0.90295487E+10
     -359.8609850557      382.2522497069     1  0.90140641E+10
     -359.8609488278      382.8152534821     1  0.95597605E+10
     -359.8609473003      382.7532797559     2  0.97348691E+10
     -359.8608557370      382.3483858320     1  0.97382783E+10
     -359.8608240117      382.2359478437     1  0.89162563E+10
     -359.8608159515      382.4757795389     2  0.98785500E+10
     -359.8607566772      381.6702858830     1  0.92293221E+10
     -359.8607014939      382.5205124911     1  0.89613396E+10
     -359.8605501256      382.4873249556     1  0.92799792E+10
     -359.8604978554      382.2147322909     1  0.89137709E+10
     -359.8604859514      382.9024638313     1  0.96141044E+10
     -359.8603220091      382.5137303861     1  0.90014786E+10
     -359.8602165935      382.5069202306     1  0.93074645E+10
     -359.8601335316      382.9062073188     1  0.96149145E+10
     -359.8600902986      381.0251024416     1  0.92349935E+10
     -359.8600713403      382.0567147953     1  0.92949418E+10
     -359.8600592032      382.5195096882     1  0.93083852E+10
     -359.8600481547      382.7671617364     1  0.91282056E+10
     -359.8599694408      382.2131989711     1  0.89186164E+10
     -359.8598962787      382.3878793660     1  0.89635031E+10
     -359.8598270114      376.7164724464     1  0.95930541E+10
     -359.8597552529      381.0341220292     1  0.92345406E+10
     -359.8593570321      381.8809897833     1  0.93371589E+10
     -359.8593057589      382.2906233228     1  0.93845401E+10
     -359.8592977804      382.7455169333     1  0.95914282E+10
     -359.8591444139      382.5451405708     1  0.93839749E+10
     -359.8591204950      382.3192034036     1  0.88615861E+10
     -359.8590377968      382.4576910058     1  0.10113380E+11
     -359.8589513458      382.1528532581     1  0.89030351E+10
     -359.8589122083      379.6533629023     1  0.89593792E+10
     -359.8588383594      381.9333855244     1  0.92693199E+10
     -359.8587529616      382.7793027334     1  0.94742094E+10
     -359.8587403307      382.4248748084     1  0.89939622E+10
     -359.8586391056      381.6047106564     1  0.92025394E+10
     -359.8585813104      382.8983367614     1  0.96209734E+10
     -359.8585718649      382.4842545220     1  0.99031417E+10
     -359.8585594895      382.9349335554     1  0.96204607E+10
     -359.8585016773      382.7306097993     1  0.96159786E+10
     -359.8584485755      382.7173623272     1  0.94301357E+10
     -359.8584414772      381.7095123691     1  0.92461865E+10
     -359.8583915694      382.9249115281     1  0.96214134E+10
     -359.8583562169      382.9733622457     1  0.95615321E+10
     -359.8583375157      382.2338205769     1  0.97890638E+10
     -359.8583222591      382.8867571378     1  0.98314899E+10
     -359.8582522638      382.9228953325     1  0.95851127E+10
     -359.8582117421      383.3003160077     1  0.97789023E+10
     -359.8581744910      382.3921254087     1  0.95227945E+10
     -359.8581489174      382.5426545916     1  0.90046725E+10
     -359.8580664328      381.5956821863     1  0.94349344E+10
     -359.8579785629      381.9673941769     1  0.93358179E+10
     -359.8579490076      382.4582228058     1  0.92771847E+10
     -359.8579447894      382.3191950435     1  0.96009615E+10
     -359.8578804104      382.7227611740     1  0.98811440E+10
     -359.8577874588      381.0303847597     1  0.92240768E+10
     -359.8577495497      382.1697561500     1  0.89130523E+10
     -359.8576421680      378.5502997361     1  0.96201705E+10
     -359.8575262509      382.3112806110     1  0.93483831E+10
     -359.8575008791      381.4509435899     1  0.92542608E+10
     -359.8574950442      383.1390131026     1  0.99742018E+10
     -359.8574553839      381.1837929316     1  0.95830173E+10
     -359.8572470187      380.9198012063     1  0.92934358E+10
     -359.8572254588      382.3313589963     1  0.97706950E+10
     -359.8572168925      382.8670582033     1  0.95204019E+10
     -359.8571867723      382.7629716805     1  0.98236262E+10
     -359.8570266328      378.5426618911     1  0.89998640E+10
     -359.8569849106      373.5848099826     1  0.96436475E+10
     -359.8569115022      379.1312651974     1  0.93055863E+10
     -359.8567928089      382.5208790772     1  0.95228503E+10
     -359.8567270886      382.2340128856     1  0.90819008E+10
     -359.8566970921      382.4008251888     1  0.99800772E+10
     -359.8566214779      381.9778304828     1  0.95201971E+10
     -359.8565701937      382.6621135871     1  0.90649869E+10
     -359.8565043484      382.6507583614     1  0.90692725E+10
     -359.8563897387      381.5975759147     1  0.91589165E+10
     -359.8563587925      381.9688850789     1  0.88762540E+10
     -359.8562248782      382.1719226402     1  0.89121615E+10
     -359.8561913330      381.8291858342     1  0.10248201E+11
     -359.8561236009      382.8291295491     1  0.96655039E+10
     -359.8561119767      381.0466723274     1  0.90102467E+10
     -359.8560996402      381.6371123117     1  0.94381734E+10
     -359.8560814680      383.6765437018     1  0.94337757E+10
     -359.8560632284      380.8278702176     1  0.92336806E+10
     -359.8560606490      377.0423670618     1  0.89412484E+10
     -359.8560325422      383.2567231094     1  0.95549160E+10
     -359.8557731856      382.2101928684     1  0.98436485E+10
     -359.8556775076      381.7014000242     2  0.96426694E+10
     -359.8556726341      378.3386810178     1  0.93337957E+10
     -359.8556026857      382.5980224419     1  0.95677926E+10
     -359.8555875782      381.9955882212     1  0.93350919E+10
     -359.8554555998      380.8869261391     1  0.93013678E+10
     -359.8554379029      380.8430938072     1  0.92345256E+10
     -359.8554156159      382.0132623291     1  0.93380989E+10
     -359.8552873797      382.8395782940     1  0.98074134E+10
     -359.8551082952      378.0185076756     1  0.97608861E+10
     -359.8550663713      382.6901078329     1  0.95854649E+10
     -359.8550280101      382.0174921763     1  0.93349344E+10
     -359.8550092530      380.9807604916     1  0.95853609E+10
     -359.8549641048      382.6944461230     1  0.93551690E+10
     -359.8548398342      382.1444806320     1  0.97544918E+10
     -359.8547890744      373.7747328702     1  0.98973227E+10
     -359.8547529244      382.0896597969     1  0.95955244E+10
     -359.8547267324      383.4553374660     1  0.93463744E+10
     -359.8546531698      382.5127142450     1  0.10044294E+11
     -359.8544729071      383.2431444127     1  0.95448789E+10
     -359.8544480100      378.5783145467     1  0.96212812E+10
     -359.8543941338      381.5882638132     1  0.96096129E+10
     -359.8543708285      383.5741958809     1  0.99303502E+10
     -359.8542834215      382.0626887182     1  0.96836421E+10
     -359.8542633196      382.1529843897     1  0.97205741E+10
     -359.8542479948      382.4075998395     1  0.97676131E+10
     -359.8541806347      381.9128189009     1  0.95791316E+10
     -359.8541708628      382.2626137326     1  0.90186262E+10
     -359.8539905794      382.0999687457     1  0.90299991E+10
     -359.8539712265      381.9123048056     1  0.89271635E+10
     -359.8539522745      382.9572800591     1  0.99954577E+10
     -359.8539421258      381.1687161452     1  0.91732769E+10
     -359.8538213785      381.6442648555     1  0.95174153E+10
     -359.8537586108      382.2997250735     1  0.98068421E+10
     -359.8536564403      381.9455613661     1  0.89224679E+10
     -359.8536365056      381.8792971443     1  0.93067173E+10
     -359.8536152763      382.3835461748     1  0.90119003E+10
     -359.8535836778      382.7972172719     1  0.95301665E+10
     -359.8535236598      382.3349298033     1  0.95893979E+10
     -359.8533843889      381.9206592870     1  0.89154580E+10
     -359.8533482676      381.7785257288     1  0.89244017E+10
     -359.8533449454      383.0471796211     1  0.98374412E+10
     -359.8532871446      382.2316353997     1  0.88605712E+10
     -359.8532582906      382.9180142732     1  0.96362346E+10
     -359.8532384310      382.6645066980     1  0.95783750E+10
     -359.8531720938      382.5215540001     1  0.94262248E+10
     -359.8531647337      379.1629249146     1  0.97527248E+10
     -359.8531185511      378.5602992835     1  0.90054869E+10
     -359.8531110102      382.4560875351     2  0.99660247E+10
     -359.8529772622      380.9598109914     1  0.92647607E+10
     -359.8529571071      382.9196548592     1  0.96368925E+10
     -359.8528040448      382.5527671431     1  0.10062882E+11
     -359.8527122645      382.2474284885     1  0.88573919E+10
     -359.8526674686      382.9680254872     1  0.95927082E+10
     -359.8526630000      382.2411363352     1  0.88578725E+10
     -359.8526304552      381.9608147600     1  0.89148845E+10
     -359.8525912537      376.3526408168     1  0.94774363E+10
     -359.8525511001      382.7133235695     1  0.90787057E+10
     -359.8525068349      382.1468037834     1  0.96704165E+10
     -359.8524551396      382.7629186917     1  0.95912215E+10
     -359.8524174035      382.4769741963     1  0.96003691E+10
     -359.8523783887      383.0397833535     1  0.96273989E+10
     -359.8523228957      381.7293500318     1  0.91453194E+10
     -359.8522803354      382.4952226066     1  0.97257582E+10
     -359.8522139937      383.3042063390     2  0.94083047E+10
     -359.8522126554      382.5205219035     1  0.93782723E+10
     -359.8522088885      381.7333307886     1  0.91462635E+10
     -359.8521421072      382.3954729572     1  0.90116291E+10
     -359.8521244313      382.1923509111     1  0.91498563E+10
     -359.8520918010      382.4839678536     1  0.96940276E+10
     -359.8520520530      382.0674317145     1  0.88679155E+10
     -359.8519795219      382.5352418027     1  0.95865124E+10
     -359.8519540991      382.0257031058     1  0.88731545E+10
     -359.8518999862      382.3030985944     1  0.96635925E+10
     -359.8518221848      382.6111863060     1  0.96404331E+10
     -359.8517948639      382.2893712211     1  0.94610288E+10
     -359.8517895123      381.9809592813     1  0.89254341E+10
     -359.8517695089      382.3024866781     1  0.91709416E+10
     -359.8517655959      381.7482346258     1  0.91467991E+10
     -359.8517452646      382.2718057809     1  0.98075969E+10
     -359.8517202781      383.1765582305     1  0.94920815E+10
     -359.8516836946      378.0217820127     1  0.97593764E+10
     -359.8516486705      378.5334340920     1  0.96209471E+10
     -359.8516130477      383.0176356933     2  0.98568301E+10
     -359.8516030968      380.7684138621     1  0.10205703E+11
     -359.8515772711      381.7520346607     1  0.91452730E+10
     -359.8515718116      381.3435495803     1  0.95702264E+10
     -359.8515561211      382.5046231436     1  0.94098706E+10
     -359.8515408145      382.2513415600     1  0.90019828E+10
     -359.8514306618      381.8830054709     1  0.93094295E+10
     -359.8513562478      377.3893265184     1  0.95415484E+10
     -359.8513156417      382.3209367543     1  0.10146261E+11
     -359.8512614716      382.4769966790     1  0.94856032E+10
     -359.8512049908      381.9306203917     1  0.89305646E+10
     -359.8511604549      382.7765883840     1  0.95485758E+10
     -359.8511589266      382.4302725686     1  0.98715425E+10
     -359.8511343731      382.5233273464     1  0.94098188E+10
     -359.8511266198      381.0451679329     1  0.92341848E+10
     -359.8511239536      382.7355491324     1  0.96112980E+10
     -359.8511204883      383.3136139864     1  0.95187862E+10
     -359.8510861349      382.6359466380     1  0.96589181E+10
     -359.8510718699      382.2105838026     1  0.97266751E+10
     -359.8510484689      382.1019715238     1  0.91320644E+10
     -359.8510106719      382.0494896172     2  0.91151603E+10
     -359.8509592791      381.9172220449     1  0.93064400E+10
     -359.8509402675      382.2226242830     1  0.94846736E+10
     -359.8508283946      382.3222455258     1  0.95301768E+10
     -359.8508161435      381.0750768209     1  0.92199615E+10
     -359.8507796130      382.6233983463     1  0.94222927E+10
     -359.8507536695      382.7201545394     1  0.99856623E+10
     -359.8507396386      379.7188928993     1  0.10164955E+11
     -359.8507070283      381.9191140483     1  0.94978811E+10
     -359.8506575398      382.5417750225     1  0.99241784E+10
     -359.8505797881      383.3197584200     1  0.93916136E+10
     -359.8505763923      382.6926136987     1  0.98288226E+10
     -359.8504988176      382.4194258161     1  0.99756635E+10
     -359.8504688743      378.1590377253     1  0.98791458E+10
     -359.8504531501      383.1965900063     1  0.97451110E+10
     -359.8504270506      382.5924176613     1  0.96553673E+10
     -359.8504129570      379.9964457431     1  0.94552876E+10
     -359.8502769767      375.4580291535     1  0.97105303E+10
     -359.8502255803      382.3704776297     1  0.90138095E+10
     -359.8501978160      382.4750655696     1  0.97205680E+10
     -359.8501883012      382.6868994027     1  0.99011904E+10
     -359.8501802158      374.0178521264     1  0.97216409E+10
     -359.8501483546      381.7866404079     1  0.93219253E+10
     -359.8501248623      382.3857142754     1  0.89931625E+10
     -359.8500154062      382.0242104903     1  0.95665488E+10
     -359.8499974620      381.8028521869     2  0.89505723E+10
     -359.8499725333      381.9112476867     1  0.93094115E+10
     -359.8499703050      380.7012247663     1  0.10221811E+11
     -359.8499351557      381.8057044850     1  0.95038486E+10
     -359.8497360874      381.0208459946     1  0.10377755E+11
     -359.8496060297      382.4823950302     1  0.94976815E+10
     -359.8495394314      382.7174045599     1  0.99397739E+10
     -359.8495234042      383.1137804103     1  0.94578616E+10
     -359.8495178131      382.8279117547     1  0.95544131E+10
     -359.8494875736      382.3031348917     1  0.88569125E+10
     -359.8494504179      382.5538416986     1  0.93416342E+10
     -359.8494291468      381.8744177411     1  0.93096458E+10
     -359.8494138913      382.2757628028     1  0.95217128E+10
     -359.8492759747      382.4720371886     1  0.89500848E+10
     -359.8492732777      382.7967095231     1  0.95664113E+10
     -359.8492224521      382.6325320886     1  0.99766332E+10
     -359.8492155017      382.0515332560     1  0.91803706E+10
     -359.8492029689      382.2983416384     1  0.88551435E+10
     -359.8491056741      382.9088915737     1  0.95679429E+10
     -359.8490908102      382.7094794029     1  0.95509071E+10
     -359.8489755186      381.7196905817     1  0.91716761E+10
     -359.8489249709      381.7826721775     1  0.92966551E+10
     -359.8488544618      382.5180533562     1  0.95839315E+10
     -359.8488234767      382.4789026788     1  0.94842386E+10
     -359.8487304816      383.0100789251     1  0.98894415E+10
     -359.8486899476      382.5807918638     1  0.95965016E+10
     -359.8485947589      382.1971990473     1  0.91279798E+10
     -359.8485332037      382.2256296014     1  0.95157586E+10
     -359.8484934967      383.2456227778     1  0.98044276E+10
     -359.8484621590      379.1077178681     1  0.95566994E+10
     -359.8484095038      382.7587891671     1  0.97894573E+10
     -359.8484005869      382.3015248850     1  0.95845795E+10
     -359.8483699539      382.4086436676     1  0.99592563E+10
     -359.8482003570      381.7240117380     1  0.91660313E+10
     -359.8481987891      382.2590764726     1  0.97803424E+10
     -359.8481785768      382.1343493495     1  0.93001391E+10
     -359.8481250036      380.0445612953     1  0.95585206E+10
     -359.8481123183      382.0422988782     1  0.91270086E+10
     -359.8480650473      382.3887373362     1  0.91129933E+10
     -359.8480599702      382.3211172085     1  0.95705895E+10
     -359.8480112875      382.4465992137     1  0.98730710E+10
     -359.8480010056      381.7589414487     1  0.91631102E+10
     -359.8479776630      382.3873466490     1  0.91675082E+10
     -359.8478609905      379.8961175378     1  0.96975310E+10
     -359.8478567301      382.4739555186     1  0.90050034E+10
     -359.8478171081      382.7426699725     1  0.98415163E+10
     -359.8477504618      383.0075847947     1  0.98923420E+10
     -359.8477432690      382.3423837461     1  0.97928716E+10
     -359.8477377976      379.2711537694     1  0.93084314E+10
     -359.8477338540      380.1291256047     1  0.97286422E+10
     -359.8477299401      381.0979813166     1  0.95965853E+10
     -359.8476508310      382.4458291588     1  0.89531727E+10
     -359.8476443848      382.3332707949     1  0.95784950E+10
     -359.8475702563      381.4179287826     1  0.95698630E+10
     -359.8475663911      382.4413577267     1  0.89534757E+10
     -359.8475156481      381.4449847707     1  0.10155405E+11
     -359.8475124610      381.5118262994     1  0.96163053E+10
     -359.8474233631      382.1868421343     1  0.95160783E+10
     -359.8474096716      382.7645795671     1  0.98497675E+10
     -359.8474020262      379.6018473356     1  0.10081923E+11
     -359.8473992035      382.1120409126     1  0.93294973E+10
     -359.8473848057      373.8869600190     1  0.93248918E+10
     -359.8472550800      382.4836931274     1  0.90062672E+10
     -359.8472271409      382.2185613055     1  0.89770183E+10
     -359.8471886808      383.0064027992     1  0.98669030E+10
     -359.8471697487      383.4139233551     1  0.95352615E+10
     -359.8471547005      379.3981911542     1  0.94761119E+10
     -359.8470850062      382.5042660378     1  0.89471604E+10
     -359.8470497651      380.0118784317     1  0.93381972E+10
     -359.8470385828      382.1066141354     1  0.93034171E+10
     -359.8469549899      382.5270902678     1  0.95789096E+10
     -359.8469511697      382.2498098642     1  0.88749054E+10
     -359.8469177141      382.5412974551     1  0.89564148E+10
     -359.8469017220      381.7216095592     1  0.94464766E+10
     -359.8468080126      383.3665211309     1  0.95437016E+10
     -359.8467624574      382.1374705534     1  0.97752244E+10
     -359.8466750933      382.5004405588     1  0.96527390E+10
     -359.8465642298      383.3543981732     1  0.98663560E+10
     -359.8465467531      382.7875832767     1  0.95647331E+10
     -359.8465396245      381.6709917896     1  0.94990417E+10
     -359.8465033971      382.5210084196     1  0.89469516E+10
     -359.8465014857      382.5110325642     1  0.89469962E+10
     -359.8464995230      381.9765278200     1  0.88923689E+10
     -359.8464490240      382.8954548955     1  0.96190313E+10
     -359.8463847452      382.5167647161     1  0.89472148E+10
     -359.8463740248      382.4662122183     1  0.89585826E+10
     -359.8463515100      382.4425908418     1  0.98471615E+10
     -359.8462670271      381.7161783569     1  0.96043579E+10
     -359.8462473087      379.2034536568     1  0.97370138E+10
     -359.8461996026      379.0946265564     1  0.95314112E+10
     -359.8461908980      382.6008898861     1  0.95844259E+10
     -359.8461094500      383.3086559625     1  0.98113480E+10
     -359.8460305268      382.0124161397     1  0.88860348E+10
     -359.8460230634      382.1729474123     1  0.96204613E+10
     -359.8460006840      381.9964263377     1  0.92067783E+10
     -359.8459705560      382.3964453705     1  0.96365973E+10
     -359.8459546382      382.1368472156     1  0.89847728E+10
     -359.8459167369      382.1602366081     1  0.89994626E+10
     -359.8459093536      381.4520990013     1  0.95663689E+10
     -359.8458453693      383.1728940587     1  0.94796842E+10
     -359.8458398441      381.9779680401     1  0.88930727E+10
     -359.8458376152      382.0186731588     1  0.92067143E+10
     -359.8458155251      382.8609367267     1  0.96519160E+10
     -359.8458034238      383.1505060667     1  0.99595524E+10
     -359.8457339339      382.1887667061     1  0.98010191E+10
     -359.8457011569      382.7432367278     1  0.98871008E+10
     -359.8456866926      381.5804814675     1  0.97106212E+10
     -359.8456706986      381.3468416264     1  0.95950594E+10
     -359.8456271847      381.0205756792     1  0.96499777E+10
     -359.8455737373      382.4358150888     1  0.89639507E+10
     -359.8455623038      382.7163224209     1  0.96150080E+10
     -359.8455260488      382.7066389436     1  0.97581667E+10
     -359.8454664183      382.4769174301     1  0.89587507E+10
     -359.8454536187      377.1645472706     1  0.95012641E+10
     -359.8454206738      381.0947737583     1  0.89778232E+10
     -359.8453538311      382.1685757204     1  0.92779002E+10
     -359.8453471822      383.3226951354     1  0.95362517E+10
     -359.8452843607      381.0483294621     1  0.92227955E+10
     -359.8452513412      381.7828763651     2  0.89462528E+10
     -359.8452500465      382.0208837679     1  0.88878771E+10
     -359.8452464645      382.2573978929     1  0.88700833E+10
     -359.8452343973      383.2652949348     1  0.93662439E+10
     -359.8451916138      381.9549891917     1  0.88944596E+10
     -359.8451361007      381.4563095289     1  0.95650519E+10
     -359.8450979344      381.6714407505     1  0.96996407E+10
     -359.8450678466      382.5484854320     1  0.89549478E+10
     -359.8450627421      382.4820295902     1  0.89586402E+10
     -359.8450330077      381.9435017182     1  0.92889887E+10
     -359.8450142034      382.1164659504     1  0.93094384E+10
     -359.8450065998      382.3763678149     1  0.96853758E+10
     -359.8449965913      382.4342100776     1  0.93553391E+10
     -359.8449545662      382.0126797155     1  0.93073195E+10
     -359.8449521880      380.7826979389     1  0.92762463E+10
     -359.8449266959      380.8994303460     1  0.92093446E+10
     -359.8449243287      382.0797782366     1  0.96316878E+10
     -359.8448663259      382.5271695381     1  0.97619954E+10
     -359.8446988639      382.2869892816     1  0.96360160E+10
     -359.8446733781      382.2924272905     1  0.88471276E+10
     -359.8446667386      382.2574771559     1  0.95484051E+10
     -359.8446624018      380.7889964208     1  0.92757893E+10
     -359.8446575413      381.9638599103     1  0.88882227E+10
     -359.8446070026      382.1525354732     1  0.89968379E+10
     -359.8445783882      377.3764119097     1  0.98208132E+10
     -359.8445737302      381.7161423320     1  0.96116729E+10
     -359.8445287198      380.9120024042     1  0.92089021E+10
     -359.8445132135      377.7769306457     1  0.93072157E+10
     -359.8445057194      379.8677247248     1  0.97007683E+10
     -359.8444679816      382.2542747898     1  0.88684604E+10
     -359.8444624696      383.4260745340     1  0.95497866E+10
     -359.8444531124      382.2719089770     1  0.88668094E+10
     -359.8444492370      382.9082834176     1  0.99167993E+10
     -359.8444337722      381.8452054228     1  0.93186805E+10
     -359.8443324986      382.5539966406     1  0.89616524E+10
     -359.8443269781      382.2458117151     1  0.96596203E+10
     -359.8442779896      381.9889631223     1  0.88866287E+10
     -359.8442201309      381.9744141173     1  0.95748660E+10
     -359.8441801479      382.0019812352     1  0.93033637E+10
     -359.8441117796      382.3711972683     1  0.97468638E+10
     -359.8440930850      382.1496723450     1  0.99734113E+10
     -359.8440869551      382.9846590309     1  0.98946875E+10
     -359.8440564337      382.6806482761     1  0.91137633E+10
     -359.8439234617      382.7955544445     1  0.95673063E+10
     -359.8439126519      382.2508845111     1  0.97209315E+10
     -359.8438246088      383.1658978029     1  0.97472731E+10
     -359.8437996469      382.2536224887     1  0.88678138E+10
     -359.8437851826      374.5366175665     1  0.91058955E+10
     -359.8437330892      381.0725176981     1  0.10123097E+11
     -359.8437317293      382.0016232266     1  0.88816024E+10
     -359.8435001088      382.4376904068     2  0.88266913E+10
     -359.8434917063      381.3272172611     1  0.10062062E+11
     -359.8434893426      381.0216028204     1  0.95673257E+10
     -359.8434587634      383.1722245170     1  0.96379180E+10
     -359.8434552156      377.1689574183     1  0.89310003E+10
     -359.8434495694      382.8979624427     1  0.99959009E+10
     -359.8434371967      382.5794531465     1  0.95014437E+10
     -359.8433461797      382.2588100879     1  0.88639727E+10
     -359.8433438453      382.5315665476     1  0.94523822E+10
     -359.8432894249      381.0871288528     1  0.10304071E+11
     -359.8432820224      383.0114149894     1  0.98414074E+10
     -359.8432346704      380.8993744673     1  0.92999770E+10
     -359.8431978315      379.3496019998     1  0.94812621E+10
     -359.8431968133      382.5427115663     1  0.97556586E+10
     -359.8430803190      382.2549936660     1  0.94730134E+10
     -359.8429857174      375.5827811285     1  0.92212133E+10
     -359.8429368684      382.2848200944     1  0.88765843E+10
     -359.8429232866      382.2603448516     2  0.88666671E+10
     -359.8428602018      374.2840689993     1  0.89566443E+10
     -359.8428176225      381.5877207080     4  0.91412988E+10
     -359.8427952211      382.2482534606     1  0.96179519E+10
     -359.8427714067      382.2894007934     1  0.88720693E+10
     -359.8427340479      381.2253455968     1  0.89624475E+10
     -359.8427216582      380.3636987412     1  0.93087995E+10
     -359.8426540023      383.3375186287     1  0.95850548E+10
     -359.8426486593      383.1255857251     1  0.95834811E+10
     -359.8425550365      382.2976095019     1  0.88735880E+10
     -359.8425324791      382.2892605286     1  0.88727214E+10
     -359.8424993327      382.5541358177     1  0.89596980E+10
     -359.8423876107      381.7882832762     1  0.90953770E+10
     -359.8423664674      382.3452141804     1  0.95953066E+10
     -359.8422691473      382.3060274638     1  0.95911147E+10
     -359.8422456935      382.5875253416     1  0.92961259E+10
     -359.8421619665      380.9563918622     1  0.91803709E+10
     -359.8421007410      381.8753267569     1  0.10211173E+11
     -359.8420130191      381.2928424533     1  0.10362190E+11
     -359.8419862395      374.4171212600     1  0.96285870E+10
     -359.8419794314      382.4919593563     1  0.97108525E+10
     -359.8419372406      380.9679792000     1  0.91814732E+10
     -359.8419343631      382.9798013884     1  0.97451119E+10
     -359.8419238548      382.4169134031     1  0.95342366E+10
     -359.8418653934      382.9970294241     1  0.96315391E+10
     -359.8418147740      381.8436358396     1  0.93587181E+10
     -359.8417600124      382.3495457808     1  0.95317003E+10
     -359.8417175288      382.2454623239     1  0.96486948E+10
     -359.8416336893      381.4746488982     2  0.92249385E+10
     -359.8416300041      382.0377327818     1  0.88922111E+10
     -359.8415789212      381.7185545644     1  0.94636271E+10
     -359.8415273616      383.2187989999     1  0.95025377E+10
     -359.8413651817      382.2441676531     1  0.97049931E+10
     -359.8413447538      380.9836480194     1  0.10269647E+11
     -359.8413236193      382.5517419114     1  0.92353968E+10
     -359.8412855925      374.2703713029     1  0.96960505E+10
     -359.8412723500      378.9036250064     1  0.96438279E+10
     -359.8412684084      382.1112817678     1  0.90692703E+10
     -359.8412435321      381.5505994593     1  0.95811441E+10
     -359.8412338842      381.4672204259     1  0.95385876E+10
     -359.8412124512      382.8417192005     1  0.94706561E+10
     -359.8411821458      382.4801649909     1  0.97493807E+10
     -359.8411098834      382.7624799948     1  0.94452564E+10
     -359.8410925298      382.4821612592     1  0.89576148E+10
     -359.8410887863      382.8795340934     1  0.98507311E+10
     -359.8410419471      374.6479458667     1  0.95289179E+10
     -359.8410311925      381.9282708460     1  0.92951339E+10
     -359.8410125281      382.0213776518     1  0.94429200E+10
     -359.8409481221      381.7499253158     1  0.96115075E+10
     -359.8409331864      382.6755256082     1  0.99341889E+10
     -359.8409158506      379.5802851010     1  0.97977628E+10
     -359.8408744098      381.7938915656     1  0.92693208E+10
     -359.8408435867      382.8105804882     1  0.94648139E+10
     -359.8407300488      381.8006918692     1  0.92673349E+10
     -359.8407196460      382.2762899899     1  0.97147322E+10
     -359.8406945429      382.4810510365     1  0.97697876E+10
     -359.8406312094      382.5505437695     1  0.95895196E+10
     -359.8406268777      377.7189148142     1  0.94061283E+10
     -359.8405706145      382.3005815612     1  0.98151048E+10
     -359.8405070241      381.2065741038     1  0.98331038E+10
     -359.8405050481      382.8207351341     1  0.99118840E+10
     -359.8404691846      381.9051493051     1  0.92457819E+10
     -359.8404455362      382.2452165026     1  0.95410005E+10
     -359.8404332845      374.3306857438     1  0.91381462E+10
     -359.8403685376      377.7396470924     1  0.96500746E+10
     -359.8403194986      383.0482939005     1  0.95399994E+10
     -359.8402696894      379.5905789330     1  0.93005245E+10
     -359.8402626633      379.6125586607     1  0.92976332E+10
     -359.8402612670      377.3081086707     2  0.91565921E+10
     -359.8402423843      381.8917703788     1  0.92451243E+10
     -359.8402144900      381.9099135996     1  0.94077156E+10
     -359.8401948877      382.2320560051     1  0.88739946E+10
     -359.8401912360      381.8145892478     1  0.92461181E+10
     -359.8401511831      381.3840220006     1  0.95994385E+10
     -359.8401277523      381.0814277897     1  0.89466096E+10
     -359.8401156998      381.9084751262     1  0.92862655E+10
     -359.8401081928      381.7418067313     1  0.93995713E+10
     -359.8400836138      382.5374521049     1  0.97060575E+10
     -359.8400821498      382.1271662774     1  0.91419552E+10
     -359.8400533057      381.9166736260     1  0.92421307E+10
     -359.8400428103      382.5429847929     1  0.91662486E+10
     -359.8400382067      379.5115598877     1  0.95647666E+10
     -359.8400282742      382.2319179264     1  0.88738069E+10
     -359.8399944491      382.6303000721     1  0.93538498E+10
     -359.8399454737      382.4764610095     1  0.97695650E+10
     -359.8398852058      381.9506783441     1  0.97257132E+10
     -359.8398436836      382.2781985012     1  0.95992976E+10
     -359.8398157433      381.5078891636     1  0.94523926E+10
     -359.8397985249      381.5206725060     1  0.95156283E+10
     -359.8397915475      382.1234702825     1  0.90643998E+10
     -359.8397737671      383.4865669636     1  0.99640964E+10
     -359.8397531615      381.7364116255     1  0.92016377E+10
     -359.8397035202      382.2409394370     1  0.88752287E+10
     -359.8396919166      382.9243762047     1  0.98516540E+10
     -359.8396826775      382.7762079993     1  0.96555701E+10
     -359.8396666716      381.9267135775     1  0.92409152E+10
     -359.8396214852      382.2417332131     1  0.97261972E+10
     -359.8394997903      383.3785396765     1  0.94758983E+10
     -359.8394283193      381.6993022684     1  0.92070915E+10
     -359.8394032985      377.2269740396     1  0.95703455E+10
     -359.8393900436      381.7509503124     1  0.10249464E+11
     -359.8393718463      382.7912675985     1  0.98633380E+10
     -359.8393525169      382.2267448942     1  0.88583208E+10
     -359.8393227786      381.9048491057     1  0.92825487E+10
     -359.8392635093      379.6533644511     1  0.97760145E+10
     -359.8392138728      382.2229243338     1  0.88727233E+10
     -359.8391590183      382.1947211767     1  0.90434819E+10
     -359.8390348873      381.9959601745     1  0.91934997E+10
     -359.8390219059      382.2746182365     1  0.97018640E+10
     -359.8389784796      382.4531346752     2  0.10064158E+11
     -359.8389563436      381.6613755741     1  0.92180342E+10
     -359.8389417079      382.4362497516     1  0.97251433E+10
     -359.8389011364      382.1853834585     1  0.94623384E+10
     -359.8388931282      381.9619226040     1  0.92385900E+10
     -359.8388801170      382.7207777809     1  0.99045887E+10
     -359.8388133146      382.9081065863     1  0.95568390E+10
     -359.8387931919      382.5446257926     2  0.97984731E+10
     -359.8387645908      380.7343910509     1  0.95331946E+10
     -359.8387345516      382.2305817326     1  0.88729618E+10
     -359.8386905929      382.7439738997     1  0.97434756E+10
     -359.8385835107      381.6809402143     1  0.95901102E+10
     -359.8385596251      382.2298140874     1  0.88722748E+10
     -359.8385494367      382.2683082510     1  0.88680755E+10
     -359.8385045685      382.5447150508     2  0.98117512E+10
     -359.8384937986      377.2615855813     2  0.91652309E+10
     -359.8384812905      380.5273305188     1  0.98561153E+10
     -359.8384786049      382.2138928556     1  0.88731028E+10
     -359.8384330499      382.4309400492     1  0.96707222E+10
     -359.8383382732      382.7115537010     1  0.94547605E+10
     -359.8383050931      382.0626735254     1  0.94658814E+10
     -359.8382964351      381.7934486358     1  0.92683923E+10
     -359.8382575664      382.4376057013     2  0.10087029E+11
     -359.8382329316      374.5190597371     1  0.91178121E+10
     -359.8382120862      382.1979565631     1  0.90388682E+10
     -359.8381900575      377.8944532231     1  0.94414523E+10
     -359.8381831675      374.2977869026     1  0.91401885E+10
     -359.8381802961      377.3039794786     1  0.95190508E+10
     -359.8381668264      382.5766602746     1  0.95115602E+10
     -359.8381473458      381.8150384339     1  0.92669633E+10
     -359.8380805425      380.7650166873     1  0.95303203E+10
     -359.8380611030      382.6445097611     1  0.96654489E+10
     -359.8380351406      382.0097852456     1  0.89200877E+10
     -359.8379229384      382.1915735559     1  0.88662909E+10
     -359.8378567922      382.5871941287     1  0.92162048E+10
     -359.8378281490      382.4735932888     1  0.10042556E+11
     -359.8377649872      382.0179331279     1  0.92411614E+10
     -359.8376341766      382.2216063513     1  0.88732903E+10
     -359.8375691978      381.8219977794     1  0.92426908E+10
     -359.8374907346      374.4832004354     1  0.91178134E+10
     -359.8374543267      382.5954162514     1  0.97389183E+10
     -359.8374120513      383.2987618639     1  0.95656199E+10
     -359.8374067358      382.2403495219     1  0.89092773E+10
     -359.8373991012      381.8192771867     1  0.92402045E+10
     -359.8373879189      381.6918386999     1  0.92166597E+10
     -359.8373762441      382.2287889257     1  0.95949264E+10
     -359.8373597253      382.1148967412     1  0.94850200E+10
     -359.8373054060      382.7793870404     1  0.96380746E+10
     -359.8372682265      382.5734036141     1  0.97510255E+10
     -359.8372617728      382.2651582176     2  0.97861518E+10
     -359.8372263140      382.0319737026     1  0.89177071E+10
     -359.8372134192      382.8648515642     1  0.96516156E+10
     -359.8371140331      383.1236525011     1  0.94565047E+10
     -359.8370806346      382.3523001699     1  0.93906450E+10
     -359.8370731528      381.8143292167     1  0.92610991E+10
     -359.8369387545      382.6131739455     1  0.97214136E+10
     -359.8369244098      382.2186607336     1  0.89158913E+10
     -359.8369185981      374.7536202613     1  0.91237640E+10
     -359.8368832638      382.4743026363     1  0.98440859E+10
     -359.8368779427      382.0870906166     1  0.10021182E+11
     -359.8368625364      381.8958107452     1  0.88803295E+10
     -359.8367268165      381.7956284774     1  0.92371164E+10
     -359.8367173914      382.7552348810     1  0.98059076E+10
     -359.8367148671      381.9105320061     1  0.88781581E+10
     -359.8366723279      381.9192692124     1  0.88771721E+10
     -359.8366599903      382.1938586263     1  0.88732424E+10
     -359.8365685829      382.3321916860     1  0.96604482E+10
     -359.8365630938      381.7872350767     1  0.92622833E+10
     -359.8364943872      382.2521813571     1  0.96258095E+10
     -359.8364706189      377.1184412404     2  0.89285363E+10
     -359.8364674659      382.1320206071     1  0.10014238E+11
     -359.8364050422      382.3392906601     2  0.88752963E+10
     -359.8363520536      382.2116809909     1  0.95977300E+10
     -359.8363390458      381.5248317970     1  0.96023330E+10
     -359.8363361240      382.6177719245     1  0.97201463E+10
     -359.8363330392      382.4102226146     1  0.10041125E+11
     -359.8363298675      382.5052820728     1  0.97747356E+10
     -359.8363156117      382.4454758704     1  0.96263192E+10
     -359.8362523116      382.2284538881     1  0.94770425E+10
     -359.8362294514      377.4375401663     1  0.95266425E+10
     -359.8360547067      382.6202228525     1  0.90547728E+10
     -359.8360461955      382.3833517189     1  0.97224873E+10
     -359.8360447542      382.8830156186     1  0.95794526E+10
     -359.8360077689      381.7256874459     1  0.91521760E+10
     -359.8359947106      383.0961010510     1  0.96944823E+10
     -359.8359451703      382.0297222933     1  0.97965521E+10
     -359.8359405677      382.5581141805     1  0.91703665E+10
     -359.8358855498      380.2091018298     1  0.10190953E+11
     -359.8358795740      379.1522542020     1  0.94863833E+10
     -359.8358362115      381.2218342320     1  0.91098378E+10
     -359.8358205523      374.1686315562     1  0.96229269E+10
     -359.8357597853      382.4735058217     1  0.95612066E+10
     -359.8356731046      382.1115693953     1  0.88757155E+10
     -359.8356715054      383.1493114546     1  0.96459328E+10
     -359.8356673105      380.9181926420     1  0.96889070E+10
     -359.8356363152      382.1421189797     1  0.97052930E+10
     -359.8355985178      382.8754407243     1  0.99496242E+10
     -359.8355964209      382.3900747071     1  0.94024252E+10
     -359.8355805819      379.5699300039     1  0.95863453E+10
     -359.8355100187      381.9888993396     1  0.94289800E+10
     -359.8354941717      383.4236727201     1  0.95686039E+10
     -359.8354788460      383.4371772049     1  0.92881148E+10
     -359.8354757722      382.4489604881     1  0.95774104E+10
     -359.8354523152      381.6419886269     1  0.94547751E+10
     -359.8354381380      382.1985132595     1  0.98807525E+10
     -359.8353094935      380.5868947271     1  0.91062967E+10
     -359.8352934809      382.8753300444     1  0.97444575E+10
     -359.8352749762      381.7306963487     1  0.96157457E+10
     -359.8352733540      381.7070620642     1  0.91446557E+10
     -359.8352677737      382.4327670743     1  0.95533177E+10
     -359.8350613044      383.0126097232     1  0.96713160E+10
     -359.8350344222      380.0169957035     1  0.94340790E+10
     -359.8350288801      382.1557345521     1  0.96422058E+10
     -359.8350277507      377.2093840765     1  0.95349320E+10
     -359.8349580924      381.9344616841     1  0.93039744E+10
     -359.8349375976      382.4641512268     1  0.98285470E+10
     -359.8348594344      382.8927526506     1  0.98744198E+10
     -359.8348444701      382.2904527260     1  0.88767224E+10
     -359.8347327426      377.9653105224     1  0.96241697E+10
     -359.8346938805      382.0272799778     1  0.88934151E+10
     -359.8345688860      382.3612666757     1  0.95665840E+10
     -359.8345147554      381.6869937167     1  0.92281842E+10
     -359.8344627904      381.8073456912     1  0.95605605E+10
     -359.8344325926      381.1630998843     1  0.95667956E+10
     -359.8343847583      381.8345036172     1  0.93962398E+10
     -359.8343684117      382.7790991905     1  0.98657758E+10
     -359.8343322217      382.6067526902     1  0.97440027E+10
     -359.8342579689      382.2656693828     1  0.96005453E+10
     -359.8342550211      382.2535204459     1  0.88681948E+10
     -359.8342531540      382.6823411869     1  0.91921730E+10
     -359.8342504675      381.6764278878     1  0.92308759E+10
     -359.8342174237      382.5333280995     1  0.96700160E+10
     -359.8341458067      382.6704306582     1  0.96808295E+10
     -359.8341446822      381.3187488502     1  0.96464641E+10
     -359.8341394849      373.2308920976     1  0.97577844E+10
     -359.8341137976      381.2298878621     1  0.95512842E+10
     -359.8340218631      381.6648661491     1  0.92527768E+10
     -359.8339975610      382.3736322753     1  0.89450074E+10
     -359.8339553453      379.8854343442     1  0.92326450E+10
     -359.8339317614      381.9987362572     1  0.89033675E+10
     -359.8338888583      381.1150434060     1  0.96461482E+10
     -359.8338623907      382.1424796466     1  0.91188703E+10
     -359.8338594688      380.2855202000     1  0.97618555E+10
     -359.8338513098      382.0612418488     1  0.91451092E+10
     -359.8338489371      381.5220168850     1  0.95918203E+10
     -359.8337716485      382.2406774910     1  0.95116277E+10
     -359.8337546639      374.6915159013     1  0.91230515E+10
     -359.8336256486      383.3500562342     1  0.95570549E+10
     -359.8336163820      377.2776783848     2  0.91684705E+10
     -359.8335760217      381.9047207617     1  0.93078259E+10
     -359.8335614317      381.6580433547     1  0.92531153E+10
     -359.8335334854      382.5460079751     1  0.97546634E+10
     -359.8335286780      382.0802455824     1  0.88703541E+10
     -359.8334670614      382.5939616193     1  0.95384302E+10
     -359.8334611713      382.0409682591     1  0.97586129E+10
     -359.8334532066      381.5160527958     1  0.95798814E+10
     -359.8334427005      380.8047604061     1  0.96069741E+10
     -359.8334313388      381.9879518112     1  0.94528898E+10
     -359.8334127046      377.9562696961     1  0.93686274E+10
     -359.8334054393      382.6137725551     1  0.97077649E+10
     -359.8333504196      382.4241119598     1  0.93959554E+10
     -359.8331741432      383.1474032433     1  0.95016484E+10
     -359.8331716246      379.4557212936     1  0.95980322E+10
     -359.8330958622      380.6561010651     1  0.10179422E+11
     -359.8330784439      382.8278185962     1  0.98684844E+10
     -359.8330337398      381.8294198707     1  0.93276618E+10
     -359.8327655238      382.5541564150     1  0.94860022E+10
     -359.8327601221      382.4127667854     1  0.95266075E+10
     -359.8326875030      381.9854646565     1  0.88986612E+10
     -359.8326702185      382.5125346594     1  0.94911351E+10
     -359.8326486782      381.9814115238     1  0.95547761E+10
     -359.8326100169      381.2642667394     1  0.95518051E+10
     -359.8325577757      382.0321722881     1  0.96118320E+10
     -359.8325425105      380.9482565660     1  0.97942187E+10
     -359.8324936440      382.4815883510     1  0.95676896E+10
     -359.8324909892      378.4464978804     1  0.94833318E+10
     -359.8324527740      382.1634645450     1  0.94426409E+10
     -359.8324453295      382.2548165012     1  0.96324440E+10
     -359.8324133193      379.8744466676     1  0.92338562E+10
     -359.8323751736      382.0703004018     1  0.96298029E+10
     -359.8323425683      382.8555606260     1  0.94086890E+10
     -359.8323323896      382.3944790435     1  0.97177278E+10
     -359.8322684639      381.9857045450     1  0.88911316E+10
     -359.8322309108      381.6956221300     1  0.92339246E+10
     -359.8321941966      382.6729936227     1  0.99733856E+10
     -359.8321414509      382.2342141760     1  0.98353830E+10
     -359.8320602465      383.2751026358     1  0.97289861E+10
     -359.8319953753      383.1275654269     1  0.99059543E+10
     -359.8319942782      382.6196753168     1  0.97998263E+10
     -359.8319779022      383.1661391918     1  0.97266705E+10
     -359.8319669529      382.9672075733     1  0.96503568E+10
     -359.8319264794      382.8298574039     1  0.97993200E+10
     -359.8318521934      382.8957696774     1  0.94874611E+10
     -359.8318468918      382.8897848773     1  0.94417349E+10
     -359.8318383616      381.0013637372     1  0.10319115E+11
     -359.8318200922      379.9085819256     1  0.92039467E+10
     -359.8318187489      382.5661528275     1  0.97225599E+10
     -359.8317844329      382.2023470379     1  0.98227259E+10
     -359.8317455061      383.2638464242     1  0.95853602E+10
     -359.8316583633      374.5576333350     1  0.95841127E+10
     -359.8316337049      382.6704190857     1  0.98209171E+10
     -359.8315745395      381.1460112922     1  0.91478625E+10
     -359.8315453220      381.8500761866     1  0.95312238E+10
     -359.8315379119      379.4096404389     1  0.95672444E+10
     -359.8315308910      382.8033154773     1  0.10031786E+11
     -359.8314871986      382.3133409002     1  0.98778864E+10
     -359.8314806938      382.2194141495     1  0.95684745E+10
     -359.8314762328      382.2064627815     1  0.97909290E+10
     -359.8314495316      382.6849570742     1  0.98600568E+10
     -359.8314473148      381.6990624280     1  0.96260327E+10
     -359.8314315999      382.1316724207     1  0.91734425E+10
     -359.8313696838      382.4300185372     1  0.95261134E+10
     -359.8313480452      381.8162474141     1  0.93211961E+10
     -359.8313284823      379.4731761013     1  0.95877692E+10
     -359.8313208631      382.0635154269     1  0.90053529E+10
     -359.8312914114      381.7758677877     1  0.88928556E+10
     -359.8312035411      375.4422599057     1  0.92463782E+10
     -359.8310676691      377.6367724316     1  0.99459706E+10
     -359.8310593933      381.3072824928     2  0.94565140E+10
     -359.8309977430      379.4602193859     1  0.95762958E+10
     -359.8309937029      381.6889052505     1  0.92315247E+10
     -359.8309822795      382.2077735531     1  0.96623056E+10
     -359.8309591022      382.3827820192     1  0.97032133E+10
     -359.8309562474      380.1700172616     1  0.10322212E+11
     -359.8308728923      383.0439714482     1  0.98750026E+10
     -359.8308713794      375.4398496468     1  0.97713514E+10
     -359.8308694392      381.7215811480     1  0.92292018E+10
     -359.8308671727      382.2480190454     1  0.96852775E+10
     -359.8308090518      383.4016621436     1  0.94196785E+10
     -359.8307539320      383.0881508756     1  0.97262571E+10
     -359.8306274630      382.5264226388     1  0.94352112E+10
     -359.8306128983      381.5488721745     1  0.95774082E+10
     -359.8305746613      381.8625344544     1  0.95999392E+10
     -359.8304961750      383.0855933700     1  0.96953773E+10
     -359.8304547842      382.8735482709     1  0.98939729E+10
     -359.8304488974      383.1558318886     1  0.95693398E+10
     -359.8304352106      382.1283357984     1  0.96127113E+10
     -359.8304075397      382.3982741515     1  0.97766430E+10
     -359.8303895411      381.2951391666     1  0.94382090E+10
     -359.8303707388      382.3423409469     1  0.96447993E+10
     -359.8303255572      381.5799196462     1  0.91332831E+10
     -359.8302169774      382.7624023717     1  0.99116002E+10
     -359.8302085930      382.5996245459     1  0.10461772E+11
     -359.8302071773      380.9606566830     1  0.97356726E+10
     -359.8301992064      381.5759435660     1  0.91251600E+10
     -359.8301925220      381.6032288669     1  0.91089026E+10
     -359.8301722459      381.1934925626     1  0.91422200E+10
     -359.8301619142      380.9085134297     1  0.94948563E+10
     -359.8301425928      381.4527206515     1  0.95644437E+10
     -359.8301326380      382.2697383474     1  0.97562259E+10
     -359.8300421013      378.5214195926     1  0.96305325E+10
     -359.8300181694      375.6922184608     1  0.90982180E+10
     -359.8299624313      379.4494634307     1  0.10083123E+11
     -359.8299350853      382.5003839129     1  0.94114490E+10
     -359.8299227995      382.8799713352     1  0.99050728E+10
     -359.8298328766      374.6492168829     1  0.91573431E+10
     -359.8298038278      382.1610411205     1  0.94875517E+10
     -359.8297793261      382.2387282854     1  0.95342792E+10
     -359.8297733403      381.8539281664     1  0.93066629E+10
     -359.8297674957      380.9909232229     1  0.94900473E+10
     -359.8297664444      382.7973916105     1  0.97567166E+10
     -359.8297282141      381.6077665575     1  0.95686960E+10
     -359.8296167877      382.3962608233     1  0.95990847E+10
     -359.8296003162      381.4500461132     1  0.95653743E+10
     -359.8295665606      372.0764518472     1  0.96650954E+10
     -359.8295430153      383.2120908357     1  0.10060466E+11
     -359.8295255600      382.3186225632     1  0.96830615E+10
     -359.8295216067      381.8422386099     1  0.92999953E+10
     -359.8294923625      382.6037247845     1  0.96963377E+10
     -359.8294833164      382.9147764299     1  0.96505068E+10
     -359.8294545465      382.3284324740     1  0.95260648E+10
     -359.8294470787      382.0528686041     1  0.94456206E+10
     -359.8294283997      378.0178042484     1  0.94856079E+10
     -359.8294233960      381.8140227602     1  0.93550638E+10
     -359.8294098920      381.7980097328     1  0.88587776E+10
     -359.8293087745      382.0870092467     1  0.94933400E+10
     -359.8292810480      381.7910523758     1  0.88716815E+10
     -359.8292794313      381.7852019488     1  0.88590607E+10
     -359.8292559193      381.8149168267     1  0.88660168E+10
     -359.8291785648      382.2284296008     1  0.96063974E+10
     -359.8291648644      382.0034958775     1  0.98842954E+10
     -359.8291248496      381.7475355290     1  0.90707287E+10
     -359.8291207008      383.0979007732     1  0.94470526E+10
     -359.8291123935      382.2509957219     1  0.91249855E+10
     -359.8290617737      382.4301861465     1  0.94952990E+10
     -359.8290387205      381.2057475431     1  0.10080444E+11
     -359.8290098550      381.1823981686     1  0.91485053E+10
     -359.8289903441      381.7894879867     1  0.88725713E+10
     -359.8288946997      382.2902220406     1  0.94417303E+10
     -359.8287625318      382.3326649846     1  0.92186251E+10
     -359.8287305368      382.3764961210     1  0.94594929E+10
     -359.8287234199      381.5092658624     1  0.96406362E+10
     -359.8287188858      382.7389486342     1  0.92644241E+10
     -359.8287080314      382.2116175413     1  0.97387443E+10
     -359.8286988782      377.0395007217     2  0.89327273E+10
     -359.8286776315      381.6488485049     1  0.92792584E+10
     -359.8286709829      382.7391653657     1  0.95765839E+10
     -359.8286680312      382.7802536619     1  0.10316986E+11
     -359.8286286850      381.6630633293     1  0.94466169E+10
     -359.8286020728      382.3471341018     1  0.97049949E+10
     -359.8285877389      379.0271561305     1  0.92973061E+10
     -359.8285533750      381.5314204735     1  0.93880288E+10
     -359.8285453732      382.3133047032     1  0.94211204E+10
     -359.8284337299      381.7877686816     1  0.93720464E+10
     -359.8284049139      378.8029667080     1  0.91828873E+10
     -359.8283784996      382.2400247854     1  0.94713396E+10
     -359.8283449944      381.9533452901     1  0.94357084E+10
     -359.8283390700      381.5771294462     1  0.91291361E+10
     -359.8283238878      377.7442208816     1  0.94336501E+10
     -359.8282971057      381.2157744901     2  0.89142166E+10
     -359.8282711215      381.5739107721     1  0.90755319E+10
     -359.8282603295      381.8309865216     1  0.88678460E+10
     -359.8282097242      382.3483036813     1  0.92219999E+10
     -359.8281755565      381.6718308337     1  0.10548655E+11
     -359.8281726097      381.8721424002     1  0.95342963E+10
     -359.8281472929      379.1050979947     1  0.92946342E+10
     -359.8281069476      381.9608735329     1  0.94508901E+10
     -359.8280841725      378.4915951343     1  0.99148450E+10
     -359.8280814711      380.9614288343     1  0.10048348E+11
     -359.8279866764      381.7526746422     1  0.96896595E+10
     -359.8279292618      382.0741563579     1  0.96175190E+10
     -359.8279106686      379.3110349663     1  0.95719298E+10
     -359.8278527693      383.1076706287     1  0.98081786E+10
     -359.8278450792      380.6383466911     1  0.95311676E+10
     -359.8278283565      382.4470256632     1  0.96376661E+10
     -359.8278108722      381.6928919335     1  0.93944835E+10
     -359.8277876914      382.2654686999     1  0.91272385E+10
     -359.8277653396      382.0271916100     1  0.10004882E+11
     -359.8277338799      381.6454970374     1  0.92599856E+10
     -359.8276656697      382.3428543309     1  0.96951145E+10
     -359.8276592854      374.6950419706     1  0.91326740E+10
     -359.8276223609      379.5543104523     1  0.98663151E+10
     -359.8276078605      382.2943400831     1  0.97668459E+10
     -359.8275822164      380.1177516269     1  0.95906917E+10
     -359.8275274535      382.4840233207     1  0.10109753E+11
     -359.8275184416      381.2226489611     1  0.91440404E+10
     -359.8275137293      381.8407256610     1  0.94170631E+10
     -359.8274781392      381.1069627086     4  0.88931473E+10
     -359.8273538913      383.0784148606     1  0.98399249E+10
     -359.8273434413      381.7471724743     2  0.93825022E+10
     -359.8272783332      382.1776095598     1  0.96917810E+10
     -359.8272110627      381.9711087046     2  0.93372811E+10
     -359.8271987966      378.2936120289     1  0.96585425E+10
     -359.8271781859      377.6499575867     1  0.95048836E+10
     -359.8270709521      381.2603000584     1  0.95559219E+10
     -359.8270279939      382.7107040202     1  0.97280487E+10
     -359.8270143273      382.2108502634     1  0.94378733E+10
     -359.8270088550      377.4372437159     1  0.95486581E+10
     -359.8269666953      382.7262124611     1  0.95956447E+10
     -359.8269519771      375.9794693026     1  0.91051431E+10
     -359.8269444234      374.7406698026     1  0.91327144E+10
     -359.8269204740      382.2045414173     1  0.97163026E+10
     -359.8269052812      382.6935721043     1  0.95739414E+10
     -359.8268285434      382.4339518899     1  0.93064528E+10
     -359.8267987053      382.2235069262     1  0.91156618E+10
     -359.8267914872      382.3529418862     1  0.96493038E+10
     -359.8267734182      382.1939416488     1  0.95542185E+10
     -359.8267095393      375.0195910613     1  0.97900554E+10
     -359.8267019715      382.9081498516     1  0.94713869E+10
     -359.8266980927      382.0463832636     1  0.97443906E+10
     -359.8266597146      381.0361292705     1  0.92013416E+10
     -359.8266520460      382.2082790493     1  0.98030804E+10
     -359.8266330258      381.7747482108     1  0.97077480E+10
     -359.8265670700      382.1413777921     1  0.97493011E+10
     -359.8265443473      382.7251892842     1  0.99536726E+10
     -359.8264805166      382.5862937721     1  0.91290405E+10
     -359.8264728702      382.6794448111     1  0.92386497E+10
     -359.8264590607      381.8051446040     1  0.96094270E+10
     -359.8264454225      381.9452382312     1  0.93619280E+10
     -359.8264003423      379.0798864885     1  0.96029582E+10
     -359.8263575338      382.3077822061     1  0.98735187E+10
     -359.8262246857      381.8315278797     1  0.89024058E+10
     -359.8261734440      382.1426887863     1  0.89935286E+10
     -359.8261443131      382.7418502210     1  0.95915360E+10
     -359.8261425308      382.2045790754     1  0.94885956E+10
     -359.8261298892      382.2319155758     1  0.97409089E+10
     -359.8260903231      381.9735331823     1  0.94790830E+10
     -359.8260401587      382.4144081982     1  0.96221934E+10
     -359.8260228126      382.3213143334     1  0.96765024E+10
     -359.8260060060      382.6400836304     1  0.95807295E+10
     -359.8259875821      380.9076118462     1  0.96050966E+10
     -359.8259466543      381.6449823208     1  0.92575457E+10
     -359.8259153430      382.6704976872     1  0.95699779E+10
     -359.8258991158      382.7075038588     1  0.97488995E+10
     -359.8258291509      381.7095371598     1  0.93087534E+10
     -359.8258236343      382.9673427239     1  0.96800406E+10
     -359.8258201707      382.3576831956     1  0.96082378E+10
     -359.8257225994      382.5961628485     1  0.95645733E+10
     -359.8256830823      381.2424736266     1  0.92100414E+10
     -359.8256792368      382.0355202642     1  0.94187250E+10
     -359.8256377288      382.6380250177     1  0.96183762E+10
     -359.8256257899      381.3180390202     1  0.95482561E+10
     -359.8255715708      382.6120878773     1  0.95184817E+10
     -359.8254966415      382.3712111622     1  0.96841961E+10
     -359.8254543991      381.0758095151     1  0.91889422E+10
     -359.8254502024      376.1866897606     1  0.97645674E+10
     -359.8254227999      380.8925074755     1  0.97670701E+10
     -359.8254201438      382.6486799735     1  0.97296477E+10
     -359.8254009815      382.0430730083     1  0.96589004E+10
     -359.8253430237      374.6487311186     1  0.91541273E+10
     -359.8253187477      379.1636438765     1  0.94530185E+10
     -359.8252693872      379.4811277218     1  0.94396618E+10
     -359.8252541565      382.8986177057     1  0.92583875E+10
     -359.8252392505      383.0612299716     1  0.97575853E+10
     -359.8252248089      383.0464012710     1  0.93195147E+10
     -359.8252161294      382.5798335996     1  0.95586321E+10
     -359.8251900089      382.9106113714     1  0.94483563E+10
     -359.8251648875      376.0047482804     1  0.96628971E+10
     -359.8251588344      382.4784766104     1  0.98306665E+10
     -359.8251368453      380.7819053262     1  0.96477811E+10
     -359.8251048118      381.7443648779     1  0.92878387E+10
     -359.8250936950      381.8249371893     1  0.94121261E+10
     -359.8250096635      377.7951149033     1  0.93620265E+10
     -359.8249721183      381.0541615458     1  0.92100165E+10
     -359.8248761469      382.4551573743     1  0.94382531E+10
     -359.8248700864      382.6509619205     1  0.90772335E+10
     -359.8248440238      382.1888927658     1  0.94902657E+10
     -359.8247786404      381.7707936682     1  0.92702266E+10
     -359.8247266182      382.2017512585     1  0.94936673E+10
     -359.8247088615      383.1691668168     1  0.98509453E+10
     -359.8246081056      379.9147068077     1  0.93348835E+10
     -359.8245957302      381.1080717738     1  0.91884412E+10
     -359.8245869891      382.1543504390     1  0.98846551E+10
     -359.8245544093      381.7123451762     1  0.93549272E+10
     -359.8245500810      379.2428067006     1  0.95674794E+10
     -359.8244913393      381.3948868181     1  0.96684808E+10
     -359.8244782707      381.9395648879     1  0.91106779E+10
     -359.8243416028      380.4911935743     1  0.95016243E+10
     -359.8243080631      382.3012736760     1  0.96340751E+10
     -359.8242261547      382.1803442240     1  0.96969573E+10
     -359.8242082407      382.6259350520     1  0.96000884E+10
     -359.8241840073      382.4216381476     1  0.97031282E+10
     -359.8241372465      381.1939337535     1  0.91091601E+10
     -359.8241252366      375.7470316409     1  0.91488085E+10
     -359.8240016117      382.9967627592     1  0.97505323E+10
     -359.8239735610      382.7701551206     1  0.95810156E+10
     -359.8239210484      382.0219858160     1  0.95192172E+10
     -359.8239101078      379.9477861572     1  0.97121970E+10
     -359.8238843737      381.9214929447     1  0.93975848E+10
     -359.8238316031      382.3504492857     1  0.96780271E+10
     -359.8238010295      381.9139871499     1  0.92600168E+10
     -359.8237135632      382.0148064036     1  0.95182906E+10
     -359.8237026856      381.6412851448     1  0.96452151E+10
     -359.8236287178      382.9007789850     1  0.96019226E+10
     -359.8236103324      382.0907068776     1  0.96101467E+10
     -359.8235950043      382.2464941000     1  0.91197808E+10
     -359.8234755750      377.5217677357     1  0.89303077E+10
     -359.8234599025      381.9143049982     1  0.93634068E+10
     -359.8233510987      382.2940557045     1  0.96279856E+10
     -359.8233467038      378.8716439006     1  0.91505138E+10
     -359.8233361659      379.5413017043     1  0.98495932E+10
     -359.8233307186      382.3202938205     1  0.96659917E+10
     -359.8232819804      381.7950075747     1  0.94290007E+10
     -359.8232529191      383.1483736524     1  0.93067615E+10
     -359.8232175140      381.4260688990     1  0.91374311E+10
     -359.8231737818      382.7443285789     1  0.95665195E+10
     -359.8231412158      379.2968617652     1  0.96467948E+10
     -359.8230720877      383.0068200950     1  0.97618485E+10
     -359.8230088419      382.7163105496     1  0.95140776E+10
     -359.8229715335      381.1094767338     1  0.94342292E+10
     -359.8229599320      382.1715745789     1  0.96003620E+10
     -359.8228765144      380.2502360322     1  0.95149871E+10
     -359.8228560556      382.0194818591     2  0.88940743E+10
     -359.8228187555      382.4388300132     1  0.95135820E+10
     -359.8228147303      381.7667792520     1  0.94963883E+10
     -359.8227657299      381.1023762239     1  0.97461562E+10
     -359.8227570911      382.8278810795     1  0.96697016E+10
     -359.8227131440      380.6687778047     1  0.94424388E+10
     -359.8226804945      382.1487403410     1  0.95657007E+10
     -359.8226088515      380.8178118001     1  0.95510304E+10
     -359.8225973563      382.5102980510     1  0.97745610E+10
     -359.8225799950      381.5965874168     1  0.95877368E+10
     -359.8225296121      382.0602862407     1  0.96575023E+10
     -359.8224962237      382.5989758684     1  0.95907994E+10
     -359.8224893719      381.8904065750     1  0.94016086E+10
     -359.8224735535      382.1063004318     1  0.96315329E+10
     -359.8224662843      381.5534376040     1  0.92454019E+10
     -359.8223893111      382.1933323840     1  0.88999252E+10
     -359.8223833600      382.4557629926     1  0.95775273E+10
     -359.8223808395      381.5502647511     1  0.92453378E+10
     -359.8223273587      382.3572648967     1  0.97082509E+10
     -359.8223158121      382.8835814176     1  0.95595395E+10
     -359.8223124420      382.8733802259     1  0.95080932E+10
     -359.8222794513      381.9391047233     1  0.93400452E+10
     -359.8222722205      382.9234705594     1  0.97616367E+10
     -359.8222299922      382.3820145256     1  0.98546012E+10
     -359.8222183979      382.1536052274     1  0.95064374E+10
     -359.8222004926      382.4229100063     1  0.92076383E+10
     -359.8221784108      376.3966329028     1  0.89396971E+10
     -359.8221297828      382.5161390512     1  0.97542198E+10
     -359.8220718552      381.8379383714     1  0.95348834E+10
     -359.8220239327      382.1373722638     1  0.98481140E+10
     -359.8219840521      382.2905491880     2  0.10149233E+11
     -359.8219814826      382.6886448436     1  0.98466349E+10
     -359.8219587540      375.5381529867     1  0.10244123E+11
     -359.8219427465      382.1060930513     1  0.99676408E+10
     -359.8219341452      382.2641629342     1  0.95840667E+10
     -359.8219209437      382.4140819647     1  0.10050773E+11
     -359.8218712333      381.9581200019     1  0.94444029E+10
     -359.8218068453      382.5440791224     1  0.95780745E+10
     -359.8217848391      381.1592824898     1  0.95985764E+10
     -359.8217792809      382.5643368254     1  0.91163904E+10
     -359.8217608999      382.4679478715     1  0.95505990E+10
     -359.8217448009      382.1773162144     1  0.95619591E+10
     -359.8217421390      382.0284769179     1  0.96393100E+10
     -359.8216652526      381.6678998787     1  0.10065371E+11
     -359.8216190176      380.8514527690     1  0.96762211E+10
     -359.8215005227      381.8577059498     1  0.97960777E+10
     -359.8214927690      382.2299380343     1  0.95633734E+10
     -359.8214569470      382.4710090860     1  0.98144753E+10
     -359.8214430548      381.9575513697     1  0.94844943E+10
     -359.8214394942      382.4395311383     1  0.98355824E+10
     -359.8213646067      382.1413401180     1  0.96084787E+10
     -359.8213334016      382.5774751288     1  0.93813225E+10
     -359.8213230596      381.3823656400     1  0.90982883E+10
     -359.8213186281      382.1636066429     2  0.93575326E+10
     -359.8213125049      381.9641234791     1  0.89116146E+10
     -359.8212895535      381.4696089644     1  0.96674637E+10
     -359.8212647784      382.0707013025     1  0.93173783E+10
     -359.8212031918      382.2853810626     1  0.94857375E+10
     -359.8211749357      383.2842456771     1  0.97131917E+10
     -359.8211694048      382.2154183911     1  0.95940539E+10
     -359.8211333520      383.2514188694     1  0.97740493E+10
     -359.8211317708      383.3539824355     1  0.93810760E+10
     -359.8211257468      383.0573737510     1  0.97771494E+10
     -359.8210553697      375.1335470822     1  0.10088583E+11
     -359.8210245962      382.8287718716     1  0.99483437E+10
     -359.8208861874      379.6172055564     1  0.95084174E+10
     -359.8208458035      381.5126768710     1  0.92256701E+10
     -359.8208069452      381.9002993457     1  0.96811567E+10
     -359.8207769412      382.4576710984     1  0.95337307E+10
     -359.8207449140      381.3825151895     1  0.91233410E+10
     -359.8207079671      381.3425694563     1  0.95507227E+10
     -359.8206842835      382.3233561831     1  0.96736295E+10
     -359.8206132516      382.2273078373     1  0.91248701E+10
     -359.8205762645      381.9640868842     1  0.93329700E+10
     -359.8205512035      382.5307110266     1  0.97788429E+10
     -359.8205274505      382.9065078343     1  0.95199294E+10
     -359.8204845632      381.8076936208     1  0.95888908E+10
     -359.8204094011      382.5036635965     1  0.98735287E+10
     -359.8203882759      382.1527278336     1  0.97937901E+10
     -359.8203796499      381.3848668030     1  0.91479456E+10
     -359.8203544359      382.6260618586     1  0.94130899E+10
     -359.8202819302      382.0349043160     1  0.89069497E+10
     -359.8202481830      382.1018939130     1  0.89159970E+10
     -359.8201494059      383.2416713058     1  0.97591988E+10
     -359.8201392306      375.5218530220     1  0.96361655E+10
     -359.8201381867      382.4736791603     1  0.96525920E+10
     -359.8201023793      382.7234428276     1  0.95238090E+10
     -359.8200989554      382.9041194927     1  0.95609429E+10
     -359.8200969215      381.7866553104     1  0.10270515E+11
     -359.8200802841      382.1137582566     1  0.94897140E+10
     -359.8200552375      381.3669145030     1  0.90774298E+10
     -359.8197705022      381.2722838524     1  0.95772626E+10
     -359.8197654011      382.0188393921     1  0.94788569E+10
     -359.8197501004      381.7121260093     1  0.96967003E+10
     -359.8197356804      382.1793618250     1  0.94642961E+10
     -359.8197337963      382.8939743152     1  0.97795382E+10
     -359.8197225553      382.5087515695     1  0.94367471E+10
     -359.8197143275      382.2874502770     1  0.97432154E+10
     -359.8197091481      382.4942802515     1  0.97161365E+10
     -359.8197074082      382.0327667645     1  0.89126999E+10
     -359.8196903745      382.1549138168     1  0.96749190E+10
     -359.8196774372      381.2211501462     1  0.95834035E+10
     -359.8196526956      382.8532603570     1  0.96757874E+10
     -359.8195577336      381.8460946097     1  0.95982542E+10
     -359.8194945561      382.4961542673     1  0.97583649E+10
     -359.8194908077      380.6577726015     1  0.93956108E+10
     -359.8194788917      381.9025579177     1  0.89099190E+10
     -359.8194106505      381.8789738851     1  0.94125590E+10
     -359.8193538757      381.8447839306     1  0.93586062E+10
     -359.8193390541      382.4749015417     1  0.96030981E+10
     -359.8193130128      382.7543340840     1  0.94157289E+10
     -359.8192847565      382.8247517528     1  0.99567228E+10
     -359.8192036987      380.6546971638     1  0.94310040E+10
     -359.8191388822      382.1056107563     1  0.95299105E+10
     -359.8190841109      382.3719467007     1  0.98122279E+10
     -359.8190639749      381.6717951919     1  0.93680683E+10
     -359.8190612574      380.3895300966     1  0.96043407E+10
     -359.8190073511      381.5856018092     1  0.93917095E+10
     -359.8189564479      376.6401847928     1  0.92834548E+10
     -359.8189451097      382.0506429609     1  0.89118179E+10
     -359.8189020883      381.7650517390     1  0.97499189E+10
     -359.8188681966      382.1684139125     1  0.94681910E+10
     -359.8188410797      375.3526745944     1  0.93131849E+10
     -359.8188199278      382.7263433890     1  0.98006277E+10
     -359.8188010636      383.1461643408     1  0.95586645E+10
     -359.8187539164      381.0584532796     1  0.97872221E+10
     -359.8187339612      381.8929593699     1  0.10587606E+11
     -359.8186865219      382.7270746869     1  0.96829915E+10
     -359.8186848274      382.0104996745     1  0.95349094E+10
     -359.8186685538      381.1600243333     1  0.94331063E+10
     -359.8186516805      381.4964657217     1  0.10807338E+11
     -359.8186378489      382.0543167166     1  0.89112298E+10
     -359.8185737121      381.5868552735     1  0.98446534E+10
     -359.8185557938      382.7869592582     1  0.10097671E+11
     -359.8185194064      377.7417358626     1  0.98205817E+10
     -359.8184161163      382.4036980579     1  0.94978765E+10
     -359.8182756994      380.8911204866     1  0.94198550E+10
     -359.8182660139      382.8486224496     1  0.99332974E+10
     -359.8182151000      382.0989492666     1  0.90239412E+10
     -359.8181794296      381.5030278704     1  0.92268331E+10
     -359.8180903327      381.8550842728     1  0.95071709E+10
     -359.8180818270      382.1460666743     1  0.96359318E+10
     -359.8180776603      381.7433534278     1  0.95772539E+10
     -359.8179875973      381.9811090598     1  0.95647166E+10
     -359.8179750098      382.0282559696     1  0.97322339E+10
     -359.8179345658      382.0801861214     1  0.90047234E+10
     -359.8178952179      382.0101903434     1  0.95312910E+10
     -359.8178844913      382.2116505041     1  0.97616991E+10
     -359.8178783511      382.1966446756     1  0.95130008E+10
     -359.8178733290      381.8488065889     1  0.90747576E+10
     -359.8178551660      382.4741655577     1  0.95091584E+10
     -359.8177786338      381.3974596619     1  0.95083856E+10
     -359.8177503777      374.4737664007     1  0.97684801E+10
     -359.8176875230      382.1466261411     1  0.95129645E+10
     -359.8176789710      382.5657807840     1  0.97285619E+10
     -359.8176113918      382.3768551368     1  0.98105397E+10
     -359.8175729565      381.5732752218     1  0.92129831E+10
     -359.8175370951      383.2866938405     1  0.95713238E+10
     -359.8175266941      382.4422982205     1  0.95093184E+10
     -359.8175009799      382.2664264385     1  0.97244155E+10
     -359.8174325190      382.4309119780     1  0.96146654E+10
     -359.8174212767      381.5887121363     1  0.92510620E+10
     -359.8174123987      382.0705660511     1  0.94973054E+10
     -359.8173857341      383.1961252374     1  0.93892717E+10
     -359.8173409613      382.7818202146     1  0.97964351E+10
     -359.8172872171      381.9087516143     1  0.89163472E+10
     -359.8172614636      380.7314281377     1  0.95752671E+10
     -359.8172433247      380.8604544635     1  0.96721833E+10
     -359.8172366540      375.5394746057     1  0.93957726E+10
     -359.8172310940      376.8888645830     1  0.92316510E+10
     -359.8171809880      382.3752200375     1  0.96646938E+10
     -359.8171653545      382.9496720292     1  0.97901320E+10
     -359.8171380375      382.4628399468     1  0.97014910E+10
     -359.8171354949      383.0865806844     1  0.95505449E+10
     -359.8171023871      382.0706375817     1  0.96717212E+10
     -359.8170700463      380.9936384544     1  0.95327595E+10
     -359.8170478809      382.1420034468     1  0.94262324E+10
     -359.8170351263      382.0969495464     1  0.95649169E+10
     -359.8170284268      381.0099515717     1  0.97807234E+10
     -359.8170204079      374.2981919721     1  0.94366387E+10
     -359.8170193041      382.7173812713     1  0.95935367E+10
     -359.8170169738      382.4054206938     1  0.93714961E+10
     -359.8170115426      381.8079028070     1  0.96599595E+10
     -359.8169670399      382.0045927739     1  0.89175392E+10
     -359.8169397750      379.5400333663     1  0.95336422E+10
     -359.8169331166      382.0221155449     1  0.89092741E+10
     -359.8169246518      381.2724380897     1  0.95329692E+10
     -359.8169179130      381.0068998843     1  0.94195759E+10
     -359.8168566664      382.0348183093     1  0.89128628E+10
     -359.8168458505      382.0897098285     1  0.95650262E+10
     -359.8168289428      382.2714211406     1  0.91585891E+10
     -359.8167781473      382.1386164649     1  0.96003009E+10
     -359.8167498790      381.9058392725     1  0.95869582E+10
     -359.8167434871      378.2648946639     1  0.99882694E+10
     -359.8167332314      381.1639865332     1  0.94092833E+10
     -359.8167291649      382.8003603628     1  0.99251093E+10
     -359.8167265004      381.8735967908     1  0.95909863E+10
     -359.8167231238      378.2427529572     1  0.10034929E+11
     -359.8166878058      381.8266205900     1  0.93631669E+10
     -359.8166863405      378.8824196285     1  0.95094307E+10
     -359.8166507675      382.3611999913     1  0.94173095E+10
     -359.8166412848      382.2482756664     1  0.96631541E+10
     -359.8166008949      376.6187201960     1  0.92822565E+10
     -359.8165398952      382.1331510181     1  0.91375524E+10
     -359.8165162715      381.2711951520     1  0.95266927E+10
     -359.8164980029      381.2000967773     1  0.90858248E+10
     -359.8164834834      381.8138425081     1  0.92457775E+10
     -359.8164792037      382.0328342217     1  0.91575358E+10
     -359.8164769555      382.5749747219     1  0.97471025E+10
     -359.8164536620      378.7239118120     1  0.92260533E+10
     -359.8164514962      382.2504460789     1  0.96338929E+10
     -359.8164325452      382.3617140421     1  0.10071249E+11
     -359.8164214952      381.8315852168     1  0.88537731E+10
     -359.8163689029      381.8029203660     1  0.88526450E+10
     -359.8163199716      382.1779965167     1  0.97887535E+10
     -359.8162356913      382.2188070299     1  0.95694081E+10
     -359.8162216037      377.7289929123     1  0.96769085E+10
     -359.8161995037      382.2188237220     1  0.97329911E+10
     -359.8161765874      382.2425242990     1  0.98960893E+10
     -359.8161452161      382.5584474700     1  0.96804447E+10
     -359.8161431275      382.0726080792     1  0.95511563E+10
     -359.8161223388      381.1823991519     1  0.90863978E+10
     -359.8160841630      382.2454993600     1  0.94704886E+10
     -359.8160813368      381.5439016442     1  0.10059548E+11
     -359.8160491080      378.7146231734     1  0.96055904E+10
     -359.8159962149      381.5875662394     1  0.95358095E+10
     -359.8159006783      382.3659866641     1  0.94111750E+10
     -359.8157964953      380.8893488189     1  0.96849506E+10
     -359.8157198175      380.7806205644     1  0.94802514E+10
     -359.8156975402      375.4966432019     1  0.94034239E+10
     -359.8156830021      381.6403835873     1  0.96667841E+10
     -359.8156813120      382.2486143246     1  0.91621923E+10
     -359.8156695318      382.6995115885     1  0.98512298E+10
     -359.8156645417      382.2586585371     1  0.95138305E+10
     -359.8156549990      382.8363167753     1  0.97447474E+10
     -359.8156530838      382.5115109186     1  0.95529341E+10
     -359.8156098885      381.5886964880     1  0.94208355E+10
     -359.8156083839      382.8463121396     1  0.95675601E+10
     -359.8156035429      382.2656025326     1  0.97396176E+10
     -359.8155918813      381.5641560862     1  0.92093733E+10
     -359.8155870560      382.4074303498     1  0.98456293E+10
     -359.8155854669      383.2017144258     1  0.96804154E+10
     -359.8155704250      382.3660566278     1  0.97949627E+10
     -359.8155664980      382.2146321186     1  0.95752297E+10
     -359.8155596583      382.3697542708     1  0.94127526E+10
     -359.8155540576      382.8665316638     1  0.98756093E+10
     -359.8155417300      382.1865138711     1  0.94397695E+10
     -359.8155132192      381.9490523784     1  0.89926240E+10
     -359.8155089604      382.7861116803     1  0.91736909E+10
     -359.8154558398      382.2325967169     1  0.95093503E+10
     -359.8154192314      382.1291446879     1  0.96078909E+10
     -359.8154070758      382.9299478993     1  0.96810589E+10
     -359.8153921151      382.4404090745     1  0.10244091E+11
     -359.8153004793      382.3160630724     1  0.96109458E+10
     -359.8152813962      381.5574546698     1  0.92094447E+10
     -359.8152778167      381.7745796612     1  0.88588090E+10
     -359.8152685207      383.1798022411     1  0.97702941E+10
     -359.8152553807      382.5184886000     1  0.96319825E+10
     -359.8152466897      382.1345234159     1  0.91637078E+10
     -359.8151313718      381.5009738715     1  0.94358034E+10
     -359.8150777965      379.0945287272     1  0.95474653E+10
     -359.8150230956      382.0568507924     1  0.10200878E+11
     -359.8150020128      378.5274580664     1  0.93447336E+10
     -359.8149783271      381.7945422845     1  0.93818262E+10
     -359.8149544155      377.0532195259     1  0.97681364E+10
     -359.8149512617      382.3435773930     1  0.91425139E+10
     -359.8148470528      381.5515874360     1  0.94253774E+10
     -359.8147813737      382.3198468995     1  0.94211377E+10
     -359.8147407429      383.0601628230     1  0.95322100E+10
     -359.8147336911      382.3881105197     1  0.91646834E+10
     -359.8146827483      382.0021771571     1  0.89114084E+10
     -359.8146674695      381.4325592903     1  0.94525545E+10
     -359.8146578011      382.3305943219     1  0.91380352E+10
     -359.8146271852      382.3400616467     1  0.94357397E+10
     -359.8145363063      382.2217682291     1  0.96118346E+10
     -359.8144847511      381.6328190163     1  0.96304204E+10
     -359.8144577035      382.5421243615     1  0.97089544E+10
     -359.8144323081      379.6597720326     1  0.10138664E+11
     -359.8144059896      382.3226332260     1  0.98640099E+10
     -359.8143088663      382.4293546299     1  0.99864431E+10
     -359.8142867261      382.1649183051     1  0.89996715E+10
     -359.8141877007      382.0729290882     1  0.89224913E+10
     -359.8141533530      381.5447436214     1  0.96083235E+10
     -359.8141228019      382.4674346566     1  0.95653050E+10
     -359.8140810903      381.0960028817     1  0.91071106E+10
     -359.8140722077      372.8335529263     1  0.96668023E+10
     -359.8140602705      381.6991907361     1  0.95010457E+10
     -359.8140020593      381.2491024473     1  0.94210076E+10
     -359.8139504757      376.7229850369     1  0.91346415E+10
     -359.8139311189      381.8906860368     1  0.95892840E+10
     -359.8139050397      378.5944325677     1  0.93682012E+10
     -359.8138798257      382.7508851891     1  0.91812312E+10
     -359.8138087837      381.6174290072     1  0.97197672E+10
     -359.8138062116      382.3913911556     1  0.95415907E+10
     -359.8137846447      382.3522006709     1  0.94350190E+10
     -359.8137757973      382.1184228796     1  0.94878019E+10
     -359.8137459244      376.6391254202     1  0.97005448E+10
     -359.8136954895      382.8355538755     1  0.98436095E+10
     -359.8136860916      378.5268103530     1  0.10085675E+11
     -359.8136774268      381.6786684518     1  0.92772738E+10
     -359.8136722694      381.9732255380     1  0.95482222E+10
     -359.8136206562      381.9902672232     1  0.90212605E+10
     -359.8135729897      378.7838155570     1  0.92410111E+10
     -359.8135512345      382.9666360088     1  0.96436095E+10
     -359.8135456241      382.1905750644     1  0.90915952E+10
     -359.8135129618      380.9681741553     1  0.96771982E+10
     -359.8134950092      382.7795240734     1  0.91353853E+10
     -359.8134925901      380.9837093463     1  0.96770007E+10
     -359.8134906080      380.6917667861     1  0.95699649E+10
     -359.8134697037      382.0451174648     1  0.94990462E+10
     -359.8134656809      380.8158052374     1  0.96883512E+10
     -359.8134533250      381.7175820507     1  0.94950149E+10
     -359.8134093269      382.0039042379     1  0.95434273E+10
     -359.8133824079      382.0608637958     1  0.95745118E+10
     -359.8132727387      382.3698623231     1  0.96457028E+10
     -359.8132600044      381.8341542341     1  0.98262555E+10
     -359.8132493208      382.6130225326     1  0.98302601E+10
     -359.8132233975      382.4077088060     1  0.97680362E+10
     -359.8132090712      381.9683031041     1  0.90757442E+10
     -359.8131536768      372.4969278010     1  0.95740270E+10
     -359.8130995753      382.2679579266     1  0.95109093E+10
     -359.8130607956      382.1855809850     1  0.96418653E+10
     -359.8130481482      381.8697115847     1  0.95891789E+10
     -359.8130333602      378.3350245953     1  0.10096524E+11
     -359.8130303839      375.5652525469     1  0.89849077E+10
     -359.8129972223      382.1074305102     1  0.96890859E+10
     -359.8129770874      382.4637691254     1  0.95430183E+10
     -359.8129730121      382.1209537729     1  0.95161912E+10
     -359.8129627821      382.1042879763     1  0.98185288E+10
     -359.8129441354      381.4533512210     1  0.94549515E+10
     -359.8129303086      382.6249855121     1  0.98154953E+10
     -359.8128782957      382.0174083475     1  0.97618543E+10
     -359.8128439999      382.4071510401     1  0.96192260E+10
     -359.8127918048      381.1789541982     2  0.92040499E+10
     -359.8127903261      383.4313772358     1  0.92681986E+10
     -359.8127632290      381.6532831855     1  0.92759512E+10
     -359.8127527437      382.3612033630     1  0.91353542E+10
     -359.8127491039      381.5355856457     1  0.93896189E+10
     -359.8127145487      382.4077213830     1  0.94594948E+10
     -359.8126683677      377.2867443148     1  0.94733538E+10
     -359.8125772380      374.5626926591     1  0.95025410E+10
     -359.8125605140      382.5086745485     1  0.96632987E+10
     -359.8124556950      382.8502783667     1  0.96245711E+10
     -359.8124458636      382.3552336059     1  0.96876260E+10
     -359.8123734636      382.3682591516     1  0.94602656E+10
     -359.8123155808      382.6261614191     1  0.99122726E+10
     -359.8122694736      382.5759333758     1  0.95610909E+10
     -359.8121934735      381.2358347958     1  0.90887520E+10
     -359.8121544571      382.3435557363     1  0.95467115E+10
     -359.8120862468      381.2105591433     1  0.90654430E+10
     -359.8120809298      379.6155235785     1  0.97583750E+10
     -359.8120771993      382.1491942683     1  0.94648757E+10
     -359.8120085665      382.5590489854     1  0.95435793E+10
     -359.8119990204      382.1216927947     1  0.95374258E+10
     -359.8119817588      381.6812908081     1  0.97549712E+10
     -359.8119298334      382.7740105371     1  0.91340580E+10
     -359.8119191667      382.4420663963     1  0.93304538E+10
     -359.8119157505      383.0660483529     1  0.96953784E+10
     -359.8119081155      381.1002079497     1  0.10081819E+11
     -359.8118948968      382.5350865920     1  0.96536245E+10
     -359.8118664958      381.3825262561     1  0.95356210E+10
     -359.8118640371      382.5430558676     1  0.94785173E+10
     -359.8118572029      383.1087052923     1  0.95792278E+10
     -359.8118116739      381.8541288178     1  0.88984579E+10
     -359.8118098160      382.6332557063     1  0.98589051E+10
     -359.8117967592      382.7600769121     1  0.91331688E+10
     -359.8117298903      382.7584442970     1  0.91295986E+10
     -359.8117147394      380.7352389871     2  0.96872028E+10
     -359.8117083000      378.4338205789     1  0.93117220E+10
     -359.8116742968      382.5362639274     1  0.93872892E+10
     -359.8116580439      382.0060767322     1  0.95588452E+10
     -359.8116495846      382.8215326663     1  0.98098703E+10
     -359.8116141719      382.4349056296     1  0.10233793E+11
     -359.8116022971      382.5962175411     1  0.10331514E+11
     -359.8115956892      381.9161507959     1  0.97255058E+10
     -359.8115394739      381.7519606389     1  0.90870217E+10
     -359.8115151174      381.8722783285     1  0.88999183E+10
     -359.8114949739      382.6767596671     1  0.97607949E+10
     -359.8114797316      378.6800762964     1  0.10119923E+11
     -359.8114752955      383.2476840846     1  0.98957123E+10
     -359.8113785410      381.8049228543     1  0.93769538E+10
     -359.8113242553      380.8998435869     1  0.10015186E+11
     -359.8113076893      377.2935344673     1  0.94725204E+10
     -359.8112122649      379.8815654592     1  0.96848070E+10
     -359.8111917226      382.4708615026     1  0.95969706E+10
     -359.8111901047      380.9860631691     1  0.91659766E+10
     -359.8111818378      381.7827902613     1  0.92808586E+10
     -359.8111771117      381.1439925983     1  0.90853318E+10
     -359.8111442531      381.1538814779     1  0.91077830E+10
     -359.8111206882      382.4221357053     1  0.90589528E+10
     -359.8110803046      375.7892838352     1  0.96911090E+10
     -359.8110465574      381.5947842187     1  0.92789494E+10
     -359.8110423809      382.3811918354     1  0.96572035E+10
     -359.8110396857      382.8957500738     1  0.96551985E+10
     -359.8110340595      382.4654784113     1  0.93207123E+10
     -359.8110041831      382.2878701563     1  0.98938081E+10
     -359.8109954976      381.1291203680     1  0.90847660E+10
     -359.8109636222      382.3911418949     1  0.96582656E+10
     -359.8109544984      380.9102765036     1  0.10414222E+11
     -359.8109326873      382.9363884178     1  0.94077028E+10
     -359.8108945774      382.5855978649     1  0.99493168E+10
     -359.8108653793      382.2666964791     1  0.97258968E+10
     -359.8108582703      382.4504044997     1  0.95005176E+10
     -359.8107819523      381.9140637620     1  0.90707860E+10
     -359.8107397536      382.9003295775     1  0.93417040E+10
     -359.8106511659      382.1238813776     1  0.91934667E+10
     -359.8106343176      382.5270560099     1  0.96559853E+10
     -359.8105830644      382.2501082726     1  0.96947419E+10
     -359.8105626899      379.1181854132     1  0.98291673E+10
     -359.8105431201      382.2059558177     1  0.95444451E+10
     -359.8104921475      381.5852321757     1  0.91944509E+10
     -359.8104636919      380.4160076434     1  0.96582627E+10
     -359.8104461313      382.7649990181     1  0.98717092E+10
     -359.8104396066      382.5506678639     1  0.10039015E+11
     -359.8104181918      382.2752024329     1  0.10828653E+11
     -359.8103827220      381.8709549628     1  0.96229371E+10
     -359.8103776546      381.0213898849     1  0.97914688E+10
     -359.8103760275      381.2838984420     1  0.91868654E+10
     -359.8103529855      382.2439195509     1  0.10312666E+11
     -359.8103460795      382.8284999819     1  0.97074567E+10
     -359.8103238906      382.3511849018     1  0.95516116E+10
     -359.8103154428      382.0972142860     1  0.95469846E+10
     -359.8102938888      381.8352752255     1  0.93723239E+10
     -359.8102878517      382.5804916024     1  0.98535616E+10
     -359.8102779329      382.8756448315     1  0.97052578E+10
     -359.8102694039      382.2938053021     1  0.10813312E+11
     -359.8102203287      382.9384738525     1  0.97589098E+10
     -359.8101909793      382.3433554365     1  0.91006573E+10
     -359.8101733532      382.6812008484     1  0.96502026E+10
     -359.8100925456      378.0624545159     1  0.96802383E+10
     -359.8100838948      382.1670386993     1  0.95327854E+10
     -359.8100799164      382.4604146856     1  0.95455715E+10
     -359.8100737167      381.7211675089     1  0.90847335E+10
     -359.8100581930      382.1826368200     1  0.96448773E+10
     -359.8100544702      382.2125492975     1  0.94759945E+10
     -359.8100469052      382.5454120285     1  0.95601178E+10
     -359.8100435112      382.2216015841     1  0.88204767E+10
     -359.8100260121      381.8663998046     1  0.89037283E+10
     -359.8100151115      381.8690457329     1  0.95967964E+10
     -359.8100094351      375.0461688181     1  0.91775800E+10
     -359.8099799069      382.2684161048     1  0.97004228E+10
     -359.8099217822      382.3788531729     1  0.91390053E+10
     -359.8098989118      377.5552272403     1  0.96178721E+10
     -359.8098771649      380.6594956321     1  0.95494997E+10
     -359.8097487313      381.1726259840     1  0.90843400E+10
     -359.8097248106      381.7114011305     1  0.90847384E+10
     -359.8097201014      383.2029244899     1  0.93925959E+10
     -359.8097021776      381.2531926671     1  0.92179059E+10
     -359.8096847833      381.5255015543     1  0.97732272E+10
     -359.8096390041      381.8569267372     1  0.96425204E+10
     -359.8096194054      381.9554372673     1  0.96289257E+10
     -359.8096174744      375.7944333984     1  0.95437271E+10
     -359.8095964024      381.4097746769     1  0.97835080E+10
     -359.8095831882      382.4739507556     1  0.95847006E+10
     -359.8095719244      381.6993363356     1  0.91102664E+10
     -359.8095227719      376.8107069389     1  0.89752471E+10
     -359.8095119314      382.5532306237     1  0.96330618E+10
     -359.8095070282      382.7348355381     1  0.97030159E+10
     -359.8094815105      381.3413986089     1  0.90521295E+10
     -359.8094651523      382.4698556556     1  0.90442153E+10
     -359.8094465079      381.5849290870     1  0.93493499E+10
     -359.8094314379      381.2878552254     1  0.95897380E+10
     -359.8094184283      382.6148603627     1  0.95384455E+10
     -359.8094152268      382.2499364453     1  0.96410999E+10
     -359.8094007879      381.9482753073     1  0.94957626E+10
     -359.8093876736      382.8096507574     1  0.98692887E+10
     -359.8093821552      383.3042729098     1  0.93903152E+10
     -359.8093782390      382.4248485617     1  0.90528177E+10
     -359.8093614300      381.5619557034     1  0.93929122E+10
     -359.8093371640      382.5925987705     1  0.96344895E+10
     -359.8093289804      382.5069961666     1  0.94952863E+10
     -359.8093225442      377.2895082672     1  0.95682682E+10
     -359.8092722766      374.5655093706     1  0.93833001E+10
     -359.8092204254      382.4498171208     1  0.94072951E+10
     -359.8091714661      382.1910942456     1  0.97683338E+10
     -359.8091510817      382.0937004004     1  0.95430365E+10
     -359.8091477418      381.8988110713     1  0.92311336E+10
     -359.8090974450      381.7473243085     1  0.96285553E+10
     -359.8090875071      383.0574182975     1  0.96118754E+10
     -359.8090736860      381.7886200606     1  0.96131065E+10
     -359.8090239762      379.4368637785     1  0.95405338E+10
     -359.8090105216      381.3900229214     1  0.98059323E+10
     -359.8090055393      382.7657080500     1  0.97924702E+10
     -359.8089998050      380.1507000315     1  0.97431712E+10
     -359.8089692722      378.2426609312     1  0.99723015E+10
     -359.8089209428      381.5694878054     1  0.93938357E+10
     -359.8088973554      382.2795463228     1  0.96283147E+10
     -359.8088554653      382.3595539291     1  0.95631263E+10
     -359.8088171994      376.5605301672     1  0.97429938E+10
     -359.8087935147      378.4635989022     1  0.93871016E+10
     -359.8087667775      382.6335014712     1  0.95020637E+10
     -359.8086977181      382.3446447007     1  0.95434854E+10
     -359.8086834682      382.4554658035     1  0.95811703E+10
     -359.8086239216      381.1853673798     1  0.91023691E+10
     -359.8084895288      382.1645773039     1  0.96517718E+10
     -359.8084466245      382.0412257108     1  0.94979228E+10
     -359.8084408093      382.1436288000     1  0.96161849E+10
     -359.8084346342      380.6270784851     1  0.96004390E+10
     -359.8084225650      381.6416689383     2  0.92297674E+10
     -359.8083942666      382.4546139929     1  0.90461314E+10
     -359.8083857856      381.1040235296     1  0.91148383E+10
     -359.8083674257      381.7116813855     1  0.95677399E+10
     -359.8083560735      381.5394006799     1  0.95466114E+10
     -359.8083528086      381.1854201730     1  0.97716228E+10
     -359.8083381793      382.2458993037     1  0.10794403E+11
     -359.8082657393      382.6111659843     1  0.99106717E+10
     -359.8082015867      381.8943842874     1  0.92590228E+10
     -359.8081892590      382.3433533196     1  0.97763093E+10
     -359.8081726543      381.3375221190     1  0.94096311E+10
     -359.8081481274      382.4126264834     1  0.90505530E+10
     -359.8081402741      381.8199299039     1  0.95685218E+10
     -359.8080807083      378.8192068780     1  0.95081127E+10
     -359.8080384298      381.8450176474     1  0.94157066E+10
     -359.8079940480      380.9934616634     1  0.96533457E+10
     -359.8079613861      380.1321490027     1  0.95222033E+10
     -359.8077130755      382.1760816820     1  0.90667048E+10
     -359.8076933002      381.1045250059     2  0.92229416E+10
     -359.8076756568      382.4475405567     1  0.90423049E+10
     -359.8076631713      381.2750843870     1  0.91546005E+10
     -359.8076598336      381.4555267456     1  0.94710183E+10
     -359.8076509300      380.9356551611     1  0.94542445E+10
     -359.8076188976      381.1740546370     1  0.90951351E+10
     -359.8076060427      381.5986783892     1  0.88609750E+10
     -359.8075948604      382.2467555179     1  0.97752003E+10
     -359.8075809004      382.7387719012     1  0.95034611E+10
     -359.8075599430      382.8410330302     1  0.98472798E+10
     -359.8075250619      381.8850997904     1  0.89102955E+10
     -359.8075179606      382.6876114672     1  0.96330165E+10
     -359.8075142832      375.9130650540     1  0.95131051E+10
     -359.8074445081      382.6946338531     1  0.96302430E+10
     -359.8074306108      380.9224975697     1  0.99513636E+10
     -359.8073802490      382.6827448740     1  0.94388709E+10
     -359.8073759991      382.1010498680     1  0.91793246E+10
     -359.8073685726      381.9611654878     1  0.95625814E+10
     -359.8073441258      382.6118510175     1  0.98528785E+10
     -359.8073413256      382.5022890989     1  0.96507372E+10
     -359.8073330627      381.5070289746     1  0.94708966E+10
     -359.8072301678      381.9341611685     1  0.93351759E+10
     -359.8072250699      382.4836564837     1  0.96598020E+10
     -359.8072114648      381.7730621462     1  0.96769390E+10
     -359.8071824200      381.1722591799     1  0.91118688E+10
     -359.8071457975      382.0158149675     1  0.95459104E+10
     -359.8071226754      382.3215034006     1  0.96863436E+10
     -359.8071144897      382.0591501211     1  0.91344638E+10
     -359.8070620913      381.1783645444     1  0.90976584E+10
     -359.8070592585      382.4927000822     1  0.97677424E+10
     -359.8070286258      382.3177404126     1  0.93910731E+10
     -359.8070234851      380.2024702327     1  0.96665198E+10
     -359.8069909977      377.6590360131     1  0.96832370E+10
     -359.8069823225      382.2334688001     1  0.10798741E+11
     -359.8069503622      381.8815216625     1  0.89100226E+10
     -359.8069193325      381.9914038521     1  0.94743788E+10
     -359.8069154308      380.7096595400     1  0.95591528E+10
     -359.8068703245      382.5556783081     1  0.99538905E+10
     -359.8068231695      382.9521209774     1  0.94431193E+10
     -359.8068069066      378.8546319847     1  0.94354280E+10
     -359.8067927364      378.9511321279     1  0.94481045E+10
     -359.8067627900      382.6378699272     1  0.95458012E+10
     -359.8067481286      375.7650453269     1  0.95900513E+10
     -359.8067139813      381.4336747335     1  0.95180093E+10
     -359.8066846136      381.6727429920     1  0.92941928E+10
     -359.8066779381      381.8305331346     1  0.94190727E+10
     -359.8066762436      381.2310125821     1  0.93690624E+10
     -359.8066340863      382.7140661612     1  0.97394673E+10
     -359.8065898717      381.3381060221     1  0.90690209E+10
     -359.8065118584      382.0542524107     1  0.97022667E+10
     -359.8064741603      382.2790893067     1  0.97632617E+10
     -359.8064423385      376.4847615532     1  0.97430790E+10
     -359.8064380355      381.5650409804     1  0.97172985E+10
     -359.8064338156      382.4842881044     1  0.96179892E+10
     -359.8064325973      381.5627098408     1  0.88649020E+10
     -359.8064171457      381.0218882773     1  0.94171068E+10
     -359.8064152299      375.2353118853     1  0.93962044E+10
     -359.8064111694      382.9460231858     1  0.96356378E+10
     -359.8063989534      381.5471453044     1  0.97199124E+10
     -359.8063950595      381.5965622054     1  0.88596633E+10
     -359.8063246079      382.8517633596     1  0.97435770E+10
     -359.8063061937      381.3255541793     1  0.89103576E+10
     -359.8062929345      381.9383099125     1  0.89005336E+10
     -359.8062611765      382.1053979233     1  0.91318081E+10
     -359.8062485168      381.6991557951     1  0.92958313E+10
     -359.8062108112      382.1845168084     1  0.95641940E+10
     -359.8062024560      382.6072738604     1  0.94996642E+10
     -359.8061982597      382.3042463303     1  0.93978439E+10
     -359.8061718130      381.4574025707     1  0.95850885E+10
     -359.8061654861      382.8545395930     1  0.96782166E+10
     -359.8061624785      381.8597065314     1  0.88993829E+10
     -359.8061037589      381.4461918958     1  0.10041497E+11
     -359.8060983310      382.3466067688     1  0.98974847E+10
     -359.8060773625      381.7016618828     1  0.92970100E+10
     -359.8060615177      382.5234793886     1  0.96770834E+10
     -359.8059968968      382.6415489482     1  0.95118426E+10
     -359.8059892417      381.7437502908     1  0.95398610E+10
     -359.8059791825      382.4423932578     1  0.94203074E+10
     -359.8059412038      382.1274361267     1  0.91885804E+10
     -359.8059371016      378.2664290575     1  0.10035928E+11
     -359.8059345591      381.5622229685     1  0.94591727E+10
     -359.8059201549      382.4740511010     1  0.10112425E+11
     -359.8058401696      378.6145935064     1  0.93048464E+10
     -359.8057998122      382.3772237134     1  0.95766330E+10
     -359.8057972535      381.9281293203     1  0.94594051E+10
     -359.8057872874      382.9852733316     1  0.98991475E+10
     -359.8057566068      381.9501265271     1  0.97636152E+10
     -359.8057455138      381.6179365005     2  0.92711519E+10
     -359.8057328730      382.0188647316     1  0.94589973E+10
     -359.8056998102      382.5439657790     1  0.96019009E+10
     -359.8056419538      382.4682504464     1  0.99068847E+10
     -359.8056343604      381.2310429919     1  0.93736764E+10
     -359.8056056921      382.3666523309     1  0.94275695E+10
     -359.8055534167      382.9791248160     1  0.98969476E+10
     -359.8055093739      382.4345594910     1  0.96774973E+10
     -359.8054993191      378.6231907518     1  0.10213587E+11
     -359.8054747184      380.6536573173     1  0.95129766E+10
     -359.8054544485      381.9448481849     1  0.89109782E+10
     -359.8054299140      381.0578432061     1  0.94404897E+10
     -359.8054269729      375.4649676403     1  0.95733739E+10
     -359.8053851881      381.1106581466     1  0.94247077E+10
     -359.8053687664      382.6160430959     1  0.98341339E+10
     -359.8053510991      382.4061411109     1  0.95944303E+10
     -359.8053357876      382.4078161533     1  0.95951371E+10
     -359.8053212859      382.8750286278     1  0.92152924E+10
     -359.8052239502      381.9534899734     1  0.94811783E+10
     -359.8052180778      382.0915814174     1  0.91773326E+10
     -359.8051676156      381.2666220108     1  0.90952872E+10
     -359.8051266900      381.7451192662     1  0.91031411E+10
     -359.8051200622      381.1627504289     1  0.90911747E+10
     -359.8051093489      381.8361379008     1  0.97103718E+10
     -359.8051080939      381.7172708198     1  0.99206618E+10
     -359.8050826415      382.3305743730     1  0.10196986E+11
     -359.8050692852      381.7988480904     1  0.96188512E+10
     -359.8050502546      380.0068310711     1  0.10122733E+11
     -359.8050237091      377.8612064084     1  0.92112604E+10
     -359.8049944263      378.0805489016     1  0.97941355E+10
     -359.8049829849      382.7286431507     1  0.93883874E+10
     -359.8049244241      382.5104852323     1  0.96062022E+10
     -359.8049192894      376.0119637976     1  0.98999347E+10
     -359.8048772532      382.0433821394     2  0.88178747E+10
     -359.8048694852      382.4105975932     1  0.95051318E+10
     -359.8048441964      378.5905201140     1  0.92930221E+10
     -359.8048167827      382.1795860071     1  0.91450498E+10
     -359.8047911038      381.6524921697     1  0.94101459E+10
     -359.8047583388      382.3687325162     1  0.97481049E+10
     -359.8047296915      382.3801890098     1  0.94838782E+10
     -359.8047045237      382.0227028861     1  0.88250990E+10
     -359.8046654154      381.6553940637     1  0.95844120E+10
     -359.8046616492      381.8964748233     1  0.88512590E+10
     -359.8046385203      382.4102093859     2  0.94408643E+10
     -359.8045626680      381.9108924756     1  0.96484124E+10
     -359.8045603790      382.1429679511     1  0.99389622E+10
     -359.8045443487      382.4926217768     1  0.96232467E+10
     -359.8044811459      381.8382521282     1  0.10817382E+11
     -359.8044609039      378.7881688956     1  0.94498743E+10
     -359.8044096996      382.3501666705     1  0.90711616E+10
     -359.8044063205      382.7497397507     1  0.97022883E+10
     -359.8043895482      382.4445606537     1  0.95826001E+10
     -359.8043883933      381.7865973176     1  0.97453794E+10
     -359.8043792847      378.2634807115     1  0.94242943E+10
     -359.8043559436      381.8232993772     1  0.89033961E+10
     -359.8043151453      381.8799272753     1  0.89129845E+10
     -359.8042722660      381.5730067926     1  0.95701802E+10
     -359.8042622674      381.4879026326     1  0.95531564E+10
     -359.8042370815      381.4560297732     1  0.94283358E+10
     -359.8042042728      380.7512536811     2  0.91276263E+10
     -359.8042021513      382.1129347141     1  0.94426312E+10
     -359.8041959315      382.3371327451     1  0.90668864E+10
     -359.8041689531      382.1369924562     1  0.95434649E+10
     -359.8041585113      382.1889189900     1  0.94901254E+10
     -359.8041444988      383.1683300092     1  0.92192336E+10
     -359.8041353412      381.5018316274     1  0.95895282E+10
     -359.8040957320      376.4129314251     1  0.96582265E+10
     -359.8040637708      381.3886793495     1  0.92361905E+10
     -359.8040442725      381.7717868258     1  0.94498515E+10
     -359.8040186335      381.8771959874     1  0.89065869E+10
     -359.8040129823      383.5235521455     1  0.92949714E+10
     -359.8040107309      380.4327566616     1  0.95061792E+10
     -359.8039927034      381.0022787674     1  0.93117785E+10
     -359.8039362250      382.2991185802     1  0.95370421E+10
     -359.8039070070      381.0857624832     1  0.94848601E+10
     -359.8038589481      380.9849259770     1  0.96677879E+10
     -359.8038530528      381.8912415956     1  0.95704800E+10
     -359.8038342080      378.1664151115     1  0.97688413E+10
     -359.8037801688      379.8239421039     1  0.97837317E+10
     -359.8037122241      381.9308846064     1  0.89075740E+10
     -359.8036851426      382.0118780871     1  0.88250276E+10
     -359.8036721666      381.3161452224     1  0.93922380E+10
     -359.8036349677      382.2016312022     1  0.90740568E+10
     -359.8036313725      382.4563386417     1  0.94095723E+10
     -359.8035837417      374.1843771577     1  0.97985978E+10
     -359.8035482033      381.9540463314     1  0.94249857E+10
     -359.8035201739      381.6081918159     1  0.91426687E+10
     -359.8035134972      383.1498270357     1  0.92404554E+10
     -359.8034785781      381.7478209581     1  0.89111606E+10
     -359.8034635202      381.8282988314     1  0.89081175E+10
     -359.8034488402      381.9657755175     1  0.95378145E+10
     -359.8034044408      381.9971161779     1  0.94580907E+10
     -359.8033924826      382.7626777492     1  0.97086710E+10
     -359.8033667236      382.2324591904     1  0.94961224E+10
     -359.8033520834      379.3388417407     1  0.95845023E+10
     -359.8033402097      381.3343955629     1  0.93876865E+10
     -359.8033312528      380.6738351117     1  0.93209856E+10
     -359.8033288085      382.1376673731     1  0.88179206E+10
     -359.8033177466      382.1377677853     1  0.88177959E+10
     -359.8033115081      381.8580195166     1  0.95716783E+10
     -359.8032873963      381.9341812291     1  0.88599872E+10
     -359.8032505861      382.1641652442     2  0.99978333E+10
     -359.8032308954      382.6483302085     1  0.95918524E+10
     -359.8032282916      379.4993559711     1  0.10047572E+11
     -359.8032192525      383.2628120652     1  0.95881928E+10
     -359.8031900071      377.2799172182     1  0.94428681E+10
     -359.8031738404      382.5121893042     1  0.96288514E+10
     -359.8031705961      375.0032722101     1  0.10153883E+11
     -359.8031206698      378.3564334227     1  0.92610602E+10
     -359.8031052578      381.8927177190     1  0.88495015E+10
     -359.8030953952      378.8780510673     1  0.94333912E+10
     -359.8030833750      382.1322108559     1  0.88167797E+10
     -359.8030769648      382.1744844995     1  0.91080820E+10
     -359.8030573956      382.1451735206     1  0.90994606E+10
     -359.8030390030      382.1075533256     1  0.91307781E+10
     -359.8030292253      381.8723346745     1  0.89121898E+10
     -359.8029827609      375.5283631306     1  0.94176366E+10
     -359.8029105723      380.9699951932     1  0.93520249E+10
     -359.8028852231      382.9663511704     1  0.96115872E+10
     -359.8028733450      378.3276637250     1  0.92616877E+10
     -359.8027615249      382.1487129160     1  0.94261877E+10
     -359.8027101409      381.4817968598     1  0.95914181E+10
     -359.8026776392      381.5263973974     1  0.94171864E+10
     -359.8026493406      381.8017991620     1  0.94843845E+10
     -359.8026403282      382.1350861497     1  0.88182222E+10
     -359.8026187155      381.2672517366     1  0.93899601E+10
     -359.8026120062      382.6291414447     1  0.96353853E+10
     -359.8026105140      382.9496553364     1  0.95319677E+10
     -359.8026074791      383.1353650278     1  0.92524662E+10
     -359.8025872883      381.5887798133     1  0.93503509E+10
     -359.8025631778      381.9301672373     1  0.94875241E+10
     -359.8025305911      382.9196782692     1  0.96506263E+10
     -359.8025221093      382.1303798265     1  0.88171623E+10
     -359.8025112120      377.8837741350     1  0.96314280E+10
     -359.8024304929      382.4505845473     1  0.98516033E+10
     -359.8024215233      382.9089997192     1  0.92374469E+10
     -359.8024109512      381.7790805629     1  0.97039765E+10
     -359.8024097857      380.6876713113     1  0.95670304E+10
     -359.8023852440      382.1002846318     1  0.98711087E+10
     -359.8023692780      381.9567174679     1  0.95591800E+10
     -359.8023506218      382.1631258225     1  0.90828974E+10
     -359.8022885219      382.5248310946     1  0.95578642E+10
     -359.8022449693      379.2895330509     1  0.95581376E+10
     -359.8022264835      381.2918410466     1  0.93886087E+10
     -359.8021919026      382.2893558805     1  0.95952743E+10
     -359.8021035733      382.4777773276     1  0.95675129E+10
     -359.8020674073      382.1840604711     1  0.95412474E+10
     -359.8020650012      382.2929192244     1  0.94966542E+10
     -359.8020276049      382.7953035316     1  0.94298281E+10
     -359.8019556104      381.5940995768     1  0.94296436E+10
     -359.8019370311      383.0522904144     1  0.95297377E+10
     -359.8019233666      381.5614462997     1  0.94318308E+10
     -359.8018827299      381.1939187837     1  0.94218223E+10
     -359.8018503605      382.9528868405     1  0.93700901E+10
     -359.8018256587      382.4002164599     2  0.97298518E+10
     -359.8017869766      378.8698396875     1  0.94536632E+10
     -359.8017738402      375.2235131094     1  0.92653820E+10
     -359.8017703408      382.0739267333     1  0.95096335E+10
     -359.8017675131      381.8025203852     1  0.89061169E+10
     -359.8017005360      381.8573870380     1  0.97010422E+10
     -359.8016873106      382.1293405066     1  0.88173942E+10
     -359.8016839695      382.2906042983     1  0.94903725E+10
     -359.8016218922      381.9473847125     1  0.95703017E+10
     -359.8016122392      379.3342039516     1  0.95070912E+10
     -359.8015342883      376.9787717548     1  0.94605971E+10
     -359.8015015480      382.5589192167     1  0.95804720E+10
     -359.8014424111      382.5317644833     1  0.96198431E+10
     -359.8014315756      381.5383742118     1  0.92265307E+10
     -359.8014260827      382.1052688823     1  0.94254105E+10
     -359.8014222178      382.0872530889     1  0.94122205E+10
     -359.8014044943      381.5952767766     1  0.91555143E+10
     -359.8013812197      381.7569716453     1  0.89099894E+10
     -359.8013777392      381.7084898917     1  0.90249331E+10
     -359.8013538352      382.3708578458     1  0.94447043E+10
     -359.8013350417      381.4217051194     1  0.94450680E+10
     -359.8013197699      382.1288321397     1  0.95545980E+10
     -359.8013157932      381.4484915286     1  0.94752590E+10
     -359.8012349352      377.6518103043     1  0.96812445E+10
     -359.8012257911      381.6875722567     1  0.92997194E+10
     -359.8012141705      374.5562348013     1  0.93978842E+10
     -359.8012120937      374.9972821081     1  0.95586901E+10
     -359.8012106535      381.6986869688     1  0.96462927E+10
     -359.8011782937      382.7098360463     1  0.98431189E+10
     -359.8011632042      382.9352593683     1  0.92789177E+10
     -359.8011365401      377.2348647663     1  0.96771626E+10
     -359.8010673464      381.8112752459     1  0.94207772E+10
     -359.8010171033      382.2557202134     1  0.96542687E+10
     -359.8010149080      375.1202072928     1  0.93942940E+10
     -359.8009899737      382.2649024828     1  0.95543250E+10
     -359.8009546373      381.8709884028     1  0.89089122E+10
     -359.8009474382      381.2449568434     1  0.98293918E+10
     -359.8009255111      382.1143218823     1  0.88181245E+10
     -359.8009042487      379.1748489606     1  0.94812431E+10
     -359.8008068673      378.8094553494     1  0.97315298E+10
     -359.8007556831      381.6964848813     1  0.96295062E+10
     -359.8007513793      382.2885498780     1  0.96155432E+10
     -359.8007100991      381.4347012479     1  0.97258616E+10
     -359.8006787994      381.7141781452     1  0.95035607E+10
     -359.8006030739      381.8787203194     1  0.94178250E+10
     -359.8005969035      382.1808027254     1  0.96939520E+10
     -359.8005726108      377.4410506001     1  0.92029965E+10
     -359.8005370008      375.2284334120     1  0.10267385E+11
     -359.8004675982      381.8802926243     1  0.94175885E+10
     -359.8004517602      382.1738027397     1  0.91066920E+10
     -359.8004197971      378.8918323194     1  0.94280118E+10
     -359.8003843000      378.2810143849     1  0.92385171E+10
     -359.8003811882      381.7290299704     1  0.96032587E+10
     -359.8003432609      381.8678379720     1  0.97201042E+10
     -359.8003410183      375.0183747328     1  0.97921489E+10
     -359.8003185196      382.1385796785     1  0.95163357E+10
     -359.8002860192      382.1330034273     1  0.93719510E+10
     -359.8002688150      375.2990281690     1  0.92550022E+10
     -359.8002625003      381.0786740154     1  0.94827178E+10
     -359.8002350673      381.7914177101     1  0.94817644E+10
     -359.8002315856      381.2305866484     2  0.93300990E+10
     -359.8002232348      374.4884808568     1  0.94447560E+10
     -359.8002208594      378.2108771172     1  0.92392444E+10
     -359.8001751911      380.0518039756     1  0.10839466E+11
     -359.8001656176      375.0326343820     1  0.97165335E+10
     -359.8001197257      381.6043358534     1  0.94565185E+10
     -359.8001029690      382.7135548679     1  0.91470489E+10
     -359.8000697050      381.6668914977     1  0.96772243E+10
     -359.8000347979      376.2303102628     1  0.96305523E+10
     -359.8000323772      379.4590679221     1  0.10815738E+11
     -359.8000129885      381.5043737023     1  0.95650778E+10
     -359.7999934073      381.7715982680     1  0.92659987E+10
     -359.7999779383      382.6325446653     1  0.97178539E+10
     -359.7999509674      381.7509255679     1  0.93563377E+10
     -359.7999372825      381.8825385766     1  0.94033726E+10
     -359.7998758391      382.2836054064     1  0.93392498E+10
     -359.7998431749      375.2978751620     1  0.92546964E+10
     -359.7998264935      381.1089257515     1  0.94308781E+10
     -359.7997973762      381.9811188658     1  0.95759193E+10
     -359.7997886877      381.7162445870     1  0.96198115E+10
     -359.7997764046      382.3114010184     1  0.98528663E+10
     -359.7997488074      382.7339545560     1  0.91436673E+10
     -359.7997235185      377.7248491170     1  0.95347944E+10
     -359.7997187661      382.5347940338     1  0.96134056E+10
     -359.7996684583      382.1332995519     1  0.96548278E+10
     -359.7996505544      374.0128666360     1  0.97266538E+10
     -359.7996423978      381.9133650980     1  0.93566890E+10
     -359.7996389397      382.1555250048     1  0.94069083E+10
     -359.7995872645      379.2972065171     1  0.96245139E+10
     -359.7995184282      382.7072546383     1  0.91421292E+10
     -359.7994566778      381.2741466624     1  0.90525428E+10
     -359.7994474812      382.0935131357     1  0.88158677E+10
     -359.7994456297      382.6081580757     1  0.96383343E+10
     -359.7993953954      381.2795874380     1  0.90909583E+10
     -359.7993873657      382.0961869934     1  0.95407632E+10
     -359.7993728864      380.7904833037     2  0.97271028E+10
     -359.7993508696      382.3074162542     1  0.90914481E+10
     -359.7993351760      381.4404171807     1  0.92050062E+10
     -359.7993274058      382.1494993464     1  0.98775106E+10
     -359.7992395174      382.2780960587     1  0.91543443E+10
     -359.7992173521      381.9038611889     1  0.94613866E+10
     -359.7991990330      379.3891556804     1  0.10112452E+11
     -359.7991569781      376.8284682471     1  0.94320028E+10
     -359.7990658698      381.7455119129     1  0.93551249E+10
     -359.7990474611      382.1722971126     1  0.97456264E+10
     -359.7990370211      382.9449805136     1  0.94031369E+10
     -359.7990285511      382.5550769332     1  0.90248672E+10
     -359.7990148028      382.4076760799     1  0.99440295E+10
     -359.7990123911      377.7880604829     1  0.97949430E+10
     -359.7989459105      375.2435037015     1  0.97995344E+10
     -359.7989171655      382.7099343066     1  0.92567500E+10
     -359.7989119234      373.1054435232     1  0.92762976E+10
     -359.7988861402      381.5087752748     1  0.92757929E+10
     -359.7988532516      381.5846382019     1  0.94744316E+10
     -359.7988165037      381.1581324424     1  0.93242871E+10
     -359.7987378385      379.4476283216     1  0.10831187E+11
     -359.7987111963      376.3656482363     1  0.91290985E+10
     -359.7986898109      381.4459283555     1  0.92373110E+10
     -359.7986024954      381.0578534091     1  0.93513378E+10
     -359.7985625964      382.1521174560     1  0.95393350E+10
     -359.7985584190      381.6124461167     2  0.93475762E+10
     -359.7985309301      382.1491458137     1  0.88131729E+10
     -359.7985198594      380.6959597247     1  0.96004518E+10
     -359.7984978552      382.8424558008     1  0.96368793E+10
     -359.7984505710      381.2936435805     1  0.90653725E+10
     -359.7984068338      374.0983602401     1  0.98191477E+10
     -359.7983772200      381.0832928404     1  0.10077301E+11
     -359.7983654393      382.7426686135     1  0.98488582E+10
     -359.7983148439      382.9876022771     1  0.96920672E+10
     -359.7982773469      380.9641331376     1  0.93838161E+10
     -359.7982665648      382.3909559535     1  0.92192405E+10
     -359.7982427682      378.7542989004     1  0.96771738E+10
     -359.7982258188      381.8216424022     1  0.89091908E+10
     -359.7981450394      381.8911244927     1  0.89575993E+10
     -359.7981321536      379.9908540260     1  0.10176435E+11
     -359.7981285224      381.2306363012     1  0.10950592E+11
     -359.7980884183      381.6057857667     1  0.94601344E+10
     -359.7980854461      381.9694494300     1  0.94474356E+10
     -359.7980356842      382.5503071673     1  0.10170838E+11
     -359.7980102114      377.3088294667     1  0.92963983E+10
     -359.7979871830      382.9254624966     1  0.97806546E+10
     -359.7979619387      381.3213782034     1  0.94631229E+10
     -359.7979438616      383.0555639040     1  0.94635951E+10
     -359.7979288543      381.3006673392     1  0.94403075E+10
     -359.7979244959      381.5386847213     1  0.94488799E+10
     -359.7979012420      381.9263594127     1  0.94579781E+10
     -359.7978919294      380.8640277153     1  0.93908414E+10
     -359.7978648187      381.6667873464     1  0.94979141E+10
     -359.7978355729      375.1554860026     1  0.94274905E+10
     -359.7977964059      381.8583946749     1  0.93792445E+10
     -359.7977628155      380.9888084703     1  0.93578358E+10
     -359.7977585034      380.8620888033     1  0.94257813E+10
     -359.7977533126      382.2008759815     1  0.96363317E+10
     -359.7977459324      381.2832458135     1  0.93512599E+10
     -359.7976826681      375.7986626262     1  0.94305397E+10
     -359.7976136705      378.7869161262     1  0.94297354E+10
     -359.7975494988      381.6547028096     2  0.93711093E+10
     -359.7975354690      381.0166665872     1  0.93559864E+10
     -359.7974883053      382.5220364914     1  0.10338357E+11
     -359.7974711605      373.5904752722     1  0.97405981E+10
     -359.7974439181      381.9286254604     1  0.93930454E+10
     -359.7974359962      382.1981802760     1  0.95299525E+10
     -359.7974135723      381.6030328901     1  0.96495613E+10
     -359.7973934875      382.0230386217     2  0.97664958E+10
     -359.7973862153      381.8558868030     1  0.93776270E+10
     -359.7973602092      381.3215040885     1  0.90513448E+10
     -359.7973587950      381.7483018722     1  0.97277675E+10
     -359.7973170969      381.4657457554     1  0.97370056E+10
     -359.7972837975      381.8728560964     1  0.94771021E+10
     -359.7972670691      382.4845307962     1  0.94694744E+10
     -359.7972577164      376.4485936054     1  0.93087857E+10
     -359.7972225403      381.2270459655     1  0.94270707E+10
     -359.7971925082      381.8840107760     1  0.94378344E+10
     -359.7971866711      381.6485123510     1  0.94680345E+10
     -359.7971787594      381.9210923660     1  0.99658398E+10
     -359.7971726606      376.5954938398     1  0.94617764E+10
     -359.7971241980      381.7881478020     1  0.95720747E+10
     -359.7971076442      381.8228346408     1  0.92949282E+10
     -359.7970916969      382.7984058547     1  0.97310368E+10
     -359.7970422363      381.8678736298     1  0.97585060E+10
     -359.7970401433      382.5350867686     1  0.10342438E+11
     -359.7970318239      382.2850799762     1  0.95115162E+10
     -359.7969979651      382.4469058533     1  0.97726524E+10
     -359.7969579504      380.0147318633     1  0.94131221E+10
     -359.7969285946      381.3393928935     1  0.93139904E+10
     -359.7969264301      382.4224085773     1  0.10073143E+11
     -359.7969145243      375.0435049508     1  0.92867461E+10
     -359.7968689606      373.1123704348     1  0.92768891E+10
     -359.7968470966      382.2437083099     1  0.94301536E+10
     -359.7968285272      379.6954335907     1  0.10111491E+11
     -359.7968192379      378.3417686400     1  0.97093015E+10
     -359.7968169712      382.6174121148     1  0.95790192E+10
     -359.7968074079      382.7294521056     1  0.95940170E+10
     -359.7967952162      380.7501470683     1  0.93440065E+10
     -359.7967635284      382.3873888570     1  0.96538025E+10
     -359.7967101126      381.7755122984     1  0.93319664E+10
     -359.7966293422      382.9234658394     1  0.95955928E+10
     -359.7966277136      381.8799198995     1  0.90236426E+10
     -359.7966094896      382.1192238599     1  0.97145338E+10
     -359.7965825269      382.3579847731     1  0.94172210E+10
     -359.7965799638      381.9712306700     1  0.95967102E+10
     -359.7965707453      382.3631590724     1  0.98118713E+10
     -359.7965595221      382.3621617887     1  0.97538759E+10
     -359.7965437290      381.3664124170     1  0.94885641E+10
     -359.7965323330      382.7579451380     1  0.97819588E+10
     -359.7965150855      382.7286980390     1  0.94628078E+10
     -359.7964706914      382.2927316937     1  0.95427250E+10
     -359.7964456594      382.6375748880     1  0.97048127E+10
     -359.7964315703      382.1804829963     1  0.91041026E+10
     -359.7964264580      382.9380023010     1  0.93004578E+10
     -359.7964241651      382.1850251444     1  0.96851209E+10
     -359.7964175973      381.6012339750     1  0.88800389E+10
     -359.7963901172      380.7992360047     1  0.96170526E+10
     -359.7963833495      381.8986119369     1  0.98375423E+10
     -359.7963400062      382.1092251355     1  0.94509318E+10
     -359.7963264911      381.1359859734     1  0.93495768E+10
     -359.7963020083      381.0396033657     1  0.94685303E+10
     -359.7962187464      379.1575735400     1  0.93656925E+10
     -359.7962092815      382.8236054624     1  0.95655256E+10
     -359.7961992907      382.4970583225     1  0.95728096E+10
     -359.7961638471      382.5432294421     1  0.96663292E+10
     -359.7961379887      382.3688509223     1  0.95633663E+10
     -359.7961243800      382.5610441046     1  0.96172714E+10
     -359.7960888397      382.3499841941     1  0.90830383E+10
     -359.7960471113      381.9562860008     1  0.96050460E+10
     -359.7960352851      383.0955631846     1  0.91927614E+10
     -359.7960052758      382.8132175638     1  0.99583479E+10
     -359.7960016279      377.2645980935     1  0.93484926E+10
     -359.7959959046      382.2565670436     1  0.93994796E+10
     -359.7959298266      382.3612197973     1  0.90741177E+10
     -359.7959083266      382.1899194761     1  0.95357398E+10
     -359.7958587979      382.2041536301     1  0.91037941E+10
     -359.7958463262      381.4146499112     1  0.93887133E+10
     -359.7958358870      381.9000684333     1  0.90245379E+10
     -359.7958189837      383.0391647289     1  0.91851798E+10
     -359.7957940671      382.7434747303     1  0.91461859E+10
     -359.7957896377      377.2486986811     1  0.93482932E+10
     -359.7957627666      382.1483468618     1  0.10210931E+11
     -359.7957566213      378.7518751492     1  0.94494149E+10
     -359.7957555985      382.2271787101     1  0.96332496E+10
     -359.7956981338      382.1144174565     1  0.94886081E+10
     -359.7956655824      382.0696027317     1  0.95356689E+10
     -359.7956315472      378.2276962092     1  0.97921426E+10
     -359.7956206170      382.6217246174     1  0.99570006E+10
     -359.7956158216      382.1451248213     1  0.94896413E+10
     -359.7955915169      376.9710398706     1  0.96791307E+10
     -359.7955744835      378.7655078190     1  0.93788569E+10
     -359.7955684497      378.4550614014     1  0.92956271E+10
     -359.7955487086      374.4368042409     1  0.91636167E+10
     -359.7955035158      381.2355549622     1  0.94148918E+10
     -359.7954872529      381.8201207807     1  0.90350608E+10
     -359.7954852027      382.6745403342     1  0.92574498E+10
     -359.7954687472      382.6668791217     1  0.92779239E+10
     -359.7954592478      378.7807042691     1  0.94447053E+10
     -359.7954501600      382.6868984340     1  0.96124941E+10
     -359.7953986266      375.3457322263     1  0.97758689E+10
     -359.7953845567      382.4796669429     1  0.92807854E+10
     -359.7953159472      382.0361764427     2  0.96528627E+10
     -359.7952888503      381.8090565984     1  0.94704324E+10
     -359.7952862476      382.2368000992     1  0.95330764E+10
     -359.7952473732      381.1359570827     1  0.95541335E+10
     -359.7951992462      371.9955508352     1  0.96416241E+10
     -359.7951720406      378.4168742503     1  0.94098180E+10
     -359.7951566534      381.5145121068     1  0.92885653E+10
     -359.7951216318      381.5783179737     1  0.95448611E+10
     -359.7950948167      375.0669004163     1  0.92742521E+10
     -359.7950236862      374.6959561093     1  0.91057261E+10
     -359.7949758977      381.3164221419     1  0.90682905E+10
     -359.7949400567      382.2085957830     1  0.95585127E+10
     -359.7948781602      381.8724614654     1  0.94288147E+10
     -359.7948683865      381.8147098786     1  0.91491581E+10
     -359.7948438558      381.8131589154     1  0.91484674E+10
     -359.7948377930      379.3576929556     1  0.94440991E+10
     -359.7948352339      381.7545021645     2  0.93237160E+10
     -359.7948069168      382.2903244474     1  0.93021409E+10
     -359.7947857797      381.5103832014     1  0.95452616E+10
     -359.7947835579      382.8295770393     1  0.94316199E+10
     -359.7947121740      381.7415837319     1  0.96213578E+10
     -359.7947001539      381.8402964640     1  0.91491707E+10
     -359.7946901726      382.4585368169     1  0.95411785E+10
     -359.7946478411      379.6922005360     1  0.87835234E+10
     -359.7946100993      382.3671963261     1  0.98544186E+10
     -359.7945475746      382.9602957085     1  0.95228110E+10
     -359.7944879293      382.4295392809     1  0.97702790E+10
     -359.7944311837      381.6589167352     1  0.94865666E+10
     -359.7944212866      382.2093030053     1  0.94392121E+10
     -359.7944031843      379.6838992081     1  0.98380298E+10
     -359.7944001348      381.1112199297     1  0.94717079E+10
     -359.7943758023      381.8865155156     1  0.95570484E+10
     -359.7943314067      381.6291831972     1  0.10342607E+11
     -359.7943100891      382.4639585227     1  0.97127318E+10
     -359.7943072343      382.9961804548     1  0.99186218E+10
     -359.7942833435      382.7894423059     1  0.93868297E+10
     -359.7942714267      381.9832489006     1  0.95380284E+10
     -359.7942680116      381.6502286192     1  0.94154833E+10
     -359.7942574197      382.0695307445     1  0.95538128E+10
     -359.7942552156      382.3047790832     1  0.96786093E+10
     -359.7942521636      381.7456855532     1  0.93291993E+10
     -359.7942332187      381.8311695709     1  0.95558668E+10
     -359.7942227430      378.3864243389     1  0.93632499E+10
     -359.7942177536      381.8318089143     1  0.91477346E+10
     -359.7941968944      382.4209803619     1  0.93885769E+10
     -359.7941652523      382.2759517054     1  0.95784529E+10
     -359.7941560980      382.8853379423     1  0.92744846E+10
     -359.7941384977      382.1134639133     1  0.94501555E+10
     -359.7940995439      381.8651039145     1  0.99912736E+10
     -359.7940962242      381.7690389234     1  0.94667182E+10
     -359.7940471083      381.5672759490     1  0.95102886E+10
     -359.7940176958      375.3203391450     1  0.94506320E+10
     -359.7940128237      382.3991208748     1  0.94225398E+10
     -359.7939539584      382.3707908326     1  0.97066145E+10
     -359.7939165792      382.4070331392     1  0.96344657E+10
     -359.7938945293      380.0094908949     1  0.10071927E+11
     -359.7938713167      382.4258799027     1  0.93873736E+10
     -359.7938680453      382.1359203435     1  0.95336819E+10
     -359.7938406657      382.3412514893     1  0.10240081E+11
     -359.7938367641      382.0930236465     1  0.88214030E+10
     -359.7938244634      382.2616957970     1  0.97908026E+10
     -359.7938172812      381.8298379438     2  0.88704374E+10
     -359.7938125131      382.8123947846     1  0.92058194E+10
     -359.7938095890      382.0307253760     1  0.93732316E+10
     -359.7937947431      382.0123773893     1  0.94681776E+10
     -359.7937618867      382.2305631988     1  0.92886991E+10
     -359.7937381707      375.3698777818     1  0.94480309E+10
     -359.7937109260      382.4449784169     1  0.93581879E+10
     -359.7937048921      382.1795061017     1  0.90274074E+10
     -359.7936964611      374.4390601820     1  0.91514071E+10
     -359.7936771871      382.2503285259     1  0.92966204E+10
     -359.7936610232      380.7143241860     1  0.96096799E+10
     -359.7936231318      382.1730587379     1  0.94433876E+10
     -359.7935951747      381.6125689115     1  0.93779311E+10
     -359.7935123891      382.5782962643     1  0.10346764E+11
     -359.7934885895      377.9478836243     1  0.95107361E+10
     -359.7934856037      381.7780406146     1  0.92853620E+10
     -359.7934517455      382.9885703809     1  0.95308497E+10
     -359.7934156115      381.1660377297     1  0.95545415E+10
     -359.7934017953      380.4525289493     1  0.97467570E+10
     -359.7933489632      381.8193909117     1  0.90393290E+10
     -359.7933407923      375.7928145209     1  0.97587131E+10
     -359.7933329431      380.9719909154     1  0.91175476E+10
     -359.7933190750      383.2130017306     1  0.92669642E+10
     -359.7933063826      382.9640275834     1  0.95734161E+10
     -359.7932970194      378.0452509543     1  0.95754990E+10
     -359.7932773727      382.5364285842     1  0.95198125E+10
     -359.7932687912      382.7566050254     1  0.95076433E+10
     -359.7931761816      375.3560426840     1  0.94497177E+10
     -359.7931733713      381.6671001471     2  0.98336549E+10
     -359.7931474261      379.0699823437     1  0.94733464E+10
     -359.7931437027      381.5344853647     1  0.10059084E+11
     -359.7931154771      378.4779145052     1  0.10271139E+11
     -359.7930983641      381.5062827352     1  0.10378722E+11
     -359.7930771069      376.3986536782     1  0.97140475E+10
     -359.7930585789      378.7537016040     1  0.94282001E+10
     -359.7930312046      382.1393710737     1  0.91382174E+10
     -359.7929865758      381.8252427605     1  0.94747438E+10
     -359.7929506910      381.4651661881     1  0.94221928E+10
     -359.7929393995      381.9628092157     1  0.10070700E+11
     -359.7929229943      380.8116980481     1  0.92005397E+10
     -359.7929004739      382.2542808945     1  0.95701141E+10
     -359.7928934514      381.4950784765     1  0.95927206E+10
     -359.7928640909      375.5670175947     1  0.95228737E+10
     -359.7928630304      382.6458252588     1  0.92330660E+10
     -359.7928591620      381.7177925628     1  0.97025369E+10
     -359.7928554467      380.0898660619     1  0.10135737E+11
     -359.7928226780      381.8101006471     1  0.93614554E+10
     -359.7927637060      382.3153164530     1  0.95804408E+10
     -359.7927546499      382.7282060387     1  0.95872307E+10
     -359.7926853492      381.9524375440     1  0.88377017E+10
     -359.7926312815      382.6816742346     1  0.92470274E+10
     -359.7926121302      374.8215335097     1  0.94791590E+10
     -359.7925782720      381.0143625926     1  0.94341517E+10
     -359.7925690008      377.0479114704     1  0.93856879E+10
     -359.7925235157      381.9061263934     1  0.99947122E+10
     -359.7925164246      378.1955562175     1  0.93031137E+10
     -359.7925085498      382.0997468604     1  0.97418979E+10
     -359.7924898336      381.2240585012     1  0.93967079E+10
     -359.7924887375      374.7684947246     1  0.98451773E+10
     -359.7924717790      382.0309723207     1  0.94802131E+10
     -359.7924425670      382.3939275956     1  0.95861398E+10
     -359.7924190764      378.3638367729     1  0.93040828E+10
     -359.7924078410      381.9589642644     1  0.95726289E+10
     -359.7923954573      382.8962656373     1  0.95417864E+10
     -359.7923756798      375.1336489382     1  0.90873493E+10
     -359.7923663309      382.1543107364     1  0.10876380E+11
     -359.7923480981      381.6528755201     1  0.94961463E+10
     -359.7922716111      380.0710027656     2  0.97413693E+10
     -359.7922372091      382.1322449812     1  0.95371225E+10
     -359.7922178719      382.7321063546     1  0.93710003E+10
     -359.7922098181      381.8347235486     1  0.98263465E+10
     -359.7922086106      375.8302699240     1  0.97572249E+10
     -359.7921741348      380.0120238941     1  0.10856729E+11
     -359.7921365047      382.0820399618     1  0.95119764E+10
     -359.7921063916      380.9533340778     1  0.94406982E+10
     -359.7920296176      382.3040664132     1  0.94426367E+10
     -359.7919823853      382.9494715924     1  0.96266671E+10
     -359.7919586994      374.7188136622     1  0.91046529E+10
     -359.7919266337      382.6574825640     1  0.95973358E+10
     -359.7919218259      382.6716634127     1  0.96616849E+10
     -359.7919093562      382.0651400744     2  0.88180717E+10
     -359.7919008453      382.2853642041     1  0.95835874E+10
     -359.7918979078      382.8370532002     1  0.96254453E+10
     -359.7918949849      379.3060952479     1  0.10269017E+11
     -359.7918196806      377.4184436032     1  0.97412877E+10
     -359.7918063689      379.8733292863     1  0.93970857E+10
     -359.7917718060      381.7574662418     1  0.95855845E+10
     -359.7917686285      381.8117431369     1  0.94506553E+10
     -359.7917596669      379.9003305944     1  0.96828265E+10
     -359.7917569256      376.7755839980     1  0.91327382E+10
     -359.7917183377      381.7374094564     1  0.93815473E+10
     -359.7917138971      381.1913731097     1  0.94188283E+10
     -359.7916576828      381.8463819069     1  0.10014125E+11
     -359.7916476447      381.1757862355     1  0.94324657E+10
     -359.7916399608      382.0163574638     1  0.95612431E+10
     -359.7916171549      379.8849024232     1  0.95740424E+10
     -359.7916140583      382.1783488140     1  0.97271417E+10
     -359.7916111047      381.3633779156     1  0.94303259E+10
     -359.7915988895      373.0029089478     1  0.96556689E+10
     -359.7915923818      382.1283689484     1  0.95220580E+10
     -359.7915781236      381.2405770411     1  0.90866230E+10
     -359.7915749310      382.1370879206     1  0.95519060E+10
     -359.7915719556      381.3396325849     1  0.94285259E+10
     -359.7915610555      381.3846050754     1  0.93342868E+10
     -359.7915384782      381.4648664016     1  0.94971924E+10
     -359.7915211366      381.3929525503     1  0.92124356E+10
     -359.7914878747      377.3108071175     1  0.93911087E+10
     -359.7914296985      381.8355217258     1  0.94446601E+10
     -359.7913918804      381.9197810687     1  0.97071865E+10
     -359.7913869190      382.7963101661     1  0.92035580E+10
     -359.7913062807      382.4496267622     1  0.94815495E+10
     -359.7913034359      381.7657492259     1  0.94917867E+10
     -359.7912866761      381.8055071474     1  0.94635428E+10
     -359.7912755006      382.7159918094     1  0.95857422E+10
     -359.7912413921      379.3342509804     1  0.96053950E+10
     -359.7912221301      381.5132355360     1  0.94181717E+10
     -359.7912202140      381.5247266250     1  0.94045233E+10
     -359.7912054127      382.3996295582     1  0.98979689E+10
     -359.7912007873      381.0086888115     1  0.94162416E+10
     -359.7911872815      381.7469574521     1  0.93371310E+10
     -359.7911795769      382.1225077766     1  0.98502556E+10
     -359.7911257170      374.7241041031     1  0.90854940E+10
     -359.7911241321      382.0919740673     1  0.97027169E+10
     -359.7910977639      378.3338786552     1  0.94385043E+10
     -359.7910663468      374.4367858988     1  0.91492405E+10
     -359.7910629739      381.8601191502     1  0.10003670E+11
     -359.7910492163      382.7463226800     1  0.96973486E+10
     -359.7910220391      382.8027995897     1  0.98621924E+10
     -359.7910037519      381.8177828409     1  0.93420743E+10
     -359.7909878601      382.0153144331     1  0.93040290E+10
     -359.7909646682      382.9628187053     1  0.95575479E+10
     -359.7909507103      382.3867236395     1  0.98114654E+10
     -359.7909488150      382.0432380740     1  0.98458649E+10
     -359.7909435415      381.5014440088     1  0.94048182E+10
     -359.7909261256      378.2741924771     1  0.98294687E+10
     -359.7909155008      382.7366548455     1  0.95399014E+10
     -359.7909083430      382.2137795465     1  0.90068464E+10
     -359.7909008055      382.2069193181     1  0.94084920E+10
     -359.7908840495      381.3572019906     1  0.94446195E+10
     -359.7908793719      381.9818433888     1  0.98060470E+10
     -359.7908725738      376.7702288072     1  0.91813700E+10
     -359.7908625219      382.8292054900     1  0.98239069E+10
     -359.7908413584      382.4000159110     1  0.10144200E+11
     -359.7908321701      382.0135443627     1  0.93012945E+10
     -359.7907703374      381.6653082967     1  0.95563606E+10
     -359.7907515991      380.7615253298     1  0.10133581E+11
     -359.7907113535      381.2267161634     1  0.95023777E+10
     -359.7907040068      381.8178475422     1  0.94638485E+10
     -359.7906938889      382.0562073729     1  0.94703688E+10
     -359.7906747656      374.4118759261     1  0.91614709E+10
     -359.7906458116      381.9533786965     1  0.96315394E+10
     -359.7906314332      382.1577640846     1  0.97301853E+10
     -359.7905983123      381.8358524055     1  0.96958305E+10
     -359.7905495060      380.8061141541     1  0.95632388E+10
     -359.7905449796      382.4198390446     1  0.96870789E+10
     -359.7905186859      382.6909648060     1  0.10023397E+11
     -359.7905071380      382.6904106599     1  0.98208686E+10
     -359.7904891983      378.7624929391     1  0.94945798E+10
     -359.7904676953      383.0981128143     1  0.96555060E+10
     -359.7904657615      383.0989259996     1  0.96628701E+10
     -359.7904584914      382.2483569273     1  0.90038286E+10
     -359.7904248766      374.7971890908     1  0.90828672E+10
     -359.7903895474      382.3751830824     1  0.99178493E+10
     -359.7903618865      382.4657957542     1  0.96309413E+10
     -359.7903592188      380.9869838729     1  0.93841597E+10
     -359.7903470749      382.3780382215     1  0.93707870E+10
     -359.7903256059      382.4278110994     1  0.99704647E+10
     -359.7903119099      382.1772470545     1  0.94715306E+10
     -359.7903053484      381.1452899404     1  0.90873683E+10
     -359.7902912151      379.1662886766     1  0.96614681E+10
     -359.7902822087      377.3218514974     1  0.92907416E+10
     -359.7902780711      377.2405539781     1  0.93932381E+10
     -359.7902395795      380.4650670380     1  0.95563648E+10
     -359.7901853675      381.2303128510     1  0.96227546E+10
     -359.7901575169      381.8176062791     1  0.95302455E+10
     -359.7901206669      382.3610781270     1  0.95593871E+10
     -359.7901016265      382.2308017653     1  0.93751418E+10
     -359.7900889783      378.1797839232     1  0.92841645E+10
     -359.7900847138      377.4267898709     1  0.97432658E+10
     -359.7900765056      382.3697701892     1  0.93697132E+10
     -359.7900552940      381.8679927586     1  0.94107219E+10
     -359.7899831972      382.1443147142     1  0.90721557E+10
     -359.7899809671      382.6787166374     1  0.96043649E+10
     -359.7899769272      379.2320713001     1  0.95766469E+10
     -359.7899710422      382.1746946459     1  0.95199675E+10
     -359.7899341201      382.3020981843     1  0.95726723E+10
     -359.7899296022      381.6919809043     1  0.94818973E+10
     -359.7899243780      382.3880621088     1  0.94416101E+10
     -359.7899205204      383.4389437185     1  0.95164624E+10
     -359.7898972182      375.0160731851     1  0.93220733E+10
     -359.7898610489      374.8370559398     1  0.91446702E+10
     -359.7897966082      382.6453282766     1  0.93911583E+10
     -359.7897785680      376.6061312505     1  0.91839967E+10
     -359.7897444288      382.0418106391     1  0.93690625E+10
     -359.7897426320      377.5368998552     1  0.89092927E+10
     -359.7897383465      381.6325521112     1  0.96717232E+10
     -359.7896959111      382.0766212734     1  0.97669670E+10
     -359.7896915516      378.2709606861     1  0.92834353E+10
     -359.7896809380      382.4499786172     1  0.93648856E+10
     -359.7896699875      381.0586666940     1  0.94576493E+10
     -359.7896592249      381.8127448309     1  0.95011294E+10
     -359.7896511724      382.0661353369     1  0.95385446E+10
     -359.7896245817      380.9378523297     1  0.94368129E+10
     -359.7896111189      382.9597285234     1  0.98382340E+10
     -359.7895678462      381.9186803164     1  0.94507738E+10
     -359.7895426140      382.0361859895     1  0.90115464E+10
     -359.7895077443      382.9890575103     1  0.95949059E+10
     -359.7894998546      382.0555121540     1  0.94467606E+10
     -359.7894933875      381.5757120478     1  0.93788594E+10
     -359.7894843145      382.1523141372     1  0.89868844E+10
     -359.7894819570      381.8979726777     1  0.92273300E+10
     -359.7894679130      382.5893871020     1  0.96722843E+10
     -359.7894622929      381.5294775866     1  0.92697324E+10
     -359.7894594703      382.0167386933     2  0.98478866E+10
     -359.7893988204      382.0925091500     1  0.97337119E+10
     -359.7893908047      381.6428980630     1  0.95640733E+10
     -359.7892985085      378.4133085527     1  0.98847656E+10
     -359.7892963275      382.1012174278     1  0.95717650E+10
     -359.7892924868      377.2342842664     1  0.93571439E+10
     -359.7892749087      382.0016962782     1  0.95571519E+10
     -359.7892697890      376.6563672236     1  0.89659845E+10
     -359.7892580181      383.2820111224     1  0.94193803E+10
     -359.7892459048      382.5716201942     1  0.93108287E+10
     -359.7892164254      381.7272229485     1  0.99274867E+10
     -359.7892052547      377.4924796611     1  0.93914719E+10
     -359.7890894006      381.3509063535     1  0.92362178E+10
     -359.7890744160      381.3917953429     1  0.96487977E+10
     -359.7890475332      381.9151798851     1  0.96983650E+10
     -359.7890292269      382.8365235611     1  0.95581922E+10
     -359.7890266065      380.3632596454     1  0.96712632E+10
     -359.7890246376      381.2876585739     1  0.94870076E+10
     -359.7889615391      373.7762723897     1  0.91799254E+10
     -359.7888825196      382.6531365348     1  0.96620917E+10
     -359.7888709829      381.4801203173     1  0.92026402E+10
     -359.7888622522      379.6141108403     1  0.94539235E+10
     -359.7888272506      383.5928395759     1  0.94098083E+10
     -359.7887877230      382.1183179473     1  0.89940370E+10
     -359.7887738679      373.3052112795     1  0.95317213E+10
     -359.7887566327      382.2290320064     1  0.95286842E+10
     -359.7887459256      382.4941698917     1  0.98939193E+10
     -359.7887369151      374.6866261175     1  0.98743666E+10
     -359.7887336361      381.7561178176     1  0.97185683E+10
     -359.7887267856      381.7656110692     1  0.94194462E+10
     -359.7887088587      382.1081737225     1  0.97736848E+10
     -359.7886870352      382.4101227767     1  0.96203192E+10
     -359.7886469865      380.9861053342     1  0.94473373E+10
     -359.7886381686      382.9545725142     1  0.95728117E+10
     -359.7886083179      375.3261644085     1  0.93079214E+10
     -359.7885330137      383.0367812996     1  0.92546473E+10
     -359.7885189005      382.2839242309     1  0.96090163E+10
     -359.7885045189      382.7899400236     1  0.95993694E+10
     -359.7885004640      381.4488153123     1  0.10011713E+11
     -359.7884679421      379.4962057141     1  0.95040553E+10
     -359.7884550253      372.7437412210     1  0.92966020E+10
     -359.7884479069      381.5811989136     1  0.95942692E+10
     -359.7884421301      381.2342905818     1  0.90930047E+10
     -359.7884405160      382.2300840889     1  0.95377603E+10
     -359.7884127654      382.0261349065     1  0.94618234E+10
     -359.7883553062      382.3008243624     1  0.94806760E+10
     -359.7883397687      381.9032281242     1  0.95563186E+10
     -359.7883198576      381.4047264418     1  0.94408862E+10
     -359.7882974358      374.2694180607     1  0.97225692E+10
     -359.7882768424      382.4212726501     1  0.95842746E+10
     -359.7882517020      381.7300133048     1  0.97004890E+10
     -359.7882415030      381.5109273335     1  0.94296521E+10
     -359.7882325246      382.0799173043     1  0.93723524E+10
     -359.7881869965      381.1979897567     1  0.90823422E+10
     -359.7881669537      381.9862419206     1  0.90503570E+10
     -359.7881618545      381.7931842287     1  0.98413872E+10
     -359.7881479197      381.3926933753     1  0.92111957E+10
     -359.7881433702      381.8652247390     2  0.87983169E+10
     -359.7880892622      381.8544153096     1  0.95672412E+10
     -359.7880858225      381.6761522208     1  0.94422537E+10
     -359.7880839468      382.0155766362     1  0.90746776E+10
     -359.7880572665      382.0362220844     1  0.93369520E+10
     -359.7880519712      382.8053268750     1  0.96411010E+10
     -359.7880088656      374.7495435697     1  0.94794007E+10
     -359.7879012026      381.0372088409     1  0.93491841E+10
     -359.7878904885      382.5886325978     1  0.96163059E+10
     -359.7878880734      378.7125176530     1  0.95517142E+10
     -359.7878623929      381.2303470492     1  0.95681739E+10
     -359.7878461519      376.6156412611     1  0.91313664E+10
     -359.7878161139      381.4697656926     1  0.95523115E+10
     -359.7877699149      382.3886757495     1  0.93392301E+10
     -359.7877599295      381.9684005248     1  0.96338072E+10
     -359.7876728120      382.4261830564     1  0.94507055E+10
     -359.7876664381      382.5272886673     1  0.96223154E+10
     -359.7876273883      376.9205172275     1  0.97998756E+10
     -359.7876012337      374.6616874755     1  0.89358729E+10
     -359.7875490165      382.3048877883     1  0.95799298E+10
     -359.7875389488      382.6022369791     1  0.91148429E+10
     -359.7875053231      377.7824647180     1  0.97561740E+10
     -359.7875033068      382.0928513412     1  0.93575744E+10
     -359.7874810855      382.3238525679     1  0.96875740E+10
     -359.7874710269      381.9843195293     1  0.91644820E+10
     -359.7874688137      378.3750530672     1  0.10291231E+11
     -359.7874664781      380.4824844088     1  0.10423709E+11
     -359.7874619590      377.2882460390     1  0.96375846E+10
     -359.7874470027      381.4698000812     1  0.92103682E+10
     -359.7874452160      381.5917819485     1  0.94409658E+10
     -359.7874335878      382.1621883709     1  0.89921585E+10
     -359.7874287767      378.4552175527     1  0.99947569E+10
     -359.7874234342      382.4687777295     1  0.95442819E+10
     -359.7873940373      381.5577119531     1  0.94195133E+10
     -359.7873868572      381.3450293738     1  0.95487227E+10
     -359.7873599845      382.0513121033     1  0.95220733E+10
     -359.7873534746      382.3541262337     1  0.95025356E+10
     -359.7873307420      376.8353358730     1  0.94417685E+10
     -359.7873260598      381.8586507606     1  0.88016507E+10
     -359.7873152536      381.0622909124     1  0.93477863E+10
     -359.7873115160      381.4975135427     1  0.95069329E+10
     -359.7872301528      381.5418563954     1  0.93830333E+10
     -359.7871970945      381.8227204409     1  0.90877247E+10
     -359.7871875118      382.7221168404     1  0.93123680E+10
     -359.7871078053      382.1332779962     1  0.97868836E+10
     -359.7870753715      382.7785323311     1  0.95508500E+10
     -359.7870604803      378.3040013448     1  0.94466198E+10
     -359.7870557519      377.3148740441     1  0.95282071E+10
     -359.7869731728      376.7320605790     1  0.94131374E+10
     -359.7869493075      380.5997940804     1  0.95933366E+10
     -359.7869368824      381.5744153848     1  0.10084953E+11
     -359.7869129529      381.9856506371     1  0.93598204E+10
     -359.7868967545      381.5935967599     1  0.94245449E+10
     -359.7868947658      382.2768690984     1  0.90476201E+10
     -359.7868830464      381.9065544862     1  0.95133323E+10
     -359.7868513200      383.0029924868     1  0.93300190E+10
     -359.7868406845      380.3034707281     1  0.97246704E+10
     -359.7868365450      381.9851201152     1  0.90721461E+10
     -359.7868101742      382.3466736690     1  0.96219773E+10
     -359.7867655997      382.1940537755     1  0.94206030E+10
     -359.7867294185      381.6761615778     1  0.96247438E+10
     -359.7867260028      382.4782957267     1  0.96151452E+10
     -359.7867025584      382.2808032536     1  0.94697722E+10
     -359.7866556742      382.1848562692     1  0.94203235E+10
     -359.7866023140      382.0786485795     1  0.94246116E+10
     -359.7865945194      377.2469436864     1  0.92895243E+10
     -359.7865896623      382.1548048977     1  0.94058231E+10
     -359.7865828520      382.0070306278     1  0.93480165E+10
     -359.7865765268      381.0565251129     1  0.94472342E+10
     -359.7865653685      382.2056799232     1  0.98620257E+10
     -359.7865287198      382.2339632533     1  0.96101409E+10
     -359.7864556054      382.8562989794     1  0.95717960E+10
     -359.7863878539      382.0098177495     1  0.90683844E+10
     -359.7863758667      380.8474284748     1  0.93981412E+10
     -359.7862039473      376.0347363425     1  0.89802092E+10
     -359.7861903843      378.3343664741     1  0.99280856E+10
     -359.7861078024      382.1190518805     1  0.95828606E+10
     -359.7860926897      383.1084765933     1  0.92512130E+10
     -359.7860874488      380.7785638437     1  0.94311871E+10
     -359.7860632824      382.3734034169     1  0.96076761E+10
     -359.7860406682      381.0321758661     1  0.93214522E+10
     -359.7860362402      382.4949046584     1  0.95598181E+10
     -359.7860153897      382.0244742890     1  0.94985029E+10
     -359.7860068466      382.0993914558     1  0.97361296E+10
     -359.7859588217      381.5615457371     1  0.94138974E+10
     -359.7859064195      377.0690944672     1  0.98548382E+10
     -359.7858852356      382.3841946172     1  0.96936920E+10
     -359.7858744869      382.9173081600     1  0.96002461E+10
     -359.7858671421      381.2221922219     1  0.95021345E+10
     -359.7858647043      382.0950971220     1  0.95028857E+10
     -359.7858428227      382.3098706060     1  0.97804158E+10
     -359.7857897514      383.1098325083     1  0.97815601E+10
     -359.7857351299      381.6706243348     1  0.94301216E+10
     -359.7857317063      382.3524905162     1  0.95302859E+10
     -359.7857209592      382.3925183360     1  0.95847847E+10
     -359.7856684462      381.5918024621     1  0.97033423E+10
     -359.7856555719      374.6154085306     1  0.97776218E+10
     -359.7856540996      381.7465696534     1  0.95166923E+10
     -359.7856513838      382.3009457389     1  0.90171393E+10
     -359.7856465520      382.4635370192     1  0.93294315E+10
     -359.7856264456      382.6836801597     1  0.94037012E+10
     -359.7855755693      381.9935957501     1  0.92920016E+10
     -359.7855189332      382.1525618812     1  0.95607216E+10
     -359.7854945822      382.9014831484     1  0.95814557E+10
     -359.7854684573      381.2279649748     1  0.95935279E+10
     -359.7854646322      381.4798774777     1  0.93696869E+10
     -359.7854635484      383.2568922359     1  0.97764550E+10
     -359.7854621886      374.5641143736     1  0.92275860E+10
     -359.7854611182      374.7837190017     1  0.90446603E+10
     -359.7854308061      381.8701232595     1  0.90151853E+10
     -359.7854255420      381.5875031495     1  0.93342165E+10
     -359.7854146531      381.6714010437     1  0.94702552E+10
     -359.7853899831      382.3181814425     1  0.97796575E+10
     -359.7853615486      381.5955644871     1  0.94059443E+10
     -359.7853159932      380.3295841401     1  0.94653616E+10
     -359.7853064198      382.2517757963     1  0.94248066E+10
     -359.7853049861      378.9503486566     1  0.95212923E+10
     -359.7852405650      375.5342395788     1  0.94852236E+10
     -359.7852336938      381.8720341785     1  0.98992324E+10
     -359.7851973738      381.9148791550     1  0.10075775E+11
     -359.7851766069      382.3804005546     1  0.96759148E+10
     -359.7851580048      381.7342323328     1  0.95077531E+10
     -359.7851539077      382.1303378415     1  0.95555594E+10
     -359.7850859189      381.6589143823     1  0.91610161E+10
     -359.7850271890      381.4127884006     1  0.92795316E+10
     -359.7850190324      381.5038803742     1  0.93656256E+10
     -359.7850145215      382.6888372519     1  0.92217420E+10
     -359.7850029888      382.4766666427     1  0.99312185E+10
     -359.7849844991      381.7331094589     1  0.94892221E+10
     -359.7849727747      381.6018805253     1  0.96664966E+10
     -359.7849455291      382.0432565507     1  0.95376404E+10
     -359.7849439898      379.6522608801     1  0.88447088E+10
     -359.7849185275      382.1857237426     1  0.94213288E+10
     -359.7849129566      382.2380129235     2  0.97800347E+10
     -359.7848787269      382.1602665378     1  0.94392411E+10
     -359.7848598742      382.4153615934     1  0.95085839E+10
     -359.7847938115      378.8931307236     1  0.89447464E+10
     -359.7847773432      382.1599693253     1  0.93733117E+10
     -359.7847718313      380.5213792160     1  0.93226804E+10
     -359.7847254103      381.8752561196     1  0.94764065E+10
     -359.7846737254      376.4323595759     1  0.94634167E+10
     -359.7846471238      381.5479218619     1  0.99197519E+10
     -359.7846372812      381.7679747883     1  0.93697600E+10
     -359.7846290504      381.7535484532     1  0.94366638E+10
     -359.7846114707      378.9200461850     1  0.98074012E+10
     -359.7845611526      382.9226330802     1  0.96628609E+10
     -359.7845457714      376.9986167549     1  0.95493777E+10
     -359.7844974063      382.3251895101     1  0.95979500E+10
     -359.7844747593      381.6737825351     1  0.95419582E+10
     -359.7844520815      374.3370758236     1  0.99059386E+10
     -359.7844418545      372.1458590810     1  0.97005232E+10
     -359.7844405491      381.0759811409     1  0.94530274E+10
     -359.7844293200      382.0726455105     1  0.94658465E+10
     -359.7843683929      382.5857674869     1  0.96714872E+10
     -359.7843531944      380.7794205271     1  0.92603852E+10
     -359.7843308383      382.2633475388     1  0.95860669E+10
     -359.7843202650      382.7902341520     1  0.95892449E+10
     -359.7842117907      375.0364652751     1  0.93182774E+10
     -359.7842073654      382.0926354343     1  0.94536022E+10
     -359.7841982674      381.9677103183     1  0.92516333E+10
     -359.7841901216      377.2289104281     1  0.93933050E+10
     -359.7841526257      382.1555652910     1  0.95327785E+10
     -359.7841309438      381.4665366101     1  0.95620661E+10
     -359.7841195070      382.6276802364     1  0.96844512E+10
     -359.7841086320      382.0695631783     1  0.94825229E+10
     -359.7840738151      382.7455948853     1  0.97006263E+10
     -359.7840567077      382.2988550501     1  0.97788440E+10
     -359.7840315555      381.9628810174     1  0.90495800E+10
     -359.7840039963      375.3218054712     1  0.93093342E+10
     -359.7839997393      383.2435394761     1  0.97281618E+10
     -359.7839936162      381.4731960888     1  0.92315568E+10
     -359.7839893225      381.9465818808     1  0.96272216E+10
     -359.7839634931      381.6837748508     1  0.96557798E+10
     -359.7839501677      381.9503272191     1  0.94979795E+10
     -359.7839362922      381.1022988940     1  0.96120415E+10
     -359.7839192695      382.7007768498     1  0.98526766E+10
     -359.7838713192      382.4084193421     1  0.93458702E+10
     -359.7838609078      382.7399232825     1  0.99143479E+10
     -359.7838534016      377.4778320169     1  0.96440002E+10
     -359.7837880532      381.1939986970     1  0.94203403E+10
     -359.7837465544      381.8566514512     1  0.95252108E+10
     -359.7837019495      372.2353298223     1  0.91895460E+10
     -359.7836958126      382.3375839603     1  0.94529258E+10
     -359.7836653557      380.6952799409     1  0.93722401E+10
     -359.7836525783      381.9533489065     1  0.92573466E+10
     -359.7836331195      377.6962490519     1  0.95491694E+10
     -359.7836014039      373.8010405737     1  0.93633901E+10
     -359.7835902688      373.8681497786     1  0.93639223E+10
     -359.7835471201      381.8761782501     1  0.95232095E+10
     -359.7835430009      376.4086926254     1  0.94658752E+10
     -359.7835405917      381.7093075315     1  0.90305402E+10
     -359.7834831055      376.9866180644     1  0.98539899E+10
     -359.7834679305      374.8574535625     1  0.93210116E+10
     -359.7834096420      376.5624858562     1  0.91537108E+10
     -359.7833970881      379.8155780016     1  0.10099279E+11
     -359.7833876968      380.9709117006     1  0.94465103E+10
     -359.7833723511      381.4139205416     2  0.98363815E+10
     -359.7833256477      382.4296742186     1  0.95301168E+10
     -359.7832747253      381.7876921992     1  0.93750381E+10
     -359.7832390898      376.5408888827     1  0.95777042E+10
     -359.7832350741      381.8356600315     1  0.97125037E+10
     -359.7832318631      382.1373637249     1  0.93713500E+10
     -359.7832288706      382.1849864896     1  0.96040886E+10
     -359.7831986100      381.5344830291     1  0.95518937E+10
     -359.7831864148      380.7306120920     1  0.93706313E+10
     -359.7831777226      381.0637826057     1  0.91277450E+10
     -359.7831548507      380.9701645918     1  0.95905772E+10
     -359.7831435938      383.2478787113     1  0.97180447E+10
     -359.7831373868      381.5891210128     1  0.93651119E+10
     -359.7831072682      381.4035179799     1  0.92867022E+10
     -359.7831007565      381.6535278348     1  0.10068686E+11
     -359.7830776622      381.7713695552     1  0.94750674E+10
     -359.7830668907      381.3788214872     1  0.96236895E+10
     -359.7830540173      382.1021643859     1  0.97527797E+10
     -359.7830471966      379.1877386726     1  0.98281074E+10
     -359.7829980205      381.7993517878     1  0.96026671E+10
     -359.7829736718      381.1326691250     1  0.91882799E+10
     -359.7829235380      377.9724504608     1  0.99258458E+10
     -359.7829195276      381.8897136799     1  0.98225401E+10
     -359.7829144744      381.1352837132     1  0.91878793E+10
     -359.7828718155      382.3507917874     1  0.96010583E+10
     -359.7828444210      374.9848219879     1  0.93154253E+10
     -359.7828362000      377.1463234096     1  0.93556722E+10
     -359.7828064414      381.8388262233     1  0.94832449E+10
     -359.7827939997      382.5247657913     1  0.96403131E+10
     -359.7827873406      381.3083598402     1  0.96897528E+10
     -359.7827520444      380.9486598388     1  0.94234144E+10
     -359.7827421478      382.2110785958     1  0.95198998E+10
     -359.7827266016      380.9997322687     1  0.93905425E+10
     -359.7826984052      382.3452125346     1  0.96844631E+10
     -359.7826789865      380.5473016817     1  0.93668749E+10
     -359.7826606512      381.4919239780     1  0.93748372E+10
     -359.7826379361      380.1725963898     1  0.10722681E+11
     -359.7826138342      381.8775612038     1  0.96041449E+10
     -359.7825836349      381.5989185959     1  0.96531838E+10
     -359.7825555676      377.4892385084     1  0.96453560E+10
     -359.7825334161      379.1322990706     1  0.95286844E+10
     -359.7825239733      381.1184668061     1  0.95634157E+10
     -359.7825041282      382.3295401218     1  0.95532244E+10
     -359.7824878971      382.6206097521     1  0.94837292E+10
     -359.7824862344      382.4701797636     1  0.96368495E+10
     -359.7824596344      381.4899944823     1  0.92694944E+10
     -359.7824370791      381.8133227438     1  0.94137110E+10
     -359.7824353644      381.9217669081     1  0.10323649E+11
     -359.7824264675      381.7879518871     1  0.94757835E+10
     -359.7823329325      381.4796093240     1  0.92092058E+10
     -359.7822638829      382.5243723898     1  0.10025507E+11
     -359.7822583378      381.9537105479     1  0.90101347E+10
     -359.7822018948      381.7920103999     1  0.95783620E+10
     -359.7821952702      381.2312948683     1  0.10105384E+11
     -359.7821847685      382.0143809833     1  0.93909877E+10
     -359.7821779115      382.6336336765     1  0.95793550E+10
     -359.7821768979      381.8936708811     1  0.96433558E+10
     -359.7821361035      374.4717178846     1  0.98538270E+10
     -359.7820891971      381.9204171071     1  0.90100773E+10
     -359.7820878741      377.3820679502     1  0.95913237E+10
     -359.7820671674      381.6050453264     1  0.94275840E+10
     -359.7820607973      375.8005863836     1  0.97763084E+10
     -359.7820417528      377.2949875589     1  0.93741564E+10
     -359.7820269160      374.1998148733     1  0.96796431E+10
     -359.7820228537      382.4010598412     1  0.99601499E+10
     -359.7820138437      372.8357562127     1  0.94795633E+10
     -359.7820113084      376.6455296749     1  0.91671288E+10
     -359.7819997813      381.6368532555     1  0.97130414E+10
     -359.7819838593      382.1317663626     1  0.98412623E+10
     -359.7819774149      371.9003265400     1  0.96506660E+10
     -359.7819344822      381.8064098749     1  0.97188195E+10
     -359.7818960822      381.4726870255     1  0.94192654E+10
     -359.7818930470      382.2355537353     1  0.94495143E+10
     -359.7818836653      375.9876739689     1  0.96788975E+10
     -359.7818667947      380.7379582379     1  0.92454946E+10
     -359.7817891189      382.8604469936     1  0.92741847E+10
     -359.7817842377      381.0628904373     1  0.91496980E+10
     -359.7817517690      382.0991381415     1  0.98640304E+10
     -359.7817427139      381.7324580759     1  0.95345576E+10
     -359.7817336099      382.0320913687     1  0.98641463E+10
     -359.7816963515      382.5160647520     1  0.94607856E+10
     -359.7816862619      381.4730239127     1  0.92728974E+10
     -359.7816814391      382.1114434010     1  0.95301002E+10
     -359.7816607101      381.7403492945     2  0.94001290E+10
     -359.7816466856      381.3631650482     1  0.98640587E+10
     -359.7816302157      382.5164002908     1  0.91316518E+10
     -359.7815978091      381.3675541067     1  0.98646176E+10
     -359.7815930917      377.1610276796     1  0.93873813E+10
     -359.7815913142      380.7456234948     1  0.92462165E+10
     -359.7815881860      381.7620201607     1  0.94797036E+10
     -359.7815798966      381.4486286621     1  0.90702164E+10
     -359.7815627195      376.7118452795     1  0.94818327E+10
     -359.7815538904      381.9294653522     1  0.96423491E+10
     -359.7815496511      382.3190125885     1  0.96319511E+10
     -359.7815280770      381.9390735437     1  0.95032151E+10
     -359.7815167339      381.4725585572     1  0.92150071E+10
     -359.7815090857      376.1660975348     1  0.96152152E+10
     -359.7815061351      383.2639992813     1  0.98697610E+10
     -359.7814997769      381.8719482547     1  0.96724431E+10
     -359.7814964554      374.7477222651     1  0.94091338E+10
     -359.7814468385      375.9746194540     1  0.96427703E+10
     -359.7814427607      381.8455767647     1  0.93982381E+10
     -359.7814283606      382.3068059595     1  0.97276959E+10
     -359.7814271844      381.5390459075     1  0.95124833E+10
     -359.7814147070      381.7245793635     1  0.93351327E+10
     -359.7813787151      381.4751385526     1  0.92775037E+10
     -359.7813644307      372.4997619144     1  0.94589507E+10
     -359.7813585893      382.3306094887     1  0.95690486E+10
     -359.7813473076      382.2260853171     1  0.99160508E+10
     -359.7813318473      381.9378381194     1  0.96800235E+10
     -359.7813114696      381.4680258374     1  0.92166495E+10
     -359.7812478974      382.8740448346     1  0.96020868E+10
     -359.7812137310      379.8393131125     1  0.10332721E+11
     -359.7811879684      380.4793989787     1  0.92086303E+10
     -359.7811799194      381.3015301102     1  0.95764161E+10
     -359.7811779013      381.5888607444     1  0.94313786E+10
     -359.7811443118      377.6294957922     1  0.94304733E+10
     -359.7811363463      375.7887795593     1  0.97779176E+10
     -359.7811306655      382.3232699628     1  0.93743035E+10
     -359.7811137629      382.1537494795     1  0.94111315E+10
     -359.7810908489      380.5491458753     1  0.99281429E+10
     -359.7810723435      373.4707721424     1  0.96613021E+10
     -359.7810447942      381.2828575863     1  0.95248239E+10
     -359.7809548279      381.0490203341     1  0.99675918E+10
     -359.7809468169      382.5400868347     1  0.98057181E+10
     -359.7809244782      382.3715965253     1  0.96225713E+10
     -359.7808763241      381.5018792415     1  0.99564946E+10
     -359.7808670158      382.7707139495     1  0.96552579E+10
     -359.7808515686      382.2932197521     1  0.96295596E+10
     -359.7808480875      374.9682578056     1  0.93772194E+10
     -359.7808425192      381.5364159552     1  0.99805848E+10
     -359.7808016937      378.9529536425     1  0.98250951E+10
     -359.7807661087      382.6225830137     1  0.92317266E+10
     -359.7807556000      383.0009831670     1  0.99459595E+10
     -359.7807519973      381.4055270069     1  0.99987134E+10
     -359.7807060075      382.0387466736     1  0.94215409E+10
     -359.7806688883      381.1309393496     1  0.91575700E+10
     -359.7806652863      381.8805851611     1  0.93566899E+10
     -359.7806596273      382.2460796055     1  0.94495428E+10
     -359.7805495112      378.6758676383     1  0.93284400E+10
     -359.7805368594      382.1433952647     1  0.94782622E+10
     -359.7805097476      381.7253054727     1  0.93725475E+10
     -359.7804891298      382.2600142302     1  0.10016710E+11
     -359.7804434783      381.0300369162     1  0.10044155E+11
     -359.7804058828      382.4499375362     1  0.95555140E+10
     -359.7803884203      382.3275017726     1  0.96222692E+10
     -359.7803345582      380.9851373084     1  0.94521452E+10
     -359.7803271336      382.3935552028     1  0.94755454E+10
     -359.7803225114      382.3771106453     1  0.96973311E+10
     -359.7802966879      381.3753169477     1  0.10441314E+11
     -359.7802777374      378.8807459718     1  0.97947563E+10
     -359.7802615354      382.5108353082     1  0.97012851E+10
     -359.7802263832      376.4157948016     1  0.92482972E+10
     -359.7802234215      378.8096051152     1  0.93506010E+10
     -359.7801667341      381.3646210160     1  0.92079035E+10
     -359.7801639908      379.0952020626     1  0.95639996E+10
     -359.7801073565      379.1955110047     1  0.99893273E+10
     -359.7800594220      378.2711665086     1  0.93483013E+10
     -359.7800513094      378.8622219988     1  0.92873787E+10
     -359.7800496214      382.2392597941     1  0.94367283E+10
     -359.7800283618      380.6568399385     1  0.97932000E+10
     -359.7800180439      376.5084982994     1  0.89810302E+10
     -359.7800138711      375.1327408610     1  0.93177290E+10
     -359.7800056747      382.6856312560     1  0.96202726E+10
     -359.7799960405      376.3683531152     1  0.98384272E+10
     -359.7799947671      382.1787604805     1  0.94865275E+10
     -359.7799790919      381.3059242717     1  0.92270183E+10
     -359.7799767753      375.4857458190     1  0.10003065E+11
     -359.7799669266      382.1303752040     1  0.95129866E+10
     -359.7799657611      381.4884963398     1  0.93089938E+10
     -359.7799004096      382.3768991508     1  0.10145148E+11
     -359.7798975308      382.0948647620     1  0.94066748E+10
     -359.7798842982      382.0496006338     1  0.95141780E+10
     -359.7798550616      376.9802985208     1  0.91767560E+10
     -359.7798530531      382.7309939339     1  0.95842531E+10
     -359.7798388696      382.7656031965     1  0.96566251E+10
     -359.7797901440      382.0211304358     1  0.92905365E+10
     -359.7797809359      381.1709603985     1  0.91937163E+10
     -359.7797576082      381.7484002317     1  0.94852457E+10
     -359.7797323198      382.6907056564     1  0.93361878E+10
     -359.7797303004      382.0899370241     1  0.95465805E+10
     -359.7797150763      375.4781300454     1  0.95569112E+10
     -359.7796944186      378.8672836780     1  0.88931091E+10
     -359.7796650547      382.0615167425     2  0.95200909E+10
     -359.7796368678      380.9231896061     1  0.94846812E+10
     -359.7796299547      382.1138524345     1  0.95309692E+10
     -359.7795795875      374.8597451964     1  0.93192769E+10
     -359.7795655788      381.2979286101     1  0.92269202E+10
     -359.7795625061      380.9511378094     1  0.96179393E+10
     -359.7795430502      379.1334639709     1  0.98115558E+10
     -359.7795304256      381.8714627291     1  0.95586597E+10
     -359.7795187702      381.1170834123     1  0.94898985E+10
     -359.7794880532      381.0043325108     1  0.93337740E+10
     -359.7794824709      381.7135521126     1  0.95720227E+10
     -359.7794098990      382.0721630821     1  0.90731557E+10
     -359.7793911107      382.0588904886     1  0.95061770E+10
     -359.7793553353      374.2795697342     1  0.91390683E+10
     -359.7793377706      381.9358593460     1  0.95710860E+10
     -359.7793272774      381.7941759251     1  0.10218658E+11
     -359.7792790463      380.2551085696     1  0.94726968E+10
     -359.7792678671      381.9390385824     1  0.95397282E+10
     -359.7792582638      376.7574045713     1  0.98233109E+10
     -359.7792424550      379.4601029249     1  0.93802307E+10
     -359.7792402570      382.7471272882     1  0.92029933E+10
     -359.7791867018      382.0073363075     1  0.96172885E+10
     -359.7791429499      380.2575295228     1  0.98254839E+10
     -359.7791328508      382.1488098145     1  0.95600368E+10
     -359.7791313670      376.5309771709     1  0.97073926E+10
     -359.7791253989      377.2639278721     1  0.93886851E+10
     -359.7791146583      381.9386592854     1  0.95139760E+10
     -359.7790892027      374.8016483460     1  0.95735759E+10
     -359.7790722749      381.3341652132     1  0.92083048E+10
     -359.7790686001      381.3093587653     1  0.90419467E+10
     -359.7790666204      382.3502314392     1  0.95030451E+10
     -359.7790584076      381.4646139523     1  0.93901934E+10
     -359.7790527456      381.8992801093     1  0.93382448E+10
     -359.7790286442      382.5038928686     1  0.92307270E+10
     -359.7790084123      381.1080434830     1  0.94386824E+10
     -359.7789795958      381.3384828271     1  0.10150765E+11
     -359.7789414097      382.1412004534     1  0.97639191E+10
     -359.7789248216      381.1788182559     1  0.91940617E+10
     -359.7789128097      381.1457158467     1  0.92305034E+10
     -359.7789064894      383.1796943731     1  0.94797929E+10
     -359.7788679969      381.3515782216     1  0.93411591E+10
     -359.7788497628      382.6014640660     1  0.99292978E+10
     -359.7788455198      382.1107447824     1  0.97786356E+10
     -359.7788042215      378.8143670644     1  0.93788475E+10
     -359.7787430465      381.8777080294     1  0.94189736E+10
     -359.7787410219      381.7215766596     1  0.95727696E+10
     -359.7787021557      382.1146987880     1  0.94123400E+10
     -359.7786647098      382.5270916457     1  0.92654153E+10
     -359.7786562130      382.3869984873     1  0.95842224E+10
     -359.7786542932      381.7753864282     1  0.94813158E+10
     -359.7786448473      381.1402838226     1  0.91589124E+10
     -359.7786236736      381.5093383391     1  0.95572760E+10
     -359.7786191462      381.1255813485     1  0.91751669E+10
     -359.7786011503      381.6580079825     1  0.94144882E+10
     -359.7785580301      381.6726518928     1  0.93639865E+10
     -359.7785470925      373.6030225202     1  0.91837341E+10
     -359.7785392798      382.4415269617     1  0.95549482E+10
     -359.7785348585      382.4621614015     1  0.92842291E+10
     -359.7785244087      381.5321864890     1  0.95805971E+10
     -359.7784642513      381.0932589955     1  0.97842985E+10
     -359.7784470261      381.1703515934     1  0.94436524E+10
     -359.7784307805      381.7735621358     1  0.94379381E+10
     -359.7783872755      381.6898475907     1  0.95766446E+10
     -359.7783366334      382.4992506220     1  0.93232441E+10
     -359.7783278035      382.7016675016     1  0.93331301E+10
     -359.7783081740      382.7196748210     1  0.96273946E+10
     -359.7783053045      381.2833821993     1  0.95637280E+10
     -359.7783037208      382.4167796525     1  0.93745040E+10
     -359.7782673040      381.2248843035     1  0.89979531E+10
     -359.7782584642      382.4196923943     1  0.93732145E+10
     -359.7782514523      381.7397349139     1  0.95482776E+10
     -359.7782346975      383.0861512245     1  0.92448870E+10
     -359.7782150261      379.0933289506     1  0.96288689E+10
     -359.7782095129      382.2764707578     1  0.95632536E+10
     -359.7782058293      381.6800650738     1  0.96415559E+10
     -359.7781772887      381.7837293382     1  0.97265012E+10
     -359.7781679235      382.5272929413     1  0.96655760E+10
     -359.7781534731      382.2493129659     1  0.10008007E+11
     -359.7781389745      376.5502547787     1  0.97079807E+10
     -359.7780955935      381.9149644680     1  0.90365668E+10
     -359.7780368941      381.1036031418     1  0.95857131E+10
     -359.7780327310      381.3519856029     1  0.91961621E+10
     -359.7780248395      382.7451450327     1  0.92207653E+10
     -359.7780147925      381.5421578936     1  0.90654871E+10
     -359.7780120667      382.1826733309     1  0.94541531E+10
     -359.7780019443      381.7309888407     1  0.90513930E+10
     -359.7779659457      381.8916244917     1  0.10198022E+11
     -359.7779460931      382.4879226902     1  0.98314777E+10
     -359.7778910567      381.8045519989     1  0.94405273E+10
     -359.7778884820      380.7654650252     1  0.91985057E+10
     -359.7778720808      381.9682655482     1  0.93591383E+10
     -359.7778401658      382.3481891706     1  0.99584556E+10
     -359.7778219675      380.7559400164     1  0.91988879E+10
     -359.7778023761      381.7908570045     1  0.95163810E+10
     -359.7778003615      382.6649707175     1  0.96847693E+10
     -359.7777866953      382.3983218756     1  0.97622769E+10
     -359.7777739686      382.4118761516     1  0.93388401E+10
     -359.7777630905      382.2052747093     1  0.94648084E+10
     -359.7777292110      379.8660763751     1  0.10176551E+11
     -359.7777033914      381.0112091205     1  0.93469279E+10
     -359.7777004240      376.5873435945     1  0.97100940E+10
     -359.7776920614      382.4443625650     1  0.96143602E+10
     -359.7776785867      380.7637602613     1  0.92014088E+10
     -359.7776741368      379.8040561860     1  0.10012803E+11
     -359.7776700566      381.1563743804     1  0.92366397E+10
     -359.7776618398      382.3835021050     1  0.94862916E+10
     -359.7776493128      381.7961371910     1  0.94093472E+10
     -359.7776337821      381.8697444055     1  0.93612737E+10
     -359.7776324113      379.3564817949     1  0.91925751E+10
     -359.7776070576      382.1125699469     1  0.94830613E+10
     -359.7775408745      382.1616244711     1  0.94284843E+10
     -359.7775269679      376.8121263791     1  0.93663442E+10
     -359.7774938531      381.8476557269     1  0.10278806E+11
     -359.7774322337      382.3133443890     1  0.94692514E+10
     -359.7774274568      382.1582680544     1  0.95357589E+10
     -359.7774260585      382.3699268923     1  0.94988263E+10
     -359.7774220806      381.8420590014     1  0.94358609E+10
     -359.7774198458      382.1844353666     1  0.94795553E+10
     -359.7774168942      381.9268619503     1  0.94781232E+10
     -359.7774085004      382.3096777765     1  0.95095034E+10
     -359.7774042465      381.2841032318     1  0.95790647E+10
     -359.7774003431      381.3060876007     1  0.94286612E+10
     -359.7773862211      378.9991564644     1  0.90473494E+10
     -359.7773799537      382.7436405031     1  0.93380973E+10
     -359.7773767768      379.6843063283     1  0.94951981E+10
     -359.7773501900      381.9013860540     1  0.94887626E+10
     -359.7772861672      380.3943442747     1  0.99134188E+10
     -359.7772614305      382.3781772462     1  0.95789062E+10
     -359.7772567043      377.3609896463     1  0.10225205E+11
     -359.7772341901      381.4640710492     1  0.98923641E+10
     -359.7771956988      373.2026009211     1  0.94765420E+10
     -359.7771513682      373.7617649788     1  0.91910020E+10
     -359.7771158578      381.8550239097     1  0.10265155E+11
     -359.7770851534      381.8394651883     1  0.93042907E+10
     -359.7770605477      380.4416484651     1  0.99396643E+10
     -359.7770476973      375.8114068909     1  0.93670326E+10
     -359.7770441525      382.1789171498     1  0.95947115E+10
     -359.7769984224      382.3706386089     1  0.94865303E+10
     -359.7769972186      382.1804368962     1  0.95020418E+10
     -359.7769849155      381.4837144009     1  0.93440693E+10
     -359.7769745845      381.0170087224     1  0.93517481E+10
     -359.7769412477      382.3866915242     1  0.96365179E+10
     -359.7768790039      382.4519371238     1  0.96084291E+10
     -359.7768679792      382.0301231409     1  0.92583372E+10
     -359.7768587145      381.7267377079     1  0.95675943E+10
     -359.7768415595      379.1233749343     2  0.87628710E+10
     -359.7768072171      382.1453581525     1  0.95356925E+10
     -359.7767886539      382.3851481378     1  0.98932416E+10
     -359.7767792314      381.4519822156     1  0.10008574E+11
     -359.7767568653      380.0382246984     1  0.10743233E+11
     -359.7767453587      381.9954221238     1  0.90486927E+10
     -359.7767306002      382.4400490159     1  0.93435185E+10
     -359.7767263077      380.8222533222     1  0.93687850E+10
     -359.7766548582      381.7572731634     1  0.98022469E+10
     -359.7766438936      372.3345055469     1  0.97057529E+10
     -359.7766305417      376.5662322461     1  0.97108174E+10
     -359.7766187379      378.8891928751     1  0.88890641E+10
     -359.7766095921      376.8005235557     1  0.98512505E+10
     -359.7765792228      375.7074878971     1  0.97349995E+10
     -359.7765647336      382.6259026320     1  0.97257307E+10
     -359.7765426055      378.8464718276     1  0.97602656E+10
     -359.7764847612      382.7516624049     1  0.94634602E+10
     -359.7764747860      381.8544552796     1  0.90111555E+10
     -359.7764640209      382.5564461601     1  0.99567623E+10
     -359.7764522313      378.2734006706     1  0.95788654E+10
     -359.7764387051      380.8062141192     1  0.94014067E+10
     -359.7764257729      382.1638547802     1  0.95448608E+10
     -359.7764210385      381.4009305915     1  0.95198907E+10
     -359.7764130016      380.7900047924     1  0.94007811E+10
     -359.7764067749      381.5194282979     1  0.93580192E+10
     -359.7763840166      381.3834765222     1  0.95242154E+10
     -359.7763776388      382.1116467964     1  0.94901626E+10
     -359.7763624935      378.2279509968     1  0.10218449E+11
     -359.7763549883      381.2104645447     1  0.97402350E+10
     -359.7763277299      382.0623465170     1  0.89992649E+10
     -359.7762780293      381.1671175300     1  0.96349966E+10
     -359.7762552849      381.9055574298     1  0.93525040E+10
     -359.7762389155      382.1538415899     1  0.89941027E+10
     -359.7762079733      381.4503681394     1  0.97774760E+10
     -359.7762064492      382.6676540179     1  0.95632948E+10
     -359.7761917458      381.5022898958     1  0.92732903E+10
     -359.7761732181      382.5137835567     1  0.94831146E+10
     -359.7761651460      381.9037760513     1  0.97387445E+10
     -359.7761515417      382.1157160371     1  0.91756083E+10
     -359.7761313010      381.5888660071     1  0.94589662E+10
     -359.7761039703      381.7808852072     1  0.95952910E+10
     -359.7760999187      382.6525668596     1  0.92478544E+10
     -359.7760895468      381.1603653014     1  0.91548820E+10
     -359.7760587672      380.0520875916     1  0.95686491E+10
     -359.7760527376      381.8650131206     1  0.10309990E+11
     -359.7760425002      380.7503168754     1  0.93796475E+10
     -359.7760247478      382.4369747304     1  0.95635921E+10
     -359.7760232319      382.2160646809     1  0.95424794E+10
     -359.7760183347      382.1910657455     1  0.89868732E+10
     -359.7759967018      381.9829813252     1  0.95221707E+10
     -359.7759847367      380.7911584686     1  0.94259302E+10
     -359.7759639897      381.9260637458     1  0.96424054E+10
     -359.7759531838      382.0289930183     1  0.94547381E+10
     -359.7759500057      378.4191539722     1  0.10208630E+11
     -359.7759313297      381.5471603741     1  0.95217994E+10
     -359.7759263924      382.0769962544     1  0.93973789E+10
     -359.7759108787      375.6159338095     1  0.98050116E+10
     -359.7759090641      378.5443663801     1  0.98702003E+10
     -359.7758901949      381.5506992640     2  0.90553041E+10
     -359.7758860243      382.2753854289     1  0.94728212E+10
     -359.7758498021      381.7111125435     1  0.93048376E+10
     -359.7758220018      378.8593880004     1  0.94223624E+10
     -359.7758087525      381.5146074804     1  0.98424556E+10
     -359.7757999310      378.3317687625     1  0.94032993E+10
     -359.7757739811      382.8131750441     1  0.10102230E+11
     -359.7757630771      381.4846199963     1  0.92753847E+10
     -359.7757465349      381.7898324041     1  0.94053411E+10
     -359.7757231197      381.5025177634     1  0.94992778E+10
     -359.7757149273      383.2884269972     1  0.98541507E+10
     -359.7757030805      381.2129902084     1  0.90121862E+10
     -359.7757012277      377.9662952233     1  0.95156574E+10
     -359.7756837430      379.0000320125     1  0.10930504E+11
     -359.7756782480      382.1378877382     1  0.98393199E+10
     -359.7756456171      376.7782703111     1  0.93109052E+10
     -359.7756340225      379.5559034346     1  0.96073016E+10
     -359.7755952437      382.8567298639     1  0.91107759E+10
     -359.7755793054      382.0324886937     1  0.92534021E+10
     -359.7755742133      381.9119312823     1  0.95074394E+10
     -359.7755484334      381.1595667398     1  0.96344143E+10
     -359.7755445792      376.7389700690     1  0.93230808E+10
     -359.7755294357      381.8521981140     1  0.91192474E+10
     -359.7755246646      376.9579437794     1  0.93929046E+10
     -359.7755046716      382.6130685083     1  0.96041544E+10
     -359.7755006601      381.9511557133     1  0.94582504E+10
     -359.7753831819      378.6306767903     1  0.96157831E+10
     -359.7753507028      382.3885836671     1  0.94965579E+10
     -359.7753321978      376.2516049469     1  0.94626907E+10
     -359.7753127472      381.7972368947     1  0.88045809E+10
     -359.7752989151      381.8460890428     1  0.93811474E+10
     -359.7752800776      380.9108035720     1  0.93877474E+10
     -359.7752534885      379.0239779213     1  0.10943044E+11
     -359.7752380130      380.9110367070     1  0.93866176E+10
     -359.7752251264      382.7299391591     1  0.97732662E+10
     -359.7751931884      377.0178189931     1  0.96309781E+10
     -359.7751757107      379.8261921796     1  0.10143304E+11
     -359.7751743773      381.8969410753     1  0.94631075E+10
     -359.7751727066      378.2169322256     1  0.10227773E+11
     -359.7751413853      382.0947258966     1  0.97413039E+10
     -359.7751300707      375.1040782344     1  0.94166397E+10
     -359.7751246268      382.1508935417     1  0.94270021E+10
     -359.7750849109      381.8983938769     1  0.90393266E+10
     -359.7750749743      382.1077340520     1  0.94630647E+10
     -359.7750619692      381.5351691513     1  0.94106086E+10
     -359.7750442265      378.4718867861     1  0.91442592E+10
     -359.7750384361      378.6533569551     1  0.98246255E+10
     -359.7750045844      381.6406507572     1  0.95231266E+10
     -359.7750005710      377.4483055598     1  0.94967879E+10
     -359.7749901623      380.9234110790     1  0.93861950E+10
     -359.7749717606      381.5557870496     1  0.92956766E+10
     -359.7749670666      381.9956372810     1  0.95387990E+10
     -359.7749603222      381.2175821636     1  0.92283152E+10
     -359.7749582304      380.3259732003     1  0.10199991E+11
     -359.7749461550      376.6781335489     1  0.88126256E+10
     -359.7749448212      378.9128462403     1  0.93522912E+10
     -359.7749325424      382.1885817699     1  0.89960178E+10
     -359.7749269308      381.5960105420     1  0.94872930E+10
     -359.7749062386      382.3339853603     1  0.95365757E+10
     -359.7748789716      382.4909200630     1  0.92911088E+10
     -359.7748748405      381.0081501757     1  0.92531073E+10
     -359.7748547817      381.7976075588     1  0.95575449E+10
     -359.7748250507      382.2324221966     1  0.96432241E+10
     -359.7748201010      381.9814184607     1  0.89935575E+10
     -359.7748132678      382.0419142317     1  0.97817413E+10
     -359.7748043678      379.3746917244     1  0.10718421E+11
     -359.7747950930      381.9010829974     1  0.94374181E+10
     -359.7747888436      382.1742121746     1  0.95711538E+10
     -359.7747788318      381.8648998615     1  0.95599437E+10
     -359.7747539049      380.9646602712     1  0.94102052E+10
     -359.7747099041      380.9206478283     1  0.93863449E+10
     -359.7747037648      381.8790726750     1  0.97095044E+10
     -359.7747021856      382.5231463439     1  0.97696705E+10
     -359.7746961155      381.9138860097     1  0.96473168E+10
     -359.7746904290      381.4658724776     1  0.97199671E+10
     -359.7746849070      382.0777749807     1  0.94136606E+10
     -359.7746809002      381.5269350409     1  0.94101817E+10
     -359.7746781597      382.4181266490     1  0.98043582E+10
     -359.7746727120      382.2680773502     1  0.98604942E+10
     -359.7746702268      378.1760342090     1  0.10227164E+11
     -359.7746516383      381.7012248378     1  0.96119452E+10
     -359.7746420473      382.0383948127     1  0.94239656E+10
     -359.7746303159      381.2737382376     1  0.96734450E+10
     -359.7746108529      381.9188118983     1  0.89989149E+10
     -359.7746042177      381.6292625267     1  0.94955148E+10
     -359.7745922843      382.8336042274     1  0.95909220E+10
     -359.7745202062      382.1198488113     1  0.94673755E+10
     -359.7744931098      381.9249578912     1  0.94040979E+10
     -359.7744562895      381.7658809832     1  0.95329248E+10
     -359.7744068443      381.4724551162     1  0.93803398E+10
     -359.7744002535      382.1288687644     1  0.95301426E+10
     -359.7743991130      374.8349679038     1  0.93704739E+10
     -359.7743909451      373.7385973218     1  0.91455300E+10
     -359.7743813517      381.8483165439     1  0.93972784E+10
     -359.7743647590      382.3590211303     1  0.95435858E+10
     -359.7743614021      382.0246648697     1  0.99455257E+10
     -359.7743476792      381.5050755903     1  0.94386809E+10
     -359.7743361413      381.4820998470     1  0.94935916E+10
     -359.7743169477      381.2974137265     1  0.93913988E+10
     -359.7743158326      381.9303287832     1  0.93443002E+10
     -359.7743107103      382.2310556799     1  0.94551985E+10
     -359.7742991203      381.8836250346     1  0.97854031E+10
     -359.7742806280      382.2324916620     1  0.94971104E+10
     -359.7742743768      375.5186603106     1  0.98077597E+10
     -359.7742686627      381.8771299689     1  0.94430134E+10
     -359.7742301011      382.5472752184     1  0.98051117E+10
     -359.7742031035      376.8824049507     1  0.98665170E+10
     -359.7741685120      382.4157485328     1  0.98642998E+10
     -359.7741610643      382.5060222788     1  0.92876654E+10
     -359.7741460699      382.1922144354     1  0.97626477E+10
     -359.7741434642      376.1347615296     1  0.95320865E+10
     -359.7740678224      382.6503580681     1  0.10197614E+11
     -359.7740616616      383.1195963778     1  0.93520863E+10
     -359.7740165209      382.1124067030     1  0.94142231E+10
     -359.7739840825      382.9773723824     1  0.92906735E+10
     -359.7739669780      382.5262116795     1  0.94992393E+10
     -359.7739624608      381.7914073722     1  0.95247055E+10
     -359.7739013273      382.0372536979     1  0.92558151E+10
     -359.7738797817      381.7098015901     1  0.93714779E+10
     -359.7738688544      381.4634791281     1  0.92993017E+10
     -359.7738617928      381.6228834439     1  0.10927213E+11
     -359.7738474992      382.0837912976     1  0.97694594E+10
     -359.7738385351      381.2569356136     1  0.90057835E+10
     -359.7738190913      380.7500789093     1  0.94337230E+10
     -359.7738163846      377.0451819111     1  0.92278804E+10
     -359.7738074717      380.3460543531     1  0.93625096E+10
     -359.7737354742      382.4365766863     2  0.95307311E+10
     -359.7737183847      381.1333042482     1  0.92702458E+10
     -359.7737081979      382.0604129783     1  0.95798717E+10
     -359.7736249424      381.5980842240     1  0.90121641E+10
     -359.7736213883      381.4350687503     1  0.93230209E+10
     -359.7736065943      381.6592071103     1  0.10288163E+11
     -359.7735991063      381.6104183169     1  0.97258418E+10
     -359.7735896749      381.6042426734     1  0.90336351E+10
     -359.7735881039      381.0066280221     1  0.95622195E+10
     -359.7735712931      381.5784714630     1  0.94919026E+10
     -359.7735504046      376.0866425919     1  0.96824500E+10
     -359.7735484982      381.6168819449     1  0.99844805E+10
     -359.7734788898      382.2678925991     1  0.97253636E+10
     -359.7734434592      382.5339228712     1  0.97053003E+10
     -359.7734368093      382.4162420152     1  0.93456673E+10
     -359.7734254342      378.0095805607     1  0.95331778E+10
     -359.7734041269      379.5657822057     1  0.98593106E+10
     -359.7733739619      381.8684764448     1  0.93490258E+10
     -359.7733341467      382.0640863324     1  0.94162715E+10
     -359.7733319286      382.0383394400     1  0.95858230E+10
     -359.7733078724      382.8629823372     1  0.94392895E+10
     -359.7732884584      380.3617544244     1  0.91752586E+10
     -359.7732637974      382.9523106383     1  0.95825671E+10
     -359.7732540309      377.0506491358     1  0.97394866E+10
     -359.7732460806      381.1923355733     1  0.93834069E+10
     -359.7732444434      377.3609397007     1  0.96632100E+10
     -359.7732399423      382.0903969774     1  0.90103923E+10
     -359.7732275187      380.9641725714     1  0.99521136E+10
     -359.7732240053      381.5017988024     1  0.94898282E+10
     -359.7732121140      380.9729673827     1  0.94032372E+10
     -359.7732103367      381.7915834864     1  0.95393805E+10
     -359.7731840223      382.0424316912     1  0.97952770E+10
     -359.7731623630      376.4045248933     1  0.89730248E+10
     -359.7731576102      382.9619000540     1  0.92757802E+10
     -359.7731402853      382.9281944053     1  0.98745775E+10
     -359.7731373640      381.0825421473     1  0.91879827E+10
     -359.7730960708      381.8341485341     1  0.90364661E+10
     -359.7730917470      382.4092056957     1  0.99082703E+10
     -359.7730816374      381.6666075418     1  0.97687089E+10
     -359.7730055610      381.8270243368     1  0.90131756E+10
     -359.7730028567      381.2160493178     1  0.94391912E+10
     -359.7729762870      382.8578888944     1  0.92020590E+10
     -359.7729628558      382.4461851303     1  0.93503412E+10
     -359.7729421765      382.5381495215     1  0.98024185E+10
     -359.7729241826      381.1357742131     1  0.94577822E+10
     -359.7728886473      381.9275533833     1  0.10214212E+11
     -359.7728554288      380.9097275612     2  0.94661056E+10
     -359.7728248612      381.6790767728     1  0.95283384E+10
     -359.7728204714      377.3859696422     1  0.99075211E+10
     -359.7728138125      382.4341193935     1  0.96390241E+10
     -359.7728007380      381.7914902986     1  0.10021491E+11
     -359.7727949610      381.2156824910     1  0.94219325E+10
     -359.7727788096      382.3366753356     1  0.95696118E+10
     -359.7727709527      382.0548532737     1  0.92526163E+10
     -359.7727604064      381.5063304184     1  0.96550337E+10
     -359.7727435548      378.4208197072     1  0.95891993E+10
     -359.7727416819      381.8763534600     1  0.93384983E+10
     -359.7727387554      382.3722380871     1  0.95240452E+10
     -359.7727330638      372.2123218759     1  0.93762429E+10
     -359.7726767562      382.5092451938     1  0.94495088E+10
     -359.7726511011      380.9148038369     1  0.10546178E+11
     -359.7726383975      380.9946512543     1  0.94358764E+10
     -359.7726312998      377.6072391426     1  0.95640731E+10
     -359.7726184039      381.1770530288     1  0.92838136E+10
     -359.7726130348      382.4442089010     1  0.96128999E+10
     -359.7725852683      382.1298665966     1  0.94854663E+10
     -359.7725536020      383.0285016825     1  0.95230600E+10
     -359.7725440063      382.1973986640     1  0.89889315E+10
     -359.7725402232      381.9985144406     1  0.96117323E+10
     -359.7725266244      381.0928751254     1  0.93262077E+10
     -359.7725144119      381.7274526275     1  0.95010582E+10
     -359.7724612693      381.7956779828     1  0.96327024E+10
     -359.7724574125      382.9732910419     1  0.93082713E+10
     -359.7724517541      383.1905266361     1  0.94612298E+10
     -359.7724321694      382.8066396602     1  0.92113548E+10
     -359.7724041523      382.1105062010     1  0.94373300E+10
     -359.7724006187      382.9653547680     1  0.98682500E+10
     -359.7723957198      380.8955766956     1  0.93907581E+10
     -359.7723608027      375.5915866914     1  0.98005536E+10
     -359.7723268273      382.5928359833     1  0.94515765E+10
     -359.7723213975      382.3011140848     1  0.95103974E+10
     -359.7723200600      381.8011274658     1  0.95063884E+10
     -359.7722933897      382.2219419714     1  0.94232484E+10
     -359.7722920557      382.4837250371     1  0.92892204E+10
     -359.7722573736      382.2130203591     1  0.94514062E+10
     -359.7721943363      381.0650074827     1  0.91798149E+10
     -359.7721846467      381.7561896836     1  0.94977674E+10
     -359.7721678505      382.4115200897     1  0.93450887E+10
     -359.7721591331      372.6610394036     1  0.93487142E+10
     -359.7721536202      382.0349415980     1  0.90549452E+10
     -359.7721418172      374.9808113605     1  0.90857901E+10
     -359.7721214708      382.2960411834     1  0.97441353E+10
     -359.7721072797      378.9309988127     1  0.97059621E+10
     -359.7721060600      381.9200332868     1  0.97005803E+10
     -359.7721039923      382.6005682077     1  0.97860642E+10
     -359.7720922369      379.4648033644     1  0.95420374E+10
     -359.7720892886      378.8809092062     1  0.97951554E+10
     -359.7720878004      381.8780768765     1  0.94285756E+10
     -359.7720671653      373.2448582485     1  0.99050986E+10
     -359.7720549077      382.8388193720     1  0.91934070E+10
     -359.7720526664      382.2792840337     1  0.95040749E+10
     -359.7720495461      374.5322320719     1  0.96871504E+10
     -359.7720303571      377.3750459637     1  0.96643176E+10
     -359.7720250445      381.4858211067     1  0.96034875E+10
     -359.7720161716      381.5488073236     1  0.95678181E+10
     -359.7720076791      381.0606826792     1  0.94015496E+10
     -359.7720055167      380.8690121404     1  0.93955942E+10
     -359.7719847341      382.0554251683     1  0.10126801E+11
     -359.7719681403      382.3654425466     1  0.96081359E+10
     -359.7719613045      382.1163300269     1  0.97601592E+10
     -359.7719371009      380.9074651260     1  0.10435602E+11
     -359.7719256632      381.8269284138     1  0.88066043E+10
     -359.7719243430      382.0651745860     1  0.90402527E+10
     -359.7719042948      381.5189192649     1  0.93109114E+10
     -359.7718898407      381.9926408617     1  0.94832663E+10
     -359.7718865209      381.3147671130     1  0.92227282E+10
     -359.7718829127      382.3166774375     1  0.99920987E+10
     -359.7718667088      382.5322295559     1  0.95083767E+10
     -359.7718604463      379.4981499934     1  0.93167603E+10
     -359.7718246168      381.9856993097     1  0.95715394E+10
     -359.7718152141      378.8749865727     1  0.88886104E+10
     -359.7717726301      382.4745632584     1  0.95354215E+10
     -359.7717458771      381.5829174801     1  0.94631714E+10
     -359.7717204262      379.4463348547     1  0.10020259E+11
     -359.7716861958      371.7958867176     1  0.96388412E+10
     -359.7716717095      378.5749311531     1  0.96500222E+10
     -359.7716564859      381.6657180078     1  0.94794451E+10
     -359.7715782620      379.2564986244     1  0.93348986E+10
     -359.7715585437      381.7111187970     1  0.94014887E+10
     -359.7715347554      381.8240322026     1  0.95492462E+10
     -359.7715045140      380.2611099287     1  0.94949445E+10
     -359.7714709411      382.8031276656     1  0.98725799E+10
     -359.7714667218      378.6874964011     1  0.92749238E+10
     -359.7714332064      382.3701151684     1  0.96208343E+10
     -359.7714150016      382.4774017265     1  0.98159708E+10
     -359.7713980522      381.0807444424     1  0.93547348E+10
     -359.7713407775      380.8168523318     1  0.94140125E+10
     -359.7713312092      380.8436401800     1  0.92653517E+10
     -359.7713036061      382.6440780853     1  0.93169391E+10
     -359.7712836817      382.0445015889     1  0.95157438E+10
     -359.7712796568      381.6846433695     1  0.92999395E+10
     -359.7712765407      381.1562308525     1  0.92821479E+10
     -359.7712719226      382.3633658882     1  0.94199846E+10
     -359.7712641782      382.7552460049     1  0.98170748E+10
     -359.7712599037      382.3340202190     1  0.97358623E+10
     -359.7712438358      380.7789486881     1  0.93399173E+10
     -359.7712381147      382.9708708279     1  0.98649966E+10
     -359.7711973035      381.9633533973     1  0.96441432E+10
     -359.7711727181      381.2704412058     1  0.93848959E+10
     -359.7710829414      380.6296396581     1  0.91366742E+10
     -359.7710536236      381.9267800857     1  0.94714004E+10
     -359.7710358421      381.4113771001     1  0.93694877E+10
     -359.7710261268      382.0666500770     1  0.10292031E+11
     -359.7710089212      382.0538071404     1  0.94327529E+10
     -359.7710030129      374.3510214630     1  0.94177099E+10
     -359.7709911335      382.9707912473     1  0.98979588E+10
     -359.7709549172      382.7619028018     1  0.93574012E+10
     -359.7709503611      375.7814339022     1  0.88890609E+10
     -359.7709401144      382.2764288447     1  0.97211072E+10
     -359.7709321929      381.4675219098     1  0.96665740E+10
     -359.7709268705      376.0292636577     1  0.98377057E+10
     -359.7709254353      377.2548892371     1  0.93541119E+10
     -359.7709094090      381.7221198289     1  0.94205421E+10
     -359.7708836454      377.8196479457     1  0.96067083E+10
     -359.7708490022      382.1458250594     1  0.95177569E+10
     -359.7708238634      381.9222871398     1  0.94492496E+10
     -359.7708134828      382.3828879312     1  0.95738522E+10
     -359.7708060045      381.8213915488     1  0.95057082E+10
     -359.7707815906      382.0276697010     1  0.95479158E+10
     -359.7707059802      382.0997772680     1  0.96396057E+10
     -359.7707015807      382.2457172332     1  0.95496358E+10
     -359.7706773236      381.5481111801     1  0.95936649E+10
     -359.7706279299      381.3150474259     1  0.93400144E+10
     -359.7706232599      380.3450171304     1  0.95749167E+10
     -359.7705991379      378.0672779093     1  0.89914569E+10
     -359.7705722737      378.7907501961     1  0.92968244E+10
     -359.7705595680      378.4869187489     1  0.98161074E+10
     -359.7705573439      381.3226288003     1  0.94422901E+10
     -359.7705493442      382.3590231657     1  0.96622976E+10
     -359.7705182417      378.8555950290     1  0.97806574E+10
     -359.7705131714      381.8033869109     1  0.93030957E+10
     -359.7704945544      373.9187411792     1  0.93952127E+10
     -359.7704641853      375.5519602582     1  0.98439260E+10
     -359.7704577380      381.1863225228     1  0.93287065E+10
     -359.7703971352      381.2010633612     1  0.93280694E+10
     -359.7703822785      382.0852716526     1  0.93690567E+10
     -359.7703470333      382.5235950605     1  0.93627430E+10
     -359.7703350067      382.4139822801     1  0.99313124E+10
     -359.7703279733      381.3903003723     1  0.93311386E+10
     -359.7703190919      378.8978533798     1  0.98481206E+10
     -359.7703083807      380.3142284570     1  0.94992583E+10
     -359.7703062446      382.5194914741     1  0.97627570E+10
     -359.7702934548      380.6591008899     1  0.91360946E+10
     -359.7702907187      382.0585697088     1  0.95453919E+10
     -359.7702602570      382.0636493630     1  0.94946299E+10
     -359.7702361295      382.0620898221     1  0.93386849E+10
     -359.7702062598      382.5256554529     1  0.92941465E+10
     -359.7701701525      382.0274144030     1  0.94758665E+10
     -359.7701348538      382.0655597759     1  0.97046579E+10
     -359.7701327040      381.7409020345     1  0.94919763E+10
     -359.7701272271      382.9056237536     1  0.98350902E+10
     -359.7701225335      381.0916496163     1  0.93601412E+10
     -359.7701035848      374.8542621454     1  0.90832953E+10
     -359.7700972392      381.9303767859     1  0.94644176E+10
     -359.7700912633      380.7847057192     1  0.93376343E+10
     -359.7700142583      374.3236000878     1  0.92215518E+10
     -359.7699989912      383.1843628940     1  0.94546267E+10
     -359.7699582752      380.9905983406     1  0.94348866E+10
     -359.7699255596      382.1966817968     1  0.93543387E+10
     -359.7699221645      382.7540900864     1  0.95980941E+10
     -359.7699101724      381.6586627642     1  0.10052184E+11
     -359.7698956347      381.9820934786     1  0.94716974E+10
     -359.7698942605      380.8225855264     1  0.95062506E+10
     -359.7698748121      378.8135780154     1  0.94396758E+10
     -359.7698333995      381.6635434087     1  0.97410794E+10
     -359.7698053621      382.4081956830     1  0.96497882E+10
     -359.7697688351      382.0095469991     1  0.94748337E+10
     -359.7696868848      381.5800062704     1  0.96542597E+10
     -359.7696610605      375.4715704271     1  0.98234977E+10
     -359.7696453355      381.8793149346     1  0.93706801E+10
     -359.7696277014      381.9374717953     1  0.91178601E+10
     -359.7695883033      381.6924429609     1  0.10034452E+11
     -359.7695838664      382.8263651972     1  0.98518852E+10
     -359.7695661508      381.9197246752     1  0.10349025E+11
     -359.7695432933      381.6078280802     1  0.96632427E+10
     -359.7695335870      382.3619778969     1  0.98085056E+10
     -359.7695214814      381.9953697505     1  0.94291892E+10
     -359.7695137012      382.2629591357     1  0.98383698E+10
     -359.7694713506      382.4132081126     1  0.10004129E+11
     -359.7694568827      382.4138099982     1  0.99530957E+10
     -359.7694388079      380.6043753996     1  0.93865827E+10
     -359.7694226356      381.0081764957     1  0.91779288E+10
     -359.7694128382      381.7136568936     1  0.95849662E+10
     -359.7694001844      381.9634707386     1  0.95357715E+10
     -359.7693063366      382.2688726604     1  0.95250801E+10
     -359.7692956779      376.7103678810     1  0.93632998E+10
     -359.7692938812      379.8781668699     1  0.10104897E+11
     -359.7692902137      383.0753240154     1  0.93620589E+10
     -359.7692814635      381.1183041754     1  0.90239599E+10
     -359.7692731226      381.4494203983     1  0.95013178E+10
     -359.7692568771      377.6643199140     1  0.10912726E+11
     -359.7692141220      379.2114193171     1  0.94794311E+10
     -359.7692061626      381.5364376244     1  0.95038883E+10
     -359.7691917097      376.7863348523     1  0.97198585E+10
     -359.7691766125      382.1621729131     1  0.93734443E+10
     -359.7691728011      381.7002146696     1  0.96653052E+10
     -359.7691705073      382.0657258671     1  0.93406528E+10
     -359.7691687458      381.9230802556     1  0.94140390E+10
     -359.7691501960      381.9005577550     1  0.95023043E+10
     -359.7691484437      381.7559627752     1  0.97700418E+10
     -359.7691352719      373.8964515402     1  0.91474868E+10
     -359.7691331154      373.9311842029     1  0.97822434E+10
     -359.7691252561      381.4201860426     1  0.95799755E+10
     -359.7691022936      381.3591727620     1  0.93311176E+10
     -359.7690957198      376.4383936154     1  0.91365410E+10
     -359.7690795684      382.0193359209     1  0.96880159E+10
     -359.7690782491      382.4322471190     1  0.92963156E+10
     -359.7690561471      381.2304916302     1  0.95401672E+10
     -359.7690451843      378.1718771877     1  0.10069659E+11
     -359.7689758298      378.4400891362     1  0.99810075E+10
     -359.7689707565      382.4649163192     1  0.93363999E+10
     -359.7689618437      381.8832813288     1  0.89993597E+10
     -359.7689562858      382.5282508815     1  0.93586393E+10
     -359.7689433184      382.2632313942     1  0.95482508E+10
     -359.7689372314      382.1969619895     1  0.94884812E+10
     -359.7689113771      381.7506342381     1  0.95481164E+10
     -359.7689093030      381.6455093261     1  0.94767689E+10
     -359.7688804185      380.9598051064     2  0.95204445E+10
     -359.7688792271      383.0041688823     1  0.98638044E+10
     -359.7688511311      376.6755279729     1  0.93608809E+10
     -359.7687679616      383.0263246204     1  0.98202024E+10
     -359.7687600458      381.6910537265     1  0.93567079E+10
     -359.7687507190      382.0563397054     1  0.95763256E+10
     -359.7687446148      382.7001743635     1  0.99874820E+10
     -359.7687235102      379.8540631217     1  0.97769942E+10
     -359.7687196085      381.7165257226     1  0.95176046E+10
     -359.7687087464      382.3929220984     1  0.98193035E+10
     -359.7687064314      381.7816145508     1  0.94543059E+10
     -359.7686828507      378.6668009331     1  0.92193909E+10
     -359.7686817323      382.9683944326     1  0.98443015E+10
     -359.7686492655      381.5094486257     1  0.93299498E+10
     -359.7685956323      379.8948027865     1  0.10070195E+11
     -359.7685754028      382.1692412452     1  0.95515832E+10
     -359.7685701824      379.1825782448     1  0.10643337E+11
     -359.7685550271      381.6980197372     1  0.96885701E+10
     -359.7685526773      382.7079523525     1  0.95348634E+10
     -359.7685252099      382.2363905363     1  0.97700726E+10
     -359.7684967737      381.5837567528     1  0.95584942E+10
     -359.7684874987      381.6645042626     1  0.94960710E+10
     -359.7684683068      381.4788684945     1  0.95721812E+10
     -359.7684669404      375.4399026431     1  0.91928631E+10
     -359.7684368550      382.4953908816     1  0.94109342E+10
     -359.7684186233      380.9705904348     1  0.94165425E+10
     -359.7684115777      376.9948521933     1  0.96820892E+10
     -359.7683913958      380.7793555115     1  0.93566312E+10
     -359.7683741300      377.6571699056     1  0.10925600E+11
     -359.7683672840      378.2954567978     1  0.96500115E+10
     -359.7683540895      382.8661995984     1  0.99313540E+10
     -359.7683379129      382.8601608291     1  0.94625353E+10
     -359.7683130337      381.1942383753     1  0.92200155E+10
     -359.7683071021      374.8135730240     1  0.89509888E+10
     -359.7682966868      374.5292947898     1  0.93692890E+10
     -359.7682912973      380.9001643250     1  0.93477111E+10
     -359.7682699807      380.6999678570     1  0.93937882E+10
     -359.7682529980      381.0280201398     1  0.92277997E+10
     -359.7682270935      382.4577772778     1  0.96627262E+10
     -359.7682258753      382.2686168982     1  0.97943379E+10
     -359.7681896992      382.0690824803     1  0.95921113E+10
     -359.7681835477      381.8780494754     1  0.93341733E+10
     -359.7681760498      382.0346781684     1  0.99982534E+10
     -359.7681706177      377.0625696670     2  0.93458534E+10
     -359.7681668755      380.8931534231     1  0.93602629E+10
     -359.7681570120      378.3796802269     1  0.91148684E+10
     -359.7681552851      382.6862366121     1  0.95537765E+10
     -359.7681488950      381.9258692720     1  0.93445371E+10
     -359.7681117993      382.1391246344     1  0.94091061E+10
     -359.7681037377      378.8119380799     1  0.98339176E+10
     -359.7680800877      382.3089940241     1  0.93975939E+10
     -359.7680778838      382.2373488434     1  0.96244732E+10
     -359.7680436194      381.0247029667     1  0.92278853E+10
     -359.7680297788      382.3085418825     1  0.94962126E+10
     -359.7680107067      381.9017044479     1  0.93403846E+10
     -359.7679982176      380.9375187571     1  0.93489511E+10
     -359.7679844040      375.5998740614     1  0.96330853E+10
     -359.7679710674      381.0655544375     1  0.99971034E+10
     -359.7679637064      382.1201179039     1  0.94700560E+10
     -359.7679499328      381.6162505691     1  0.94392495E+10
     -359.7679483640      382.6020454686     1  0.10057144E+11
     -359.7679448020      378.4539844911     1  0.88902849E+10
     -359.7679370005      382.2453702658     1  0.94474154E+10
     -359.7679336275      382.2986532094     1  0.95853182E+10
     -359.7679226072      381.8415584017     1  0.99676788E+10
     -359.7679203461      381.6645547221     1  0.95368138E+10
     -359.7679070958      382.1084939043     1  0.94907368E+10
     -359.7679027984      381.5392878572     1  0.95485375E+10
     -359.7678669660      375.3178939266     1  0.94509958E+10
     -359.7678382955      382.0696609303     1  0.94188577E+10
     -359.7678334917      382.6002045478     1  0.94473174E+10
     -359.7678110531      382.3725153675     1  0.94991585E+10
     -359.7677750005      381.7617940786     1  0.94960616E+10
     -359.7677608616      375.0591859643     1  0.91951516E+10
     -359.7677582675      378.2185184572     1  0.95366735E+10
     -359.7677448268      381.9756229986     1  0.94069772E+10
     -359.7677401028      378.5746250126     1  0.91153112E+10
     -359.7677348323      382.8066461363     1  0.94202834E+10
     -359.7677150525      382.6076686741     1  0.10070133E+11
     -359.7676911908      381.1789375151     1  0.93432531E+10
     -359.7676852324      381.7187323005     1  0.96877922E+10
     -359.7676533425      381.1968399694     1  0.92199999E+10
     -359.7676309748      382.3115894058     1  0.96772794E+10
     -359.7676089991      374.1627691588     1  0.95661313E+10
     -359.7676009026      381.8416768976     1  0.95308747E+10
     -359.7675942812      377.3327640085     1  0.97488353E+10
     -359.7675914141      371.9632576429     1  0.96413701E+10
     -359.7675868400      372.6830298001     1  0.94512791E+10
     -359.7675836801      382.4498527856     1  0.92146798E+10
     -359.7675732219      374.5838332907     1  0.93488922E+10
     -359.7675573096      382.6208189366     1  0.94655592E+10
     -359.7675562730      381.8370692806     1  0.10169603E+11
     -359.7675450163      376.2774723918     1  0.98947452E+10
     -359.7675398936      380.3743043504     1  0.96035707E+10
     -359.7675208619      375.2319950565     1  0.94699660E+10
     -359.7675047049      382.4523450826     1  0.91935053E+10
     -359.7674919995      383.4801736186     1  0.98371337E+10
     -359.7674819759      381.7245711344     1  0.91206331E+10
     -359.7674724293      381.5066386568     1  0.95110046E+10
     -359.7674486059      380.8270234035     1  0.94214320E+10
     -359.7673841374      381.6251523435     1  0.95653448E+10
     -359.7673821280      381.4001270033     1  0.95779065E+10
     -359.7673463400      382.0296280406     1  0.10040284E+11
     -359.7673263995      382.1298038983     1  0.94473598E+10
     -359.7673198652      381.5775721381     1  0.96527903E+10
     -359.7673118008      378.6585013549     1  0.94722187E+10
     -359.7672701182      381.7496493681     1  0.90718269E+10
     -359.7672588987      381.5953753294     1  0.95978315E+10
     -359.7672217207      381.9779533481     1  0.96022981E+10
     -359.7672016753      381.8034290149     1  0.96629105E+10
     -359.7671751957      381.4178220183     1  0.92355616E+10
     -359.7671537477      381.5663815615     1  0.96629737E+10
     -359.7671328193      380.0971560097     1  0.93456733E+10
     -359.7670996910      380.5947493758     1  0.88920797E+10
     -359.7670685023      381.9671515122     1  0.93612849E+10
     -359.7670635226      381.6603626177     1  0.94674536E+10
     -359.7670598918      381.9624084404     1  0.95042020E+10
     -359.7670414661      377.3378486589     1  0.97569613E+10
     -359.7670025191      381.8311567463     1  0.94677454E+10
     -359.7669623614      382.9310596116     1  0.91964382E+10
     -359.7669473775      376.4771545243     1  0.10226638E+11
     -359.7669438376      381.6254649229     1  0.94920812E+10
     -359.7669344980      382.5960990916     1  0.95388075E+10
     -359.7669018208      381.7737532669     1  0.94518156E+10
     -359.7668830826      382.4384317893     1  0.98633708E+10
     -359.7668794997      381.5007492063     1  0.94769479E+10
     -359.7668680965      381.9033958898     1  0.96639346E+10
     -359.7668444902      382.0031079074     1  0.95695510E+10
     -359.7668251487      382.4562735792     1  0.93509082E+10
     -359.7668031066      379.4263450467     1  0.98353661E+10
     -359.7667983926      382.3141434267     1  0.95595731E+10
     -359.7667376465      380.0624708226     1  0.10059701E+11
     -359.7667266817      374.7868259761     1  0.95346813E+10
     -359.7667017261      380.8250464020     1  0.94429324E+10
     -359.7666947797      382.3732440686     1  0.92865661E+10
     -359.7666790287      381.7132264396     1  0.90215803E+10
     -359.7666651331      380.9633303887     1  0.10454772E+11
     -359.7666625278      381.8042102467     1  0.88115931E+10
     -359.7666562096      381.1385803475     1  0.96065043E+10
     -359.7665834298      381.4981756069     1  0.95532793E+10
     -359.7665777731      381.1477826082     1  0.96530903E+10
     -359.7665747102      381.4060256197     1  0.95254709E+10
     -359.7665064101      381.3191037984     1  0.93821842E+10
     -359.7665033503      382.1221301550     1  0.95589167E+10
     -359.7664851471      378.4644397649     1  0.92864474E+10
     -359.7664729683      381.7299590308     1  0.94707511E+10
     -359.7664632796      381.1714871172     1  0.90200338E+10
     -359.7664618465      381.8900634363     1  0.94324977E+10
     -359.7664256105      378.6562338994     1  0.93167146E+10
     -359.7663981912      382.9629772077     1  0.94999378E+10
     -359.7663929606      382.9533822893     1  0.91859624E+10
     -359.7663657160      381.7243638693     1  0.94493919E+10
     -359.7663526324      381.4654839169     2  0.90194598E+10
     -359.7663490738      379.6866069142     1  0.10050635E+11
     -359.7663044271      381.5449573631     1  0.95103873E+10
     -359.7662833215      381.8823652059     1  0.93915347E+10
     -359.7662661893      381.7973624243     1  0.88105576E+10
     -359.7662233514      382.0520404239     1  0.95445706E+10
     -359.7662191990      378.3984955727     1  0.88375461E+10
     -359.7661975467      382.7649958145     1  0.93386926E+10
     -359.7661739815      382.2101008987     1  0.97266263E+10
     -359.7661333856      372.8301266804     1  0.94423256E+10
     -359.7661219904      382.0331457790     1  0.97158752E+10
     -359.7661043033      381.7888989349     1  0.94970578E+10
     -359.7660220488      377.5549524385     1  0.96252703E+10
     -359.7660197222      380.8751719685     1  0.10064991E+11
     -359.7660170374      382.6401123947     1  0.10069715E+11
     -359.7660126426      382.0423077127     1  0.97212636E+10
     -359.7659904032      381.1890397912     1  0.90211374E+10
     -359.7659880124      381.7910332020     1  0.88145422E+10
     -359.7659545883      382.9148472900     1  0.98626792E+10
     -359.7659514891      378.0653245093     1  0.10089892E+11
     -359.7659503928      382.5498047527     1  0.91569374E+10
     -359.7659368570      382.9709113967     1  0.93085336E+10
     -359.7659281949      381.8921739896     1  0.95601491E+10
     -359.7659247286      374.5862159749     1  0.92985042E+10
     -359.7659188626      380.7234528201     1  0.93716227E+10
     -359.7658999374      382.3491654349     1  0.99534081E+10
     -359.7658821130      382.0603400960     1  0.99609945E+10
     -359.7658590245      380.0034037677     1  0.93459932E+10
     -359.7658563317      381.9140714554     1  0.94893723E+10
     -359.7658405277      381.1615731549     1  0.93398044E+10
     -359.7658243813      381.5782137115     1  0.97170149E+10
     -359.7658178996      381.9317257117     1  0.95222552E+10
     -359.7658157060      382.3599503381     1  0.92870273E+10
     -359.7657874011      381.2379533210     1  0.93861940E+10
     -359.7657826008      381.7522203710     1  0.95309322E+10
     -359.7657695138      382.3341907308     1  0.96482413E+10
     -359.7657428176      381.3979233119     1  0.92973052E+10
     -359.7657267702      381.5860827785     1  0.95123198E+10
     -359.7657173323      381.9824359130     1  0.96787415E+10
     -359.7656742722      380.5468687161     1  0.92402671E+10
     -359.7656574605      380.8717160411     1  0.98044775E+10
     -359.7656540241      382.2308658854     1  0.97281413E+10
     -359.7656455159      381.8946138994     1  0.90161891E+10
     -359.7656440617      382.0503340126     1  0.99780854E+10
     -359.7656307091      381.7843713964     1  0.88135560E+10
     -359.7655600196      382.2097203619     1  0.92902890E+10
     -359.7655582552      382.3597405761     1  0.10278546E+11
     -359.7655515843      374.1643649834     1  0.91017859E+10
     -359.7655367988      381.9994743236     1  0.92756216E+10
     -359.7654782615      382.0581563763     1  0.94107287E+10
     -359.7654681399      382.0577138916     1  0.94958297E+10
     -359.7654558532      381.5990192059     1  0.10002886E+11
     -359.7654465628      374.8361672193     1  0.99879932E+10
     -359.7654455034      381.7336577464     1  0.93689122E+10
     -359.7654422771      380.9018819967     1  0.94097963E+10
     -359.7654388499      382.0589471987     1  0.94948073E+10
     -359.7654266566      378.6761466147     1  0.92067484E+10
     -359.7654248420      382.1961469759     1  0.92674271E+10
     -359.7654150670      382.6671722220     1  0.93704541E+10
     -359.7654084800      381.4571634714     1  0.95093434E+10
     -359.7653982304      380.8081532255     1  0.94282922E+10
     -359.7653678708      382.8067858891     1  0.10156424E+11
     -359.7653626061      381.3357004233     1  0.10110668E+11
     -359.7653529991      381.7948199978     1  0.88090277E+10
     -359.7653442739      382.4104667592     1  0.92256339E+10
     -359.7653313220      382.3745037919     1  0.10214231E+11
     -359.7653109896      381.8285574910     1  0.93388432E+10
     -359.7652405527      379.0345337026     1  0.10491743E+11
     -359.7652325803      382.2990085727     1  0.10147895E+11
     -359.7651790715      378.5264728157     1  0.92182300E+10
     -359.7651473671      382.3958069639     1  0.99221814E+10
     -359.7651446893      381.9231301087     1  0.95126770E+10
     -359.7651422583      381.9331377821     1  0.90057464E+10
     -359.7651354330      376.8862220598     1  0.94155353E+10
     -359.7651259260      382.4309799724     1  0.96311274E+10
     -359.7650737891      381.8669322673     1  0.97742494E+10
     -359.7650588990      381.8065735651     1  0.95439725E+10
     -359.7649975144      380.8486990052     1  0.96823080E+10
     -359.7649878075      381.7141440651     1  0.90223245E+10
     -359.7649739042      381.8783127666     1  0.95059890E+10
     -359.7649653089      380.3127161934     1  0.93349928E+10
     -359.7649616420      382.7736082249     1  0.93591070E+10
     -359.7649596349      379.4862413115     1  0.96520100E+10
     -359.7649506464      379.4378512703     1  0.96765246E+10
     -359.7648937173      381.4181298982     1  0.92906116E+10
     -359.7648765123      381.5903413606     1  0.99022655E+10
     -359.7648573052      381.3334056609     1  0.90100126E+10
     -359.7648553163      382.8588044560     1  0.98474446E+10
     -359.7648483261      380.8237501800     1  0.94632757E+10
     -359.7648341543      374.7204676443     1  0.94640355E+10
     -359.7648279293      381.0100954172     1  0.94861356E+10
     -359.7648215183      381.8425496838     1  0.95525300E+10
     -359.7647990782      376.7263688729     1  0.93014586E+10
     -359.7647950862      381.9442518440     1  0.94781903E+10
     -359.7647879960      381.6277751954     1  0.97073012E+10
     -359.7647850619      382.9392736302     1  0.91748274E+10
     -359.7647714399      382.1314320989     1  0.98938822E+10
     -359.7647698121      377.7832953451     1  0.98133771E+10
     -359.7647449248      381.8004257661     1  0.88115777E+10
     -359.7647306843      380.3890895796     1  0.93703479E+10
     -359.7647282620      382.1513448967     1  0.92315267E+10
     -359.7647248395      382.1432432225     1  0.93866653E+10
     -359.7646912483      382.0617326979     1  0.93724510E+10
     -359.7646864592      382.4225802835     1  0.97657475E+10
     -359.7646849730      377.8789603920     1  0.95199502E+10
     -359.7646784685      380.7671297678     1  0.94134211E+10
     -359.7646026813      381.7460046455     1  0.95130787E+10
     -359.7645853128      382.4264269558     1  0.98283086E+10
     -359.7645814332      382.3006340171     1  0.97309909E+10
     -359.7644843903      381.4035071149     1  0.93908417E+10
     -359.7644828180      381.9042155021     1  0.95767182E+10
     -359.7644764689      375.1787811585     1  0.94730495E+10
     -359.7644741238      381.2567126671     1  0.90821023E+10
     -359.7644605053      380.7361184562     1  0.94720189E+10
     -359.7644151481      382.0426833634     1  0.94359893E+10
     -359.7644023938      381.8455200560     1  0.94707842E+10
     -359.7643742383      381.7866080499     1  0.90392599E+10
     -359.7643395908      375.8800171843     1  0.90264579E+10
     -359.7643322426      381.8231894321     1  0.90119065E+10
     -359.7643299994      382.2662299709     1  0.97371364E+10
     -359.7643204425      379.1878525724     1  0.95435450E+10
     -359.7643139471      382.2311372925     1  0.94254491E+10
     -359.7643055791      382.1229144135     1  0.95097145E+10
     -359.7642600112      382.5876825471     1  0.92594775E+10
     -359.7642421681      381.6176823037     1  0.95336675E+10
     -359.7642158968      382.1722298952     1  0.92617019E+10
     -359.7641863044      382.4884919499     1  0.96108622E+10
     -359.7641739489      381.6495016355     1  0.94734904E+10
     -359.7641342712      381.0912138915     1  0.10308975E+11
     -359.7640905136      380.2843618145     1  0.98450637E+10
     -359.7640613211      383.0414884456     1  0.95168572E+10
     -359.7640555493      381.6231368762     1  0.95078702E+10
     -359.7640537077      382.4868669806     1  0.10099447E+11
     -359.7640497101      382.0723280499     1  0.94785494E+10
     -359.7640230511      381.9338138317     1  0.99099911E+10
     -359.7640145575      381.2314460599     1  0.96799287E+10
     -359.7639947172      381.8349887453     1  0.93843813E+10
     -359.7639772979      381.1285675574     1  0.96553210E+10
     -359.7639374018      382.1721189637     1  0.94887181E+10
     -359.7639317517      381.6861032489     1  0.94703463E+10
     -359.7639180627      382.3547134615     1  0.98211516E+10
     -359.7639014659      382.3299946603     1  0.10198664E+11
     -359.7638856790      378.7377384061     1  0.96372340E+10
     -359.7638697116      381.7231281713     1  0.95098137E+10
     -359.7638621853      381.1587326887     1  0.93534067E+10
     -359.7638379387      382.5276483735     1  0.96485193E+10
     -359.7638328610      382.3406334704     1  0.96745644E+10
     -359.7638266794      382.1874866184     1  0.94616445E+10
     -359.7638255127      382.4304579807     1  0.95931075E+10
     -359.7637759916      382.4141584870     1  0.98252168E+10
     -359.7637571830      379.1556765602     1  0.96798250E+10
     -359.7637455205      379.8816507030     1  0.98062180E+10
     -359.7637274839      381.3345473651     1  0.92797222E+10
     -359.7637157417      381.7028122585     1  0.95965118E+10
     -359.7636660172      381.8150319682     1  0.90116261E+10
     -359.7636593031      382.2034280617     1  0.96445629E+10
     -359.7636277713      381.4626652306     1  0.93790427E+10
     -359.7636180629      382.1722409915     1  0.95782098E+10
     -359.7635755327      382.0666881002     1  0.97483278E+10
     -359.7635546984      381.1754555644     1  0.93547373E+10
     -359.7635374350      381.2543891163     1  0.90902595E+10
     -359.7635287680      377.3082392865     1  0.95444449E+10
     -359.7634879813      376.8355223481     1  0.95355736E+10
     -359.7634852173      382.0327433198     1  0.99706712E+10
     -359.7634480366      382.8750662985     1  0.96962089E+10
     -359.7634137022      382.3323574136     1  0.10003268E+11
     -359.7633958405      382.3213645938     1  0.96659328E+10
     -359.7633920249      381.2044683292     1  0.95094269E+10
     -359.7633836799      381.7872776396     1  0.10043783E+11
     -359.7633446529      381.2354706570     1  0.91859680E+10
     -359.7633375399      381.7276263369     1  0.90610958E+10
     -359.7633309982      381.3451006503     1  0.92666612E+10
     -359.7633103131      380.7848500621     1  0.93019371E+10
     -359.7632952166      381.9571416533     1  0.94115590E+10
     -359.7632622064      381.2068064337     1  0.91783943E+10
     -359.7631885021      381.9333888135     1  0.90912857E+10
     -359.7631858866      378.5146395380     1  0.88859970E+10
     -359.7631804002      382.7282617306     1  0.95243989E+10
     -359.7631778020      382.2280266746     1  0.93212706E+10
     -359.7631506348      382.3370503920     1  0.95031843E+10
     -359.7631311833      381.3810291765     1  0.93542796E+10
     -359.7631198655      377.5733196491     1  0.95805008E+10
     -359.7631088138      381.7290395923     1  0.10774689E+11
     -359.7631038447      382.1577823749     1  0.93692968E+10
     -359.7630866779      381.3348913131     1  0.11483436E+11
     -359.7630508871      381.8897006242     1  0.94757211E+10
     -359.7630233245      381.2897280154     1  0.93902774E+10
     -359.7630192754      381.6008538939     1  0.96307281E+10
     -359.7630125090      381.4244724225     1  0.99004439E+10
     -359.7629922313      377.6761220645     1  0.94083205E+10
     -359.7629762515      377.2802433378     1  0.95160529E+10
     -359.7629619213      382.0056874335     1  0.94604244E+10
     -359.7629481079      376.7855414736     1  0.92972083E+10
     -359.7629376286      381.4405475418     1  0.97767067E+10
     -359.7629179673      379.9241974237     1  0.10342112E+11
     -359.7628401794      381.3755320722     1  0.92896943E+10
     -359.7628341373      379.0317483877     1  0.97169633E+10
     -359.7628249606      374.3781449980     1  0.97842394E+10
     -359.7627726915      382.0237528580     1  0.10013329E+11
     -359.7626943889      374.0945874479     1  0.96922165E+10
     -359.7626929984      381.1943310119     1  0.10581880E+11
     -359.7626679831      375.8973244049     1  0.90110945E+10
     -359.7626620252      382.4504576225     1  0.10051743E+11
     -359.7626439979      382.0001511291     1  0.95935936E+10
     -359.7626394607      381.9213721866     1  0.95774865E+10
     -359.7626352257      381.4360139930     1  0.10060069E+11
     -359.7626044136      382.0332720833     1  0.95713128E+10
     -359.7626016708      381.4905070975     1  0.10076090E+11
     -359.7625943419      375.3972803982     1  0.94544251E+10
     -359.7625684209      381.3939047078     1  0.93975182E+10
     -359.7625670310      382.1702354751     1  0.94884720E+10
     -359.7625645034      382.2128861882     1  0.97056820E+10
     -359.7625592292      381.2104584471     1  0.91841516E+10
     -359.7625185151      374.3265739447     1  0.97854514E+10
     -359.7625061159      381.9745902021     1  0.99174748E+10
     -359.7624946195      380.4854841220     1  0.94010695E+10
     -359.7624777029      382.0840089050     1  0.97493121E+10
     -359.7624698306      382.0847280857     1  0.96040932E+10
     -359.7624483945      378.0689927716     1  0.10267252E+11
     -359.7624461788      381.4977013233     1  0.94915484E+10
     -359.7624449169      382.4601770443     1  0.92337606E+10
     -359.7624402250      375.4882517784     1  0.95686132E+10
     -359.7624144342      380.6636184587     1  0.93269500E+10
     -359.7623898823      375.2082169722     1  0.94721887E+10
     -359.7623687351      382.3230286752     1  0.98356683E+10
     -359.7623666661      381.8005337318     1  0.96917036E+10
     -359.7623640888      381.5684070489     1  0.89941922E+10
     -359.7623546408      381.9564393388     1  0.92748472E+10
     -359.7623526177      381.3551750673     1  0.93222089E+10
     -359.7623498164      381.2500508719     1  0.10046870E+11
     -359.7623446755      381.6986864838     1  0.94526175E+10
     -359.7623276201      378.3947984665     1  0.92967804E+10
     -359.7623182394      381.7780096549     1  0.88070227E+10
     -359.7622905110      378.8813997899     1  0.91650227E+10
     -359.7622617088      381.4467247082     1  0.95692580E+10
     -359.7622559881      381.8909532637     1  0.94292308E+10
     -359.7622540797      381.4925092974     1  0.94901602E+10
     -359.7622291258      381.5980884731     1  0.93376589E+10
     -359.7622261429      381.9950040921     1  0.98763902E+10
     -359.7622096332      381.6174173493     1  0.97157899E+10
     -359.7622063193      381.4076806451     1  0.93604313E+10
     -359.7621610557      375.4234803489     1  0.94934080E+10
     -359.7621488785      382.0533299264     1  0.96074674E+10
     -359.7621335337      375.3467082658     1  0.89682319E+10
     -359.7620626904      381.8319120465     1  0.93371943E+10
     -359.7620594710      375.8994005453     1  0.90101167E+10
     -359.7620573919      382.0918232063     1  0.94391022E+10
     -359.7620438677      382.4167631482     1  0.98777128E+10
     -359.7620369361      379.3476735478     1  0.98578778E+10
     -359.7620281229      374.4998002124     1  0.96636828E+10
     -359.7619911051      382.6742043249     1  0.92110778E+10
     -359.7619633524      382.0891476293     1  0.95735404E+10
     -359.7619405739      381.9803311925     1  0.97699253E+10
     -359.7619157204      381.7854711430     1  0.95764825E+10
     -359.7618836859      377.9118338831     1  0.99687302E+10
     -359.7618581925      380.5422649292     1  0.92827913E+10
     -359.7618357763      382.4899970848     1  0.99425757E+10
     -359.7618264056      381.8928184737     1  0.90073363E+10
     -359.7618248492      382.2867626882     1  0.94112403E+10
     -359.7618159416      381.6361437225     1  0.94767907E+10
     -359.7618126841      381.7288396769     1  0.95094713E+10
     -359.7618071345      382.0750161649     1  0.99464112E+10
     -359.7617877874      382.8779146467     1  0.95962627E+10
     -359.7617669496      376.0218543108     1  0.90685279E+10
     -359.7617515248      382.1756196584     1  0.95719877E+10
     -359.7617436842      383.1543128911     1  0.94163730E+10
     -359.7617300346      382.1329952748     1  0.93274013E+10
     -359.7617206794      380.3400111642     1  0.93214862E+10
     -359.7617153262      382.6519567127     1  0.97537423E+10
     -359.7616977029      378.2759495359     1  0.94171690E+10
     -359.7616883783      381.9168097292     1  0.95818141E+10
     -359.7616849097      382.1855535560     1  0.99185665E+10
     -359.7615741256      382.6523557832     1  0.97546937E+10
     -359.7615641270      382.1140805316     1  0.94855703E+10
     -359.7615597615      381.8554258714     1  0.89994306E+10
     -359.7615452302      382.2509990528     1  0.94816382E+10
     -359.7615384379      381.6672894419     1  0.97310357E+10
     -359.7615333417      382.0401282770     1  0.97970697E+10
     -359.7615075303      381.1459151067     1  0.94137923E+10
     -359.7614911119      382.4084154399     1  0.95632833E+10
     -359.7614704918      377.9911163355     1  0.95312365E+10
     -359.7614521626      381.4996766537     1  0.93794918E+10
     -359.7614423819      382.1949355789     1  0.95241681E+10
     -359.7614228286      382.5635270474     1  0.96443020E+10
     -359.7613828335      382.1912939053     1  0.96548085E+10
     -359.7613790719      381.8334185742     1  0.94788128E+10
     -359.7613461148      382.4294073623     1  0.92322918E+10
     -359.7613183517      380.8608232611     2  0.94162811E+10
     -359.7613068819      382.4662807945     1  0.95261806E+10
     -359.7612932677      377.9357137091     1  0.96581196E+10
     -359.7612524973      381.7792606314     1  0.94983500E+10
     -359.7612503314      380.3192039490     1  0.95340971E+10
     -359.7612401834      382.3017087171     1  0.97056646E+10
     -359.7612363659      382.8669710556     1  0.96184500E+10
     -359.7612313840      381.6797830288     1  0.95653475E+10
     -359.7611988668      381.5781008216     1  0.95323798E+10
     -359.7611757374      382.1876297874     1  0.93182325E+10
     -359.7611664658      382.5862242804     1  0.93913935E+10
     -359.7611636301      381.1619275364     1  0.94498807E+10
     -359.7611417103      382.4857923973     1  0.94458379E+10
     -359.7611380796      382.1339674762     1  0.94888644E+10
     -359.7611080015      382.1368832428     1  0.94623331E+10
     -359.7610877994      382.1434043833     1  0.93755063E+10
     -359.7610658840      381.9905989679     1  0.95147089E+10
     -359.7610541874      382.0777545887     1  0.94404887E+10
     -359.7610305495      382.7172921319     1  0.99574379E+10
     -359.7609736947      380.5374672441     1  0.91866589E+10
     -359.7609528136      381.7594007640     1  0.95385901E+10
     -359.7609516223      381.8458306958     1  0.95116067E+10
     -359.7609493101      380.3487307757     1  0.93184737E+10
     -359.7609178751      382.3166861378     1  0.92035545E+10
     -359.7609159585      382.4743321244     1  0.91923904E+10
     -359.7608985515      381.2496203291     1  0.94131411E+10
     -359.7608834372      375.8621814088     1  0.90288366E+10
     -359.7608751047      381.3046025508     1  0.93687771E+10
     -359.7608729738      376.7277412418     1  0.92987200E+10
     -359.7608624142      381.8329717839     1  0.89876595E+10
     -359.7608612131      382.2427819186     1  0.94954991E+10
     -359.7608485981      381.1284637275     1  0.97154372E+10
     -359.7608453465      382.4953326654     1  0.99704267E+10
     -359.7608353292      381.9256394491     1  0.94390471E+10
     -359.7608219722      377.5061306601     1  0.10836515E+11
     -359.7608163668      381.6796159763     1  0.94893809E+10
     -359.7607570460      381.5668997007     1  0.96464614E+10
     -359.7607503269      382.1287094967     1  0.95006423E+10
     -359.7607439335      381.8885079499     1  0.90064963E+10
     -359.7607415952      382.3281220528     1  0.97045967E+10
     -359.7607314759      382.6810584230     1  0.94826583E+10
     -359.7607163306      382.3361502925     1  0.10261572E+11
     -359.7607105087      382.2440544170     1  0.97663975E+10
     -359.7607006723      378.6517194129     1  0.92485254E+10
     -359.7606794595      376.7762466611     1  0.93073017E+10
     -359.7606482124      378.7498919944     1  0.97786779E+10
     -359.7606431273      381.1908882444     1  0.94093919E+10
     -359.7606073995      382.0408579538     1  0.89513487E+10
     -359.7605745478      381.7728751313     1  0.90279401E+10
     -359.7605664542      382.4755244769     1  0.92095643E+10
     -359.7605590203      381.7604667862     1  0.96919788E+10
     -359.7605258144      377.2866571927     1  0.95698685E+10
     -359.7605219562      382.4768808511     1  0.99646894E+10
     -359.7604739514      380.0065950584     1  0.98582757E+10
     -359.7604612928      382.2420595734     1  0.98943398E+10
     -359.7604496160      381.4606741563     1  0.97215933E+10
     -359.7604207570      382.0456918174     1  0.94363849E+10
     -359.7604067895      382.0954504819     1  0.96379445E+10
     -359.7603986175      380.5060316665     1  0.97835209E+10
     -359.7603948661      382.7593321116     1  0.98624688E+10
     -359.7603867087      381.3741389757     1  0.10769182E+11
     -359.7603722321      382.4859248789     1  0.96764613E+10
     -359.7603640211      381.6110469084     1  0.93549672E+10
     -359.7603594116      378.0747877443     1  0.97706874E+10
     -359.7603564017      380.6607956822     1  0.10832900E+11
     -359.7603251839      381.5377718639     1  0.96740801E+10
     -359.7603042448      382.3539142364     1  0.94825650E+10
     -359.7602845287      381.6633833805     1  0.89804228E+10
     -359.7602380506      381.7898701834     1  0.95469045E+10
     -359.7602027253      381.8703858149     1  0.95529498E+10
     -359.7601703171      377.2751832538     1  0.95192520E+10
     -359.7601385292      381.7496006911     1  0.99174392E+10
     -359.7601121113      381.9641519708     1  0.95938694E+10
     -359.7601044999      381.2332439136     1  0.94104982E+10
     -359.7600900239      379.2620309716     1  0.10117738E+11
     -359.7600387854      382.3971006499     1  0.98802229E+10
     -359.7600349649      381.1361455618     1  0.93463317E+10
     -359.7600257642      381.7521460820     1  0.96638625E+10
     -359.7600236230      382.0293841493     1  0.95176573E+10
     -359.7600116583      382.0147234717     1  0.90866425E+10
     -359.7600028883      377.9334613479     1  0.10320399E+11
     -359.7599928640      373.9166161541     1  0.90646159E+10
     -359.7599902226      382.5621013160     1  0.96952520E+10
     -359.7599828784      381.8387843151     1  0.95129534E+10
     -359.7599780281      381.8877059301     1  0.95447901E+10
     -359.7599725242      382.0758157147     1  0.89503664E+10
     -359.7599641245      381.5172332081     1  0.94733120E+10
     -359.7599608356      381.4505784524     1  0.95288558E+10
     -359.7599577297      379.1253332356     1  0.95335375E+10
     -359.7599362111      377.4939456536     1  0.10848910E+11
     -359.7599124630      382.6586029661     1  0.97279264E+10
     -359.7598875350      381.8746884052     1  0.92407662E+10
     -359.7598255641      373.6976563611     1  0.96441159E+10
     -359.7598049603      380.7593402912     1  0.94794535E+10
     -359.7597765213      377.5193054175     1  0.95797570E+10
     -359.7597629695      380.3720800741     1  0.99923221E+10
     -359.7597483491      377.4950956503     1  0.99993685E+10
     -359.7597438044      382.0767653687     1  0.96542518E+10
     -359.7597319796      381.8360353816     1  0.94955478E+10
     -359.7596987934      373.9804513551     1  0.94511027E+10
     -359.7596934841      381.7160610054     1  0.95203529E+10
     -359.7596583152      380.1905535582     1  0.95672936E+10
     -359.7596515654      382.7574398204     1  0.98331097E+10
     -359.7596048590      376.9613426351     1  0.10372681E+11
     -359.7595936140      382.1308917915     1  0.94985883E+10
     -359.7595708843      380.8441853411     1  0.94251864E+10
     -359.7595656970      381.5270219000     1  0.93977097E+10
     -359.7595549140      381.5554473601     1  0.93456981E+10
     -359.7595280792      381.5576504783     1  0.95443793E+10
     -359.7594725697      369.9608144499     1  0.91388379E+10
     -359.7594456919      382.3096821894     1  0.98851448E+10
     -359.7594402459      382.0732221576     1  0.90649817E+10
     -359.7594309688      381.8459274087     1  0.90025068E+10
     -359.7594274952      380.9177854190     1  0.94243310E+10
     -359.7594027214      381.5940879832     1  0.96424622E+10
     -359.7593846344      381.8774125648     1  0.92409924E+10
     -359.7593785365      382.3937558209     1  0.94383581E+10
     -359.7593545252      381.4943583771     2  0.90263516E+10
     -359.7593456840      378.5738264681     1  0.93892635E+10
     -359.7593195334      375.3998220358     1  0.94597008E+10
     -359.7593121416      382.0048889923     1  0.96096031E+10
     -359.7592828039      382.8252965611     1  0.98129467E+10
     -359.7592390313      381.6341230923     1  0.94141243E+10
     -359.7592153028      381.6998350142     1  0.94667854E+10
     -359.7591658171      381.6877034482     1  0.98729281E+10
     -359.7591386307      381.4920383601     1  0.94575881E+10
     -359.7590891731      382.7096926992     1  0.96551572E+10
     -359.7590867761      381.1961989941     1  0.10413280E+11
     -359.7590761074      376.1545804668     1  0.94692018E+10
     -359.7590451732      381.9240919575     1  0.95400015E+10
     -359.7590425144      381.7624981785     1  0.93053437E+10
     -359.7589876846      381.3748569042     1  0.93711087E+10
     -359.7589619958      381.6524149447     1  0.93083079E+10
     -359.7589510001      379.2620626363     1  0.95020564E+10
     -359.7589490457      381.1297792913     1  0.93403955E+10
     -359.7589332220      381.5661235426     1  0.93458989E+10
     -359.7589243772      378.6304317692     1  0.91988760E+10
     -359.7589126238      382.5055479377     1  0.98280327E+10
     -359.7589048557      380.0276504119     1  0.10031667E+11
     -359.7588912028      381.7795295207     1  0.95152454E+10
     -359.7588852318      382.5930043912     1  0.92946402E+10
     -359.7588574190      381.9129507651     1  0.95567290E+10
     -359.7588424860      382.2973826832     1  0.10018174E+11
     -359.7588358855      381.7529724557     1  0.96157242E+10
     -359.7588164162      381.9348634615     1  0.99879573E+10
     -359.7588119656      380.7751488104     1  0.10849018E+11
     -359.7587943652      382.0557942831     1  0.95763366E+10
     -359.7587763161      382.5305142941     1  0.10023903E+11
     -359.7587464738      374.3527795527     1  0.10081275E+11
     -359.7587389636      381.7033939527     1  0.93741949E+10
     -359.7587186630      381.5865977452     1  0.94277830E+10
     -359.7587162773      378.8842932511     1  0.94837362E+10
     -359.7586874919      381.9267621204     1  0.10004279E+11
     -359.7586488378      382.0644287585     1  0.89491714E+10
     -359.7586366470      381.2722123188     1  0.94081910E+10
     -359.7586228746      381.5018170891     1  0.95725621E+10
     -359.7585952045      380.8570213030     1  0.98679791E+10
     -359.7585510078      376.8108084378     1  0.95206176E+10
     -359.7585206032      381.9791651716     1  0.95512414E+10
     -359.7585102932      381.4750825870     1  0.96639995E+10
     -359.7584962585      382.7974850306     1  0.94865135E+10
     -359.7584899411      382.2542482748     1  0.95791596E+10
     -359.7584730906      378.5310235473     1  0.96603814E+10
     -359.7584428311      381.8480339469     1  0.97416172E+10
     -359.7584265717      381.6458340689     1  0.93107863E+10
     -359.7583925633      381.2542111490     1  0.94566958E+10
     -359.7583574554      381.7520592424     1  0.10127826E+11
     -359.7583310702      382.4761647602     1  0.97747301E+10
     -359.7583232814      382.3199497900     1  0.95333398E+10
     -359.7583179392      382.2380162385     1  0.97245743E+10
     -359.7583149573      381.1551961478     1  0.95138998E+10
     -359.7582879370      382.2617007589     1  0.97019772E+10
     -359.7582750993      382.1775576667     1  0.97343707E+10
     -359.7582091849      381.6760636055     1  0.94773352E+10
     -359.7581985336      381.7076514873     1  0.94892750E+10
     -359.7581952541      378.6253217727     1  0.92509013E+10
     -359.7581773998      381.0502852820     1  0.94278638E+10
     -359.7581229000      381.6334881213     1  0.96031573E+10
     -359.7581066100      378.2657495627     1  0.92864000E+10
     -359.7581044422      381.5910279445     1  0.94281748E+10
     -359.7580978444      382.3116251274     1  0.93382967E+10
     -359.7580860290      374.7252326434     1  0.92036569E+10
     -359.7580832562      382.4755773769     1  0.97464290E+10
     -359.7580750000      379.9294942101     1  0.10040397E+11
     -359.7580675928      381.8381551999     1  0.93885834E+10
     -359.7580594622      380.5575899734     1  0.93139063E+10
     -359.7580538440      378.6440400003     1  0.93898758E+10
     -359.7580505274      382.5101422665     1  0.96794952E+10
     -359.7580430211      381.9376924710     1  0.99707849E+10
     -359.7580271649      382.6313215557     1  0.99752054E+10
     -359.7580214679      381.0941841517     1  0.92605913E+10
     -359.7580087611      381.4564968092     1  0.94719286E+10
     -359.7579928597      382.0602027267     1  0.94187065E+10
     -359.7579697513      381.3299132335     1  0.93540610E+10
     -359.7579555515      382.1499246568     1  0.97523828E+10
     -359.7579349021      378.8991247192     1  0.94613302E+10
     -359.7579203133      380.1056458541     1  0.10113155E+11
     -359.7579158347      381.7065180290     1  0.94636599E+10
     -359.7578998151      379.6017570568     1  0.95288338E+10
     -359.7578882039      380.0015728552     1  0.93445769E+10
     -359.7578356989      382.1969179282     1  0.97006646E+10
     -359.7578285482      382.1249655746     1  0.90186849E+10
     -359.7578236120      381.7017075669     1  0.89955149E+10
     -359.7577840870      382.1114747415     1  0.95831594E+10
     -359.7577677319      381.0624269248     1  0.92625540E+10
     -359.7577313374      375.1078368972     1  0.96679805E+10
     -359.7576807902      380.7662933658     1  0.10830133E+11
     -359.7576347377      382.0986104766     1  0.96000731E+10
     -359.7576319387      380.3393559625     1  0.93921585E+10
     -359.7576216261      381.9362918729     1  0.99860507E+10
     -359.7576025020      381.5675631552     1  0.95689606E+10
     -359.7576005726      379.7799273842     1  0.97011330E+10
     -359.7575901313      381.4965997072     1  0.95028378E+10
     -359.7575825697      382.1078536585     1  0.97175743E+10
     -359.7575678416      381.9855123972     1  0.99295237E+10
     -359.7575596300      374.6438438580     1  0.95159206E+10
     -359.7575475678      382.3916192827     1  0.98426816E+10
     -359.7575440758      379.1156431964     1  0.94510962E+10
     -359.7575270355      382.5779497254     1  0.94235046E+10
     -359.7575185759      381.6995295254     1  0.93427002E+10
     -359.7575081871      381.6946225705     1  0.93407258E+10
     -359.7575002384      382.0356288928     1  0.98737286E+10
     -359.7574960745      378.3558506558     1  0.96942716E+10
     -359.7574815375      381.8979525104     1  0.93409837E+10
     -359.7574629785      383.0642676697     1  0.95086419E+10
     -359.7574506578      382.2952771835     1  0.93337811E+10
     -359.7574295271      381.5590298554     1  0.94991765E+10
     -359.7574204663      381.6689613974     1  0.10088177E+11
     -359.7573985067      381.0832805084     1  0.90517473E+10
     -359.7573934181      382.8744782915     1  0.99092616E+10
     -359.7573585197      381.5671375104     2  0.89429662E+10
     -359.7573369997      382.3291756909     1  0.10024341E+11
     -359.7572697460      379.1269641504     1  0.94136962E+10
     -359.7572553708      382.1563771146     1  0.96084102E+10
     -359.7572462375      381.8757855710     1  0.95276445E+10
     -359.7572376835      374.7409408198     1  0.95134227E+10
     -359.7571536665      380.8664897200     1  0.91940708E+10
     -359.7571332933      381.9527756520     1  0.95431738E+10
     -359.7571128362      382.5626211214     1  0.10010981E+11
     -359.7570883308      381.7700455466     2  0.88154016E+10
     -359.7570816587      375.7535876530     1  0.95194204E+10
     -359.7570740242      381.9343043236     1  0.10014088E+11
     -359.7570617905      382.0765539423     1  0.90856065E+10
     -359.7570365028      378.0131585398     1  0.91814720E+10
     -359.7570158586      381.8398946071     1  0.93668288E+10
     -359.7570002295      381.9155801015     1  0.95418241E+10
     -359.7569946959      382.9395419820     1  0.94303012E+10
     -359.7569857721      382.3667760792     1  0.10199072E+11
     -359.7569801089      382.2850713725     1  0.93576132E+10
     -359.7569488259      381.9843661788     1  0.96765016E+10
     -359.7569127344      382.1449612396     1  0.94059314E+10
     -359.7568970081      382.3990518829     1  0.96818532E+10
     -359.7568663624      382.1939097586     1  0.94427007E+10
     -359.7568515951      382.1905714388     1  0.93505792E+10
     -359.7568426688      382.8723747027     1  0.10046806E+11
     -359.7568193203      381.4134447633     1  0.93747000E+10
     -359.7568056781      381.9306589268     1  0.10029407E+11
     -359.7568024023      379.1063192958     1  0.96231853E+10
     -359.7567982243      375.9298454742     1  0.97230235E+10
     -359.7567889616      380.2545797413     1  0.96539212E+10
     -359.7567779958      383.0725530625     1  0.94815377E+10
     -359.7567623170      382.0292264829     1  0.97034636E+10
     -359.7567451542      381.9244948902     1  0.93507580E+10
     -359.7567189512      377.3556247373     2  0.92706136E+10
     -359.7567043105      382.4490627113     1  0.10130415E+11
     -359.7566680867      382.2015000296     1  0.93537407E+10
     -359.7566500436      378.1971212712     1  0.96811916E+10
     -359.7566439575      376.4355142110     1  0.96084026E+10
     -359.7566395799      381.7604045826     1  0.90994559E+10
     -359.7566353347      377.2244229242     1  0.95259116E+10
     -359.7565550917      381.8218838706     1  0.95456490E+10
     -359.7565441958      381.9650894923     1  0.96772940E+10
     -359.7565431500      377.3725593014     1  0.96163141E+10
     -359.7565391068      381.9721273103     1  0.97933986E+10
     -359.7565124984      381.8344797291     1  0.95797394E+10
     -359.7565009290      380.1353872212     1  0.97965814E+10
     -359.7564874428      382.5311638150     1  0.10241414E+11
     -359.7564772418      381.5926836022     1  0.94259056E+10
     -359.7564735318      382.2985001033     1  0.96898350E+10
     -359.7564598453      381.7380057136     1  0.94932529E+10
     -359.7564475265      381.5784708621     1  0.95796069E+10
     -359.7564427481      374.3479856775     1  0.89563356E+10
     -359.7564336656      381.8457687188     1  0.94603247E+10
     -359.7564004458      381.9546536175     1  0.94875679E+10
     -359.7563920581      382.2335810908     1  0.95787472E+10
     -359.7563806974      381.8116971432     1  0.93982005E+10
     -359.7563574295      380.4935287992     1  0.94462712E+10
     -359.7563478917      381.7250746942     1  0.94241683E+10
     -359.7563081525      379.9176004821     1  0.99858462E+10
     -359.7563008582      380.0733516796     1  0.10009110E+11
     -359.7562803403      382.0173522198     1  0.94612424E+10
     -359.7562349623      380.7692845661     1  0.96499778E+10
     -359.7562303196      381.8486502455     1  0.99482727E+10
     -359.7562028675      375.8364195216     1  0.93195688E+10
     -359.7561941842      381.2958278867     1  0.95873598E+10
     -359.7561741163      381.7739876141     1  0.93088921E+10
     -359.7561696344      381.0862721969     1  0.93487686E+10
     -359.7561618955      382.3186916345     1  0.98074154E+10
     -359.7561296358      372.7418519600     1  0.94702434E+10
     -359.7560879835      382.7837145462     1  0.96641988E+10
     -359.7560775016      377.2768378431     1  0.95664612E+10
     -359.7560645313      381.7621789112     1  0.94165127E+10
     -359.7560376937      374.6177486597     1  0.92293000E+10
     -359.7560244144      381.9688141636     1  0.94680396E+10
     -359.7560012955      382.0521540320     1  0.92578492E+10
     -359.7559599796      379.0852341681     1  0.94442572E+10
     -359.7559455867      381.4260836329     1  0.94018282E+10
     -359.7559206974      382.6938075302     1  0.93694163E+10
     -359.7559177602      381.3361679070     1  0.94907817E+10
     -359.7558829064      381.5236100851     1  0.99413785E+10
     -359.7558716122      381.9897018193     1  0.95638496E+10
     -359.7558637103      382.0180877735     1  0.90726712E+10
     -359.7558446761      381.9396208814     1  0.97497902E+10
     -359.7558422522      382.0807626267     1  0.92841613E+10
     -359.7558399470      382.2519622664     1  0.93038976E+10
     -359.7558266558      378.6681353889     1  0.94885770E+10
     -359.7558114200      378.8265506235     1  0.94759001E+10
     -359.7558016396      381.4521310786     1  0.94009618E+10
     -359.7557945876      381.5752168160     1  0.95385293E+10
     -359.7557833383      378.8998738870     1  0.95324440E+10
     -359.7557736156      381.0320206373     1  0.93931662E+10
     -359.7557652611      374.3413378438     1  0.95709155E+10
     -359.7557512716      381.8101125871     1  0.94380140E+10
     -359.7557500811      380.1616680243     1  0.91855247E+10
     -359.7556945269      378.2472227027     1  0.95507479E+10
     -359.7556759084      376.8479509246     1  0.95166092E+10
     -359.7556703307      381.7362227473     1  0.95298528E+10
     -359.7555992098      381.4444727026     1  0.94470491E+10
     -359.7555905456      382.4477691811     1  0.98438004E+10
     -359.7555668390      379.5201759877     1  0.90058979E+10
     -359.7555557881      381.7289751828     1  0.95255611E+10
     -359.7555404733      381.0869884816     1  0.93525564E+10
     -359.7555381122      375.8990838568     1  0.97263555E+10
     -359.7555143149      379.0950278113     1  0.94652310E+10
     -359.7554986897      376.2484952156     1  0.91360671E+10
     -359.7554663844      380.7598181772     1  0.95328418E+10
     -359.7554460563      381.4156307505     1  0.98062868E+10
     -359.7554411904      381.8032821625     1  0.97739114E+10
     -359.7554139493      381.7468723356     1  0.93132585E+10
     -359.7554119937      381.0011643218     1  0.92816654E+10
     -359.7553842378      382.1710901807     1  0.91729310E+10
     -359.7553563771      382.3510011034     1  0.93342305E+10
     -359.7553363022      376.2206128902     1  0.99578570E+10
     -359.7553148719      381.9745461445     1  0.96190096E+10
     -359.7552983392      376.8308780905     1  0.95140771E+10
     -359.7552957363      372.7420743254     1  0.89777457E+10
     -359.7552746802      381.6871424473     1  0.94691166E+10
     -359.7552484452      382.2617611639     1  0.96269907E+10
     -359.7552454483      380.6391101568     1  0.10362990E+11
     -359.7552398808      382.7187750190     1  0.93881082E+10
     -359.7552344681      375.7417453215     1  0.92668663E+10
     -359.7552206410      382.0214649144     1  0.96393957E+10
     -359.7552150491      381.9484793739     1  0.94903673E+10
     -359.7552118723      382.2586200246     1  0.96421141E+10
     -359.7551969780      381.8232526209     1  0.93532363E+10
     -359.7551762338      381.7858754398     1  0.95723567E+10
     -359.7551680264      381.2824591346     1  0.96877160E+10
     -359.7551656113      380.5671887544     1  0.91448637E+10
     -359.7551577810      381.7642678694     1  0.90970802E+10
     -359.7550988349      381.4083961372     1  0.94054820E+10
     -359.7550967377      380.5721741729     1  0.91451963E+10
     -359.7550950069      381.9119619766     1  0.96007633E+10
     -359.7550816681      377.2533378085     1  0.97252602E+10
     -359.7550582688      382.6662824485     1  0.97809315E+10
     -359.7550039894      379.1550363875     1  0.94217138E+10
     -359.7549775000      375.8427127120     1  0.93983931E+10
     -359.7549735459      381.6286676579     1  0.93918195E+10
     -359.7549440619      375.1492331201     1  0.95935344E+10
     -359.7549326798      382.0724852105     1  0.96349157E+10
     -359.7549309014      382.1828974598     1  0.96215823E+10
     -359.7549244480      380.5610802533     1  0.92893582E+10
     -359.7548788457      381.8512140773     1  0.10304305E+11
     -359.7548753600      381.7131912417     1  0.93317581E+10
     -359.7548540994      382.4174167543     1  0.10389710E+11
     -359.7548249074      382.4173832732     1  0.98239897E+10
     -359.7548177254      378.3770888660     1  0.99234688E+10
     -359.7548106731      377.5144398618     1  0.94780630E+10
     -359.7548073570      380.9352584732     1  0.97561984E+10
     -359.7548016062      382.3905391569     1  0.95968023E+10
     -359.7547828745      381.6982368570     1  0.94418205E+10
     -359.7547717021      377.8596172558     1  0.98957183E+10
     -359.7547675852      381.6239308617     1  0.94808547E+10
     -359.7547546097      383.1574407642     1  0.94742282E+10
     -359.7547434927      374.0134838124     1  0.94131155E+10
     -359.7547418038      381.1914132701     1  0.94829240E+10
     -359.7547282165      381.3045796626     1  0.95370265E+10
     -359.7546957231      378.8572648936     1  0.98009476E+10
     -359.7546939242      381.5385879295     1  0.96904349E+10
     -359.7546859289      381.4616764452     1  0.92736143E+10
     -359.7546575830      382.8136980578     1  0.98377807E+10
     -359.7546353081      382.2586827169     1  0.95704585E+10
     -359.7546069718      376.0325132072     1  0.93235091E+10
     -359.7545963057      380.9214768025     1  0.10353967E+11
     -359.7545952182      382.8261565627     1  0.96736154E+10
     -359.7545642749      382.3815729409     1  0.96307099E+10
     -359.7545622253      375.6688419536     1  0.89535029E+10
     -359.7545454428      381.8178845544     1  0.95613391E+10
     -359.7544868827      382.1955606270     1  0.97881125E+10
     -359.7544623157      380.5707255917     1  0.91379736E+10
     -359.7544361897      381.9045083472     1  0.91186679E+10
     -359.7544275842      381.0262567189     1  0.95818527E+10
     -359.7544094611      381.2369252712     1  0.92517858E+10
     -359.7543857938      381.8275318859     1  0.10288372E+11
     -359.7543826358      381.7764145514     1  0.94654197E+10
     -359.7543809707      382.2503712070     1  0.98771215E+10
     -359.7543780607      381.3476659527     1  0.99425085E+10
     -359.7543447248      381.9406648930     1  0.96529466E+10
     -359.7543322780      381.3345816562     1  0.96370722E+10
     -359.7543310809      375.9856973481     1  0.98148748E+10
     -359.7543273050      381.2005001519     1  0.94328113E+10
     -359.7543197898      382.0744798898     1  0.93761151E+10
     -359.7543170793      373.9975459277     1  0.91997421E+10
     -359.7542900614      381.4501343397     1  0.95885830E+10
     -359.7542831604      383.0191831360     1  0.98816945E+10
     -359.7542407972      382.7382449072     1  0.96845878E+10
     -359.7542134135      380.7052253466     1  0.93738496E+10
     -359.7541903341      381.8553582951     1  0.94526151E+10
     -359.7541674440      382.9885617340     1  0.98366803E+10
     -359.7541576045      379.0680086543     1  0.94321257E+10
     -359.7541551184      381.3303255676     1  0.94240059E+10
     -359.7541413279      381.3492538088     1  0.92590981E+10
     -359.7541030499      381.4684959451     1  0.99558324E+10
     -359.7540964176      382.1537509060     1  0.97953693E+10
     -359.7540865487      382.6292182836     1  0.98289386E+10
     -359.7540813909      381.2903776667     1  0.94257399E+10
     -359.7540539625      373.9972099783     1  0.94462132E+10
     -359.7540529415      380.2818060270     1  0.94387346E+10
     -359.7540244708      378.4220385661     1  0.98776312E+10
     -359.7540232633      381.5248653788     1  0.92447976E+10
     -359.7540122751      379.8371403541     1  0.96379992E+10
     -359.7540060871      381.9836468188     1  0.96133471E+10
     -359.7540004425      382.1287590632     1  0.95962077E+10
     -359.7539983697      373.7847582795     1  0.90897571E+10
     -359.7539939044      377.4873733551     1  0.90964512E+10
     -359.7539923005      379.3368378869     1  0.94862249E+10
     -359.7539679828      381.7901022122     1  0.95141857E+10
     -359.7538771530      382.5207887037     1  0.92925853E+10
     -359.7538582931      381.8131403569     1  0.94799155E+10
     -359.7538489896      382.1756022588     1  0.96597367E+10
     -359.7538212676      381.8853634392     1  0.94202237E+10
     -359.7537800751      381.8323907240     1  0.93016168E+10
     -359.7537738974      381.5974720600     1  0.95035332E+10
     -359.7537665681      377.7184848860     1  0.97545499E+10
     -359.7537572918      382.2137630475     1  0.97571430E+10
     -359.7537331179      381.9348770435     1  0.99555796E+10
     -359.7537174210      382.5207581586     1  0.92928021E+10
     -359.7537037152      381.5106033062     1  0.95074154E+10
     -359.7537008729      381.2270705333     1  0.92462458E+10
     -359.7536976599      381.3716311736     1  0.93414774E+10
     -359.7536905348      382.2304406661     1  0.93765909E+10
     -359.7536652173      382.2478971641     1  0.95524717E+10
     -359.7536637060      379.8042424056     1  0.97760191E+10
     -359.7536517733      381.5430629645     1  0.95154564E+10
     -359.7536016753      382.6769343596     1  0.94652876E+10
     -359.7535777961      382.2135483294     1  0.97239748E+10
     -359.7535657424      381.7989241842     1  0.95106815E+10
     -359.7535451030      380.2804659408     1  0.94369045E+10
     -359.7535238336      382.2345425457     1  0.93230938E+10
     -359.7535120755      382.0242767473     1  0.95171139E+10
     -359.7535044420      381.7760808983     1  0.95443081E+10
     -359.7535005434      378.5643834293     1  0.91872776E+10
     -359.7534906818      381.6221038607     1  0.97675020E+10
     -359.7534561702      381.7857081600     1  0.90913181E+10
     -359.7534430215      382.5108859221     1  0.95263365E+10
     -359.7534388427      377.9588137107     1  0.91076045E+10
     -359.7534307370      381.5785221612     1  0.99825129E+10
     -359.7534179359      374.6974891321     1  0.95527869E+10
     -359.7533967610      381.8342724491     1  0.96806843E+10
     -359.7533775508      382.2318499285     1  0.96597207E+10
     -359.7533559298      382.1783864233     1  0.95291688E+10
     -359.7533450680      382.3959977288     1  0.97123297E+10
     -359.7533096111      381.7506145875     1  0.97401823E+10
     -359.7533077586      381.8016517390     1  0.96910580E+10
     -359.7532816524      382.0309173927     1  0.98320564E+10
     -359.7532613340      381.3670862494     1  0.94468213E+10
     -359.7532555881      376.4614799550     1  0.94576587E+10
     -359.7532060844      382.8168817321     1  0.92005631E+10
     -359.7531728277      378.7410000319     1  0.99676754E+10
     -359.7531264716      381.9955293207     1  0.96406466E+10
     -359.7531152579      381.0265155085     1  0.95849927E+10
     -359.7531018084      382.3208459969     1  0.10112685E+11
     -359.7530409895      377.1320050139     1  0.98043179E+10
     -359.7529725963      380.0528398062     1  0.10047486E+11
     -359.7529382616      381.7350069713     1  0.97669592E+10
     -359.7529290894      381.3877311659     1  0.93464354E+10
     -359.7529266755      375.2815720384     1  0.92862722E+10
     -359.7528463188      382.2648236935     1  0.93896700E+10
     -359.7528325929      381.6652023200     1  0.94065876E+10
     -359.7528286265      382.1419741296     1  0.94320151E+10
     -359.7527882915      381.5912667380     1  0.93576489E+10
     -359.7527725000      382.2713489817     1  0.95833757E+10
     -359.7527559825      376.1717833771     1  0.90693806E+10
     -359.7527370151      381.4368165257     1  0.95022982E+10
     -359.7527070534      382.6247538160     1  0.91691763E+10
     -359.7526973223      381.7985220864     1  0.93828782E+10
     -359.7526875666      382.1821673190     1  0.96209056E+10
     -359.7526843469      380.9681331447     1  0.94598621E+10
     -359.7526750751      382.0473461233     1  0.99097920E+10
     -359.7526735711      381.0929885497     1  0.93965174E+10
     -359.7526690293      377.1210588043     1  0.95259563E+10
     -359.7526653946      381.9237271487     1  0.94780500E+10
     -359.7526478644      377.2059779538     1  0.97539027E+10
     -359.7526424191      381.9626530311     1  0.99461817E+10
     -359.7526054153      381.8364350481     1  0.93007585E+10
     -359.7525943852      381.6172341009     1  0.93639949E+10
     -359.7525509902      381.3310151409     1  0.92941784E+10
     -359.7525466321      381.8524107509     1  0.96896921E+10
     -359.7525336629      382.0643482904     1  0.95001479E+10
     -359.7525298618      373.9505402430     1  0.94654300E+10
     -359.7525184454      380.5488689462     1  0.95651386E+10
     -359.7525074246      374.4948727187     1  0.92454702E+10
     -359.7524911239      374.5285170143     1  0.92461203E+10
     -359.7524872057      382.2940591644     1  0.98150308E+10
     -359.7524859109      381.8466654818     1  0.94191649E+10
     -359.7524828414      382.0708133793     1  0.95602985E+10
     -359.7524657247      382.5303631535     1  0.96800802E+10
     -359.7524545786      377.4928849709     1  0.99142054E+10
     -359.7524246848      381.3922591564     1  0.93481772E+10
     -359.7523862099      381.6882340154     1  0.96385042E+10
     -359.7523421245      377.5130007462     1  0.95922225E+10
     -359.7523189999      381.2963553375     1  0.95249224E+10
     -359.7523045731      377.6140465474     1  0.91370177E+10
     -359.7522897544      377.5599214033     1  0.92427963E+10
     -359.7522829826      381.6520743631     1  0.94832156E+10
     -359.7522607021      382.2753528781     1  0.95095143E+10
     -359.7522586327      381.5065832579     1  0.93092184E+10
     -359.7522482938      381.1305307619     1  0.93357583E+10
     -359.7522470038      382.1740567100     1  0.93450592E+10
     -359.7522403261      374.5022658356     1  0.96534511E+10
     -359.7522306600      380.3889940433     1  0.94448530E+10
     -359.7521675740      382.2961492595     1  0.94834342E+10
     -359.7521592077      380.8837727394     1  0.94133512E+10
     -359.7521359507      381.1987317367     1  0.94913856E+10
     -359.7521274814      381.9773841673     1  0.90620173E+10
     -359.7520997380      381.7795450758     1  0.95685810E+10
     -359.7520958072      378.2762146643     1  0.99987080E+10
     -359.7520553266      381.1554330242     1  0.93103062E+10
     -359.7520433995      382.1860427643     1  0.93608974E+10
     -359.7520212364      382.4028500105     1  0.94991197E+10
     -359.7520049951      378.8697784170     1  0.97946431E+10
     -359.7519863528      382.5001308774     1  0.98106120E+10
     -359.7519846208      382.1402773680     1  0.96516252E+10
     -359.7519518040      382.4455406299     1  0.92757345E+10
     -359.7519496845      382.6093183542     1  0.94810754E+10
     -359.7519338123      381.4268337946     1  0.90060007E+10
     -359.7519325646      381.6590756928     1  0.95170983E+10
     -359.7519257806      382.3142030295     1  0.95573659E+10
     -359.7519227058      378.4926505337     1  0.91730783E+10
     -359.7519149674      379.8396350775     1  0.10024034E+11
     -359.7519058709      381.2945499912     1  0.95093608E+10
     -359.7518976234      383.2260691479     1  0.94936137E+10
     -359.7518918266      379.7431740932     1  0.10099269E+11
     -359.7518890147      373.9282990070     1  0.10068796E+11
     -359.7518877901      380.3856114911     1  0.94420822E+10
     -359.7518841228      375.5932218531     1  0.10217825E+11
     -359.7518702407      381.7981478651     1  0.93584834E+10
     -359.7518147479      381.9252070194     1  0.99398866E+10
     -359.7518043827      381.2096425701     1  0.99993191E+10
     -359.7517406523      376.3530832451     1  0.94530160E+10
     -359.7517166550      381.3385325073     1  0.94248480E+10
     -359.7517144375      377.5062771508     1  0.93689693E+10
     -359.7516936957      376.3726754136     1  0.94084833E+10
     -359.7516884118      381.4532322135     1  0.94441244E+10
     -359.7516716725      382.4840706101     1  0.95829922E+10
     -359.7516694272      380.9026693882     1  0.92524290E+10
     -359.7516402422      377.6849518697     1  0.91226003E+10
     -359.7516133901      381.5389565993     1  0.94627969E+10
     -359.7516114429      382.1435392056     1  0.10196804E+11
     -359.7515820858      382.3458837823     1  0.96601010E+10
     -359.7515255370      378.5789688456     1  0.94834575E+10
     -359.7514999656      381.6846592026     1  0.10830288E+11
     -359.7514941041      382.1978343458     1  0.95313652E+10
     -359.7514921396      381.9439391787     1  0.93656935E+10
     -359.7514437329      381.3223273340     1  0.93290208E+10
     -359.7514389777      381.5513533518     1  0.96269037E+10
     -359.7514351088      381.9158655285     1  0.94943701E+10
     -359.7514109554      381.7698996831     1  0.94483458E+10
     -359.7513722974      381.4061547514     1  0.93702528E+10
     -359.7513626629      382.3314024390     1  0.99329390E+10
     -359.7513319683      380.5553067374     1  0.99608881E+10
     -359.7513280586      381.7703064183     1  0.93929835E+10
     -359.7512930190      382.8900889623     1  0.95347747E+10
     -359.7512639423      380.8361453624     1  0.92743253E+10
     -359.7512347474      382.6797111895     1  0.93750067E+10
     -359.7512225418      382.1305186915     1  0.95787187E+10
     -359.7512200737      378.5172080330     1  0.96798917E+10
     -359.7512095304      376.1152383946     1  0.91897181E+10
     -359.7511918264      382.3631309959     1  0.99021418E+10
     -359.7511897020      381.4853351741     1  0.93154696E+10
     -359.7511555817      381.6972953563     1  0.92115640E+10
     -359.7511494038      382.1887838850     1  0.93526840E+10
     -359.7511297092      377.1028120006     1  0.96214519E+10
     -359.7511227340      381.6034560501     1  0.94318098E+10
     -359.7511215669      379.3768511840     1  0.93627923E+10
     -359.7511037530      382.7803776146     1  0.97460500E+10
     -359.7511022015      382.6468177723     1  0.94206427E+10
     -359.7510962948      380.4070145847     1  0.93854957E+10
     -359.7510662424      382.1384673612     1  0.94835736E+10
     -359.7510627837      380.4641677421     1  0.92218691E+10
     -359.7510524659      382.5584182058     1  0.96962587E+10
     -359.7510510046      382.7544563392     1  0.92062124E+10
     -359.7510356093      382.3275250012     1  0.96529907E+10
     -359.7509587301      381.1638949203     1  0.99359168E+10
     -359.7509465330      381.8480670086     1  0.94998170E+10
     -359.7509369845      380.3972585760     1  0.93647681E+10
     -359.7509193475      382.0842456107     1  0.97861581E+10
     -359.7508854250      380.8422139848     1  0.91593699E+10
     -359.7508727799      380.7698142919     1  0.95836188E+10
     -359.7508516380      381.7392627031     1  0.94924323E+10
     -359.7508499029      382.4069291265     1  0.93082366E+10
     -359.7508459849      381.6149907133     1  0.94677025E+10
     -359.7508427175      381.1867852282     1  0.94909483E+10
     -359.7508408704      381.8951323827     1  0.94201751E+10
     -359.7507974813      381.6385030378     1  0.89975570E+10
     -359.7507944269      381.5833966381     1  0.93426489E+10
     -359.7507714871      376.2173136123     1  0.97661016E+10
     -359.7507542444      381.9039794348     1  0.94341463E+10
     -359.7507493412      381.9696858528     1  0.95264582E+10
     -359.7507474770      382.4001377131     1  0.93846197E+10
     -359.7507320190      377.7785213611     1  0.93760565E+10
     -359.7507070161      381.8773328818     1  0.95011275E+10
     -359.7506893798      381.3015324862     1  0.92680968E+10
     -359.7506696708      381.3680710186     1  0.90185033E+10
     -359.7506392680      382.7435286077     1  0.94569889E+10
     -359.7506002276      371.6119400153     1  0.95848251E+10
     -359.7505776982      381.7922576437     1  0.97727614E+10
     -359.7505465737      382.4146659868     1  0.10000501E+11
     -359.7505384087      381.3891160095     1  0.94392513E+10
     -359.7505170862      380.1712871653     1  0.10124821E+11
     -359.7505148954      382.4065446121     1  0.93991514E+10
     -359.7505134467      380.8903974345     1  0.91084065E+10
     -359.7505095786      373.5682776634     1  0.96024201E+10
     -359.7504904001      380.9793928364     1  0.92077069E+10
     -359.7504881574      382.7549843314     1  0.97205887E+10
     -359.7504693532      381.5642937994     1  0.99859663E+10
     -359.7504492170      377.9491704512     1  0.98235641E+10
     -359.7504430333      377.9327435444     1  0.95429671E+10
     -359.7504137435      375.3997215660     1  0.94999523E+10
     -359.7503592793      381.2818045110     1  0.93078862E+10
     -359.7503498196      383.0935748311     1  0.94406173E+10
     -359.7503287524      382.1544322825     1  0.94898605E+10
     -359.7503242929      381.7074148495     1  0.10917259E+11
     -359.7502953352      378.6286484296     1  0.91862575E+10
     -359.7502896592      381.9387680561     1  0.92473830E+10
     -359.7502865084      378.5925625561     1  0.97361727E+10
     -359.7502828632      381.6532173152     1  0.95064909E+10
     -359.7502750422      381.5649042704     1  0.93104047E+10
     -359.7502560442      381.3036383410     1  0.94780604E+10
     -359.7502505039      380.8962790260     1  0.91083198E+10
     -359.7502413774      381.1604881998     1  0.90095212E+10
     -359.7502126680      381.2413138619     1  0.98723692E+10
     -359.7502057699      380.0885611136     1  0.97860353E+10
     -359.7501939948      382.2085106137     1  0.95708962E+10
     -359.7501496641      377.3955252820     1  0.95454290E+10
     -359.7501424958      378.7564591536     1  0.10020158E+11
     -359.7501390678      375.4130327351     1  0.93881675E+10
     -359.7501367975      382.5494476829     1  0.94870625E+10
     -359.7501321281      382.6726845406     1  0.94932389E+10
     -359.7500957336      380.9170489598     1  0.91088647E+10
     -359.7500585307      382.1129616798     1  0.97269964E+10
     -359.7500440478      381.1388484560     1  0.95065526E+10
     -359.7500278273      375.5824302539     1  0.10258257E+11
     -359.7500153048      382.1251262140     1  0.93755714E+10
     -359.7500006985      381.0099720599     2  0.93893678E+10
     -359.7499907314      378.8748244069     1  0.97309417E+10
     -359.7499865125      381.6486185083     1  0.93944805E+10
     -359.7499655816      382.5800403065     1  0.95204783E+10
     -359.7499589356      381.7290495080     1  0.92761256E+10
     -359.7499388414      381.2207863951     1  0.95840507E+10
     -359.7499244568      383.2282714086     1  0.10122468E+11
     -359.7499046819      381.3272966230     1  0.93077522E+10
     -359.7498654204      382.3438646137     1  0.99454367E+10
     -359.7498632906      382.6417440040     1  0.97449585E+10
     -359.7498559166      381.7676317278     1  0.97799065E+10
     -359.7498422785      382.6495356390     1  0.97942333E+10
     -359.7498195449      381.8663081791     1  0.95439739E+10
     -359.7498131790      382.6251615932     1  0.97425875E+10
     -359.7498105928      381.3568947005     1  0.92543727E+10
     -359.7497892889      382.5082618803     1  0.94241439E+10
     -359.7497542391      381.8634079664     1  0.95171036E+10
     -359.7497443441      381.4179274761     1  0.95865880E+10
     -359.7497379856      381.4438563075     1  0.97044415E+10
     -359.7497364379      380.4229391532     1  0.93768307E+10
     -359.7496901143      380.7760589233     1  0.92994147E+10
     -359.7496671143      382.0857458989     1  0.97066548E+10
     -359.7496648574      382.0278016442     1  0.89558096E+10
     -359.7496209788      375.7307318111     1  0.98555096E+10
     -359.7495856586      381.7771057532     1  0.10333825E+11
     -359.7495813278      380.6194489538     1  0.93177542E+10
     -359.7495526608      377.7837451909     1  0.97101282E+10
     -359.7495271386      382.1186694623     1  0.96611538E+10
     -359.7495242149      375.9996627850     1  0.95186200E+10
     -359.7495196182      381.2004262432     1  0.93609079E+10
     -359.7495148943      379.5266727078     1  0.10006576E+11
     -359.7495007035      381.5160401726     1  0.96502843E+10
     -359.7494952849      381.1691960489     1  0.92433283E+10
     -359.7494758516      381.2332815314     1  0.95685874E+10
     -359.7494616057      382.2437897870     1  0.99314817E+10
     -359.7494151056      381.3935715793     1  0.95909206E+10
     -359.7494020674      381.4528612575     1  0.93646696E+10
     -359.7493850783      381.3989303294     1  0.92323394E+10
     -359.7493809160      380.1763200322     1  0.95352499E+10
     -359.7493672143      381.8027199639     1  0.97198470E+10
     -359.7493648622      382.2739379146     1  0.95241292E+10
     -359.7493502969      380.0640210072     1  0.91469730E+10
     -359.7493376399      382.3212351932     1  0.98821919E+10
     -359.7493325192      381.6358632304     1  0.92840249E+10
     -359.7492982104      381.3983336056     1  0.93667995E+10
     -359.7492287864      381.9679540581     1  0.94507606E+10
     -359.7491857231      378.8205753453     1  0.96569879E+10
     -359.7491670752      381.3259275798     1  0.96763214E+10
     -359.7491381516      382.1973759128     1  0.90720406E+10
     -359.7491363054      381.2415809934     1  0.91902690E+10
     -359.7490824948      377.7016141115     1  0.93579701E+10
     -359.7490746901      381.1498503441     1  0.92477716E+10
     -359.7490631288      381.8317878061     1  0.94691003E+10
     -359.7490569689      381.4319464619     1  0.91805674E+10
     -359.7490344126      381.8042974707     1  0.93108623E+10
     -359.7490235933      374.5649078108     1  0.89704526E+10
     -359.7490140847      381.2938980903     1  0.94676590E+10
     -359.7489934562      381.6899763663     1  0.93186594E+10
     -359.7489863602      381.9942493681     1  0.92715117E+10
     -359.7489812077      375.7829994955     1  0.96011275E+10
     -359.7489722440      378.3698356066     1  0.98347532E+10
     -359.7489709522      381.3402637564     1  0.92944376E+10
     -359.7489665835      380.4297480978     1  0.93753956E+10
     -359.7489595335      382.3042278169     1  0.97576331E+10
     -359.7489321044      382.2956686247     1  0.96739782E+10
     -359.7489286886      382.5082004276     1  0.94851293E+10
     -359.7489268494      382.6522197923     1  0.92110150E+10
     -359.7489252155      380.8445454701     1  0.95246172E+10
     -359.7489183483      378.9575295606     1  0.10837357E+11
     -359.7489146067      379.0375678153     1  0.94662923E+10
     -359.7489130614      381.6092621197     1  0.99707381E+10
     -359.7488877584      381.7933963137     2  0.93675850E+10
     -359.7488805028      382.5666207174     1  0.91665227E+10
     -359.7488758436      382.4305925889     1  0.91385729E+10
     -359.7488273563      378.5574826486     1  0.92920843E+10
     -359.7488245526      374.3821243345     1  0.91471833E+10
     -359.7487968868      381.3911521353     1  0.94369543E+10
     -359.7487826225      381.6958023070     1  0.96427440E+10
     -359.7487720611      381.0138771770     1  0.93559764E+10
     -359.7487555386      381.0061702866     1  0.93467853E+10
     -359.7487494838      381.1941025867     1  0.92721498E+10
     -359.7487474220      381.7131917297     1  0.96250624E+10
     -359.7487289854      381.6245357338     1  0.99201914E+10
     -359.7487254650      376.3334513225     1  0.94270172E+10
     -359.7487228089      382.6107914424     1  0.97228140E+10
     -359.7487090956      376.1018959532     1  0.90994525E+10
     -359.7486698928      381.4984736189     1  0.96090254E+10
     -359.7486328126      382.2362815658     1  0.95025605E+10
     -359.7486280645      382.4118201121     1  0.95806676E+10
     -359.7486079546      382.3226705931     1  0.93097047E+10
     -359.7485931428      381.6032355392     1  0.96367082E+10
     -359.7485462011      381.6728157113     1  0.96870627E+10
     -359.7485193682      381.7998876209     1  0.94110923E+10
     -359.7484937844      382.2261113137     1  0.98337427E+10
     -359.7484761946      376.3674635292     1  0.91473334E+10
     -359.7484654314      381.8344091104     1  0.95303828E+10
     -359.7484457541      381.6302268604     1  0.93921087E+10
     -359.7484401549      382.0870047451     1  0.90578405E+10
     -359.7484275284      382.0966786160     1  0.93379306E+10
     -359.7483847349      380.7346612317     1  0.93308997E+10
     -359.7483833267      375.6455871029     1  0.95124886E+10
     -359.7483813952      382.1805996792     1  0.92631824E+10
     -359.7483631137      373.8440250713     1  0.94784367E+10
     -359.7483107367      378.7200721175     1  0.95525202E+10
     -359.7482759422      382.3511499895     1  0.95688819E+10
     -359.7482703126      381.5426340272     1  0.90136904E+10
     -359.7482566181      382.4482941864     1  0.98895963E+10
     -359.7482439611      381.8934561305     1  0.94746012E+10
     -359.7481885874      381.7012194302     1  0.96422171E+10
     -359.7481808326      377.2855377719     1  0.95847283E+10
     -359.7481767944      381.6129011210     1  0.95450901E+10
     -359.7481660573      380.4680318688     1  0.97546365E+10
     -359.7481618565      382.4653350298     1  0.98728940E+10
     -359.7481542253      381.9368991987     1  0.99111652E+10
     -359.7481223131      381.7129356929     1  0.96039237E+10
     -359.7480443982      381.4647172566     1  0.11255877E+11
     -359.7480318760      381.9308963385     1  0.95738641E+10
     -359.7480098697      381.6191277718     1  0.95447904E+10
     -359.7480048041      381.7769422132     1  0.92193899E+10
     -359.7480007697      381.5294811426     1  0.92894279E+10
     -359.7479893473      381.7291855836     1  0.94895493E+10
     -359.7479634492      380.6875408523     1  0.94330775E+10
     -359.7479600457      382.1394719493     1  0.91490786E+10
     -359.7479538968      373.8358751568     1  0.97356551E+10
     -359.7479127548      382.5850986849     1  0.96386434E+10
     -359.7478869375      381.1930479862     1  0.92528933E+10
     -359.7478599059      381.1831515799     1  0.93963530E+10
     -359.7478341735      381.9235112609     1  0.97145236E+10
     -359.7478238709      381.6905568578     1  0.93122995E+10
     -359.7478121023      380.8495044810     1  0.10146674E+11
     -359.7477961434      381.1871484662     1  0.91978892E+10
     -359.7477951284      377.8837051108     1  0.97875032E+10
     -359.7477837926      376.5187789781     1  0.93092078E+10
     -359.7477391839      380.8973065649     1  0.94336578E+10
     -359.7477237500      381.6463584121     1  0.90506246E+10
     -359.7477205656      381.6119178132     1  0.92838520E+10
     -359.7476998386      378.0063617541     1  0.91519137E+10
     -359.7476966479      381.1324748489     1  0.95177701E+10
     -359.7476884388      381.0028204403     1  0.95854117E+10
     -359.7476708867      375.3145836996     1  0.94894141E+10
     -359.7476543643      381.6121653461     1  0.95479910E+10
     -359.7476473799      382.2424067144     1  0.98931750E+10
     -359.7476399551      380.5657991069     1  0.94158266E+10
     -359.7476306256      382.2497866351     1  0.95051510E+10
     -359.7476171100      382.2994308113     1  0.93346797E+10
     -359.7476082749      381.1300537541     1  0.93131005E+10
     -359.7476018919      382.2039095798     1  0.93209623E+10
     -359.7475962439      380.6971672748     1  0.94060056E+10
     -359.7475927108      382.0536055045     1  0.95565417E+10
     -359.7475899534      381.8490595207     1  0.10146717E+11
     -359.7475740266      381.8580186333     1  0.95631689E+10
     -359.7475538574      382.1542214416     1  0.10003384E+11
     -359.7475500687      382.6854555072     1  0.95574092E+10
     -359.7475191408      380.8199049568     1  0.91191735E+10
     -359.7475016312      378.9394281989     1  0.10156605E+11
     -359.7474919545      381.7069980503     1  0.98722816E+10
     -359.7474615289      382.1533530704     1  0.95315730E+10
     -359.7474448673      380.6384824204     1  0.98221962E+10
     -359.7474356036      380.6881055956     1  0.93476306E+10
     -359.7474331534      381.8590359809     1  0.92388888E+10
     -359.7474169051      382.2996695562     1  0.92971259E+10
     -359.7473979738      381.2868177150     1  0.95573548E+10
     -359.7473771768      382.2659803585     1  0.99057010E+10
     -359.7473576211      382.2737842287     1  0.96501199E+10
     -359.7473050063      380.8045577976     1  0.94029233E+10
     -359.7472850131      382.0378623173     1  0.95775459E+10
     -359.7472799257      382.4633235824     1  0.96826805E+10
     -359.7472651028      382.7852022903     1  0.96740298E+10
     -359.7472585553      381.6447800403     1  0.94660777E+10
     -359.7472556747      381.7384602441     1  0.95250748E+10
     -359.7472298353      375.5425445182     1  0.94363757E+10
     -359.7472149295      381.4070451052     1  0.92384874E+10
     -359.7472088049      381.2179563225     1  0.94121962E+10
     -359.7472067246      379.0264342201     1  0.94449767E+10
     -359.7471964648      381.2020181761     1  0.10840001E+11
     -359.7471828169      378.4928732500     1  0.10611678E+11
     -359.7471771159      381.9259057979     1  0.99039266E+10
     -359.7471674848      378.3005507999     1  0.91520819E+10
     -359.7471635767      380.0606630918     1  0.98172057E+10
     -359.7471600681      382.6067284551     1  0.93700689E+10
     -359.7471561989      381.7874532242     1  0.94141084E+10
     -359.7471149029      381.7928377124     1  0.10375994E+11
     -359.7470972709      377.4744285144     1  0.94408308E+10
     -359.7470934367      381.4993834009     1  0.94469946E+10
     -359.7470677207      382.9335659872     1  0.96843514E+10
     -359.7470654662      379.4327117379     1  0.94748687E+10
     -359.7470032723      376.5503308316     1  0.94035062E+10
     -359.7469951737      373.7554882957     1  0.91139147E+10
     -359.7469934650      376.4137522988     1  0.97845455E+10
     -359.7469807563      382.2666234099     1  0.95299121E+10
     -359.7469746414      378.1703806892     1  0.98871907E+10
     -359.7469420207      383.2918475829     1  0.94223861E+10
     -359.7469392090      379.8218220142     1  0.96596728E+10
     -359.7469377843      381.5361247975     1  0.90085853E+10
     -359.7469189190      381.5997805783     1  0.94276354E+10
     -359.7469081688      382.0865728160     1  0.96237629E+10
     -359.7469057689      381.6625513535     1  0.94625193E+10
     -359.7469009583      381.3923506692     1  0.90218271E+10
     -359.7468970969      378.8963464513     1  0.10852247E+11
     -359.7468916316      381.6841946425     1  0.94674648E+10
     -359.7468487250      382.1362118287     1  0.90536545E+10
     -359.7468250213      381.9120258368     1  0.96399732E+10
     -359.7467927747      382.2898530564     1  0.98058818E+10
     -359.7467699219      380.1300769830     1  0.92053047E+10
     -359.7467649157      377.3530527373     1  0.96005665E+10
     -359.7467449625      381.8983566857     1  0.96639020E+10
     -359.7467242807      382.5570379792     1  0.93651545E+10
     -359.7467143699      381.5835159880     1  0.10759573E+11
     -359.7467090302      382.1027959738     1  0.90583005E+10
     -359.7466978527      374.1354640184     1  0.95833833E+10
     -359.7466915299      381.9456462874     1  0.98469720E+10
     -359.7466728281      378.7960079244     1  0.10758798E+11
     -359.7466416104      381.9319652441     1  0.98959992E+10
     -359.7465816936      381.9539391470     1  0.94814450E+10
     -359.7465802572      381.6162178160     1  0.89964054E+10
     -359.7465359215      382.4108942394     1  0.95022350E+10
     -359.7465199995      378.1427716415     1  0.91516269E+10
     -359.7464776043      382.2314453023     1  0.94357158E+10
     -359.7464565441      382.5494221034     1  0.92896078E+10
     -359.7464238130      381.9880823389     1  0.96130138E+10
     -359.7464109862      377.3385622903     1  0.95422512E+10
     -359.7464006766      382.8420205640     1  0.94740159E+10
     -359.7463823100      377.1518545492     1  0.94213126E+10
     -359.7463738072      382.2996384371     1  0.96698157E+10
     -359.7463572369      378.9073453720     1  0.94964192E+10
     -359.7463123709      381.8752625937     1  0.90850565E+10
     -359.7463079804      375.9589612533     1  0.90790402E+10
     -359.7463066273      381.1939263231     1  0.92464671E+10
     -359.7462976450      382.3976176074     1  0.10036450E+11
     -359.7462621447      382.1183733940     1  0.99212935E+10
     -359.7461815292      382.6775871887     1  0.94375057E+10
     -359.7461786404      382.2650414889     1  0.94753062E+10
     -359.7461706323      381.8085457251     1  0.93172700E+10
     -359.7461536533      381.8485250865     1  0.93635125E+10
     -359.7461313274      381.9832594541     1  0.93537888E+10
     -359.7461161684      377.1601722775     1  0.97775555E+10
     -359.7461135782      381.1544477466     1  0.93386241E+10
     -359.7460550705      381.7201976853     1  0.95587007E+10
     -359.7460190199      382.6502257564     1  0.92832115E+10
     -359.7460161461      375.6951467061     1  0.98235936E+10
     -359.7460047874      376.9436158310     1  0.97174638E+10
     -359.7459795595      379.7208373922     1  0.94880367E+10
     -359.7459744368      381.6655769428     1  0.90223238E+10
     -359.7459658994      382.5500563282     1  0.98119185E+10
     -359.7459615450      381.2459458871     1  0.10473655E+11
     -359.7459490545      381.2046069270     1  0.94565845E+10
     -359.7459168078      381.0306646340     1  0.10160114E+11
     -359.7458995111      381.0601296799     1  0.94374949E+10
     -359.7458640843      382.2420919692     1  0.95307007E+10
     -359.7458491364      382.3792237645     1  0.92209448E+10
     -359.7458056047      382.0015886924     1  0.98635008E+10
     -359.7457958007      382.0227426907     1  0.94229483E+10
     -359.7457946542      381.9727911993     1  0.96325868E+10
     -359.7457689367      382.6489914691     1  0.92833788E+10
     -359.7457623418      378.5084033568     1  0.93679572E+10
     -359.7457532789      381.5628629546     1  0.95140986E+10
     -359.7457322666      382.7189599702     1  0.98255973E+10
     -359.7457108731      381.9558511666     1  0.92680169E+10
     -359.7456920423      381.5712721894     1  0.93581513E+10
     -359.7456382989      380.5981540975     1  0.95057330E+10
     -359.7455847931      381.1688583887     1  0.97179811E+10
     -359.7455512400      376.6375894527     1  0.10321160E+11
     -359.7455280876      380.8316796823     1  0.92187005E+10
     -359.7455103648      374.7370679822     1  0.10066068E+11
     -359.7455025190      381.7163431794     1  0.89727309E+10
     -359.7454811579      378.3157940822     1  0.94368842E+10
     -359.7454767100      381.1739394177     1  0.92733463E+10
     -359.7454631381      378.4878350601     1  0.92218224E+10
     -359.7454352189      381.5994166542     1  0.98675465E+10
     -359.7454139801      374.6694770804     1  0.92734160E+10
     -359.7454072743      381.7357456507     1  0.93052319E+10
     -359.7454032685      382.0388437242     1  0.98803991E+10
     -359.7453926101      374.4946434841     1  0.97714482E+10
     -359.7453830652      382.0363851540     1  0.93448863E+10
     -359.7453799367      375.9589097000     1  0.93362540E+10
     -359.7453654000      376.0641759385     1  0.90779252E+10
     -359.7453501655      382.5948643547     1  0.98012054E+10
     -359.7453429821      381.1865870033     1  0.10742204E+11
     -359.7453365561      382.1447260755     1  0.90960864E+10
     -359.7452830359      382.0960469507     1  0.99412095E+10
     -359.7452027629      381.8909545458     1  0.96625601E+10
     -359.7451866403      381.7117542004     1  0.10731243E+11
     -359.7451525923      381.3254254090     1  0.98583520E+10
     -359.7451451310      381.4738838612     1  0.95152266E+10
     -359.7451375444      381.7890818580     1  0.95927423E+10
     -359.7451193367      381.2224853601     1  0.92263656E+10
     -359.7450651384      381.6298810372     1  0.93694665E+10
     -359.7450406408      381.5609332638     1  0.10935089E+11
     -359.7450201488      381.2077482236     1  0.99170234E+10
     -359.7450150414      381.3468387351     1  0.95938937E+10
     -359.7450115189      382.1499277835     1  0.98877807E+10
     -359.7449815820      382.2751078889     1  0.95433013E+10
     -359.7449676147      380.6695875045     1  0.93667011E+10
     -359.7449618992      380.9019442696     1  0.93101760E+10
     -359.7449572496      381.6768678872     1  0.94856109E+10
     -359.7449361093      381.4429420988     1  0.93317637E+10
     -359.7449218357      382.3398890424     1  0.95988471E+10
     -359.7449140784      382.6682275413     1  0.97069768E+10
     -359.7449042183      380.9745096859     1  0.89761705E+10
     -359.7449012819      381.5910225077     1  0.93058341E+10
     -359.7448887822      382.2478870539     1  0.95235198E+10
     -359.7448829686      381.9664520579     1  0.94630099E+10
     -359.7448764427      373.4744697737     1  0.97418365E+10
     -359.7448699653      381.4678009372     1  0.92331828E+10
     -359.7448132670      382.4833960092     1  0.96033945E+10
     -359.7447782202      381.8282351668     1  0.94115962E+10
     -359.7447753298      374.1270633999     1  0.94344752E+10
     -359.7447626730      382.1486680692     1  0.98822961E+10
     -359.7447543813      381.8548992467     1  0.98349730E+10
     -359.7447421745      381.0616942616     1  0.94369876E+10
     -359.7447348239      381.4794441199     1  0.96126554E+10
     -359.7447211984      382.1653111166     1  0.90924184E+10
     -359.7447176504      381.2067892682     1  0.96479907E+10
     -359.7446942142      376.9315980574     1  0.93219374E+10
     -359.7446813945      372.8419517932     1  0.92262232E+10
     -359.7446729634      375.8551146592     1  0.96903594E+10
     -359.7446459248      381.9677084416     1  0.93253789E+10
     -359.7446098707      378.7230752997     1  0.10773075E+11
     -359.7445909828      381.2303305034     1  0.90071213E+10
     -359.7445678609      374.5963592830     1  0.92202076E+10
     -359.7445509247      381.3949414854     1  0.95032495E+10
     -359.7445333999      381.4665431658     1  0.93642384E+10
     -359.7445262355      375.1704906726     1  0.94157361E+10
     -359.7445102728      378.9769079270     1  0.94574258E+10
     -359.7444695813      377.0693388980     1  0.94387807E+10
     -359.7444631539      380.9930922715     1  0.89771701E+10
     -359.7444608240      381.4760864918     1  0.95691493E+10
     -359.7444207540      378.7428111593     1  0.94807664E+10
     -359.7444059619      381.8974358883     1  0.89473462E+10
     -359.7443594076      380.6419769778     1  0.91495526E+10
     -359.7443439436      381.2330214841     1  0.10106136E+11
     -359.7443182742      376.3172438282     1  0.96067108E+10
     -359.7443037933      373.0679511014     1  0.98476687E+10
     -359.7442911871      382.0369351677     1  0.97496672E+10
     -359.7442482496      380.7813715435     1  0.92819380E+10
     -359.7442467369      381.5782329412     1  0.92869114E+10
     -359.7442290634      381.4537254705     1  0.96716903E+10
     -359.7442051766      381.3003272656     1  0.94004045E+10
     -359.7441838096      381.7910951792     1  0.96619210E+10
     -359.7441735956      382.2003499358     1  0.94903003E+10
     -359.7441545741      379.2981791254     1  0.90325121E+10
     -359.7441325945      379.9853059136     1  0.91773354E+10
     -359.7440837734      380.0545406093     1  0.98911797E+10
     -359.7440796554      381.8574866424     1  0.97129493E+10
     -359.7440754116      381.8749020964     1  0.94221614E+10
     -359.7440552942      380.7173901347     1  0.95474473E+10
     -359.7440374627      381.5589805840     1  0.91528324E+10
     -359.7440191902      375.9569760873     1  0.92921967E+10
     -359.7440067483      382.0499610566     1  0.94780225E+10
     -359.7439877478      381.3415779462     1  0.95177664E+10
     -359.7439466628      381.5734825021     1  0.92750158E+10
     -359.7439380720      373.7565442459     1  0.95040103E+10
     -359.7439367562      382.1056840816     1  0.98705033E+10
     -359.7439350774      378.0808824001     1  0.92225642E+10
     -359.7439260933      380.7081254048     1  0.93947453E+10
     -359.7438923466      382.1523497013     1  0.10017817E+11
     -359.7438635395      376.5895124447     1  0.95035544E+10
     -359.7438101730      381.7671834180     1  0.95023588E+10
     -359.7438025889      377.6168696496     1  0.96638455E+10
     -359.7437996663      381.4744520097     1  0.95584390E+10
     -359.7437869515      382.0415328144     1  0.92727296E+10
     -359.7437837676      377.2534442744     1  0.96887744E+10
     -359.7437742137      382.1736316107     1  0.95763887E+10
     -359.7437715200      381.6373411270     1  0.94556905E+10
     -359.7437699309      381.2241576665     1  0.97066953E+10
     -359.7437286509      376.4140723141     1  0.97547324E+10
     -359.7437124374      381.2596011671     1  0.92214997E+10
     -359.7436928233      382.4608567507     1  0.93826748E+10
     -359.7436803689      382.4724931537     1  0.93866125E+10
     -359.7436684443      381.6360523787     1  0.93062151E+10
     -359.7436665405      382.2162631698     1  0.96518485E+10
     -359.7436622526      382.0228798051     1  0.95112342E+10
     -359.7436588598      379.8724631873     1  0.97357805E+10
     -359.7436543364      381.4435226518     1  0.10259315E+11
     -359.7436214690      382.0910272971     1  0.93968146E+10
     -359.7436127113      374.8874777499     1  0.93456321E+10
     -359.7435843045      382.4845585986     1  0.10022180E+11
     -359.7435718492      381.7784154152     1  0.94939720E+10
     -359.7435663607      382.2130096097     1  0.95628592E+10
     -359.7435605613      382.5861300929     1  0.92898895E+10
     -359.7435552212      381.6640633018     1  0.92892633E+10
     -359.7435308270      375.2673825927     1  0.91725038E+10
     -359.7435201410      379.4587304605     1  0.98579634E+10
     -359.7435022914      382.1472402047     1  0.94918251E+10
     -359.7435002497      381.6047243637     1  0.95550994E+10
     -359.7434988487      379.4630378142     1  0.97802470E+10
     -359.7434925197      376.2447618610     1  0.94050343E+10
     -359.7434865892      379.3719689461     1  0.95628753E+10
     -359.7434808096      382.3742011478     1  0.92147648E+10
     -359.7434774311      381.3734078726     1  0.93473865E+10
     -359.7434731489      381.8655242229     1  0.93089933E+10
     -359.7434645308      381.4725564448     1  0.94992321E+10
     -359.7434148602      372.9455259421     1  0.91936977E+10
     -359.7433932097      380.3226460570     1  0.94944269E+10
     -359.7433825404      380.9192862170     1  0.94847324E+10
     -359.7433664212      381.3051252753     1  0.93396305E+10
     -359.7432857583      381.8989995195     1  0.99369714E+10
     -359.7432840070      382.2460964766     1  0.99245670E+10
     -359.7432811652      381.6571136098     1  0.98606855E+10
     -359.7432621129      381.7697027018     1  0.97785189E+10
     -359.7432525320      381.9587759555     1  0.95792045E+10
     -359.7432511913      381.8754885215     1  0.91883994E+10
     -359.7432292233      381.3897498607     1  0.94728449E+10
     -359.7432127239      382.2969848237     1  0.93399286E+10
     -359.7431840254      375.7288283515     1  0.91244898E+10
     -359.7431781201      381.5449535583     1  0.10210884E+11
     -359.7431661327      382.2624821840     1  0.93738610E+10
     -359.7431389613      380.6213426762     1  0.91519186E+10
     -359.7431115684      381.4113015417     1  0.95124891E+10
     -359.7430915280      382.0123122293     1  0.10240730E+11
     -359.7430803382      381.1400931441     1  0.97624950E+10
     -359.7430416270      381.6234062089     1  0.93567731E+10
     -359.7430262560      381.9752202476     1  0.94610137E+10
     -359.7430213676      381.4658838984     2  0.96101329E+10
     -359.7429974581      381.9088597114     1  0.10052533E+11
     -359.7429792687      373.1066608372     1  0.91745379E+10
     -359.7429599042      377.3546404761     1  0.96991512E+10
     -359.7429523427      375.9549446725     1  0.93036627E+10
     -359.7429261162      380.8466037028     1  0.92760620E+10
     -359.7428615505      381.4638147996     1  0.93560685E+10
     -359.7428346416      382.0864392257     1  0.90435250E+10
     -359.7428160155      381.8135630194     1  0.94162417E+10
     -359.7428019156      382.1055907833     1  0.97302182E+10
     -359.7427718528      381.8952575423     1  0.93776418E+10
     -359.7427332243      381.4173519525     1  0.95501302E+10
     -359.7427297738      382.5604968198     1  0.92849403E+10
     -359.7427095849      381.2251209559     1  0.10737942E+11
     -359.7427006884      382.1250371777     1  0.95468459E+10
     -359.7426990500      381.8900121270     1  0.96025861E+10
     -359.7426977912      381.7750358163     1  0.96934972E+10
     -359.7426924077      382.5884449359     1  0.96198090E+10
     -359.7426625627      381.2197047904     1  0.94013312E+10
     -359.7426487540      381.8712854495     1  0.90759546E+10
     -359.7426322259      380.9986224627     1  0.94454591E+10
     -359.7426204381      382.0786041946     1  0.97951714E+10
     -359.7425936386      374.9231478946     1  0.90146564E+10
     -359.7425924123      382.4985536864     1  0.97795510E+10
     -359.7425893208      382.6545644531     1  0.96913704E+10
     -359.7425700113      381.3773130165     1  0.95280090E+10
     -359.7425599020      380.5498362136     1  0.93978679E+10
     -359.7425368869      382.1395769933     1  0.96732931E+10
     -359.7425231893      381.8704088755     1  0.95141414E+10
     -359.7425139278      381.6300852307     1  0.94802139E+10
     -359.7424955628      381.6568935675     1  0.93141675E+10
     -359.7424881733      382.5871738918     1  0.10020215E+11
     -359.7424575726      382.4463582216     1  0.97444824E+10
     -359.7424461678      382.0113907547     1  0.10256581E+11
     -359.7423982530      370.3227431113     1  0.10051088E+11
     -359.7423912655      376.9207521191     1  0.95204337E+10
     -359.7423522901      376.7340051202     1  0.94894871E+10
     -359.7423452212      382.0789721289     1  0.95494118E+10
     -359.7423325354      381.7001515114     1  0.95507442E+10
     -359.7423270457      381.9828871669     1  0.92366278E+10
     -359.7422941942      381.4194562145     1  0.94571383E+10
     -359.7422823365      381.8063042749     1  0.94462007E+10
     -359.7422671391      381.9731578211     1  0.93127465E+10
     -359.7422256164      382.0129392196     1  0.97980621E+10
     -359.7422233348      381.8819361930     1  0.97232360E+10
     -359.7422192733      382.5579143952     1  0.92721927E+10
     -359.7422123042      379.0123164458     1  0.94408540E+10
     -359.7421985462      374.7605477267     1  0.90843902E+10
     -359.7421925536      377.4453808488     1  0.96563419E+10
     -359.7421842033      382.4186918221     1  0.97670899E+10
     -359.7421683663      381.8950919213     1  0.99257854E+10
     -359.7421509635      381.7670086450     1  0.10037546E+11
     -359.7421273364      381.4929556661     1  0.90164441E+10
     -359.7421165458      378.6873408476     1  0.99714384E+10
     -359.7421032032      376.8837075608     1  0.93231642E+10
     -359.7421010329      381.6511493536     1  0.95681401E+10
     -359.7420811612      383.2384705710     1  0.10017360E+11
     -359.7420607408      376.0199027317     1  0.90566173E+10
     -359.7420593228      381.8280832842     1  0.96798010E+10
     -359.7420534180      377.5355500291     1  0.96281127E+10
     -359.7420440695      382.1552732109     1  0.93687268E+10
     -359.7420331211      382.5655993345     1  0.97660685E+10
     -359.7420306345      381.8257587197     1  0.90810349E+10
     -359.7420228856      381.6479791017     2  0.95745948E+10
     -359.7420196550      382.4276835039     1  0.96796792E+10
     -359.7420016632      382.4385654210     1  0.96475440E+10
     -359.7419902365      382.6551038114     1  0.93165493E+10
     -359.7419886146      381.7536543169     1  0.97330184E+10
     -359.7419661244      382.4167831239     1  0.94330628E+10
     -359.7419536275      381.6208325634     1  0.94248644E+10
     -359.7419424082      382.3613197180     1  0.97593304E+10
     -359.7419207052      380.6455666243     1  0.10043537E+11
     -359.7419153389      381.6418204771     1  0.93200208E+10
     -359.7419081561      382.2950091309     1  0.95724371E+10
     -359.7418941450      381.0727017115     1  0.95587149E+10
     -359.7418835448      381.5710814976     1  0.94153628E+10
     -359.7418800829      382.0013223277     1  0.93140922E+10
     -359.7418643099      382.6246081111     1  0.91812981E+10
     -359.7418425906      382.0513098369     1  0.91814541E+10
     -359.7418414173      375.4069902462     1  0.89494006E+10
     -359.7418361290      381.6095018929     1  0.95467288E+10
     -359.7418305898      381.7551208047     1  0.93921995E+10
     -359.7418124948      381.2578683323     1  0.94477179E+10
     -359.7418104960      382.1164120169     1  0.93489117E+10
     -359.7417891581      381.5809595272     1  0.94883109E+10
     -359.7417803880      381.3356246995     1  0.94197318E+10
     -359.7417532530      382.0458889202     1  0.90633710E+10
     -359.7417358661      382.4570560922     1  0.94690870E+10
     -359.7417265236      381.5751982606     1  0.95173413E+10
     -359.7417167613      375.4242861576     1  0.97200796E+10
     -359.7417137560      377.0065808318     1  0.95520498E+10
     -359.7416966269      374.8679527850     1  0.96891330E+10
     -359.7416853079      381.6804370812     1  0.94522167E+10
     -359.7416788648      376.9585223117     1  0.94127550E+10
     -359.7416699409      382.1399856650     1  0.94981395E+10
     -359.7416666024      381.4871876041     1  0.92009364E+10
     -359.7416544130      381.3089949122     1  0.95999950E+10
     -359.7416251960      381.9572963511     1  0.93391975E+10
     -359.7416183159      376.3682427237     1  0.94123791E+10
     -359.7416055759      381.3848183962     1  0.97430744E+10
     -359.7416016951      382.5073130202     1  0.93474875E+10
     -359.7415898685      382.0183436697     1  0.95359692E+10
     -359.7415659131      375.9288122361     1  0.93381973E+10
     -359.7415569709      381.9009710888     1  0.93038782E+10
     -359.7415320388      381.0504529253     1  0.93968264E+10
     -359.7415254606      381.4071300413     1  0.95135180E+10
     -359.7414919352      381.4022146365     1  0.95503997E+10
     -359.7414366282      382.0432404641     1  0.95589713E+10
     -359.7413738377      381.7273332334     1  0.94238315E+10
     -359.7413711394      376.4966761566     1  0.97140293E+10
     -359.7413633182      380.8846996138     1  0.94637830E+10
     -359.7413516936      381.3422895697     1  0.96691065E+10
     -359.7413460511      382.2683001713     1  0.95762962E+10
     -359.7413421276      382.7090838643     1  0.96946533E+10
     -359.7413238772      381.5564099710     1  0.95077537E+10
     -359.7413181765      381.8306342178     1  0.92679777E+10
     -359.7412953974      382.6269223370     1  0.94276677E+10
     -359.7412782564      381.2773754535     1  0.94836123E+10
     -359.7412719515      382.1012436026     1  0.95978350E+10
[truncated: 1,058,716 more chars]
