# Supplementary material for: Structure, thermodynamics, and rearrangement mechanisms in gold clusters—insights from the energy landscapes framework
Source: Nanoscale. 2017 Dec 15;10(4):2004–16. doi: 10.1039/c7nr07123j (PMC5901115; doi:10.1039/c7nr07123j)
Supplement: Supplementary file 1 [file NR-010-C7NR07123J-s001.zip › minima/100_Au/min.data.fcc]

     -360.3424120036      386.0956262672     1  0.95571363E+10
     -360.3022607182      386.5574165161     2  0.95352782E+10
     -360.2956090605      386.0857985001     1  0.94159849E+10
     -360.2933997507      386.0772428647     1  0.94586549E+10
     -360.2082132886      385.4378398144     2  0.97387738E+10
     -360.2071997500      385.4752443051     2  0.97357657E+10
     -360.2066638058      385.5396378204     2  0.97163675E+10
     -360.1876662939      385.5597224069     1  0.96402540E+10
     -360.1872747139      385.5021708309     1  0.96647262E+10
     -360.1869048624      385.5602355857     1  0.96465867E+10
     -360.1866412785      385.5099443647     1  0.96530838E+10
     -360.1859776755      385.5121616175     1  0.96591929E+10
     -360.1821794507      385.5385132561     1  0.96738941E+10
     -360.1678232887      385.5244820317     2  0.95642244E+10
     -360.1671232565      385.4993280031     2  0.96078038E+10
     -360.1664118613      385.4942946629     2  0.96128113E+10
     -360.1659011807      385.5175417019     1  0.95883543E+10
     -360.1654605522      385.4978117908     2  0.95824673E+10
     -360.1640376997      385.5385085968     1  0.95925350E+10
     -360.1636317284      385.5829741721     2  0.95667613E+10
     -360.1612770746      385.8458394004     1  0.96018901E+10
     -360.1603059851      385.5531087474     1  0.96045060E+10
     -360.1572583937      385.6310325074     2  0.96206048E+10
     -360.1504981926      385.6034817280     2  0.94692742E+10
     -360.1211313055      385.6177963297     1  0.94922360E+10
     -360.1210869871      385.6277841951     1  0.94727611E+10
     -360.1185742229      385.6771893031     1  0.95002661E+10
     -360.1183915698      385.6902373323     1  0.94831355E+10
     -360.1181143421      385.6756968972     1  0.94975082E+10
     -360.1179036582      385.6862126835     1  0.94961002E+10
     -360.1175690058      385.6863885482     1  0.95017419E+10
     -360.1172795325      385.6712216402     1  0.95228060E+10
     -360.1162689076      385.6793998716     1  0.95201879E+10
     -360.1152758167      385.4410313567     1  0.94218649E+10
     -360.1139681400      385.6956324746     1  0.94990054E+10
     -360.1134741917      385.6584194166     1  0.94754671E+10
     -360.1110296058      385.6634383407     1  0.95173647E+10
     -360.1104423695      385.5055473004     2  0.94502419E+10
     -360.1100661933      385.4919961121     1  0.94734488E+10
     -360.1100305111      385.4987929974     2  0.94478328E+10
     -360.1091297274      385.4718990933     1  0.94683761E+10
     -360.1063516053      385.5004193304     2  0.94454785E+10
     -360.1062066495      385.4882810157     2  0.94444236E+10
     -360.1061659102      385.4939463572     2  0.94462093E+10
     -360.1048863972      385.4890377760     2  0.94485060E+10
     -360.1001873632      385.3678560967     1  0.94879299E+10
     -360.0971817554      385.6947777164     2  0.95374692E+10
     -360.0943217895      385.0856626003     1  0.97857696E+10
     -360.0939110506      385.1841662472     4  0.93976823E+10
     -360.0907003975      385.3637173926     1  0.96075771E+10
     -360.0891524551      385.1516795945     1  0.98365032E+10
     -360.0863006825      385.1232629810     1  0.96774087E+10
     -360.0800775276      384.8835625008     1  0.97852582E+10
     -360.0773856707      384.9797605265     1  0.97449018E+10
     -360.0746845262      385.1156097899     1  0.97409100E+10
     -360.0744278363      384.7812041539     2  0.96011084E+10
     -360.0739021322      385.0683977602     1  0.97230393E+10
     -360.0731741241      384.7604572498     1  0.96210352E+10
     -360.0730601593      385.0155671899     1  0.97431547E+10
     -360.0723097815      385.0951624193     1  0.97526702E+10
     -360.0701938121      384.7767261152     1  0.96477217E+10
     -360.0701345074      384.8113031502     1  0.97665456E+10
     -360.0700165597      384.7547433907     1  0.96376324E+10
     -360.0692343387      385.4844801795     1  0.98177020E+10
     -360.0691589781      384.9643352053     1  0.97022122E+10
     -360.0688799793      385.1387904031     1  0.98262122E+10
     -360.0684619985      384.7993093204     1  0.96666629E+10
     -360.0683951529      384.8805352941     1  0.97487515E+10
     -360.0671054367      384.8803893658     1  0.97496241E+10
     -360.0667438058      384.7830325752     1  0.97548543E+10
     -360.0667276894      384.8168743343     1  0.96278538E+10
     -360.0657973536      384.8829669958     1  0.95923447E+10
     -360.0653782611      384.7327818757     2  0.96740608E+10
     -360.0643425548      384.7505652522     1  0.96108965E+10
     -360.0642492913      384.8673145713     1  0.96826488E+10
     -360.0640126471      384.8351141677     2  0.95981228E+10
     -360.0626939192      384.9023117318     1  0.95916648E+10
     -360.0620896151      384.9062279710     1  0.96204023E+10
     -360.0611364163      384.9553560299     1  0.96529900E+10
     -360.0607185973      385.2399926708     1  0.96609822E+10
     -360.0595589301      384.8409278848     1  0.96295560E+10
     -360.0586816142      384.8238885667     1  0.97275550E+10
     -360.0586405276      384.4842087439     2  0.95570595E+10
     -360.0575870959      384.7700194553     1  0.96114530E+10
     -360.0550481929      384.6677779024     1  0.96879039E+10
     -360.0517501376      385.1399003841     1  0.96917383E+10
     -360.0507971737      384.8646337808     1  0.96794034E+10
     -360.0503834282      384.8349753697     1  0.96982979E+10
     -360.0501022897      384.9857048336     2  0.95816755E+10
     -360.0492496388      384.8202080557     1  0.96882223E+10
     -360.0477420953      384.9686464599     1  0.96881877E+10
     -360.0476662451      385.0065159723     1  0.96408008E+10
     -360.0447635841      384.8210315388     2  0.96762603E+10
     -360.0424377579      385.0528373186     1  0.96106212E+10
     -360.0380979509      384.8968129395     1  0.96401263E+10
     -360.0346189824      385.1594206688     1  0.97068018E+10
     -360.0345300549      385.0114205734     1  0.96619367E+10
     -360.0338569509      385.0534436698     1  0.96163301E+10
     -360.0333593690      384.9811154513     1  0.96637788E+10
     -360.0327118001      385.1424353978     1  0.96521829E+10
     -360.0292618401      384.8568875075     1  0.95744641E+10
     -360.0287229521      384.8521634126     1  0.96267642E+10
     -360.0283359412      384.7557869465     1  0.95929849E+10
     -360.0276687680      384.8393671632     1  0.96054194E+10
     -360.0276613551      384.9076285348     1  0.96183447E+10
     -360.0271713775      384.9283667988     1  0.95974044E+10
     -360.0267826519      384.8503121377     1  0.96346856E+10
     -360.0263161966      384.8919245514     1  0.96458300E+10
     -360.0260011383      384.8772927444     1  0.96317121E+10
     -360.0258946888      384.8491843696     1  0.96184635E+10
     -360.0254833942      384.9072963523     1  0.96020970E+10
     -360.0254285983      384.8823220844     1  0.96000389E+10
     -360.0245878906      384.9742437163     1  0.96483138E+10
     -360.0238642477      384.9838165893     1  0.95729987E+10
     -360.0234613650      384.9171760395     1  0.96169135E+10
     -360.0230007766      384.9142244704     1  0.96002967E+10
     -360.0227122925      384.9316888323     1  0.95927611E+10
     -360.0226423569      384.9257603307     1  0.96048818E+10
     -360.0226244185      384.9047272573     1  0.96114139E+10
     -360.0223169690      384.9525966893     1  0.96102238E+10
     -360.0215886433      384.2889271476     4  0.10164656E+11
     -360.0207944142      384.9208835489     1  0.96031696E+10
     -360.0204032974      385.0095743592     1  0.95732890E+10
     -360.0200148938      384.8740687768     1  0.96249974E+10
     -360.0191445785      384.8922991584     1  0.96344727E+10
     -360.0190429282      385.0211649501     1  0.95910078E+10
     -360.0189113013      384.9889443546     1  0.95847353E+10
     -360.0183833899      384.7667355770     1  0.96534870E+10
     -360.0183091971      384.8118897409     1  0.96068044E+10
     -360.0166787232      385.2256405813     1  0.96057659E+10
     -360.0159691071      384.8564562576     1  0.96264961E+10
     -360.0148981633      384.9627821416     1  0.96066724E+10
     -360.0144704934      385.2495681386     1  0.96087250E+10
     -360.0142686384      384.9488718626     1  0.95603634E+10
     -360.0125480358      385.1791465746     1  0.96504976E+10
     -360.0124333595      385.2221912275     1  0.96358112E+10
     -360.0123043344      384.9370977643     1  0.95668970E+10
     -360.0121320335      384.9416544058     1  0.96118360E+10
     -360.0098708293      385.2000519956     1  0.96376105E+10
     -360.0096777028      385.2177112815     1  0.96523565E+10
     -360.0095780385      384.7962827682     1  0.95120463E+10
     -360.0091424960      384.6063225784     1  0.95708083E+10
     -360.0067574683      384.7858690488     1  0.95362780E+10
     -360.0066194866      384.7068267642     1  0.99390580E+10
     -360.0061603936      384.9775837714     1  0.96131031E+10
     -360.0055107218      384.7716856640     1  0.95224182E+10
     -360.0049586044      384.8136710739     1  0.95371137E+10
     -360.0046681210      384.8025676120     1  0.95330590E+10
     -360.0036386093      384.9805250667     1  0.95660312E+10
     -360.0034944422      384.9555247755     1  0.96181256E+10
     -360.0034024342      384.8657646870     1  0.95112761E+10
     -360.0033593426      384.7849788038     1  0.95711774E+10
     -360.0033159390      384.8330667804     1  0.95140843E+10
     -360.0029056228      384.7888412311     1  0.95737972E+10
     -360.0027223428      384.7827927384     1  0.95464208E+10
     -360.0018431224      384.8604659921     1  0.95550392E+10
     -360.0016345757      384.9685442607     1  0.95724198E+10
     -360.0015185105      384.8254494808     1  0.95880711E+10
     -360.0013377719      384.7855059283     1  0.95500732E+10
     -360.0010003257      384.8232236509     1  0.95564480E+10
     -360.0008031357      384.8988091896     1  0.95263588E+10
     -360.0006100170      384.8297834196     1  0.95461774E+10
     -360.0005751478      384.8247011659     1  0.95345651E+10
     -360.0004209924      384.8666280554     1  0.95277816E+10
     -360.0003590822      384.8112501500     1  0.95303872E+10
     -360.0003205025      384.8551900814     1  0.95311927E+10
     -360.0002143726      384.7801254546     1  0.95667119E+10
     -359.9996849596      384.8314583621     1  0.95405101E+10
     -359.9992675211      384.9288180840     1  0.95306941E+10
     -359.9988560892      384.8684010702     1  0.95152004E+10
     -359.9986219754      384.8991232038     1  0.95122782E+10
     -359.9984136190      384.8743960431     1  0.95692091E+10
     -359.9982645797      384.8756063383     1  0.95498552E+10
     -359.9974149028      384.9330488957     1  0.95088927E+10
     -359.9965969953      384.9226244846     1  0.95508295E+10
     -359.9961428135      384.8331250178     1  0.95649979E+10
     -359.9958840645      384.9552646164     1  0.95107686E+10
     -359.9957383650      384.8451043649     1  0.95508670E+10
     -359.9917658228      384.7957759552     1  0.95735184E+10
     -359.9897241890      384.7737229048     1  0.98109675E+10
     -359.9893172136      384.5067113938     1  0.98820371E+10
     -359.9806227973      384.3098749214     2  0.10015647E+11
     -359.9782935418      384.3731900883     1  0.99888214E+10
     -359.9778084912      384.3899574142     2  0.99616501E+10
     -359.9767227821      384.3893438210     1  0.99839947E+10
     -359.9753485595      384.4208402977     2  0.99609021E+10
     -359.9745712521      384.4020202156     2  0.10005132E+11
     -359.9728230761      384.8717998043     1  0.95808414E+10
     -359.9724787443      384.9468953982     2  0.95713588E+10
     -359.9722014355      384.9332922290     2  0.95730105E+10
     -359.9710670352      384.9258159963     1  0.95922780E+10
     -359.9709087280      384.9462026695     2  0.95663752E+10
     -359.9650053201      381.8849961872     1  0.96879363E+10
     -359.9499694577      384.4460132277     1  0.98508191E+10
     -359.9459271014      384.5507370311     1  0.96951621E+10
     -359.9449062767      384.6232226191     1  0.99103883E+10
     -359.9394298686      384.2896749542     1  0.98412596E+10
     -359.9372772646      384.2796299797     1  0.98405157E+10
     -359.9354189570      384.2568360157     1  0.98587281E+10
     -359.9331306638      384.2686085184     1  0.98768191E+10
     -359.9315267079      383.9712943805     1  0.98071829E+10
     -359.9265325655      383.6913539118     1  0.94706787E+10
     -359.9250775337      384.5265503040     1  0.97181388E+10
     -359.9248088942      384.4017186961     1  0.97227705E+10
     -359.9232615884      384.5647938058     1  0.96935274E+10
     -359.9222115570      384.5704159925     1  0.97098769E+10
     -359.9207738916      384.2356817201     1  0.97697188E+10
     -359.9205133712      384.5310241229     1  0.97119263E+10
     -359.9196528762      384.5028551126     2  0.92617984E+10
     -359.9170682968      384.2368237525     1  0.97806846E+10
     -359.9155282021      381.9779632441     1  0.97034443E+10
     -359.9152575369      384.3689497007     1  0.10161775E+11
     -359.9130046850      381.9615462984     1  0.97150488E+10
     -359.9103436935      383.8969040052     1  0.97413813E+10
     -359.9085181278      384.7666171629     1  0.98749063E+10
     -359.9047391964      384.0183419918     1  0.97963787E+10
     -359.8932854564      381.2567671094     1  0.95940123E+10
     -359.8928767643      384.2804305186     1  0.97107068E+10
     -359.8915902526      384.3012100460     1  0.97278493E+10
     -359.8914655950      384.3494563457     1  0.96841905E+10
     -359.8908841234      384.4206287953     1  0.98073798E+10
     -359.8889974068      384.5059328123     1  0.96992636E+10
     -359.8888545960      384.1944864916     1  0.96361612E+10
     -359.8882009742      384.3903496899     1  0.97036229E+10
     -359.8865193774      383.9541080517     1  0.97439856E+10
     -359.8863656830      383.9652543560     1  0.97401101E+10
     -359.8852286334      384.1994498898     1  0.96042066E+10
     -359.8848105101      384.2494752095     1  0.96005949E+10
     -359.8844280446      383.8573451335     1  0.96885539E+10
     -359.8822171378      383.9429537912     1  0.96849295E+10
     -359.8816067832      376.8908431769     1  0.95515472E+10
     -359.8815887615      383.9455751449     1  0.96902741E+10
     -359.8813847670      384.0104097532     1  0.95977583E+10
     -359.8811645386      384.0247453896     1  0.96131087E+10
     -359.8806128613      383.9877948989     1  0.96280420E+10
     -359.8795209410      383.9647455431     1  0.96311174E+10
     -359.8790898981      384.2374898772     1  0.96480780E+10
     -359.8790474042      384.2827468568     1  0.96284880E+10
     -359.8776435706      384.3055953892     1  0.96307694E+10
     -359.8743747519      383.9083261583     1  0.94855445E+10
     -359.8733168430      384.2106708114     1  0.96599181E+10
     -359.8731593326      384.2669784712     1  0.96502729E+10
     -359.8729571398      384.2613319465     1  0.96628294E+10
     -359.8720504415      384.3328027719     1  0.96532778E+10
     -359.8713193992      384.2995893118     1  0.96229265E+10
     -359.8707814765      384.3204472881     1  0.96240249E+10
     -359.8701521172      384.0341761578     1  0.96177740E+10
     -359.8692232678      384.3159336975     1  0.96958056E+10
     -359.8669750664      383.9555207452     1  0.95898271E+10
     -359.8646758948      384.3767158055     1  0.96158116E+10
     -359.8642793749      384.3719607580     1  0.96150783E+10
     -359.8637654140      383.9418176831     1  0.96702639E+10
     -359.8637578203      384.2839947400     1  0.96553694E+10
     -359.8637227492      383.9551573431     1  0.95363844E+10
     -359.8633195915      384.0307699049     1  0.95404388E+10
     -359.8626341502      383.9932830928     1  0.96792950E+10
     -359.8616679696      383.9718381328     1  0.96151652E+10
     -359.8616176143      383.9599480020     1  0.96104345E+10
     -359.8613062934      377.6344670403     1  0.95625757E+10
     -359.8601349686      384.0245984797     1  0.95510053E+10
     -359.8586314321      383.9666574213     1  0.96242747E+10
     -359.8577356255      384.2666895612     1  0.96525818E+10
     -359.8568726865      383.9779386562     1  0.95947190E+10
     -359.8567352169      383.7790625495     1  0.95102758E+10
     -359.8565283813      383.9624420818     1  0.96155573E+10
     -359.8537976775      383.6471190720     1  0.95511409E+10
     -359.8536613281      383.6422647453     1  0.95635105E+10
     -359.8529214602      383.7791748085     1  0.96095529E+10
     -359.8528505578      383.7819321920     1  0.96431983E+10
     -359.8514509301      383.6294030216     1  0.95727715E+10
     -359.8498862005      383.9776412413     1  0.95204409E+10
     -359.8487120295      383.8847412542     1  0.96180681E+10
     -359.8485185977      383.6540880780     1  0.96962903E+10
     -359.8432037194      384.0129745395     1  0.95837740E+10
     -359.8424717001      384.0099853854     1  0.96030282E+10
     -359.8420198201      384.4471451966     1  0.96896345E+10
     -359.8413935972      384.3383006847     1  0.96748009E+10
     -359.8409670519      383.3741418466     1  0.94821405E+10
     -359.8407997767      383.3558806495     1  0.96849316E+10
     -359.8407558750      383.9735506733     1  0.96054160E+10
     -359.8406003936      383.3318903763     1  0.95049495E+10
     -359.8402871963      383.9928763494     1  0.95250258E+10
     -359.8397378437      384.0523487320     1  0.94597547E+10
     -359.8392859816      384.0249326007     1  0.95040829E+10
     -359.8380628058      384.0499337578     1  0.94834617E+10
     -359.8379651896      383.8504502334     1  0.95218998E+10
     -359.8378488105      384.0458483976     1  0.94845478E+10
     -359.8378464367      383.3304748051     1  0.96932440E+10
     -359.8372154638      384.0375626872     1  0.95478692E+10
     -359.8353967202      383.3980345739     1  0.94390149E+10
     -359.8350922854      383.4081019217     1  0.94506525E+10
     -359.8347762775      383.6609209966     1  0.94894852E+10
     -359.8248000092      383.3129254115     1  0.96445714E+10
     -359.8105661671      383.6788862421     1  0.94082118E+10
     -359.8088040357      383.6706721887     1  0.94334663E+10
     -359.8058651001      379.3328756784     1  0.97601972E+10
     -359.8053156234      383.8106856103     1  0.94749612E+10
     -359.8025543060      383.7997772897     1  0.94845116E+10
     -359.8001592539      380.1028203772     1  0.96799665E+10
     -359.7956520881      382.6238041902     1  0.94534828E+10
     -359.7947930561      383.4866142511     1  0.93504298E+10
     -359.7943969976      379.8706488182     1  0.95025707E+10
     -359.7935324646      383.7357930507     1  0.97693220E+10
     -359.7927977853      379.6365920296     1  0.96531288E+10
     -359.7899619706      383.5336919441     1  0.93198185E+10
     -359.7899256104      383.9298067330     1  0.93091670E+10
     -359.7884778266      383.5321596056     1  0.93375232E+10
     -359.7857110814      383.4418442891     1  0.93960911E+10
     -359.7857010489      379.9230756067     1  0.96674652E+10
     -359.7802996589      384.0162704428     1  0.92549458E+10
     -359.7802707063      382.9003248324     1  0.96042616E+10
     -359.7795547452      383.7230126883     1  0.93367428E+10
     -359.7789294466      383.4583686834     1  0.93408915E+10
     -359.7787901565      384.0800457157     1  0.98537327E+10
     -359.7770983151      379.6044457753     1  0.96244900E+10
     -359.7756566132      376.1161566983     1  0.97642782E+10
     -359.7738987872      376.0234102804     1  0.97700281E+10
     -359.7732191740      383.3540798327     1  0.97592378E+10
     -359.7730457016      383.6864193205     1  0.98161530E+10
     -359.7707992380      383.3947379461     1  0.97794231E+10
     -359.7686434321      383.0214618986     1  0.96492685E+10
     -359.7659999342      383.4426944259     1  0.93254482E+10
     -359.7656500866      383.3641704318     1  0.96693850E+10
     -359.7650412907      383.3108575860     1  0.94071299E+10
     -359.7643370844      383.8295262133     1  0.94491518E+10
     -359.7616353804      383.6007845593     1  0.97017399E+10
     -359.7607944500      382.9498392627     1  0.93065824E+10
     -359.7604985006      382.9059630564     1  0.93807548E+10
     -359.7599072127      383.6277168063     1  0.92409267E+10
     -359.7597126986      382.9168903517     1  0.93700767E+10
     -359.7595953624      383.5861038747     1  0.93375852E+10
     -359.7595096299      383.2352462556     1  0.93455407E+10
     -359.7577821902      383.7639744852     1  0.92578119E+10
     -359.7577620361      383.7944721286     1  0.92572662E+10
     -359.7575956285      383.4125331564     1  0.94455013E+10
     -359.7572757175      383.5871004399     1  0.93907479E+10
     -359.7572336905      383.6370944516     1  0.92885148E+10
     -359.7571924087      383.0318494285     1  0.96050078E+10
     -359.7559867448      383.2745471997     1  0.97036641E+10
     -359.7552309846      383.7424424625     1  0.92562091E+10
     -359.7542464747      383.6072951410     1  0.92401480E+10
     -359.7540721179      383.5874233669     1  0.92539088E+10
     -359.7536135175      383.2204136833     1  0.96238056E+10
     -359.7521326229      383.2475116440     1  0.97637035E+10
     -359.7518386124      383.3469407440     1  0.92783281E+10
     -359.7514029047      383.4274368848     1  0.96646830E+10
     -359.7491249797      383.6256174060     1  0.94133161E+10
     -359.7467132891      383.8968510042     1  0.94779647E+10
     -359.7458950698      383.2908263509     1  0.96602112E+10
     -359.7453962917      383.6763182901     1  0.95242067E+10
     -359.7453079179      383.2728363090     1  0.92776873E+10
     -359.7448422016      383.2807600310     1  0.92885177E+10
     -359.7443236310      382.9647142072     1  0.92796558E+10
     -359.7425017897      383.5877404090     1  0.92287456E+10
     -359.7414412018      383.5682655685     1  0.92264810E+10
     -359.7407681717      382.8255777606     1  0.92773437E+10
     -359.7396141749      383.8269219264     1  0.96342052E+10
     -359.7385792452      383.8431660183     1  0.95480126E+10
     -359.7383607957      384.1058075544     1  0.95185358E+10
     -359.7383113730      383.8024925903     1  0.96590701E+10
     -359.7345196076      383.2610462617     1  0.92232500E+10
     -359.7316513615      383.7297960259     1  0.96646922E+10
     -359.7315768900      382.9202662132     1  0.95356883E+10
     -359.7298359235      383.2533692923     1  0.93179169E+10
     -359.7290426470      383.9299638511     1  0.95783703E+10
     -359.7275989613      383.7748973593     1  0.94515884E+10
     -359.7273221308      383.5759783317     1  0.92667717E+10
     -359.7262254978      383.6819411032     1  0.97711563E+10
     -359.7239036974      383.3941423460     1  0.95153513E+10
     -359.7238155335      379.1894762483     1  0.97042496E+10
     -359.7235734195      383.2913076930     1  0.95389498E+10
     -359.7219303144      383.7470584799     1  0.94716570E+10
     -359.7187770040      383.1450290307     1  0.95409002E+10
     -359.7184386770      383.2774364234     1  0.95636183E+10
     -359.7184071531      383.2762972567     1  0.95478915E+10
     -359.7180185909      383.4140788731     1  0.94492808E+10
     -359.7160304748      383.5280785124     1  0.95956217E+10
     -359.7140657800      383.6966777907     1  0.94418259E+10
     -359.7138811511      383.2697645399     1  0.96082272E+10
     -359.7134352464      383.0470172451     1  0.98217569E+10
     -359.7133445691      383.7313552263     1  0.94568689E+10
     -359.7130017105      382.9533339822     1  0.95860896E+10
     -359.7129938637      383.0419328254     1  0.98122056E+10
     -359.7129266449      383.7055817876     1  0.94248770E+10
     -359.7122380772      383.2262217225     1  0.95778734E+10
     -359.7104444419      383.7193733004     1  0.94922867E+10
     -359.7099648956      383.6926396726     1  0.94724291E+10
     -359.7088838823      383.7005793159     1  0.94450367E+10
     -359.7086846010      382.9809434330     1  0.94837572E+10
     -359.7066126659      383.8204783590     1  0.95466934E+10
     -359.7064593583      383.0135148582     1  0.96219552E+10
     -359.7055521825      382.6533007314     2  0.91885072E+10
     -359.7052673962      382.6082164130     1  0.10068380E+11
     -359.7043165939      383.7496280137     1  0.94600751E+10
     -359.7040755604      383.6582467433     1  0.96793439E+10
     -359.7037048384      383.7845425117     1  0.95355572E+10
     -359.7035282329      383.7757389143     1  0.97413443E+10
     -359.7031956793      383.7312136857     1  0.97523266E+10
     -359.7027516874      383.6481971964     1  0.94216522E+10
     -359.7025505810      382.4272874948     1  0.96945116E+10
     -359.7024444653      383.7789238049     1  0.95387962E+10
     -359.7019692927      380.7277155062     1  0.97095033E+10
     -359.7014468876      383.4834830385     1  0.93826017E+10
     -359.7014217555      383.6468049429     1  0.96271432E+10
     -359.6997157335      383.4195392079     1  0.94000825E+10
     -359.6995073546      382.9554818289     1  0.94915184E+10
     -359.6994110805      382.6576464118     1  0.10094568E+11
     -359.6993137160      383.1161371834     1  0.95705718E+10
     -359.6979625478      383.6725611588     1  0.94847417E+10
     -359.6974948878      383.4118264886     1  0.94031186E+10
     -359.6971329974      383.0424366378     1  0.94753630E+10
     -359.6959528458      383.0576326857     1  0.95047064E+10
     -359.6954245448      382.3538726030     1  0.99765334E+10
     -359.6953125857      383.0949099501     1  0.94730181E+10
     -359.6938834624      383.6213325263     1  0.93935452E+10
     -359.6933870489      383.3480410513     1  0.96014823E+10
     -359.6932777889      383.4377789507     1  0.95696890E+10
     -359.6927111122      382.9487085694     1  0.95027108E+10
     -359.6896147905      383.1641062376     1  0.95432897E+10
     -359.6892738623      383.1092765996     1  0.93350574E+10
     -359.6868097763      383.5493553832     1  0.94283765E+10
     -359.6859524794      383.8187744316     1  0.94108296E+10
     -359.6836529386      383.3225194961     1  0.94260011E+10
     -359.6830537217      383.2704884560     1  0.96092250E+10
     -359.6827220365      383.4821515784     1  0.94373304E+10
     -359.6815147277      383.3508905527     1  0.93953643E+10
     -359.6802797188      383.6148044998     1  0.95004864E+10
     -359.6798949073      379.4958376417     1  0.97532850E+10
     -359.6763529551      383.1913486632     1  0.99172574E+10
     -359.6763228972      383.5984382155     1  0.94638331E+10
     -359.6723392569      383.5447009416     1  0.95510140E+10
     -359.6722225082      383.2475190899     1  0.93151615E+10
     -359.6704120910      383.5712839631     1  0.95214219E+10
     -359.6698180699      382.8360643088     1  0.95212600E+10
     -359.6693835696      382.9775846576     1  0.94143624E+10
     -359.6692690335      383.0161417590     1  0.95016693E+10
     -359.6689837174      383.0257939333     1  0.95389245E+10
     -359.6667159249      383.2875605136     1  0.95625029E+10
     -359.6661579852      383.3830376541     1  0.93751506E+10
     -359.6633723693      383.0010766624     1  0.95623125E+10
     -359.6627923421      383.2472468288     1  0.93752006E+10
     -359.6611944177      383.5103025983     1  0.93400537E+10
     -359.6610776216      382.6373617452     1  0.94889062E+10
     -359.6602155220      383.3797967729     1  0.98187321E+10
     -359.6590861509      383.2121783237     1  0.95341720E+10
     -359.6584786206      383.5020597948     1  0.93479979E+10
     -359.6580060483      382.9803204520     1  0.97423717E+10
     -359.6560369025      382.6132770231     1  0.94114404E+10
     -359.6546546418      382.9535572844     1  0.94721383E+10
     -359.6541337688      383.5880602863     1  0.94431471E+10
     -359.6531319890      383.0562600469     1  0.94515816E+10
     -359.6516617783      383.4214729581     1  0.93278382E+10
     -359.6506807901      382.7350591161     1  0.93122354E+10
     -359.6501479271      383.1752785827     1  0.94921134E+10
     -359.6472420793      383.2125918452     1  0.95146272E+10
     -359.6461361542      382.6608558751     1  0.93630537E+10
     -359.6451450740      383.7123688081     1  0.98670915E+10
     -359.6411089537      383.5526551333     1  0.97120204E+10
     -359.6397746746      382.5364885708     1  0.97822768E+10
     -359.6387495559      383.1335792536     1  0.93344190E+10
     -359.6379330039      382.7546625935     1  0.95312954E+10
     -359.6369946109      383.3533458946     1  0.95106079E+10
     -359.6343317066      382.7332963689     1  0.94303690E+10
     -359.6325505324      382.7617182952     1  0.94135627E+10
     -359.6316387890      383.2619682392     1  0.93277042E+10
     -359.6305478401      382.8767713899     1  0.98971517E+10
     -359.6298110024      382.6718540984     1  0.93686012E+10
     -359.6284468437      382.6241443117     1  0.93457480E+10
     -359.6272517898      383.4806184674     1  0.95567321E+10
     -359.6272501887      381.7712679315     1  0.98913428E+10
     -359.6267285425      383.1863734626     1  0.97754041E+10
     -359.6261344456      383.2086265957     1  0.93991274E+10
     -359.6257802967      381.7099591948     1  0.99076902E+10
     -359.6257774366      383.3253714251     1  0.94508637E+10
     -359.6254116174      380.5494158563     1  0.98210022E+10
     -359.6251455694      383.2018969593     1  0.94123339E+10
     -359.6244453755      383.2241697753     1  0.94479026E+10
     -359.6224466227      382.5971984735     1  0.97474102E+10
     -359.6202301822      382.4982585021     1  0.93397719E+10
     -359.6198850952      383.2879577519     1  0.94729551E+10
     -359.6195041995      382.9851779856     1  0.93936397E+10
     -359.6188576753      383.0827665910     1  0.93232011E+10
     -359.6182685605      383.2081020885     1  0.98445245E+10
     -359.6176413612      380.2065780628     1  0.98511653E+10
     -359.6164597701      383.0493518524     1  0.93022837E+10
     -359.6158141442      383.1197453156     1  0.93315934E+10
     -359.6146001910      383.2128254023     1  0.94271292E+10
     -359.6133245604      382.3394531130     1  0.93451981E+10
     -359.6132289380      383.0667613558     1  0.97020773E+10
     -359.6131352036      382.7528663943     1  0.93625625E+10
     -359.6079116078      383.3895547307     1  0.97267673E+10
     -359.6072609868      382.5883038951     1  0.93227256E+10
     -359.6069185991      382.5841326762     1  0.93285970E+10
     -359.6068248116      381.9121699808     1  0.96668208E+10
     -359.6062570740      382.5592793915     1  0.92981663E+10
     -359.6050991390      378.7927996673     1  0.93239293E+10
     -359.6048586270      382.8341765437     1  0.97390370E+10
     -359.6032444952      383.2019332216     1  0.97804898E+10
     -359.6023350757      382.5196909999     1  0.96896922E+10
     -359.6014655129      382.4880392086     2  0.93522085E+10
     -359.6007953258      382.9656461306     1  0.96496056E+10
     -359.5998218506      382.1625232314     1  0.93173122E+10
     -359.5996475928      382.4957892258     1  0.96740874E+10
     -359.5993242430      381.7393689464     1  0.95839518E+10
     -359.5932377549      382.9707386705     1  0.97237057E+10
     -359.5871080825      383.1142060409     1  0.97011929E+10
     -359.5863689570      383.0831086652     1  0.96786834E+10
     -359.5846574925      383.0882091275     1  0.96723740E+10
     -359.5832521761      382.1884793374     1  0.97305797E+10
     -359.5825814488      382.5238254745     1  0.96842967E+10
     -359.5818763127      383.2001776227     1  0.97027190E+10
     -359.5794772537      382.6926989485     1  0.97106070E+10
     -359.5769673832      382.1862672457     1  0.93609335E+10
     -359.5768273766      365.2145073148     1  0.96158100E+10
     -359.5753851592      383.4207735359     1  0.97651893E+10
     -359.5740504597      382.9232995556     1  0.97068213E+10
     -359.5738898113      383.1075987684     1  0.95380825E+10
     -359.5719695761      360.0738757529     1  0.95835861E+10
     -359.5702806112      382.5762946939     1  0.95668287E+10
     -359.5699947434      361.9250061183     1  0.96032119E+10
     -359.5697347643      382.6125084656     1  0.96775193E+10
     -359.5693133088      382.8860162554     1  0.95025711E+10
     -359.5659230505      382.7553983931     1  0.95729165E+10
     -359.5638194715      382.8064068360     1  0.96069763E+10
     -359.5637371382      381.5092998257     1  0.96559038E+10
     -359.5630383844      383.1773574719     1  0.96973892E+10
     -359.5627579599      382.6722612549     1  0.96776733E+10
     -359.5604934919      382.2915529996     1  0.92574338E+10
     -359.5593726881      382.3555042671     1  0.95426923E+10
     -359.5555651350      382.2643129229     1  0.95539214E+10
     -359.5553200872      382.5129971529     1  0.95056268E+10
     -359.5538370032      382.1751900157     1  0.92652677E+10
     -359.5521767419      382.5875787462     1  0.96325551E+10
     -359.5500719100      382.6588694101     1  0.96108592E+10
     -359.5481531385      382.0312219228     1  0.94380340E+10
     -359.5478449917      383.1677910049     1  0.95714541E+10
     -359.5442757136      383.0662018380     1  0.94521998E+10
     -359.5435801014      382.7643675016     1  0.93989710E+10
     -359.5427574079      382.7016719389     1  0.95633440E+10
     -359.5407835494      381.8189385176     1  0.94693565E+10
     -359.5406419059      383.1948761537     1  0.96125567E+10
     -359.5396252103      381.8775591963     1  0.93573335E+10
     -359.5368406413      381.8825251398     1  0.93756710E+10
     -359.5343618691      382.0450069343     1  0.94459428E+10
     -359.5343258610      382.7849284084     1  0.96508721E+10
     -359.5336081074      382.0944545876     1  0.94838988E+10
     -359.5329151542      383.3071029488     1  0.96751985E+10
     -359.5318628516      382.2818296370     1  0.94883631E+10
     -359.5315196463      383.0004910337     1  0.96759784E+10
     -359.5308155778      382.9831714905     1  0.95980300E+10
     -359.5298447009      382.3100114455     1  0.95500795E+10
     -359.5288512717      382.1102990950     1  0.93862785E+10
     -359.5275216187      382.9752367035     1  0.96686013E+10
     -359.5264423759      382.7290939384     1  0.96198067E+10
     -359.5249524352      382.2059806635     1  0.94945697E+10
     -359.5248474746      382.0600432000     1  0.94394606E+10
     -359.5243873531      382.6971938751     1  0.96419006E+10
     -359.5237938862      382.6879763419     1  0.94084089E+10
     -359.5227021740      382.1471356888     1  0.97200297E+10
     -359.5193110759      382.9437440785     1  0.94125862E+10
     -359.5180731796      382.7710696359     1  0.96428376E+10
     -359.5176838937      378.3261260762     1  0.98780513E+10
     -359.5176195248      381.6695139983     1  0.95951790E+10
     -359.5164688999      382.4786326544     1  0.93864549E+10
     -359.5160742988      382.8301625165     1  0.95030261E+10
     -359.5151133825      382.6487809666     1  0.99055958E+10
     -359.5143966530      382.4772322039     1  0.94038859E+10
     -359.5143666997      382.0839982638     1  0.93965711E+10
     -359.5120667332      382.4948792337     1  0.94212397E+10
     -359.5101726797      382.4136117294     1  0.94497235E+10
     -359.5098100452      382.4931535787     1  0.94384413E+10
     -359.5095305606      376.5517073579     1  0.97269816E+10
     -359.5092965336      381.8346175730     1  0.94918981E+10
     -359.5092397382      382.0889711366     1  0.94192822E+10
     -359.5088133549      381.8690286831     1  0.93834961E+10
     -359.5082139887      381.6808701199     1  0.95660460E+10
     -359.5075055070      383.1676244788     1  0.97728702E+10
     -359.5073817888      382.4762676727     1  0.95036785E+10
     -359.5069840451      382.4953945461     1  0.95041624E+10
     -359.5068192280      382.4427113024     1  0.94239956E+10
     -359.5068027395      382.3222662901     1  0.93851147E+10
     -359.5064662036      382.3249659952     1  0.93822740E+10
     -359.5059515564      382.4594792160     1  0.95885951E+10
     -359.5050594321      382.9682718964     1  0.97204537E+10
     -359.4983807686      381.2673366262     1  0.93602257E+10
     -359.4972386092      383.1132507466     1  0.98197828E+10
     -359.4969594539      381.9879132776     1  0.94517312E+10
     -359.4908140824      382.0572548135     1  0.94068506E+10
     -359.4898256584      383.0318427975     1  0.94941773E+10
     -359.4890549118      383.0956077459     1  0.97013900E+10
     -359.4884871063      382.3023153400     1  0.94202974E+10
     -359.4880226431      382.3049580353     1  0.94173886E+10
     -359.4872724568      382.8220989207     1  0.96365996E+10
     -359.4856405455      378.8426551448     1  0.97552002E+10
     -359.4852381865      382.3060703026     1  0.94005600E+10
     -359.4850120411      381.8966863265     1  0.94238904E+10
     -359.4758531808      382.8935082615     1  0.96934682E+10
     -359.4745301656      382.6788644734     1  0.97492902E+10
     -359.4733600704      382.5326644711     1  0.96363701E+10
     -359.4721374211      382.8146179722     1  0.97489549E+10
     -359.4696554872      383.1445245669     1  0.99268271E+10
     -359.4678391304      382.3963224004     1  0.99560916E+10
     -359.4676752427      382.5723730261     1  0.99150731E+10
     -359.4654653744      382.5847982022     1  0.99194666E+10
     -359.4623870559      382.6405465425     1  0.96657766E+10
     -359.4612160079      382.7654827461     1  0.95961740E+10
     -359.4601170558      381.3832225998     1  0.93696189E+10
     -359.4592729318      382.4890416306     1  0.96082952E+10
     -359.4585592668      381.4346238310     1  0.93720204E+10
     -359.4575035385      382.3588901071     1  0.95851309E+10
     -359.4559428924      381.4286236598     1  0.93550156E+10
     -359.4557394742      382.6493776530     1  0.97166662E+10
     -359.4535459106      382.0301495140     1  0.96308094E+10
     -359.4531346785      382.2706744551     1  0.96205300E+10
     -359.4520478600      381.8385476311     1  0.98267764E+10
     -359.4505917768      381.1969563459     1  0.93332741E+10
     -359.4504760464      382.0170556100     1  0.96938311E+10
     -359.4490025827      382.7956238551     1  0.96286464E+10
     -359.4484141036      382.3158933451     1  0.95536789E+10
     -359.4479824345      382.2817662661     1  0.96938820E+10
     -359.4479233603      382.5707498872     1  0.98792015E+10
     -359.4463868041      382.1626451783     1  0.99162504E+10
     -359.4435631008      381.4761533188     1  0.10225427E+11
     -359.4430551501      382.1459966622     1  0.99093860E+10
     -359.4348673069      382.4629527285     1  0.98950477E+10
     -359.4326435664      382.9439547531     1  0.99577631E+10
     -359.4281839867      382.3997671843     1  0.97117043E+10
     -359.4264755199      382.2597643402     1  0.96783375E+10
     -359.4263331526      382.3295467180     1  0.98566038E+10
     -359.4254602827      382.7771916298     1  0.96514746E+10
     -359.4231345396      382.6994425471     1  0.97043768E+10
     -359.4231195543      382.2771643572     1  0.96350243E+10
     -359.4230836096      382.4340062230     1  0.96648168E+10
     -359.4119297818      382.3377104959     1  0.94996917E+10
     -359.4098494111      382.1571916281     1  0.98517480E+10
     -359.4054956739      382.6314502717     1  0.96405230E+10
     -359.4024103344      382.5409938134     1  0.96002223E+10
     -359.3984817788      382.9974919604     1  0.98948387E+10
     -359.3248316129      381.2084307949     1  0.94077622E+10
     -359.3226589582      381.2075308927     1  0.94263391E+10
     -359.3180826523      381.7175781647     1  0.98255040E+10
     -359.2789911663      381.4088693294     1  0.94616321E+10
     -359.2786112131      381.5738035964     1  0.95509349E+10
     -359.2737646256      381.2085112836     1  0.97709286E+10
     -359.2668885996      381.0817598724     1  0.97054211E+10
     -359.2592721882      380.9350916075     1  0.97288396E+10
