# Supplementary material for: Structure, thermodynamics, and rearrangement mechanisms in gold clusters—insights from the energy landscapes framework
Source: Nanoscale. 2017 Dec 15;10(4):2004–16. doi: 10.1039/c7nr07123j (PMC5901115; doi:10.1039/c7nr07123j)
Supplement: Supplementary file 1 [file NR-010-C7NR07123J-s001.zip › minima/100_Au/min.data.hcp]

     -360.0060456917      385.4592023079     1  0.96252870E+10
     -360.0008610485      385.4945369074     1  0.96351834E+10
     -359.9968480380      385.4023203571     1  0.95506514E+10
     -359.9896748082      385.4417287587     1  0.96719346E+10
     -359.9281293215      385.1306132481     1  0.94457337E+10
     -359.9204817963      384.9481554999     1  0.93683864E+10
     -359.9098891522      385.0705908430     1  0.93633350E+10
     -359.9082229111      385.0472533520     1  0.93460096E+10
     -359.9071545353      385.0601717996     1  0.93906903E+10
     -359.9024463715      384.9338818939     1  0.93377500E+10
     -359.9020410650      385.0988919805     1  0.93646318E+10
     -359.9005970789      384.9058726805     1  0.93214943E+10
     -359.8952747151      384.9619870554     1  0.93374161E+10
     -359.8765961535      385.0260993166     1  0.92556796E+10
     -359.8725686014      385.0204542803     1  0.92975123E+10
     -359.8720573843      384.9867001066     1  0.93083100E+10
     -359.8661342107      384.9707254323     1  0.93158009E+10
     -359.8630140621      385.0320554923     1  0.93030297E+10
     -359.8579429161      384.6820195716     1  0.93878761E+10
     -359.8531429028      384.6877749575     1  0.94168013E+10
     -359.8356382259      384.6425198885     1  0.93275990E+10
     -359.8329267216      384.6325865686     1  0.93039181E+10
     -359.8283286568      384.6465192580     1  0.93382154E+10
     -359.8205845332      384.8601556919     1  0.96404621E+10
     -359.8195644944      384.5683884749     1  0.92635681E+10
     -359.8193093968      384.8432455751     1  0.96463665E+10
     -359.8191705482      384.8416093653     1  0.96439287E+10
     -359.8180922366      384.8989074440     1  0.96230636E+10
     -359.8172030957      384.8260707511     1  0.96605860E+10
     -359.8162523677      384.5824428178     1  0.92689470E+10
     -359.8132747007      384.7738825257     1  0.96728830E+10
     -359.8126908707      384.7762682123     1  0.95816698E+10
     -359.8073487551      384.4038203876     1  0.92871583E+10
     -359.8062004711      384.6708451732     1  0.96286847E+10
     -359.7937325783      384.6156146835     1  0.95702281E+10
     -359.7876537692      384.4970422789     1  0.95447133E+10
     -359.7843225172      384.4744508455     1  0.95586581E+10
     -359.7747247218      384.3577366527     1  0.94902189E+10
     -359.7719144273      384.3709074000     1  0.95193176E+10
     -359.7718357108      384.2100925709     1  0.95183840E+10
     -359.7593904085      384.1397106903     1  0.94537081E+10
     -359.7515490761      384.3813464154     1  0.95828993E+10
     -359.7411087520      384.4217487266     1  0.94177547E+10
     -359.7379873694      384.3775290041     1  0.94245797E+10
     -359.6807162639      383.9523757705     1  0.94485121E+10
     -359.6733313379      383.9312026820     1  0.94704400E+10
     -359.6682318657      384.2175522203     1  0.96140213E+10
     -359.6554678070      383.8664401502     1  0.93267844E+10
     -359.6424592656      384.0084750803     1  0.98054895E+10
     -359.6386430855      383.4524344595     1  0.93835594E+10
     -359.6377700422      383.4426021850     1  0.93638335E+10
     -359.6359372975      383.6615312268     1  0.97050311E+10
     -359.6356470879      383.3866205724     1  0.94715960E+10
     -359.6336454518      383.5245643282     1  0.93535105E+10
     -359.6325576894      383.2178734211     1  0.94190648E+10
     -359.6253440647      383.0028884524     1  0.97137908E+10
     -359.6197308208      383.5432451565     1  0.94044667E+10
     -359.6186419594      383.7329957157     1  0.93818388E+10
     -359.6142329428      382.7833740299     1  0.96615003E+10
     -359.6084427271      382.6902193628     1  0.96824082E+10
     -359.5939792776      383.1583570292     1  0.96765873E+10
     -359.5885239913      383.4900820007     1  0.94213813E+10
     -359.5861031177      382.6132020173     1  0.96881343E+10
     -359.5775609914      383.9025213985     1  0.95027972E+10
     -359.5740631004      383.4710070781     1  0.94935384E+10
     -359.5641250702      383.7081663825     1  0.97134661E+10
     -359.5560674654      383.6960343011     1  0.97247587E+10
     -359.5407966004      383.3572263018     1  0.94148811E+10
     -359.5084117643      382.9553379626     1  0.94038100E+10
     -359.5064623014      382.9909064432     1  0.94201105E+10
     -359.5047013511      382.9935414074     1  0.94314611E+10
     -359.4902886390      382.9225301743     1  0.93690814E+10
     -359.4894421606      382.2876896591     1  0.94406542E+10
     -359.4705380221      382.4530761788     1  0.95552034E+10
     -359.4551478928      382.3764622982     1  0.95983321E+10
     -359.4503166188      382.9432987661     1  0.95006436E+10
     -359.4394018879      383.2076107207     1  0.95831004E+10
     -359.4149625060      382.4529556680     1  0.93288410E+10
     -359.4007617508      381.9815184776     1  0.97628005E+10
     -359.3160418864      382.3929934886     1  0.94420416E+10
     -359.2422181804      381.9586666552     1  0.94077794E+10
