# Supplementary material for: Structure, thermodynamics, and rearrangement mechanisms in gold clusters—insights from the energy landscapes framework
Source: Nanoscale. 2017 Dec 15;10(4):2004–16. doi: 10.1039/c7nr07123j (PMC5901115; doi:10.1039/c7nr07123j)
Supplement: Supplementary file 1 [file NR-010-C7NR07123J-s001.zip › minima/100_Au/min.data.twi]

     -360.3163164996      386.4731083410     1  0.94960327E+10
     -360.3150718740      386.4821548219     1  0.95285950E+10
     -360.2932117536      386.2181821183    24  0.88358991E+10
     -360.2693322813      386.3770641354     1  0.94035082E+10
     -360.2672634515      386.6930517376     2  0.95522282E+10
     -360.2670122215      386.4369055711     1  0.94131409E+10
     -360.2669773921      386.8297969458     1  0.95542531E+10
     -360.2643148245      386.4275903744     1  0.94456860E+10
     -360.2227212578      385.8044612518     1  0.95588490E+10
     -360.2090340153      386.2722372551     1  0.94553715E+10
     -360.1878773589      385.4125525296     2  0.99649544E+10
     -360.1850583677      385.8563259175     1  0.97031839E+10
     -360.1815223248      385.7637075383     1  0.97550597E+10
     -360.1810634757      385.7888732781     1  0.97495249E+10
     -360.1694486838      385.8750294845     1  0.96262622E+10
     -360.1690818829      385.9204892275     1  0.95081520E+10
     -360.1687317057      385.8662797655     1  0.96214866E+10
     -360.1686611310      385.8773057909     1  0.96203182E+10
     -360.1682434559      385.8841580826     1  0.96130815E+10
     -360.1672007031      385.8569591298     1  0.96362474E+10
     -360.1659325000      385.9302606683     1  0.96096127E+10
     -360.1649082597      385.8820748731     1  0.96411992E+10
     -360.1648593568      385.9340576294     1  0.96291643E+10
     -360.1644738499      385.7914214794     1  0.96669691E+10
     -360.1643485852      385.7907545838     1  0.95948058E+10
     -360.1633246711      385.8086063452     1  0.96524932E+10
     -360.1621548154      386.4229385702     2  0.95301307E+10
     -360.1618377445      385.7909334393     1  0.96782336E+10
     -360.1608194158      385.8509255773     1  0.96526949E+10
     -360.1525827284      385.5607049276     1  0.93848874E+10
     -360.1515646147      385.5486039185     1  0.93751564E+10
     -360.1509293503      385.8808649550     1  0.95244291E+10
     -360.1508365811      385.8820329507     1  0.95215576E+10
     -360.1485632868      385.8732673166     1  0.95331110E+10
     -360.1482717765      385.8723502700     1  0.95340327E+10
     -360.1465803510      386.2211376771     1  0.96207837E+10
     -360.1461101475      385.8362846032     1  0.95562418E+10
     -360.1446735518      385.8112503827     1  0.95754886E+10
     -360.1426535792      385.8353002836     1  0.95809263E+10
     -360.1420392789      385.8916394416     1  0.95601416E+10
     -360.1403983663      385.4226305942     1  0.94830548E+10
     -360.1388524020      385.7729824141     1  0.95893931E+10
     -360.1372523301      385.7561190422     1  0.96093083E+10
     -360.1352134398      385.4496471485     1  0.96051770E+10
     -360.1275467762      385.8629642385     1  0.94628055E+10
     -360.1274615143      385.8621169882     1  0.94649957E+10
     -360.1258356386      385.8508931001     1  0.94820682E+10
     -360.1254882255      385.8813230464     1  0.94705911E+10
     -360.1254865425      385.8641491516     1  0.94832792E+10
     -360.1241876962      385.3771480132     1  0.10004146E+11
     -360.1229129856      385.8694705086     1  0.94879100E+10
     -360.1228234147      385.6354167942     1  0.95808504E+10
     -360.1225165475      385.8837138324     1  0.94791574E+10
     -360.1206840531      385.1767456844     1  0.95295458E+10
     -360.1192683651      385.9273820297     1  0.95137310E+10
     -360.1176769185      385.8952747167     1  0.94697710E+10
     -360.1164008965      385.5180460255     1  0.94875666E+10
     -360.1161197715      385.9556293414     1  0.94961021E+10
     -360.1160174602      385.8156312138     1  0.95845283E+10
     -360.1154686568      385.8059217649     1  0.95987920E+10
     -360.1146328476      385.8027444134     1  0.96043726E+10
     -360.1146158684      385.8309579590     1  0.95898232E+10
     -360.1134229818      385.7767994160     1  0.96111421E+10
     -360.1124256635      385.7791667843     1  0.96256298E+10
     -360.1122904140      385.3148267446     1  0.96456152E+10
     -360.1117335550      380.2901479042     2  0.93578835E+10
     -360.1109497016      385.2979661345     1  0.96322105E+10
     -360.1095402931      385.3180558948     1  0.96218548E+10
     -360.1076796183      386.0709845413     1  0.96121329E+10
     -360.1076397600      385.4027697044     1  0.96642727E+10
     -360.1074418633      385.2932788993     1  0.96131986E+10
     -360.1066408263      385.3789858351     1  0.96422983E+10
     -360.1064400843      379.7801028660     1  0.95433592E+10
     -360.0996763717      385.9756223689     1  0.94859752E+10
     -360.0990685377      385.9924459182     1  0.95032049E+10
     -360.0987936771      385.8948070251     1  0.94201151E+10
     -360.0987183505      385.9845175034     1  0.94896975E+10
     -360.0982671058      385.8896907872     2  0.94061378E+10
     -360.0981728653      385.1710595237     1  0.96296244E+10
     -360.0978577988      386.0034670354     1  0.95040130E+10
     -360.0977411543      385.8303443970     1  0.95010476E+10
     -360.0972863846      385.8425833838     1  0.94910990E+10
     -360.0970448891      385.5282971816     2  0.96323524E+10
     -360.0969749124      385.9138504323     1  0.94196578E+10
     -360.0965242387      385.8455279717     1  0.95048218E+10
     -360.0962306882      385.8055841663     1  0.95095271E+10
     -360.0958755599      385.9091376307     2  0.94317615E+10
     -360.0955511908      385.9060934859     2  0.94069158E+10
     -360.0950866844      385.8573203462     1  0.95147673E+10
     -360.0947797983      386.0081720482     1  0.95002054E+10
     -360.0940307899      385.9678304353     1  0.94826612E+10
     -360.0913948764      385.8738764934     1  0.95222006E+10
     -360.0897238584      386.0435874585     1  0.95647055E+10
     -360.0894550944      385.7314368116     1  0.99549801E+10
     -360.0865404531      384.7197516763     1  0.97861098E+10
     -360.0852045637      385.2721861827     1  0.96867251E+10
     -360.0842673102      385.1955958073     2  0.95610189E+10
     -360.0842594926      385.4538278969     1  0.96460776E+10
     -360.0840993446      385.9239696290     1  0.94770928E+10
     -360.0827443069      384.7343570091     1  0.98058156E+10
     -360.0824472492      385.1685201414     2  0.97997379E+10
     -360.0821523376      380.2174877656     1  0.95272344E+10
     -360.0817245660      385.5883863775     1  0.94050962E+10
     -360.0807139258      385.9707609057     1  0.94833465E+10
     -360.0806312398      385.9890832557     1  0.94997736E+10
     -360.0800931974      385.9897200995     1  0.94944969E+10
     -360.0800464731      385.9737022836     1  0.94851497E+10
     -360.0796727112      385.9940412701     1  0.94998960E+10
     -360.0791616062      385.4565573335     1  0.96146898E+10
     -360.0790676726      385.3109755186     1  0.95080856E+10
     -360.0780165452      385.8297374888     1  0.95569534E+10
     -360.0779201536      385.7191779042     1  0.99045742E+10
     -360.0758508085      385.4181102035     1  0.98323627E+10
     -360.0758490572      385.7837642676     1  0.94204903E+10
     -360.0747428792      385.8617631315     1  0.93338244E+10
     -360.0743399140      375.8506927360     1  0.95163928E+10
     -360.0741149140      385.7805163787     1  0.94519222E+10
     -360.0726493380      385.6097136649     1  0.96502879E+10
     -360.0725010241      385.6018856233     1  0.96625653E+10
     -360.0720730262      385.5748939957     1  0.98079240E+10
     -360.0711600726      385.7620582361     1  0.94344588E+10
     -360.0701608040      385.3169942166     1  0.95764692E+10
     -360.0701002475      385.4559898019     1  0.96796740E+10
     -360.0700132916      385.7434932603     1  0.94377772E+10
     -360.0696613537      385.3269613206     1  0.95895110E+10
     -360.0692072498      385.3212265498     1  0.95831805E+10
     -360.0687336166      385.3308447461     1  0.95962522E+10
     -360.0687224065      385.4613591355     1  0.96736440E+10
     -360.0685106853      385.9246449949     2  0.95573210E+10
     -360.0682698242      385.2882987436     1  0.94884136E+10
     -360.0682398902      385.8757627586     1  0.97119616E+10
     -360.0679310120      385.8731846760     1  0.95111908E+10
     -360.0678811110      385.2813705678     1  0.96373209E+10
     -360.0673038654      385.2843921862     1  0.96130464E+10
     -360.0672955722      385.8716161875     1  0.95100838E+10
     -360.0669855429      385.3252000537     1  0.96959639E+10
     -360.0667478158      385.3312371485     1  0.96697088E+10
     -360.0666312050      385.2098853561     1  0.96401990E+10
     -360.0665843635      385.7675584378     1  0.94438878E+10
     -360.0661330896      385.7926587501     1  0.94417064E+10
     -360.0659056882      385.7944171981     1  0.94294144E+10
     -360.0654605600      385.4432952290     1  0.97662414E+10
     -360.0654013470      385.7602427638     1  0.94552649E+10
     -360.0652788403      385.2317820226     1  0.98099260E+10
     -360.0652044300      385.6165988006     1  0.94703454E+10
     -360.0650245646      384.8573079068     1  0.95672392E+10
     -360.0648434814      385.2420074020     1  0.96281516E+10
     -360.0646663824      385.8661368760     1  0.97908409E+10
     -360.0645477801      385.2514303198     1  0.96201599E+10
     -360.0645405107      385.2486082547     1  0.97670235E+10
     -360.0640588726      385.2653460506     1  0.97615782E+10
     -360.0638420480      385.1901286180     1  0.93831294E+10
     -360.0637450330      385.7964072337     2  0.95611706E+10
     -360.0636427918      385.2177653907     1  0.95769493E+10
     -360.0636204655      385.3852947188     1  0.95512765E+10
     -360.0630051024      385.2141598576     1  0.95498851E+10
     -360.0623149606      385.1846272338     1  0.95796724E+10
     -360.0620696310      385.1485582422     1  0.96192190E+10
     -360.0616783232      385.2447790777     1  0.97848133E+10
     -360.0613370569      385.2138507301     1  0.96608059E+10
     -360.0612415900      385.1660926017     1  0.96432357E+10
     -360.0611878395      386.0567240444     2  0.95633906E+10
     -360.0610743853      385.2282327483     1  0.95311427E+10
     -360.0610653327      385.6555551039     1  0.96051956E+10
     -360.0610381125      385.1908647903     1  0.95531859E+10
     -360.0610225194      385.1774405279     1  0.95783219E+10
     -360.0609120368      385.2145905686     1  0.96362243E+10
     -360.0608658551      385.5546747359     2  0.93903912E+10
     -360.0607843142      385.2629196028     1  0.98422531E+10
     -360.0606797342      385.7243769177     1  0.95583409E+10
     -360.0605626149      385.2729169740     1  0.97437842E+10
     -360.0601775358      385.7178543660     1  0.95441257E+10
     -360.0601679599      384.9306542266     1  0.95926014E+10
     -360.0601425631      385.5720189674     2  0.94198195E+10
     -360.0600762712      385.1314948121     1  0.94995829E+10
     -360.0598590926      385.1984841288     1  0.95299010E+10
     -360.0597768975      385.2167664629     1  0.95404969E+10
     -360.0597628637      385.2637233866     1  0.95742340E+10
     -360.0594557431      385.1633297182     2  0.95186946E+10
     -360.0594357260      385.2270080997     1  0.95462786E+10
     -360.0594180933      385.9738972591     1  0.98145733E+10
     -360.0593462143      385.2503650076     1  0.96677536E+10
     -360.0591233890      385.7460508767     1  0.94355625E+10
     -360.0584938995      385.3462629964     1  0.96361062E+10
     -360.0584307768      385.2026658867     1  0.95297853E+10
     -360.0582728485      384.8931917507     1  0.97756639E+10
     -360.0582637176      385.1599481542     1  0.94806160E+10
     -360.0580419786      385.7128959367     1  0.94383274E+10
     -360.0571518662      384.7466339718     2  0.94868483E+10
     -360.0569907317      385.6452673800     1  0.95850803E+10
     -360.0568873746      385.7170658167     1  0.96531531E+10
     -360.0562668627      385.2800425942     1  0.95432567E+10
     -360.0562296869      385.2796738963     1  0.95450779E+10
     -360.0562238131      384.8745655143     1  0.97149794E+10
     -360.0558886942      385.3317746691     1  0.95616843E+10
     -360.0558533879      385.6897871694     1  0.96427061E+10
     -360.0553862913      384.9273933442     1  0.97417986E+10
     -360.0552515285      385.2984788699     1  0.95909575E+10
     -360.0550439341      376.8735662156     1  0.94974378E+10
     -360.0548704174      385.2856605191     1  0.95706652E+10
     -360.0547281468      385.6446172669     1  0.95733279E+10
     -360.0546142508      385.1748529164     1  0.96217976E+10
     -360.0545750407      385.2581288507     1  0.95641482E+10
     -360.0542438258      385.3458181268     1  0.94835489E+10
     -360.0541354652      385.1294133387     1  0.96850249E+10
     -360.0541171087      385.4208802263     1  0.96620782E+10
     -360.0540868917      385.3458832317     1  0.94750400E+10
     -360.0538373591      385.3507134577     1  0.94956361E+10
     -360.0537052486      385.1028571212     1  0.96591083E+10
     -360.0535449811      385.4758457275     1  0.97150128E+10
     -360.0532223619      385.5396891259     1  0.95238531E+10
     -360.0531012663      385.2617618548     2  0.95855660E+10
     -360.0530830702      385.3489077898     1  0.95881587E+10
     -360.0529696567      384.3700186123     1  0.97291302E+10
     -360.0519889833      385.0889751661     1  0.98109408E+10
     -360.0519149487      385.5967460490     1  0.95626253E+10
     -360.0515991887      385.3411271118     1  0.94953193E+10
     -360.0514395293      385.2147036293     1  0.96947065E+10
     -360.0514000658      384.3853017289     1  0.97351271E+10
     -360.0510778040      385.8136785047     1  0.95177985E+10
     -360.0509769564      385.3600860137     1  0.96132362E+10
     -360.0499023518      385.0523518615     1  0.97344818E+10
     -360.0493084803      385.5061704378     1  0.94926665E+10
     -360.0486758135      385.3407651713     2  0.95430772E+10
     -360.0484036748      385.8651589785     1  0.95271322E+10
     -360.0483041663      385.2598160477     1  0.96829378E+10
     -360.0482533295      385.8647810186     1  0.95234811E+10
     -360.0476510171      385.5117617050     1  0.95019327E+10
     -360.0474311218      385.4122658671     1  0.95918365E+10
     -360.0474031119      385.2117820952     1  0.97090431E+10
     -360.0471015528      384.7204037809     1  0.96968844E+10
     -360.0469263407      385.1941479109     1  0.97034574E+10
     -360.0469127422      385.1839476505     1  0.95161949E+10
     -360.0468501274      385.5225559187     1  0.96887853E+10
     -360.0468282062      385.2079124738     1  0.93302004E+10
     -360.0460721203      385.3067531058     1  0.95875708E+10
     -360.0459054727      385.2317185638     1  0.96711226E+10
     -360.0457013558      385.6364231336     1  0.92519529E+10
     -360.0455167403      385.3075736036     1  0.95659065E+10
     -360.0451921037      385.3262980524     1  0.95712930E+10
     -360.0449121503      385.2817152681     1  0.95726608E+10
     -360.0446606356      385.8316531348     2  0.94007895E+10
     -360.0445832531      385.0719009051     1  0.93858221E+10
     -360.0444078174      385.3242269359     1  0.95891952E+10
     -360.0443547972      385.5398770002     1  0.97180699E+10
     -360.0443020231      385.1933693979     1  0.96491605E+10
     -360.0441694368      385.3475401570     1  0.97931237E+10
     -360.0440172017      385.5410399512     1  0.97158085E+10
     -360.0440085688      385.3937446415     1  0.95173577E+10
     -360.0437426941      385.3544500237     1  0.95707290E+10
     -360.0437384799      384.6931869018     1  0.97181060E+10
     -360.0437279451      385.2429154901     1  0.94872971E+10
     -360.0437253323      385.3288689071     1  0.95885423E+10
     -360.0437156734      385.1812042828     1  0.96435769E+10
     -360.0436582643      385.3263022949     1  0.95892875E+10
     -360.0435823228      385.4599935159     1  0.95986258E+10
     -360.0434992121      385.2225479974     1  0.97327767E+10
     -360.0434398076      385.4749578050     1  0.95296595E+10
     -360.0433733662      385.1978166371     1  0.96551768E+10
     -360.0431901312      385.1812878504     1  0.95683048E+10
     -360.0431750279      385.4041619002     1  0.97851600E+10
     -360.0429462274      385.2914130959     1  0.96314540E+10
     -360.0428435656      385.3137589858     1  0.95804970E+10
     -360.0427454873      385.1898605193     1  0.96497543E+10
     -360.0427261283      385.3093880274     1  0.95788281E+10
     -360.0421438534      385.2686833146     1  0.94848765E+10
     -360.0421259097      385.2741649767     1  0.94727269E+10
     -360.0420017970      385.2745467307     1  0.94840582E+10
     -360.0419065970      385.2956000850     1  0.96056060E+10
     -360.0417224771      385.3509296619     1  0.95941956E+10
     -360.0414645470      385.6672654839     1  0.92740542E+10
     -360.0413590568      385.3664300188     1  0.95923369E+10
     -360.0411190811      385.1974695882     1  0.93400735E+10
     -360.0408244223      385.4786564237     1  0.95485895E+10
     -360.0408141814      384.3644975556     1  0.96679095E+10
     -360.0403332746      385.5672665514     1  0.95479557E+10
     -360.0401373585      385.3071324933     1  0.96939743E+10
     -360.0400732079      385.3353610150     1  0.98357946E+10
     -360.0396471502      385.4346911428     1  0.96795444E+10
     -360.0393422870      385.4323491715     1  0.95588285E+10
     -360.0393362602      385.2695221530     1  0.95051548E+10
     -360.0392198900      384.6952066817     1  0.96139298E+10
     -360.0383698723      385.5734316875     1  0.96382232E+10
     -360.0380609673      385.3640388256     1  0.93435603E+10
     -360.0374187745      385.0618839873     1  0.89992847E+10
     -360.0373805962      385.0926764401     1  0.96199477E+10
     -360.0372906380      385.0626998630     1  0.90026764E+10
     -360.0371116305      385.5677364679     1  0.95528632E+10
     -360.0370595123      385.3561343463     1  0.96239558E+10
     -360.0368393473      385.2883369221     1  0.97065757E+10
     -360.0367447488      385.0870672328     1  0.96437832E+10
     -360.0365598343      385.7784545950     1  0.98410871E+10
     -360.0362537916      385.0808325475     1  0.89976235E+10
     -360.0359362328      386.0466564967     2  0.98263549E+10
     -360.0358276207      385.8187905144     1  0.92618510E+10
     -360.0357304531      385.1089516631     1  0.96412184E+10
     -360.0355911941      385.0721661280     1  0.96311113E+10
     -360.0355698636      385.0026532683     2  0.95955387E+10
     -360.0355632255      385.2155024762     1  0.95697696E+10
     -360.0353898707      385.1562134867     1  0.96116373E+10
     -360.0353717495      385.2160545286     1  0.95833239E+10
     -360.0352491620      385.3081405668     1  0.95715774E+10
     -360.0352333740      385.3077695057     1  0.95841175E+10
     -360.0349551198      385.1657952689     2  0.94162013E+10
     -360.0348138795      384.6123643507     1  0.96860588E+10
     -360.0346861688      384.9699772839     1  0.94295811E+10
     -360.0345552590      385.6384749151     1  0.94646150E+10
     -360.0344803749      385.6096658680     1  0.95735185E+10
     -360.0344646804      385.6214244191     2  0.94798737E+10
     -360.0342064332      385.1578121464     1  0.95879337E+10
     -360.0339842820      385.2634235009     1  0.93718973E+10
     -360.0337839398      385.2750703117     1  0.96904930E+10
     -360.0337796689      385.7100881633     1  0.93547061E+10
     -360.0337786189      385.3643568880     1  0.95422998E+10
     -360.0337716277      385.1129858314     1  0.90021012E+10
     -360.0337455710      385.3020453498     1  0.95800683E+10
     -360.0337440409      385.3028675601     1  0.95673956E+10
     -360.0336117359      385.3745435949     1  0.98270033E+10
     -360.0334358752      385.1872332296     1  0.95879798E+10
     -360.0334318244      385.2424805276     1  0.95847026E+10
     -360.0332176316      385.2034833417     1  0.95812023E+10
     -360.0331731180      385.0551598099     1  0.90088609E+10
     -360.0330183453      385.1718477261     1  0.95873358E+10
     -360.0329840745      385.1427731315     1  0.96182810E+10
     -360.0329827773      384.8378250466     1  0.99137603E+10
     -360.0329658830      385.1398757343     1  0.96237848E+10
     -360.0328443875      385.1951272125     1  0.10367509E+11
     -360.0326533965      385.1017255503     1  0.95949467E+10
     -360.0324721578      385.2980934904     1  0.95969615E+10
     -360.0322387510      385.2217812535     1  0.95986257E+10
     -360.0320002092      385.2211259204     1  0.96798392E+10
     -360.0319349324      385.7897676261     1  0.98569983E+10
     -360.0318698918      384.5549647475     1  0.95258267E+10
     -360.0318259675      385.0202932778     1  0.93852146E+10
     -360.0315932429      385.1140491535     1  0.95553185E+10
     -360.0315301206      385.2847055820     1  0.95910849E+10
     -360.0314131300      385.2521463773     1  0.96606698E+10
     -360.0313207839      385.8607764739     1  0.98463869E+10
     -360.0312541716      385.2225369304     1  0.10403120E+11
     -360.0312334513      385.6999371029     1  0.93427191E+10
     -360.0308299145      385.1230998524     1  0.96101237E+10
     -360.0307191092      385.0025153715     1  0.96851632E+10
     -360.0307075110      385.2446935500     1  0.95951332E+10
     -360.0306362595      385.3905898230     1  0.96628842E+10
     -360.0305958476      385.4114328800     1  0.97276746E+10
     -360.0303831426      384.9369544295     1  0.97037059E+10
     -360.0295363393      385.2935050888     1  0.94376120E+10
     -360.0295269538      385.2200676169     1  0.96692178E+10
     -360.0294721719      385.3045263944     1  0.92117853E+10
     -360.0294182484      385.2529029665     1  0.96037153E+10
     -360.0281089807      385.3280113848     1  0.92235336E+10
     -360.0276996080      384.8769850561     1  0.93807461E+10
     -360.0274828462      384.7348066780     1  0.97819265E+10
     -360.0272584303      385.2928312011     1  0.94530996E+10
     -360.0267464372      385.2865241816     1  0.92855686E+10
     -360.0266820805      385.3252150859     1  0.95246060E+10
     -360.0266526830      385.1549553083     1  0.97151991E+10
     -360.0266449936      385.2994957340     1  0.94470711E+10
     -360.0262821453      385.5013729469     1  0.97807793E+10
     -360.0262397851      385.2829158496     1  0.92987104E+10
     -360.0261653717      384.7246463750     1  0.94264070E+10
     -360.0261118690      385.2169313601     1  0.92583418E+10
     -360.0260170439      385.1852087191     1  0.95447770E+10
     -360.0257030114      385.2036942781     1  0.93765411E+10
     -360.0252521842      385.1342475413     1  0.95774735E+10
     -360.0250690579      385.2374685844     1  0.92452630E+10
     -360.0249243738      385.1154542158     1  0.93782732E+10
     -360.0246339476      384.3974122402     1  0.96309032E+10
     -360.0243798491      385.1277172100     1  0.95818882E+10
     -360.0243637322      385.3112135560     1  0.95307390E+10
     -360.0242389576      385.1243304105     1  0.95728233E+10
     -360.0239609688      384.7086307482     1  0.96760858E+10
     -360.0237304196      385.6305237733     1  0.98263786E+10
     -360.0234784785      385.2980925956     1  0.95928978E+10
     -360.0234428117      384.5791409367     1  0.96801308E+10
     -360.0232936760      385.0844507442     1  0.96226505E+10
     -360.0232609011      385.1869641714     1  0.96028964E+10
     -360.0230946080      385.1745921530     1  0.92844443E+10
     -360.0230782469      385.4071595302     1  0.95336480E+10
     -360.0230276829      385.2785066915     1  0.93259648E+10
     -360.0230082761      384.8441301607     1  0.94954912E+10
     -360.0227899672      385.2857435720     1  0.93181913E+10
     -360.0225826494      384.3411047386     1  0.96431700E+10
     -360.0225490414      384.8447330978     1  0.94903604E+10
     -360.0223950154      384.6919436859     1  0.93155171E+10
     -360.0221469250      384.4915587297     1  0.97152112E+10
     -360.0219619261      384.8965819167     1  0.97588250E+10
     -360.0218762327      385.1227706512     1  0.96114508E+10
     -360.0214633539      384.7770135533     1  0.94225440E+10
     -360.0213944343      384.8322501945     1  0.94887852E+10
     -360.0211941000      385.3902120137     1  0.97438999E+10
     -360.0210921783      384.7646936375     1  0.95015813E+10
     -360.0208267280      385.2572942531     1  0.96495804E+10
     -360.0206886352      385.3101774436     1  0.95130076E+10
     -360.0204148594      385.4151783498     1  0.95030236E+10
     -360.0203959840      385.2690620952     1  0.95289566E+10
     -360.0201559366      385.3386842018     1  0.95286034E+10
     -360.0200425942      384.8310998264     1  0.96528431E+10
     -360.0199500825      385.3480502165     1  0.95468434E+10
     -360.0198985202      384.8486079793     1  0.93053468E+10
     -360.0198072643      385.1913066303     1  0.96047689E+10
     -360.0198034662      385.3183896582     1  0.95192633E+10
     -360.0197362244      385.2287380534     1  0.96321890E+10
     -360.0196341310      385.3068054262     1  0.95214387E+10
     -360.0196109872      385.2820236885     1  0.95362814E+10
     -360.0191816459      385.3335771959     1  0.95359043E+10
     -360.0191584856      385.0660725656     1  0.93079757E+10
     -360.0190946587      385.1458599092     1  0.92676189E+10
     -360.0190275305      384.9207244010     1  0.93052843E+10
     -360.0188439424      385.4006230745     1  0.94844789E+10
     -360.0187590265      385.4443030637     1  0.95324811E+10
     -360.0185439167      385.3288499931     1  0.95456018E+10
     -360.0184470807      385.2931233968     1  0.95372890E+10
     -360.0181452360      385.0573920435     1  0.92961842E+10
     -360.0179681359      385.1490654930     1  0.92732639E+10
     -360.0179372614      385.3931182673     1  0.94934330E+10
     -360.0176853958      385.1838138719     1  0.95985439E+10
     -360.0176192643      385.0849858733     1  0.93266271E+10
     -360.0174280375      384.6836047073     1  0.93256588E+10
     -360.0170538354      385.3779841167     1  0.95609760E+10
     -360.0168954389      385.1870288612     1  0.96139214E+10
     -360.0166218456      385.3486855849     1  0.95509685E+10
     -360.0164114163      385.0104284186     1  0.92799002E+10
     -360.0163950271      385.0274483055     1  0.93316823E+10
     -360.0163315518      384.9028922849     1  0.92746178E+10
     -360.0163175916      384.8166956455     1  0.96479592E+10
     -360.0162698870      385.1528362298     1  0.94651185E+10
     -360.0162510237      384.8992737706     1  0.95206994E+10
     -360.0162360743      385.0863354465     1  0.93162757E+10
     -360.0162095564      384.8105004316     1  0.95288438E+10
     -360.0160501173      384.8948823219     1  0.99020894E+10
     -360.0160025480      385.6211229215     1  0.97373251E+10
     -360.0159309288      385.1792063346     1  0.95371478E+10
     -360.0158163337      384.9062850985     1  0.95052625E+10
     -360.0156900901      385.1497056279     1  0.96710801E+10
     -360.0155435840      385.1384224657     1  0.95839299E+10
     -360.0155330972      385.1610234401     1  0.96141574E+10
     -360.0153436723      385.1726165724     1  0.96083512E+10
     -360.0152708310      384.4362232898     1  0.96611859E+10
     -360.0152535988      385.0454485561     1  0.93117765E+10
     -360.0151778149      385.6247859023     1  0.97171471E+10
     -360.0150468240      385.1794366285     1  0.96094598E+10
     -360.0150119518      385.3196879621     1  0.95661242E+10
     -360.0149845843      385.1784631795     1  0.96107541E+10
     -360.0149036820      385.0810635455     1  0.95550415E+10
     -360.0145999690      385.1540193395     1  0.95923017E+10
     -360.0144694876      385.2272748004     1  0.96100642E+10
     -360.0139007108      384.8442968734     1  0.98232921E+10
     -360.0136974406      385.1758278928     1  0.94928168E+10
     -360.0136582097      384.8411251093     1  0.94945759E+10
     -360.0135297992      385.1965017562     1  0.96266862E+10
     -360.0133850206      385.1075903021     1  0.10385080E+11
     -360.0132843749      384.4592688370     1  0.96609402E+10
     -360.0132079326      385.2061305161     1  0.96169236E+10
     -360.0128939955      384.7622760693     1  0.97982748E+10
     -360.0128744512      385.2182578640     1  0.96147959E+10
     -360.0125402076      384.7439207098     1  0.93138165E+10
     -360.0125015997      385.2044819239     1  0.96206964E+10
     -360.0124142500      385.3133797330     1  0.95566934E+10
     -360.0123913472      385.1824740872     2  0.10350045E+11
     -360.0123394122      385.1590926109     1  0.95988832E+10
     -360.0121204871      385.1888186600     1  0.95091281E+10
     -360.0118468562      385.1200373482     1  0.10373596E+11
     -360.0117585516      385.0782076986     2  0.10421667E+11
     -360.0116047067      385.1977203549     1  0.95915484E+10
     -360.0111287159      385.0035886781     1  0.99314394E+10
     -360.0111076936      385.7572203264     1  0.97664417E+10
     -360.0108070831      384.9267070172     1  0.97317259E+10
     -360.0107420635      385.2908660966     1  0.96139690E+10
     -360.0105827504      385.2273345374     1  0.96276630E+10
     -360.0105570667      385.7569216218     1  0.97702427E+10
     -360.0104632522      384.9601018623     1  0.95803643E+10
     -360.0103706982      384.8524476042     1  0.95259554E+10
     -360.0102022951      385.1836524400     1  0.96202305E+10
     -360.0101638023      384.9915616308     1  0.93414750E+10
     -360.0100877661      385.2509936147     1  0.95363242E+10
     -360.0100747749      385.3330789639     1  0.93313295E+10
     -360.0095972469      385.2372505415     1  0.95307589E+10
     -360.0094258806      385.1675861532     1  0.95808711E+10
     -360.0091592092      385.7086620712     1  0.95868377E+10
     -360.0088943530      385.1410529108     1  0.94780093E+10
     -360.0086481861      384.7128242949     1  0.94537703E+10
     -360.0082778547      384.7441124247     1  0.96806364E+10
     -360.0082334803      385.7467881539     1  0.95898194E+10
     -360.0081692034      384.7766302114     1  0.97885483E+10
     -360.0076873173      384.6184375119     1  0.96037626E+10
     -360.0070617450      385.2077741266     1  0.95236069E+10
     -360.0069528756      385.0866515803     1  0.95276236E+10
     -360.0065283767      385.0953052321     1  0.95325237E+10
     -360.0065153740      385.1961242264     1  0.95498848E+10
     -360.0064032907      385.3945494846     1  0.95903448E+10
     -360.0063868521      384.7293394330     1  0.97130679E+10
     -360.0062056498      385.0152621253     1  0.96149314E+10
     -360.0061619602      385.6563893106     1  0.95266606E+10
     -360.0059286673      385.3164793021     1  0.96920587E+10
     -360.0058279267      384.7962020348     1  0.96078628E+10
     -360.0055883574      384.7571270278     1  0.96909851E+10
     -360.0055060527      385.7378360021     1  0.97644030E+10
     -360.0052851620      384.7453102284     1  0.92479697E+10
     -360.0052714679      385.1898504706     1  0.95426505E+10
     -360.0050296388      385.2231458191     1  0.95394082E+10
     -360.0050232004      385.5273059930     1  0.97094858E+10
     -360.0048188018      385.2562675740     1  0.95962586E+10
     -360.0046001018      384.2048923104     1  0.96123178E+10
     -360.0045143198      385.6915272490     1  0.95368094E+10
     -360.0043545700      385.2394413475     1  0.95316927E+10
     -360.0043268756      385.0233353091     1  0.95919051E+10
     -360.0041226166      384.6305131461     1  0.96559142E+10
     -360.0039473594      384.9920489185     1  0.96367115E+10
     -360.0039438719      385.0952500969     1  0.10066400E+11
     -360.0038496576      385.2103178004     1  0.92642267E+10
     -360.0038277185      384.8694700259     1  0.95719173E+10
     -360.0037520917      384.9970009524     1  0.95631315E+10
     -360.0036627687      385.1552884037     1  0.95968548E+10
     -360.0036159831      385.0583960046     1  0.92567912E+10
     -360.0035224002      385.2745602114     1  0.95138362E+10
     -360.0034177097      385.5253298616     1  0.97290828E+10
     -360.0033716047      385.1141156281     1  0.95843283E+10
     -360.0032997141      385.2575178931     1  0.95352731E+10
     -360.0032062191      385.2179638812     1  0.95566924E+10
     -360.0031993294      385.1321786453     1  0.96087959E+10
     -360.0031393570      385.0699671991     1  0.95744989E+10
     -360.0030706132      384.5904138010     1  0.96491997E+10
     -360.0026605641      385.1667577050     1  0.95726826E+10
     -360.0021898038      385.4717620731     1  0.97267097E+10
     -360.0017530753      385.1821167250     1  0.96193924E+10
     -360.0016173923      385.2451780236     1  0.95528900E+10
     -360.0014392596      385.0944268122     1  0.96055759E+10
     -360.0012315198      385.1202385524     1  0.96025765E+10
     -360.0003966958      385.2931151913     1  0.95346046E+10
     -360.0003448164      385.0952678026     1  0.96330880E+10
     -360.0003341114      385.2733845282     1  0.95512726E+10
     -360.0003052824      385.2714271806     1  0.96482371E+10
     -360.0000025946      384.8839158358     1  0.95207604E+10
     -359.9995154922      385.2746958499     1  0.96475071E+10
     -359.9994482432      385.5677713528     1  0.96220654E+10
     -359.9993633861      384.8383846952     1  0.98194610E+10
     -359.9992418021      385.4120991786     1  0.98013065E+10
     -359.9991968141      385.2702638010     1  0.94666468E+10
     -359.9991849291      385.3152127070     1  0.95600659E+10
     -359.9990493062      384.8880561724     1  0.95274598E+10
     -359.9989568322      384.9642477438     1  0.98213935E+10
     -359.9989115850      384.8285272889     1  0.96845163E+10
     -359.9988834812      385.2324228727     1  0.95424712E+10
     -359.9987720529      385.2275398013     1  0.94775016E+10
     -359.9987300654      385.2772713757     1  0.95672528E+10
     -359.9986826827      385.2727732532     1  0.94766856E+10
     -359.9986539490      385.0940590466     1  0.10102779E+11
     -359.9985404093      385.2654925302     1  0.96039107E+10
     -359.9985058736      385.2394863905     1  0.94895484E+10
     -359.9984419740      384.5648357473     1  0.98108889E+10
     -359.9982850611      385.3030013933     1  0.96480983E+10
     -359.9982628433      385.2442589099     1  0.95535977E+10
     -359.9982477079      385.1670037334     1  0.96270751E+10
     -359.9982083786      384.9386404240     1  0.93887051E+10
     -359.9981175635      385.0970942438     1  0.10050243E+11
     -359.9980887265      385.1888194682     1  0.96166576E+10
     -359.9979846467      385.2199612490     1  0.96532554E+10
     -359.9979742941      385.1100263006     1  0.95821516E+10
     -359.9979632399      384.8335276246     1  0.95359598E+10
     -359.9976034074      385.2507502887     1  0.94789357E+10
     -359.9976008511      385.5504926784     1  0.97226112E+10
     -359.9975771861      385.5824788910     2  0.94100326E+10
     -359.9973971161      384.8037635307     1  0.94871984E+10
     -359.9973940356      385.2686347900     1  0.94901382E+10
     -359.9973458836      384.7387260705     1  0.92334098E+10
     -359.9973078409      384.8478233337     1  0.95208727E+10
     -359.9972905966      385.2412050991     1  0.94799661E+10
     -359.9972835296      385.2405034721     1  0.94764261E+10
     -359.9971758637      384.8680633331     1  0.95499172E+10
     -359.9969599093      385.2438085413     1  0.94763993E+10
     -359.9969526516      385.5543215615     1  0.96271296E+10
     -359.9966904603      384.2542172150     1  0.96576304E+10
     -359.9964511286      385.0295798832     1  0.92587719E+10
     -359.9963541952      385.3029417803     1  0.95631014E+10
     -359.9961487764      385.1366376317     1  0.97117233E+10
     -359.9961117163      384.4746891058     1  0.95898210E+10
     -359.9960339652      385.2948496859     1  0.95647173E+10
     -359.9959801331      385.1081152381     1  0.96275217E+10
     -359.9959555827      385.3210002664     1  0.96230467E+10
     -359.9959530960      385.0364380707     1  0.92604117E+10
     -359.9959154706      384.8494781742     1  0.95421968E+10
     -359.9958941526      385.2366227657     1  0.94876079E+10
     -359.9958774396      385.6114335462     1  0.96379485E+10
     -359.9957832399      385.2471428772     1  0.94863824E+10
     -359.9957364996      384.8769872285     1  0.95324833E+10
     -359.9957206973      385.1494273859     1  0.97316866E+10
     -359.9956821318      385.1338939363     2  0.92962813E+10
     -359.9956176549      385.5017013546     1  0.97195384E+10
     -359.9955915320      385.1218573640     1  0.92127032E+10
     -359.9954605361      385.0246147535     1  0.10047176E+11
     -359.9954311983      384.9020679058     1  0.95543353E+10
     -359.9952447043      384.8607766037     1  0.96157703E+10
     -359.9950830955      384.9012612744     1  0.97363692E+10
     -359.9950105355      385.2433834767     1  0.96209343E+10
     -359.9949608808      384.8410193169     1  0.94965253E+10
     -359.9949297090      384.7928564596     1  0.94792921E+10
     -359.9948966936      384.8533341559     1  0.95406266E+10
     -359.9948594285      385.3449131695     1  0.96098479E+10
     -359.9947287489      384.8284524754     1  0.95328014E+10
     -359.9946273175      385.3107783825     1  0.95044128E+10
     -359.9946226679      385.2930233355     1  0.94959141E+10
     -359.9945282186      385.1761477590     1  0.97224490E+10
     -359.9943968784      384.8882210634     1  0.98284046E+10
     -359.9943937016      385.2882975677     1  0.94834202E+10
     -359.9942568176      385.1423808363     1  0.92246073E+10
     -359.9938870446      385.2980280817     1  0.94921974E+10
     -359.9938616978      385.0333165939     1  0.92588522E+10
     -359.9938080260      385.3174452565     1  0.94986715E+10
     -359.9937897072      385.0384734342     1  0.94379309E+10
     -359.9936691286      384.3566661415     1  0.95778142E+10
     -359.9936596692      384.4481168332     1  0.96015409E+10
     -359.9936512083      385.2833210887     1  0.95106091E+10
     -359.9932989425      385.3289955501     1  0.94963746E+10
     -359.9932611378      384.7968585690     1  0.96942074E+10
     -359.9931079768      384.6881950389     1  0.93201549E+10
     -359.9930845977      385.2620414699     1  0.95790627E+10
     -359.9928571782      385.0587616727     1  0.92457776E+10
     -359.9926702390      384.8864675546     1  0.95434673E+10
     -359.9925360483      384.5478535251     1  0.93850536E+10
     -359.9925123061      385.2825261793     1  0.95156444E+10
     -359.9925017708      385.2848016728     1  0.94970916E+10
     -359.9924318017      385.2433905218     1  0.95680680E+10
     -359.9924285095      385.2234799329     1  0.96409891E+10
     -359.9924128513      385.1271186760     1  0.97167198E+10
     -359.9922817907      385.2422512346     1  0.95504325E+10
     -359.9922090952      385.3543110808     1  0.95017780E+10
     -359.9921102144      385.2585202520     1  0.95471528E+10
     -359.9920869502      385.1790711235     1  0.95468861E+10
     -359.9920762456      385.5908157353     1  0.96429271E+10
     -359.9920400562      385.1923500474     1  0.97569474E+10
     -359.9919475510      385.2796496084     1  0.95558103E+10
     -359.9918470985      385.2610226512     1  0.95394399E+10
     -359.9918213201      385.3111609493     1  0.95144397E+10
     -359.9917869879      385.2957860274     1  0.95236645E+10
     -359.9917183788      384.8581117274     1  0.98017712E+10
     -359.9916973798      385.2428523202     1  0.96810951E+10
     -359.9915955855      384.7160004558     1  0.97092438E+10
     -359.9915898994      385.2661499235     1  0.96354077E+10
     -359.9915124463      385.3111626088     1  0.95237217E+10
     -359.9913968810      385.1612004830     1  0.98431429E+10
     -359.9913676010      385.3270728385     1  0.94879327E+10
     -359.9913512757      385.2610655810     1  0.95577527E+10
     -359.9913054393      385.3262498514     1  0.94899330E+10
     -359.9912647399      385.3258471213     1  0.94869097E+10
     -359.9911467372      385.3175103151     1  0.95186020E+10
     -359.9911056766      384.5526228034     1  0.93795335E+10
     -359.9909750449      385.1550665134     1  0.95650248E+10
     -359.9908177083      384.5420862516     1  0.93760373E+10
     -359.9907260850      384.5725985913     1  0.97166408E+10
     -359.9906773908      385.3214056635     1  0.95324026E+10
     -359.9906005578      384.7489097180     1  0.92518254E+10
     -359.9904911621      385.2919275425     1  0.95225760E+10
     -359.9904476292      384.5275089221     1  0.93787243E+10
     -359.9904110798      384.8109973955     1  0.94441432E+10
     -359.9903055930      385.3076925796     1  0.95899403E+10
     -359.9899523943      385.2003487082     1  0.95601064E+10
     -359.9899432843      385.3062327682     1  0.95222176E+10
     -359.9898471380      384.6931983501     1  0.96014030E+10
     -359.9897838222      385.4057456737     1  0.96037713E+10
     -359.9896516311      385.3169084871     1  0.95572268E+10
     -359.9896451945      385.1234328781     1  0.95401010E+10
     -359.9896099571      384.8580092189     1  0.98257104E+10
     -359.9895892623      384.8574904003     1  0.97645095E+10
     -359.9895659059      384.4429877260     1  0.95980390E+10
     -359.9895191460      385.2802573966     1  0.95805308E+10
     -359.9894807069      385.2916735179     1  0.95478575E+10
     -359.9894318294      385.1357148517     1  0.95567055E+10
     -359.9893729702      384.8420067045     2  0.93906772E+10
     -359.9891305905      385.5938265924     1  0.96466615E+10
     -359.9891045946      385.1447282435     1  0.95473648E+10
     -359.9889614321      385.2131485604     1  0.97445956E+10
     -359.9888996361      384.9466258024     1  0.96269796E+10
     -359.9885837123      385.2972744941     1  0.95600072E+10
     -359.9885064250      384.7486485708     1  0.96366899E+10
     -359.9883719417      385.1888998821     1  0.95775805E+10
     -359.9883470216      385.4529281553     1  0.96997701E+10
     -359.9883442924      384.5353777093     1  0.99102608E+10
     -359.9882301217      385.0598907501     1  0.95795664E+10
     -359.9881580008      385.2647593767     1  0.95593019E+10
     -359.9879744258      384.8354716569     1  0.99731625E+10
     -359.9879663066      384.8803965654     2  0.99487739E+10
     -359.9878470509      385.2131786921     1  0.97216852E+10
     -359.9877248097      385.2312701804     1  0.95591980E+10
     -359.9876480317      385.1783588056     1  0.95320884E+10
     -359.9872419682      384.8529781567     1  0.99684794E+10
     -359.9867489884      385.3329062404     1  0.95992039E+10
     -359.9866982307      384.9805734852     1  0.96248664E+10
     -359.9864653653      385.4089219209     1  0.96965848E+10
     -359.9864246064      385.2243136093     1  0.95740935E+10
     -359.9862699117      384.7400203037     2  0.93925701E+10
     -359.9860111082      384.5864965974     1  0.97187968E+10
     -359.9859022572      385.0901237409     1  0.95741970E+10
     -359.9858192797      385.0220944687     1  0.98964372E+10
     -359.9856279140      385.4108273815     1  0.97367085E+10
     -359.9853857066      385.2487038993     1  0.95744312E+10
     -359.9851379988      384.9335827716     1  0.95499058E+10
     -359.9850726174      385.0950112266     2  0.92521313E+10
     -359.9847936290      385.4966225459     1  0.97675756E+10
     -359.9844438117      384.7124472698     1  0.96682005E+10
     -359.9844003034      384.4394188024     1  0.94278890E+10
     -359.9843244310      384.7300251625     1  0.96570940E+10
     -359.9843014939      384.5025304541     1  0.95746092E+10
     -359.9840247394      385.2633516176     1  0.95477688E+10
     -359.9835348808      385.5259401522     1  0.97486849E+10
     -359.9834652848      385.3764980214     1  0.97698890E+10
     -359.9833973478      385.1886835926     1  0.92608412E+10
     -359.9833272251      385.1843111158     1  0.92637956E+10
     -359.9828935998      384.9501570164     1  0.92852432E+10
     -359.9828117061      384.7096092917     1  0.95961152E+10
     -359.9827912693      384.5632168817     1  0.95343761E+10
     -359.9827279589      384.9501089311     1  0.95482096E+10
     -359.9823859930      385.3493323939     1  0.96016999E+10
     -359.9823162131      385.2568378279     1  0.95443144E+10
     -359.9821588307      384.6091606313     1  0.95755430E+10
     -359.9820229037      384.6061495327     1  0.95856833E+10
     -359.9820143393      384.8381480941     1  0.95449759E+10
     -359.9817701945      385.6085381223     1  0.96752464E+10
     -359.9817072467      384.9867379620     1  0.95270745E+10
     -359.9815857116      384.8012633676     1  0.97932443E+10
     -359.9815661353      384.7530565388     1  0.97172460E+10
     -359.9815526843      384.9409078204     1  0.93400248E+10
     -359.9814169309      385.1350252435     1  0.94832870E+10
     -359.9811450449      384.6942092419     1  0.95019309E+10
     -359.9811247078      384.8806906565     1  0.96246488E+10
     -359.9810487847      384.9849656771     1  0.95286137E+10
     -359.9809370311      384.5676622424     1  0.95934187E+10
     -359.9809255303      384.9153343305     2  0.99902707E+10
     -359.9806576464      385.6134665311     1  0.96923124E+10
     -359.9804272040      385.1595159303     1  0.98036593E+10
     -359.9803643257      384.9675053334     1  0.98825726E+10
     -359.9803307206      384.9931974276     1  0.96144658E+10
     -359.9802216571      384.8685721486     1  0.97158175E+10
     -359.9802148132      384.8366686063     1  0.95865166E+10
     -359.9798932943      385.1559144928     1  0.96331733E+10
     -359.9797695438      384.5682554836     1  0.95515321E+10
     -359.9797490098      384.6624713227     1  0.93581131E+10
     -359.9796287090      385.1705749300     1  0.96290204E+10
     -359.9794053286      385.1368850236     1  0.95148870E+10
     -359.9793775042      385.1157235191     1  0.94871860E+10
     -359.9791431157      384.7138786961     1  0.96444740E+10
     -359.9789296166      384.4436890158     1  0.93888203E+10
     -359.9786833162      385.1146195271     1  0.95026664E+10
     -359.9786648000      385.1279032568     1  0.94995707E+10
     -359.9784508151      384.8388120777     1  0.99444960E+10
     -359.9784113614      385.1988918536     1  0.94634356E+10
     -359.9783982886      384.8109464124     2  0.93180986E+10
     -359.9782241265      384.8395909884     1  0.95616130E+10
     -359.9781364715      384.9015646776     1  0.94172069E+10
     -359.9780015452      385.1774352812     1  0.94818606E+10
     -359.9779130890      384.9007098481     1  0.94189141E+10
     -359.9778770083      384.9041216752     1  0.94285433E+10
     -359.9778548584      385.0894428296     1  0.97222946E+10
     -359.9776666052      384.4179983565     1  0.95560661E+10
     -359.9770683242      384.9334231119     1  0.96959851E+10
     -359.9768235443      385.1212093705     1  0.94939825E+10
     -359.9766254217      385.1641635868     1  0.94994596E+10
     -359.9765739596      384.6949802153     1  0.96771769E+10
     -359.9763691339      385.6813572993     1  0.95527983E+10
     -359.9760777157      385.3725573322     1  0.95888164E+10
     -359.9755124218      385.1602683770     1  0.95039696E+10
     -359.9752886308      384.8985974664     1  0.94388703E+10
     -359.9750406969      385.2089726585     1  0.94885577E+10
     -359.9746090625      385.1885649989     1  0.96390238E+10
     -359.9745819011      385.3386027124     1  0.95865577E+10
     -359.9742075748      385.3871947348     1  0.96231063E+10
     -359.9741963159      384.3094477016     1  0.97142392E+10
     -359.9741417500      385.4560744829     1  0.96090144E+10
     -359.9739865942      384.9325708815     1  0.97630457E+10
     -359.9739174611      384.8729632329     1  0.92974373E+10
     -359.9735613912      384.6998072879     1  0.96796889E+10
     -359.9734763634      385.1348989497     1  0.96366498E+10
     -359.9732371741      385.2094912413     1  0.95052381E+10
     -359.9730976597      384.6878571569     1  0.96948076E+10
     -359.9730866279      378.9038666202     1  0.97206618E+10
     -359.9726882441      384.6479017290     2  0.95287437E+10
     -359.9721647353      384.8722598355     1  0.93206998E+10
     -359.9721326344      384.7778744185     1  0.95856134E+10
     -359.9716579667      384.9004941241     1  0.93423216E+10
     -359.9712439810      384.7710428780     1  0.95215787E+10
     -359.9706955444      384.5744002008     1  0.94059246E+10
     -359.9703481084      384.7701109282     1  0.92997963E+10
     -359.9701709094      385.3654171249     1  0.96244158E+10
     -359.9701610021      384.6722524931     1  0.96261721E+10
     -359.9700761722      384.5186433798     1  0.93196840E+10
     -359.9699782973      384.7524637589     1  0.95385184E+10
     -359.9698705430      384.7481328885     1  0.92458700E+10
     -359.9696201704      385.1126938041     1  0.97286832E+10
     -359.9695097803      384.8811398715     1  0.96262955E+10
     -359.9694666216      385.2960127795     1  0.95450676E+10
     -359.9693757745      383.9302931682     1  0.98794756E+10
     -359.9691749017      385.2118542049     1  0.95480176E+10
     -359.9691396850      384.8538965168     1  0.94793577E+10
     -359.9690715338      385.1047590073     1  0.95037436E+10
     -359.9690569362      384.8411531945     1  0.95622552E+10
     -359.9689235728      384.7667389324     1  0.93230387E+10
     -359.9688042214      384.7656486514     1  0.99429787E+10
     -359.9687579002      384.5946209222     1  0.92967204E+10
     -359.9686594680      384.7280615012     2  0.93188773E+10
     -359.9685414119      384.8680664823     1  0.94955250E+10
     -359.9684490961      384.9909037674     1  0.98385131E+10
     -359.9682501921      384.5242038916     1  0.93296569E+10
     -359.9681764885      385.2498317816     1  0.95843193E+10
     -359.9681517283      384.6621783925     1  0.99374903E+10
     -359.9680154338      384.6394154543     1  0.94771635E+10
     -359.9679821703      385.4165379241     1  0.96602044E+10
     -359.9679349476      384.8385132983     1  0.94980568E+10
     -359.9678122669      385.0787010643     1  0.95047990E+10
     -359.9676903413      384.9202932706     1  0.10045936E+11
     -359.9676795295      384.9685169638     1  0.97644174E+10
     -359.9676376567      385.1225961664     1  0.10167998E+11
     -359.9674250843      385.1954984549     1  0.96806273E+10
     -359.9673430470      385.0776737719     1  0.95091588E+10
     -359.9673261405      384.5827445962     2  0.96043705E+10
     -359.9673204647      384.6404630992     1  0.94884545E+10
     -359.9672892125      385.2253308326     1  0.97740287E+10
     -359.9672850186      384.9806653361     1  0.96103577E+10
     -359.9672207338      385.0873239268     1  0.95077790E+10
     -359.9671648599      384.9078629047     1  0.96778743E+10
     -359.9670585597      384.5526475086     2  0.96059433E+10
     -359.9670510009      384.9106036451     1  0.94512809E+10
     -359.9670174746      385.1213734574     1  0.94969670E+10
     -359.9669059384      384.8669044619     1  0.95093892E+10
     -359.9668825588      385.2277667068     1  0.95491818E+10
     -359.9668432825      385.0781353603     1  0.10199126E+11
     -359.9666053855      384.8957751940     1  0.96401487E+10
     -359.9664830286      385.1513265811     1  0.10166712E+11
     -359.9661142801      385.1585368274     1  0.94344052E+10
     -359.9660303619      385.0554832014     1  0.92610471E+10
     -359.9660114085      385.2637373352     1  0.95510170E+10
     -359.9659953235      385.2445156669     1  0.96021205E+10
     -359.9659936708      384.5394944157     1  0.94696590E+10
     -359.9659451579      385.0526312469     1  0.92647437E+10
     -359.9658222447      385.1452857943     1  0.95018184E+10
     -359.9657352082      385.3785104219     1  0.96568276E+10
     -359.9657090469      384.3287498384     1  0.93164023E+10
     -359.9656900472      384.9166143306     1  0.95253251E+10
     -359.9654541294      384.5515892132     1  0.93213207E+10
     -359.9644177357      378.1503562589     1  0.10005508E+11
     -359.9643240175      385.1950196865     1  0.95149647E+10
     -359.9641352310      384.5715254409     1  0.95248182E+10
     -359.9641096338      384.3242214118     1  0.93261426E+10
     -359.9640586223      384.5078652343     1  0.95390290E+10
     -359.9640407856      384.9332614047     1  0.96129798E+10
     -359.9639963576      384.9610853587     1  0.95757648E+10
     -359.9639149151      384.7512100457     1  0.94911117E+10
     -359.9637334905      384.8791068393     1  0.97362662E+10
     -359.9636968433      384.8661976538     1  0.98105728E+10
     -359.9636872492      384.6846219509     1  0.95958279E+10
     -359.9635934915      384.7910352863     1  0.96391949E+10
     -359.9635874218      384.8499832449     1  0.95845987E+10
     -359.9635261896      385.4286268646     1  0.96649811E+10
     -359.9634272693      384.7499471323     1  0.95255832E+10
     -359.9631686425      385.1285943779     1  0.96046914E+10
     -359.9631410520      384.5951530987     1  0.95194515E+10
     -359.9628049564      385.1981361775     1  0.95151413E+10
     -359.9627713735      385.1814996710     1  0.95069227E+10
     -359.9627612872      384.7536503103     2  0.93366313E+10
     -359.9626760554      385.1707209521     1  0.95148999E+10
     -359.9625501385      385.1950894435     1  0.95446255E+10
     -359.9624648018      385.1742991321     1  0.95303105E+10
     -359.9624331904      384.5870806227     1  0.95435675E+10
     -359.9624305293      385.0681051310     1  0.95519260E+10
     -359.9623352633      384.7949151847     1  0.96447403E+10
     -359.9622423631      384.8299634767     2  0.96685147E+10
     -359.9621745442      384.5486420716     1  0.93228241E+10
     -359.9621711183      384.7883227704     1  0.96670201E+10
     -359.9620498225      384.6870318624     1  0.95653727E+10
     -359.9619092162      385.4487970682     1  0.96095769E+10
     -359.9618866586      385.1836031271     1  0.95309510E+10
     -359.9618608708      385.3146080887     1  0.95544495E+10
     -359.9618137031      385.1526951791     1  0.95757725E+10
     -359.9617054935      385.1405211232     1  0.95467628E+10
     -359.9615667219      384.8034031145     2  0.92569885E+10
     -359.9615415253      385.1842622075     1  0.95206855E+10
     -359.9614608908      384.6934893170     1  0.92071953E+10
     -359.9614185883      384.8015995233     1  0.97033751E+10
     -359.9614080515      384.8838043138     1  0.96559816E+10
     -359.9612867379      385.1526097038     1  0.95874142E+10
     -359.9611596326      384.6550058514     2  0.93393664E+10
     -359.9611080032      384.4315953192     1  0.94067780E+10
     -359.9610361155      385.1423184597     1  0.95916189E+10
     -359.9610300393      384.8402907299     1  0.96439130E+10
     -359.9609692471      384.8657143725     1  0.96812854E+10
     -359.9609237319      385.1579070261     1  0.95372967E+10
     -359.9607627034      384.5806120821     1  0.95023671E+10
     -359.9605464400      385.4307850943     1  0.96686998E+10
     -359.9603860170      384.7562682348     1  0.95249119E+10
     -359.9602899240      385.0653932696     1  0.96360502E+10
     -359.9601793215      384.8584282235     1  0.95339163E+10
     -359.9601497727      385.0830784006     1  0.96018702E+10
     -359.9599908848      385.0655608473     1  0.95474649E+10
     -359.9599879661      384.8683176810     1  0.97829646E+10
     -359.9599675206      385.1308151060     1  0.95325349E+10
     -359.9599140762      385.1945781869     1  0.95086522E+10
     -359.9598634225      384.5857151155     1  0.95358954E+10
     -359.9598027439      385.1331770245     1  0.96069323E+10
     -359.9597858917      384.4356572170     1  0.94149524E+10
     -359.9597407317      385.1954808590     1  0.95584421E+10
     -359.9597264341      384.8453480491     1  0.96742703E+10
     -359.9597238101      385.1736284774     1  0.95893557E+10
     -359.9596709788      385.1943220517     1  0.95070018E+10
     -359.9596665550      384.6177777380     1  0.95237906E+10
     -359.9596571275      380.3689637723     1  0.96798868E+10
     -359.9596427283      385.1411396138     1  0.95570637E+10
     -359.9596290197      385.0831413398     1  0.10130170E+11
     -359.9594976957      384.4169828387     1  0.93971801E+10
     -359.9594833497      384.7987019867     1  0.95111045E+10
     -359.9594209025      385.1624342615     1  0.97118275E+10
     -359.9593837123      384.4118686762     1  0.93994671E+10
     -359.9593269616      385.1074754734     1  0.96969303E+10
     -359.9592966644      385.2010790768     1  0.95309061E+10
     -359.9592351917      380.3826306069     1  0.96879150E+10
     -359.9591246264      384.5822037055     1  0.95247492E+10
     -359.9590527517      384.6469576651     1  0.92146827E+10
     -359.9589323100      385.1871058223     1  0.96000008E+10
     -359.9589306722      384.7605687747     1  0.96368717E+10
     -359.9589200850      384.3379786358     1  0.93192291E+10
     -359.9587888369      384.8631830305     1  0.97648399E+10
     -359.9587834562      385.2034454281     1  0.96328734E+10
     -359.9587444535      384.3965198509     1  0.95219934E+10
     -359.9587112814      384.8388653606     1  0.97176900E+10
     -359.9584305072      385.1746786621     1  0.96036752E+10
     -359.9583599196      384.6698873196     1  0.92501591E+10
     -359.9580309565      384.7549221374     1  0.95917133E+10
     -359.9579690900      382.7945143131     1  0.96871580E+10
     -359.9579611792      384.6113729953     1  0.94380491E+10
     -359.9579166775      384.6726987758     1  0.95016397E+10
     -359.9579051561      384.8640954390     1  0.93885143E+10
     -359.9577384949      384.7884746851     1  0.97520912E+10
     -359.9577137623      385.7440524256     1  0.96354854E+10
     -359.9575119718      385.2121993060     1  0.95724037E+10
     -359.9573869501      384.6635041209     1  0.92719251E+10
     -359.9573118560      385.1953489092     1  0.95613194E+10
     -359.9572333903      384.8969270815     1  0.95132742E+10
     -359.9571159695      384.9168923755     1  0.97587284E+10
     -359.9569544439      385.1030833702     1  0.95181055E+10
     -359.9569372296      384.9205112008     1  0.95605106E+10
     -359.9569062317      385.1796537915     1  0.96178989E+10
     -359.9568310844      384.8506856039     1  0.96451190E+10
     -359.9568253192      385.0174321983     2  0.91906492E+10
     -359.9567757623      384.6195467287     1  0.95482648E+10
     -359.9567740996      384.9224983302     1  0.94651552E+10
     -359.9567523159      385.1004025243     1  0.95320756E+10
     -359.9567303817      384.7578252262     1  0.96478791E+10
     -359.9565848671      384.4740755118     1  0.96291119E+10
     -359.9563234153      384.6984909297     1  0.96284406E+10
     -359.9561735437      384.7558328661     1  0.96069834E+10
     -359.9561077284      384.7865242989     1  0.96888804E+10
     -359.9560470852      384.7359240888     1  0.96464679E+10
     -359.9558517668      385.0024273636     1  0.95574019E+10
     -359.9558464904      384.5933980465     1  0.96604584E+10
     -359.9558387663      384.8361719724     1  0.97216602E+10
     -359.9558045709      385.0063582074     1  0.97823502E+10
     -359.9555410937      380.3754573253     1  0.96737237E+10
     -359.9555205454      384.7672492368     1  0.96524505E+10
     -359.9554292131      384.9434175423     1  0.95380403E+10
     -359.9553477329      385.1916502953     1  0.96321336E+10
     -359.9553314645      384.6235049063     1  0.92524663E+10
     -359.9553303057      385.1044429185     1  0.95111523E+10
     -359.9551671607      384.6780661466     1  0.95583838E+10
     -359.9549964772      385.0938004740     1  0.96154782E+10
     -359.9549538805      384.5977139133     1  0.92315515E+10
     -359.9547185140      384.5083819221     1  0.95832926E+10
     -359.9547041734      384.6373037343     1  0.95601794E+10
     -359.9546434402      385.0841253939     1  0.95247399E+10
     -359.9545208119      384.6263954421     1  0.95412648E+10
     -359.9545036726      384.7961915592     1  0.97804494E+10
     -359.9544751502      385.1552330004     1  0.96174170E+10
     -359.9543192158      385.0889851231     1  0.95373044E+10
     -359.9542250691      384.5901763922     1  0.95475292E+10
     -359.9540276532      384.8545556960     1  0.93045600E+10
     -359.9540128521      385.2019487621     1  0.95972087E+10
     -359.9539116870      385.1231773792     1  0.95247565E+10
     -359.9538785963      384.9051421771     1  0.93032716E+10
     -359.9538571474      384.8244321608     1  0.98056419E+10
     -359.9538422387      384.6347501893     1  0.95323181E+10
     -359.9536312902      379.9621633522     1  0.95770993E+10
     -359.9534526479      384.6100673068     1  0.95536051E+10
     -359.9533791091      385.1131241252     1  0.95241110E+10
     -359.9533227228      384.7768013635     1  0.97133766E+10
     -359.9532939566      385.1186200207     1  0.95154698E+10
     -359.9530528621      384.5517283908     1  0.94694924E+10
     -359.9529896302      384.8470007288     1  0.98069170E+10
     -359.9529718213      385.3755141408     1  0.95815410E+10
     -359.9529688983      382.5420698631     1  0.96723827E+10
     -359.9529201746      384.9505249306     1  0.95085966E+10
     -359.9529157105      385.2413162115     1  0.96239133E+10
     -359.9523549203      384.8229833590     1  0.92528494E+10
     -359.9522744395      385.1557339050     1  0.95276037E+10
     -359.9522463541      384.9432622083     1  0.95117863E+10
     -359.9521593000      384.7838393721     1  0.92302975E+10
     -359.9521377039      385.1758926943     1  0.95680248E+10
     -359.9521315684      385.1798719328     1  0.96384230E+10
     -359.9518831298      384.7531190403     1  0.92675921E+10
     -359.9517785461      384.6684596877     1  0.95817671E+10
     -359.9517429242      385.4575694693     1  0.97585449E+10
     -359.9517187922      384.7608139150     1  0.96117376E+10
     -359.9511828707      385.1412914943     1  0.95878948E+10
     -359.9508722901      385.0212088788     1  0.96391543E+10
     -359.9508527388      384.9612212739     1  0.96755210E+10
     -359.9507457963      384.7825976816     1  0.94456197E+10
     -359.9506422260      385.0120088633     1  0.95109027E+10
     -359.9506126288      384.2704783788     1  0.98399575E+10
     -359.9504347935      384.8482164881     1  0.95986199E+10
     -359.9504299233      384.8193121106     1  0.92356997E+10
     -359.9504208680      385.2590994540     1  0.97220722E+10
     -359.9504140289      385.1674772820     1  0.96880984E+10
     -359.9503896578      384.3788172270     1  0.92463219E+10
     -359.9497358649      384.2103781477     1  0.98827277E+10
     -359.9492759703      384.7190496908     1  0.96221765E+10
     -359.9492127854      385.1989094271     1  0.96398656E+10
     -359.9492102996      384.8145466338     1  0.94467280E+10
     -359.9490595308      384.6815356031     1  0.95591419E+10
     -359.9488547266      385.1569683109     1  0.95886598E+10
     -359.9488267793      384.4978540455     1  0.95433511E+10
     -359.9487805036      384.4896034070     1  0.92330553E+10
     -359.9487769637      385.0653003233     1  0.95145699E+10
     -359.9486601638      384.7967139432     1  0.94510438E+10
     -359.9483107483      384.7025963034     1  0.95682410E+10
     -359.9481798221      384.8228784168     1  0.94509025E+10
     -359.9480896784      384.6907069650     1  0.95561781E+10
     -359.9478973975      385.2223605771     1  0.95554435E+10
     -359.9477378166      384.5143187181     1  0.95521222E+10
     -359.9476804984      378.9718106839     1  0.94764875E+10
     -359.9476716294      384.6619792712     1  0.95636480E+10
     -359.9476620437      385.2126860860     1  0.96372905E+10
     -359.9476247139      384.3662045246     1  0.92297869E+10
     -359.9475536273      384.6872234465     1  0.92732030E+10
     -359.9472792489      385.0371258396     1  0.95171079E+10
     -359.9472663386      384.6992648153     1  0.95804079E+10
     -359.9471943706      384.8862072634     1  0.99969646E+10
     -359.9468039219      385.1819958778     1  0.96442793E+10
     -359.9465096613      384.6213445787     1  0.93015328E+10
     -359.9463868808      385.1007298406     1  0.97442728E+10
     -359.9460490455      384.1266083860     1  0.94624268E+10
     -359.9459193095      384.8343956189     1  0.95845755E+10
     -359.9458895212      384.7092019970     1  0.95480086E+10
     -359.9458856422      384.8854641306     1  0.96446901E+10
     -359.9457617846      384.6301154971     1  0.95174766E+10
     -359.9457537625      384.6470321095     1  0.96491971E+10
     -359.9456826406      384.5086458882     1  0.92445104E+10
     -359.9456553265      384.9157906768     1  0.97410303E+10
     -359.9455782187      384.8851862452     1  0.97711935E+10
     -359.9455241072      384.7513254769     1  0.92538826E+10
     -359.9454022743      384.6117441783     1  0.92937832E+10
     -359.9453578187      384.8159395955     1  0.92249853E+10
     -359.9453392844      384.9197036037     1  0.10289590E+11
     -359.9452748303      384.3934949443     1  0.94935549E+10
     -359.9451900149      385.0845351378     1  0.92365925E+10
     -359.9448513275      384.8953233983     1  0.95215982E+10
     -359.9446712817      385.3497496343     1  0.95840981E+10
     -359.9446296657      385.1618616782     1  0.96708958E+10
     -359.9445917452      384.4735344111     1  0.92289493E+10
     -359.9444931345      384.9294807990     1  0.96837665E+10
     -359.9444855556      384.7760819549     1  0.96491516E+10
     -359.9444097386      384.8548643814     1  0.98460386E+10
     -359.9443457084      384.9230868358     1  0.98113628E+10
     -359.9442003100      384.6542240359     1  0.92747360E+10
     -359.9441646161      385.0892368166     1  0.95323499E+10
     -359.9438400842      384.7330742215     1  0.92731655E+10
     -359.9436662322      384.8324175149     1  0.98721554E+10
     -359.9435327799      385.2185796656     1  0.10157836E+11
     -359.9434401083      384.8810668352     1  0.96340312E+10
     -359.9434243923      384.8388791740     1  0.98726114E+10
     -359.9433129447      384.9562979672     1  0.95609270E+10
     -359.9432838931      385.1621539918     1  0.10189879E+11
     -359.9431432336      384.8013630994     1  0.91981983E+10
     -359.9430855109      384.8423399116     1  0.95780869E+10
     -359.9430823989      384.9163656877     1  0.96451378E+10
     -359.9430257102      384.8484629480     1  0.96666404E+10
     -359.9429734074      384.1386210779     1  0.95018318E+10
     -359.9429712034      385.0505583989     1  0.10408860E+11
     -359.9429555588      385.0749707829     1  0.96137081E+10
     -359.9429160552      384.4795779879     1  0.92691753E+10
     -359.9426875046      385.0092330569     1  0.95844531E+10
     -359.9426568242      384.4281492657     1  0.95472484E+10
     -359.9424986588      384.0735447285     1  0.93304889E+10
     -359.9422523081      384.6760556467     1  0.96617254E+10
     -359.9420040014      384.8433910667     1  0.96215545E+10
     -359.9418848574      384.0750244994     1  0.93399456E+10
     -359.9418785005      385.2019706434     1  0.10111489E+11
     -359.9418657550      385.2541093051     1  0.10155648E+11
     -359.9417002151      384.2194906156     1  0.94818683E+10
     -359.9415428579      384.7599934474     1  0.95639437E+10
     -359.9415196480      384.5816640046     1  0.92506744E+10
     -359.9415168791      384.6556004890     1  0.92284306E+10
     -359.9414792118      384.3357569468     1  0.96092425E+10
     -359.9413183310      385.2026616866     1  0.95618929E+10
     -359.9412796341      384.4791272606     1  0.96436932E+10
     -359.9412601114      384.5574071440     1  0.93244357E+10
     -359.9412206130      379.5500330553     1  0.96325463E+10
     -359.9412077829      384.8877919386     1  0.96859572E+10
     -359.9411582201      384.8386914408     1  0.96180328E+10
     -359.9411080750      384.2190786909     1  0.94666103E+10
     -359.9409133162      384.7289973314     1  0.95020875E+10
     -359.9409065853      384.7389839039     1  0.95060757E+10
     -359.9408889686      384.7313879646     1  0.95020145E+10
     -359.9408257381      384.9171365477     1  0.98426454E+10
     -359.9406675680      385.2138737480     1  0.97143665E+10
     -359.9406651785      384.3446879805     1  0.95210554E+10
     -359.9406218464      384.5308286229     1  0.95006161E+10
     -359.9404910185      384.5842826593     1  0.94854140E+10
     -359.9402637385      385.1556948596     1  0.97081980E+10
     -359.9402074707      385.1130917090     1  0.95368324E+10
     -359.9400343642      385.2250452721     1  0.10186013E+11
     -359.9400261965      384.4032350870     1  0.95515071E+10
     -359.9400206901      384.7841976638     1  0.97295211E+10
     -359.9399809981      385.1306187920     1  0.95476365E+10
     -359.9399284528      384.9210029134     1  0.96045132E+10
     -359.9398997426      384.6266586267     1  0.95081791E+10
     -359.9397295311      384.4223923832     1  0.95582405E+10
     -359.9396755464      384.8440300722     1  0.96919444E+10
     -359.9395445615      384.7336257154     1  0.95149123E+10
     -359.9395131579      385.1767449721     1  0.10138951E+11
     -359.9392997645      385.2152401386     1  0.95436727E+10
     -359.9392329989      384.4648722222     1  0.92955928E+10
     -359.9392317585      384.7813721741     1  0.96849546E+10
     -359.9392014637      384.2445258457     1  0.94377073E+10
     -359.9391276654      384.8173609400     1  0.92249333E+10
     -359.9389834912      384.3998010099     1  0.95369496E+10
     -359.9389796201      384.7929232965     1  0.95739094E+10
     -359.9389556035      384.9625428274     1  0.96663423E+10
     -359.9389422664      384.7294471628     1  0.96325072E+10
     -359.9389376894      385.0411931657     1  0.94564787E+10
     -359.9388310443      384.6457323536     1  0.95425273E+10
     -359.9388017791      384.4191323753     1  0.95443312E+10
     -359.9387719273      384.5104476576     1  0.94988942E+10
     -359.9387307951      385.0521735630     1  0.94409705E+10
     -359.9386992902      384.3739889904     1  0.95340961E+10
     -359.9385709657      384.5198063888     1  0.97166309E+10
     -359.9384799589      384.6712682226     1  0.95480329E+10
     -359.9384126331      384.4836758932     1  0.99102803E+10
     -359.9383055073      385.0947106242     1  0.95525469E+10
     -359.9381291858      385.0920565132     1  0.95404422E+10
     -359.9380670829      384.5768348054     1  0.92223893E+10
     -359.9380192666      384.6460025432     1  0.95881245E+10
     -359.9379746856      384.7881547074     1  0.97546325E+10
     -359.9378563792      384.3554291472     1  0.95270304E+10
     -359.9378356821      384.5131747247     1  0.92192153E+10
     -359.9377920035      384.6174476510     1  0.92760597E+10
     -359.9375331055      384.8690908087     1  0.96781683E+10
     -359.9375135737      384.7675671822     1  0.96284043E+10
     -359.9374343518      384.6772545272     1  0.96208773E+10
     -359.9370097730      384.5401394263     1  0.92497940E+10
     -359.9370010179      384.5994433116     1  0.93298363E+10
     -359.9369179234      384.4958763199     1  0.95418745E+10
     -359.9369053867      385.4573149460     1  0.95440732E+10
     -359.9368606413      384.9114397674     1  0.95004796E+10
     -359.9368276725      383.7915767455     1  0.94402643E+10
     -359.9368262298      384.5129456297     1  0.93046727E+10
     -359.9368157841      384.7148540619     1  0.94556676E+10
     -359.9368018429      384.4961713402     1  0.95216576E+10
     -359.9367820731      380.1739120830     1  0.95654308E+10
     -359.9366725221      385.0791373762     1  0.95071437E+10
     -359.9364764885      384.9688745148     1  0.97018300E+10
     -359.9363417434      385.4638189988     1  0.95458878E+10
     -359.9362278989      384.6932151196     1  0.95728807E+10
     -359.9359176355      385.2246708443     1  0.95351191E+10
     -359.9356906906      385.1014728236     1  0.10046760E+11
     -359.9355115734      384.8160265416     1  0.92489582E+10
     -359.9354528069      384.5665469154     1  0.94697052E+10
     -359.9354294190      384.5364686740     1  0.92499838E+10
     -359.9353923791      385.0580013446     1  0.96703129E+10
     -359.9353694935      384.6133625822     1  0.95115393E+10
     -359.9352803844      384.7518173571     1  0.95414528E+10
     -359.9352525208      385.2072843755     1  0.96210735E+10
     -359.9350145291      384.8277579958     1  0.97520385E+10
     -359.9349718600      385.3196170181     1  0.99458856E+10
     -359.9349388601      384.9136819675     1  0.96696502E+10
     -359.9349122642      384.6731519680     1  0.95564330E+10
     -359.9349065506      385.2223724271     2  0.10284577E+11
     -359.9346986846      384.4663002463     1  0.92184556E+10
     -359.9344736171      384.4847159887     1  0.92430802E+10
     -359.9344179671      384.5034454117     1  0.92332054E+10
     -359.9343634648      384.3649695037     1  0.92470775E+10
     -359.9342672668      384.3507641526     1  0.94386174E+10
     -359.9342454605      385.0766455155     1  0.10071342E+11
     -359.9341852734      384.8001577294     1  0.95590731E+10
     -359.9340741730      384.7373247753     1  0.95146764E+10
     -359.9340709885      384.6754796391     1  0.95484718E+10
     -359.9340079453      384.7910142601     1  0.95516866E+10
     -359.9336509367      385.0177627011     1  0.97204889E+10
     -359.9336282372      384.7248572623     1  0.94895554E+10
     -359.9336173142      384.7691395249     1  0.95257002E+10
     -359.9335897518      384.5037993978     1  0.92478290E+10
     -359.9335223897      385.1099625330     1  0.97142917E+10
     -359.9334671496      384.6949896745     1  0.95539105E+10
     -359.9333839653      385.1296556120     1  0.96780665E+10
     -359.9333479402      384.7801100539     1  0.95452756E+10
     -359.9331842372      384.9121263045     1  0.93025918E+10
     -359.9330762927      385.1965708142     1  0.93324811E+10
     -359.9329561897      384.8953137195     1  0.99983747E+10
     -359.9329102468      384.3035250110     1  0.95739436E+10
     -359.9328939752      384.6828471317     1  0.95754374E+10
     -359.9328715694      384.4183110948     1  0.95726895E+10
     -359.9328617612      384.4878546670     1  0.92711114E+10
     -359.9328262399      377.5828545074     1  0.96246694E+10
     -359.9327143124      385.3385149088     1  0.95452961E+10
     -359.9326697340      384.9609325415     1  0.95943667E+10
     -359.9326509362      384.8991107395     1  0.95139374E+10
     -359.9326006885      384.6799983672     1  0.95566369E+10
     -359.9325260719      384.7530954258     1  0.97611056E+10
     -359.9325180579      384.8434593134     1  0.97749057E+10
     -359.9325000451      384.6224858484     1  0.95168129E+10
     -359.9324870977      384.0419549324     1  0.94758387E+10
     -359.9324776354      384.1201000435     2  0.10038147E+11
     -359.9323618464      385.0582825080     2  0.97416777E+10
     -359.9321265600      384.4825694879     1  0.95410182E+10
     -359.9321128860      385.3348022869     1  0.95422805E+10
     -359.9320772654      384.9051960289     1  0.95276443E+10
     -359.9320647986      385.0777254103     1  0.96261855E+10
     -359.9320493942      384.5881151522     1  0.95080649E+10
     -359.9319907384      384.7672126976     1  0.95502908E+10
     -359.9319594369      385.2227484179     1  0.95298575E+10
     -359.9319253243      384.9327172617     1  0.95248264E+10
     -359.9318692214      383.9977936637     1  0.94370267E+10
     -359.9318596776      384.6398984924     1  0.92763857E+10
     -359.9317142425      384.8164868839     1  0.95714612E+10
     -359.9316522663      383.9326298246     1  0.95049798E+10
     -359.9316257522      384.4203386494     1  0.94767786E+10
     -359.9315322569      384.7340515389     1  0.95575329E+10
     -359.9314891845      377.7030878070     1  0.95460723E+10
     -359.9313735061      384.8237001359     1  0.95866006E+10
     -359.9313356436      384.6183341478     1  0.95865176E+10
     -359.9310800414      379.7278470482     1  0.95378334E+10
     -359.9310166964      380.1928797691     1  0.97106723E+10
     -359.9310152080      385.0891158425     1  0.96399822E+10
     -359.9309923608      384.0746041847     1  0.94806551E+10
     -359.9309772737      384.7137889858     1  0.95663270E+10
     -359.9306461549      384.8723741137     1  0.95614867E+10
     -359.9305465376      384.7228778504     1  0.95391840E+10
     -359.9305281787      384.7431401611     1  0.97531894E+10
     -359.9304984860      384.6679906197     1  0.92812629E+10
     -359.9304636208      384.8059343146     1  0.95287348E+10
     -359.9304193174      384.7380781377     1  0.95507141E+10
     -359.9302424833      384.7244573988     1  0.93770763E+10
     -359.9301545735      384.4113363909     1  0.95300250E+10
     -359.9301148255      384.4875140332     1  0.94529227E+10
     -359.9300409066      384.6261334611     1  0.95406527E+10
     -359.9299880702      383.8792902730     1  0.94840201E+10
     -359.9299358099      384.7435263694     1  0.95796243E+10
     -359.9299156003      384.0236486794     1  0.94552312E+10
     -359.9298220276      384.9133727084     1  0.96094404E+10
     -359.9298200097      384.4663856091     1  0.94782936E+10
     -359.9296476869      384.9209204354     1  0.96119182E+10
     -359.9295631997      384.0606264859     1  0.94979647E+10
     -359.9294855560      384.2339353775     1  0.95336956E+10
     -359.9294130367      384.0427633285     1  0.95104980E+10
     -359.9293117463      384.5770740451     1  0.95010351E+10
     -359.9290574490      385.0034361549     1  0.95465106E+10
     -359.9289492072      384.6881184841     1  0.95147934E+10
     -359.9288859037      384.6995821436     1  0.95544581E+10
     -359.9288715066      384.8958630197     1  0.96004228E+10
     -359.9288644592      384.8545075162     1  0.95442233E+10
     -359.9288466434      384.3112854722     1  0.92408007E+10
     -359.9287817216      384.8066039873     1  0.97832551E+10
     -359.9286070339      385.0985696896     1  0.96273007E+10
     -359.9285642092      384.3181694571     1  0.95993149E+10
     -359.9283775599      385.0416480716     1  0.97217122E+10
     -359.9283463981      384.6385274498     1  0.93045050E+10
     -359.9283017430      384.2901625222     1  0.92677673E+10
     -359.9282114027      384.2459966411     1  0.96128434E+10
     -359.9281498395      383.9994817909     1  0.94686107E+10
     -359.9281323118      384.6192715370     1  0.96796377E+10
     -359.9279276308      384.9198043613     1  0.97725703E+10
     -359.9279254148      385.5378847185     1  0.93483909E+10
     -359.9278860226      384.0932811252     1  0.94982641E+10
     -359.9276550863      385.3991819715     1  0.95304144E+10
     -359.9276134253      384.7121026821     1  0.95558588E+10
     -359.9275463252      384.6442473070     1  0.96597841E+10
     -359.9275265849      384.7673442166     1  0.95473066E+10
     -359.9271221597      384.6274150680     1  0.96316174E+10
     -359.9271157988      384.9022818081     1  0.96273889E+10
     -359.9270382503      384.8762418389     1  0.96874382E+10
     -359.9270359778      384.5484368610     1  0.95281967E+10
     -359.9268713736      384.8046874636     1  0.98968259E+10
     -359.9267366489      383.8525212187     1  0.98082989E+10
     -359.9266818899      384.4586713383     1  0.95395298E+10
     -359.9265973851      384.8753085331     1  0.98633526E+10
     -359.9265759298      384.8788975180     1  0.95956767E+10
     -359.9264099977      384.5888979723     1  0.97274891E+10
     -359.9263633647      385.0477901944     1  0.10352343E+11
     -359.9263542670      385.5264283459     1  0.93555989E+10
     -359.9261479551      384.5693530839     1  0.95494955E+10
     -359.9259739280      384.9103571027     1  0.91146205E+10
     -359.9259518662      384.0851677055     1  0.94998140E+10
     -359.9257966300      384.6386407202     1  0.93602847E+10
     -359.9257647979      383.9387332767     1  0.94662425E+10
     -359.9256213375      384.1898243100     1  0.94943217E+10
     -359.9252018308      384.8412331094     1  0.93636981E+10
     -359.9251388536      384.4625685069     1  0.95529095E+10
     -359.9251172136      385.0301828300     1  0.98257090E+10
     -359.9251084296      385.0980472098     1  0.96455308E+10
     -359.9250884926      384.0524037047     1  0.95710723E+10
     -359.9250323796      384.7815183233     1  0.98847576E+10
     -359.9250119534      384.8891139191     1  0.94703840E+10
     -359.9246972842      384.7993541409     1  0.99035853E+10
     -359.9246922438      384.6718153916     1  0.97872222E+10
     -359.9244945537      385.0102312594     1  0.93831088E+10
     -359.9243922917      380.0910310797     1  0.95767989E+10
     -359.9243245997      384.7703500688     1  0.96457396E+10
     -359.9242643437      384.6059087034     1  0.95391060E+10
     -359.9238909182      385.1443739900     1  0.95796567E+10
     -359.9237801789      385.1472042145     1  0.96518260E+10
     -359.9237395643      384.6332736640     1  0.95597817E+10
     -359.9232404562      384.7430344351     1  0.93713863E+10
     -359.9230865252      384.6576377401     1  0.97604826E+10
     -359.9230011642      384.4727534253     1  0.92399710E+10
     -359.9229603090      384.1781430407     1  0.95017479E+10
     -359.9229269302      384.4968027796     1  0.92363877E+10
     -359.9228749347      384.6451180535     1  0.93115472E+10
     -359.9227059922      384.5410220780     1  0.94475207E+10
     -359.9227044940      384.1551644662     1  0.95183198E+10
     -359.9225069250      380.3711828950     2  0.93633974E+10
     -359.9223776932      384.2154221056     1  0.94610252E+10
     -359.9222943606      384.8043092038     1  0.93548182E+10
     -359.9222580477      384.8402566040     1  0.96072189E+10
     -359.9222436676      383.9171612635     1  0.94611057E+10
     -359.9222254696      384.0326887386     1  0.95729752E+10
     -359.9220890709      384.9065741148     1  0.95518974E+10
     -359.9217424195      384.7401683651     1  0.97865445E+10
     -359.9217210087      384.5722122717     1  0.99065889E+10
     -359.9214768768      384.4735000861     1  0.97431732E+10
     -359.9212916738      384.7186577102     1  0.97896141E+10
     -359.9212800921      384.7712222698     1  0.95776900E+10
     -359.9211963781      384.8332620775     1  0.96837451E+10
     -359.9209836509      384.7609807571     2  0.91593078E+10
     -359.9206204830      384.3799583435     1  0.95868929E+10
     -359.9204931808      384.1657293911     1  0.94765165E+10
     -359.9204452683      385.1037779161     1  0.96715565E+10
     -359.9203703546      384.6268400034     1  0.93212556E+10
     -359.9202872311      384.8417957377     1  0.98256357E+10
     -359.9202634967      384.6146939084     1  0.92538758E+10
     -359.9198799233      384.4441793562     1  0.95030942E+10
     -359.9198171506      384.8626586459     1  0.96902394E+10
     -359.9197047127      384.8077412399     1  0.98083754E+10
     -359.9197023100      384.2515161374     1  0.95023803E+10
     -359.9196230187      384.7583926879     1  0.95999023E+10
     -359.9195528063      384.4538678889     1  0.95128418E+10
     -359.9195082424      384.8596096193     1  0.96959555E+10
     -359.9195051342      385.0583923725     1  0.93517353E+10
     -359.9194848145      384.9338701679     1  0.95873497E+10
     -359.9194139082      384.7689176643     1  0.96068812E+10
     -359.9193938285      384.5144334921     1  0.97988435E+10
     -359.9193088629      384.9897513868     1  0.93853385E+10
     -359.9190608340      384.0548790752     1  0.96032069E+10
     -359.9190065128      384.1344299162     1  0.98442912E+10
     -359.9189728499      384.2835988086     1  0.99269168E+10
     -359.9189618609      384.6801868766     1  0.95773100E+10
     -359.9187718172      383.8713732352     1  0.94657083E+10
     -359.9186237966      384.8031504300     1  0.97044109E+10
     -359.9186003216      384.6344810220     1  0.93083277E+10
     -359.9185872699      384.6586570887     1  0.92533145E+10
     -359.9185857592      384.3671068266     1  0.94715774E+10
     -359.9183852348      384.2003480612     1  0.94818026E+10
     -359.9182864298      384.7075767303     1  0.92654687E+10
     -359.9182735135      384.6057428100     1  0.92364269E+10
     -359.9182499174      384.9565865427     1  0.95264665E+10
     -359.9181656908      384.8080417486     1  0.96040792E+10
     -359.9181077374      385.0220129811     2  0.10242121E+11
     -359.9177695316      384.8860631747     1  0.98233154E+10
     -359.9177529929      384.5296149776     1  0.95463983E+10
     -359.9177190851      384.5491321942     1  0.92761613E+10
     -359.9172317570      384.0003883740     1  0.94869760E+10
     -359.9171603062      384.8959643240     1  0.96679574E+10
     -359.9170561431      384.8144138522     1  0.93979696E+10
     -359.9170357723      384.2302949542     1  0.95101929E+10
     -359.9170199710      384.2731955694     1  0.95184281E+10
     -359.9170114640      384.8613242418     1  0.98493906E+10
     -359.9168131661      384.7033409907     1  0.92605689E+10
     -359.9163923401      384.8754175744     1  0.98495831E+10
     -359.9162994207      384.9381653150     1  0.95403118E+10
     -359.9162582202      384.5622957827     1  0.94968775E+10
     -359.9162562148      382.2345680384     1  0.95434915E+10
     -359.9161353347      384.9773729822     1  0.98382066E+10
     -359.9160905523      383.7836935443     1  0.99928800E+10
     -359.9160377908      383.9901859299     1  0.94764848E+10
     -359.9159660199      384.5884997261     1  0.97992787E+10
     -359.9159276687      384.1953543202     1  0.98866160E+10
     -359.9157666329      379.5718463676     1  0.96433077E+10
     -359.9156963857      384.1127983831     1  0.98450156E+10
     -359.9155667947      385.0306421306     2  0.95483011E+10
     -359.9153595226      384.2402884498     1  0.94103204E+10
     -359.9151344231      384.4515282134     1  0.97848536E+10
     -359.9150961649      384.5758863559     1  0.92578629E+10
     -359.9149011875      384.6355034885     1  0.96520296E+10
     -359.9148953968      384.5625413316     1  0.95320009E+10
     -359.9148042291      382.2253561608     1  0.95570217E+10
     -359.9147560949      384.1752384527     1  0.94740766E+10
     -359.9147314956      384.6716825725     1  0.96745208E+10
     -359.9145848734      384.5060761972     1  0.93534023E+10
     -359.9145219751      384.3494614970     1  0.94949412E+10
     -359.9145152448      384.6371417613     1  0.93408706E+10
     -359.9142304845      385.1605522515     1  0.96909045E+10
     -359.9142254117      384.1701314549     1  0.94669127E+10
     -359.9139839907      384.1689563906     1  0.94663665E+10
     -359.9139298845      384.7361313995     1  0.98039563E+10
     -359.9137193635      384.7803781028     1  0.94027382E+10
     -359.9136516791      384.5593895644     1  0.97856361E+10
     -359.9136375689      384.4429928542     1  0.95543681E+10
     -359.9135207131      384.6069675584     1  0.92257054E+10
     -359.9135120161      383.9872136839     1  0.94606661E+10
     -359.9134494836      379.4012983727     1  0.97361765E+10
     -359.9134328242      384.2051806915     1  0.95380332E+10
     -359.9134153023      384.1907661440     1  0.95106183E+10
     -359.9133672786      384.5898808519     1  0.93332865E+10
     -359.9131133464      384.6446048358     1  0.95838269E+10
     -359.9129722279      384.8135333205     1  0.97539464E+10
     -359.9128360742      384.7890540227     1  0.94001668E+10
     -359.9127646404      384.5950242701     1  0.98027934E+10
     -359.9122516901      384.4116621562     1  0.92814189E+10
     -359.9122329426      384.3974322484     1  0.95812888E+10
     -359.9120205793      384.2160416849     1  0.94313021E+10
     -359.9119973913      384.7316981051     1  0.93498279E+10
     -359.9117922781      384.5501824303     1  0.96646336E+10
     -359.9117545118      384.6069062625     2  0.92147125E+10
     -359.9114173608      384.1082112055     1  0.94796797E+10
     -359.9113912861      384.5854289495     1  0.91988074E+10
     -359.9113487460      384.4765160652     1  0.95823226E+10
     -359.9112994879      384.5134086484     1  0.93044054E+10
     -359.9110063518      384.8145374423     1  0.94025969E+10
     -359.9109392820      385.2209558184     1  0.95296019E+10
     -359.9109286700      384.8047441781     1  0.97464793E+10
     -359.9109012251      384.5776810634     1  0.98244271E+10
     -359.9107978614      384.6060209805     1  0.92625308E+10
     -359.9107812402      384.7987650485     1  0.95352240E+10
     -359.9107589503      384.2152120662     1  0.94692087E+10
     -359.9105842710      384.4786195031     1  0.95086069E+10
     -359.9105212041      384.1459836357     1  0.94953613E+10
     -359.9105080188      384.8831574000     1  0.96979501E+10
     -359.9105002508      384.1778120910     1  0.94599497E+10
     -359.9103295801      384.3780735595     1  0.95614180E+10
     -359.9103215736      385.1695914946     1  0.96759085E+10
     -359.9102958585      384.2141794833     1  0.94451304E+10
     -359.9102349850      384.2198348797     1  0.94423245E+10
     -359.9101426436      384.2240659477     1  0.94577396E+10
     -359.9098935574      384.6007377580     1  0.95087582E+10
     -359.9098585279      385.1423394702     1  0.97407800E+10
     -359.9094286974      385.1938204188     1  0.99275150E+10
     -359.9093001689      384.7464066663     1  0.97410363E+10
     -359.9092718931      384.7989059750     1  0.98889174E+10
     -359.9092325326      384.7858423640     1  0.99063697E+10
     -359.9091900007      384.9783507323     1  0.98177209E+10
     -359.9089019127      384.8421961894     1  0.95011033E+10
     -359.9088574862      384.8381238889     1  0.97106420E+10
     -359.9087003460      384.4530648626     1  0.94307253E+10
     -359.9086352838      384.5174015571     1  0.95510393E+10
     -359.9085934053      384.6181005378     1  0.96073790E+10
     -359.9085883059      385.0013602782     1  0.95595969E+10
     -359.9085387194      384.7706638625     1  0.95144089E+10
     -359.9082656251      384.5583409756     1  0.94547071E+10
     -359.9082444536      381.8880100090     1  0.96544945E+10
     -359.9081319128      384.6141393502     1  0.95590299E+10
     -359.9079841037      384.1528633812     1  0.94835108E+10
     -359.9079754878      385.0019202071     1  0.95552610E+10
     -359.9079054037      384.5458186577     1  0.95672247E+10
     -359.9077186246      384.1568486545     1  0.96687450E+10
     -359.9077008566      384.7551186341     1  0.95300323E+10
     -359.9075982368      384.8737721918     1  0.95203385E+10
     -359.9075778234      384.8868279535     1  0.96275598E+10
     -359.9075640663      385.1294499572     1  0.96481355E+10
     -359.9075177378      385.0008028430     1  0.95750325E+10
     -359.9075096364      384.7181860973     1  0.96930827E+10
     -359.9073610126      384.8724371388     1  0.97143792E+10
     -359.9072580859      384.8779024049     1  0.94939279E+10
     -359.9072099931      384.5069544115     1  0.92268452E+10
     -359.9071654973      383.8421744064     1  0.94378498E+10
     -359.9071325058      384.1602008823     1  0.94836908E+10
     -359.9071070923      384.6025412880     1  0.95992344E+10
     -359.9070666103      381.8096783273     1  0.96798046E+10
     -359.9069333222      384.9740686891     1  0.95572218E+10
     -359.9068174788      384.7826096907     1  0.98849997E+10
     -359.9067673350      381.4577493984     1  0.94237076E+10
     -359.9066132078      384.6184631853     1  0.98296104E+10
     -359.9063884443      384.6746058697     2  0.94970209E+10
     -359.9063231450      381.8129104468     1  0.96844979E+10
     -359.9063101951      380.0920268969     1  0.95887721E+10
     -359.9062740388      384.8318390873     1  0.95632984E+10
     -359.9062045591      379.6633889580     1  0.93725178E+10
     -359.9061346112      384.4902893013     1  0.97292321E+10
     -359.9060297812      384.9943518786     1  0.95702126E+10
     -359.9060270705      384.6047082229     1  0.95634048E+10
     -359.9059723094      384.5830864571     1  0.95547882E+10
     -359.9058611744      384.9659285741     1  0.95800801E+10
     -359.9058475339      384.5622098917     1  0.96906080E+10
     -359.9058236626      384.2004738606     1  0.96338431E+10
     -359.9057917935      384.8166915584     1  0.97242608E+10
     -359.9055914448      384.5561794452     1  0.95775900E+10
     -359.9055617515      384.6750761786     1  0.93170065E+10
     -359.9055466050      384.2252561054     1  0.94755328E+10
     -359.9055417083      384.5905397986     1  0.95971609E+10
     -359.9054969051      384.5057394060     1  0.93445521E+10
     -359.9054897982      384.0849202313     1  0.95088283E+10
     -359.9054436582      384.7110600103     1  0.92900409E+10
     -359.9052440023      384.2401748140     1  0.95128922E+10
     -359.9052301531      384.0971413611     1  0.94944291E+10
     -359.9052095506      384.7243655816     1  0.95248982E+10
     -359.9052020708      384.1874933851     1  0.95163798E+10
     -359.9051821375      381.8261594622     1  0.96721441E+10
     -359.9051783059      384.7144519365     1  0.95247300E+10
     -359.9051327904      384.4696012693     1  0.95558924E+10
     -359.9051310201      384.4650227626     1  0.95855604E+10
     -359.9050939495      384.1936657707     1  0.94834426E+10
     -359.9050142488      384.0944136000     1  0.94896778E+10
     -359.9049353425      384.5295482475     1  0.97393729E+10
     -359.9049302343      384.6201696077     1  0.96665231E+10
     -359.9048343005      384.0710897959     1  0.94269025E+10
     -359.9047175921      384.0822769322     1  0.95058763E+10
     -359.9045831196      384.4695954580     1  0.96630929E+10
     -359.9044966075      384.6797331945     1  0.95820752E+10
     -359.9042541315      384.4357863631     1  0.95745734E+10
     -359.9042257737      384.4787620437     1  0.95835952E+10
     -359.9041384062      384.5632155019     1  0.94103882E+10
     -359.9041100249      384.7258200913     1  0.96215572E+10
     -359.9040208847      384.2481959423     1  0.98805513E+10
     -359.9040176932      384.4694169033     1  0.92479877E+10
     -359.9040114640      384.5308118471     1  0.91354052E+10
     -359.9039589809      384.6175705576     1  0.94525503E+10
     -359.9039071090      384.8200680809     1  0.94699306E+10
     -359.9038533329      384.8581629687     1  0.97877043E+10
     -359.9038032632      384.0674977464     1  0.93294803E+10
     -359.9037907876      384.6130954519     1  0.94959244E+10
     -359.9037702472      384.4009130045     1  0.95033807E+10
     -359.9037070695      384.4723300980     1  0.93885386E+10
     -359.9036401933      381.5901712855     1  0.94249108E+10
     -359.9035700547      385.0191535111     1  0.95728601E+10
     -359.9035686083      384.2496997205     1  0.94791878E+10
     -359.9035594548      384.0545845306     1  0.94864617E+10
     -359.9034761430      384.6414540731     1  0.95802411E+10
     -359.9033872730      385.0210543325     1  0.10124976E+11
     -359.9033802589      384.5764853342     1  0.95803664E+10
     -359.9033096342      384.4548100225     1  0.95866661E+10
     -359.9032011841      384.6694451521     1  0.95596628E+10
     -359.9031446752      384.1936037901     1  0.94720268E+10
     -359.9030905913      384.6109099823     1  0.95022839E+10
     -359.9030874267      384.4231241786     1  0.96567250E+10
     -359.9030702358      383.7276773318     1  0.94360262E+10
     -359.9029892484      384.5941048825     1  0.94919403E+10
     -359.9029147149      384.7635187596     1  0.95303969E+10
     -359.9028387756      384.6660462489     1  0.95809324E+10
     -359.9028274591      384.0818069911     1  0.94951603E+10
     -359.9028135953      384.6075066155     1  0.94944217E+10
     -359.9028022660      384.7091768091     1  0.95921134E+10
     -359.9027694844      385.0909012549     1  0.10095286E+11
     -359.9027602881      384.2995149369     1  0.94590902E+10
     -359.9027285031      384.6001811738     1  0.94984793E+10
     -359.9027039954      384.4146127178     1  0.96467486E+10
     -359.9026152162      384.6239841810     1  0.95114214E+10
     -359.9026013884      384.4834375965     1  0.96023958E+10
     -359.9025488726      384.4786107987     1  0.94050168E+10
     -359.9024251427      384.0794116712     1  0.95150543E+10
     -359.9023962833      384.8052751408     1  0.94706640E+10
     -359.9023648099      384.5907177113     1  0.95050940E+10
     -359.9022785310      384.8713544293     1  0.97972568E+10
     -359.9021681598      385.0203468925     1  0.92833724E+10
     -359.9021449718      384.5846530050     1  0.94891742E+10
     -359.9021307593      384.1730805420     1  0.95528710E+10
     -359.9019527479      384.6075067480     1  0.93983508E+10
     -359.9019329739      384.3024600662     1  0.94694129E+10
     -359.9019082592      384.7211417806     1  0.93459641E+10
     -359.9017153092      384.6244906194     1  0.95033778E+10
     -359.9015906659      384.3433604700     1  0.95586975E+10
     -359.9015212857      384.1438896610     1  0.95018883E+10
     -359.9015071482      384.1757187136     1  0.94103803E+10
     -359.9015014157      384.1786949329     1  0.94148192E+10
     -359.9014969228      384.0928822520     1  0.95280713E+10
     -359.9012854143      384.7066462196     1  0.96598046E+10
     -359.9012776678      383.9937853052     1  0.93584773E+10
     -359.9012599296      384.0487670133     1  0.94937203E+10
     -359.9011704824      383.8382379507     1  0.94435279E+10
     -359.9010638792      384.0379025295     1  0.94757458E+10
     -359.9010236289      384.1507187322     1  0.94809355E+10
     -359.9010094281      384.4135381577     1  0.95437438E+10
     -359.9010081520      384.6824889356     1  0.95805284E+10
     -359.9009230301      384.2394178401     1  0.94991956E+10
     -359.9007916407      384.1337061673     1  0.95198165E+10
     -359.9007769157      384.4164746911     1  0.92404127E+10
     -359.9006455939      384.5937158966     1  0.94901846E+10
     -359.9005917862      385.2036047978     1  0.97889817E+10
     -359.9005741965      384.1316308876     1  0.95093584E+10
     -359.9005638177      384.0665103562     1  0.94948243E+10
     -359.9005262240      383.8182464274     1  0.95813575E+10
     -359.9005212493      384.0558942748     1  0.94936226E+10
     -359.9005092993      384.6203145117     1  0.93794885E+10
     -359.9004702661      384.2595448276     1  0.94960304E+10
     -359.9004338198      384.1962975069     1  0.95409547E+10
     -359.9004139068      385.1749906704     1  0.98206317E+10
     -359.9004059340      384.6824306453     1  0.95281750E+10
     -359.9003752228      384.0642239392     2  0.94966197E+10
     -359.9003242590      384.7073640781     1  0.94851341E+10
     -359.9002901521      384.1242259190     1  0.94298281E+10
     -359.9002857160      384.7178493136     1  0.95809356E+10
     -359.9002819409      385.4357347275     1  0.94765934E+10
     -359.9002235152      384.1027720488     1  0.94865642E+10
     -359.9000146516      384.2818119044     1  0.94614555E+10
     -359.8999096367      384.5989936279     1  0.94658336E+10
     -359.8998881226      383.8702186942     1  0.95025545E+10
     -359.8998696588      384.9651893808     1  0.93113090E+10
     -359.8997678466      384.1356566865     1  0.95164586E+10
     -359.8997547420      384.6070887861     1  0.95048747E+10
     -359.8997118075      384.4595782817     1  0.93278634E+10
     -359.8996669905      382.0859114158     1  0.95168526E+10
     -359.8996348412      384.7623199429     1  0.95512161E+10
     -359.8995768924      384.1491865812     1  0.98070024E+10
     -359.8994087656      384.6701803905     1  0.94442133E+10
     -359.8993024911      384.4397609126     1  0.95666026E+10
     -359.8992628454      384.8189320521     1  0.93859205E+10
     -359.8992598457      384.0106521626     1  0.95144487E+10
     -359.8992498812      383.9648122223     1  0.94534799E+10
     -359.8991740714      384.5404695770     1  0.95627186E+10
     -359.8990868181      384.6475715940     1  0.97060329E+10
     -359.8990814570      384.4375672036     2  0.95853107E+10
     -359.8990687698      385.0441114678     1  0.96504510E+10
     -359.8990329730      384.6538685208     1  0.96290528E+10
     -359.8990296672      384.3980849738     1  0.92290624E+10
     -359.8989859115      384.0877197025     1  0.94924402E+10
     -359.8989088243      385.0283514744     1  0.96043517E+10
     -359.8988758829      384.1780714116     1  0.93968017E+10
     -359.8988650355      384.5472773539     1  0.97792348E+10
     -359.8988300602      384.6598074782     1  0.94277263E+10
     -359.8988166428      384.6703004396     1  0.94435731E+10
     -359.8987991294      384.6392506692     1  0.98045753E+10
     -359.8987914724      384.5555800736     1  0.94315701E+10
     -359.8987682835      384.7082062735     1  0.95865597E+10
     -359.8987656183      384.0224781351     1  0.95118224E+10
     -359.8987463496      383.8818097124     1  0.97396169E+10
     -359.8987040330      384.8099968248     1  0.93824102E+10
     -359.8986777205      384.6886547684     1  0.94577503E+10
     -359.8986622570      384.3925140488     1  0.94918303E+10
     -359.8985553682      384.7408278559     1  0.94618382E+10
     -359.8985209583      384.6897739281     1  0.94831911E+10
     -359.8985105212      383.9853726500     1  0.94765833E+10
     -359.8984403109      383.9848883552     1  0.94684587E+10
     -359.8984261029      383.8404096164     1  0.97163414E+10
     -359.8982350615      384.0882910980     1  0.94390176E+10
     -359.8980504999      384.5092508356     1  0.97216944E+10
     -359.8980326215      384.6637450188     1  0.94557223E+10
     -359.8979417749      384.0830569154     1  0.94751156E+10
     -359.8979060290      380.2493820339     1  0.97764601E+10
     -359.8978845102      384.0196293910     1  0.94711556E+10
     -359.8978674397      384.1346491158     1  0.97908386E+10
     -359.8978328667      384.3531968348     1  0.94011824E+10
     -359.8978263327      384.6679849512     1  0.96436773E+10
     -359.8978169505      384.4781176378     1  0.96925004E+10
     -359.8978153133      384.7077188506     1  0.96640188E+10
     -359.8977688084      384.5107354895     1  0.95411346E+10
     -359.8977082801      384.0407986376     1  0.95288027E+10
     -359.8976926787      384.9384455758     1  0.96557951E+10
     -359.8975676803      384.2020367106     1  0.93627971E+10
     -359.8975470916      384.8217524786     1  0.93763625E+10
     -359.8974692005      383.7050486683     1  0.94365125E+10
     -359.8974599289      384.1224812220     1  0.94809490E+10
     -359.8974316789      385.4243840433     1  0.94772703E+10
     -359.8972411976      384.6346572623     1  0.92523124E+10
     -359.8972145703      384.6548534447     1  0.94507149E+10
     -359.8971334274      384.3795379102     1  0.98031937E+10
     -359.8970795572      384.3426743205     1  0.98174551E+10
     -359.8969264316      384.1172444832     1  0.94868246E+10
     -359.8968232428      384.6788475962     1  0.96446175E+10
     -359.8968004659      384.7003329472     1  0.94927475E+10
     -359.8966249726      384.2140587056     1  0.98476602E+10
     -359.8965429128      383.9838577203     1  0.94974754E+10
     -359.8965412004      384.4944748806     1  0.95286686E+10
     -359.8964545753      384.6763479096     1  0.91237300E+10
     -359.8963249609      384.1805897840     1  0.94359934E+10
     -359.8962428780      384.4128417549     1  0.93719503E+10
     -359.8962411124      384.2863412004     1  0.94356748E+10
     -359.8961591875      383.7052315017     1  0.94119724E+10
     -359.8961537561      384.5390087664     1  0.98156405E+10
     -359.8961318887      384.1492683876     1  0.95749728E+10
     -359.8961089433      384.5091090768     1  0.93874168E+10
     -359.8960951148      384.8807799979     1  0.99917678E+10
     -359.8960643466      384.4926091222     1  0.96949021E+10
     -359.8959790150      384.9099839962     1  0.94461189E+10
     -359.8959201698      384.7133568222     1  0.95021600E+10
     -359.8958835294      385.4142479339     1  0.94857203E+10
     -359.8958519395      384.8241945310     1  0.93656759E+10
     -359.8958381111      384.8380464984     1  0.97554588E+10
     -359.8957607626      384.6170215396     1  0.93804775E+10
     -359.8957251989      384.1930265933     1  0.94423380E+10
     -359.8955511911      384.0467333161     1  0.97716168E+10
     -359.8955392555      383.9567487552     1  0.94660411E+10
     -359.8955212182      384.0439310348     1  0.94950490E+10
     -359.8955121243      384.4838915016     1  0.96666031E+10
     -359.8954120896      384.8495529364     1  0.95832012E+10
     -359.8953195241      385.4153609040     1  0.94880877E+10
     -359.8952421142      384.1315193313     1  0.94940619E+10
     -359.8951654446      382.6986816696     1  0.97824987E+10
     -359.8951626293      384.2922694038     1  0.94797277E+10
     -359.8951427475      384.6091483335     1  0.97035711E+10
     -359.8951272818      385.4164828851     1  0.94883112E+10
     -359.8951217244      384.1977803020     1  0.94910886E+10
     -359.8950712414      384.1474982826     1  0.95234307E+10
     -359.8949690020      384.6016833459     1  0.94180366E+10
     -359.8949461762      385.0017336789     1  0.10025860E+11
     -359.8949240068      384.6650232206     1  0.94792827E+10
     -359.8949129007      385.4216894077     1  0.94871738E+10
     -359.8949065486      384.4965341949     1  0.96849398E+10
     -359.8948909205      384.7307578700     1  0.97383550E+10
     -359.8948652298      384.1013871496     1  0.94583839E+10
     -359.8948276242      384.5111278820     1  0.92656016E+10
     -359.8946978919      384.7213008422     1  0.97030681E+10
     -359.8946778525      384.4870136184     1  0.93571985E+10
     -359.8946553139      384.2824160989     1  0.96275566E+10
     -359.8945783396      383.8263387745     1  0.97479014E+10
     -359.8945517798      383.9961169872     1  0.95125112E+10
     -359.8945470438      384.0084489587     1  0.94853982E+10
     -359.8943799960      384.6636626649     1  0.94889055E+10
     -359.8942765881      381.5920215890     1  0.96529811E+10
     -359.8941974997      384.5727088842     1  0.97145674E+10
     -359.8941790723      384.1347701738     1  0.96044910E+10
     -359.8941749530      384.5535776832     1  0.91603152E+10
     -359.8941175758      384.6052019201     1  0.94349081E+10
     -359.8941024571      384.4449755101     1  0.95356381E+10
     -359.8940681286      384.5292598654     1  0.98045001E+10
     -359.8939788888      380.0393622088     1  0.95178469E+10
     -359.8939520093      384.0121338282     1  0.95052815E+10
     -359.8939295024      379.3057102222     1  0.94963724E+10
     -359.8939215804      384.5425985156     1  0.98270199E+10
     -359.8939145433      384.0669110882     1  0.97783627E+10
     -359.8938948929      384.4894325429     1  0.99149458E+10
     -359.8937709004      383.9861447155     1  0.94627418E+10
     -359.8936899996      384.5193951811     1  0.97223129E+10
     -359.8936360693      384.4913335330     1  0.92810366E+10
     -359.8935845459      384.0949416643     1  0.94662358E+10
     -359.8935541729      384.2185219690     1  0.98042809E+10
     -359.8932685578      384.2216618764     1  0.94108283E+10
     -359.8932562280      384.2479903279     1  0.94063862E+10
     -359.8932503513      377.5718594046     1  0.95712997E+10
     -359.8931471631      384.3740828856     1  0.97097583E+10
     -359.8931396869      384.6382662598     1  0.93188842E+10
     -359.8930561769      383.8999261347     1  0.94621101E+10
     -359.8929729524      384.0612643636     1  0.93130758E+10
     -359.8929116738      384.2028523491     1  0.98696289E+10
     -359.8928520024      384.3555327551     1  0.95478891E+10
     -359.8927215175      378.0228887762     1  0.96372657E+10
     -359.8926175069      383.9759371863     1  0.94904994E+10
     -359.8925795347      384.6921860574     1  0.94103126E+10
     -359.8925733336      384.6606718995     1  0.93566636E+10
     -359.8925455507      384.7553827675     1  0.96218384E+10
     -359.8923979337      384.9515163109     1  0.96478934E+10
     -359.8923646872      384.3289083109     2  0.97385663E+10
     -359.8923078841      384.3270325767     1  0.94124131E+10
     -359.8922050710      384.5063985993     1  0.94814432E+10
     -359.8921965385      384.5156218143     1  0.93288185E+10
     -359.8920590287      384.5091522489     1  0.95060870E+10
     -359.8920482693      384.6048411942     1  0.93093395E+10
     -359.8919564374      384.1512111689     1  0.94746174E+10
     -359.8919136096      384.4245851957     1  0.94034495E+10
     -359.8918749154      385.0265918540     1  0.96234780E+10
     -359.8918671308      383.9228394620     1  0.94873639E+10
     -359.8918333577      384.6114324375     1  0.92833747E+10
     -359.8916993335      385.0486740756     1  0.95313241E+10
     -359.8916500105      384.1993348974     1  0.96315202E+10
     -359.8915518087      384.6827505985     1  0.93732576E+10
     -359.8915374881      384.9048197182     1  0.96589256E+10
     -359.8915144697      384.6751384725     1  0.94333877E+10
     -359.8914283941      384.3391480677     1  0.94718600E+10
     -359.8914141589      381.7833994968     1  0.95721310E+10
     -359.8913993869      384.7837645681     1  0.96975380E+10
     -359.8913372990      384.5596464693     1  0.95358724E+10
     -359.8912938565      384.4382789491     1  0.93498132E+10
     -359.8912331679      385.0410042268     1  0.96137295E+10
     -359.8911980890      384.1588906216     1  0.95040414E+10
     -359.8911651162      383.8930817627     1  0.95021721E+10
     -359.8910828695      384.7263683883     1  0.95033734E+10
     -359.8910118980      384.5235925811     1  0.92799376E+10
     -359.8908592907      384.4879052245     1  0.95207916E+10
     -359.8907312005      379.2980998715     1  0.95938895E+10
     -359.8906804890      385.0965203945     1  0.94950109E+10
     -359.8906544477      384.7237908621     1  0.96528198E+10
     -359.8906266367      384.5191403171     1  0.95159496E+10
     -359.8904648809      384.4035270929     1  0.94376615E+10
     -359.8904306347      384.5993328389     1  0.98255165E+10
     -359.8903585660      383.8774944022     1  0.94625204E+10
     -359.8900994857      384.8552227907     1  0.95857260E+10
     -359.8900865200      385.0449510402     1  0.97541375E+10
     -359.8900641530      384.7064501782     1  0.95225168E+10
     -359.8899764612      384.5992231362     1  0.95857309E+10
     -359.8899570446      384.0567184257     1  0.94869128E+10
     -359.8898977534      384.0096619220     1  0.95104011E+10
     -359.8897435963      382.5705131750     1  0.98232257E+10
     -359.8896701579      383.9166560493     1  0.97082974E+10
     -359.8896513478      384.7119323811     1  0.95002945E+10
     -359.8896246212      380.2842390071     1  0.95687880E+10
     -359.8895868453      383.9159619925     2  0.95942873E+10
     -359.8895813202      384.7071843869     1  0.98662207E+10
     -359.8895793811      384.5174078077     1  0.95096525E+10
     -359.8894078524      384.4917647112     1  0.94142675E+10
     -359.8893948398      385.0354077275     1  0.97824753E+10
     -359.8893648842      384.2985801912     1  0.97930694E+10
     -359.8893465533      384.6382321855     1  0.93889671E+10
     -359.8893016634      384.7220712408     1  0.96967548E+10
     -359.8892595581      384.4111387914     1  0.93682908E+10
     -359.8891311507      384.5797076311     1  0.93040599E+10
     -359.8891255932      384.3477065083     1  0.94140922E+10
     -359.8891031824      384.3666189608     1  0.95916051E+10
     -359.8890447373      383.5447248974     1  0.99416198E+10
     -359.8889933895      384.5926609711     1  0.92640347E+10
     -359.8887602032      378.7050482074     1  0.95997417E+10
     -359.8887489197      384.2946285051     1  0.94795565E+10
     -359.8887244467      384.8207496235     1  0.93911167E+10
     -359.8886704393      385.0672580594     1  0.95869467E+10
     -359.8885997575      384.1970660881     1  0.10128471E+11
     -359.8885715463      384.7884084954     2  0.94023943E+10
     -359.8885435031      379.4521475010     1  0.93903298E+10
     -359.8885168300      384.6915436924     1  0.95655634E+10
     -359.8884652528      384.7671468236     1  0.97351707E+10
     -359.8884313003      383.4053557936     1  0.97921917E+10
     -359.8883561076      384.6491701684     1  0.95637956E+10
     -359.8881702557      384.3307120107     1  0.95627527E+10
     -359.8880478563      384.3986919028     1  0.96676707E+10
     -359.8880083806      379.3608541317     1  0.96190990E+10
     -359.8880036773      384.0182498243     1  0.95076694E+10
     -359.8879873224      384.2165782786     1  0.94791434E+10
     -359.8879100554      384.9210414640     1  0.96003403E+10
     -359.8878968813      384.0291607218     1  0.95353404E+10
     -359.8878727169      383.8571895030     1  0.94675697E+10
     -359.8878350345      383.8951357258     1  0.98692667E+10
     -359.8878292587      384.7826637296     1  0.94326797E+10
     -359.8877876981      385.2474524718     1  0.94517577E+10
     -359.8877731826      384.3677809300     1  0.95845019E+10
     -359.8877637513      384.0286787533     1  0.95591727E+10
     -359.8877400011      379.0856281035     1  0.95636750E+10
     -359.8877249911      383.7456293893     1  0.94539930E+10
     -359.8875599596      384.6295000163     1  0.94457784E+10
     -359.8875020807      384.3506428569     2  0.91568263E+10
     -359.8874996720      384.6342883436     1  0.94607702E+10
     -359.8874918576      384.5111847635     1  0.95403988E+10
     -359.8874571239      385.2576868652     1  0.94509391E+10
     -359.8871539504      384.2733733526     1  0.95329009E+10
     -359.8870811367      384.4027144805     1  0.95939354E+10
     -359.8870454061      383.7824692932     1  0.94060557E+10
     -359.8865439473      384.6489208505     1  0.93844648E+10
     -359.8864558554      384.4433050344     1  0.95122670E+10
     -359.8864508275      384.4201810803     1  0.93611127E+10
     -359.8864069644      384.0759043667     1  0.98117762E+10
     -359.8863739167      384.4879763177     1  0.95797966E+10
     -359.8863465902      384.4952512683     1  0.96003576E+10
     -359.8863371535      384.5381723177     1  0.97012071E+10
     -359.8862762650      384.7808743810     1  0.96555377E+10
     -359.8862596124      384.7209243782     1  0.93689669E+10
     -359.8861008850      384.2685773732     1  0.94692736E+10
     -359.8860716159      384.3543811983     1  0.97917478E+10
     -359.8859250850      384.7313808438     1  0.95658582E+10
     -359.8858413749      384.0015795417     2  0.10051193E+11
     -359.8857692026      384.7168958851     1  0.94659346E+10
     -359.8855914623      384.1763472816     1  0.94416749E+10
     -359.8855182215      384.4707011587     1  0.95449577E+10
     -359.8853494682      384.3598826117     1  0.92623932E+10
     -359.8853270363      384.7926356355     1  0.93647177E+10
     -359.8852619737      384.5973345623     1  0.92503493E+10
     -359.8852553835      384.6107306213     1  0.92776821E+10
     -359.8850837154      384.4291793201     1  0.95532375E+10
     -359.8850739006      383.7531238455     1  0.94227574E+10
     -359.8850107293      384.8038326697     1  0.94735669E+10
     -359.8849350725      383.9366888926     1  0.94000943E+10
     -359.8848880152      384.5929082497     1  0.97765431E+10
     -359.8848012510      384.6086161102     2  0.91501869E+10
     -359.8846475078      384.3554872013     1  0.96329205E+10
     -359.8846217280      384.6846424764     1  0.95154826E+10
     -359.8846100196      384.6991249605     1  0.95127132E+10
     -359.8845232057      384.4966858787     1  0.92070661E+10
     -359.8844679569      384.1289623108     1  0.98384261E+10
     -359.8842721684      384.5194858368     1  0.95095156E+10
     -359.8841677579      384.1453577393     1  0.95047946E+10
     -359.8841637635      384.3785636715     1  0.98419192E+10
     -359.8840978155      384.1574728405     1  0.92089250E+10
     -359.8840919129      384.4712002073     1  0.94753387E+10
     -359.8840666995      384.5109028212     1  0.95656374E+10
     -359.8840323718      384.4316574088     1  0.95344461E+10
     -359.8838459769      384.5850353360     1  0.94052185E+10
     -359.8837982223      384.6176547213     1  0.96530555E+10
     -359.8837669504      385.0449487451     1  0.98009096E+10
     -359.8837362024      384.8613505212     1  0.96861649E+10
     -359.8837102881      384.3245536421     1  0.94266140E+10
     -359.8836720242      384.2991657564     1  0.94052481E+10
     -359.8836250183      384.6074160255     1  0.92963135E+10
     -359.8833844731      383.9252091190     1  0.94804856E+10
     -359.8833601715      384.0955314873     1  0.95950594E+10
     -359.8833134154      383.9133300588     1  0.94775646E+10
     -359.8832737461      384.6192192073     1  0.94089208E+10
     -359.8832620052      384.5435312996     1  0.92594103E+10
     -359.8832146574      383.6136367463     1  0.94295424E+10
     -359.8831839337      384.5803363649     1  0.95720535E+10
     -359.8831497163      384.5003231170     1  0.94849030E+10
     -359.8831085996      384.6163391126     1  0.93525798E+10
     -359.8830550273      384.5364954989     1  0.93599333E+10
     -359.8828864942      384.3049499955     1  0.97754255E+10
     -359.8828250503      384.3607442607     1  0.98214225E+10
     -359.8827554554      383.7115681066     2  0.10043780E+11
     -359.8826170354      384.1448874477     1  0.94760660E+10
     -359.8825928289      378.6768299229     2  0.99733499E+10
     -359.8825820398      384.7212512891     1  0.93763403E+10
     -359.8825089825      384.1718651838     1  0.94700640E+10
     -359.8824865800      381.1793328160     1  0.94887205E+10
     -359.8823818975      384.6337431202     1  0.94094909E+10
     -359.8823267620      383.9878713791     1  0.93114969E+10
     -359.8820898382      383.6637477536     1  0.94168157E+10
     -359.8820728047      384.4375545072     1  0.92023086E+10
     -359.8819883010      384.6398145078     1  0.94406608E+10
     -359.8819468088      384.2743546452     1  0.90617492E+10
     -359.8818714465      384.4853987947     1  0.93594268E+10
     -359.8817328912      384.5305100022     1  0.10324419E+11
     -359.8816505075      384.1069669272     1  0.95051739E+10
     -359.8816132240      384.6380501973     2  0.95987635E+10
     -359.8816030309      384.3373867369     1  0.95487782E+10
     -359.8816015510      384.5320079927     1  0.95042727E+10
     -359.8815947059      384.4680799102     1  0.10360003E+11
     -359.8815805236      384.4197969940     1  0.95872165E+10
     -359.8815552302      383.6567267809     1  0.94473175E+10
     -359.8815456800      384.2800191255     1  0.95520272E+10
     -359.8814523357      384.4162666043     1  0.95499655E+10
     -359.8814139537      384.1027799319     1  0.97179992E+10
     -359.8813658643      384.3250427850     1  0.94540519E+10
     -359.8812060755      383.9236153324     1  0.94282915E+10
     -359.8809563397      384.8116024351     1  0.94671066E+10
     -359.8809249238      384.1760818446     1  0.96311891E+10
     -359.8806368715      384.2842944142     1  0.94456675E+10
     -359.8806189875      384.4412592069     1  0.93323299E+10
     -359.8805920870      384.6608826318     1  0.95867636E+10
     -359.8805740679      384.1870610708     1  0.93313270E+10
     -359.8805570885      384.0556450197     1  0.94120423E+10
     -359.8804674386      384.3145103167     1  0.94630693E+10
     -359.8804551912      384.5890602488     1  0.97939055E+10
     -359.8803596017      384.0882279786     1  0.94808249E+10
     -359.8803082339      384.3665752872     1  0.97246377E+10
     -359.8802818570      383.6410805678     1  0.93967447E+10
     -359.8802548706      384.2525431916     1  0.94252849E+10
     -359.8802406729      384.3566368940     1  0.93685901E+10
     -359.8801748514      384.2875196463     1  0.94298878E+10
     -359.8801548841      384.4163196564     1  0.99112748E+10
     -359.8800849503      384.4958957680     1  0.95571390E+10
     -359.8800837884      384.1664312354     1  0.94507527E+10
     -359.8798875077      384.5129695528     1  0.10307846E+11
     -359.8798368624      384.4879801637     1  0.95493653E+10
     -359.8798261685      384.4798342106     1  0.94169700E+10
     -359.8798210346      384.5953550715     1  0.97879916E+10
     -359.8797854641      384.4496937015     1  0.10343267E+11
     -359.8797208632      384.2805238962     1  0.93696681E+10
     -359.8796474096      384.3798878245     1  0.93558878E+10
     -359.8796268320      384.5042713216     1  0.93975540E+10
     -359.8796204578      385.0026383668     1  0.96380473E+10
     -359.8794893562      384.1762025671     1  0.94707289E+10
     -359.8794521091      384.5162925086     1  0.93959818E+10
     -359.8794006857      384.4400398239     1  0.97915918E+10
     -359.8793989897      384.0088385646     1  0.93229901E+10
     -359.8792959350      384.0811483600     1  0.93892018E+10
     -359.8792941204      384.2625908802     1  0.94533193E+10
     -359.8792841228      384.3262423570     1  0.97459002E+10
     -359.8792694991      384.6008664762     2  0.94547685E+10
     -359.8792289428      378.6531148289     1  0.95717822E+10
     -359.8789947875      384.8723141969     1  0.97138316E+10
     -359.8789404563      384.9603092891     1  0.99565517E+10
     -359.8789263939      384.5951273387     1  0.96714393E+10
     -359.8788748287      384.7847164604     1  0.93200545E+10
     -359.8787968001      384.6501107574     1  0.93890987E+10
     -359.8787741153      384.0772746359     1  0.94244126E+10
     -359.8787284452      384.3608574741     1  0.92433327E+10
     -359.8786549953      384.7960128990     1  0.97060340E+10
     -359.8786508185      384.5114722607     1  0.93363473E+10
     -359.8785877750      383.9000654288     1  0.92763164E+10
     -359.8785283800      384.6697404595     1  0.95814648E+10
     -359.8784843930      384.2277072013     1  0.97078383E+10
     -359.8784663644      384.7646171955     1  0.97301990E+10
     -359.8784641593      383.6423368483     1  0.94556969E+10
     -359.8784297562      384.5422114707     1  0.98068937E+10
     -359.8783891762      384.0747752714     1  0.94216474E+10
     -359.8783193440      383.7337538501     1  0.94320374E+10
     -359.8782721159      384.8133468481     1  0.96373005E+10
     -359.8781938867      384.3968021876     1  0.93405450E+10
     -359.8781278027      384.6255577050     1  0.95898714E+10
     -359.8779035586      383.9930690424     1  0.94247835E+10
     -359.8778417018      383.9645805775     1  0.93118713E+10
     -359.8778197822      384.2640732970     1  0.94480118E+10
     -359.8777921940      384.2889029015     1  0.94815062E+10
     -359.8775627872      383.8966869574     1  0.93320913E+10
     -359.8775602409      383.8860208067     1  0.93063359E+10
     -359.8774905555      384.1138905831     1  0.94834660E+10
     -359.8774832575      384.7886188480     1  0.93930314E+10
     -359.8773835765      378.7918562703     1  0.97430635E+10
     -359.8773519113      384.4209110444     1  0.92350429E+10
     -359.8773236166      384.1745563873     1  0.94892123E+10
     -359.8773060880      384.4168235669     1  0.93689884E+10
     -359.8772757107      383.8562606897     1  0.97485839E+10
     -359.8772495148      384.8099305415     1  0.93134938E+10
     -359.8772344055      384.0943298511     1  0.97477653E+10
     -359.8772200970      384.3919462751     1  0.91682442E+10
     -359.8772092493      384.8182487507     1  0.94775582E+10
     -359.8771827931      384.6370883735     2  0.94794596E+10
     -359.8771607966      384.6117775815     1  0.97607369E+10
     -359.8771007350      384.1834072618     1  0.94897709E+10
     -359.8770767569      384.1469110634     1  0.94964746E+10
     -359.8770562928      384.4665176868     1  0.95841783E+10
     -359.8770519074      384.5412747589     1  0.98267165E+10
     -359.8770289396      383.6474849633     1  0.94851370E+10
     -359.8769940073      384.3114716576     1  0.94352084E+10
     -359.8769799453      384.6181273698     1  0.95355676E+10
     -359.8769472568      384.6682255303     1  0.94586077E+10
     -359.8765808371      384.1742300032     1  0.94848027E+10
     -359.8765516225      379.7139006922     1  0.95328757E+10
     -359.8765492624      384.1385502646     1  0.93647936E+10
     -359.8765293577      383.8399858912     1  0.94109888E+10
     -359.8765049628      384.7637859424     1  0.96734313E+10
     -359.8764573516      383.6359283899     2  0.10075250E+11
     -359.8764326693      384.5241366770     1  0.93473835E+10
     -359.8764234375      384.0835344802     1  0.10121647E+11
     -359.8763512863      384.2104263572     1  0.94958567E+10
     -359.8763498852      384.1422931150     1  0.98079959E+10
     -359.8761705326      384.9435815981     1  0.97225161E+10
     -359.8761194621      384.5114273569     1  0.98267178E+10
     -359.8761163005      384.4341795112     1  0.95828492E+10
     -359.8760948612      384.0735672061     1  0.94074067E+10
     -359.8759807067      384.3810151308     1  0.92640591E+10
     -359.8759018491      384.3178630056     1  0.93485606E+10
     -359.8758242263      384.1543205172     1  0.95304003E+10
     -359.8757830099      384.1998419861     1  0.94883057E+10
     -359.8757189046      384.5935306246     1  0.96353456E+10
     -359.8757042626      384.4512766255     1  0.92637499E+10
     -359.8757030831      384.2212574550     1  0.97740453E+10
     -359.8756671501      384.1593272406     1  0.94071879E+10
     -359.8756622469      381.3352641258     1  0.97381883E+10
     -359.8756474943      384.2533689208     1  0.92484873E+10
     -359.8755990118      383.8823213814     1  0.97203694E+10
     -359.8755541834      384.2136419060     1  0.93252571E+10
     -359.8755300262      384.4338370316     1  0.93620769E+10
     -359.8754123858      384.0412420656     1  0.93939049E+10
     -359.8754019538      384.0737851415     1  0.95419560E+10
     -359.8753974908      384.6707029062     1  0.99631826E+10
     -359.8753697207      384.2536838649     1  0.95006757E+10
     -359.8753371076      384.0952766688     1  0.95276704E+10
     -359.8753071442      384.2798793836     1  0.94664901E+10
     -359.8753042202      384.2721359972     1  0.98062901E+10
     -359.8751658873      383.8526789382     1  0.97377999E+10
     -359.8751510432      384.5438521051     1  0.98061924E+10
     -359.8751282821      384.4691568676     1  0.93173113E+10
     -359.8751093191      384.1230380315     2  0.92136165E+10
     -359.8750938937      384.0800352811     1  0.94098727E+10
     -359.8750511379      384.4047496348     1  0.93719990E+10
     -359.8749847250      384.2704662226     1  0.92304538E+10
     -359.8749648157      384.3829139369     1  0.93383199E+10
     -359.8749413450      384.3186638404     1  0.94606850E+10
     -359.8749360363      384.4189993310     1  0.98271016E+10
     -359.8748579944      384.2745333966     1  0.92363298E+10
     -359.8748140412      384.0278171685     1  0.95162729E+10
     -359.8747958600      384.1179270081     1  0.97295707E+10
     -359.8747539987      384.2693513809     1  0.93896221E+10
     -359.8747202057      384.2259475818     2  0.94922724E+10
     -359.8745837369      384.0916901770     1  0.93996378E+10
     -359.8745284456      384.4736366627     1  0.92859762E+10
     -359.8745111215      384.3573283112     1  0.93818344E+10
     -359.8744998785      384.1159769144     1  0.95050746E+10
     -359.8744909857      384.0855332544     1  0.95269893E+10
     -359.8742870856      384.3302667874     1  0.97370496E+10
     -359.8742666357      384.0599985597     1  0.95096354E+10
     -359.8741858706      384.2853732354     1  0.92700921E+10
     -359.8741564878      384.3078317983     1  0.92561529E+10
     -359.8741425069      384.3753881434     1  0.92269064E+10
     -359.8741403814      384.6155690886     1  0.94357448E+10
     -359.8740387670      384.5620562964     2  0.95132401E+10
     -359.8740193590      384.6021276367     1  0.96714637E+10
     -359.8739658996      384.7036421688     1  0.98013557E+10
     -359.8739036677      384.5980509668     1  0.96432270E+10
     -359.8738633057      384.5414879689     2  0.94873875E+10
     -359.8737894725      384.6614354336     1  0.96966927E+10
     -359.8737588090      384.9119944115     1  0.98773581E+10
     -359.8737248752      384.2783848800     1  0.96629259E+10
     -359.8736238430      382.3852470839     1  0.96745399E+10
     -359.8735480516      384.1913645266     1  0.93415191E+10
     -359.8735149130      384.1279043655     1  0.94959435E+10
     -359.8734889793      384.6203032660     1  0.94734235E+10
     -359.8734811838      384.0456634911     1  0.94013959E+10
     -359.8734617044      378.9187306148     1  0.96256790E+10
     -359.8734357534      384.6248662456     1  0.95641770E+10
     -359.8731323747      384.1447198782     1  0.94239449E+10
     -359.8731051703      384.4530213860     1  0.10305666E+11
     -359.8729650754      384.3509813915     2  0.90394929E+10
     -359.8729601047      384.3724543921     1  0.94495764E+10
     -359.8728872496      384.2775339159     1  0.96699857E+10
     -359.8728802869      384.9337631295     1  0.94699291E+10
     -359.8728783316      384.2558520359     1  0.92652152E+10
     -359.8728379345      384.5399783736     1  0.94878551E+10
     -359.8727095494      384.4772717860     1  0.95184486E+10
     -359.8726765999      383.7831500102     1  0.94190916E+10
     -359.8726709523      384.2751875891     1  0.93993055E+10
     -359.8726580571      383.9417887611     1  0.94109071E+10
     -359.8726473832      384.9422279117     1  0.96626648E+10
     -359.8726345607      384.5983397765     1  0.95114512E+10
     -359.8725807183      384.4900367765     1  0.95227956E+10
     -359.8725644212      384.3953302026     1  0.10339045E+11
     -359.8725447717      384.0609145431     1  0.93954403E+10
     -359.8724170760      384.9325920223     1  0.96763129E+10
     -359.8723522420      384.1863838419     1  0.95061716E+10
     -359.8723412671      384.3491407811     1  0.91791774E+10
     -359.8722800836      384.0674297011     1  0.95218269E+10
     -359.8721864687      383.8089240917     1  0.98532802E+10
     -359.8721841680      383.9128446803     1  0.96226577E+10
     -359.8721814457      384.5298018316     1  0.94988632E+10
     -359.8720926201      383.9824996799     1  0.94740406E+10
     -359.8720656310      384.9606519986     1  0.96028399E+10
     -359.8719818796      384.1793637885     1  0.94532914E+10
     -359.8719613832      384.2973090181     1  0.96400486E+10
     -359.8719398637      383.9265794624     1  0.95218974E+10
     -359.8718772289      384.6078952025     1  0.96296336E+10
     -359.8718387393      384.4589723119     1  0.95112980E+10
     -359.8717419209      384.0269381177     1  0.94541382E+10
     -359.8716754899      383.9718811860     1  0.95340691E+10
     -359.8716375253      384.0757199776     1  0.97502898E+10
     -359.8715419889      384.5895193913     1  0.95176809E+10
     -359.8715359798      384.8375037596     1  0.96282213E+10
     -359.8714324427      383.9271697856     2  0.95164799E+10
     -359.8714028244      384.2737392291     1  0.92296176E+10
     -359.8713672768      384.4403368507     1  0.10289789E+11
     -359.8712766203      383.7998513306     1  0.94420734E+10
     -359.8712641226      383.7066592720     1  0.94328092E+10
     -359.8712046679      384.4711741162     1  0.97497459E+10
     -359.8711783762      384.3772216285     1  0.10322339E+11
     -359.8711576829      384.4921179835     1  0.95262121E+10
     -359.8710957834      384.1339501332     1  0.94190202E+10
     -359.8710735481      383.7703164884     1  0.94281289E+10
     -359.8710633974      384.4743712623     1  0.95438633E+10
     -359.8709114929      384.4753460748     1  0.93206408E+10
     -359.8708297035      384.4796740806     1  0.96781844E+10
     -359.8708262320      384.7792014039     1  0.95474126E+10
     -359.8708139377      384.0620370701     1  0.93646133E+10
     -359.8707311171      384.2203721887     1  0.94946102E+10
     -359.8707150885      384.1925785636     1  0.94867813E+10
     -359.8706537437      384.3062689921     1  0.96427911E+10
     -359.8706527279      384.4692615158     1  0.96172075E+10
     -359.8706466842      384.2120722813     1  0.95159042E+10
     -359.8705814234      384.6066184064     1  0.93108045E+10
     -359.8705728220      384.9163947562     1  0.98818021E+10
     -359.8705618684      384.3287017919     1  0.92219364E+10
     -359.8704892475      384.1883826367     1  0.95100687E+10
     -359.8704592854      384.1189601868     1  0.94666845E+10
     -359.8704578186      384.1154842262     1  0.94500227E+10
     -359.8704328474      385.1872365538     1  0.94858466E+10
     -359.8704105168      383.9749870009     1  0.96561144E+10
     -359.8704007335      384.3840212248     1  0.93978919E+10
     -359.8702954489      384.1665565413     1  0.94324718E+10
     -359.8702833825      384.4667491253     1  0.94459963E+10
     -359.8702660754      384.4729395130     1  0.93527655E+10
     -359.8702103458      384.4964535304     1  0.95407340E+10
     -359.8701346313      384.7558539431     1  0.94163561E+10
     -359.8700928405      384.4599222490     1  0.96855044E+10
     -359.8700341494      384.4895260288     1  0.94733638E+10
     -359.8700315676      384.1789224546     1  0.94380660E+10
     -359.8700134832      384.6194516927     1  0.10387769E+11
     -359.8699990842      384.4698392555     1  0.95118591E+10
     -359.8699979452      384.4949694866     1  0.95333993E+10
     -359.8699907396      384.4158885525     1  0.95259205E+10
     -359.8699639222      383.7440640461     1  0.94662379E+10
     -359.8699519702      384.8693351108     1  0.94871978E+10
     -359.8698903206      384.4988146489     1  0.94947732E+10
     -359.8698648070      384.4560080305     1  0.94754794E+10
     -359.8697449455      384.4755936837     1  0.95254956E+10
     -359.8697097119      384.3079541458     1  0.96770584E+10
     -359.8694760821      383.9170999535     1  0.95262921E+10
     -359.8693236571      383.6991454005     1  0.94099127E+10
     -359.8692372325      383.8002919529     1  0.94471248E+10
     -359.8691230014      384.3168915115     1  0.96836949E+10
     -359.8690769990      384.7612769950     1  0.95882474E+10
     -359.8690176176      384.3291042780     1  0.94936646E+10
     -359.8690151065      376.6984852870     1  0.94721983E+10
     -359.8688753557      384.3685731448     1  0.93615072E+10
     -359.8687771130      384.8748710530     1  0.93652838E+10
     -359.8687015427      383.5854647691     1  0.94936568E+10
     -359.8686525609      384.5887379869     2  0.91685831E+10
     -359.8686309932      384.5753147410     1  0.95508166E+10
     -359.8685581497      385.1815460106     1  0.97527603E+10
     -359.8685525682      383.7928816137     1  0.94501876E+10
     -359.8685455499      385.0750754277     1  0.96483399E+10
     -359.8685440713      384.4616475682     1  0.97000311E+10
     -359.8685375049      384.1224540211     1  0.95179500E+10
     -359.8684803107      384.2850872580     1  0.94744943E+10
     -359.8684660991      383.5717280806     1  0.99583104E+10
     -359.8684473278      384.2889828894     1  0.95850421E+10
     -359.8684333898      384.6814217766     1  0.96054754E+10
     -359.8683668115      383.8377091727     1  0.94539385E+10
     -359.8683117106      384.7207697489     2  0.94597415E+10
     -359.8682711172      384.6189230679     1  0.93383531E+10
     -359.8682014779      384.7027149734     1  0.94817783E+10
     -359.8681622433      384.6590957059     1  0.94321315E+10
     -359.8679285408      383.7402414522     1  0.92894703E+10
     -359.8678798368      383.9476024724     1  0.95303106E+10
     -359.8678525137      384.3952366225     1  0.95253897E+10
     -359.8678439096      384.8924439291     1  0.97976904E+10
     -359.8678021774      384.3384610199     1  0.95510767E+10
     -359.8677939699      384.2114346801     1  0.95013961E+10
     -359.8677653098      383.9258934117     1  0.95244399E+10
     -359.8677532471      383.6869069547     1  0.94191787E+10
     -359.8677197659      383.9770122201     1  0.94364854E+10
     -359.8676918094      384.4982729520     1  0.93302644E+10
     -359.8676438873      383.7423500161     1  0.94734207E+10
     -359.8676058920      383.7180315928     1  0.94467858E+10
     -359.8675993695      384.1984340113     1  0.94482015E+10
     -359.8675622845      384.2101338854     1  0.98104160E+10
     -359.8674785161      383.7722628851     1  0.94638002E+10
     -359.8674304133      384.3675402124     1  0.94780555E+10
     -359.8673995387      384.6616848009     1  0.96525863E+10
     -359.8673500180      383.7625994889     1  0.94371681E+10
     -359.8673375632      384.6692169426     1  0.95453406E+10
     -359.8673238057      383.7128222845     1  0.94169820E+10
     -359.8672404363      384.2770709199     1  0.98338637E+10
     -359.8671332158      384.3945357589     1  0.93603454E+10
     -359.8668431853      384.3402781867     1  0.96654218E+10
     -359.8668288925      384.1696720829     1  0.96914436E+10
     -359.8667476382      384.0429441470     1  0.93339806E+10
     -359.8667155455      384.3928729491     1  0.93704715E+10
     -359.8665563764      380.2036581461     1  0.95465871E+10
     -359.8665495826      383.8928417779     1  0.94156579E+10
     -359.8665171031      384.2602101467     1  0.95857353E+10
     -359.8664974549      383.8591374201     1  0.95104907E+10
     -359.8664898831      383.7794605135     1  0.93905311E+10
     -359.8663794575      384.7379051844     1  0.93149161E+10
     -359.8662402352      383.8290830528     1  0.94487170E+10
     -359.8662318343      384.7978033985     1  0.96769343E+10
     -359.8661950926      384.1448728386     1  0.94273452E+10
     -359.8661736577      384.2347440903     1  0.96808607E+10
     -359.8661523111      384.4830681945     1  0.93852967E+10
     -359.8660961379      384.3186177053     1  0.93319814E+10
     -359.8660817817      379.6666690501     1  0.93315072E+10
     -359.8659399199      383.8329903709     1  0.93840667E+10
     -359.8659386014      384.2619804499     1  0.94247879E+10
     -359.8659229201      384.2757265327     1  0.94387590E+10
     -359.8659000300      384.5211298540     1  0.99413046E+10
     -359.8658846707      384.0116511040     1  0.94280002E+10
     -359.8658072804      384.4895001852     1  0.93624473E+10
     -359.8655764796      384.7642348084     1  0.96758272E+10
     -359.8655730215      383.6164256952     1  0.93939958E+10
     -359.8655712504      383.8456334029     2  0.95331276E+10
     -359.8654494511      384.2208321454     1  0.97119203E+10
     -359.8653977348      384.3786393717     1  0.93755499E+10
     -359.8653702401      384.2871601962     1  0.96909075E+10
     -359.8653275563      384.7648254691     1  0.96744140E+10
     -359.8652795081      384.8230991831     1  0.98232541E+10
     -359.8652692193      384.5986283576     1  0.99821033E+10
     -359.8652676346      384.2498453184     1  0.97270825E+10
     -359.8652277316      384.0917696824     1  0.95135631E+10
     -359.8650754084      384.7817754408     1  0.95738719E+10
     -359.8650645855      383.6191373750     1  0.94669961E+10
     -359.8650593717      384.6551003507     1  0.95492110E+10
     -359.8649873050      384.4848657183     1  0.93830868E+10
     -359.8649579182      384.4795568654     1  0.96504069E+10
     -359.8649447333      384.3952712317     1  0.93689673E+10
     -359.8649343382      384.2658409906     1  0.97297795E+10
     -359.8649318923      384.3610501568     1  0.95714194E+10
     -359.8649199108      384.2117952483     1  0.95401017E+10
     -359.8647970773      384.4767126255     1  0.93656976E+10
     -359.8647859148      384.2488164661     1  0.95880035E+10
     -359.8647236294      384.1582625509     1  0.98737899E+10
     -359.8646808115      384.7321776133     1  0.94901524E+10
     -359.8646085790      384.8113633879     1  0.94016549E+10
     -359.8645700698      384.4786294216     1  0.94462199E+10
     -359.8644093227      384.4790409866     1  0.93788903E+10
     -359.8643748093      384.0948339060     1  0.94195387E+10
     -359.8642828620      384.6289524779     1  0.96025938E+10
     -359.8642642028      384.1074998934     1  0.97709052E+10
     -359.8642591711      383.8238443646     1  0.94211785E+10
     -359.8641565991      384.3758753371     1  0.95508219E+10
     -359.8640716914      384.0041545816     1  0.96034204E+10
     -359.8640495857      384.3113885649     1  0.93259567E+10
     -359.8638598867      384.3243748214     1  0.94347139E+10
     -359.8638451123      384.7231879683     1  0.97134365E+10
     -359.8638198513      384.1757345615     1  0.95002607E+10
     -359.8637677859      384.1306903425     1  0.93258653E+10
     -359.8637611229      384.2733513753     1  0.94932643E+10
     -359.8637018801      384.2460888891     1  0.98324836E+10
     -359.8635826741      383.8603026455     1  0.95130696E+10
     -359.8635327718      384.1522993420     1  0.94279524E+10
     -359.8635057276      384.3480803946     1  0.93138797E+10
     -359.8634793634      384.5459045914     1  0.95607160E+10
     -359.8634434913      383.9869014738     1  0.95278162E+10
     -359.8634404040      384.1241966113     1  0.96999706E+10
     -359.8633387799      383.8719670137     1  0.94166783E+10
     -359.8633207171      384.8750014588     1  0.96361795E+10
     -359.8632663008      384.0626710700     1  0.94660716E+10
     -359.8632314154      384.3538393266     1  0.97603196E+10
     -359.8632280263      384.1481823013     1  0.98289006E+10
     -359.8631808049      384.5105941963     1  0.96679538E+10
     -359.8631098444      384.3008042552     1  0.94529656E+10
     -359.8630346010      384.4070482839     1  0.92581900E+10
     -359.8630299260      384.5690815579     1  0.95640444E+10
     -359.8630088029      385.0097098700     1  0.96436221E+10
     -359.8629857553      383.5812196033     1  0.95008972E+10
     -359.8628788326      384.5223125938     1  0.92703136E+10
     -359.8627474123      384.1719580447     1  0.93691425E+10
     -359.8626604127      384.3135642863     1  0.95828452E+10
     -359.8626150230      384.1393855273     1  0.94637766E+10
     -359.8625357994      384.2923020674     1  0.91795245E+10
     -359.8625331360      384.3508753875     1  0.94436244E+10
     -359.8624830890      383.8010400077     1  0.94455760E+10
     -359.8624573291      384.6532138386     1  0.96631113E+10
     -359.8624553461      384.1483245165     1  0.94192853E+10
     -359.8623648171      384.6643427116     1  0.93786528E+10
     -359.8623622363      384.4701788755     1  0.97695606E+10
     -359.8623410356      384.4935047496     1  0.97576750E+10
     -359.8622268927      384.3171633815     1  0.94621501E+10
     -359.8621543402      384.2124034910     1  0.93999903E+10
     -359.8619176446      384.3699943057     1  0.96973099E+10
     -359.8619062749      384.2920322838     1  0.92867666E+10
     -359.8618982336      384.3221363667     1  0.94391920E+10
     -359.8617343382      384.7942554071     1  0.95967871E+10
     -359.8616949471      379.7980099185     1  0.97087786E+10
     -359.8616906901      383.6737283478     1  0.95052612E+10
     -359.8616647988      384.0131136281     1  0.97049517E+10
     -359.8616349888      384.1771038121     1  0.93809843E+10
     -359.8616165306      383.7647076771     1  0.92776512E+10
     -359.8614989268      384.6436289231     1  0.92747263E+10
     -359.8614486264      384.6485881833     1  0.96535308E+10
     -359.8614400698      383.7502071068     2  0.93988376E+10
     -359.8614364283      384.4038953758     1  0.93180070E+10
     -359.8613804248      384.3357003977     1  0.94400379E+10
     -359.8613540199      384.1401301895     1  0.99105253E+10
     -359.8612660512      383.8630215780     1  0.93914220E+10
     -359.8612183200      384.0349542334     1  0.95660627E+10
     -359.8611669625      384.3116630548     1  0.94124776E+10
     -359.8611458067      384.8315156685     1  0.95414969E+10
     -359.8611253597      383.7902242749     1  0.92892373E+10
     -359.8609707216      384.7319689265     1  0.93379666E+10
     -359.8609436279      384.0102742445     1  0.94196195E+10
     -359.8608497473      384.6601346444     1  0.96995399E+10
     -359.8608286370      384.3202726309     1  0.94509028E+10
     -359.8608223462      384.3997801345     1  0.93096581E+10
     -359.8607552336      383.4544655187     1  0.94695761E+10
     -359.8607501893      384.1902618411     1  0.93540544E+10
     -359.8606814113      384.4784105662     1  0.92430581E+10
     -359.8606680187      384.2788787867     1  0.97405813E+10
     -359.8606524477      384.3124488071     1  0.93978748E+10
     -359.8604140653      385.0913663662     1  0.93893506E+10
     -359.8603231702      384.8416617024     1  0.96078373E+10
     -359.8603085172      384.2633583522     1  0.94084364E+10
     -359.8603009232      383.7296545520     1  0.94634875E+10
     -359.8602608379      383.7251917968     1  0.94740827E+10
     -359.8602540781      384.3100652188     1  0.95797983E+10
     -359.8602437059      384.2540794512     1  0.92332679E+10
     -359.8601700723      384.7636498360     1  0.96012712E+10
     -359.8601242493      384.1212793145     1  0.93337276E+10
     -359.8601034390      384.4916639871     1  0.94950914E+10
     -359.8600886232      383.1113628523     1  0.94492760E+10
     -359.8600789266      383.7881548792     1  0.92790122E+10
     -359.8600545696      384.2792707859     1  0.95296302E+10
     -359.8600242714      384.0739521827     1  0.94768038E+10
     -359.8600131141      384.0726992168     1  0.94822712E+10
     -359.8599903431      384.7825646199     1  0.93189235E+10
     -359.8598817019      384.2999047775     1  0.96100791E+10
     -359.8598385678      380.5569533736     1  0.95589659E+10
     -359.8597051170      383.9729029206     1  0.93458015E+10
     -359.8596793318      384.4695448788     1  0.95430687E+10
     -359.8596727702      384.5584018116     1  0.99150647E+10
     -359.8596559727      384.5175315755     1  0.95855018E+10
     -359.8596124694      383.8804467766     1  0.93622967E+10
     -359.8595274805      383.6991491844     1  0.94174878E+10
     -359.8594746848      384.3307494455     1  0.97066747E+10
     -359.8594386323      384.9386421659     1  0.95973856E+10
     -359.8594135974      384.3613998737     1  0.92658821E+10
     -359.8593788223      383.7747937169     1  0.93989391E+10
     -359.8593692910      384.0267955169     1  0.94225370E+10
     -359.8593260921      383.9155341739     1  0.94413465E+10
     -359.8592440971      384.1014003843     1  0.94625564E+10
     -359.8592275623      384.3077918365     1  0.92272353E+10
     -359.8592212073      384.3416981215     1  0.93642200E+10
     -359.8591395686      384.2634269105     1  0.93970743E+10
     -359.8591221732      384.4889084789     1  0.96004788E+10
     -359.8590292086      384.1309959736     1  0.98332248E+10
     -359.8590268129      384.3012315649     1  0.93928740E+10
     -359.8590243003      383.9930498591     1  0.92695110E+10
     -359.8590082077      384.0030516805     1  0.94868401E+10
     -359.8590040799      384.3450292748     2  0.94573481E+10
     -359.8590011752      384.2543412450     1  0.96989997E+10
     -359.8589526997      384.6767716053     1  0.93946806E+10
     -359.8588538352      383.9325498568     1  0.97158576E+10
     -359.8588527510      384.2056241812     1  0.97661784E+10
     -359.8588333324      384.8288013489     1  0.96762674E+10
     -359.8588049694      384.3999375268     1  0.93423605E+10
     -359.8587876438      380.2794506661     1  0.93929709E+10
     -359.8586043269      385.1789465083     1  0.99084036E+10
     -359.8585239273      384.2517822003     1  0.93871027E+10
     -359.8584892246      384.2568429986     1  0.94155207E+10
     -359.8584788290      384.1310312280     1  0.94058381E+10
     -359.8584661896      379.2281151029     1  0.95424924E+10
     -359.8584181927      379.7050355250     1  0.95948595E+10
     -359.8583625851      384.2896330284     1  0.94059463E+10
     -359.8582549619      384.6017879089     1  0.96827886E+10
     -359.8580993320      384.1568911457     1  0.93359118E+10
     -359.8580880968      384.8957385546     1  0.96132218E+10
     -359.8580870282      384.2562374945     1  0.96161907E+10
     -359.8580851475      383.7436471100     1  0.92734978E+10
     -359.8580785999      384.2623981290     1  0.94099223E+10
     -359.8580378845      384.7975936000     1  0.93200617E+10
     -359.8579631054      383.7157787099     2  0.94416369E+10
     -359.8578377820      384.2963907392     1  0.96508236E+10
     -359.8578039011      383.9386463447     1  0.96876193E+10
     -359.8577519990      384.2659456821     1  0.95430717E+10
     -359.8577057143      384.5921601729     1  0.94172451E+10
     -359.8576817242      384.9935111487     1  0.96067721E+10
     -359.8576736156      384.2008340682     1  0.93689470E+10
     -359.8576157226      384.2404375927     1  0.97820395E+10
     -359.8575663316      384.3353624283     1  0.94572706E+10
     -359.8575320958      383.6451939563     1  0.95097943E+10
     -359.8575054597      384.3335744585     1  0.97178714E+10
     -359.8573790671      384.2074673752     1  0.93947615E+10
     -359.8573431889      384.0555349738     1  0.95851020E+10
     -359.8573121538      384.4650490042     1  0.95160959E+10
     -359.8572743083      384.0955865768     1  0.95202966E+10
     -359.8572319487      384.2380163513     1  0.96228971E+10
     -359.8572033029      384.0379489689     1  0.94359238E+10
     -359.8571684324      384.3240829943     1  0.93261644E+10
     -359.8571427680      384.2800669214     1  0.93068850E+10
     -359.8571367553      384.1987636803     1  0.93839594E+10
     -359.8569210389      384.1243806453     1  0.94754776E+10
     -359.8568905251      384.0036325956     1  0.95077194E+10
     -359.8568868677      384.3538501167     1  0.93686041E+10
     -359.8568531527      384.3307261407     1  0.93212559E+10
     -359.8567438017      384.7257395695     1  0.97817074E+10
     -359.8567363545      384.8653446141     1  0.92797142E+10
     -359.8567196189      383.5825306282     1  0.93906179E+10
     -359.8566781556      384.5925036403     1  0.94398492E+10
     -359.8566600015      384.3544226214     1  0.96364810E+10
     -359.8566237605      384.3345198783     1  0.93575014E+10
     -359.8566194221      384.3050549868     1  0.96586811E+10
     -359.8565148202      383.6824799044     1  0.94239988E+10
     -359.8564583692      384.6277119714     1  0.93405342E+10
     -359.8563410758      384.1613835409     1  0.96864793E+10
     -359.8563220676      384.3025168220     1  0.94728823E+10
     -359.8562730868      383.9452356054     1  0.96961065E+10
     -359.8561955620      384.1594061659     1  0.94758659E+10
     -359.8561747537      379.4615285783     1  0.95714791E+10
     -359.8561721862      383.7012171966     1  0.94312180E+10
     -359.8561643866      384.6301235445     1  0.93348069E+10
     -359.8559638744      384.6207722219     1  0.94032269E+10
     -359.8558985835      384.1857411796     1  0.93646450E+10
     -359.8558760506      384.3548923820     1  0.96911192E+10
     -359.8558540586      384.5545149442     1  0.94736079E+10
     -359.8558389488      384.5804269054     1  0.95580388E+10
     -359.8557913576      384.1235105308     1  0.94716643E+10
     -359.8557785755      384.8024329956     1  0.97962142E+10
     -359.8556467309      384.6855718918     1  0.97022241E+10
     -359.8556388929      384.3521165089     1  0.91517115E+10
     -359.8556340427      384.1222398685     1  0.94589569E+10
     -359.8555996512      384.2308074846     1  0.95088297E+10
     -359.8555205734      384.3025692105     1  0.97116960E+10
     -359.8554944849      384.0772032939     1  0.96067949E+10
     -359.8554791445      384.5743187838     1  0.93607936E+10
     -359.8554673446      383.5289988149     2  0.99374753E+10
     -359.8554278150      384.1593751957     1  0.97965173E+10
     -359.8553803967      384.2474422935     1  0.95761502E+10
     -359.8552899827      384.3288941188     1  0.97254821E+10
     -359.8552144430      384.6622508139     1  0.93427425E+10
     -359.8550509756      383.8146940131     1  0.96493831E+10
     -359.8549311583      384.8310786744     1  0.96143292E+10
     -359.8548080198      383.5186445754     1  0.97772283E+10
     -359.8546918488      384.3343694430     1  0.95680466E+10
     -359.8546242267      384.0996080793     1  0.94389948E+10
     -359.8545906147      383.9791825674     1  0.94777094E+10
     -359.8545677749      384.4778291717     1  0.95549985E+10
     -359.8545620761      383.8438111138     1  0.96974381E+10
     -359.8544893491      384.2521685385     1  0.96306796E+10
     -359.8542996443      379.8943742793     1  0.95432029E+10
     -359.8542593070      384.3284845045     1  0.95652723E+10
     -359.8542189813      384.6392134048     1  0.93577619E+10
     -359.8541631619      384.2730443481     1  0.96257428E+10
     -359.8541551675      384.2123690192     1  0.95204608E+10
     -359.8540441968      384.1838631645     1  0.94230371E+10
     -359.8540375078      384.6066156462     1  0.93626001E+10
     -359.8540241628      384.2619747576     1  0.96208163E+10
     -359.8539928166      384.1410127356     1  0.93124120E+10
     -359.8539096430      384.8512193086     1  0.95602647E+10
     -359.8537179986      384.5465962705     1  0.94703282E+10
     -359.8536968896      384.0680398168     1  0.93625184E+10
     -359.8536142154      384.1517126403     1  0.94419643E+10
     -359.8535759738      384.1551549151     1  0.93137450E+10
     -359.8535517299      384.4752969967     1  0.97165149E+10
     -359.8535337067      384.3276844640     1  0.95451340E+10
     -359.8534801381      384.2464069323     1  0.96351923E+10
     -359.8534507123      384.2558846429     1  0.92967963E+10
     -359.8534280626      384.5786149956     1  0.93856928E+10
     -359.8534193973      383.8520843480     1  0.92869645E+10
     -359.8534158493      384.6872553341     1  0.93659246E+10
     -359.8533129492      384.3343202549     1  0.95571485E+10
     -359.8533051636      384.3106921536     1  0.95662311E+10
     -359.8532929536      384.3279395476     1  0.95439968E+10
     -359.8531934154      384.6811112059     1  0.94105002E+10
     -359.8531761574      383.7364458389     1  0.92590730E+10
     -359.8531551510      384.2885001403     1  0.93698380E+10
     -359.8531060295      384.0411710875     1  0.96164674E+10
     -359.8530717542      384.2023452565     1  0.97777518E+10
     -359.8530511315      384.2579307836     1  0.93779220E+10
     -359.8530448620      384.6183871914     1  0.96710548E+10
     -359.8530091680      384.2271606665     1  0.93193657E+10
     -359.8529753266      384.3509357861     1  0.94472121E+10
     -359.8529708189      384.9733239881     1  0.94202487E+10
     -359.8529462790      384.3588043195     1  0.98255604E+10
     -359.8529237420      383.9215383497     1  0.94378652E+10
     -359.8528883387      384.4783274384     1  0.95091426E+10
     -359.8528812832      384.3571714947     1  0.96044719E+10
     -359.8528238997      384.3037070873     1  0.95835884E+10
     -359.8527230526      384.3344499607     1  0.95911933E+10
     -359.8527210569      383.5815151534     1  0.97532035E+10
     -359.8526655645      384.0873694214     2  0.95368996E+10
     -359.8526481389      384.3525734539     1  0.95918109E+10
     -359.8526037676      384.8716131013     1  0.93056458E+10
     -359.8524663540      384.6834764894     1  0.92618639E+10
     -359.8524297186      384.2892421608     1  0.99675866E+10
     -359.8523943628      384.3001586444     1  0.95954338E+10
     -359.8523360997      384.4385831866     1  0.95186237E+10
     -359.8523089017      383.9543682168     1  0.94384890E+10
     -359.8521779446      384.1989582882     1  0.94560747E+10
     -359.8520827768      384.1302056979     1  0.94451755E+10
     -359.8520285622      384.1941480219     1  0.93200434E+10
     -359.8519951412      384.2739557725     1  0.98803176E+10
     -359.8519815425      384.4557443752     1  0.94468219E+10
     -359.8517308888      383.3796956457     1  0.94355183E+10
     -359.8516157001      384.1500902976     1  0.94074763E+10
     -359.8515916700      383.1527207088     1  0.96563332E+10
     -359.8515595046      384.2426027463     1  0.94130577E+10
     -359.8515043603      383.9437686963     1  0.92964568E+10
     -359.8514641639      383.9754793791     1  0.95518199E+10
     -359.8514393610      384.3660111397     1  0.97550001E+10
     -359.8514086753      384.3039241530     1  0.98598430E+10
     -359.8513964906      384.5776732126     1  0.95673384E+10
     -359.8512278994      384.2060408336     1  0.94665137E+10
     -359.8512168853      384.1697884056     1  0.93414859E+10
     -359.8510522451      383.8802398840     1  0.97122076E+10
     -359.8510405607      384.1891048206     1  0.96949173E+10
     -359.8510198806      384.5478675020     1  0.98327536E+10
     -359.8510021944      384.6193656076     1  0.93616041E+10
     -359.8509855792      384.0945242736     1  0.93607323E+10
     -359.8509302761      383.7232321933     1  0.96991537E+10
     -359.8508656490      383.6981421512     1  0.93072470E+10
     -359.8506873514      383.6529534736     1  0.94792925E+10
     -359.8506270395      384.1365888982     1  0.94704131E+10
     -359.8506258207      383.6651080927     1  0.94817981E+10
     -359.8505941361      384.3742442921     1  0.95163372E+10
     -359.8505295048      383.8976589571     1  0.96721504E+10
     -359.8504292710      384.2536370412     1  0.95418586E+10
     -359.8504029452      383.9663147793     1  0.94194730E+10
     -359.8503910382      384.3442077562     1  0.96167927E+10
     -359.8503560773      383.8376083725     1  0.98364921E+10
     -359.8503010018      384.5634748168     1  0.97834964E+10
     -359.8502540084      384.2413319754     1  0.96873372E+10
     -359.8502279567      384.1552799130     1  0.94050910E+10
     -359.8502186963      384.0262985602     1  0.94213769E+10
     -359.8501945946      383.9930697821     1  0.94279352E+10
     -359.8501337006      384.2478004462     1  0.94527532E+10
     -359.8500901424      384.5129210178     1  0.95491505E+10
     -359.8500010955      383.6931293009     1  0.94112290E+10
     -359.8499933444      384.2720852320     1  0.95812533E+10
     -359.8499405557      384.3262951698     1  0.96121116E+10
     -359.8498785317      383.9229263217     1  0.93462932E+10
     -359.8497395479      384.2614656426     1  0.95304725E+10
     -359.8496908331      384.2758140950     1  0.96071227E+10
     -359.8496665297      375.0383971668     1  0.95924034E+10
     -359.8496339942      384.0653693964     1  0.93996891E+10
     -359.8495868519      384.1446501536     1  0.94171047E+10
     -359.8495783339      384.9324881977     1  0.93327851E+10
     -359.8495688343      384.4689856875     1  0.96180586E+10
     -359.8495658850      384.7351758008     1  0.97150150E+10
     -359.8495497693      383.9908621806     1  0.95541939E+10
     -359.8495014896      384.6595637229     1  0.95271876E+10
     -359.8494564674      384.6507373224     1  0.95819114E+10
     -359.8494113559      383.9657606572     1  0.95086004E+10
     -359.8494041305      383.6044396438     1  0.93150327E+10
     -359.8492296727      384.2115993478     1  0.98220161E+10
     -359.8491542445      384.4514605831     1  0.95567438E+10
     -359.8490599665      384.0388843531     1  0.95080128E+10
     -359.8490567464      384.0612850845     2  0.97022650E+10
     -359.8490111715      383.6733997327     1  0.99695258E+10
     -359.8489948226      384.5889967199     1  0.95704132E+10
     -359.8489893562      380.0626167167     1  0.95427338E+10
     -359.8489511523      384.5704519681     1  0.95112711E+10
     -359.8489496456      384.2955967596     1  0.92084092E+10
     -359.8488838631      384.2782497434     1  0.94015632E+10
     -359.8488079929      383.7951642416     1  0.94223457E+10
     -359.8487698787      384.2561823931     1  0.95855681E+10
     -359.8487617502      384.5657767527     1  0.95480711E+10
     -359.8487248233      384.2124118359     1  0.93336374E+10
     -359.8485430908      384.6015401830     1  0.93102277E+10
     -359.8485021128      384.2568925600     1  0.98297077E+10
     -359.8484369819      384.1803680063     1  0.91800347E+10
     -359.8483497201      384.6062029548     1  0.95620877E+10
     -359.8482329734      384.1373516143     1  0.94186494E+10
     -359.8482138996      384.4561942937     1  0.95800431E+10
     -359.8481814142      383.5778721331     1  0.94224442E+10
     -359.8481580841      383.9695635524     1  0.93986377E+10
     -359.8481458853      383.8419741014     1  0.94753798E+10
     -359.8479353849      384.2737116605     1  0.94553510E+10
     -359.8478688948      384.1981251038     1  0.93856069E+10
     -359.8476430529      384.4151486234     1  0.93817591E+10
     -359.8476415989      378.2521559169     1  0.97980546E+10
     -359.8476321065      384.6433547414     1  0.95664068E+10
     -359.8474921206      384.1449316890     1  0.94290757E+10
     -359.8474833717      383.8022807614     1  0.94522499E+10
     -359.8473837830      384.8078332189     1  0.93169399E+10
     -359.8472860067      384.1419741580     1  0.94515391E+10
     -359.8472408415      384.4435662894     1  0.95738884E+10
     -359.8472304058      384.5707297450     1  0.95796420E+10
     -359.8472005265      384.1560223838     1  0.94742195E+10
     -359.8471993982      383.9584405271     1  0.94455357E+10
     -359.8471743181      384.6099539553     1  0.95851912E+10
     -359.8471507024      384.1736450445     1  0.95058923E+10
     -359.8470069440      384.1391485660     1  0.93661605E+10
     -359.8469529537      384.5769439255     1  0.95656681E+10
     -359.8469076108      383.4266001638     1  0.93700307E+10
     -359.8467844394      383.7963925317     1  0.94453339E+10
     -359.8467340580      384.7140399714     1  0.92732974E+10
     -359.8467248112      384.1505908173     1  0.94831239E+10
     -359.8467215493      383.4946281274     1  0.94386607E+10
     -359.8466986029      384.2530357383     1  0.95776776E+10
     -359.8465766591      384.5594851178     1  0.95832636E+10
     -359.8465360612      383.5506339046     1  0.94336879E+10
     -359.8465209308      383.8548760930     1  0.97381515E+10
     -359.8464001092      384.1974389855     1  0.94845387E+10
     -359.8462980353      384.6204536886     1  0.97291379E+10
     -359.8462915041      384.3589056954     1  0.99431585E+10
     -359.8461500629      384.2153279059     1  0.95735970E+10
     -359.8460738223      384.5183867707     1  0.96378859E+10
     -359.8459823792      384.6811124567     1  0.95806850E+10
     -359.8459499684      383.5555241822     1  0.94304599E+10
     -359.8457717528      384.6533210164     1  0.93223534E+10
     -359.8457627921      384.2268383590     1  0.93502248E+10
     -359.8457362152      384.8666863939     1  0.95616308E+10
     -359.8457121462      384.8583618268     1  0.93707851E+10
     -359.8456944447      384.1465061127     1  0.97437023E+10
     -359.8456067325      383.8221058704     1  0.95860859E+10
     -359.8455344461      384.2022967780     1  0.93554468E+10
     -359.8455026605      384.5751164752     1  0.93856245E+10
     -359.8454803507      384.6706056660     1  0.96075734E+10
     -359.8453842848      384.0146118148     1  0.94087773E+10
     -359.8453609514      384.1835276837     1  0.95543547E+10
     -359.8453508200      384.4883110730     1  0.95457443E+10
     -359.8453198401      384.5693087540     1  0.97375310E+10
     -359.8451763859      384.2009819380     1  0.93449259E+10
     -359.8451647410      384.2180201748     1  0.94411739E+10
     -359.8450766880      384.7047665751     1  0.96876795E+10
     -359.8450131770      384.1987221400     1  0.94652344E+10
     -359.8449981436      383.6659483075     1  0.94732811E+10
     -359.8449027373      383.6691753265     1  0.97803026E+10
     -359.8448990128      383.9655030853     1  0.95126661E+10
     -359.8448953931      384.0739058711     1  0.96750656E+10
     -359.8448450358      384.1201211820     1  0.97833770E+10
     -359.8448198516      383.2166718600     1  0.96215028E+10
     -359.8447991723      384.5292520840     1  0.95654737E+10
     -359.8447941115      384.4005477964     1  0.97848207E+10
     -359.8447551169      384.1898719531     1  0.94228825E+10
     -359.8447355343      379.9237192586     1  0.95325531E+10
     -359.8446938069      384.5771309892     1  0.93667166E+10
     -359.8446910923      384.3343763078     1  0.94920910E+10
     -359.8446317730      383.2217002326     1  0.96090655E+10
     -359.8445967952      384.3312354618     1  0.94939465E+10
     -359.8445710990      384.2736171135     1  0.96312781E+10
     -359.8445387813      384.6657554502     1  0.96243647E+10
     -359.8445102135      384.6549591928     1  0.96168850E+10
     -359.8444668942      378.3012308560     1  0.97952320E+10
     -359.8443942200      383.9799156155     1  0.93343269E+10
     -359.8442479252      384.5921561268     1  0.95609620E+10
     -359.8441900142      380.4109464165     1  0.96067563E+10
     -359.8441673759      384.6561820566     1  0.96122182E+10
     -359.8440318423      384.5228300201     1  0.95902995E+10
     -359.8440291568      383.6900374922     1  0.89928404E+10
     -359.8440274501      384.6459605385     1  0.96030201E+10
     -359.8439869770      383.3764434502     1  0.96379861E+10
     -359.8439171023      382.4419121595     1  0.96061496E+10
     -359.8438566126      383.4248493264     1  0.93549736E+10
     -359.8438553743      384.6998671886     1  0.96747213E+10
     -359.8438411165      383.6515221011     1  0.93593711E+10
     -359.8437836355      384.2771410850     1  0.93770716E+10
     -359.8436895643      384.8807824691     2  0.91534162E+10
     -359.8436766222      384.2816105734     1  0.93713681E+10
     -359.8436206231      384.3601900181     1  0.10028493E+11
     -359.8435720885      384.6676167459     1  0.95519068E+10
     -359.8435621762      384.2214877604     1  0.97495201E+10
     -359.8435492172      384.1942160500     1  0.98028604E+10
     -359.8435469371      384.4297559825     1  0.96969317E+10
     -359.8435056052      384.3428688992     1  0.95011360E+10
     -359.8434436365      378.7859625577     1  0.95535936E+10
     -359.8434328433      384.3661619564     1  0.92458204E+10
     -359.8433792228      384.6887501964     1  0.97884655E+10
     -359.8433510443      383.6292198647     1  0.93348971E+10
     -359.8433394387      384.4978098751     1  0.96280738E+10
     -359.8433231825      384.0227421788     1  0.93591451E+10
     -359.8433186679      384.8423294013     1  0.97307728E+10
     -359.8432977916      383.6631846361     1  0.94144362E+10
     -359.8431563689      384.2947107557     1  0.93035663E+10
     -359.8431471111      383.8143411973     1  0.96978199E+10
     -359.8431189759      384.6583754017     1  0.95599870E+10
     -359.8430710197      383.9990527652     1  0.96962657E+10
     -359.8429452652      383.7553690707     1  0.93474049E+10
     -359.8429296596      383.6332422553     1  0.94403416E+10
     -359.8428539349      379.0540067607     1  0.97494396E+10
     -359.8428294946      384.2172418605     1  0.97435446E+10
     -359.8427351349      384.2837513548     1  0.99572048E+10
     -359.8426142908      384.1937916718     1  0.95650483E+10
     -359.8425694820      383.6236374964     1  0.94349835E+10
     -359.8425395087      384.6849965291     1  0.95832535E+10
     -359.8424822045      384.2414639147     1  0.97513155E+10
     -359.8424615383      384.1938832557     1  0.97368445E+10
     -359.8424551533      384.1899176325     1  0.97578814E+10
     -359.8423826341      383.7464803741     1  0.92464674E+10
     -359.8422734077      384.2058332228     1  0.96831331E+10
     -359.8422335570      384.2625796144     1  0.93131173E+10
     -359.8421212511      384.2332812430     1  0.97320225E+10
     -359.8420915531      384.3353994929     1  0.97930570E+10
     -359.8420852288      384.0082934765     1  0.92700735E+10
     -359.8419216717      384.1663049913     1  0.97926847E+10
     -359.8419091530      384.2159870446     1  0.94717674E+10
     -359.8418011785      384.4674379033     1  0.96931748E+10
     -359.8417967314      384.6768605657     1  0.96111494E+10
     -359.8417521256      384.7042072970     1  0.92421943E+10
     -359.8416315224      382.6521448512     1  0.96035464E+10
     -359.8415497411      383.7656430864     1  0.94267887E+10
     -359.8415375444      383.5388537969     1  0.99019604E+10
     -359.8415360824      380.4927737409     1  0.94774521E+10
     -359.8415166456      383.8905891405     1  0.10068821E+11
     -359.8414806012      383.3914004358     1  0.94385283E+10
     -359.8414448705      384.6709027020     1  0.96157900E+10
     -359.8414118840      383.1955196366     1  0.97000136E+10
     -359.8413861269      384.2619501606     2  0.92769074E+10
     -359.8413581884      384.0770056786     1  0.94813885E+10
     -359.8413065377      384.8137338669     1  0.92559671E+10
     -359.8412365148      384.1454159833     1  0.94647140E+10
     -359.8411917977      377.1606873659     1  0.98467566E+10
     -359.8411810406      383.5422541734     1  0.96075110E+10
     -359.8411718167      383.7658382622     1  0.94279357E+10
     -359.8411210148      383.3644104354     1  0.96278987E+10
     -359.8410831691      384.5470497327     1  0.96316665E+10
     -359.8410684118      384.1450677563     1  0.98042883E+10
     -359.8410062537      384.3568405046     1  0.97536255E+10
     -359.8409821011      384.3402043026     1  0.95117803E+10
     -359.8409574438      383.4602390579     1  0.98820845E+10
     -359.8408509574      383.9907743509     1  0.93166321E+10
     -359.8408122805      384.3020613673     1  0.95805356E+10
     -359.8407751803      384.4557295381     1  0.94827035E+10
     -359.8407461075      384.9845018118     1  0.93233765E+10
     -359.8407150224      384.4562247710     1  0.97086921E+10
     -359.8406458256      384.0140763847     1  0.93609353E+10
     -359.8406249355      384.3135237465     1  0.97603419E+10
     -359.8406052008      384.0727387300     1  0.93333346E+10
     -359.8405898126      384.0254499883     1  0.93601110E+10
     -359.8404897471      384.2343643503     1  0.94037463E+10
     -359.8403705655      384.0987743018     2  0.91656609E+10
     -359.8403027610      384.0343811095     2  0.93888220E+10
     -359.8403007670      384.2566891031     1  0.99353938E+10
     -359.8402326643      384.2054817108     1  0.91500845E+10
     -359.8402065103      383.5377356582     1  0.93637601E+10
     -359.8402031512      384.5348173686     1  0.94255029E+10
     -359.8401810238      384.6899742095     1  0.94000205E+10
     -359.8400298522      383.4000552814     1  0.97197582E+10
     -359.8400246916      384.6765960848     1  0.92783324E+10
     -359.8398619359      384.2690428278     1  0.93619073E+10
     -359.8398053464      384.0892302790     1  0.95116193E+10
     -359.8398035049      379.4292529431     1  0.94258536E+10
     -359.8397438911      384.0391747507     1  0.92678381E+10
     -359.8397292545      384.3773878622     1  0.95218375E+10
     -359.8396708588      384.4465168165     1  0.97689073E+10
     -359.8396639967      384.2553583292     1  0.93283463E+10
     -359.8396441087      384.4655769849     1  0.98010226E+10
     -359.8396347220      384.7371512516     1  0.95878041E+10
     -359.8395635317      383.9192253446     1  0.95802494E+10
     -359.8395544488      383.8539921631     1  0.93046192E+10
     -359.8395389768      384.3227388286     1  0.95560050E+10
     -359.8395236802      383.6349598018     1  0.93186861E+10
     -359.8395014196      384.5624122908     1  0.94748076E+10
     -359.8394949166      384.2229389615     1  0.94345771E+10
     -359.8394709640      384.0753439592     1  0.93047050E+10
     -359.8394480735      384.3103134111     1  0.98104237E+10
     -359.8392768484      383.9541542888     1  0.93015880E+10
     -359.8391428597      384.5878555759     1  0.93109248E+10
     -359.8391367091      384.5433716425     1  0.92857174E+10
     -359.8391340388      384.4541596423     1  0.97024843E+10
     -359.8389812360      383.4402604414     1  0.96009824E+10
     -359.8388770096      383.9527823593     1  0.93015685E+10
     -359.8388026162      376.9655791286     1  0.97660978E+10
     -359.8387850066      381.8417464555     1  0.93276262E+10
     -359.8387690949      384.4616820587     1  0.97743232E+10
     -359.8387496898      384.2052151974     1  0.93698999E+10
     -359.8387229855      384.4513191203     1  0.95548136E+10
     -359.8386764521      383.7208737185     1  0.97056466E+10
     -359.8385983292      384.3718211865     1  0.98046726E+10
     -359.8385948334      384.3361786468     1  0.95550447E+10
     -359.8385814732      383.5827331763     1  0.94224987E+10
     -359.8385556642      384.0819608522     1  0.97643068E+10
     -359.8384186932      384.1753428808     1  0.99913973E+10
     -359.8384135609      383.9102946478     1  0.95014021E+10
     -359.8384066263      384.3127268284     1  0.93481476E+10
     -359.8383855811      384.4780890318     1  0.93980252E+10
     -359.8383270514      384.2157562102     1  0.94401239E+10
     -359.8383030635      384.2804902268     1  0.95610458E+10
     -359.8381770744      384.1838234672     1  0.93518038E+10
     -359.8381133526      384.1582337780     1  0.93293658E+10
     -359.8380381701      383.7594275711     1  0.93840190E+10
     -359.8379989210      384.4144106679     1  0.93857209E+10
     -359.8379971727      383.2322310337     1  0.96758562E+10
     -359.8379706508      383.2552257858     1  0.97001413E+10
     -359.8379469701      384.1712192202     1  0.95010965E+10
     -359.8378802054      384.1296932253     1  0.95013586E+10
     -359.8378216053      383.8602525107     1  0.95464737E+10
     -359.8377762395      383.7113315405     1  0.95782095E+10
     -359.8377737511      384.3357122712     1  0.95356475E+10
     -359.8377465317      384.0957621204     1  0.95236691E+10
     -359.8376994317      384.2975198356     1  0.98921704E+10
     -359.8376252398      383.8727849262     1  0.95103103E+10
     -359.8375999703      384.1750655253     1  0.93360903E+10
     -359.8375901853      383.3353663270     1  0.96466831E+10
     -359.8375642194      383.8771489118     1  0.98181503E+10
     -359.8375427449      383.8860010168     1  0.96043703E+10
     -359.8375256106      384.0860786904     1  0.99427292E+10
     -359.8374972312      383.9063701546     1  0.98215098E+10
     -359.8374409600      383.9149059527     1  0.95259173E+10
     -359.8374130850      384.7729841388     1  0.92787082E+10
     -359.8373647031      384.2015540157     1  0.93624639E+10
     -359.8373381265      383.9374618843     1  0.93267353E+10
     -359.8373183637      384.8041444781     1  0.92980699E+10
     -359.8372520929      385.0481447252     2  0.93356498E+10
     -359.8372418810      383.4070504908     1  0.94084728E+10
     -359.8371603051      383.7013952288     1  0.96164908E+10
     -359.8370868713      384.4179499672     1  0.94195668E+10
     -359.8370403115      384.4777496227     1  0.93371100E+10
     -359.8369755943      384.7697245576     1  0.93087013E+10
     -359.8369425982      383.8653739469     1  0.95762123E+10
     -359.8368540723      376.7672203982     1  0.97281417E+10
     -359.8368386843      384.2675580495     1  0.92389602E+10
     -359.8367795838      384.1730210754     1  0.94953885E+10
     -359.8367647089      383.5949949173     1  0.93686543E+10
     -359.8367581374      384.1812017600     1  0.93240537E+10
     -359.8367249884      384.7010514612     1  0.95724428E+10
     -359.8367127624      384.4126296459     1  0.98008693E+10
     -359.8366583401      375.8925477818     1  0.96036944E+10
     -359.8365980250      384.4168156446     1  0.93113506E+10
     -359.8365796458      384.3080279787     1  0.93901951E+10
     -359.8365471534      384.2073181328     1  0.93245202E+10
     -359.8364387673      378.8771291513     1  0.93102314E+10
     -359.8361049247      383.4423713805     1  0.93967914E+10
     -359.8360971344      384.0292979459     1  0.94848838E+10
     -359.8360035113      384.1199474947     1  0.95164467E+10
     -359.8359487873      378.9279784566     1  0.97107661E+10
     -359.8358245453      384.4322406124     1  0.97804854E+10
     -359.8357472352      384.2187038847     1  0.94750843E+10
     -359.8357275788      383.8138431855     1  0.96020482E+10
     -359.8356498049      384.0549426376     1  0.94896055E+10
     -359.8354721520      384.1671834855     1  0.94642931E+10
     -359.8354254148      384.3226233233     1  0.93909119E+10
     -359.8354048517      383.9653517753     1  0.93536016E+10
     -359.8354036490      384.2871722245     1  0.92366436E+10
     -359.8353403064      384.4955581130     1  0.96525619E+10
     -359.8352871945      383.7675579156     1  0.93726336E+10
     -359.8352513501      383.9991060036     1  0.97712699E+10
     -359.8352360186      384.6233770833     1  0.99775495E+10
     -359.8352006257      384.1974121638     1  0.94983587E+10
     -359.8350482330      384.2185121062     1  0.94759390E+10
     -359.8349808529      384.4595146791     1  0.95354761E+10
     -359.8349176627      383.7574306917     1  0.95730568E+10
     -359.8349034662      384.2030093139     1  0.94325788E+10
     -359.8347740601      381.5610878943     1  0.96423758E+10
     -359.8347597147      383.8295395812     1  0.94966385E+10
     -359.8347203496      383.9382422947     1  0.93757637E+10
     -359.8347095515      383.8413246536     1  0.94497834E+10
     -359.8345904613      384.7427019499     1  0.96918891E+10
     -359.8344484576      384.3353751445     1  0.95752973E+10
     -359.8344463512      383.6179434281     1  0.97919417E+10
     -359.8342475266      384.4619957675     1  0.95385309E+10
     -359.8341895295      384.6747391070     1  0.99147772E+10
     -359.8341714682      384.0515706480     1  0.98408532E+10
     -359.8341409835      383.9697920389     1  0.94719217E+10
     -359.8341113922      384.1817244315     1  0.94726413E+10
     -359.8340549313      383.4367877276     1  0.94087119E+10
     -359.8340081992      384.2958716668     1  0.97617714E+10
     -359.8339856121      383.8627752920     1  0.93618300E+10
     -359.8339788514      383.9915295951     1  0.95180106E+10
     -359.8339771261      383.7932571983     1  0.92652115E+10
     -359.8337599915      384.1916464665     1  0.98021004E+10
     -359.8336666653      384.7176627319     1  0.92371107E+10
     -359.8336540700      384.5901905526     1  0.95162407E+10
     -359.8336386131      384.3551157291     1  0.10120640E+11
     -359.8336344362      378.4288082849     1  0.99046102E+10
     -359.8336025106      384.8013934320     1  0.99287690E+10
     -359.8335552558      384.5174570133     1  0.94973215E+10
     -359.8335091925      384.1102969742     1  0.94666215E+10
     -359.8334634595      384.3907830363     1  0.98572562E+10
     -359.8334590161      383.9316672547     1  0.95292317E+10
     -359.8334238417      384.1486274442     1  0.94033789E+10
     -359.8334082885      383.9921273935     1  0.94640800E+10
     -359.8333317219      384.4307897733     1  0.97447513E+10
     -359.8333237788      384.1470202620     1  0.94030640E+10
     -359.8331488346      384.3593598602     1  0.94933489E+10
     -359.8331081267      384.2257914773     1  0.97173585E+10
     -359.8331027874      384.2265020264     1  0.97337216E+10
     -359.8330839280      376.3275531294     1  0.96110857E+10
     -359.8330628449      384.3963410955     1  0.93672530E+10
     -359.8330325381      384.3877259116     1  0.94502169E+10
     -359.8330265401      384.1115794514     1  0.94597486E+10
     -359.8329951300      383.8296683423     1  0.93326895E+10
     -359.8329557825      384.2833811609     1  0.95829480E+10
     -359.8329537511      384.2024809773     1  0.94397029E+10
     -359.8329231888      384.0060489184     1  0.94726745E+10
     -359.8328685916      384.3153199382     1  0.96745858E+10
     -359.8328248537      379.8038092169     1  0.96309216E+10
     -359.8328105384      379.8056435618     1  0.96356645E+10
     -359.8327731176      384.4004744824     1  0.93646012E+10
     -359.8327578856      384.3372317305     1  0.97759798E+10
     -359.8327205598      383.9167686698     1  0.94238921E+10
     -359.8326967709      383.7882144120     1  0.93626678E+10
     -359.8326689251      384.1435220119     2  0.97421594E+10
     -359.8326447650      384.5418275684     1  0.96977945E+10
     -359.8326313043      384.0489115013     1  0.95338206E+10
     -359.8325007312      383.9737441257     1  0.94205516E+10
     -359.8324699236      384.7298059148     1  0.98810313E+10
     -359.8324515111      384.2481741341     1  0.98259097E+10
     -359.8323611380      384.2038696680     1  0.95372686E+10
     -359.8323452327      384.6573298418     1  0.97256033E+10
     -359.8322998866      384.1942788974     1  0.94210934E+10
     -359.8322631048      384.3667057753     1  0.95039380E+10
     -359.8322506481      384.0031660811     1  0.95846154E+10
     -359.8321494959      384.2839020001     1  0.95614126E+10
     -359.8321231831      384.0266433444     1  0.91894116E+10
     -359.8321098482      384.3289453437     1  0.95522114E+10
     -359.8320181293      383.1625088841     1  0.92200784E+10
     -359.8319687891      383.8852775036     1  0.93221463E+10
     -359.8318563213      379.2267989891     1  0.97442165E+10
     -359.8317632373      384.4904831956     1  0.99345644E+10
     -359.8317121680      384.4615122197     1  0.95224418E+10
     -359.8315780638      383.8734190181     1  0.93455727E+10
     -359.8315496223      384.1958711022     1  0.94742328E+10
     -359.8315249549      384.5871698968     1  0.93185882E+10
     -359.8315074933      379.1961332756     2  0.93849752E+10
     -359.8314419222      384.3576855487     1  0.95774507E+10
     -359.8314143466      384.2334995799     1  0.93827782E+10
     -359.8314015410      384.0594206342     1  0.94174180E+10
     -359.8313722741      384.5801697379     1  0.99191875E+10
     -359.8312964070      384.5392673555     1  0.93866324E+10
     -359.8312447504      384.0922165606     1  0.10236614E+11
     -359.8311342533      383.9793766303     1  0.94827466E+10
     -359.8310919918      384.0867202977     1  0.97135721E+10
     -359.8310799513      384.5243169804     1  0.97102820E+10
     -359.8310124168      384.1085130898     1  0.96292004E+10
     -359.8309341858      384.3111448596     1  0.96942745E+10
     -359.8309196975      383.8338274064     1  0.93890438E+10
     -359.8308963127      384.3044034777     1  0.98697011E+10
     -359.8308922726      384.3277738803     1  0.93624423E+10
     -359.8308611784      383.7315500046     1  0.93122550E+10
     -359.8308520894      384.1738691300     1  0.94302646E+10
     -359.8308025508      384.5943023187     1  0.97475324E+10
     -359.8307552736      384.7289844974     1  0.98437032E+10
     -359.8307111622      384.2153079616     1  0.94674739E+10
     -359.8306906662      383.6479472083     1  0.92875721E+10
     -359.8306878572      384.5400986451     1  0.93798262E+10
     -359.8306287652      383.9409123024     1  0.96390598E+10
     -359.8305903614      383.8157223470     1  0.93248308E+10
     -359.8305779227      383.6925745548     1  0.97637692E+10
     -359.8305366664      383.9474481506     1  0.96282717E+10
     -359.8304874981      384.0254082767     1  0.93768062E+10
     -359.8304771683      384.2370421864     1  0.93822698E+10
     -359.8304433289      376.9918788844     1  0.95103293E+10
     -359.8303933443      384.1953735045     1  0.93792907E+10
     -359.8303864632      384.0212805887     1  0.93485373E+10
     -359.8303591355      383.5670500354     1  0.93599622E+10
     -359.8303571111      384.2580938736     1  0.95646725E+10
     -359.8301241414      384.1979263701     1  0.94629029E+10
     -359.8300854581      383.9250730239     1  0.96564290E+10
     -359.8299512589      384.1167185697     1  0.98034628E+10
     -359.8299196823      383.8058093529     1  0.92758348E+10
     -359.8297826432      383.5259230537     1  0.97394596E+10
     -359.8297619942      384.1131612307     1  0.96371781E+10
     -359.8297125869      384.1968411523     1  0.94914060E+10
     -359.8296996547      384.0324803357     1  0.92866377E+10
     -359.8296543384      384.6056444971     1  0.97575783E+10
     -359.8295615381      384.1834394046     1  0.93502307E+10
     -359.8295267633      384.3176452849     1  0.95368048E+10
     -359.8295234362      384.8505308692     1  0.96554296E+10
     -359.8295196678      384.2178076551     1  0.93917572E+10
     -359.8295009599      384.0359563046     1  0.92866608E+10
     -359.8294761660      384.1172960680     1  0.94323591E+10
     -359.8294576017      383.7295271765     1  0.93645199E+10
     -359.8294216474      379.8404152568     1  0.93172062E+10
     -359.8294085768      384.1401879768     1  0.96151061E+10
     -359.8293575693      384.8143154581     1  0.93038865E+10
     -359.8292971154      384.1502986249     1  0.93029666E+10
     -359.8292536640      379.8336920955     1  0.97380224E+10
     -359.8291816153      383.8759442929     1  0.94088992E+10
     -359.8289603117      384.7450930035     1  0.10056644E+11
     -359.8288993913      384.3146965154     1  0.96833254E+10
     -359.8288592790      383.8883433537     1  0.94096783E+10
     -359.8288374450      384.0759444500     1  0.95484341E+10
     -359.8287651052      384.1724779729     1  0.97133333E+10
     -359.8287522015      383.8976800172     1  0.96646737E+10
     -359.8287132417      384.0359962519     1  0.97712719E+10
     -359.8287112045      384.7204996280     1  0.92474432E+10
     -359.8286404343      380.2921258057     1  0.95755784E+10
     -359.8286223683      384.4846481195     1  0.95749743E+10
     -359.8285641561      383.9323469533     1  0.96354883E+10
     -359.8285147222      384.0759999941     1  0.95304432E+10
     -359.8284370160      384.4906591649     1  0.97821586E+10
     -359.8284254020      382.9503561549     1  0.94528482E+10
     -359.8283572833      384.1802270034     1  0.94783674E+10
     -359.8283377633      384.1266247519     1  0.97217300E+10
     -359.8282355620      383.9129467001     1  0.96483262E+10
     -359.8281663205      384.4980177446     1  0.94662110E+10
     -359.8281441572      384.0765435185     1  0.93213755E+10
     -359.8281141861      383.9981049123     1  0.96470258E+10
     -359.8280861236      384.2315917473     1  0.95419273E+10
     -359.8280423560      384.5262304866     1  0.99407665E+10
     -359.8279947081      384.1665216043     1  0.93659084E+10
     -359.8278787219      383.5672658959     1  0.93447141E+10
     -359.8278351916      378.9386880620     1  0.97541518E+10
     -359.8278072484      384.7515131131     1  0.98471588E+10
     -359.8277266761      383.8977948691     1  0.95791372E+10
     -359.8277102632      383.7798725323     1  0.97980811E+10
     -359.8276884106      383.5962622438     1  0.92764644E+10
     -359.8276133762      384.1694620917     1  0.93494441E+10
     -359.8275769421      383.8636501583     1  0.98641971E+10
     -359.8275698695      384.3371818414     1  0.95347496E+10
     -359.8275292145      384.1064791578     1  0.92666750E+10
     -359.8275124925      383.9324947382     1  0.93537437E+10
     -359.8274704005      383.9916081312     1  0.93340787E+10
     -359.8273257693      384.6038586203     1  0.96898010E+10
     -359.8273088747      384.1933628289     1  0.95829383E+10
     -359.8272902245      384.5200519263     1  0.93397815E+10
     -359.8272858310      383.6266971015     1  0.93040880E+10
     -359.8271675004      383.5868536094     1  0.98495878E+10
     -359.8271518059      376.5954593269     1  0.95791614E+10
     -359.8271379505      381.5461593806     1  0.96041733E+10
     -359.8270970069      384.8696910395     1  0.99157311E+10
     -359.8270848162      384.1952813712     1  0.93473289E+10
     -359.8270511923      384.2953108743     1  0.95549323E+10
     -359.8270390438      378.8480876610     1  0.95121744E+10
     -359.8270168291      381.9869315618     1  0.98605503E+10
     -359.8267926243      384.2119820743     1  0.97489100E+10
     -359.8267885630      384.0582353966     1  0.95490565E+10
     -359.8267285407      384.4686356093     1  0.93727810E+10
     -359.8266714629      383.8170490404     1  0.97051884E+10
     -359.8266081598      383.9555931118     1  0.93093710E+10
     -359.8265022718      383.7866999696     1  0.94068197E+10
     -359.8264290559      384.0823553904     1  0.93545881E+10
     -359.8263930358      383.9340123568     1  0.93414671E+10
     -359.8262974457      383.7686802194     1  0.96328140E+10
     -359.8262685526      384.6912472679     1  0.95830947E+10
     -359.8262490988      384.0107946115     1  0.93477999E+10
     -359.8262187428      384.0230597238     1  0.93571404E+10
     -359.8261599752      384.2246796150     1  0.94190738E+10
     -359.8261513085      383.5449157140     1  0.97074100E+10
     -359.8260652215      383.8912155482     1  0.93759596E+10
     -359.8260633259      383.8684591746     1  0.94574757E+10
     -359.8260173625      384.2124305410     1  0.94266711E+10
     -359.8259799298      384.5193590580     1  0.93858436E+10
     -359.8259635425      384.5248803423     1  0.94257993E+10
     -359.8259357945      384.4497027036     1  0.93051023E+10
     -359.8258101388      384.0429160528     1  0.95491202E+10
     -359.8257748105      384.1780472794     1  0.97098959E+10
     -359.8257137348      383.9818015288     1  0.95864099E+10
     -359.8256600119      383.8336103954     1  0.95742679E+10
     -359.8255923015      384.1203717909     1  0.97441952E+10
     -359.8255676157      384.1124925941     1  0.95938257E+10
     -359.8255638109      384.4014428520     1  0.97538417E+10
     -359.8255490117      379.0169466426     1  0.95479868E+10
     -359.8255139173      379.4986158763     1  0.96448981E+10
     -359.8255011479      384.3012021221     1  0.92812372E+10
     -359.8254865875      384.0088789953     1  0.10586393E+11
     -359.8254448901      384.1538239378     1  0.93416800E+10
     -359.8253039688      384.7892139431     1  0.96132635E+10
     -359.8253024448      379.1030280805     1  0.99313960E+10
     -359.8252501450      383.9419663959     1  0.96511021E+10
     -359.8252086109      384.0554684138     1  0.97275385E+10
     -359.8251817810      383.8566932045     1  0.95913688E+10
     -359.8251301869      384.2129497459     1  0.93532680E+10
     -359.8251037285      384.0498567286     1  0.93872447E+10
     -359.8249900691      384.0678967929     1  0.95473257E+10
     -359.8249091296      383.9079237083     1  0.93124304E+10
     -359.8248544453      384.2693890900     1  0.10087291E+11
     -359.8248501272      379.0468269659     1  0.95436081E+10
     -359.8247758782      383.8836787758     1  0.96616755E+10
     -359.8247641553      384.0757405628     1  0.92958820E+10
     -359.8247138731      383.9629041497     1  0.93517225E+10
     -359.8246933311      384.1175895332     1  0.94471375E+10
     -359.8245379666      384.5110491167     1  0.95218163E+10
     -359.8245150467      383.9914790262     1  0.95941056E+10
     -359.8244270170      383.4272697801     1  0.98572864E+10
     -359.8244026823      383.8813276223     1  0.96068866E+10
     -359.8243619400      384.2067804971     1  0.97311691E+10
     -359.8243440712      384.3714060788     1  0.95301266E+10
     -359.8243395181      384.2558613759     1  0.94454433E+10
     -359.8243251069      384.9263066600     1  0.93726314E+10
     -359.8243016591      383.8844358733     1  0.93930218E+10
     -359.8242323707      383.5728598362     1  0.92624035E+10
     -359.8242120095      379.7130521362     1  0.93134862E+10
     -359.8241743506      384.3102091898     1  0.94619296E+10
     -359.8241708476      384.1899337705     1  0.93231888E+10
     -359.8241393619      384.4369584003     1  0.95682126E+10
     -359.8240304098      379.5287546910     1  0.96897916E+10
     -359.8240041036      383.7335713196     1  0.94180880E+10
     -359.8239024322      380.5939517301     1  0.94521800E+10
     -359.8238777292      383.8950591090     1  0.96325031E+10
     -359.8238503996      383.7010428825     1  0.93163763E+10
     -359.8236962744      384.4308297544     1  0.96602528E+10
     -359.8236243587      383.1976269579     2  0.93106969E+10
     -359.8234177119      384.0914848056     1  0.94865907E+10
     -359.8234164424      383.7583478535     1  0.92996835E+10
     -359.8234084269      384.0254251993     1  0.96610541E+10
     -359.8233811858      384.1900599261     1  0.93665851E+10
     -359.8233633133      384.0651655015     1  0.95979159E+10
     -359.8233341388      383.2973272810     1  0.93648443E+10
     -359.8233201485      384.6669836418     1  0.10163658E+11
     -359.8233056911      384.3971086906     1  0.95482001E+10
     -359.8232601197      384.3920978799     1  0.97095475E+10
     -359.8232569077      384.0050752209     1  0.10597994E+11
     -359.8232408518      383.3494482871     1  0.93441620E+10
     -359.8231933297      384.6513367591     1  0.98580030E+10
     -359.8231037927      383.7618925653     1  0.95757830E+10
     -359.8230887954      384.0083394518     1  0.96537325E+10
     -359.8230859061      379.2062501359     1  0.93263548E+10
     -359.8230830248      379.0126277553     2  0.93810433E+10
     -359.8230558893      384.4563018909     1  0.93409664E+10
     -359.8230158328      383.9839820620     1  0.93142964E+10
     -359.8229749932      384.1313587036     1  0.94278001E+10
     -359.8228879463      383.9347618149     1  0.93264216E+10
     -359.8228487130      384.2703428092     1  0.94917085E+10
     -359.8227385939      383.6620270432     1  0.96187178E+10
     -359.8227316780      384.0962327042     1  0.96324607E+10
     -359.8227097630      383.3089766467     1  0.93565942E+10
     -359.8226598566      380.5500400487     1  0.93857049E+10
     -359.8224802795      384.0515119082     1  0.94200874E+10
     -359.8224498118      384.4710278864     1  0.95293456E+10
     -359.8224024676      375.7975986743     1  0.93072433E+10
     -359.8223933749      383.7046992559     1  0.93310035E+10
     -359.8222756248      383.9999340181     1  0.97920900E+10
     -359.8222511255      383.9713068505     1  0.95880024E+10
     -359.8222332945      384.4470721299     1  0.92826259E+10
     -359.8221954266      378.0355685561     1  0.98366053E+10
     -359.8221711342      383.9793535283     1  0.96906290E+10
     -359.8221492240      378.9038182445     1  0.97253020E+10
     -359.8221250371      384.4033262742     1  0.95828745E+10
     -359.8221045484      384.2311919305     1  0.94325486E+10
     -359.8220943455      383.5636437717     1  0.92469863E+10
     -359.8220683458      383.8814804749     1  0.94330830E+10
     -359.8219730187      384.4120468617     1  0.93898814E+10
     -359.8219562455      383.1653510647     1  0.93675715E+10
     -359.8219076299      384.0446542086     1  0.10654087E+11
     -359.8218378338      384.0990440456     1  0.93667170E+10
     -359.8217963285      378.9849447192     1  0.94475590E+10
     -359.8217776838      384.2643144879     1  0.94209054E+10
     -359.8217248537      384.3969538447     1  0.92546936E+10
     -359.8216426121      384.3232494982     1  0.97322631E+10
     -359.8216019032      384.1405431437     1  0.10021489E+11
     -359.8215373851      378.1411344925     1  0.98347008E+10
     -359.8215276899      383.3427536703     1  0.93738997E+10
     -359.8214736910      383.7559904075     1  0.95656482E+10
     -359.8214288547      379.1003481886     1  0.98300427E+10
     -359.8214151595      384.1443367428     1  0.94448806E+10
     -359.8213076327      383.5238333999     1  0.92511801E+10
     -359.8212976642      378.8676691093     1  0.96987272E+10
     -359.8212678481      384.1853808494     1  0.97142421E+10
     -359.8211292456      384.2460326978     1  0.96733485E+10
     -359.8211015863      384.2162886520     1  0.98048693E+10
     -359.8210400269      384.4536489284     1  0.96641122E+10
     -359.8210351665      380.5184093003     1  0.94026119E+10
     -359.8210272227      384.4973059559     1  0.94317355E+10
     -359.8210017445      384.1085560512     1  0.93341994E+10
     -359.8209743788      384.2895543989     1  0.92564263E+10
     -359.8209733296      376.7074000839     1  0.97638834E+10
     -359.8209720528      382.8936195445     1  0.94555304E+10
     -359.8208714203      384.1163915046     1  0.94676639E+10
     -359.8208632000      384.1235502925     1  0.98709151E+10
     -359.8207047729      379.2805395782     1  0.95524603E+10
     -359.8206786629      384.2126819677     1  0.93999066E+10
     -359.8206753068      383.3323360852     1  0.93826072E+10
     -359.8206365829      384.0044802282     1  0.95224924E+10
     -359.8204150291      379.2777692823     1  0.95544417E+10
     -359.8204078694      384.4068781525     1  0.97022034E+10
     -359.8203230645      382.9792012394     1  0.96520864E+10
     -359.8203143552      383.4742403159     1  0.91817527E+10
     -359.8203093064      384.4435738514     1  0.92670185E+10
     -359.8202152273      382.6805781505     1  0.94643576E+10
     -359.8201885183      384.1116840083     1  0.96665731E+10
     -359.8201590870      383.9129792725     1  0.93124195E+10
     -359.8201073551      384.3322213006     1  0.94694367E+10
     -359.8200513411      384.0443095124     1  0.93615492E+10
     -359.8199959651      384.4074899580     1  0.97944782E+10
     -359.8199928281      384.0962050447     1  0.10634697E+11
     -359.8199804213      383.8222250953     1  0.92749333E+10
     -359.8198630329      384.2288403282     1  0.96316409E+10
     -359.8198450714      380.5718172099     1  0.93857745E+10
     -359.8197927320      378.1708877078     2  0.95406345E+10
     -359.8197726943      384.3922623041     1  0.93788077E+10
     -359.8197527114      383.6802719733     1  0.96179764E+10
     -359.8196008607      384.0411066718     1  0.95993315E+10
     -359.8195343445      383.7520134841     1  0.93111866E+10
     -359.8195285881      384.7200398132     1  0.95738721E+10
     -359.8195231627      384.0758205089     1  0.10040769E+11
     -359.8194865835      384.7539889555     1  0.99256236E+10
     -359.8194829684      383.9050489426     1  0.92636193E+10
     -359.8194799612      383.1822810539     1  0.92189561E+10
     -359.8194460093      384.4189498451     1  0.97372036E+10
     -359.8194308932      384.1599410556     1  0.96459070E+10
     -359.8193946017      383.9671975887     1  0.98214944E+10
     -359.8193154551      383.7296782891     1  0.95945928E+10
     -359.8193032167      384.1356143905     1  0.97037509E+10
     -359.8193013801      384.9343676244     1  0.93822131E+10
     -359.8192950859      383.7852623506     1  0.93934877E+10
     -359.8192250612      383.9126285772     1  0.97133688E+10
     -359.8192100319      384.3562249557     1  0.99829419E+10
     -359.8191196216      384.1601326145     1  0.93671420E+10
     -359.8190934385      384.1338726399     1  0.93376551E+10
     -359.8190917205      384.8146390902     1  0.93284632E+10
     -359.8190821768      384.9369673514     1  0.93859830E+10
     -359.8190564098      378.5509116583     1  0.99364391E+10
     -359.8190458318      384.9348357759     1  0.93858518E+10
     -359.8190431443      384.8078496958     1  0.93273604E+10
     -359.8190236060      383.9498601110     1  0.93364467E+10
     -359.8189993921      384.0104495516     1  0.94554368E+10
     -359.8189834736      384.9382796314     1  0.93785832E+10
     -359.8189822491      383.7789403145     1  0.94137183E+10
     -359.8189437471      383.1978254324     1  0.93733874E+10
     -359.8189226104      384.0458807667     1  0.96040021E+10
     -359.8187591613      383.9151822473     1  0.96383854E+10
     -359.8186888166      384.4084605586     1  0.95450336E+10
     -359.8185057322      384.2794184194     1  0.94378886E+10
     -359.8184988728      384.2311507483     1  0.95010323E+10
     -359.8184789618      383.7220145170     1  0.94639294E+10
     -359.8184701866      379.7752972780     1  0.96334765E+10
     -359.8184492846      383.7655460112     1  0.92827908E+10
     -359.8184353687      383.8613177043     1  0.92999972E+10
     -359.8184302358      383.6154357198     1  0.95782651E+10
     -359.8183994126      384.0031355828     1  0.93627041E+10
     -359.8183961879      383.8539538947     1  0.94982916E+10
     -359.8183507758      384.1445974517     1  0.97107558E+10
     -359.8183011712      383.8873417338     1  0.96494626E+10
     -359.8182378725      384.2083128518     1  0.96162825E+10
     -359.8181747645      383.9218807702     1  0.93143174E+10
     -359.8181653378      384.3070902988     1  0.98124658E+10
     -359.8180758143      384.0565028161     1  0.96591533E+10
     -359.8180400407      383.7791052046     1  0.94721102E+10
     -359.8179886471      384.0766223130     1  0.93334657E+10
     -359.8178634715      384.0566574033     1  0.94412568E+10
     -359.8178362133      379.3057755925     1  0.95803233E+10
     -359.8178334185      384.2726907550     1  0.94068064E+10
     -359.8178274154      381.9088272455     1  0.98718844E+10
     -359.8178101676      384.2484230147     1  0.97421078E+10
     -359.8177963208      384.0952333852     1  0.94669888E+10
     -359.8177838912      383.8736099630     1  0.96496378E+10
     -359.8176667003      384.3612871653     1  0.99721119E+10
     -359.8176476332      383.8209852033     1  0.95244313E+10
     -359.8176422075      383.2967454798     1  0.96956918E+10
     -359.8176288117      383.6367007689     1  0.97243650E+10
     -359.8175288896      383.8013896690     1  0.93114620E+10
     -359.8175049590      383.9284743500     1  0.93024472E+10
     -359.8174918853      383.9393642180     1  0.93038933E+10
     -359.8173655903      384.4521837434     1  0.99774444E+10
     -359.8173046812      384.6596215598     1  0.97911459E+10
     -359.8173004065      383.9855037285     1  0.95648721E+10
     -359.8172958353      384.2133336394     1  0.94082836E+10
     -359.8172932156      383.9645026876     1  0.96171507E+10
     -359.8172485784      376.0186322436     1  0.93621737E+10
     -359.8170628321      384.0780467949     1  0.93617455E+10
     -359.8170452167      383.5174399900     2  0.93190998E+10
     -359.8170216440      378.8931457618     1  0.96057587E+10
     -359.8170153493      384.2588175417     1  0.92706848E+10
     -359.8169793006      383.6000012670     1  0.93329890E+10
     -359.8169607304      383.9220998918     1  0.96806613E+10
     -359.8169210782      384.1038881621     1  0.93664948E+10
     -359.8168358097      383.6612073101     1  0.98900688E+10
     -359.8168005460      383.6828083256     1  0.95788410E+10
     -359.8166626473      383.8742580574     1  0.98433979E+10
     -359.8166152411      384.3427719640     1  0.96027771E+10
     -359.8165886518      384.4777273020     1  0.96235860E+10
     -359.8165803293      383.2051655314     1  0.93000319E+10
     -359.8165734152      384.3403980602     1  0.94903595E+10
     -359.8165648995      383.4117341013     1  0.96901606E+10
     -359.8165607189      383.9781525294     1  0.93624357E+10
     -359.8165100611      376.0303571309     1  0.95693784E+10
     -359.8164445877      383.6647866824     1  0.93921753E+10
     -359.8164412322      378.7584426517     1  0.95544931E+10
     -359.8163363691      383.6356241388     1  0.96991674E+10
     -359.8163299482      384.4175527170     1  0.95414883E+10
     -359.8163212001      383.0008951484     1  0.96643721E+10
     -359.8162901325      384.7350552423     1  0.96217158E+10
     -359.8162334994      379.2368341766     1  0.97534744E+10
     -359.8162302096      383.8022059562     1  0.93040589E+10
     -359.8162121504      384.2505676276     1  0.93458061E+10
     -359.8162064331      383.8204217054     1  0.94351629E+10
     -359.8161755236      380.4606914500     1  0.93710271E+10
     -359.8161586874      383.8024869440     1  0.93649165E+10
     -359.8160917696      384.5021624800     1  0.96035885E+10
     -359.8160410759      384.4420402619     1  0.93530839E+10
     -359.8160161161      384.1846076758     1  0.96295494E+10
     -359.8160089092      383.7942224954     1  0.94098655E+10
     -359.8159612817      384.9216202077     1  0.10418967E+11
     -359.8159530280      384.1590354435     1  0.96864404E+10
     -359.8159488603      383.9492471661     1  0.96430092E+10
     -359.8159465930      383.8985911394     1  0.98351899E+10
     -359.8159171460      384.3122157360     1  0.96421907E+10
     -359.8159052467      384.0615127628     1  0.93243218E+10
     -359.8158859990      384.3953894189     1  0.97629753E+10
     -359.8158279878      384.4366980822     1  0.93448364E+10
     -359.8158197007      383.9361666864     1  0.98044859E+10
     -359.8157918528      383.3531462640     1  0.92643501E+10
     -359.8157127702      383.8822323394     1  0.97167634E+10
     -359.8156947601      383.9543104770     1  0.92804525E+10
     -359.8155781263      383.7371537516     1  0.95954496E+10
     -359.8155465952      383.6382076962     1  0.92502941E+10
     -359.8155014035      383.7629672813     1  0.93719704E+10
     -359.8154929557      383.7602034894     1  0.94760477E+10
     -359.8154241850      384.4135514021     1  0.97830069E+10
     -359.8154004179      383.4306049772     1  0.93729367E+10
     -359.8153315931      383.3765682260     1  0.91649939E+10
     -359.8153188545      383.2674280439     1  0.96444067E+10
     -359.8153129046      384.0512170525     1  0.98984271E+10
     -359.8153091189      380.5157351235     1  0.94788285E+10
     -359.8152881899      383.9086238238     1  0.97119760E+10
     -359.8152838686      383.9429538729     1  0.96098845E+10
     -359.8152375087      383.5783067046     1  0.95231675E+10
     -359.8152157799      383.5276926296     1  0.93170285E+10
     -359.8152135499      379.0881839396     1  0.96792895E+10
     -359.8151578117      384.6779824621     1  0.98109241E+10
     -359.8150953798      384.1400540964     1  0.95195324E+10
     -359.8150612867      383.7858654095     1  0.93254664E+10
     -359.8150539201      383.6513497962     1  0.94825295E+10
     -359.8150058882      384.2865016737     1  0.96725219E+10
     -359.8149694857      383.8325050391     1  0.93619858E+10
     -359.8149272550      383.8211313835     1  0.98906575E+10
     -359.8148863588      383.6447251945     1  0.95596596E+10
     -359.8148708356      383.6550495737     1  0.92798708E+10
     -359.8148662336      383.9392889999     1  0.93486368E+10
     -359.8147150459      383.1738413484     2  0.92854529E+10
     -359.8146923963      383.3028556492     1  0.93554532E+10
     -359.8146796372      383.3946387358     1  0.96983306E+10
     -359.8146707424      384.4330825680     1  0.98304008E+10
     -359.8146104483      383.9945360370     1  0.96979809E+10
     -359.8145976468      384.6645693008     1  0.97301216E+10
     -359.8145938009      383.7583659112     1  0.95655003E+10
     -359.8145894160      383.7862510855     1  0.93629992E+10
     -359.8145573591      384.1507588457     1  0.95850322E+10
     -359.8144933661      383.9588763710     1  0.95708416E+10
     -359.8143816315      384.2325645209     1  0.96763772E+10
     -359.8143078560      384.3909688034     1  0.95233280E+10
     -359.8142666215      383.4158397016     1  0.92713362E+10
     -359.8142102132      383.6634207524     1  0.95932583E+10
     -359.8142078069      383.9362236040     1  0.97367516E+10
     -359.8142000486      383.8673052841     1  0.93948230E+10
     -359.8141614588      384.9136457815     1  0.10475744E+11
     -359.8141504340      377.3268026259     1  0.97740063E+10
     -359.8141310768      383.3772864586     1  0.96570484E+10
     -359.8141210166      383.7545714877     1  0.95653928E+10
     -359.8141141832      384.1680880542     1  0.98727131E+10
     -359.8140867788      384.7484276310     1  0.98588017E+10
     -359.8140251339      376.4400534949     1  0.95488002E+10
     -359.8140035102      384.0121838017     1  0.93930752E+10
     -359.8139796129      383.8670579046     1  0.96823886E+10
     -359.8139190679      384.7217555203     1  0.10273099E+11
     -359.8139024214      377.2908834807     1  0.95286034E+10
     -359.8138927747      384.1733744757     1  0.94598642E+10
     -359.8138603518      379.8282089480     1  0.96296327E+10
     -359.8138509334      384.4267947033     1  0.98297696E+10
     -359.8136996501      383.4816631874     1  0.93835906E+10
     -359.8136419558      384.1901803973     1  0.10553144E+11
     -359.8136003632      384.1157364994     1  0.10002042E+11
     -359.8135809291      375.4796938578     1  0.94074742E+10
     -359.8135794775      384.6136724897     1  0.97277540E+10
     -359.8135708608      383.9124593139     1  0.97916652E+10
     -359.8135476064      383.7401577317     1  0.93342402E+10
     -359.8135167985      383.9558942240     1  0.97590126E+10
     -359.8134357650      383.5756506007     1  0.92708651E+10
     -359.8134009174      383.6535646497     1  0.93325396E+10
     -359.8133657889      383.9321244849     1  0.92961867E+10
     -359.8133474572      384.6891885635     1  0.99171498E+10
     -359.8133343584      383.6638692926     1  0.95920052E+10
     -359.8133321702      383.6627793140     1  0.95853161E+10
     -359.8133253057      384.1401258467     1  0.93045569E+10
     -359.8133049292      383.7533102976     1  0.93758139E+10
     -359.8132533442      379.5530319171     1  0.93373088E+10
     -359.8132117721      379.0941672499     1  0.96552818E+10
     -359.8131956531      383.9456477182     1  0.93162478E+10
     -359.8131651775      384.4427318309     1  0.93674966E+10
     -359.8131267522      383.6907105976     1  0.93485364E+10
     -359.8131159760      384.2761308049     1  0.95074227E+10
     -359.8130284132      383.3717855109     1  0.92671632E+10
     -359.8129850154      378.6178979610     1  0.99423714E+10
     -359.8129337241      384.2494125369     1  0.94683386E+10
     -359.8129000592      384.5447466772     1  0.96353160E+10
     -359.8128850634      383.8694773486     1  0.97333279E+10
     -359.8128794798      383.8587265552     1  0.93873148E+10
     -359.8128721013      383.8325906088     1  0.93707688E+10
     -359.8128483552      384.0207713952     1  0.96496337E+10
     -359.8128386918      379.3002810855     1  0.91058906E+10
     -359.8128371151      383.9078111910     1  0.97026049E+10
     -359.8127730116      383.8819426076     1  0.93825360E+10
     -359.8127422128      384.0162628679     1  0.97937581E+10
     -359.8127321787      383.8911239997     1  0.95784431E+10
     -359.8126795743      384.1527547818     1  0.95224896E+10
     -359.8126372800      381.8464301011     1  0.98155468E+10
     -359.8125717904      384.2471385076     1  0.98674902E+10
     -359.8125491814      384.0050072797     1  0.93309959E+10
     -359.8124755659      383.9510976499     1  0.96020530E+10
     -359.8124616573      384.2541633684     1  0.99413217E+10
     -359.8123339952      384.3565714527     1  0.96697867E+10
     -359.8122917302      384.0427032352     1  0.94489463E+10
     -359.8122503983      383.3853916009     1  0.92830268E+10
     -359.8122490459      384.1760361069     1  0.94220913E+10
     -359.8122369609      383.3608552410     1  0.96660422E+10
     -359.8121472135      379.5071486265     1  0.93312696E+10
     -359.8120563684      384.2171402989     1  0.99617882E+10
     -359.8120031845      384.2138065893     1  0.94062327E+10
     -359.8119257334      384.0002595419     1  0.94201384E+10
     -359.8118380734      380.9530488358     1  0.91444883E+10
     -359.8118130020      384.3042928552     1  0.96421439E+10
     -359.8117937505      383.9944592721     1  0.98065016E+10
     -359.8116958232      383.1999304759     1  0.93253362E+10
     -359.8116720095      384.0138336137     1  0.95937418E+10
     -359.8116273327      384.3408059600     1  0.98136871E+10
     -359.8115743783      384.4274518675     1  0.97032007E+10
     -359.8114725637      384.0915733748     1  0.92891928E+10
     -359.8114165196      384.0088433555     1  0.94434136E+10
     -359.8113807395      383.9545903805     1  0.97959594E+10
     -359.8113734566      383.9669324125     1  0.94429576E+10
     -359.8113049205      384.1919734034     1  0.95148097E+10
     -359.8112949240      383.6260277262     1  0.96205381E+10
     -359.8112571792      384.2274748575     1  0.94229449E+10
     -359.8112478196      380.3882415504     1  0.94337193E+10
     -359.8112418828      384.0709319318     1  0.93158043E+10
     -359.8112275500      378.6631512526     1  0.95735417E+10
     -359.8111730726      383.6583921643     1  0.93606164E+10
     -359.8111643738      383.7086785735     1  0.95677972E+10
     -359.8111380179      384.3291823850     1  0.97963368E+10
     -359.8111219839      384.4321888167     1  0.93384252E+10
     -359.8111182214      384.0516101377     1  0.94519382E+10
     -359.8110445921      383.8710249541     1  0.93985341E+10
     -359.8110299661      383.6456947308     1  0.95312618E+10
     -359.8110161824      384.8415106112     1  0.10488620E+11
     -359.8110072609      384.0027035257     1  0.91820029E+10
     -359.8109934579      383.5201255429     1  0.92903005E+10
     -359.8109701481      383.9049199482     1  0.92902139E+10
     -359.8109591635      383.6348478005     1  0.94634944E+10
     -359.8109158783      384.5575336532     1  0.96389235E+10
     -359.8108703112      383.5460234754     1  0.92352927E+10
     -359.8108348096      384.3048364144     1  0.97493787E+10
     -359.8108296934      383.6098149877     1  0.88985352E+10
     -359.8108053551      380.4021011272     1  0.93821498E+10
     -359.8107671666      383.1730080336     1  0.93110104E+10
     -359.8107226551      384.7398801889     1  0.96398112E+10
     -359.8107011209      384.4567818620     1  0.98334658E+10
     -359.8105976300      384.0644190731     1  0.94445923E+10
     -359.8105444788      384.0459568203     1  0.96298343E+10
     -359.8105341636      383.3151895354     1  0.96725876E+10
     -359.8105321210      383.5512306421     1  0.92551972E+10
     -359.8105279183      384.1609054787     1  0.93502020E+10
     -359.8104660992      384.4614293326     1  0.98870572E+10
     -359.8104416930      380.4651592281     1  0.94164341E+10
     -359.8104381958      383.4016857700     1  0.97261634E+10
     -359.8104222082      382.7522061607     1  0.94475141E+10
     -359.8103802906      384.1540438823     1  0.95173879E+10
     -359.8103543274      384.4232207468     1  0.95995473E+10
     -359.8103013817      384.1363934398     1  0.94313919E+10
     -359.8102921090      384.2192191846     1  0.97298502E+10
     -359.8102894132      383.7098413738     1  0.92931169E+10
     -359.8102666333      383.9730954110     1  0.96160339E+10
     -359.8102105867      383.9169636407     1  0.97985922E+10
     -359.8101480220      383.8623812967     1  0.98369377E+10
     -359.8101367873      383.8583506269     1  0.97280827E+10
     -359.8100884164      384.0970453830     1  0.93980669E+10
     -359.8099613126      383.7502727268     1  0.97194614E+10
     -359.8099137085      383.6009029606     1  0.89002368E+10
     -359.8098790473      383.9186490942     1  0.93364128E+10
     -359.8098419803      384.2008273137     1  0.94641879E+10
     -359.8097889822      384.5845007298     1  0.10069160E+11
     -359.8097528339      383.4825816594     1  0.98926188E+10
     -359.8096830160      383.8487183204     1  0.94841106E+10
     -359.8095038427      384.0497236911     1  0.93003643E+10
     -359.8094253390      383.4424922819     1  0.97093002E+10
     -359.8093957338      384.1552304336     1  0.94161630E+10
     -359.8093915397      384.8043184688     1  0.96743791E+10
     -359.8093321522      383.9886793231     1  0.96694711E+10
     -359.8092457518      384.2396093231     1  0.92969778E+10
     -359.8092285444      384.3895786863     1  0.96027885E+10
     -359.8092034667      384.1088329204     1  0.94573079E+10
     -359.8091890063      384.8180374113     1  0.99031675E+10
     -359.8091416672      383.5922483721     1  0.94488841E+10
     -359.8091110165      383.9142027231     1  0.96074149E+10
     -359.8090726748      383.9442728048     1  0.92786653E+10
     -359.8089669505      383.8429697562     1  0.93267516E+10
     -359.8089567802      383.5803495000     1  0.95522929E+10
     -359.8088466894      384.3080172657     1  0.10519977E+11
     -359.8088385173      383.7331661731     1  0.94095821E+10
     -359.8088184702      384.2633806997     1  0.99149131E+10
     -359.8087750090      384.4356494599     1  0.98568084E+10
     -359.8087294635      384.2762224042     1  0.97184235E+10
     -359.8087225942      384.0736386030     1  0.94546535E+10
     -359.8087169362      378.8530749003     1  0.94658029E+10
     -359.8087113138      384.0767245487     1  0.94661558E+10
     -359.8086770385      383.6922427009     1  0.93066339E+10
     -359.8086561041      384.5002227635     1  0.95303583E+10
     -359.8086478390      384.8400917753     1  0.98887979E+10
     -359.8086271353      383.9521658750     1  0.92699519E+10
     -359.8086070452      384.2907003968     1  0.96649012E+10
     -359.8086011796      383.6136829161     1  0.93117556E+10
     -359.8085784606      383.9986278870     1  0.94234769E+10
     -359.8085612818      384.0730914477     1  0.94563540E+10
     -359.8085532443      383.9255409206     1  0.94942713E+10
     -359.8084693425      384.2167865376     1  0.95740213E+10
     -359.8084676375      383.6689446159     1  0.99434996E+10
     -359.8084600567      383.8997901960     1  0.97183077E+10
     -359.8084542640      383.8326646517     1  0.95221611E+10
     -359.8083606206      383.5942685861     1  0.89054565E+10
     -359.8082959005      384.5775808348     1  0.10057414E+11
     -359.8082500148      383.5463762473     1  0.95444424E+10
     -359.8082461282      383.9223127742     1  0.95073653E+10
     -359.8082109751      383.6132569352     1  0.93520547E+10
     -359.8081621821      384.0555746098     1  0.96954428E+10
     -359.8081434804      384.2336887031     1  0.94271046E+10
     -359.8080457385      384.0948194463     1  0.94769103E+10
     -359.8080013085      383.8810196914     1  0.94811835E+10
     -359.8079771283      384.2708385684     1  0.98072016E+10
     -359.8079602823      384.0046248366     1  0.98118819E+10
     -359.8079338073      383.9594638335     1  0.93030903E+10
     -359.8078902188      384.5096239701     1  0.97440542E+10
     -359.8078603401      384.4822428616     1  0.97873478E+10
     -359.8078301619      383.9136970262     1  0.92720991E+10
     -359.8078111599      380.3755756776     1  0.94898204E+10
     -359.8077930586      378.7840654265     1  0.96097275E+10
     -359.8077790707      383.8921299711     1  0.10056193E+11
     -359.8077621038      384.0856006608     1  0.94647174E+10
     -359.8077480919      384.2588973215     1  0.95494277E+10
     -359.8077403058      384.3675053930     1  0.93707235E+10
     -359.8077155183      383.8290265794     1  0.98893197E+10
     -359.8076569489      384.6132449536     1  0.98295587E+10
     -359.8075474642      384.4637034290     1  0.95945434E+10
     -359.8075456174      384.1024016806     1  0.96091925E+10
     -359.8075272833      381.4527558853     1  0.94876040E+10
     -359.8074855375      383.4715918371     1  0.96897787E+10
     -359.8074628649      383.7952240254     1  0.97884545E+10
     -359.8074433768      384.0491911625     1  0.93892824E+10
     -359.8074241574      383.2420264307     1  0.94144133E+10
     -359.8073908951      384.4575989614     1  0.92535321E+10
     -359.8072795212      384.2789140526     1  0.96386688E+10
     -359.8072136525      384.1709950022     1  0.94431850E+10
     -359.8071652729      383.2947624447     1  0.97399574E+10
     -359.8071375229      383.9787847991     1  0.96939330E+10
     -359.8071042344      384.0173073797     1  0.96980097E+10
     -359.8070925870      383.6873591566     1  0.94097001E+10
     -359.8070269905      383.4023451682     1  0.95155791E+10
     -359.8070074047      383.4638146563     1  0.98755577E+10
     -359.8069758295      384.0228861476     1  0.93340717E+10
     -359.8068944012      383.9425083571     1  0.98004326E+10
     -359.8068247848      384.1847693433     1  0.94938187E+10
     -359.8068050215      384.4928843675     1  0.97862355E+10
     -359.8066818541      383.9759467494     1  0.95502955E+10
     -359.8066440430      384.0315953283     1  0.93937803E+10
     -359.8066403338      384.0858378778     1  0.10056208E+11
     -359.8065010118      384.2139645487     1  0.95533069E+10
     -359.8064521976      378.4318085578     1  0.97159108E+10
     -359.8064074807      383.7467239976     1  0.94909630E+10
     -359.8063861272      379.2559910521     1  0.98630393E+10
     -359.8063689875      383.7750110669     1  0.95715966E+10
     -359.8061560932      384.2750086556     1  0.94808271E+10
     -359.8061502524      384.1006420205     1  0.93067887E+10
     -359.8060150504      383.9816509930     1  0.95455660E+10
     -359.8059595625      384.8232852190     1  0.96380637E+10
     -359.8059301792      383.4493776141     1  0.95087402E+10
     -359.8059137568      383.8196109809     1  0.96797754E+10
     -359.8058946226      383.9080480995     1  0.96560099E+10
     -359.8058602263      384.1236077677     1  0.93886177E+10
     -359.8058543678      383.8666485103     1  0.92987217E+10
     -359.8058511469      384.2129618335     1  0.93469321E+10
     -359.8058266950      383.4689744428     1  0.92647247E+10
     -359.8058048082      380.7221879593     1  0.91338728E+10
     -359.8058021880      384.8749374572     1  0.96091185E+10
     -359.8057429847      384.2610879434     1  0.97514064E+10
     -359.8057342187      384.1498631762     1  0.97927460E+10
     -359.8056866162      384.2751097054     1  0.96368981E+10
     -359.8056682936      378.8393209608     1  0.96092291E+10
     -359.8056608901      383.0284058579     1  0.95660206E+10
     -359.8056583435      384.3230240976     1  0.96827395E+10
     -359.8056490943      384.2928282388     1  0.94371426E+10
     -359.8056386380      384.3029038303     1  0.96806139E+10
     -359.8055757997      384.5962933588     1  0.96413462E+10
     -359.8055648850      384.4028471398     1  0.95985074E+10
     -359.8055622361      383.9859738764     1  0.93716822E+10
     -359.8055003853      384.1924696700     1  0.95803892E+10
     -359.8054960985      383.5319418661     1  0.94998470E+10
     -359.8054880375      383.7713889373     1  0.95714675E+10
     -359.8053883055      383.9414732763     1  0.92189004E+10
     -359.8053236847      380.9629808823     1  0.95438661E+10
     -359.8052781206      383.5361363507     1  0.93330591E+10
     -359.8052256661      382.9019089003     1  0.94537843E+10
     -359.8051797907      383.8688794949     1  0.95434367E+10
     -359.8050992824      384.2993319855     1  0.96182444E+10
     -359.8050864710      383.6032401005     1  0.95817406E+10
     -359.8050322615      384.0981200285     1  0.94164074E+10
     -359.8049397326      383.8825775338     1  0.95730993E+10
     -359.8049339706      384.4708404182     1  0.95969200E+10
     -359.8048502682      383.9742868787     1  0.92492847E+10
     -359.8048456223      384.0548592472     1  0.94499754E+10
     -359.8048284669      384.2024686580     1  0.93486326E+10
     -359.8048216360      384.2221588157     1  0.96914498E+10
     -359.8047706763      383.9930978029     1  0.94929323E+10
     -359.8047571786      383.3615647320     1  0.93450671E+10
     -359.8047526173      384.4805125194     1  0.98800570E+10
     -359.8046357626      384.3800778356     1  0.98391823E+10
     -359.8046305656      383.9301192289     1  0.96157404E+10
     -359.8045774918      384.4850087840     1  0.96163325E+10
     -359.8045023392      384.0533954874     1  0.93705019E+10
     -359.8045005030      384.3191751547     1  0.95296429E+10
     -359.8044701280      384.0323655455     1  0.97021829E+10
     -359.8044525088      383.2461410334     1  0.94858616E+10
     -359.8043982359      384.2220648977     1  0.95983346E+10
     -359.8043944879      383.9623749371     1  0.96070344E+10
     -359.8043687303      384.1868947289     1  0.92593462E+10
     -359.8043677205      384.0065662631     1  0.94934936E+10
     -359.8043312787      384.3110586243     1  0.96235384E+10
     -359.8042877967      384.1991311489     1  0.97657089E+10
     -359.8042679785      384.0909598237     1  0.10000431E+11
     -359.8042532689      384.1931952432     1  0.92542052E+10
     -359.8042189209      384.2349838830     1  0.96896496E+10
     -359.8041520364      378.6604027402     1  0.96535722E+10
     -359.8041411067      384.1511714502     1  0.94489217E+10
     -359.8040836991      384.2003435836     1  0.97516280E+10
     -359.8040408854      384.1401753227     1  0.10012692E+11
     -359.8040337217      383.8052257739     1  0.93696504E+10
     -359.8039470038      384.2480882700     1  0.97422424E+10
     -359.8038846350      378.8616443630     1  0.95750532E+10
     -359.8037927492      379.1040349786     1  0.96484763E+10
     -359.8037554415      383.8328034557     1  0.94771151E+10
     -359.8037357064      384.1757957389     1  0.99898464E+10
     -359.8037006186      379.0828843675     1  0.96631180E+10
     -359.8036650207      383.6743951476     1  0.92726368E+10
     -359.8036583959      379.0636173277     1  0.94373553E+10
     -359.8035495694      384.0923610348     1  0.94215690E+10
     -359.8035291597      384.1912066386     1  0.97699622E+10
     -359.8034439241      383.4460626360     1  0.96493311E+10
     -359.8034242970      384.3066723364     1  0.96903280E+10
     -359.8033850510      384.5576384533     1  0.98539183E+10
     -359.8033415877      384.1512520962     1  0.95550660E+10
     -359.8032458320      383.8873933671     1  0.97032178E+10
     -359.8032438437      384.0311815932     1  0.96341908E+10
     -359.8031870284      383.4449738154     1  0.96412362E+10
     -359.8031638811      383.6636077564     1  0.95655613E+10
     -359.8031566939      383.7130065764     1  0.97895416E+10
     -359.8031371262      384.3769967457     1  0.95153062E+10
     -359.8031062749      378.9442346280     1  0.98580461E+10
     -359.8030660687      383.8131771981     1  0.94165383E+10
     -359.8029991255      383.9722206722     1  0.94701893E+10
     -359.8028878896      383.9951199713     1  0.93230784E+10
     -359.8028066538      384.2246287437     1  0.95074315E+10
     -359.8028053474      384.0882580095     1  0.94344954E+10
     -359.8027656839      383.9330037057     1  0.93064502E+10
     -359.8027300221      383.9770579271     1  0.95541263E+10
     -359.8026946894      383.6866847704     1  0.96789783E+10
     -359.8026758611      384.5565536314     1  0.96149955E+10
     -359.8026595651      384.3245156679     1  0.92643146E+10
     -359.8025272555      383.7966616528     1  0.97076962E+10
     -359.8025061201      384.2013809353     1  0.99130209E+10
     -359.8024907562      383.8575573764     1  0.91850132E+10
     -359.8024896128      384.5736243500     1  0.95935581E+10
     -359.8024437778      384.1311898372     1  0.95601175E+10
     -359.8023673155      379.0484240452     1  0.95326227E+10
     -359.8023263848      384.3408006811     1  0.94597441E+10
     -359.8023144758      383.4204908466     2  0.94998648E+10
     -359.8022898030      384.2790796178     1  0.96575866E+10
     -359.8022433835      384.0438186364     1  0.94139128E+10
     -359.8022238951      383.6947874063     1  0.95660861E+10
     -359.8022063858      384.2500396983     1  0.98420691E+10
     -359.8021693106      383.6884227604     1  0.92909849E+10
     -359.8021624408      384.0650547934     1  0.95160664E+10
     -359.8021335851      383.9696299033     1  0.93341417E+10
     -359.8021265902      384.3880605192     1  0.97958816E+10
     -359.8021221607      379.7805822887     1  0.93829893E+10
     -359.8020758257      384.3186738899     1  0.97349164E+10
     -359.8020573157      384.5119885322     1  0.98086125E+10
     -359.8020357020      378.4773050330     1  0.95629100E+10
     -359.8020064060      384.6129334355     1  0.98291821E+10
     -359.8019065506      384.1095498887     1  0.95725607E+10
     -359.8019051726      383.6386746791     1  0.99459579E+10
     -359.8018747576      384.0991902865     1  0.98382319E+10
     -359.8018649008      383.9923927759     1  0.95017339E+10
     -359.8018468410      383.9621225064     1  0.94087887E+10
     -359.8018004052      384.4043292404     1  0.93141744E+10
     -359.8017933152      383.9675276123     1  0.95462633E+10
     -359.8017844490      384.3650242642     1  0.10569947E+11
     -359.8017595951      384.2368492617     1  0.96048481E+10
     -359.8017440901      383.9966659303     1  0.93361083E+10
     -359.8017310745      384.1522407788     1  0.92527366E+10
     -359.8017069306      383.4320833465     1  0.93194735E+10
     -359.8016973797      384.0444317796     1  0.96321335E+10
     -359.8016360201      383.6232969070     1  0.96757795E+10
     -359.8015890351      383.2806611115     1  0.93357163E+10
     -359.8013590761      384.0304661476     1  0.96092922E+10
     -359.8012807484      384.4012017922     1  0.93283338E+10
     -359.8011842910      384.2519731629     1  0.96306727E+10
     -359.8011753344      384.0125573611     1  0.96033290E+10
     -359.8011580180      384.0211513434     1  0.92733106E+10
     -359.8011164980      383.9335818769     1  0.94069650E+10
     -359.8011143589      379.2832613430     1  0.93455127E+10
     -359.8010955737      383.9775506860     1  0.93590906E+10
     -359.8010901866      383.5168406778     1  0.92603746E+10
     -359.8010884049      384.2067997985     1  0.95393501E+10
     -359.8009146730      383.8312091088     1  0.93528569E+10
     -359.8007904886      383.6803582016     1  0.94783175E+10
     -359.8007834131      383.8811717130     1  0.97181427E+10
     -359.8007479161      383.0878738402     1  0.93112439E+10
     -359.8007386302      378.6686490050     1  0.93388936E+10
     -359.8006476684      383.8253054995     1  0.95614215E+10
     -359.8005946570      383.5989810336     1  0.94081070E+10
     -359.8005925395      384.4025401045     1  0.95230903E+10
     -359.8005885232      383.9874137141     1  0.92372088E+10
     -359.8005090557      384.2018747304     1  0.92699427E+10
     -359.8004636851      383.5203557313     1  0.92499718E+10
     -359.8004545931      383.8094000211     1  0.95461568E+10
     -359.8004056474      384.0469958933     1  0.95290782E+10
     -359.8004033954      384.0987596527     1  0.97133481E+10
     -359.8003704186      382.8373526580     1  0.92756256E+10
     -359.8003363265      383.5398440310     1  0.96546535E+10
     -359.8001916243      383.6283321815     1  0.96652307E+10
     -359.8001803818      384.3898411771     1  0.95849895E+10
     -359.8001779088      383.7359067074     1  0.92952463E+10
     -359.8001606687      383.7338592117     1  0.92949495E+10
     -359.8001150280      384.2755967427     1  0.94903788E+10
     -359.8000753412      384.1748829252     1  0.92878721E+10
     -359.8000740117      384.0209243972     1  0.92857759E+10
     -359.8000021697      383.6366688786     1  0.92813467E+10
     -359.7999138200      380.4025364480     1  0.92718186E+10
     -359.7998713861      383.1596961816     1  0.95606861E+10
     -359.7998398744      377.3888779006     1  0.97332882E+10
     -359.7998381422      384.2441243219     1  0.95204762E+10
     -359.7998193055      384.0239575787     1  0.96271781E+10
     -359.7998107602      383.7676071938     1  0.96512083E+10
     -359.7997542134      378.7048785185     1  0.96608647E+10
     -359.7997510395      383.9848276469     1  0.96569430E+10
     -359.7996989236      383.8878585167     1  0.97747963E+10
     -359.7996974262      384.5791064385     1  0.95761262E+10
     -359.7996953271      383.8281198258     1  0.96992968E+10
     -359.7996844419      384.2735948914     1  0.97880449E+10
     -359.7996756093      383.8744764473     1  0.93406840E+10
     -359.7996642448      383.4486902447     1  0.94928158E+10
     -359.7995400492      383.7155712817     1  0.92907219E+10
     -359.7994029875      384.5257935775     1  0.93558442E+10
     -359.7993895101      384.0462725012     1  0.93443653E+10
     -359.7993492469      384.2389205351     1  0.96166308E+10
     -359.7992986600      384.0456790629     1  0.92095719E+10
     -359.7992729542      384.2802879097     1  0.98379121E+10
     -359.7992510831      383.8201105151     1  0.95241698E+10
     -359.7992295969      384.0061842411     1  0.97171501E+10
     -359.7992225639      383.4813895491     1  0.94436940E+10
     -359.7992039590      383.9886217802     1  0.95239253E+10
     -359.7991830693      383.6943703540     1  0.93222012E+10
     -359.7990924801      384.0487275355     1  0.93969154E+10
     -359.7989917256      383.9746762409     1  0.92509409E+10
     -359.7988011865      383.8255692172     1  0.97875659E+10
     -359.7987720210      383.5838324906     1  0.94136087E+10
     -359.7986322479      384.3008682577     1  0.95644231E+10
     -359.7986304440      383.4018635187     1  0.92556771E+10
     -359.7986204127      383.9610953682     1  0.93884856E+10
     -359.7986151790      384.2057339596     1  0.96373201E+10
     -359.7985721114      378.6249655937     1  0.95410924E+10
     -359.7985437240      384.2790763052     1  0.95782352E+10
     -359.7985264914      384.1224730581     1  0.97774231E+10
     -359.7985153665      384.3742489742     1  0.97327767E+10
     -359.7984908665      384.3874300544     1  0.93045128E+10
     -359.7984847242      384.1384470859     1  0.92827570E+10
     -359.7984199941      384.5116538832     1  0.99803563E+10
     -359.7982606001      384.1014434251     1  0.98681939E+10
     -359.7982534456      383.2027746982     1  0.97072984E+10
     -359.7982349105      384.1332782126     1  0.97157536E+10
     -359.7982107368      383.8700553009     1  0.94081096E+10
     -359.7981967635      384.6159176816     1  0.95155585E+10
     -359.7981908994      384.1261186051     1  0.97796979E+10
     -359.7981838742      384.0163696743     1  0.97203510E+10
     -359.7981479106      383.9864720704     1  0.93614728E+10
     -359.7981243610      383.8681732616     1  0.94519861E+10
     -359.7981045121      383.7605536448     1  0.94725832E+10
     -359.7980005517      384.2305782271     1  0.96354101E+10
     -359.7978710419      379.2454431116     1  0.96800209E+10
     -359.7977911082      383.5121155902     1  0.93154578E+10
     -359.7977202277      384.0358134397     1  0.97149348E+10
     -359.7977093066      383.8123647531     1  0.93198896E+10
     -359.7977057444      384.5272732657     1  0.96096669E+10
     -359.7977031324      383.6756393000     1  0.92959473E+10
     -359.7976466075      384.2537993729     1  0.96057892E+10
     -359.7976261469      384.0650927358     1  0.95808883E+10
     -359.7975850433      383.4486607542     1  0.97224303E+10
     -359.7975645577      384.2042541949     1  0.94494331E+10
     -359.7975026291      383.9267279208     1  0.93872642E+10
     -359.7974274961      379.5559751750     1  0.97149114E+10
     -359.7973487761      383.2540998007     1  0.93038978E+10
     -359.7973206325      383.9444754321     1  0.95072003E+10
     -359.7973158681      383.6114158317     1  0.95384913E+10
     -359.7972970161      383.9069448731     1  0.97543402E+10
     -359.7972320597      379.4301263436     1  0.95842202E+10
     -359.7971843322      384.5600125280     1  0.98714150E+10
     -359.7971527636      383.2596681528     1  0.93056450E+10
     -359.7971119385      379.9324477650     1  0.96359781E+10
     -359.7970468159      384.3289791718     1  0.93209941E+10
     -359.7970305837      383.9921561524     1  0.95084096E+10
     -359.7969790891      383.8812422682     1  0.92034375E+10
     -359.7969652515      384.2156998363     1  0.96628496E+10
     -359.7969204013      384.0938639141     1  0.98095866E+10
     -359.7969035846      383.2066659539     1  0.93805958E+10
     -359.7968970404      384.2739892684     1  0.94549793E+10
     -359.7968934132      383.7972209234     1  0.97674483E+10
     -359.7968726207      384.1425005218     1  0.97043703E+10
     -359.7968351055      384.5590451945     1  0.95888722E+10
     -359.7968126543      383.6032514964     1  0.94831688E+10
     -359.7967479962      383.6577081636     1  0.98013787E+10
     -359.7967392166      384.5046183988     1  0.97037949E+10
     -359.7967053160      383.9939258299     1  0.94252483E+10
     -359.7966774119      383.9486406518     1  0.93679217E+10
     -359.7966612158      383.8564975422     1  0.95635613E+10
     -359.7965294568      384.8361623348     2  0.94252448E+10
     -359.7965122044      383.7302875196     1  0.95392807E+10
     -359.7964864108      383.6721105930     1  0.93616435E+10
     -359.7964049463      379.2760339812     2  0.94050642E+10
     -359.7963885370      384.1569614732     1  0.93761808E+10
     -359.7963813817      383.7888004332     1  0.95688091E+10
     -359.7963606832      383.8369800819     1  0.93264769E+10
     -359.7963510084      384.5222255911     1  0.95500536E+10
     -359.7963294851      384.8352568814     1  0.94244754E+10
     -359.7961667535      380.2527048904     1  0.99993588E+10
     -359.7960618900      383.9215014191     1  0.93452716E+10
     -359.7960370757      383.8067377062     1  0.95548204E+10
     -359.7960065139      383.6693856943     1  0.93447611E+10
     -359.7959686751      383.9553956217     1  0.95727185E+10
     -359.7959321591      383.6458222824     1  0.92733685E+10
     -359.7958791345      383.9885348066     1  0.95443615E+10
     -359.7958512242      383.9651043211     1  0.98336618E+10
     -359.7958152931      383.4364718666     1  0.95003902E+10
     -359.7957599018      378.8577875364     1  0.94446008E+10
     -359.7957407645      383.4936807026     1  0.95242333E+10
     -359.7956541792      384.2856995198     1  0.96021225E+10
     -359.7956371607      383.6734180899     1  0.92345319E+10
     -359.7956304805      383.7348070921     1  0.95425970E+10
     -359.7956193946      383.8366210819     1  0.92822015E+10
     -359.7956000847      383.4423627275     1  0.94896641E+10
     -359.7955943081      383.7867141563     1  0.98961956E+10
     -359.7955395446      384.1816822632     1  0.94503564E+10
     -359.7955224344      383.8296211520     1  0.93351243E+10
     -359.7954396901      383.7757780074     1  0.95668415E+10
     -359.7953921384      375.2643844870     1  0.94384663E+10
     -359.7952668772      383.7948804918     1  0.93037348E+10
     -359.7952653080      375.8059867472     1  0.95764786E+10
     -359.7951157974      379.1102970348     1  0.98241388E+10
     -359.7951056344      383.6476729834     1  0.99449462E+10
     -359.7949909709      384.1892769963     1  0.10002312E+11
     -359.7949475944      384.0234666573     1  0.96127467E+10
     -359.7948024172      384.4874188661     1  0.96603698E+10
     -359.7947695928      384.2020576465     1  0.10009591E+11
     -359.7947363142      383.9106867709     1  0.97944177E+10
     -359.7947194112      383.4630943270     1  0.92721586E+10
     -359.7946966761      384.0722732520     1  0.92753309E+10
     -359.7946443805      384.1279807689     1  0.96957537E+10
     -359.7945618622      383.9182656617     1  0.95848438E+10
     -359.7944586085      383.8180245038     1  0.10018964E+11
     -359.7944534060      383.2118319971     1  0.94417623E+10
     -359.7944405160      384.5874046352     1  0.98106571E+10
     -359.7944016507      383.8271689978     1  0.95938111E+10
     -359.7943556104      383.8282227000     1  0.95974778E+10
     -359.7943028716      383.8206601230     1  0.94196673E+10
     -359.7942051322      384.1064914161     1  0.98878947E+10
     -359.7941979168      383.7340169818     1  0.95231688E+10
     -359.7941616995      383.9717092214     1  0.96664211E+10
     -359.7941316945      383.7646878018     1  0.10040226E+11
     -359.7941294449      383.9991738811     1  0.95853548E+10
     -359.7941058631      383.9942937303     1  0.10128121E+11
     -359.7940859748      383.9906398642     1  0.93695027E+10
     -359.7940803721      384.1512854577     1  0.96257879E+10
     -359.7940586729      384.3603881893     1  0.95305506E+10
     -359.7940334683      384.6060108039     1  0.96529157E+10
     -359.7939637231      384.2529979426     1  0.97607827E+10
     -359.7939502586      384.7110426920     1  0.98363374E+10
     -359.7939492508      383.9929516211     1  0.93846552E+10
     -359.7938209264      381.7680355054     1  0.98435723E+10
     -359.7938035761      383.8567434631     1  0.95333712E+10
     -359.7937630730      384.6802084652     1  0.99734806E+10
     -359.7937371440      384.0808095016     1  0.95343018E+10
     -359.7937071243      384.2362405082     1  0.96556021E+10
     -359.7936574260      383.9704150309     1  0.96721828E+10
     -359.7936482359      383.6191485115     1  0.94805566E+10
     -359.7936457876      383.8746620329     1  0.94576622E+10
     -359.7936251559      383.3704316447     1  0.93661103E+10
     -359.7936212993      384.0793563117     1  0.94226362E+10
     -359.7935537257      383.8090298828     1  0.97656470E+10
     -359.7935456341      383.6396432114     1  0.94933416E+10
     -359.7935080515      383.8300483343     1  0.93037858E+10
     -359.7935065851      384.2861887537     1  0.93033591E+10
     -359.7934788570      384.1126066308     1  0.95940836E+10
     -359.7934741866      384.4775508992     1  0.99927908E+10
     -359.7934682950      383.8346000658     1  0.93082902E+10
     -359.7934563159      383.4723769179     1  0.95446463E+10
     -359.7934435595      384.2778727671     1  0.96286185E+10
     -359.7933768025      383.7149620046     1  0.93243614E+10
     -359.7932953935      384.0151889589     1  0.94545032E+10
     -359.7932840390      377.7786328034     1  0.93579282E+10
     -359.7932556933      384.0649017657     1  0.94329283E+10
     -359.7932007237      383.7442131336     1  0.93532358E+10
     -359.7931831238      383.6471248245     1  0.95701208E+10
     -359.7931338687      384.0575892839     1  0.95978675E+10
     -359.7931245361      383.8567560457     1  0.95395726E+10
     -359.7929987180      384.1691956627     1  0.95290551E+10
     -359.7929915006      375.8185370583     1  0.99348031E+10
     -359.7929897522      383.5670734563     1  0.94928045E+10
     -359.7929681130      383.3686330462     1  0.96564605E+10
     -359.7929616426      378.3165728529     1  0.97538779E+10
     -359.7928652248      383.8468782721     1  0.92920496E+10
     -359.7927794829      384.0358654760     1  0.95319082E+10
     -359.7927738678      384.4307466146     1  0.96239081E+10
     -359.7927683898      384.2336420924     1  0.94681985E+10
     -359.7927602686      383.6688472084     1  0.94549609E+10
     -359.7927585353      383.6331402763     1  0.92643968E+10
     -359.7927446040      383.8403991890     1  0.94135751E+10
     -359.7926565904      375.1132929161     1  0.97311613E+10
     -359.7926515535      383.9048910697     1  0.95875527E+10
     -359.7926501094      383.4919126655     1  0.96417535E+10
     -359.7926174506      383.6413842995     1  0.95275942E+10
     -359.7926087989      384.0109007849     1  0.97024206E+10
     -359.7925732441      384.3467574824     1  0.98671823E+10
     -359.7925666322      378.5649086710     2  0.94809744E+10
     -359.7924675761      383.7358208298     1  0.95630236E+10
     -359.7924002833      377.4963886025     1  0.95659750E+10
     -359.7923905511      383.8138144640     1  0.93128306E+10
     -359.7923025365      384.2261487171     1  0.93323936E+10
     -359.7922470652      383.2973311163     1  0.95304788E+10
     -359.7922135393      384.2574752939     1  0.97640358E+10
     -359.7921319867      383.8991012065     1  0.93433424E+10
     -359.7921245948      383.4024782128     1  0.95417271E+10
     -359.7920258763      383.9422866505     1  0.93286892E+10
     -359.7920010559      383.7741290448     1  0.98194771E+10
     -359.7919971885      384.1400900005     1  0.96388881E+10
     -359.7919256053      384.2076289487     1  0.96039132E+10
     -359.7919060426      384.0071252001     1  0.98255616E+10
     -359.7918730722      383.4412486064     1  0.95138331E+10
     -359.7918110021      383.9720670000     1  0.98737840E+10
     -359.7917893347      383.9742340082     1  0.95613174E+10
     -359.7917436814      383.4930056492     1  0.93444794E+10
     -359.7917394296      384.1638622594     1  0.97209552E+10
     -359.7917314572      383.9695875984     1  0.95621497E+10
     -359.7916732890      383.4061786605     1  0.95880426E+10
     -359.7916617987      384.0587696091     1  0.94311210E+10
     -359.7915895414      383.5320507941     1  0.93757962E+10
     -359.7915300862      383.7637450743     1  0.92050733E+10
     -359.7915041682      384.0965958521     1  0.92300201E+10
     -359.7914959203      383.7365035039     1  0.97330592E+10
     -359.7914862054      384.1043020296     1  0.94568096E+10
     -359.7913818845      384.0587509826     1  0.95352624E+10
     -359.7913638107      383.5279838180     1  0.96551463E+10
     -359.7913250600      384.1566242718     1  0.95731598E+10
     -359.7912306335      384.1325881388     1  0.96376484E+10
     -359.7911823145      383.4013867373     1  0.95868123E+10
     -359.7911056846      383.7079790157     1  0.94525013E+10
     -359.7910370257      383.3076920360     1  0.95366688E+10
     -359.7908912590      383.7610822307     1  0.95456082E+10
     -359.7908896754      383.3896323702     1  0.94133487E+10
     -359.7908460652      384.2280563643     1  0.10045839E+11
     -359.7908194204      383.5725185303     1  0.94061690E+10
     -359.7907413311      384.4232135803     1  0.97260101E+10
     -359.7906928703      384.3987746781     1  0.97117275E+10
     -359.7906635843      384.1562930134     1  0.95162163E+10
     -359.7906553500      384.1033358043     1  0.94942231E+10
     -359.7906149004      383.8344326171     1  0.96181770E+10
     -359.7905963942      377.1779752190     1  0.98760335E+10
     -359.7905428166      384.3659776261     1  0.97307097E+10
     -359.7904866860      383.7830181489     1  0.94185399E+10
     -359.7904374405      384.9869487345     2  0.10360855E+11
     -359.7904030412      383.7787985567     1  0.92936144E+10
     -359.7903913939      384.7562569987     1  0.95865496E+10
     -359.7903706634      384.6119708216     1  0.95657920E+10
     -359.7902564716      384.0058899940     1  0.95620429E+10
     -359.7901960512      383.1882848003     1  0.92683260E+10
     -359.7901842833      384.0060706463     1  0.94112404E+10
     -359.7901111584      384.1559068662     1  0.92431227E+10
     -359.7901065134      378.4234891159     1  0.95711521E+10
     -359.7900905661      378.0809191572     1  0.95319951E+10
     -359.7900531529      383.7420091428     1  0.96929101E+10
     -359.7899950387      384.1389993936     1  0.91741839E+10
     -359.7899884170      383.4490413992     1  0.93351918E+10
     -359.7898810876      383.3812722728     1  0.96355459E+10
     -359.7898689417      383.8540305433     1  0.95477925E+10
     -359.7898264165      384.1017977161     1  0.98874279E+10
     -359.7897764863      383.8806256279     1  0.94172561E+10
     -359.7897687559      383.7966907067     1  0.93744936E+10
     -359.7897169850      384.3284624542     1  0.97724769E+10
     -359.7897064878      384.1351216750     1  0.92367365E+10
     -359.7895376181      384.0286364013     1  0.98721450E+10
     -359.7895313607      384.1347405154     1  0.95885042E+10
     -359.7895299348      383.6360976437     1  0.95137558E+10
     -359.7894769310      384.4815799369     1  0.96194850E+10
     -359.7894103247      379.2268172457     1  0.93576532E+10
     -359.7893699779      383.9960650344     1  0.99380303E+10
     -359.7893397106      384.2868633129     1  0.98295638E+10
     -359.7892845159      384.2501891121     1  0.95180988E+10
     -359.7892357115      384.0084463962     1  0.92917941E+10
     -359.7892109957      384.5330972720     1  0.96081020E+10
     -359.7892095398      384.0969289678     1  0.92563944E+10
     -359.7892025980      384.3647873152     1  0.97841119E+10
     -359.7891899995      384.2026511643     1  0.10423883E+11
     -359.7891509599      383.3266643976     1  0.97251037E+10
     -359.7891149806      384.4814569636     1  0.97539740E+10
     -359.7891001463      383.9900686171     1  0.92249835E+10
     -359.7890693912      384.0811158564     1  0.95545461E+10
     -359.7890206021      383.6336330808     1  0.98159664E+10
     -359.7889813798      384.2626080331     1  0.97096497E+10
     -359.7889693200      383.7745875641     1  0.95261837E+10
     -359.7889101400      383.8161490459     1  0.93283272E+10
     -359.7888927127      384.1722800348     1  0.95545743E+10
     -359.7888122196      383.6098012517     1  0.98523117E+10
     -359.7887098762      384.2857877985     1  0.93815263E+10
     -359.7887070004      384.4035208292     1  0.97939652E+10
     -359.7886910405      383.4162481993     2  0.92957277E+10
     -359.7886319481      378.4512412784     1  0.96758635E+10
     -359.7884766755      383.5871297578     1  0.96607500E+10
     -359.7884610769      384.3707721910     1  0.99964080E+10
     -359.7884019815      378.8316149085     2  0.89992941E+10
     -359.7883907188      384.0262847295     1  0.94975790E+10
     -359.7883879045      384.2351632377     1  0.10428133E+11
     -359.7883603510      383.7380580378     1  0.93639241E+10
     -359.7883372555      384.0332160597     1  0.93241057E+10
     -359.7883074756      383.8577275275     1  0.94108270E+10
     -359.7882952157      384.2801462398     1  0.94889309E+10
     -359.7882675201      384.2197185110     1  0.96725698E+10
     -359.7882017270      384.2368442708     1  0.10429639E+11
     -359.7881459198      383.9494737204     1  0.92269955E+10
     -359.7881322170      378.0690840786     1  0.95292726E+10
     -359.7881299468      384.1403098989     1  0.92576017E+10
     -359.7880231127      382.9822842158     1  0.93311476E+10
     -359.7879777084      384.2957097708     1  0.95729492E+10
     -359.7879742817      383.9106939312     1  0.95098592E+10
     -359.7879675459      383.9774388556     1  0.94756049E+10
     -359.7879363142      384.0351365067     1  0.92805996E+10
     -359.7878915401      383.9330248363     1  0.93890113E+10
     -359.7878566305      383.6583971917     1  0.92997151E+10
     -359.7878487244      383.4213747195     1  0.95992613E+10
     -359.7878338354      377.6944681085     1  0.94389218E+10
     -359.7878058456      383.8074886867     1  0.94760908E+10
     -359.7877481277      378.8341015379     1  0.96751868E+10
     -359.7877386917      384.5240896369     1  0.98459767E+10
     -359.7876099911      378.5527628156     1  0.95972803E+10
     -359.7875556146      383.4669283394     1  0.96203047E+10
     -359.7875408317      379.1592768277     1  0.96777779E+10
     -359.7875336164      383.6297621707     1  0.92325628E+10
     -359.7875222706      383.7070878062     1  0.94387061E+10
     -359.7875202554      384.4865823735     1  0.96234913E+10
     -359.7874797073      383.8804157349     1  0.94195667E+10
     -359.7874524975      383.7432608362     1  0.95339330E+10
     -359.7873972585      384.2034639970     1  0.93195527E+10
     -359.7873702572      384.3048439302     1  0.98309569E+10
     -359.7873581616      383.8103684905     1  0.94409018E+10
     -359.7873561133      383.9073540819     1  0.96683645E+10
     -359.7872160107      383.9620607918     1  0.92344667E+10
     -359.7871807964      384.4654585758     1  0.98487921E+10
     -359.7871609257      384.1677641575     1  0.10212961E+11
     -359.7871546191      384.1984162835     1  0.96792804E+10
     -359.7871291422      384.0322736219     1  0.98940441E+10
     -359.7871165411      384.2576767235     1  0.96940799E+10
     -359.7871030609      384.3422164296     1  0.95855660E+10
     -359.7870142449      379.6482096541     1  0.96478699E+10
     -359.7869894384      383.4041736012     1  0.98235180E+10
     -359.7869874990      379.6807330149     1  0.96553831E+10
     -359.7869761354      384.1639624537     1  0.97119308E+10
     -359.7869639791      384.3503849991     1  0.96082915E+10
     -359.7869616432      384.0735168878     1  0.92552771E+10
     -359.7869279853      383.9305429221     1  0.92205837E+10
     -359.7868558568      384.7002408869     1  0.96508195E+10
     -359.7868216056      383.7282337918     1  0.98399820E+10
     -359.7867988727      383.9762704429     1  0.91980091E+10
     -359.7867717627      383.7771332421     1  0.95322386E+10
     -359.7867640048      378.9497239743     1  0.94784793E+10
     -359.7867345336      379.2989677867     1  0.98514499E+10
     -359.7866334883      383.9645649791     1  0.92887267E+10
     -359.7865861558      384.2184258735     1  0.93172821E+10
     -359.7865184503      384.5442079759     1  0.10084966E+11
     -359.7865105909      379.0361735274     1  0.93792285E+10
     -359.7865080029      383.9218041613     1  0.97332345E+10
     -359.7864912689      384.3759476890     1  0.92707301E+10
     -359.7864493321      383.7498018587     1  0.95760500E+10
     -359.7864401241      383.9953465603     1  0.92211495E+10
     -359.7864291116      383.9793845003     1  0.97105436E+10
     -359.7864042498      384.9539392527     1  0.98616430E+10
     -359.7863637254      384.4037685149     1  0.10086070E+11
     -359.7863332462      384.2901264754     1  0.95498516E+10
     -359.7863237378      383.7140667281     1  0.95270918E+10
     -359.7862457714      383.7841933602     1  0.93074578E+10
     -359.7861403679      383.9346977863     1  0.92545082E+10
     -359.7861293614      384.1939302954     1  0.97074679E+10
     -359.7861010789      383.2814491179     1  0.95729660E+10
     -359.7860130224      383.8134464670     1  0.97093856E+10
     -359.7859667718      384.0562596606     1  0.93450399E+10
     -359.7859656823      384.1332609436     1  0.94447788E+10
     -359.7858962513      384.1801361720     1  0.95329756E+10
     -359.7858947007      379.0545648750     1  0.92508299E+10
     -359.7858461277      384.1087406259     1  0.96656502E+10
     -359.7857505353      384.4102279484     1  0.10440462E+11
     -359.7857432771      384.2717280835     1  0.96624107E+10
     -359.7857332919      383.6121088524     1  0.94128873E+10
     -359.7856278638      384.0991974355     1  0.92416977E+10
     -359.7856205578      383.4947973652     1  0.96755092E+10
     -359.7856165856      384.2924733445     1  0.10308070E+11
     -359.7856039503      378.4697075773     1  0.92981904E+10
     -359.7855520174      384.0956309883     1  0.92853867E+10
     -359.7854712659      384.4434374473     1  0.98053235E+10
     -359.7854573839      384.1028365954     1  0.96019718E+10
     -359.7854110230      383.3893433578     1  0.95005588E+10
     -359.7853748473      383.8393118534     1  0.93987001E+10
     -359.7853736777      384.2171019785     1  0.96854513E+10
     -359.7853412165      383.3402336065     1  0.97266496E+10
     -359.7853225689      378.9328683046     1  0.96547891E+10
     -359.7853089188      383.9929408273     1  0.93288340E+10
     -359.7853026584      382.9778362417     1  0.93214116E+10
     -359.7852772608      384.1509823716     1  0.92753386E+10
     -359.7852755296      383.7248828296     1  0.93789727E+10
     -359.7852558463      383.5247014223     1  0.95366807E+10
     -359.7852483973      383.7358454456     1  0.95459567E+10
     -359.7852464406      384.1189856106     1  0.95402022E+10
     -359.7852221209      383.5968360429     1  0.93304972E+10
     -359.7851366888      384.7657262948     1  0.96559851E+10
     -359.7851322106      383.5588137964     1  0.95920181E+10
     -359.7851189897      384.1112029848     1  0.96086330E+10
     -359.7851119867      384.1752300024     1  0.94307733E+10
     -359.7850603370      383.3148372993     1  0.96833770E+10
     -359.7850283253      383.7845357600     1  0.96126886E+10
     -359.7849687770      383.6342486355     1  0.95559326E+10
     -359.7849534122      383.7778882547     1  0.95717026E+10
     -359.7849473631      384.1986646222     1  0.97495073E+10
     -359.7849333329      383.6477941977     1  0.94769524E+10
     -359.7849303071      383.9874311079     1  0.92886732E+10
     -359.7848966212      384.1926250757     1  0.94734516E+10
     -359.7848819057      383.4777019890     1  0.95578212E+10
     -359.7848758354      383.9186701825     1  0.92406298E+10
     -359.7848695393      383.4668415511     1  0.95502307E+10
     -359.7848641343      384.3203375638     1  0.92635233E+10
     -359.7848615262      382.7075560948     1  0.93548463E+10
     -359.7848379398      383.4290583595     1  0.97443141E+10
     -359.7848337934      383.8656801486     1  0.92320366E+10
     -359.7848190063      384.2853190389     1  0.10340463E+11
     -359.7847926358      383.5945181243     1  0.95199254E+10
     -359.7847874219      383.9784522121     1  0.92994027E+10
     -359.7847495053      377.2197356430     1  0.93695600E+10
     -359.7847369194      384.2516867682     1  0.97042988E+10
     -359.7847050129      380.7100129083     1  0.95419805E+10
     -359.7845835786      377.9329991200     1  0.97538958E+10
     -359.7845706494      384.3079238727     1  0.10345857E+11
     -359.7845582153      383.6044314031     1  0.93974878E+10
     -359.7845197815      383.7839595128     1  0.98150073E+10
     -359.7844872646      377.6850430239     1  0.96310288E+10
     -359.7844689445      378.9397963660     1  0.94013210E+10
     -359.7844241586      384.2422745460     1  0.97715166E+10
     -359.7844204344      383.3802451555     1  0.96237244E+10
     -359.7844031828      383.6942578861     1  0.96574206E+10
     -359.7843771996      383.5758549932     1  0.95543066E+10
     -359.7843624868      384.3044993379     1  0.10421779E+11
     -359.7843510391      383.8839046010     1  0.92301846E+10
     -359.7843135684      383.9118189182     1  0.92856178E+10
     -359.7843045076      381.3750032825     1  0.94121004E+10
     -359.7842240472      384.0070177667     1  0.10044416E+11
     -359.7841871367      383.4950701210     1  0.93636553E+10
     -359.7841096544      381.1713400994     1  0.94515993E+10
     -359.7840626142      383.4734905365     1  0.94705980E+10
     -359.7840524557      383.7324282769     1  0.92272391E+10
     -359.7839649946      384.3689506927     1  0.10012163E+11
     -359.7839204757      383.9498550308     1  0.95299555E+10
     -359.7838752467      384.1429535738     1  0.93071667E+10
     -359.7838640165      383.6977252512     1  0.97204943E+10
     -359.7837582894      384.6215537729     1  0.96151752E+10
     -359.7837331902      383.8892300485     1  0.92287069E+10
     -359.7837048351      378.8166863907     1  0.93388396E+10
     -359.7836600344      383.9832371830     1  0.95309406E+10
     -359.7835810165      383.5672136887     1  0.95255878E+10
     -359.7835579706      384.4488241914     1  0.99057767E+10
     -359.7834975313      384.1027812650     1  0.92211284E+10
     -359.7834617037      383.5777677470     1  0.94223392E+10
     -359.7834572760      384.1279122276     1  0.96747477E+10
     -359.7834416400      384.7744976523     1  0.96245929E+10
     -359.7834280528      384.1555094567     1  0.98098200E+10
     -359.7834162015      383.7222620766     1  0.95345191E+10
     -359.7833936088      383.9365284466     1  0.96003397E+10
     -359.7833890338      384.8350610044     1  0.95522874E+10
     -359.7833406286      384.1206405668     2  0.94955411E+10
     -359.7833377899      384.0299020031     1  0.98227448E+10
     -359.7833082404      380.1975704727     1  0.97240260E+10
     -359.7832993663      383.4124978670     1  0.94059068E+10
     -359.7832857464      379.3015489036     1  0.95748774E+10
     -359.7832218093      383.4866946308     1  0.95042389E+10
     -359.7832027427      384.2828670017     1  0.95081723E+10
     -359.7831967670      384.2652250149     1  0.93657852E+10
     -359.7831608814      383.6353536642     1  0.94702054E+10
     -359.7831359877      384.3635179678     1  0.10047807E+11
     -359.7830734306      383.7744192821     1  0.93603904E+10
     -359.7830279086      384.3526565181     1  0.10308054E+11
     -359.7830214747      378.6103538645     1  0.92596274E+10
     -359.7829320433      383.8421321854     1  0.95385637E+10
     -359.7828989727      384.1281889186     1  0.94221995E+10
     -359.7828770109      383.9618688787     1  0.97381866E+10
     -359.7828106449      384.3067836249     1  0.97260576E+10
     -359.7828051567      383.8730228634     1  0.97687225E+10
     -359.7827964174      383.6314773136     1  0.92840434E+10
     -359.7827832966      382.9097260932     1  0.92856376E+10
     -359.7827676476      383.0190906304     1  0.96527618E+10
     -359.7827035502      383.5595411324     1  0.94689158E+10
     -359.7826912245      384.0359764076     1  0.94243791E+10
     -359.7826681263      383.8683980531     1  0.95421384E+10
     -359.7826335416      383.8453109013     1  0.99728675E+10
     -359.7826298050      384.2313148968     1  0.10129759E+11
     -359.7826186144      379.7726435019     1  0.94776269E+10
     -359.7825896498      383.8607432377     1  0.94526200E+10
     -359.7825430806      383.9677712134     1  0.92814616E+10
     -359.7825291419      384.0424618788     1  0.95103931E+10
     -359.7825211760      384.2669730749     1  0.95098863E+10
     -359.7823269911      381.9012600257     1  0.98658209E+10
     -359.7822727320      384.1137978682     1  0.97134218E+10
     -359.7822610362      383.9845460128     1  0.96108645E+10
     -359.7822181002      378.5848839708     1  0.93806399E+10
     -359.7822112427      384.0944586249     1  0.96415147E+10
     -359.7821865949      384.3471724593     1  0.10340543E+11
     -359.7821687463      383.9651159054     1  0.91803046E+10
     -359.7821541171      384.0957580268     1  0.93074317E+10
     -359.7821481859      384.0710818943     1  0.95060582E+10
     -359.7821386560      384.3238305992     1  0.95227186E+10
     -359.7821283905      384.2223143537     1  0.99359452E+10
     -359.7821009980      383.6218500313     1  0.95476888E+10
     -359.7820714901      378.9473336323     1  0.93891672E+10
     -359.7820651500      384.0748340290     1  0.96952906E+10
     -359.7820068274      383.8831667803     1  0.95337807E+10
     -359.7819745561      383.8267878660     1  0.93763142E+10
     -359.7818373899      383.7610633034     1  0.93355490E+10
     -359.7818057107      383.9911399536     1  0.97725265E+10
     -359.7817853173      384.1489226546     1  0.93929318E+10
     -359.7817721969      383.6376711935     1  0.92662555E+10
     -359.7817368689      383.7432073129     1  0.96067666E+10
     -359.7816912877      384.1070993601     1  0.97062995E+10
     -359.7816691810      384.2118619144     1  0.95907825E+10
     -359.7816556004      384.2356442452     1  0.10401579E+11
     -359.7816412083      383.9296915589     1  0.97840703E+10
     -359.7815729681      384.3412844341     1  0.96857890E+10
     -359.7815027231      384.2485245842     1  0.10403393E+11
     -359.7814841328      384.2914105979     1  0.95664004E+10
     -359.7813906897      383.7342329417     1  0.93182603E+10
     -359.7813768373      383.8116633731     1  0.94116073E+10
     -359.7813168756      384.5142226051     1  0.96194094E+10
     -359.7813047433      383.7440329013     1  0.94514136E+10
     -359.7812636353      384.2218626072     1  0.96952058E+10
     -359.7812360878      384.1255117188     2  0.94292146E+10
     -359.7811712772      383.5883698657     1  0.95904035E+10
     -359.7811537841      383.6659532607     1  0.92869038E+10
     -359.7811516106      383.6372895487     1  0.95754197E+10
     -359.7811405823      383.6283555360     1  0.96298148E+10
     -359.7810980765      381.2211769477     1  0.10032176E+11
     -359.7810845385      384.1586158482     1  0.97219367E+10
     -359.7810701688      384.1594634182     1  0.96704563E+10
     -359.7810187983      383.6154924177     1  0.99763409E+10
     -359.7810050748      383.7777463930     1  0.93793745E+10
     -359.7809784580      383.7256004158     1  0.94493896E+10
     -359.7809316849      383.0643391646     1  0.92055868E+10
     -359.7809179602      384.2568108003     1  0.97023272E+10
     -359.7809042901      383.6167250572     1  0.94089544E+10
     -359.7809025371      384.3986447139     1  0.10169498E+11
     -359.7808830797      383.8606470873     1  0.93848759E+10
     -359.7807584334      384.1770049312     1  0.98235691E+10
     -359.7807387038      384.0878656970     1  0.97671229E+10
     -359.7807208494      383.8837451921     1  0.95376521E+10
     -359.7807078352      384.1914413399     1  0.96907320E+10
     -359.7806222134      383.7214279934     1  0.94479288E+10
     -359.7806086950      384.0391301881     1  0.92896976E+10
     -359.7805289263      381.8678735491     1  0.98492156E+10
     -359.7804747827      383.5654230452     1  0.92553247E+10
     -359.7804420405      384.6173230345     1  0.95292699E+10
     -359.7804119962      384.1637707814     1  0.95651851E+10
     -359.7803695369      383.9273859247     1  0.92019237E+10
     -359.7802375409      384.0858000970     1  0.95012457E+10
     -359.7801347786      383.4068590525     1  0.97073303E+10
     -359.7801142529      383.9604013394     1  0.10658511E+11
     -359.7801058889      379.1918784510     1  0.95605032E+10
     -359.7799937381      384.1020663613     1  0.95080961E+10
     -359.7799828866      381.3672193078     1  0.94255788E+10
     -359.7799751283      384.0804513425     1  0.94430406E+10
     -359.7799641511      384.5091961772     1  0.95660261E+10
     -359.7798432674      383.6980212127     1  0.92864441E+10
     -359.7798235513      384.0141133124     1  0.94519125E+10
     -359.7798117340      383.7955184293     1  0.94288479E+10
     -359.7798097730      384.2400380309     1  0.96821706E+10
     -359.7797969174      384.5325600722     1  0.96996535E+10
     -359.7797856764      383.6456506948     1  0.92501742E+10
     -359.7797393006      383.4414439899     1  0.92836490E+10
     -359.7797058086      383.6718558374     1  0.93353958E+10
     -359.7796107824      383.7614661237     1  0.95853466E+10
     -359.7795729421      383.1113400206     1  0.97047120E+10
     -359.7795035258      383.5969334817     1  0.93154583E+10
     -359.7794849859      384.4157044246     1  0.99445062E+10
     -359.7794805599      384.5779357873     1  0.94445358E+10
     -359.7793891512      383.3010954581     1  0.95993097E+10
     -359.7793511225      383.8490443631     1  0.96934506E+10
     -359.7793060005      384.0074615505     1  0.94514078E+10
     -359.7793012569      383.8073515415     1  0.92849042E+10
     -359.7792291849      383.8292731927     1  0.92487450E+10
     -359.7792134599      378.9373665409     1  0.97151190E+10
     -359.7791975567      383.6851283108     1  0.92590539E+10
     -359.7791755124      378.3598452809     1  0.94239436E+10
     -359.7790646551      383.8940129374     1  0.95493741E+10
     -359.7790435608      379.2945124358     1  0.95882338E+10
     -359.7790318646      383.2948678316     1  0.96444185E+10
     -359.7790035868      384.2946481068     1  0.94405921E+10
     -359.7790024570      384.1721224518     1  0.97173972E+10
     -359.7789746826      379.3686968481     1  0.95593346E+10
     -359.7789527736      384.2673097416     1  0.98131451E+10
     -359.7789455286      383.9068306369     1  0.94735917E+10
     -359.7789332847      384.0976374006     1  0.95266770E+10
     -359.7788234735      383.5840685225     1  0.97203229E+10
     -359.7787286225      384.3820236184     1  0.10478528E+11
     -359.7787190177      383.9673811753     1  0.96431926E+10
     -359.7786917436      377.6991968641     1  0.97216694E+10
     -359.7786344754      383.2361913530     1  0.94304120E+10
     -359.7786321838      384.0086252839     1  0.96332997E+10
     -359.7786128814      383.6824854544     1  0.94729160E+10
     -359.7786097786      383.7987509731     1  0.96440158E+10
     -359.7785921592      377.5163061995     1  0.90357384E+10
     -359.7785749501      384.4722001122     1  0.95486902E+10
     -359.7785373269      383.1923665427     1  0.96032224E+10
     -359.7784944739      383.8893305604     1  0.95567328E+10
     -359.7784714163      384.2088149756     1  0.94982709E+10
     -359.7784434800      383.7754853684     1  0.91940365E+10
     -359.7784045877      379.7610627511     1  0.95477843E+10
     -359.7783577337      384.3066503213     1  0.10355614E+11
     -359.7783339647      383.7799138092     1  0.96006270E+10
     -359.7783094127      383.8318150567     1  0.95269925E+10
     -359.7782772912      383.8885692439     1  0.92288010E+10
     -359.7782723924      383.3182107995     1  0.92789399E+10
     -359.7782298535      384.0227284842     1  0.92927910E+10
     -359.7782033092      383.7664591126     1  0.93057883E+10
     -359.7781851453      383.8264220029     1  0.10337537E+11
     -359.7781445212      383.9075399769     1  0.10567412E+11
     -359.7781377166      384.1197692655     1  0.94812250E+10
     -359.7780618491      384.4457482848     1  0.94985158E+10
     -359.7780409294      383.9500365463     1  0.96473925E+10
     -359.7780355538      383.9973796208     1  0.94710309E+10
     -359.7779712016      383.4799393620     1  0.92807826E+10
     -359.7779612800      384.1834066009     1  0.96973215E+10
     -359.7779530135      384.4555460190     1  0.95702100E+10
     -359.7779511325      383.4022669195     1  0.95172880E+10
     -359.7779403810      384.4643001909     1  0.95090477E+10
     -359.7779218317      382.4157023140     1  0.98248326E+10
     -359.7778108033      379.2305825077     1  0.97537428E+10
     -359.7777833991      383.9873358634     1  0.92117244E+10
     -359.7777707197      383.8926248036     1  0.96954768E+10
     -359.7776906678      383.7523265378     1  0.95648240E+10
     -359.7776886300      377.5038359598     1  0.90333168E+10
     -359.7776803174      379.0068703898     1  0.94497174E+10
     -359.7776568024      384.1602691533     1  0.96579233E+10
     -359.7776132093      384.2435370019     1  0.97759933E+10
     -359.7775785817      383.9897845617     1  0.94711747E+10
     -359.7775253603      384.0452215865     1  0.94387370E+10
     -359.7774958261      384.2994515200     1  0.94651178E+10
     -359.7774830597      383.9540415337     1  0.96274722E+10
     -359.7774450607      383.9232773245     1  0.92310217E+10
     -359.7774244036      378.9516496483     1  0.95054201E+10
     -359.7773430125      383.6907072379     1  0.94275062E+10
     -359.7773305435      383.9187279290     1  0.96148779E+10
     -359.7773233604      383.6098856062     1  0.97280876E+10
     -359.7773113347      383.3413528895     1  0.95766494E+10
     -359.7772390438      384.1171835481     1  0.97037112E+10
     -359.7772269089      383.8026461813     1  0.95564729E+10
     -359.7772157004      383.8148766718     1  0.96196249E+10
     -359.7772094100      383.3319439984     1  0.96335739E+10
     -359.7772012833      383.3031481517     1  0.96001238E+10
     -359.7771931342      383.8818587876     1  0.95610118E+10
     -359.7771610767      383.8359860319     1  0.94788867E+10
     -359.7771580032      383.9115065034     1  0.98376875E+10
     -359.7771553712      378.9905901113     1  0.96563739E+10
     -359.7771404705      383.5066122666     1  0.95126359E+10
     -359.7770776507      383.6877313065     1  0.93424766E+10
     -359.7770334267      383.0907510928     1  0.97334398E+10
     -359.7769937304      383.4891708084     1  0.93862934E+10
     -359.7769724459      383.6002646768     1  0.93317665E+10
     -359.7769230723      383.9473509099     1  0.95457259E+10
     -359.7769132727      378.8933594739     1  0.94012345E+10
     -359.7769017852      383.6582105317     1  0.93287486E+10
     -359.7768992263      383.5317331191     1  0.97814424E+10
     -359.7768448299      379.1664176630     1  0.98190561E+10
     -359.7768121784      378.9723845167     1  0.94446067E+10
     -359.7767719155      383.4688521373     1  0.95658772E+10
     -359.7767698005      383.5562652825     1  0.95977925E+10
     -359.7767344127      383.9637203921     1  0.95289988E+10
     -359.7767155075      383.9678520849     1  0.97228739E+10
     -359.7767060315      384.4004994760     1  0.97669593E+10
     -359.7766970370      384.4123062605     1  0.10474482E+11
     -359.7766949731      371.1818105371     1  0.94883697E+10
     -359.7766705872      384.3301755777     1  0.97541935E+10
     -359.7766674271      383.9931778903     1  0.97128521E+10
     -359.7766401420      383.5896922349     1  0.98515600E+10
     -359.7765107243      378.2015699716     1  0.94501137E+10
     -359.7765080096      383.8799553792     1  0.97247217E+10
     -359.7764940393      383.7342743070     1  0.96896773E+10
     -359.7764077900      377.1193069034     1  0.99042508E+10
     -359.7763343751      383.8502777924     1  0.95142239E+10
     -359.7763227810      383.3769808626     1  0.95926882E+10
     -359.7763096313      383.7680237183     1  0.94281335E+10
     -359.7763034616      384.3155265111     1  0.97235019E+10
     -359.7762423742      383.8242403242     1  0.96580150E+10
     -359.7762375947      383.7858728897     1  0.94953456E+10
     -359.7761892486      384.8442609368     1  0.95930835E+10
     -359.7761427565      384.5158378016     1  0.97644150E+10
     -359.7761353447      384.3000565523     1  0.10351815E+11
     -359.7761220246      379.2660938597     1  0.97910534E+10
     -359.7761157578      383.6666430538     1  0.95606070E+10
     -359.7761110744      378.9750151934     1  0.95804295E+10
     -359.7760402068      383.5532255868     1  0.94401251E+10
     -359.7760164489      383.8701650413     1  0.97220495E+10
     -359.7760136423      383.8633953456     1  0.95328620E+10
     -359.7759695332      383.6321999399     1  0.94391401E+10
     -359.7759374258      383.5277786554     1  0.92848306E+10
     -359.7758841384      383.6733111270     1  0.95444416E+10
     -359.7758748509      383.5754099680     1  0.96078372E+10
     -359.7758130524      383.8466661640     1  0.94140905E+10
     -359.7758102483      378.6174841977     1  0.95520978E+10
     -359.7757886112      383.7940322737     1  0.94162188E+10
     -359.7757832866      383.5239361082     1  0.97585443E+10
     -359.7757554647      384.2284622905     1  0.98114669E+10
     -359.7756764377      383.9041208320     1  0.95730801E+10
     -359.7756584437      384.3811695312     1  0.95982042E+10
     -359.7756489647      376.2427416334     2  0.96044538E+10
     -359.7756115088      383.9349910993     1  0.91922092E+10
     -359.7756059322      383.8399680696     1  0.91946768E+10
     -359.7755825887      384.5321660041     1  0.99127779E+10
     -359.7755284021      383.8889202192     1  0.98103235E+10
     -359.7754803936      383.5364056000     1  0.92670856E+10
     -359.7754561648      383.7845011225     1  0.93168391E+10
     -359.7754402352      383.9838877886     1  0.92154492E+10
     -359.7754003686      379.3142991930     1  0.97155552E+10
     -359.7753360523      384.3601864576     1  0.96991302E+10
     -359.7752690175      384.0104190483     1  0.96286039E+10
     -359.7751580596      384.1110400549     1  0.96615697E+10
     -359.7751396270      383.8538012991     1  0.95573526E+10
     -359.7750899564      382.2652477875     1  0.95704221E+10
     -359.7750714364      382.8237510087     1  0.92863898E+10
     -359.7750484357      383.6833538959     1  0.93643316E+10
     -359.7750406601      382.8100854349     1  0.92886044E+10
     -359.7750031311      383.7213957351     1  0.96883398E+10
     -359.7749818534      384.0616489788     1  0.10010661E+11
     -359.7749639694      383.7976336026     1  0.95947739E+10
     -359.7749344930      383.5576954231     1  0.92885099E+10
     -359.7748833791      383.0574065308     1  0.93604797E+10
     -359.7748682175      383.6532264209     1  0.92563865E+10
     -359.7747858499      384.2630276511     1  0.95883535E+10
     -359.7747001538      383.9046157574     1  0.96690940E+10
     -359.7746626899      383.5442784450     1  0.95119944E+10
     -359.7746535407      383.8016521272     1  0.97771167E+10
     -359.7746382116      383.2260807620     1  0.96199451E+10
     -359.7746167762      383.3789318836     1  0.96784256E+10
     -359.7745540536      383.8303576019     1  0.93896248E+10
     -359.7745360349      383.9821680036     1  0.95586927E+10
     -359.7745171713      379.9691968166     1  0.96693471E+10
     -359.7744912242      384.0316146477     1  0.95335298E+10
     -359.7744756503      383.3170075188     1  0.96319229E+10
     -359.7744599119      383.8389927370     1  0.96041466E+10
     -359.7744427192      384.8436703984     1  0.95879305E+10
     -359.7744113882      383.9571220446     1  0.96926656E+10
     -359.7743770420      383.6941655631     1  0.94041934E+10
     -359.7743743255      384.4634328525     1  0.96726272E+10
     -359.7743678749      383.9614687745     1  0.97129009E+10
     -359.7743501023      384.8465245555     1  0.95863463E+10
     -359.7742758302      383.4475456845     1  0.95012063E+10
     -359.7741931334      383.1440707554     2  0.95311450E+10
     -359.7741895548      383.5419811336     1  0.92605684E+10
     -359.7741571445      383.5812444082     1  0.10248839E+11
     -359.7741553379      383.0097120125     2  0.93011236E+10
     -359.7740406015      378.6951958834     1  0.94043011E+10
     -359.7740098703      384.0328507870     1  0.97048967E+10
     -359.7739531492      384.0312375983     1  0.96078905E+10
     -359.7739436408      384.0506647124     1  0.98038811E+10
     -359.7739314083      383.6033826999     1  0.92219583E+10
     -359.7739196792      376.3028425459     1  0.93760875E+10
     -359.7738950648      384.1951480077     1  0.98354860E+10
     -359.7738859407      383.8034092044     1  0.95824179E+10
     -359.7738328655      383.2616038045     1  0.92779593E+10
     -359.7737552949      383.0135357228     1  0.92079049E+10
     -359.7737337403      383.2923259383     1  0.92772625E+10
     -359.7736325480      383.9729047851     1  0.10041170E+11
     -359.7735607081      383.6136950173     1  0.92302980E+10
     -359.7735333926      384.2053211856     1  0.10366451E+11
     -359.7733844407      383.9640879218     1  0.95793712E+10
     -359.7733815634      383.0770219094     1  0.92052832E+10
     -359.7733531050      383.2210897728     1  0.96467641E+10
     -359.7733407171      383.9412019431     1  0.95388116E+10
     -359.7733371913      383.7463975905     1  0.98085198E+10
     -359.7732512128      383.4212632425     1  0.95511415E+10
     -359.7732343223      378.3666160949     1  0.94814391E+10
     -359.7731866149      383.7357718682     1  0.93228061E+10
     -359.7731454456      383.5798167980     1  0.95966499E+10
     -359.7730242046      380.6990548786     1  0.99225355E+10
     -359.7729029282      378.7824640667     1  0.97371025E+10
     -359.7728619430      383.2616388202     1  0.95101661E+10
     -359.7728608071      384.0058389807     1  0.96037297E+10
     -359.7728441320      383.9043834809     1  0.92294747E+10
     -359.7728343697      384.0038890335     1  0.94793542E+10
     -359.7728320333      383.6304290006     1  0.94263402E+10
     -359.7727835362      384.2268862186     1  0.10369921E+11
     -359.7726580388      384.8178468305     1  0.95951048E+10
     -359.7726078065      384.1928215508     1  0.10397891E+11
     -359.7725677090      383.3032419128     1  0.95073484E+10
     -359.7724798058      384.2330722022     1  0.97235563E+10
     -359.7724488930      383.2480225114     1  0.94832622E+10
     -359.7724107891      379.6027955359     1  0.95775854E+10
     -359.7723657938      384.2017374036     1  0.10403547E+11
     -359.7722638241      384.3993780001     1  0.99178713E+10
     -359.7722543205      383.9198361258     1  0.95563233E+10
     -359.7722191553      383.9196651290     1  0.97071940E+10
     -359.7721876849      383.9174146506     1  0.93364118E+10
     -359.7721754607      383.7329835047     1  0.97473164E+10
     -359.7721668293      383.8795023885     1  0.95106030E+10
     -359.7721656783      383.3757888671     2  0.92919325E+10
     -359.7721374517      383.7011031525     2  0.93337871E+10
     -359.7721146342      382.1273146539     1  0.94104940E+10
     -359.7721114835      383.8423711335     1  0.94802834E+10
     -359.7720574786      384.0526476474     1  0.96389214E+10
     -359.7720362127      384.4339229817     1  0.95012686E+10
     -359.7719210486      383.7094891231     1  0.92748274E+10
     -359.7719183292      383.8772778316     1  0.96349314E+10
     -359.7718494678      384.0127546052     1  0.95072278E+10
     -359.7718471996      379.7024991270     1  0.95963929E+10
     -359.7718074488      383.8886943293     1  0.92271481E+10
     -359.7717584956      384.0670165832     1  0.95827984E+10
     -359.7717020547      384.0383792536     1  0.95128133E+10
     -359.7715540740      384.0984434265     1  0.94223013E+10
     -359.7715127340      378.8986783746     1  0.95385049E+10
     -359.7714765810      384.3190772670     1  0.10487138E+11
     -359.7714411113      383.7535931113     1  0.10665416E+11
     -359.7714290143      383.7261188487     1  0.92958917E+10
     -359.7713697845      383.9098843717     1  0.94820325E+10
     -359.7713432766      380.0894079686     1  0.99630997E+10
     -359.7713222682      383.9163991155     1  0.92377680E+10
     -359.7713071208      384.1317189028     1  0.95048995E+10
     -359.7712885566      384.0961028846     1  0.95396582E+10
     -359.7712731354      383.2509326915     1  0.95300244E+10
     -359.7711105192      383.6476473682     1  0.95720313E+10
     -359.7710746640      379.2370155969     2  0.95733544E+10
     -359.7710638055      383.5385854467     1  0.93344717E+10
     -359.7710591489      384.3265961888     1  0.10489855E+11
     -359.7710424526      378.9841236212     1  0.96053487E+10
     -359.7710393858      383.8956621715     1  0.95534708E+10
     -359.7709413283      383.5415864133     1  0.96755678E+10
     -359.7709207440      384.3683615030     1  0.98543905E+10
     -359.7708715512      383.8022284532     1  0.92241057E+10
     -359.7708703512      384.0949504502     1  0.93923995E+10
     -359.7708414662      383.9745402916     1  0.96237163E+10
     -359.7707576834      383.9767858821     1  0.92830334E+10
     -359.7707389804      383.9647950621     1  0.96422482E+10
     -359.7707075019      378.9501037106     1  0.97187562E+10
     -359.7706535912      383.9823746746     1  0.99114025E+10
     -359.7706354170      383.9337257857     1  0.94164543E+10
     -359.7706063251      383.2264702719     1  0.92802000E+10
     -359.7705806650      383.5851065759     1  0.96422751E+10
     -359.7705551666      383.6086426078     1  0.96554241E+10
     -359.7704357412      383.8101579836     1  0.96293259E+10
     -359.7704308727      383.2818951789     1  0.95144184E+10
     -359.7704242783      383.1637607014     1  0.96959826E+10
     -359.7703807591      384.1460520990     1  0.97178188E+10
     -359.7703489095      384.3694053818     1  0.96604991E+10
     -359.7703398685      384.1738793404     1  0.96341398E+10
     -359.7702846534      384.1983796863     1  0.96972022E+10
     -359.7702519711      383.5852384890     2  0.93410851E+10
     -359.7701931871      383.2443262820     1  0.96704180E+10
     -359.7701783081      383.7872415952     1  0.96265377E+10
     -359.7701493574      384.5535578073     1  0.98292257E+10
     -359.7701149204      384.2784720232     1  0.94844926E+10
     -359.7700416140      383.2632761328     1  0.92984364E+10
     -359.7700060981      383.9691538502     2  0.92886754E+10
     -359.7699815567      383.8904031388     1  0.95323595E+10
     -359.7699756948      383.3434689549     1  0.96767106E+10
     -359.7699492756      377.5597069301     1  0.96355312E+10
     -359.7699158730      383.8025543112     1  0.94463820E+10
     -359.7699119272      383.8681515846     1  0.97509546E+10
     -359.7698807933      384.2388080975     1  0.95893890E+10
     -359.7698681206      383.4738794061     1  0.95159699E+10
     -359.7698566536      383.3657456814     1  0.95979757E+10
     -359.7698270134      383.9352127250     1  0.95802585E+10
     -359.7697734213      383.6547660642     1  0.91782528E+10
     -359.7697031806      383.6657815901     1  0.95039407E+10
     -359.7696985809      383.9407893248     1  0.97568533E+10
     -359.7696701896      383.5633968563     1  0.94249837E+10
     -359.7696406678      383.8674901493     1  0.10325090E+11
     -359.7696191799      383.9313605739     1  0.96491925E+10
     -359.7696179876      383.4932873383     1  0.95895862E+10
     -359.7696078239      383.4728628042     1  0.96107505E+10
     -359.7695587166      384.3218251662     1  0.95835434E+10
     -359.7695019012      382.8852737514     1  0.93029638E+10
     -359.7694820514      378.1631957653     1  0.95159707E+10
     -359.7694776501      383.7098378305     1  0.95911512E+10
     -359.7694548608      384.2312157924     1  0.10108870E+11
     -359.7694447778      383.7818756517     1  0.95419252E+10
     -359.7694035345      384.0650794419     1  0.94947438E+10
     -359.7693620441      384.0452414199     1  0.92725535E+10
     -359.7693523559      382.1694370733     1  0.98106670E+10
     -359.7692994240      383.8114816230     1  0.98073038E+10
     -359.7692679594      383.3315915518     1  0.93749043E+10
     -359.7692625129      383.4805614545     1  0.92710682E+10
     -359.7692225557      384.3484436565     1  0.95852568E+10
     -359.7692169185      383.7752143412     1  0.92631525E+10
     -359.7691843594      384.6484784601     1  0.93932453E+10
     -359.7691829885      378.3884940602     1  0.94670319E+10
     -359.7691671740      384.2523784317     1  0.99506202E+10
     -359.7691198868      384.2827257371     1  0.95830498E+10
     -359.7690920412      383.7034604421     1  0.97746922E+10
     -359.7690902716      383.1311984173     1  0.96698030E+10
     -359.7690821085      384.5123016107     2  0.96835230E+10
     -359.7690297902      383.7962773945     1  0.95485792E+10
     -359.7690011124      383.6997819207     1  0.97250936E+10
     -359.7689409697      383.3139676627     1  0.95855600E+10
     -359.7688543312      383.7837426495     1  0.97053877E+10
     -359.7688174948      379.0850081937     1  0.96185051E+10
     -359.7688120161      383.9895573853     1  0.93487262E+10
     -359.7687772632      383.8022291134     1  0.91981679E+10
     -359.7687694425      383.8177543071     1  0.10085463E+11
     -359.7687626802      378.1990113322     1  0.94395424E+10
     -359.7687474179      384.4616271536     1  0.96703852E+10
     -359.7687394717      384.1148611432     1  0.98337734E+10
     -359.7687364505      379.7238096497     1  0.96546347E+10
     -359.7686982321      383.4341527478     1  0.92699323E+10
     -359.7685842962      378.8953257093     1  0.93976301E+10
     -359.7685809171      383.5682881072     1  0.97241742E+10
     -359.7685667060      383.6381468605     1  0.94716331E+10
     -359.7685491811      383.5746780432     1  0.95577824E+10
     -359.7684955204      383.7228003728     1  0.97353571E+10
     -359.7684590203      383.7988523331     1  0.93361702E+10
     -359.7684493152      384.1335236678     1  0.94349344E+10
     -359.7684353447      383.9740200422     1  0.97746025E+10
     -359.7684219421      383.3911686698     1  0.97320497E+10
     -359.7683314797      384.0165765886     1  0.94276395E+10
     -359.7683287521      384.1608667018     1  0.95265416E+10
     -359.7683191381      384.2092764099     1  0.94244883E+10
     -359.7682799350      384.2759005858     1  0.10394337E+11
     -359.7682090090      383.5345032641     1  0.92795811E+10
     -359.7682045443      379.0749568221     1  0.93627284E+10
     -359.7681875641      383.8512548812     1  0.97321908E+10
     -359.7681262036      383.9598462731     1  0.96177045E+10
     -359.7679959558      384.1793717964     1  0.10443520E+11
     -359.7679678906      384.1920753244     1  0.95706757E+10
     -359.7679657318      384.1720440772     1  0.10439917E+11
     -359.7679591091      384.3038849377     1  0.97027289E+10
     -359.7679302692      383.4457702096     1  0.94802489E+10
     -359.7679151090      383.5345955927     1  0.92773496E+10
     -359.7678949354      384.3802636494     1  0.96787333E+10
     -359.7678702030      384.2419627498     1  0.10389839E+11
     -359.7678317788      382.8746998856     1  0.92700976E+10
     -359.7678189022      383.9947044036     1  0.98949433E+10
     -359.7677738589      383.7908320098     1  0.97798207E+10
     -359.7676991563      384.0227939625     1  0.98039519E+10
     -359.7676963393      378.1998739644     1  0.94382489E+10
     -359.7676949338      378.6890638523     1  0.93963490E+10
     -359.7676827947      383.8763572101     1  0.93887065E+10
     -359.7676225516      383.5613750210     1  0.95752066E+10
     -359.7675666326      381.6749124154     1  0.99294712E+10
     -359.7675636806      383.8160729916     1  0.99183376E+10
     -359.7675314783      383.4218348674     1  0.92811622E+10
     -359.7675096964      383.5365277378     1  0.92802326E+10
     -359.7674745435      383.3307889894     1  0.96442162E+10
     -359.7673698523      384.4150418010     1  0.96678153E+10
     -359.7673438252      383.5078848950     1  0.95410541E+10
     -359.7673375203      383.6037803840     1  0.92785959E+10
     -359.7673231872      383.6978227987     1  0.97511283E+10
     -359.7672760124      383.6483356257     1  0.96033238E+10
     -359.7672173322      384.0630811784     1  0.94354136E+10
     -359.7672064775      383.5673309000     1  0.96303549E+10
     -359.7671949378      383.8991799755     1  0.95736318E+10
     -359.7671901034      383.7826909213     1  0.96821667E+10
     -359.7671860794      383.8040307390     1  0.95349477E+10
     -359.7671426181      384.2012348262     1  0.10373400E+11
     -359.7671373073      384.2021237749     1  0.10376863E+11
     -359.7670818037      383.8307825761     1  0.95616408E+10
     -359.7669682154      383.7870560489     1  0.96572738E+10
     -359.7668951106      384.5080451234     1  0.99124185E+10
     -359.7668862296      377.9380546811     1  0.94056146E+10
     -359.7668721769      383.8361444810     1  0.95369068E+10
     -359.7668590979      383.8730465555     1  0.96212690E+10
     -359.7668131000      383.9643382813     1  0.95316950E+10
     -359.7668010060      383.4372068903     1  0.95063759E+10
     -359.7667997529      384.1915291994     1  0.98229904E+10
     -359.7667069542      384.0959790587     1  0.99312558E+10
     -359.7666844827      384.2420092078     1  0.97566812E+10
     -359.7666350495      383.8853398114     1  0.10321822E+11
     -359.7665260757      379.9958332898     1  0.94788829E+10
     -359.7665105201      379.0684256898     1  0.96072152E+10
     -359.7664366776      383.9018736727     1  0.95994757E+10
     -359.7663896980      383.9494328773     1  0.97367262E+10
     -359.7663744960      383.4682036704     1  0.94571154E+10
     -359.7663553922      383.3054493596     1  0.94248029E+10
     -359.7663417875      383.6667047801     1  0.95241688E+10
     -359.7663389322      384.3035142865     1  0.10530697E+11
     -359.7663325514      378.1422616110     1  0.94447707E+10
     -359.7662498435      383.8643964370     1  0.96905351E+10
     -359.7662418468      383.5971293887     1  0.96119109E+10
     -359.7661671758      384.2671317949     1  0.10383861E+11
     -359.7661454859      384.1139467639     1  0.95133806E+10
     -359.7660540286      383.8420047888     1  0.96619595E+10
     -359.7660420236      383.8177461562     1  0.95583705E+10
     -359.7659128677      383.7734943496     1  0.98154727E+10
     -359.7659042115      383.5437223093     1  0.94906558E+10
     -359.7658856446      384.2122347611     1  0.10010991E+11
     -359.7657473432      384.0182439565     1  0.95834216E+10
     -359.7657153193      384.5244752571     1  0.95586858E+10
     -359.7656796173      383.9664991939     1  0.96259645E+10
     -359.7655991915      383.9720645576     1  0.94154240E+10
     -359.7655765186      383.6388964300     1  0.93198314E+10
     -359.7655347518      383.5503637305     1  0.92704210E+10
     -359.7655185275      384.0479143985     1  0.96813188E+10
     -359.7654229184      384.4469293101     1  0.97890308E+10
     -359.7654185579      383.5330911804     1  0.94970915E+10
     -359.7652943396      383.7131882270     1  0.97871094E+10
     -359.7652665568      383.9369622494     1  0.93179972E+10
     -359.7652338986      383.5193779510     1  0.98919521E+10
     -359.7651677833      384.6481642938     1  0.96511351E+10
     -359.7651404020      384.3926964263     1  0.97079629E+10
     -359.7651126614      384.0579191030     1  0.95690843E+10
     -359.7651079556      383.9237383737     1  0.94011788E+10
     -359.7650721872      383.9300415094     1  0.96643704E+10
     -359.7650637451      384.0578286559     1  0.96405972E+10
     -359.7650605372      383.7937860237     1  0.99521789E+10
     -359.7650578947      384.1172059291     1  0.10327166E+11
     -359.7650510127      383.1341233312     1  0.93200885E+10
     -359.7650386954      384.0684818840     1  0.93745821E+10
     -359.7650301056      383.4231894084     1  0.96348356E+10
     -359.7650218857      384.1227644650     1  0.10328739E+11
     -359.7650028349      383.5877128179     1  0.95087714E+10
     -359.7649834932      378.9044479255     1  0.95066312E+10
     -359.7649689709      383.5095591893     1  0.93620027E+10
     -359.7649215208      383.7093319297     1  0.95580384E+10
     -359.7648855412      383.7888529341     1  0.94771698E+10
     -359.7648779916      383.6814906485     1  0.95475839E+10
     -359.7648517665      383.9936067111     1  0.92623878E+10
     -359.7648442923      383.6273730616     1  0.92967450E+10
     -359.7648420624      378.8550151915     1  0.94158216E+10
     -359.7648290854      384.2130453610     1  0.97943794E+10
     -359.7647768026      384.2063740784     1  0.94048477E+10
     -359.7647731574      383.6856179390     1  0.94729731E+10
     -359.7647492733      384.2976310142     1  0.10169209E+11
     -359.7646877996      384.2588897711     1  0.10373513E+11
     -359.7646749754      384.6845652566     1  0.95956863E+10
     -359.7646411642      384.1649056233     1  0.95342046E+10
     -359.7646059123      383.8900108839     1  0.94507211E+10
     -359.7645740242      384.1536348194     1  0.10296617E+11
     -359.7645595762      383.7909043960     1  0.94898597E+10
     -359.7645342170      383.5805087227     1  0.99003524E+10
     -359.7644917323      383.6930338818     1  0.96177332E+10
     -359.7644905461      383.7045212070     1  0.95590863E+10
     -359.7644797312      383.8900747647     1  0.92218140E+10
     -359.7644396533      384.4175147367     1  0.97224686E+10
     -359.7644122307      383.8206724140     1  0.10106116E+11
     -359.7643702903      384.2026525338     1  0.10068058E+11
     -359.7643533819      383.7197599705     1  0.94637705E+10
     -359.7642958191      383.6169533455     1  0.93108794E+10
     -359.7642509088      384.1228230642     1  0.97565897E+10
     -359.7642462267      384.1063696366     1  0.98205772E+10
     -359.7641521948      383.9409457042     1  0.95801093E+10
     -359.7641272017      384.0230482577     1  0.96586067E+10
     -359.7641248041      384.7881045972     2  0.96780706E+10
     -359.7640660977      383.2432168821     1  0.94584910E+10
     -359.7640373558      384.1501821660     1  0.98117033E+10
     -359.7640253146      383.6470877632     1  0.96027074E+10
     -359.7639998669      383.9137205617     1  0.97236381E+10
     -359.7639820198      384.3362676552     1  0.95542728E+10
     -359.7639445515      383.9792569635     1  0.95065662E+10
     -359.7638284702      383.4307673355     1  0.95388219E+10
     -359.7638222808      384.6917482004     1  0.96141719E+10
     -359.7637884637      384.1452403145     1  0.97964352E+10
     -359.7637710305      383.6486979082     1  0.94242941E+10
     -359.7637483810      384.3803257016     1  0.93898270E+10
     -359.7637254905      383.6227583421     1  0.92316208E+10
     -359.7637198777      384.0003614924     1  0.96086801E+10
     -359.7637187373      383.6136865025     1  0.94761336E+10
     -359.7636877743      383.8747044839     1  0.93150658E+10
     -359.7636149963      378.2187236930     1  0.93922611E+10
     -359.7635862649      383.7982939970     1  0.95133927E+10
     -359.7635775811      383.6923707022     1  0.96228247E+10
     -359.7633872108      380.9414720986     1  0.95507122E+10
     -359.7633738074      384.1765311310     1  0.98615824E+10
     -359.7633404983      383.7407724759     1  0.94906684E+10
     -359.7632785588      383.9056910481     1  0.93071347E+10
     -359.7632586467      383.8894006026     1  0.94390061E+10
     -359.7632184408      384.0196002864     1  0.91193590E+10
     -359.7630605166      383.6253508904     1  0.95609284E+10
     -359.7630585978      384.3423546862     1  0.95199873E+10
     -359.7630457282      383.4477659093     1  0.93030136E+10
     -359.7630276289      384.0313349891     1  0.95671661E+10
     -359.7630062648      383.6921433270     1  0.99825880E+10
     -359.7628961060      379.0748757626     1  0.97165900E+10
     -359.7628771424      384.5477747098     1  0.93576529E+10
     -359.7628653086      379.2025776957     1  0.96384830E+10
     -359.7628280473      378.5741524775     1  0.94259544E+10
     -359.7628210442      384.3283666581     1  0.96851311E+10
     -359.7628107857      376.5104620516     1  0.97125868E+10
     -359.7628090009      383.8608929139     1  0.95329504E+10
     -359.7627399127      384.7076750916     1  0.95861579E+10
     -359.7627324410      384.2207573418     1  0.95551103E+10
     -359.7626884054      378.5585431847     1  0.95779319E+10
     -359.7626770690      383.9873833095     1  0.93977717E+10
     -359.7626739954      381.2065186396     1  0.97386893E+10
     -359.7626004788      383.6722436410     1  0.96319096E+10
     -359.7625626534      384.0655612973     1  0.96755260E+10
     -359.7625549031      383.8267147118     1  0.95311223E+10
     -359.7625407334      383.5323412502     1  0.95674077E+10
     -359.7624587244      384.0931129491     1  0.95999856E+10
     -359.7624254311      383.3128057596     1  0.96557302E+10
     -359.7624061233      383.7369620696     1  0.96984421E+10
     -359.7622806402      383.8539523673     1  0.94659291E+10
     -359.7622001709      383.5703394974     1  0.93265791E+10
     -359.7621259445      383.7865705427     1  0.93561695E+10
     -359.7621188622      384.1438084854     1  0.98427071E+10
     -359.7620614088      384.2069772686     1  0.94753817E+10
     -359.7620107627      384.6891042698     1  0.95976885E+10
     -359.7620092116      383.6660439797     1  0.92174957E+10
     -359.7620023978      383.8190328092     1  0.97935232E+10
     -359.7619998758      384.1749853263     1  0.99886495E+10
     -359.7619848162      384.0459382945     1  0.99399270E+10
     -359.7619801551      384.3099507125     1  0.98246899E+10
     -359.7619273925      383.8114293966     1  0.96643343E+10
     -359.7619047499      383.9175909916     1  0.96345754E+10
     -359.7618983157      378.6688130049     1  0.99071083E+10
     -359.7618393247      383.9437390270     1  0.97465561E+10
     -359.7618278401      378.4330066265     1  0.94179312E+10
     -359.7618051434      383.9808730418     1  0.98155168E+10
     -359.7618037553      383.5206291818     1  0.93468011E+10
     -359.7616997749      384.0087148692     1  0.95257111E+10
     -359.7616661197      376.8902951771     1  0.94869708E+10
     -359.7616132349      384.1348488385     1  0.97470186E+10
     -359.7615993728      384.3462992659     1  0.96111498E+10
     -359.7615686225      383.6434800926     1  0.94284597E+10
     -359.7614820160      383.3168898369     2  0.96899119E+10
     -359.7614751983      383.8975306686     1  0.95537383E+10
     -359.7614007232      384.1147664102     1  0.92639425E+10
     -359.7613970077      383.3845147477     1  0.10102528E+11
     -359.7613815369      383.7605177562     1  0.96390947E+10
     -359.7613658554      383.3942680266     1  0.93640439E+10
     -359.7612685565      383.9141753452     1  0.94661521E+10
     -359.7612597873      383.6499107897     1  0.93152395E+10
     -359.7612027921      383.4902459509     1  0.99697337E+10
     -359.7611582825      384.1694467045     1  0.96714034E+10
     -359.7611221574      383.8854160683     1  0.10386488E+11
     -359.7611051317      378.1568123228     1  0.94469056E+10
     -359.7610893102      384.1680186273     1  0.99952334E+10
     -359.7610842065      384.0983371369     1  0.94287837E+10
     -359.7609354462      383.9456451943     1  0.95963622E+10
     -359.7609103978      384.1535486953     1  0.94286720E+10
     -359.7608862943      383.6034534870     1  0.95670805E+10
     -359.7608699604      383.0686977218     1  0.96299984E+10
     -359.7608554272      384.2330080678     1  0.99377267E+10
     -359.7608395498      383.9804248628     1  0.95581668E+10
     -359.7608270054      378.7009969985     1  0.93662589E+10
     -359.7608145676      384.0001261610     1  0.93943542E+10
     -359.7608062752      378.7839379515     1  0.93405490E+10
     -359.7607913862      384.4165772347     1  0.94009303E+10
     -359.7607887873      383.3085079500     1  0.94857250E+10
     -359.7607875792      383.6556445262     1  0.94780903E+10
     -359.7607301975      384.0664037192     1  0.97634702E+10
     -359.7607265933      383.6096507963     1  0.93633512E+10
     -359.7607174963      378.1260743797     1  0.95096169E+10
     -359.7607141518      383.3572335390     1  0.97116806E+10
     -359.7606445605      383.8959493562     1  0.95806729E+10
     -359.7606303370      384.4252505011     1  0.94330649E+10
     -359.7605818558      383.7230205449     1  0.93843986E+10
     -359.7605551353      383.1159342617     1  0.96385757E+10
     -359.7605428728      384.2475233826     1  0.98703662E+10
     -359.7605167787      383.5489665315     1  0.93947575E+10
     -359.7604968503      383.8846529455     1  0.97740144E+10
     -359.7604955696      378.1373013253     1  0.94532640E+10
     -359.7604877139      381.6611028071     1  0.97331493E+10
     -359.7604285401      383.9972645228     1  0.95084854E+10
     -359.7603707331      384.1419409486     1  0.97630151E+10
     -359.7603325548      378.6317817060     1  0.95197171E+10
     -359.7601633316      384.0368631547     1  0.95542596E+10
     -359.7601319134      383.6527352447     1  0.94264790E+10
     -359.7600995741      384.5643132633     1  0.97892565E+10
     -359.7600841645      383.6767165637     1  0.97322928E+10
     -359.7600725177      383.9206477370     1  0.93933901E+10
     -359.7600668908      383.7013584148     1  0.97787570E+10
     -359.7600489801      382.8651475517     1  0.93135124E+10
     -359.7600440765      384.0384362051     1  0.94008277E+10
     -359.7600192951      383.3746491801     1  0.96120036E+10
     -359.7599663732      383.5219487619     1  0.96799140E+10
     -359.7599551697      384.2359116286     1  0.98521659E+10
     -359.7599432615      383.6379732973     1  0.94347656E+10
     -359.7599039971      383.4460481794     1  0.95267600E+10
     -359.7598837011      383.9236884025     1  0.96439529E+10
     -359.7598779602      384.0744928043     1  0.94321257E+10
     -359.7598350618      384.7044733077     1  0.95586025E+10
     -359.7598170421      383.6229303109     1  0.95024288E+10
     -359.7597991246      383.8081258537     1  0.92626436E+10
     -359.7597085255      384.1136580244     1  0.93125870E+10
     -359.7596644771      383.8209113627     1  0.98889012E+10
     -359.7596626055      383.6224818072     1  0.94254977E+10
     -359.7596454955      383.7626619562     1  0.94380086E+10
     -359.7596008712      384.0036300977     1  0.94498962E+10
     -359.7595450797      384.3522642176     1  0.10242087E+11
     -359.7595303745      383.7223414641     1  0.96161121E+10
     -359.7594899142      378.4561106493     1  0.94257359E+10
     -359.7594327451      378.0851371876     1  0.94380352E+10
     -359.7593969656      383.5649466277     1  0.95894322E+10
     -359.7593930741      379.0610519063     1  0.96264744E+10
     -359.7593741458      384.0127059623     1  0.97515395E+10
     -359.7593434624      384.0810235833     1  0.92555569E+10
     -359.7593057631      382.2871250022     1  0.96268035E+10
     -359.7592524501      384.6249792819     1  0.95483125E+10
     -359.7592443879      383.6676724120     1  0.92263421E+10
     -359.7591609097      378.1342217343     1  0.96895234E+10
     -359.7591023515      384.0501967651     1  0.93431898E+10
     -359.7590510459      384.3159192007     1  0.10332952E+11
     -359.7590185000      383.8546887484     1  0.92148131E+10
     -359.7589930518      378.4957374044     1  0.94259066E+10
     -359.7589792927      383.7599437038     1  0.94089475E+10
     -359.7589766887      383.6853898800     2  0.95083301E+10
     -359.7589068967      384.4618423128     1  0.94656983E+10
     -359.7588322907      383.9670443479     1  0.98146328E+10
     -359.7588036732      383.6570656717     1  0.95471391E+10
     -359.7587137558      383.6672943035     1  0.95060048E+10
     -359.7585829433      383.9837457170     1  0.94934582E+10
     -359.7585234767      383.4214996828     1  0.95221040E+10
     -359.7585127715      383.8414153456     1  0.98745609E+10
     -359.7584999949      383.4718194243     1  0.93115812E+10
     -359.7584341907      383.1537420191     1  0.96119314E+10
     -359.7583617025      378.0247340244     1  0.98740217E+10
     -359.7583591008      384.1236854215     1  0.92739549E+10
     -359.7583438538      383.5886466163     1  0.94485846E+10
     -359.7583340881      383.6144860371     1  0.94485177E+10
     -359.7583264909      378.4698925428     1  0.95249630E+10
     -359.7583116016      378.7409507055     1  0.94700085E+10
     -359.7583004754      383.7740657775     1  0.96342515E+10
     -359.7582622651      383.2795075549     1  0.94240076E+10
     -359.7582146585      383.4430541811     1  0.95351191E+10
     -359.7581729510      383.2784201145     1  0.91449167E+10
     -359.7581088293      383.6021301302     1  0.98673939E+10
     -359.7580962888      377.4216249680     1  0.93297154E+10
     -359.7580792481      383.4644201319     1  0.96468533E+10
     -359.7579785644      376.2144632820     1  0.94338367E+10
     -359.7579677870      383.9862579805     1  0.98212809E+10
     -359.7579512898      383.8102965213     1  0.94919465E+10
     -359.7579455027      383.9467824904     1  0.94270595E+10
     -359.7579434698      383.5235454940     1  0.98712806E+10
     -359.7579178053      378.7931406217     1  0.97559360E+10
     -359.7578893602      384.1416379405     1  0.98838968E+10
     -359.7578803551      383.9123318679     1  0.99523392E+10
     -359.7578663956      383.7437736650     1  0.95870274E+10
     -359.7578401857      384.3581007233     1  0.97422131E+10
     -359.7578375693      384.1573988256     1  0.98116376E+10
     -359.7578145546      383.6134343577     1  0.97811884E+10
     -359.7577881790      384.6126226797     1  0.99286190E+10
     -359.7577805086      383.2348025261     2  0.95561029E+10
     -359.7577380094      384.1105162775     1  0.93853345E+10
     -359.7576489211      383.6858372634     1  0.94913001E+10
     -359.7576423345      383.4922711414     1  0.94672704E+10
     -359.7576395500      383.6535734176     1  0.92317509E+10
     -359.7575911728      383.6046644471     1  0.94474007E+10
     -359.7574891733      383.9450140698     1  0.94370742E+10
     -359.7573999915      384.8279619096     1  0.95642809E+10
     -359.7573691946      384.2180526130     1  0.97750289E+10
     -359.7573504110      381.1851391866     1  0.96738559E+10
     -359.7573192737      384.3481622485     1  0.99151058E+10
     -359.7573086721      383.6669799572     1  0.92285222E+10
     -359.7573073334      383.8826535357     1  0.99628941E+10
     -359.7572055678      383.7130785642     1  0.94940495E+10
     -359.7571874113      383.4089175212     1  0.96436229E+10
     -359.7571769232      383.4879245657     1  0.94313383E+10
     -359.7571618006      384.1200786578     1  0.96273379E+10
     -359.7571180166      383.9823372214     1  0.93974347E+10
     -359.7570452689      383.8017995243     1  0.92310099E+10
     -359.7570305213      383.9289352788     1  0.95203817E+10
     -359.7569967270      383.6442274300     1  0.95396912E+10
     -359.7569776686      383.9541186118     1  0.92306076E+10
     -359.7568992150      384.0016747595     1  0.99362743E+10
     -359.7568931527      383.3337162584     1  0.97049168E+10
     -359.7568254027      383.0161302765     1  0.95841678E+10
     -359.7567612953      384.2325981136     1  0.95521536E+10
     -359.7567312115      382.7092167256     1  0.92950419E+10
     -359.7566636420      383.8543509328     1  0.94609708E+10
     -359.7565599130      383.7772605569     1  0.95930149E+10
     -359.7565457514      384.8271988157     1  0.95613314E+10
     -359.7563839383      383.8269958796     1  0.94939628E+10
     -359.7563672161      384.2978109510     1  0.96613338E+10
     -359.7563459230      377.4826616167     1  0.93742492E+10
     -359.7562827165      384.6995104588     1  0.95344982E+10
     -359.7562778933      384.0333536657     1  0.94598754E+10
     -359.7562387164      383.8723562742     1  0.96022616E+10
     -359.7562214858      384.0469077886     1  0.97236598E+10
     -359.7562004382      383.6622783267     1  0.92313674E+10
     -359.7561380281      383.9817838565     1  0.98118990E+10
     -359.7561324628      384.0893740028     1  0.94061877E+10
     -359.7561312415      383.8759636820     1  0.91808818E+10
     -359.7561263972      383.9767716648     1  0.94842830E+10
     -359.7560896986      383.8361499092     1  0.96167257E+10
     -359.7560854071      383.8515468265     1  0.95247010E+10
     -359.7560688418      383.6554300219     1  0.95039040E+10
     -359.7560504706      383.5634312394     1  0.92422025E+10
     -359.7560405223      379.5701579526     1  0.95386937E+10
     -359.7560394262      384.1402535741     1  0.97879535E+10
     -359.7559960876      378.8356160535     1  0.92503499E+10
     -359.7559439909      383.6622409348     1  0.96570966E+10
     -359.7559395289      383.8441089091     1  0.93415051E+10
     -359.7559385204      376.6548835240     1  0.95027606E+10
     -359.7559102968      383.6967383457     1  0.94586760E+10
     -359.7558603135      384.3948327891     1  0.95319779E+10
     -359.7558555149      383.9186760047     1  0.95737857E+10
     -359.7557996915      383.3883106276     1  0.95314826E+10
     -359.7556554589      383.6820345272     1  0.96463076E+10
     -359.7556428098      378.9505705340     1  0.93618042E+10
     -359.7556200067      383.5127773799     1  0.93720278E+10
     -359.7555822986      384.1819335997     1  0.95336489E+10
     -359.7555642367      384.1388620335     1  0.97567044E+10
     -359.7554965179      383.8737055891     1  0.96594302E+10
     -359.7554888284      378.6404148386     1  0.93667828E+10
     -359.7554500602      383.8524855643     1  0.94029818E+10
     -359.7554389325      383.9638257205     1  0.96106863E+10
     -359.7553886195      383.7789823270     1  0.95345123E+10
     -359.7553324436      383.7779004652     1  0.94612056E+10
     -359.7553068819      383.9929105401     1  0.94645671E+10
     -359.7552442049      384.0398479734     1  0.92983982E+10
     -359.7552021865      383.5866849520     1  0.10206127E+11
     -359.7551730374      383.8381135029     1  0.94934784E+10
     -359.7551375663      384.0424544516     1  0.94501217E+10
     -359.7551357350      384.1658833987     1  0.97306112E+10
     -359.7551235685      379.0638901992     1  0.93626315E+10
     -359.7551084445      379.0550226339     1  0.95625881E+10
     -359.7550631175      383.8997724763     1  0.94562617E+10
     -359.7550106555      383.3916087048     1  0.99018104E+10
     -359.7549627513      383.8838272737     1  0.97102661E+10
     -359.7549221919      383.6448402534     1  0.92292246E+10
     -359.7548657184      384.0035796152     1  0.91738175E+10
     -359.7548265729      379.0740668730     1  0.94827005E+10
     -359.7547989226      383.1209101258     1  0.92437867E+10
     -359.7547851973      383.5050388939     1  0.94357726E+10
     -359.7547775913      383.5624422984     1  0.93539348E+10
     -359.7547702904      383.6837251419     2  0.94980782E+10
     -359.7547446878      384.2527177224     1  0.99158810E+10
     -359.7546410611      383.6163332230     1  0.96822581E+10
     -359.7546399531      379.7534706120     1  0.97844278E+10
     -359.7546227379      383.8060680292     1  0.95221286E+10
     -359.7545988517      383.3597666128     1  0.95153214E+10
     -359.7545690693      383.7283701471     1  0.93493195E+10
     -359.7545520304      383.9751753181     1  0.95324347E+10
     -359.7544974787      384.0636243099     1  0.97857949E+10
     -359.7544566159      384.0236716831     1  0.94647057E+10
     -359.7544533274      383.6299014085     1  0.95003785E+10
     -359.7544183502      383.8143288460     1  0.95303627E+10
     -359.7543966532      384.3664002804     1  0.95192722E+10
     -359.7543547059      383.8411322414     1  0.97567735E+10
     -359.7543460911      383.6199979683     1  0.96541056E+10
     -359.7543124125      382.8111870815     1  0.97193812E+10
     -359.7542682270      383.9740361691     1  0.95290348E+10
     -359.7542571901      383.8597667919     1  0.94363204E+10
     -359.7542486597      384.1698095306     1  0.95705792E+10
     -359.7542325326      383.8512388903     1  0.94227135E+10
     -359.7542081811      383.9077704396     1  0.97078863E+10
     -359.7541597177      384.0651978045     1  0.94175539E+10
     -359.7540835975      383.0270113096     1  0.95720412E+10
     -359.7540787380      383.4538710509     1  0.93919266E+10
     -359.7539330981      383.9228170650     1  0.98154287E+10
     -359.7539315063      383.6854332126     1  0.96453725E+10
     -359.7538327095      383.3290445069     1  0.10096368E+11
     -359.7538085788      384.0085751406     1  0.91750905E+10
     -359.7538007327      383.2736057733     1  0.96934236E+10
     -359.7537711479      384.1635852696     1  0.95963640E+10
     -359.7537317554      383.7967727730     1  0.95068050E+10
     -359.7536670297      383.7517538233     1  0.95693049E+10
     -359.7536029595      383.7585489884     1  0.94606287E+10
     -359.7535942856      383.4252772215     1  0.95074929E+10
     -359.7535893653      382.5043083881     1  0.95000159E+10
     -359.7535757448      383.6198003032     1  0.94519248E+10
     -359.7535719975      384.0262253903     1  0.97476493E+10
     -359.7535394778      384.4390751541     1  0.98428091E+10
     -359.7535378615      384.0577642578     1  0.94314848E+10
     -359.7534402272      383.5595719674     1  0.94604961E+10
     -359.7533306832      384.0500682656     1  0.95971068E+10
     -359.7532879511      383.6427151691     1  0.96494644E+10
     -359.7532798619      384.0437370115     1  0.10507228E+11
     -359.7532742794      384.0407641108     1  0.10516732E+11
     -359.7532433178      383.7856513855     1  0.97092910E+10
     -359.7531975658      383.2495701419     1  0.95939298E+10
     -359.7531940934      383.2667033764     1  0.95789427E+10
     -359.7531392780      383.8517316546     1  0.94871069E+10
     -359.7531372655      384.2214133252     1  0.96695958E+10
     -359.7530776706      383.8696304200     1  0.95801822E+10
     -359.7530670983      376.9300716700     2  0.95945887E+10
     -359.7530543275      383.0983229689     1  0.93629493E+10
     -359.7529700205      383.8706176800     1  0.95226479E+10
     -359.7529502398      384.2881256869     1  0.96951372E+10
     -359.7529332062      383.4258478869     1  0.96014107E+10
     -359.7529233704      384.0899921320     1  0.95371334E+10
     -359.7529068887      383.8970498091     1  0.93386210E+10
     -359.7528953423      381.0808353129     1  0.94362623E+10
     -359.7528889873      383.8015471402     1  0.92147456E+10
     -359.7528449280      384.3719836280     1  0.95891440E+10
     -359.7528177283      383.3126795086     1  0.93025927E+10
     -359.7528163778      383.8088504853     1  0.95784796E+10
     -359.7528143711      383.8993963661     1  0.10366046E+11
     -359.7528113345      384.0606768813     1  0.95240129E+10
     -359.7527833933      383.8335900726     1  0.95525213E+10
     -359.7527755385      384.0279567984     1  0.10480737E+11
     -359.7527634753      378.4101449761     1  0.94265205E+10
     -359.7527434627      378.1122324591     1  0.93766179E+10
     -359.7526786633      383.4946921816     1  0.92241231E+10
     -359.7526298555      384.0121877764     1  0.94963016E+10
     -359.7526238721      383.8835172578     1  0.93165411E+10
     -359.7526198561      384.1846153005     1  0.98115092E+10
     -359.7526166736      383.9020680430     1  0.95240179E+10
     -359.7526027981      378.7687986295     1  0.93847392E+10
     -359.7525760952      384.0385189756     1  0.97304051E+10
     -359.7525702860      383.6212853523     1  0.93662222E+10
     -359.7525480487      383.5067372652     1  0.96773557E+10
     -359.7525282679      384.0328202967     1  0.97531787E+10
     -359.7525033598      384.0447894520     1  0.97590600E+10
     -359.7524978180      383.8204164741     1  0.95701052E+10
     -359.7524722319      383.7896304019     1  0.97348371E+10
     -359.7524692090      383.5330928476     1  0.92103972E+10
     -359.7524621848      383.9980996331     1  0.96622073E+10
     -359.7524457736      383.8290234886     1  0.95522770E+10
     -359.7524217688      383.6432784526     1  0.95057303E+10
     -359.7524183957      383.2852927300     1  0.95876782E+10
     -359.7523739615      383.8615881790     1  0.94865188E+10
     -359.7523656620      383.1863536982     1  0.97610525E+10
     -359.7523552928      383.1845842720     1  0.97531506E+10
     -359.7523498574      383.5837643134     1  0.95031718E+10
     -359.7523035497      383.9734872276     1  0.94706078E+10
     -359.7522842866      384.5015844864     1  0.95992503E+10
     -359.7522647711      384.0196841199     1  0.10492396E+11
     -359.7522457946      384.0094405503     1  0.94580031E+10
     -359.7522446799      383.9054819044     1  0.95527540E+10
     -359.7521873208      383.7144579608     1  0.94159510E+10
     -359.7521566419      383.3237673636     1  0.95276986E+10
     -359.7520604818      383.6770430452     1  0.94622204E+10
     -359.7520500932      384.2088631180     1  0.94819011E+10
     -359.7520458170      383.5318076830     1  0.96511273E+10
     -359.7520236507      383.1443892622     1  0.95684468E+10
     -359.7520197622      383.9636995210     1  0.95588271E+10
     -359.7519746700      378.7666374157     1  0.96385852E+10
     -359.7519578688      383.3946506762     1  0.93907494E+10
     -359.7519380798      382.7304270031     1  0.95991789E+10
     -359.7519366244      384.1669162657     1  0.94099191E+10
     -359.7518761806      378.4809142178     1  0.96244583E+10
     -359.7518454037      383.3445738183     1  0.94524355E+10
     -359.7518087651      383.9272364625     1  0.10477033E+11
     -359.7517882995      380.9395403400     1  0.98094540E+10
     -359.7517581943      383.9726100700     1  0.96692424E+10
     -359.7517280216      384.0646076766     1  0.10486277E+11
     -359.7516235686      383.5657284704     1  0.95820060E+10
     -359.7515848646      383.8849230620     1  0.96554818E+10
     -359.7515776612      383.7521467474     1  0.94416612E+10
     -359.7515741555      383.3009367371     1  0.94139516E+10
     -359.7515718471      378.4686025514     1  0.94771470E+10
     -359.7515299054      384.0005262726     1  0.94563892E+10
     -359.7514975919      384.2322290284     1  0.99715312E+10
     -359.7514476769      383.4271288888     1  0.95197559E+10
     -359.7514331267      383.9766294930     1  0.92466020E+10
     -359.7514205789      383.9645221172     1  0.95060978E+10
     -359.7514192285      379.8292050595     1  0.95281510E+10
     -359.7513828185      384.2983440182     1  0.97141636E+10
     -359.7513742927      383.8584456901     1  0.94928315E+10
     -359.7513419774      383.7167781016     1  0.98074592E+10
     -359.7513041368      384.0152836705     1  0.99030145E+10
     -359.7512996058      384.3485044588     1  0.96092081E+10
     -359.7512944478      383.7043987936     1  0.96021000E+10
     -359.7512483745      383.6603459442     1  0.92614144E+10
     -359.7512065165      383.8498254955     1  0.95532972E+10
     -359.7512017471      383.9822987212     1  0.95013554E+10
     -359.7511586808      383.5934357049     1  0.94467186E+10
     -359.7511406844      383.9476366375     1  0.10500102E+11
     -359.7511173311      378.3987080463     1  0.93399587E+10
     -359.7510821182      384.2017378061     1  0.93701770E+10
     -359.7510091784      384.2732771555     1  0.96953822E+10
     -359.7509736132      383.2780604992     1  0.94459720E+10
     -359.7509412916      378.6211673241     1  0.93671850E+10
     -359.7509397288      383.7060946889     1  0.96354279E+10
     -359.7509355963      383.8689737459     1  0.93239154E+10
     -359.7509064291      383.3847285670     1  0.95035689E+10
     -359.7509022155      384.0630157935     1  0.97377705E+10
     -359.7508892517      383.9771911704     1  0.92452327E+10
     -359.7508554917      376.9688371642     1  0.97886879E+10
     -359.7508394062      383.7021221352     1  0.95326843E+10
     -359.7508274346      383.5988562633     1  0.94790502E+10
     -359.7508202428      383.6193871641     1  0.97580257E+10
     -359.7508088558      383.8893362523     1  0.95375556E+10
     -359.7508050674      383.1854008231     1  0.93133262E+10
     -359.7507903155      384.1723435816     1  0.94169323E+10
     -359.7507774797      383.5867363515     1  0.94842157E+10
     -359.7507622903      384.3708953563     1  0.97844311E+10
     -359.7507088618      383.8756858553     1  0.95933769E+10
     -359.7505756686      383.9533489909     1  0.95634951E+10
     -359.7505415492      383.5895334763     1  0.94135684E+10
     -359.7505315952      383.2320511053     1  0.94833729E+10
     -359.7504114033      384.0321095985     1  0.94457724E+10
     -359.7503719992      383.1339450759     1  0.94470795E+10
     -359.7503693168      383.7406328841     1  0.95603998E+10
     -359.7502441588      383.8328360391     1  0.95279133E+10
     -359.7500331314      383.6993050062     1  0.95532723E+10
     -359.7499698795      384.0430263873     1  0.97255938E+10
     -359.7499544072      383.8891792042     1  0.97011245E+10
     -359.7499199853      383.4744295297     1  0.96311599E+10
     -359.7498770024      383.8325572648     1  0.96034228E+10
     -359.7498676384      383.9902027880     1  0.94796093E+10
     -359.7498531868      379.7766613394     1  0.95523961E+10
     -359.7497980553      383.6752852400     1  0.95960184E+10
     -359.7497942128      383.1332341598     1  0.95767139E+10
     -359.7497599757      383.7068618154     1  0.94362971E+10
     -359.7497191857      377.3180965076     2  0.93418860E+10
     -359.7497134617      383.2320873675     2  0.91892121E+10
     -359.7496622933      379.4204668185     1  0.99334321E+10
     -359.7496465058      384.1929495610     1  0.97026317E+10
     -359.7496381351      383.9903008895     1  0.94809295E+10
     -359.7495482682      383.2438474879     1  0.95065650E+10
     -359.7495281562      383.8341984139     1  0.92665173E+10
     -359.7494941693      378.2737646961     1  0.94249095E+10
     -359.7494338916      379.4259165888     1  0.99332148E+10
     -359.7494276646      383.8949645520     1  0.96341198E+10
     -359.7494215276      383.9683649988     1  0.95774302E+10
     -359.7493780734      383.9108142457     1  0.94934830E+10
     -359.7493597702      383.8221121243     1  0.94917177E+10
     -359.7493432113      383.8463206488     1  0.94492203E+10
     -359.7493067072      384.1281910743     1  0.94658977E+10
     -359.7492575721      384.0321470706     1  0.95384365E+10
     -359.7492299404      383.0994182495     1  0.99325944E+10
     -359.7492010868      383.8561259082     1  0.93623927E+10
     -359.7491883607      384.2126807764     1  0.99850482E+10
     -359.7491531765      383.2348664601     1  0.95269973E+10
     -359.7491488564      384.1424160921     1  0.97141717E+10
     -359.7491324091      383.2292863713     1  0.10124310E+11
     -359.7491265720      378.4060562676     1  0.94235377E+10
     -359.7491137069      384.1421562396     1  0.95712029E+10
     -359.7491048123      383.3618434754     1  0.95782660E+10
     -359.7490990198      383.7955583549     1  0.94115289E+10
     -359.7490669098      383.4915436714     1  0.97662460E+10
     -359.7489783950      383.9931349046     1  0.10556030E+11
     -359.7489568285      383.8250856408     1  0.94565267E+10
     -359.7489213531      378.4887475447     1  0.96186368E+10
     -359.7489172722      383.4320981759     1  0.94756858E+10
     -359.7488602234      383.9929449734     1  0.94935907E+10
     -359.7487687738      384.0689730118     1  0.95394467E+10
     -359.7487574925      377.7886562017     1  0.98151574E+10
     -359.7487188623      383.2886621949     1  0.96722568E+10
     -359.7486732162      383.5296728366     2  0.92984518E+10
     -359.7485407489      383.7593946352     1  0.95297114E+10
     -359.7485381089      383.9006853670     1  0.93810205E+10
     -359.7484102398      383.9886358518     1  0.94951971E+10
     -359.7483388317      383.9024869736     1  0.94860981E+10
     -359.7482602346      383.5392952009     1  0.95650583E+10
     -359.7482472265      383.7263030746     1  0.96250193E+10
     -359.7481905511      383.1683413916     1  0.93507241E+10
     -359.7481518862      383.8055773321     1  0.91603972E+10
     -359.7481294499      379.9563293320     1  0.97222711E+10
     -359.7481164370      383.2398476286     1  0.94030945E+10
     -359.7481058347      383.5796552085     1  0.91716810E+10
     -359.7480983517      383.9390701656     1  0.95573955E+10
     -359.7480896173      380.1414927838     1  0.96588082E+10
     -359.7480521065      383.6784213018     1  0.95384194E+10
     -359.7480140625      383.7696482086     1  0.98636153E+10
     -359.7479937012      383.9570332826     1  0.95799600E+10
     -359.7478539708      383.9292844563     1  0.97636712E+10
     -359.7478406899      383.8325092857     1  0.91504839E+10
     -359.7477643208      378.9078461253     1  0.93986070E+10
     -359.7477568064      383.6007938274     1  0.94693856E+10
     -359.7477533367      383.2744051797     1  0.96761377E+10
     -359.7476846948      384.5290355593     1  0.95744906E+10
     -359.7476719779      384.2917396706     1  0.94113575E+10
     -359.7476486991      384.6498541028     1  0.95192867E+10
     -359.7476289509      379.7307459205     1  0.94971856E+10
     -359.7476217553      384.1179653527     1  0.94230160E+10
     -359.7475806516      383.8343059483     1  0.99233377E+10
     -359.7475281385      383.7953415128     1  0.92035779E+10
     -359.7474601801      384.4762062417     1  0.99164325E+10
     -359.7474499249      383.4637850820     1  0.93224644E+10
     -359.7474471918      383.9459026047     1  0.94944626E+10
     -359.7474390168      378.6996659957     1  0.95792900E+10
     -359.7474211385      384.0298937709     1  0.94494850E+10
     -359.7474190749      383.8544419248     1  0.91427773E+10
     -359.7473746628      383.8492958494     1  0.92182019E+10
     -359.7473429283      383.7211195736     1  0.94184332E+10
     -359.7473412545      383.6406922291     1  0.95688314E+10
     -359.7473098431      383.8909205757     1  0.94856409E+10
     -359.7472714523      383.7877750204     1  0.98542510E+10
     -359.7472410617      383.7324615672     1  0.95677489E+10
     -359.7472005818      384.5777386523     1  0.93975496E+10
     -359.7471715386      384.1731602150     1  0.95740697E+10
     -359.7471575497      383.4970079345     1  0.94841071E+10
     -359.7471545196      383.9155340208     1  0.95515146E+10
     -359.7471468032      383.7087235971     1  0.97274025E+10
     -359.7471267236      383.4909014692     1  0.94360892E+10
     -359.7471077713      383.8317474557     1  0.93995013E+10
     -359.7470859893      384.0125185743     1  0.95553759E+10
     -359.7470505580      383.8399530891     1  0.96628355E+10
     -359.7470353549      383.9280095665     1  0.95547548E+10
     -359.7469891923      384.2619328955     1  0.94248345E+10
     -359.7469731170      383.8441688172     1  0.97492051E+10
     -359.7468854850      384.5529991240     1  0.95486199E+10
     -359.7468805220      383.7188486625     1  0.96580316E+10
     -359.7468727371      383.5865095168     1  0.94099148E+10
     -359.7468685172      383.7448669171     1  0.99068282E+10
     -359.7468169486      380.0938077302     1  0.10280558E+11
     -359.7468108256      383.2834285065     1  0.96000759E+10
     -359.7468073407      383.9998459379     1  0.94549542E+10
     -359.7467791489      383.7819891502     1  0.97981639E+10
     -359.7467732926      383.4082502195     1  0.93764909E+10
     -359.7467488840      384.0757860986     1  0.10526914E+11
     -359.7466657918      384.2312066710     1  0.97503099E+10
     -359.7466307815      383.9198392453     1  0.95639769E+10
     -359.7465844967      383.6352220812     1  0.94863736E+10
     -359.7465590519      383.6339292231     1  0.94861498E+10
     -359.7465042967      378.3139284787     1  0.94323787E+10
     -359.7464890829      384.1361982058     1  0.96158490E+10
     -359.7464549471      384.1488451728     1  0.99708092E+10
     -359.7464030302      383.6962354575     1  0.95763623E+10
     -359.7463916357      383.8876478102     1  0.97435365E+10
     -359.7463524175      383.5820690300     1  0.94439966E+10
     -359.7462873372      380.9902899489     1  0.95318998E+10
     -359.7462489583      384.0945346926     1  0.98201089E+10
     -359.7462267936      383.4826294898     1  0.94254606E+10
     -359.7461506587      384.2231239388     1  0.95064007E+10
     -359.7461259512      383.1805806632     1  0.95081236E+10
     -359.7459967756      384.0977150460     1  0.99295401E+10
     -359.7459358565      383.8499648490     1  0.96652579E+10
     -359.7458732860      383.6364401943     1  0.96611573E+10
     -359.7458617935      383.6185496104     1  0.94697651E+10
     -359.7458535197      378.7381049080     1  0.95665946E+10
     -359.7458039475      383.5498276982     1  0.10203249E+11
     -359.7457715900      383.9740421754     1  0.93805605E+10
     -359.7457635502      382.9726508366     1  0.91872015E+10
     -359.7457502231      383.3117674654     1  0.96588035E+10
     -359.7456866875      384.3630211594     1  0.97372818E+10
     -359.7456008075      383.6298958284     1  0.93983423E+10
     -359.7455870761      383.7033968782     1  0.97675385E+10
     -359.7455723719      383.7305622317     1  0.96260189E+10
     -359.7455473324      379.7349226407     1  0.95061559E+10
     -359.7455401988      383.8727519471     1  0.98140830E+10
     -359.7455261330      383.8241749629     1  0.94684037E+10
     -359.7454543384      378.5566360420     1  0.93706482E+10
     -359.7454371673      383.5717715962     1  0.92811226E+10
     -359.7454285460      383.7925560036     1  0.94690906E+10
     -359.7453231887      383.4439775872     1  0.92403067E+10
     -359.7452943589      381.7404001962     1  0.10367387E+11
     -359.7452917239      378.3374628636     1  0.93182123E+10
     -359.7452380293      383.3766890766     1  0.94242186E+10
     -359.7452359069      379.1309131934     1  0.96158706E+10
     -359.7452170877      383.7103661440     1  0.94538698E+10
     -359.7452085774      383.1308590642     1  0.95763685E+10
     -359.7452008913      383.8182189778     1  0.96779362E+10
     -359.7451716267      384.1099166576     1  0.96120612E+10
     -359.7451661410      384.2684308021     1  0.95786250E+10
     -359.7451561572      383.9666076132     1  0.95006666E+10
     -359.7450956454      383.9401546181     1  0.95672218E+10
     -359.7450757654      383.8114332252     1  0.98564904E+10
     -359.7450444866      383.7953214340     1  0.94587236E+10
     -359.7450041145      383.7820918973     1  0.94825911E+10
     -359.7449154980      383.7965407494     1  0.94913028E+10
     -359.7448616398      383.8566445090     1  0.91590924E+10
     -359.7448145033      384.2553365711     1  0.94242816E+10
     -359.7447997445      383.2756985445     1  0.92733279E+10
     -359.7447697283      383.6415138293     1  0.93226912E+10
     -359.7447599979      378.5388275495     1  0.93489676E+10
     -359.7447470435      384.4687397736     1  0.95592808E+10
     -359.7447156281      383.6875853419     1  0.95996582E+10
     -359.7446858327      383.5052059663     2  0.93047469E+10
     -359.7446592946      383.8192453699     1  0.93651303E+10
     -359.7446032129      383.6261155622     1  0.94990808E+10
     -359.7445890987      384.5287541454     1  0.95185407E+10
     -359.7445739708      383.5527484091     1  0.91803503E+10
     -359.7444759008      383.6496122670     1  0.99378284E+10
     -359.7444588391      383.5902534130     1  0.98108325E+10
     -359.7444501803      383.9456998739     1  0.95554974E+10
     -359.7444369311      384.0386866016     1  0.97070975E+10
     -359.7444262657      383.6008994000     1  0.92243551E+10
     -359.7443987924      383.5368702338     1  0.95711761E+10
     -359.7443774229      384.0559650930     1  0.93890743E+10
     -359.7443754945      377.3849835878     1  0.94203652E+10
     -359.7443616261      383.6447317357     1  0.93897769E+10
     -359.7443419709      383.4562139662     1  0.91520879E+10
     -359.7443368044      383.8569312280     1  0.96513222E+10
     -359.7442718434      384.1860957138     1  0.96709086E+10
     -359.7442697806      384.5392172772     1  0.95187523E+10
     -359.7442551655      383.7020135781     1  0.94752934E+10
     -359.7442431822      383.7153774081     1  0.95086996E+10
     -359.7442162648      384.0002279652     1  0.98374431E+10
     -359.7441941681      383.5340263867     1  0.94604871E+10
     -359.7441823696      378.2931529727     1  0.95931628E+10
     -359.7441752233      383.9408279403     1  0.97052145E+10
     -359.7440894797      384.0457057578     1  0.95993115E+10
     -359.7440714997      378.2533087128     1  0.95795313E+10
     -359.7440633403      384.0235689763     1  0.96253103E+10
     -359.7440602811      383.5425310568     1  0.94669633E+10
     -359.7440444482      384.3307290798     1  0.94929656E+10
     -359.7440394978      383.7493485870     1  0.94337672E+10
     -359.7440339638      381.8222779161     1  0.10363992E+11
     -359.7439859515      379.9830888326     2  0.10190346E+11
     -359.7439837866      383.7719562483     1  0.94836775E+10
     -359.7439745298      384.1784974953     1  0.95222692E+10
     -359.7438951832      383.4084554483     1  0.94613019E+10
     -359.7438560106      383.8932280318     1  0.94991578E+10
     -359.7438380942      384.5396888579     1  0.95257074E+10
     -359.7437896925      383.4542000752     1  0.97269630E+10
     -359.7437327972      384.1388466572     1  0.10257782E+11
     -359.7437137033      383.3376368358     1  0.96770901E+10
     -359.7436944369      383.5550477688     1  0.94788664E+10
     -359.7436735352      383.5700226324     1  0.95196861E+10
     -359.7436654058      379.2643361071     1  0.95977419E+10
     -359.7435938596      384.5438823255     1  0.95245521E+10
     -359.7435854162      384.2621127656     1  0.95551904E+10
     -359.7435805231      383.1017820235     1  0.96543628E+10
     -359.7435436093      379.7432347041     1  0.94621036E+10
     -359.7435156090      384.1574267510     1  0.96292150E+10
     -359.7434943671      380.7828269050     1  0.95977669E+10
     -359.7434339606      383.2895053976     1  0.94344726E+10
     -359.7433948926      383.8019224843     1  0.94907495E+10
     -359.7433392479      383.8964758622     1  0.95573038E+10
     -359.7432917594      384.0413951811     1  0.94528409E+10
     -359.7432610345      383.4574230873     1  0.96796907E+10
     -359.7432418538      382.1277805475     1  0.95891016E+10
     -359.7432015683      383.8013798544     1  0.95216848E+10
     -359.7431935674      384.4557646359     1  0.95313936E+10
     -359.7431875789      377.1966507673     1  0.92833552E+10
     -359.7431611092      383.1561285010     1  0.94988532E+10
     -359.7431579272      383.8305524377     1  0.96565167E+10
     -359.7429219380      383.6341759593     1  0.99759794E+10
     -359.7428515696      384.3253401469     1  0.98627851E+10
     -359.7428429609      383.4538385040     1  0.94836392E+10
     -359.7428323609      383.5927731981     1  0.95129677E+10
     -359.7427926706      378.8349984058     1  0.92672558E+10
     -359.7427690213      383.4381697915     1  0.93764016E+10
     -359.7427548208      383.7977805360     1  0.96338989E+10
     -359.7427277154      383.4332468280     1  0.96656831E+10
     -359.7427261204      383.4148044253     1  0.94619983E+10
     -359.7427157312      384.0781101461     1  0.95455130E+10
     -359.7427129265      383.5596106526     1  0.95263508E+10
     -359.7426804502      378.2020072285     1  0.97077412E+10
     -359.7426702704      380.4996577382     1  0.93784517E+10
     -359.7426512802      383.9942982919     1  0.94152462E+10
     -359.7426502346      383.7742097722     1  0.10109181E+11
     -359.7426231783      383.8171915937     1  0.98432984E+10
     -359.7426123966      383.7428073471     1  0.98349161E+10
     -359.7424515801      383.6501074927     1  0.97600823E+10
     -359.7424225121      383.6397949435     1  0.95486850E+10
     -359.7424190992      384.5032146761     1  0.99133374E+10
     -359.7423892045      376.6669325289     1  0.97150073E+10
     -359.7423846240      384.0696466792     1  0.93602782E+10
     -359.7423778744      384.0696845604     1  0.93603088E+10
     -359.7423606656      383.6055787112     1  0.94194802E+10
     -359.7423295869      383.5954929628     1  0.95155485E+10
     -359.7422862185      384.0165799768     1  0.95061399E+10
     -359.7422596353      383.0735358204     1  0.92054980E+10
     -359.7422321071      378.4775458229     1  0.94074065E+10
     -359.7422222341      383.8526172497     1  0.94992112E+10
     -359.7422052106      383.7147695265     1  0.95909526E+10
     -359.7421962833      383.7697960793     1  0.95895362E+10
     -359.7421633140      383.5353039000     1  0.97185052E+10
     -359.7421559048      377.3572436507     1  0.99094141E+10
     -359.7421118899      383.4474402238     1  0.96621892E+10
     -359.7420756055      383.2538147043     1  0.96281599E+10
     -359.7420743508      384.3695296291     1  0.95852157E+10
     -359.7420420472      384.1361545922     1  0.97934700E+10
     -359.7420183108      381.2266157453     1  0.10090003E+11
     -359.7420081553      383.8912119043     1  0.93610633E+10
     -359.7420027780      383.6689635348     1  0.95954013E+10
     -359.7419987495      383.2947826099     1  0.91843969E+10
     -359.7419834592      378.6584052312     1  0.94475863E+10
     -359.7419711226      383.5722114980     1  0.91386965E+10
     -359.7419593195      383.7189782199     1  0.94239293E+10
     -359.7419355655      383.7761840120     1  0.94495367E+10
     -359.7419029348      383.4579849279     1  0.94891319E+10
     -359.7418846717      383.5802949960     1  0.99527910E+10
     -359.7418515378      383.5752074800     1  0.96023785E+10
     -359.7417633507      383.8379984234     1  0.91395459E+10
     -359.7416954580      383.4723601650     1  0.94964261E+10
     -359.7416927165      383.8301017733     1  0.91404562E+10
     -359.7416578547      383.2128162837     1  0.95372385E+10
     -359.7416042112      378.4945589284     1  0.10029228E+11
     -359.7415589901      383.4986749793     1  0.98229817E+10
     -359.7414799098      384.3819328561     1  0.94838488E+10
     -359.7414625477      378.9642048439     1  0.95773542E+10
     -359.7414580341      384.0119492684     1  0.98398408E+10
     -359.7414396119      384.3824671776     1  0.95336375E+10
     -359.7414027382      377.5843981383     1  0.91149066E+10
     -359.7413375856      383.7892442860     1  0.93065911E+10
     -359.7413120390      383.7553396963     1  0.95063652E+10
     -359.7413085754      383.7570861863     1  0.92946778E+10
     -359.7412666528      383.4224392703     1  0.94527982E+10
     -359.7411596372      383.2665999006     1  0.95434140E+10
     -359.7410654347      384.3690004599     1  0.10447753E+11
     -359.7410584177      383.1697078074     1  0.95032181E+10
     -359.7410278154      384.1750901007     1  0.10296344E+11
     -359.7409986845      384.4840317840     1  0.95420045E+10
     -359.7409638893      383.7656454973     1  0.97386898E+10
     -359.7408987987      384.0690014814     1  0.10356295E+11
     -359.7408975230      384.4685691148     1  0.96044947E+10
     -359.7407847135      383.7309285808     1  0.95202761E+10
     -359.7406167967      383.2346172341     1  0.94129547E+10
     -359.7405948139      378.4501283822     1  0.93170304E+10
     -359.7405853872      383.9307723475     1  0.10064588E+11
     -359.7405793406      383.5749515858     1  0.94378690E+10
     -359.7405557193      378.5466529242     1  0.97335606E+10
     -359.7405526964      384.0706668528     1  0.96405552E+10
     -359.7405449179      383.0580739690     1  0.95567294E+10
     -359.7405077995      383.7213529013     1  0.94879645E+10
     -359.7404258268      380.9810526633     1  0.94008553E+10
     -359.7404210913      383.9923314710     1  0.98429870E+10
     -359.7404064122      383.5162071722     1  0.10147385E+11
     -359.7403564406      384.1922126568     1  0.10290484E+11
     -359.7403331814      384.2004032453     1  0.10258458E+11
     -359.7403144052      384.5348279568     1  0.96968112E+10
     -359.7402590665      383.1258015791     1  0.93491677E+10
     -359.7401997537      383.5123812083     1  0.96274998E+10
     -359.7401826034      384.5463136008     1  0.97671201E+10
     -359.7401800401      384.0283659288     1  0.95731226E+10
     -359.7401540392      384.0259772851     1  0.98261481E+10
     -359.7401188522      383.7995123630     1  0.97233923E+10
     -359.7400550325      383.7942132302     1  0.95275968E+10
     -359.7400041524      383.4323455368     1  0.95104826E+10
     -359.7399666517      383.6571214128     1  0.95449608E+10
     -359.7399650384      383.4119174996     1  0.99466657E+10
     -359.7399544771      383.3590348212     1  0.96943829E+10
     -359.7399139824      384.3154487358     1  0.10376296E+11
     -359.7398597507      376.8217357667     1  0.97885308E+10
     -359.7397907384      378.7266272055     1  0.95249516E+10
     -359.7397702852      384.0684333880     1  0.95415386E+10
     -359.7397470743      384.0628335189     1  0.10348602E+11
     -359.7397404798      384.0659238357     1  0.94660808E+10
     -359.7397329277      384.0851502625     1  0.95176294E+10
     -359.7397286992      384.0613886898     1  0.96495688E+10
     -359.7396951352      383.7154777660     1  0.95280491E+10
     -359.7396720784      383.4370605614     1  0.94884034E+10
     -359.7396413268      384.1763674306     1  0.97026501E+10
     -359.7396118663      378.5553797439     1  0.94250286E+10
     -359.7395422083      383.7944796893     1  0.95210553E+10
     -359.7395400081      384.1498022471     1  0.95604955E+10
     -359.7395371093      383.8693454488     1  0.95003069E+10
     -359.7395015839      378.8745394129     1  0.94410213E+10
     -359.7394599178      383.7164380536     1  0.94348978E+10
     -359.7394519484      383.4514028401     1  0.94434522E+10
     -359.7394097594      383.9099645785     1  0.94733396E+10
     -359.7394015632      383.9180032012     1  0.95486862E+10
     -359.7393518828      376.8701927294     1  0.98071460E+10
     -359.7393277437      383.2531996254     1  0.95797302E+10
     -359.7393076399      383.8436480959     1  0.92477873E+10
     -359.7392885341      383.6416458926     1  0.94534095E+10
     -359.7391816736      384.4424754459     1  0.96007482E+10
     -359.7391622744      383.6509624171     1  0.94159222E+10
     -359.7391509150      384.1879237056     1  0.96960744E+10
     -359.7391128705      383.7308168072     1  0.92714584E+10
     -359.7390914476      383.6007229817     1  0.95272206E+10
     -359.7390727182      384.0133348132     1  0.96835063E+10
     -359.7390607414      382.9885068074     1  0.95195412E+10
     -359.7390433700      383.5446801539     1  0.10357938E+11
     -359.7389883058      382.7522559725     1  0.97149245E+10
     -359.7389288454      383.5412573280     1  0.95877530E+10
     -359.7389088919      378.8376906377     1  0.95527375E+10
     -359.7388990860      383.7413594754     1  0.96270927E+10
     -359.7388746449      383.6661829340     1  0.96081804E+10
     -359.7388549677      378.8367962064     1  0.96074256E+10
     -359.7388389189      383.9802654732     1  0.96295633E+10
     -359.7388329108      382.9272557285     2  0.90613288E+10
     -359.7387766025      383.1422742528     1  0.91824362E+10
     -359.7387256900      384.1789981251     1  0.96978140E+10
     -359.7386849922      383.8649741819     1  0.97821563E+10
     -359.7386735850      383.7353513700     1  0.96230568E+10
     -359.7386557179      378.7066910329     1  0.95842829E+10
     -359.7386357641      384.0828722076     1  0.97480611E+10
     -359.7385856965      381.7752011698     1  0.95437304E+10
     -359.7385531672      378.9955772100     1  0.95429633E+10
     -359.7385474543      383.7373714977     1  0.96267522E+10
     -359.7385047098      384.0218377022     1  0.93934586E+10
     -359.7384930720      383.8784469762     1  0.93939521E+10
     -359.7384630365      383.6473693465     1  0.97767224E+10
     -359.7384522119      383.2083776798     1  0.93616459E+10
     -359.7384191272      383.5285266834     1  0.95484116E+10
     -359.7383626612      384.4565429987     1  0.96014036E+10
     -359.7383432945      379.3718963245     1  0.97561635E+10
     -359.7383294178      383.7932080953     1  0.96337563E+10
     -359.7382919948      383.2342172421     1  0.94835055E+10
     -359.7382748318      378.6089351620     1  0.95921936E+10
     -359.7382643752      383.7957287459     1  0.92765477E+10
     -359.7382617761      383.7481078920     1  0.94460927E+10
     -359.7382549937      379.7213807933     1  0.97181391E+10
     -359.7382510798      382.8170228365     1  0.92013541E+10
     -359.7382195264      383.9617299192     1  0.97820328E+10
     -359.7381560510      383.9889366136     1  0.10143284E+11
     -359.7381502090      384.4134227191     1  0.97862883E+10
     -359.7381385435      378.7226596498     1  0.95148502E+10
     -359.7381020152      377.0089095363     1  0.97448766E+10
     -359.7380857573      378.6921754709     1  0.93973543E+10
     -359.7380167653      383.7228382953     1  0.96184829E+10
     -359.7379464294      384.0752123294     1  0.94152386E+10
     -359.7379137009      383.7634938672     1  0.98284122E+10
     -359.7378378373      383.4216130663     1  0.97733702E+10
     -359.7377081792      383.8088692804     1  0.91963157E+10
     -359.7376818723      383.1561811472     2  0.91750426E+10
     -359.7376803585      383.0884337919     1  0.97468777E+10
     -359.7376691817      384.1700525337     1  0.96630523E+10
     -359.7376347936      383.8398677467     1  0.94540014E+10
     -359.7375641747      383.1177770306     1  0.95865190E+10
     -359.7375630890      383.7978947924     1  0.97085545E+10
     -359.7375245290      378.5279256706     1  0.98020716E+10
     -359.7375006233      384.1749068525     1  0.97109394E+10
     -359.7374689877      384.3697479919     1  0.10005316E+11
     -359.7374371090      383.7215040524     1  0.97194449E+10
     -359.7374323607      382.7170586898     1  0.97161171E+10
     -359.7373704416      383.4199960038     1  0.93864529E+10
     -359.7373613026      383.5361499872     1  0.94089738E+10
     -359.7373584720      383.3067806731     1  0.94977506E+10
     -359.7373129776      383.4720022213     1  0.99572612E+10
     -359.7373001505      379.1092421606     1  0.95205556E+10
     -359.7372774555      384.0098041282     1  0.95003639E+10
     -359.7372621400      383.6112438069     1  0.96300707E+10
     -359.7372249092      383.7865764102     1  0.96289978E+10
     -359.7372190442      384.5545308226     1  0.97797614E+10
     -359.7371903323      383.4887586490     1  0.94941422E+10
     -359.7371145822      383.7551330056     1  0.96014862E+10
     -359.7371057927      378.7336734525     1  0.93817134E+10
     -359.7370935520      383.7589513067     1  0.94680118E+10
     -359.7370871424      378.0632045741     1  0.93177089E+10
     -359.7370769746      383.8793483764     1  0.97764221E+10
     -359.7369955682      384.3011465668     1  0.97087011E+10
     -359.7369613480      383.9156034598     1  0.91747747E+10
     -359.7369146812      383.7312596034     1  0.95720592E+10
     -359.7368919919      383.3955261999     1  0.95556389E+10
     -359.7368753044      383.8149299710     1  0.95042047E+10
     -359.7368432432      383.4816223407     1  0.91450671E+10
     -359.7368396100      383.8439324596     1  0.10430895E+11
     -359.7368114283      379.9417258398     1  0.98184046E+10
     -359.7368084866      383.0552617415     1  0.95630273E+10
     -359.7367996237      383.3912370855     1  0.96121770E+10
     -359.7367876654      383.0228065780     1  0.94903162E+10
     -359.7367502196      383.2415345145     1  0.93506209E+10
     -359.7367221245      384.0962783916     1  0.93410470E+10
     -359.7366636361      384.3541315587     1  0.96534845E+10
     -359.7365937360      383.6963336859     1  0.94681686E+10
     -359.7365836323      383.4928154417     1  0.95893119E+10
     -359.7365817331      378.7155905701     1  0.95554060E+10
     -359.7365437566      384.2012586799     1  0.94959571E+10
     -359.7365071581      383.8974288907     1  0.98322385E+10
     -359.7364985760      383.2723658895     1  0.95074862E+10
     -359.7364969267      383.8538070072     1  0.98927620E+10
     -359.7364588865      383.7267803645     1  0.94216541E+10
     -359.7364553001      383.8302476782     1  0.95183123E+10
     -359.7364194510      383.7417246441     1  0.95954642E+10
     -359.7363688822      375.2715402593     1  0.97271637E+10
     -359.7362983329      383.9119494852     1  0.95413652E+10
     -359.7362907477      384.0875417231     1  0.99129233E+10
     -359.7362666149      383.5618574103     1  0.94517393E+10
     -359.7361785466      383.4221386861     1  0.94041651E+10
     -359.7361740614      384.1011782873     1  0.93532932E+10
     -359.7360726988      384.5380457039     1  0.93668535E+10
     -359.7360450854      384.1480029834     1  0.93971580E+10
     -359.7360383352      384.1609729899     1  0.97905826E+10
     -359.7360160081      379.4520502478     1  0.97888607E+10
     -359.7360003533      383.4792981013     1  0.95397691E+10
     -359.7359856367      378.9734584263     1  0.95278130E+10
     -359.7359698656      376.9623390878     1  0.93355489E+10
     -359.7359227198      383.9005527449     1  0.99126781E+10
     -359.7358403603      384.1985215472     1  0.96430465E+10
     -359.7358282168      383.6699309172     1  0.95972662E+10
     -359.7358185754      383.2419235616     1  0.98037965E+10
     -359.7357965022      383.8310728836     1  0.95722223E+10
     -359.7357556820      383.5352524758     1  0.98517518E+10
     -359.7357514458      383.2762205905     1  0.98563693E+10
     -359.7357175611      384.1793379107     1  0.96235241E+10
     -359.7356431071      384.0933559414     1  0.96416083E+10
     -359.7355990608      383.7085838642     1  0.93122984E+10
     -359.7355934223      383.9815013858     1  0.94776389E+10
     -359.7355877746      377.0481137512     1  0.93214380E+10
     -359.7355837251      383.4766412173     1  0.92327331E+10
     -359.7355162032      383.5604315887     1  0.94556130E+10
     -359.7354615067      384.0360639325     1  0.99084427E+10
     -359.7354529470      376.1536986003     1  0.96229995E+10
     -359.7354327948      384.0089623804     1  0.99212793E+10
     -359.7354082561      383.9689124534     1  0.95565458E+10
     -359.7354014091      384.0426117080     1  0.96890326E+10
     -359.7353665558      383.3406460362     1  0.94835807E+10
     -359.7353440548      383.5132165246     1  0.93354385E+10
     -359.7353020203      383.5628658745     1  0.95293021E+10
     -359.7352915210      382.5527378429     1  0.91660377E+10
     -359.7352723006      383.3737594323     1  0.91980868E+10
     -359.7352360171      383.0875087225     1  0.99127719E+10
     -359.7352341825      381.2595076479     1  0.10043475E+11
     -359.7352276998      383.7186336139     1  0.96494999E+10
     -359.7352126667      383.7601544516     1  0.98666544E+10
     -359.7352009616      383.5176496488     1  0.94208894E+10
     -359.7351538747      383.1782026615     1  0.96646843E+10
     -359.7351513618      384.1781099354     1  0.95827426E+10
     -359.7350662111      383.0774105731     1  0.94834494E+10
     -359.7350511210      383.6675920939     1  0.96741183E+10
     -359.7350494095      383.7289977900     1  0.95079745E+10
     -359.7350326193      383.8335853572     1  0.96593693E+10
     -359.7349900941      384.1687268940     1  0.95485623E+10
     -359.7349804562      382.8853334303     1  0.94567172E+10
     -359.7349577153      383.2724725560     1  0.97119609E+10
     -359.7349358773      383.8217409647     1  0.93683394E+10
     -359.7349139574      383.6933010262     1  0.94824439E+10
     -359.7348690718      383.0500999252     1  0.94939790E+10
     -359.7348590867      383.9138744820     1  0.94785775E+10
     -359.7348173727      384.0008246637     1  0.96044006E+10
     -359.7348003087      383.4848623279     1  0.95102293E+10
     -359.7347178060      383.7766582489     1  0.94392682E+10
     -359.7347114007      383.5271384581     1  0.93560642E+10
     -359.7346906482      384.0599976666     1  0.10408303E+11
     -359.7346733883      383.8870947707     1  0.95111950E+10
     -359.7346651201      383.8693823984     1  0.98398913E+10
     -359.7346504039      383.7529003335     1  0.98784702E+10
     -359.7345908600      383.0754625177     1  0.95470376E+10
     -359.7345577812      383.8745323633     1  0.97039924E+10
     -359.7345375482      384.0033348944     1  0.97767430E+10
     -359.7345097693      383.6332743800     1  0.95443501E+10
     -359.7344532771      383.8670012898     1  0.93496282E+10
     -359.7344313977      383.8095091933     1  0.91857789E+10
     -359.7343880245      383.9307946608     1  0.94437186E+10
     -359.7343572670      377.9322368810     1  0.94369393E+10
     -359.7343547753      383.2325188121     1  0.93877997E+10
     -359.7343408495      383.7047270695     1  0.96719440E+10
     -359.7343292683      379.5849004115     1  0.95350962E+10
     -359.7342162787      384.0501172008     1  0.97735089E+10
     -359.7342038712      383.5939973944     1  0.95904374E+10
     -359.7341922247      383.6427657113     1  0.95612895E+10
     -359.7341673626      383.4269074973     1  0.94022500E+10
     -359.7341635287      383.5189608261     1  0.95513692E+10
     -359.7341515825      383.4623169280     1  0.94396255E+10
     -359.7341441078      383.9693212412     1  0.97598201E+10
     -359.7341264207      383.3489198165     1  0.94305001E+10
     -359.7341128173      375.8346410299     1  0.90030364E+10
     -359.7340975431      383.4690002826     1  0.94287121E+10
     -359.7340548019      383.4199356543     1  0.94981176E+10
     -359.7339856385      384.0766774780     1  0.97138909E+10
     -359.7339467934      383.6936377171     1  0.94404690E+10
     -359.7339170646      383.8692567002     1  0.94158481E+10
     -359.7338926172      383.7863591093     1  0.95069470E+10
     -359.7338825480      383.9138348231     1  0.95470853E+10
     -359.7338792957      383.3530220356     1  0.94682304E+10
     -359.7338211105      380.1075068409     1  0.10310073E+11
     -359.7338187803      384.0242188860     1  0.93771217E+10
     -359.7337716926      383.9193108211     1  0.95588359E+10
     -359.7337500335      384.1520589125     1  0.10297504E+11
     -359.7337288320      378.9701578918     1  0.95989102E+10
     -359.7337241199      383.9397980200     1  0.94748804E+10
     -359.7337087610      384.2540442037     1  0.95614947E+10
     -359.7336916628      383.8587702880     1  0.95759737E+10
     -359.7336625884      379.8863402030     1  0.94741577E+10
     -359.7336377575      383.7139109172     1  0.96569126E+10
     -359.7336082948      381.3701748550     1  0.10094134E+11
     -359.7335645846      384.0764057104     1  0.94521991E+10
     -359.7335590788      383.9448918109     1  0.94467911E+10
     -359.7335080928      383.5235544077     1  0.96235719E+10
     -359.7334386278      383.7880626730     1  0.95866205E+10
     -359.7334185072      383.4229639167     1  0.93466586E+10
     -359.7333415394      383.8473107115     1  0.10518117E+11
     -359.7333200019      384.2129188787     1  0.94219580E+10
     -359.7332924555      383.5948126573     1  0.95449341E+10
     -359.7332762896      383.8395532836     1  0.10512509E+11
     -359.7332358215      383.7100293921     1  0.94316183E+10
     -359.7331876531      377.1252998572     1  0.93727300E+10
     -359.7331673894      383.5977126274     1  0.94655212E+10
     -359.7331611374      384.0636506840     1  0.94687360E+10
     -359.7331583107      384.2595706271     1  0.94124095E+10
     -359.7331220772      383.1532560085     1  0.94688403E+10
     -359.7330919619      383.5487799170     1  0.91963316E+10
     -359.7330719165      383.4680586731     1  0.93089963E+10
     -359.7330690921      376.2079537744     1  0.96313606E+10
     -359.7330564174      383.5741045502     2  0.95433465E+10
     -359.7330538363      378.6757796957     1  0.97218160E+10
     -359.7329929044      383.5754932009     1  0.92077963E+10
     -359.7329329894      383.6611158797     1  0.94430836E+10
     -359.7328571894      382.9037495606     1  0.95166170E+10
     -359.7328516941      383.0685949649     1  0.95064611E+10
     -359.7328310694      383.9746106276     1  0.10604397E+11
     -359.7328234112      383.9970294167     1  0.10545820E+11
     -359.7328208821      383.5527793663     1  0.94920129E+10
     -359.7328132973      376.5243952042     1  0.97209070E+10
     -359.7327904173      383.7143226511     1  0.94475701E+10
     -359.7327618801      383.5470311397     1  0.94841519E+10
     -359.7327230982      378.2795217667     2  0.94765173E+10
     -359.7327107866      383.0421379587     1  0.95181908E+10
     -359.7325988234      383.9006468054     1  0.95541558E+10
     -359.7325434177      383.8909268050     1  0.95215023E+10
     -359.7325323107      383.6828811206     1  0.93791330E+10
     -359.7325084008      379.8788077065     1  0.96574368E+10
     -359.7324893706      383.6483614813     1  0.95342096E+10
     -359.7324836031      380.1207908714     1  0.10311889E+11
     -359.7324730124      378.8253965219     1  0.93852310E+10
     -359.7324468529      384.0708384326     1  0.94824961E+10
     -359.7323720952      383.8338709603     1  0.98353500E+10
     -359.7323267217      383.7104097185     1  0.97613684E+10
     -359.7323234237      379.2238119283     1  0.95970112E+10
     -359.7323221221      383.9738418304     1  0.96387895E+10
     -359.7323099669      384.3079815013     1  0.93644477E+10
     -359.7322899208      384.2248143540     1  0.95811800E+10
     -359.7322643745      383.2876131061     1  0.94990255E+10
     -359.7322586042      383.8032868239     1  0.94435512E+10
     -359.7322324964      383.7018213130     1  0.94895279E+10
     -359.7322174716      384.0807615336     1  0.10418745E+11
     -359.7322059514      383.5928232197     1  0.94942597E+10
     -359.7321809187      383.5731542918     1  0.94006004E+10
     -359.7321679530      383.5124811553     1  0.95870115E+10
     -359.7321667318      383.4610745734     1  0.98440513E+10
     -359.7321456360      377.1312443426     1  0.92934342E+10
     -359.7320219330      383.4367006022     1  0.94304783E+10
     -359.7319856339      383.6843957635     1  0.96005536E+10
     -359.7319772421      383.4391271261     1  0.99620036E+10
     -359.7319565880      383.4536988833     1  0.96938410E+10
     -359.7319430252      384.4894808445     1  0.95688401E+10
     -359.7318705701      383.6850621651     1  0.95101928E+10
     -359.7318449568      378.5767120181     1  0.95519023E+10
     -359.7318348492      383.4433950699     1  0.94905352E+10
     -359.7318084488      383.5980832124     1  0.94166944E+10
     -359.7317870508      383.7731968386     1  0.98072725E+10
     -359.7317626198      383.7046419284     1  0.97842058E+10
     -359.7317572366      383.7717611423     1  0.92931633E+10
     -359.7317262597      382.8725380437     1  0.94646578E+10
     -359.7316942068      383.2103636368     1  0.91911772E+10
     -359.7316822204      383.8461475928     1  0.92738772E+10
     -359.7316732602      383.4706748383     1  0.95477136E+10
     -359.7316493550      383.8511194896     1  0.97738424E+10
     -359.7316431705      383.9517207251     1  0.95961207E+10
     -359.7316176664      378.0287233324     1  0.94713333E+10
     -359.7316103066      383.7454338694     1  0.97093115E+10
     -359.7315712779      379.5554120756     1  0.94778243E+10
     -359.7315065870      378.4262060462     1  0.95744253E+10
     -359.7315019870      383.8333109734     1  0.96103670E+10
     -359.7314757107      383.5203756105     1  0.96160524E+10
     -359.7314250139      384.0876370132     1  0.10173307E+11
     -359.7314070262      383.1081040998     1  0.94534126E+10
     -359.7314044077      383.6232231807     1  0.95537296E+10
     -359.7313768327      379.1961252069     1  0.95235792E+10
     -359.7312961982      378.7834506032     1  0.96255315E+10
     -359.7312830859      383.7797924338     1  0.94690596E+10
     -359.7312426164      383.9177009358     1  0.98170261E+10
     -359.7312309075      383.9270785652     1  0.97895298E+10
     -359.7312081723      384.1161140573     1  0.96416013E+10
     -359.7311266886      383.9955656093     1  0.95047349E+10
     -359.7311159313      376.9508339935     1  0.94818267E+10
     -359.7310692276      377.3667010592     1  0.99348168E+10
     -359.7310531229      383.7996375038     1  0.93765481E+10
     -359.7310413580      383.4305462789     1  0.98264565E+10
     -359.7309997725      378.4690689384     1  0.95427817E+10
     -359.7309662818      383.5238590483     1  0.91810766E+10
     -359.7308956398      383.6416348149     1  0.96673996E+10
     -359.7308680192      383.8765794700     2  0.97567700E+10
     -359.7308658573      383.9966832448     1  0.10598450E+11
     -359.7308640217      383.9784849368     1  0.94799328E+10
     -359.7308580138      383.2310054247     1  0.94392586E+10
     -359.7307271996      384.0908915878     1  0.96509961E+10
     -359.7307150766      383.3596238696     1  0.93796979E+10
     -359.7306868063      383.8491481799     1  0.96424098E+10
     -359.7305456551      383.4385694470     1  0.95221357E+10
     -359.7305197539      383.9780826637     1  0.97875140E+10
     -359.7304624124      383.8410028770     1  0.94040461E+10
     -359.7304512924      384.1819978192     1  0.93627274E+10
     -359.7304193628      377.5848658746     1  0.94223532E+10
     -359.7303425353      384.2815211268     1  0.94640711E+10
     -359.7303366590      380.6640398112     2  0.92758834E+10
     -359.7302944324      378.2687724237     1  0.95717028E+10
     -359.7301980707      383.6515906295     1  0.95099046E+10
     -359.7301021734      384.2164690208     1  0.93938055E+10
     -359.7301005377      384.0874949923     1  0.99528545E+10
     -359.7300197963      384.0158475734     1  0.10239422E+11
     -359.7300140298      383.4592044220     1  0.96253177E+10
     -359.7299734117      383.0838864803     1  0.95069083E+10
     -359.7299550435      383.4127498175     1  0.94620305E+10
     -359.7299403533      384.0830102553     1  0.99251770E+10
     -359.7299321948      383.6435111146     1  0.92817284E+10
     -359.7299204280      384.0373693393     1  0.93960351E+10
     -359.7299105316      383.3753721247     1  0.95875868E+10
     -359.7298809537      384.1848799596     1  0.93746050E+10
     -359.7298799185      383.6516454555     1  0.98204842E+10
     -359.7298738886      383.0501921583     1  0.96109825E+10
     -359.7298340281      383.5752374834     1  0.10144055E+11
     -359.7298275197      383.4471544515     1  0.94805827E+10
     -359.7298171102      383.8580800206     1  0.95559309E+10
     -359.7297717804      383.9735913230     1  0.95843276E+10
     -359.7297698465      384.1122254348     1  0.96619770E+10
     -359.7297215094      383.4526661756     1  0.93940102E+10
     -359.7297150534      383.4303378255     1  0.95420778E+10
     -359.7297113776      382.7431439443     1  0.94698239E+10
     -359.7296832556      383.8823954016     1  0.94300825E+10
     -359.7296503086      383.5883130663     1  0.94288638E+10
     -359.7296415672      384.0598206774     1  0.94847450E+10
     -359.7295865986      377.5935565272     1  0.93669321E+10
     -359.7295656493      383.1930339536     1  0.97797129E+10
     -359.7295123377      383.5473349690     1  0.98144731E+10
     -359.7294874350      384.1239307316     1  0.96957159E+10
     -359.7294116474      383.6002570110     1  0.95443608E+10
     -359.7293799484      383.9511853693     1  0.95470887E+10
     -359.7293558774      384.4730266794     1  0.95571230E+10
     -359.7293458623      383.3853956326     1  0.98843046E+10
     -359.7293231900      383.0918438256     1  0.94733470E+10
     -359.7293087615      383.4028602891     1  0.91808207E+10
     -359.7292761296      384.2010163668     1  0.92957721E+10
     -359.7292523276      384.3259844058     1  0.99640153E+10
     -359.7292419612      383.6927452657     1  0.99596540E+10
     -359.7292129309      383.4632193243     1  0.96272704E+10
     -359.7291375850      383.6581804325     1  0.95099323E+10
     -359.7291219024      382.8533213429     1  0.94699055E+10
     -359.7291204351      379.5815366327     1  0.98039087E+10
     -359.7291068781      383.7252413312     1  0.92881620E+10
     -359.7290794934      383.7338696249     1  0.92751486E+10
     -359.7290612076      383.5091166274     1  0.96480525E+10
     -359.7290214934      383.5367462707     1  0.94702466E+10
     -359.7289867892      384.1888757545     1  0.99353989E+10
     -359.7289733599      376.5543918124     1  0.94502170E+10
     -359.7289579400      383.9622366457     1  0.97120910E+10
     -359.7289568801      384.4206015134     1  0.97310442E+10
     -359.7289528786      383.6899207528     1  0.94690334E+10
     -359.7289315274      383.6084488676     1  0.93942166E+10
     -359.7289194474      383.8811035090     1  0.95102930E+10
     -359.7288872512      383.4731046277     1  0.94983185E+10
     -359.7288769554      383.4845122875     1  0.94963195E+10
     -359.7288740180      383.8092604425     1  0.94691215E+10
     -359.7288533968      384.0389370406     1  0.94511192E+10
     -359.7288012473      383.7700408702     1  0.94219711E+10
     -359.7287672313      383.3499103666     1  0.95088857E+10
     -359.7287361632      377.1742951962     1  0.96783134E+10
     -359.7287167245      383.6124011924     1  0.94301216E+10
     -359.7286939548      383.5498691051     1  0.93887558E+10
     -359.7286745179      384.1905640178     1  0.10210725E+11
     -359.7286384616      383.8724549061     1  0.94271550E+10
     -359.7285902141      383.6693934184     1  0.99842016E+10
     -359.7285441107      383.9214891623     1  0.98731507E+10
     -359.7284925531      378.6044668276     1  0.96091431E+10
     -359.7284802808      383.9113877225     1  0.97887919E+10
     -359.7284289496      383.2514286646     1  0.93890240E+10
     -359.7284179351      383.5974485774     1  0.97199737E+10
     -359.7283965656      384.2677872906     1  0.93607434E+10
     -359.7283736897      379.8808391047     1  0.94829866E+10
     -359.7283240520      383.4789692088     1  0.94661509E+10
     -359.7283013471      383.6249111594     1  0.97332070E+10
     -359.7282968777      383.8198109267     1  0.94510694E+10
     -359.7282629954      383.9437573615     1  0.95162018E+10
     -359.7282316603      383.8534868682     1  0.94244248E+10
     -359.7282015343      379.6481470501     1  0.96808842E+10
     -359.7281940459      383.0519986481     1  0.93559959E+10
     -359.7281672845      378.3978166937     1  0.95723441E+10
     -359.7281206101      383.5722109317     1  0.94283387E+10
     -359.7280994640      383.5181828443     1  0.95738474E+10
     -359.7280839510      383.5432449500     1  0.94348950E+10
     -359.7280658019      383.2254912606     1  0.94725403E+10
     -359.7280179935      383.7742836357     1  0.96588372E+10
     -359.7280121415      378.4527265834     1  0.96077245E+10
     -359.7280023503      383.5938172378     1  0.91670406E+10
     -359.7279522107      379.9629801463     1  0.93125035E+10
     -359.7279260760      383.9197577690     1  0.93689271E+10
     -359.7279127791      383.5203933093     1  0.96454519E+10
     -359.7278666443      384.0511415842     2  0.93625827E+10
     -359.7278212271      383.4633479099     1  0.94867272E+10
     -359.7278174369      383.3486328721     1  0.94934088E+10
     -359.7278142626      383.8228737339     1  0.98628340E+10
     -359.7277968565      383.3649889865     1  0.10329330E+11
     -359.7277893355      384.1116854887     1  0.97009246E+10
     -359.7277416409      384.2484296164     1  0.99325678E+10
     -359.7277203436      383.7753762181     1  0.95415855E+10
     -359.7277179489      383.9097507494     1  0.93561156E+10
     -359.7277098900      383.8826997254     1  0.95697185E+10
     -359.7276862059      384.1304049337     1  0.94389547E+10
     -359.7276060485      383.0790271292     1  0.97479565E+10
     -359.7275856562      383.8286121009     1  0.98442414E+10
     -359.7275721453      383.8258903795     1  0.94725989E+10
     -359.7275421592      383.6737107030     1  0.95355607E+10
     -359.7275198158      383.7358143408     1  0.95465895E+10
     -359.7274401096      384.1228449184     1  0.96159222E+10
     -359.7274235768      383.6696339501     1  0.95053869E+10
     -359.7274002273      380.0730147341     1  0.95306750E+10
     -359.7273634620      383.5336520737     1  0.94483928E+10
     -359.7273473872      384.5441640185     1  0.95309097E+10
     -359.7273174420      383.5557576721     1  0.93885927E+10
     -359.7272752151      383.7647727989     1  0.98444533E+10
     -359.7272711921      383.9978413215     1  0.99175162E+10
     -359.7272461557      378.8440091968     1  0.95324348E+10
     -359.7271853583      383.9289671032     1  0.98731696E+10
     -359.7271539172      384.1486770915     1  0.10357336E+11
     -359.7271466024      383.6647204152     1  0.10331764E+11
     -359.7270582575      383.8838584920     1  0.96529987E+10
     -359.7270465820      383.8346476891     1  0.10109513E+11
     -359.7270307354      383.7855765847     1  0.94847562E+10
     -359.7269848108      383.5411071036     1  0.92550380E+10
     -359.7269412681      383.6929838978     1  0.94426313E+10
     -359.7269152168      383.2401980611     1  0.10037173E+11
     -359.7268992117      383.8566297590     1  0.93252581E+10
     -359.7268189283      383.7815538296     1  0.95827518E+10
     -359.7268088600      383.7738693180     1  0.95320272E+10
     -359.7267746692      383.8118528444     1  0.93986630E+10
     -359.7266732075      384.0475805155     1  0.99616304E+10
     -359.7266395565      383.0322851930     1  0.96336943E+10
     -359.7266028801      383.5608730515     1  0.95288527E+10
     -359.7265944795      383.5036667040     1  0.94917907E+10
     -359.7265924466      384.1352092182     1  0.97015402E+10
     -359.7265799625      383.6933882075     1  0.94580865E+10
     -359.7265210547      383.9252189979     1  0.93864871E+10
     -359.7264847643      383.1767161424     1  0.94355174E+10
     -359.7264718311      383.9148158383     1  0.95804493E+10
     -359.7264626444      383.9232390253     1  0.93919132E+10
     -359.7263959829      378.3188940052     1  0.94199999E+10
     -359.7263873633      383.7658016685     1  0.98515623E+10
     -359.7263845774      383.8722637675     1  0.94812610E+10
     -359.7263627481      383.8071545640     1  0.98419638E+10
     -359.7263454170      383.8779631363     1  0.96670856E+10
     -359.7263256612      384.2111431178     1  0.98266493E+10
     -359.7263063482      382.8755747789     1  0.95039477E+10
     -359.7262914508      383.6658262248     1  0.97755879E+10
     -359.7262055966      383.8192564902     1  0.94072436E+10
     -359.7261806237      383.6225653041     1  0.94499559E+10
     -359.7261564140      383.7807819925     1  0.95297099E+10
     -359.7261507474      383.6686319805     1  0.97172416E+10
     -359.7261493619      382.8227601183     1  0.94626530E+10
     -359.7261311765      384.0527433029     1  0.96375331E+10
     -359.7260708471      381.2203246349     1  0.92521039E+10
     -359.7260387431      383.7624933388     1  0.97599670E+10
     -359.7260304553      383.7361642551     1  0.94851266E+10
     -359.7260244859      383.3072423892     1  0.94815113E+10
     -359.7259721200      383.6505478892     1  0.10225400E+11
     -359.7259538744      383.2225545576     1  0.94768995E+10
     -359.7259386980      376.9351464444     1  0.94290653E+10
     -359.7259250220      383.5869203053     1  0.94097319E+10
     -359.7259038743      384.5251333194     1  0.94985899E+10
     -359.7258826273      384.2695114184     1  0.10066394E+11
     -359.7258801391      383.9745702897     1  0.95406809E+10
     -359.7258051815      383.2838726395     1  0.99078026E+10
     -359.7258021046      383.7094846883     1  0.95135583E+10
     -359.7257630449      383.9952264693     1  0.94693539E+10
     -359.7257078011      383.6569247895     1  0.95907547E+10
     -359.7256986079      383.7392810227     1  0.94837825E+10
     -359.7256915115      383.9041777145     1  0.94687004E+10
     -359.7256843613      384.0856074870     1  0.97110287E+10
     -359.7256457972      377.8913639412     1  0.95554825E+10
     -359.7256303209      378.9891891925     1  0.94703741E+10
     -359.7256141597      383.5529507176     1  0.96383906E+10
     -359.7255613649      383.5446924689     1  0.94470975E+10
     -359.7255424628      383.9172358844     1  0.94070820E+10
     -359.7255109718      383.5344953819     1  0.92962040E+10
     -359.7254777232      384.2773122123     1  0.99304411E+10
     -359.7254063584      383.1433171051     1  0.95506860E+10
     -359.7253854228      383.6340410278     1  0.96068762E+10
     -359.7253489337      383.5356572058     1  0.98593907E+10
     -359.7253455604      382.8095427961     1  0.91832581E+10
     -359.7253437252      383.5269549692     1  0.94541015E+10
     -359.7253250575      383.2607480502     1  0.94517055E+10
     -359.7253065125      383.3520575806     1  0.95641620E+10
     -359.7253046761      383.1495435546     1  0.93855696E+10
     -359.7253032992      383.9200636648     1  0.93895062E+10
     -359.7252074697      384.1801733593     1  0.10359099E+11
     -359.7251873525      384.0210192930     1  0.94965729E+10
     -359.7251853759      383.6922072106     1  0.95790863E+10
     -359.7251664022      383.7554338250     1  0.98800385E+10
     -359.7251624584      384.0140768685     1  0.99292697E+10
     -359.7251311669      383.7251373752     1  0.95044602E+10
     -359.7251130577      383.8756878926     1  0.97712881E+10
     -359.7250510043      383.7330371296     1  0.95221915E+10
     -359.7250483331      383.8952392596     1  0.94325555E+10
     -359.7249845020      383.4937293257     1  0.96093968E+10
     -359.7249471895      383.2101379467     1  0.93944925E+10
     -359.7248973425      383.7181198845     1  0.96910424E+10
     -359.7248752319      383.8302006140     1  0.91901794E+10
     -359.7248637776      383.9546264300     1  0.96558993E+10
     -359.7248438961      383.8896567111     1  0.95489894E+10
     -359.7248310171      382.9177196558     2  0.91894554E+10
     -359.7248230182      379.7210745460     1  0.95572167E+10
     -359.7248162708      383.8382339562     1  0.94080301E+10
     -359.7248035893      383.5316300259     1  0.94612204E+10
     -359.7248012742      376.8618461781     1  0.99092217E+10
     -359.7247743757      384.3300804612     1  0.99903064E+10
     -359.7245918716      383.9781885776     1  0.98505310E+10
     -359.7245875997      383.6067716556     1  0.98076162E+10
     -359.7245606408      376.4422851775     1  0.95835056E+10
     -359.7245251489      383.5148699838     1  0.96854706E+10
     -359.7244990664      383.5146243812     1  0.94408605E+10
     -359.7244907603      383.3465738145     1  0.96244343E+10
     -359.7244883802      378.6986993478     1  0.96535110E+10
     -359.7244786242      384.0416153885     1  0.98520807E+10
     -359.7244361357      384.0026601100     1  0.96287060E+10
     -359.7244005013      378.6544101383     1  0.94611034E+10
     -359.7243913895      378.6777028647     1  0.95334526E+10
     -359.7243806168      380.0646720261     1  0.94587035E+10
     -359.7243420086      383.4559824994     1  0.96591193E+10
     -359.7242976145      383.3854308211     1  0.95678405E+10
     -359.7242432612      383.6759723080     1  0.95836676E+10
     -359.7242419837      383.7860689498     1  0.96302353E+10
     -359.7242256418      380.4398609236     1  0.94911601E+10
     -359.7242175567      383.7103997067     1  0.95866397E+10
     -359.7241254491      384.3235509837     1  0.95371160E+10
     -359.7241192181      383.7613443974     1  0.95108680E+10
     -359.7241076873      383.5522074082     1  0.94008074E+10
     -359.7240879853      383.3993795589     1  0.95100095E+10
     -359.7240861422      383.8903738393     1  0.94516527E+10
     -359.7240739705      382.8544073465     1  0.94619510E+10
     -359.7240430138      383.5820902619     1  0.98031375E+10
     -359.7240368044      383.8385969707     1  0.98620299E+10
     -359.7240208664      383.8895794911     1  0.94036564E+10
     -359.7239925219      384.4530070237     1  0.94081388E+10
     -359.7239723096      384.0561358981     1  0.96718923E+10
     -359.7239488930      383.4169219613     1  0.91826816E+10
     -359.7239141941      382.9634697288     1  0.95316878E+10
     -359.7238705448      383.6787098476     1  0.94818901E+10
     -359.7237634706      383.6480245912     1  0.94840702E+10
     -359.7237601089      383.7742156419     1  0.95609845E+10
     -359.7237455627      382.8075723626     1  0.94490282E+10
     -359.7237428101      383.5046634359     1  0.94067066E+10
     -359.7237296310      384.0746520078     1  0.98906937E+10
     -359.7236894563      378.4912613073     1  0.93838211E+10
     -359.7236829556      383.2873789988     1  0.97389811E+10
     -359.7236685096      380.2824471071     1  0.95525814E+10
     -359.7236279449      378.1273830876     1  0.96159699E+10
     -359.7235761994      380.9805271237     1  0.95567291E+10
     -359.7235751182      383.9637459344     1  0.98590989E+10
     -359.7235597731      383.7960544387     1  0.94721192E+10
     -359.7235497944      383.4740201643     1  0.97254227E+10
     -359.7235327440      383.7080064564     1  0.99544002E+10
     -359.7234946395      383.8371598867     1  0.98611848E+10
     -359.7234752480      383.2699162213     1  0.98409981E+10
     -359.7233850764      383.2552474017     1  0.96883454E+10
     -359.7233788950      383.6655082933     1  0.94103292E+10
     -359.7233186769      383.9648171587     1  0.94509088E+10
     -359.7233170373      383.8853493073     1  0.98363182E+10
     -359.7232820058      379.2169504948     1  0.96983886E+10
     -359.7232599926      383.2455321002     1  0.94192659E+10
     -359.7232558526      383.9536019048     1  0.99927507E+10
     -359.7232163505      383.4296011711     1  0.10150934E+11
     -359.7232046513      383.4902388116     1  0.96181667E+10
     -359.7231928523      383.6091808787     1  0.95264434E+10
     -359.7231844505      383.7617900045     1  0.94165436E+10
     -359.7231808439      383.1362625090     1  0.96323321E+10
     -359.7231021279      383.5237757721     1  0.99449058E+10
     -359.7230774484      383.4576781228     1  0.95138567E+10
     -359.7230524603      383.5020891018     1  0.93986298E+10
     -359.7230462562      383.7524352396     1  0.96928554E+10
     -359.7230339237      383.6590309600     1  0.93905839E+10
     -359.7230186357      383.8000671606     1  0.95149843E+10
     -359.7230051208      383.5630181973     1  0.96154092E+10
     -359.7229996737      383.6035139862     1  0.94697289E+10
     -359.7229919153      383.4749110967     1  0.94380140E+10
     -359.7229801992      379.1685089592     1  0.96549304E+10
     -359.7229675276      383.5340607306     1  0.97547482E+10
     -359.7229417857      383.8585587494     1  0.97075763E+10
     -359.7229212704      383.4905506191     1  0.98233467E+10
     -359.7228206717      383.4040742120     1  0.93055509E+10
     -359.7228131570      383.7285876707     1  0.97204810E+10
     -359.7227960242      383.7333367693     1  0.94912806E+10
     -359.7227836033      383.6991084833     1  0.99350146E+10
     -359.7227122152      383.3957934198     2  0.93053479E+10
     -359.7226977468      383.7597695546     1  0.96126985E+10
     -359.7226695297      383.3690022731     1  0.98213351E+10
     -359.7226584633      383.3797282098     1  0.95803017E+10
     -359.7226570274      383.9499270447     1  0.10289330E+11
     -359.7226313097      384.2577544032     1  0.99559719E+10
     -359.7226144889      378.6447825105     1  0.96098534E+10
     -359.7226104004      383.5205270960     1  0.97707766E+10
     -359.7226059589      383.6702894781     1  0.10258851E+11
     -359.7226045706      383.8443799222     1  0.96143287E+10
     -359.7225772984      383.4748348787     1  0.94995384E+10
     -359.7225744642      383.2291995844     1  0.98943134E+10
     -359.7225523512      384.1603648411     1  0.97023255E+10
     -359.7225199042      384.4595859781     1  0.10608019E+11
     -359.7224891569      384.2631605968     1  0.96576901E+10
     -359.7224731375      383.3257279902     1  0.95084786E+10
     -359.7224633623      384.5198395379     1  0.97366655E+10
     -359.7223881085      383.6338805534     1  0.97832371E+10
     -359.7223803018      383.6991393925     1  0.93972284E+10
     -359.7223688990      383.6919682344     1  0.93800329E+10
     -359.7223255423      383.7033159994     1  0.95842821E+10
     -359.7222574567      379.3756692910     1  0.96018476E+10
     -359.7222506802      383.8592545094     1  0.94637132E+10
     -359.7222202294      383.2852562137     1  0.94768725E+10
     -359.7222081716      384.0504329173     1  0.95483468E+10
     -359.7222061670      383.2839917636     1  0.94358232E+10
     -359.7221531157      384.0651470137     1  0.96205795E+10
     -359.7221352911      383.7454549317     1  0.96073132E+10
     -359.7221184739      384.0059918130     1  0.95256585E+10
     -359.7221139771      384.2634434956     1  0.96683815E+10
     -359.7220750585      383.8884322398     1  0.98953127E+10
     -359.7219759871      383.3673305778     1  0.95140798E+10
     -359.7219689600      383.3303791435     1  0.96566535E+10
     -359.7219363248      383.4721325386     1  0.94261241E+10
     -359.7219336925      383.8836920791     1  0.96735527E+10
     -359.7219238261      383.7102691110     1  0.96153915E+10
     -359.7219177580      383.1533889318     1  0.93803577E+10
     -359.7219110457      383.6173386627     1  0.95304818E+10
     -359.7218494224      383.7402825516     1  0.95739931E+10
     -359.7217726827      383.9947023834     1  0.93969064E+10
     -359.7217475699      384.2395195172     1  0.10529399E+11
     -359.7217234656      380.0919461160     1  0.95790703E+10
     -359.7217027130      383.4973963915     1  0.94181363E+10
     -359.7216725823      383.3889833348     1  0.96259799E+10
     -359.7216696105      383.7621070343     1  0.94228057E+10
     -359.7216602527      384.0076408632     1  0.93654068E+10
     -359.7216430995      384.4741217948     1  0.95166063E+10
     -359.7215929406      383.8737114269     1  0.10554147E+11
     -359.7214023826      384.1227704365     1  0.98381322E+10
     -359.7213980434      383.9535225883     1  0.93997996E+10
     -359.7213922408      382.8737056179     1  0.94909361E+10
     -359.7212656464      383.7948778939     1  0.94369733E+10
     -359.7212338555      384.1056781036     1  0.98272171E+10
     -359.7211391016      383.6792380022     1  0.96283681E+10
     -359.7211327394      382.9038498881     1  0.93767554E+10
     -359.7211075554      383.7944697948     1  0.96841867E+10
     -359.7210464237      383.9266209733     1  0.98096719E+10
     -359.7210359278      383.0338785006     1  0.94824210E+10
     -359.7209699934      383.8986924602     1  0.94452331E+10
     -359.7209562292      383.8433315928     1  0.98799898E+10
     -359.7209468405      383.3859071557     1  0.96336358E+10
     -359.7209032844      384.2756776111     1  0.95762739E+10
     -359.7208557360      383.8753999962     1  0.97622899E+10
     -359.7208426384      383.6372547790     1  0.96205912E+10
     -359.7208355432      383.5335251139     1  0.98279108E+10
     -359.7208256658      383.7916037961     1  0.10084216E+11
     -359.7207923934      383.1690352985     1  0.91787729E+10
     -359.7207894183      384.0926743426     1  0.98098703E+10
     -359.7207740614      383.0633736497     1  0.98328998E+10
     -359.7207492483      383.7879665854     1  0.94599967E+10
     -359.7207348793      379.1571130836     1  0.95011150E+10
     -359.7206962497      383.7363904204     1  0.94110958E+10
     -359.7206841492      384.0719768458     1  0.98535523E+10
     -359.7206549088      384.1460217636     1  0.95173755E+10
     -359.7206391163      384.0134222694     1  0.95017355E+10
     -359.7206332452      383.9244797371     1  0.94846691E+10
     -359.7206085612      383.6078036958     1  0.99335840E+10
     -359.7205956493      383.5179504713     1  0.92960080E+10
     -359.7205902057      384.1009465323     1  0.10146626E+11
     -359.7205861981      383.1831460606     1  0.95746121E+10
     -359.7205226700      384.4449809358     1  0.94349019E+10
     -359.7205183512      384.1096747917     1  0.96139820E+10
     -359.7204314683      383.8813584746     1  0.94376932E+10
     -359.7204215649      383.5217719582     1  0.92947619E+10
     -359.7204081931      383.9059479425     1  0.95725978E+10
     -359.7204025145      383.2595594649     1  0.93807138E+10
     -359.7203840834      382.8446670646     1  0.94838505E+10
     -359.7203784932      383.6824488577     1  0.93542328E+10
     -359.7203219927      382.7118842189     1  0.92243492E+10
     -359.7202980410      383.5579450083     1  0.96361296E+10
     -359.7202844711      379.1963865839     1  0.95654629E+10
     -359.7201987123      383.1714836188     1  0.94058419E+10
     -359.7201821180      382.8107993306     1  0.94689682E+10
     -359.7201685951      384.2176847910     1  0.93692368E+10
     -359.7201465443      383.2571315331     1  0.94998323E+10
     -359.7201161755      383.4902579541     1  0.97587835E+10
     -359.7201008989      383.4816328832     1  0.94305917E+10
     -359.7200708409      383.1384058723     1  0.95107084E+10
     -359.7200579393      383.5591234935     1  0.95601954E+10
     -359.7200545565      380.1609685499     1  0.10273994E+11
     -359.7200371998      384.2701941350     1  0.98183412E+10
     -359.7200347900      383.8333905722     1  0.95077269E+10
     -359.7200070249      378.5882893089     1  0.94254917E+10
     -359.7199518334      383.3051479397     1  0.95136628E+10
     -359.7198843544      384.0761261135     1  0.96912139E+10
     -359.7198777644      383.8043661034     1  0.95394398E+10
     -359.7198749872      375.7053823119     1  0.98524023E+10
     -359.7198694447      378.8111700654     1  0.96064236E+10
     -359.7198175750      379.1071271966     1  0.96002524E+10
     -359.7198165085      383.8440432796     1  0.94566415E+10
     -359.7198004508      384.1719137693     1  0.96707484E+10
     -359.7197937052      383.9100897974     1  0.95050640E+10
     -359.7197914598      383.6536394256     1  0.94309021E+10
     -359.7197453392      383.6238378415     1  0.99124853E+10
     -359.7197435587      383.4974525334     2  0.93038461E+10
     -359.7197292186      377.0309852793     1  0.93637513E+10
     -359.7197232161      383.7523335625     1  0.94295924E+10
     -359.7197206543      383.6276334661     1  0.93497780E+10
     -359.7196506109      383.4923733104     1  0.93978456E+10
     -359.7196228982      379.1975789161     1  0.95448153E+10
     -359.7196120981      383.5083409005     1  0.92594078E+10
     -359.7195999666      383.3474350884     1  0.96787162E+10
     -359.7195618542      382.5660849411     1  0.96616009E+10
     -359.7195557042      383.8782619020     1  0.93500118E+10
     -359.7194901057      383.5694360040     1  0.94840876E+10
     -359.7194705166      383.5940775155     1  0.94527764E+10
     -359.7194613831      376.2184470803     1  0.96983007E+10
     -359.7194489777      383.5542068442     1  0.96310617E+10
     -359.7193890911      384.2794167885     1  0.99254848E+10
     -359.7193846294      383.6524323005     1  0.95697689E+10
     -359.7193747166      384.4435880002     1  0.94569370E+10
     -359.7193518176      383.7029841710     1  0.94838684E+10
     -359.7192971312      383.9327782377     1  0.92236196E+10
     -359.7192781979      384.1634596033     1  0.98053657E+10
     -359.7192759485      383.5875781507     1  0.96544082E+10
     -359.7192117796      382.7601551362     1  0.95561931E+10
     -359.7191192734      383.4308401050     1  0.94373375E+10
     -359.7191181986      383.3591293123     1  0.94932702E+10
     -359.7190598312      383.0818801489     1  0.94345469E+10
     -359.7190502582      383.7384806391     1  0.10386474E+11
     -359.7190313590      383.5651460525     1  0.93338183E+10
     -359.7189678876      383.2365854989     1  0.94457532E+10
     -359.7189548728      383.4130024252     1  0.96711029E+10
     -359.7189483880      384.2164005700     1  0.96335634E+10
     -359.7189438517      382.7859260927     1  0.94313654E+10
     -359.7188869310      384.0534830384     1  0.98987960E+10
     -359.7188771745      383.9519274887     1  0.95294489E+10
     -359.7188630542      383.9946322452     1  0.98084593E+10
     -359.7188431920      378.6629108121     2  0.92927895E+10
     -359.7188383973      383.1672360081     1  0.94814629E+10
     -359.7187798163      383.7924261322     1  0.94169748E+10
     -359.7187734430      383.5251755886     1  0.94885730E+10
     -359.7187267501      383.6585255086     1  0.98727620E+10
     -359.7187139806      383.6506183888     1  0.99427434E+10
     -359.7186516859      383.5810435847     1  0.94788375E+10
     -359.7186369903      383.8934177179     1  0.10331463E+11
     -359.7185930740      383.1056316852     1  0.93488350E+10
     -359.7185739586      383.2636220645     1  0.96339022E+10
     -359.7185722067      383.5359643899     1  0.92854966E+10
     -359.7185303630      383.8452508954     1  0.93777796E+10
     -359.7185009232      378.3841706958     1  0.96732974E+10
     -359.7184944046      382.8444755588     1  0.97370562E+10
     -359.7184900112      383.9310637905     1  0.94706301E+10
     -359.7184813984      383.8818554925     1  0.94923219E+10
     -359.7184781782      384.2352994369     1  0.10110706E+11
     -359.7184030264      383.7575141536     1  0.95362688E+10
     -359.7183976646      383.4021940153     1  0.95723235E+10
     -359.7183920981      383.1556790088     1  0.94100823E+10
     -359.7183437170      379.1922011385     1  0.95868717E+10
     -359.7183239500      381.2953402433     1  0.99730729E+10
     -359.7183107944      383.8991578324     1  0.95345932E+10
     -359.7183038240      383.8794122755     1  0.10367354E+11
     -359.7182722805      383.4614726115     1  0.94255505E+10
     -359.7182398639      383.6319706598     1  0.98645215E+10
     -359.7181635591      382.9369082694     1  0.94561500E+10
     -359.7181068931      383.4397753640     1  0.96293071E+10
     -359.7180948514      384.1137602231     1  0.96420574E+10
     -359.7180832867      383.2421468009     1  0.95363105E+10
     -359.7180799822      382.6167932387     1  0.95375984E+10
     -359.7180400065      384.0565395063     1  0.98538782E+10
     -359.7180263369      379.0236680713     1  0.96133159E+10
     -359.7180169436      384.2614305622     1  0.99816275E+10
     -359.7179790412      383.4818612092     1  0.94207296E+10
     -359.7179779947      383.1732027397     1  0.94284670E+10
     -359.7179659294      383.7574971167     1  0.10410555E+11
     -359.7179509067      383.2099834014     1  0.95063964E+10
     -359.7179427966      383.7150518188     1  0.98719397E+10
     -359.7179001161      383.8086001240     1  0.95032003E+10
     -359.7178959608      383.5135404656     1  0.94907176E+10
     -359.7178882047      383.8851204541     1  0.93726547E+10
     -359.7178860260      383.0981283258     1  0.94392735E+10
     -359.7178586721      382.9971562470     1  0.95212802E+10
     -359.7178126658      383.5278021743     1  0.95604567E+10
     -359.7177645213      383.6727823836     1  0.94459922E+10
     -359.7177605756      383.8567435528     1  0.95397717E+10
     -359.7177397487      383.0774434199     1  0.94146992E+10
     -359.7177184913      383.6834122322     1  0.94106939E+10
     -359.7176979383      383.8509738810     1  0.94602348E+10
     -359.7176690649      383.7335484011     1  0.97762844E+10
     -359.7176337543      379.0256643300     1  0.97383679E+10
     -359.7175913754      383.2905929856     1  0.96496910E+10
     -359.7175323767      383.9165751256     1  0.10330488E+11
     -359.7175180290      383.1008378284     1  0.94294922E+10
     -359.7174739166      383.3937311012     1  0.96023081E+10
     -359.7174052514      383.4549953109     1  0.95721769E+10
     -359.7173542619      374.7635396389     1  0.97920759E+10
     -359.7173505129      383.7412553427     1  0.10444804E+11
     -359.7172788356      383.1306840763     1  0.95347718E+10
     -359.7172727256      382.6612628580     1  0.97034685E+10
     -359.7172132261      383.0524452068     1  0.94689448E+10
     -359.7172065612      383.1641824896     1  0.91585997E+10
     -359.7171973687      381.2536701959     1  0.99682277E+10
     -359.7171797733      383.5102003111     1  0.95353262E+10
     -359.7171769290      383.7067087283     1  0.93782355E+10
     -359.7171242422      383.5144258779     1  0.98414489E+10
     -359.7170639431      384.2030983497     1  0.98398174E+10
     -359.7170537542      383.2777346562     1  0.93657652E+10
     -359.7170447543      378.7277386869     1  0.95688212E+10
     -359.7169816762      383.4153425765     1  0.94623241E+10
     -359.7169086121      383.8943115535     1  0.93989172E+10
     -359.7168781537      383.1877525718     1  0.94991690E+10
     -359.7167707347      383.8909894660     1  0.97372417E+10
     -359.7167549386      383.9652660421     1  0.97978092E+10
     -359.7167466452      383.7042018769     1  0.98755152E+10
     -359.7167121827      383.6586252341     1  0.96743894E+10
     -359.7166836608      383.1769270033     1  0.95194520E+10
[truncated: 476,029 more chars]
