# Supplementary material for: Structure, thermodynamics, and rearrangement mechanisms in gold clusters—insights from the energy landscapes framework
Source: Nanoscale. 2017 Dec 15;10(4):2004–16. doi: 10.1039/c7nr07123j (PMC5901115; doi:10.1039/c7nr07123j)
Supplement: Supplementary file 1 [file NR-010-C7NR07123J-s001.zip › minima/120_Au/gmin.xyz]

         120
     -434.0883543549      462.7101102274     2  0.23273165E+11
L1        -6.2138894247         4.7354380261         0.6484375769   -0.40014    0.20660   -3.42284
L1         2.3754495964        -2.7203473583         1.8431060529    0.98494    0.06719   -3.80062
L1         0.1934119020        -2.3945876749         3.6431029281    1.68467    0.24417   -3.75542
L1        -0.9636071022        -0.9723846605         5.7586951883   -0.52766    0.44142   -3.57289
L1         1.8614482095        -1.1323175385         5.5035905066   -0.52766    0.37531   -3.57289
L1        -1.3469553847         1.0760569838         0.4325300136    0.45789    0.08975   -3.83065
L1         2.2114901361        -1.6837790127        -0.8488226858    0.70181    0.26415   -3.82562
L1        -4.5093497839        -3.4598536459         3.4413960948   -0.59160    0.29384   -3.49375
L1        -4.9088472252         2.4092772568         1.1784634102    1.65103    0.45628   -3.72919
L1        -2.2975110182        -2.4558003220         2.2650780043    0.98494    0.06138   -3.80062
L1         1.6482130971         5.6475023799        -1.1922152703   -0.46408    0.25028   -3.63994
L1         4.6352554659        -3.9775507736         2.6156311650   -0.59160    0.24906   -3.49375
L1        -3.9865178109         5.8580085097        -0.5742367467   -0.56629    0.30263   -3.49444
L1         7.5139241125         0.5396222848         1.1139444945   -0.38022    0.29534   -3.42556
L1         6.0472486159        -0.7809823935        -0.7746129712   -0.23373    0.27116   -3.63723
L1         5.2787462784         1.8325342011         0.2585158541    1.65103    0.52986   -3.72919
L1         2.0513609107        -4.4706752576        -0.3524615648    1.41135    0.22403   -3.75014
L1        -3.6267609248         3.9031977319         4.6368225686   -0.56611    0.38670   -3.49445
L1         1.7984461112         0.2802168180        -6.1272516487   -0.56037    0.43313   -3.49427
L1        -2.8996172843        -5.9340752258        -2.0914269519   -0.61347    0.42530   -3.50611
L1         4.0583975030        -1.4602901401         3.7653453550   -0.54771    0.22407   -3.64375
L1         6.7202451355         4.0032069874        -0.5195247552   -0.40014    0.12332   -3.42284
L1        -1.5413378304         2.0829630594        -2.3052303982    0.95081    0.06065   -3.80327
L1         6.1337118445        -1.7127544733         1.9157431337   -0.54559    0.29006   -3.49607
L1        -2.8208385075         0.5417250638        -5.7101266992   -0.56037    0.37139   -3.49427
L1        -1.7033518509         3.0278342455        -4.8786896463   -0.57076    0.34741   -3.49445
L1         4.5933215617        -3.0656890362        -0.0039736949   -0.19103    0.12287   -3.69782
L1        -2.6563030479        -6.8632472865         0.5569857540   -0.43870    0.45593   -3.42025
L1         1.8663410954        -3.4665854693        -3.0265500011    1.40635    0.17222   -3.75071
L1        -2.7529718374        -3.2050755984        -2.6094224878    1.40635    0.04695   -3.75071
L1         4.1394040651        -4.8120100353        -2.1560193699   -0.62590    0.46074   -3.50580
L1        -0.4765812283        -2.1495515295        -3.9300901094    0.99023    0.11992   -3.80019
L1        -4.0213569335         2.0208347034        -3.6908504114   -0.51618    0.13434   -3.64260
L1         0.0791004103        -5.1412030399         4.0991425896   -0.52861    0.24353   -3.57106
L1         1.6909435489        -2.4726786841        -5.7661743596   -0.42967    0.28216   -3.63677
L1         5.5342240451         0.8232611834         3.0122776603   -0.38907    0.20361   -3.63814
L1        -5.0954558690        -3.2543965805        -3.9516547173   -0.44402    0.37741   -3.41915
L1         0.0085879992        -1.3626004196         0.9493600060    0.81111    0.17905   -3.82703
L1         0.3472669528         2.3085639995         2.3983607547    0.71474    0.44101   -3.81983
L1        -2.8507463175         4.4799298555        -2.7785852165   -0.56927    0.12259   -3.57114
L1        -0.0325881103         4.3681464435        -3.0994075611   -0.53837    0.27321   -3.64476
L1        -5.0157717849        -1.5305612854        -1.8192016612   -0.19450    0.14009   -3.69783
L1        -5.0491191839        -0.5161067021        -4.4000241988   -0.57350    0.39948   -3.49658
L1        -3.8835997253         4.9996545664         2.0804145934    0.13011    0.13506   -3.68022
L1         2.9998181027         3.2009589710        -0.6593814799    0.99768    0.16022   -3.79815
L1         5.7687101960         0.2832182976        -3.3988465632   -0.54587    0.16893   -3.49561
L1         3.4107553487         5.7719273024         3.3605791735   -0.41764    0.09302   -3.42064
L1        -4.7305584417        -5.2314013522         1.3206670063   -0.44367    0.33481   -3.41951
L1         0.3676393400        -3.3512134579         6.1722531001   -0.27735    0.32975   -3.40471
L1        -0.3679198232         0.6586369660        -4.4873012216    1.06109    0.04913   -3.72514
L1         6.8990372832         3.0231103508         2.0894700049   -0.39989    0.16349   -3.42302
L1         2.7920699774         4.1604770912        -3.2881358626   -0.56927    0.13276   -3.57114
L1        -2.2978762484         1.4737857257         5.2388540857   -0.58412    0.45658   -3.56947
L1        -3.4583272019        -1.0347510652         4.4441114102   -0.54771    0.25036   -3.64375
L1        -5.1615099349         3.4709732031        -1.5523317937   -0.38802    0.13324   -3.63816
L1        -3.6592683058        -0.0373310223         1.7530650950    0.79932    0.25899   -3.80653
L1         7.3360435837         1.5185768080        -1.4926125742   -0.38073    0.22761   -3.42550
L1        -2.5014829766         2.4846851831         2.6286340793    1.01099    0.11958   -3.79762
L1        -5.8455766626        -1.0345794245         2.9974821456   -0.54559    0.34258   -3.49607
L1         5.1569467330         2.8868217075        -2.4840963746   -0.38802    0.16892   -3.63816
L1         4.4068902410        -2.0639997748        -2.6700752995   -0.19450    0.12821   -3.69783
L1        -1.1704865144         0.0418887746         3.1624188921    0.90330    0.24917   -3.80780
L1         3.1928627445         2.1623151887         2.1144302675    1.01099    0.12600   -3.79762
L1         3.2310516282         6.7514706891         0.7524119394   -0.41798    0.39295   -3.42053
L1        -2.6585601987        -0.4270040066        -3.1331918861    1.03014    0.01159   -3.79646
L1         1.8294079250         4.5639528244         1.5214029015    1.39486    0.34560   -3.75511
L1        -7.2677839244         2.3453329963        -0.1738756893   -0.38073    0.34672   -3.42550
L1         3.4981760874         1.5951367283        -4.3698700195   -0.51618    0.19348   -3.64260
L1        -4.8340632447        -2.5319831311         0.8473264267   -0.19103    0.14319   -3.69782
L1        -0.2900244497        -3.1602380588        -1.2305110556    0.83057    0.33813   -3.82447
L1        -0.1050768020        -4.1882058680         1.4620824166    0.94784    0.10304   -3.80422
L1        -6.2143619626         0.9616074877        -2.3167659245   -0.54587    0.35148   -3.49561
L1         1.5659987790        -5.1500947054        -5.1160267307   -0.43898    0.23758   -3.41979
L1        -4.7798293862         1.4071634497         3.9436446572   -0.38907    0.20063   -3.63814
L1         1.7966730380        -6.1999429766        -2.5155055833   -0.61347    0.42895   -3.50611
L1        -3.0209742170        -4.8904156863        -4.7018195436   -0.43898    0.17859   -3.41979
L1        -2.2682646080         7.0627996080         1.2490044238   -0.41798    0.40610   -3.42053
L1        -0.1760782431        -0.3586892837        -1.7250352612    0.81713    0.08408   -3.82579
L1         4.4502456664         5.3803839752        -1.3360829883   -0.56629    0.21261   -3.49444
L1         1.7136061801        -0.1213863444         2.9019830937    0.90330    0.22030   -3.80780
L1         2.2507569358        -5.5211173011         2.3603021748   -0.45377    0.18891   -3.63857
L1        -3.8495138804         0.9969363064        -1.0036868237    0.79364    0.09669   -3.80696
L1         3.9109972592        -3.7642724857        -4.7649443812   -0.44402    0.30104   -3.41915
L1         0.4839413899         6.9417570900         1.0072181345   -0.53306    0.45184   -3.51169
L1        -6.1371663317        -0.0911946922         0.3256490989   -0.23373    0.27047   -3.63723
L1        -2.0767283739        -3.4360343650         4.8889477303   -0.53393    0.21637   -3.57285
L1         2.0257884678         3.5933994518         4.2789727112   -0.46193    0.27031   -3.64006
L1         0.5308203802         1.3065382637         5.0592505245   -0.56636    0.37146   -3.64597
L1        -0.7600746312        -3.9082991773        -5.9669129477   -0.54730    0.45874   -3.49576
L1         1.1328611741         2.8672697382        -5.1348018628   -0.57076    0.32776   -3.49445
L1        -2.0878457892         6.0832157558         3.8571070878   -0.41764    0.10345   -3.42064
L1         2.5184389472        -3.6961773614         4.4740005641   -0.53393    0.11756   -3.57285
L1        -1.1918322802         5.8082838610        -0.9357569925   -0.46408    0.26494   -3.63994
L1        -0.4109799051        -6.0100681761        -0.7833388853   -0.17202    0.11506   -3.69353
L1         1.9915322965        -0.6902563867        -3.5530988230    1.03014    0.04187   -3.79646
L1        -0.5925367306        -5.0186854712        -3.4154460161   -0.17519    0.10444   -3.69365
L1         4.8102783997         3.4255575428         3.8749514025   -0.56611    0.27382   -3.49445
L1        -2.5018938426        -1.4169435375        -0.4232004881    0.70181    0.30975   -3.82562
L1        -2.9594667349        -2.2094083404        -5.3462387252   -0.42967    0.21339   -3.63677
L1        -4.9701453867        -4.2962975578        -1.3334200223   -0.62590    0.51376   -3.50580
L1        -2.5687260421        -4.2091215376         0.0647358512    1.41135    0.14396   -3.75014
L1         1.9277361356        -7.1227602691         0.1430434696   -0.43870    0.48334   -3.42025
L1        -0.6534428475        -1.1718518493        -6.5016234175   -0.56884    0.56155   -3.49111
L1         3.8859404089        -0.4644826190         1.0717269284    0.79932    0.27160   -3.80653
L1         1.3282560483         1.9205087752        -2.5643569363    0.95081    0.02367   -3.80327
L1        -0.8138818244         3.7541597191         4.5353971258   -0.46193    0.27240   -3.64006
L1        -0.2192838158        -6.8528174084         1.8678683824   -0.56445    0.56662   -3.49278
L1         3.3467716385         1.1542292261         4.7291380149   -0.58412    0.39622   -3.56947
L1        -2.6918237400         3.5231758783        -0.1454218355    0.99768    0.16717   -3.79815
L1         3.6954199216         0.5698003004        -1.6850001589    0.79364    0.15449   -3.80696
L1         0.1518630292         3.3708029148        -0.4315120020    0.71039    0.21069   -3.82028
L1        -6.0324936908         3.7551940186         3.2571972424   -0.39989    0.06417   -3.42302
L1         0.6647162141         5.9580990277         3.6258219671   -0.53249    0.28118   -3.51170
L1         1.5144043925         0.9140688383         0.1741470233    0.45789    0.07371   -3.83065
L1         4.0921942127        -1.0336173590        -5.2254918377   -0.57350    0.36749   -3.49658
L1        -1.0056841600         4.7244538997         1.7774138990    1.39486    0.34096   -3.75511
L1         4.7275935874         4.5121551361         1.3028171921    0.13011    0.11134   -3.68022
L1        -7.0858045008         1.3661464517         2.4323112664   -0.38022    0.28396   -3.42556
L1        -2.3968163997        -5.2580074900         2.7799816415   -0.45377    0.14234   -3.63857
L1         4.2744599486        -5.7411961377         0.5075068780   -0.44367    0.35599   -3.41951
