# Supplementary material for: Structure, thermodynamics, and rearrangement mechanisms in gold clusters—insights from the energy landscapes framework
Source: Nanoscale. 2017 Dec 15;10(4):2004–16. doi: 10.1039/c7nr07123j (PMC5901115; doi:10.1039/c7nr07123j)
Supplement: Supplementary file 1 [file NR-010-C7NR07123J-s001.zip › minima/120_Au/min.data.amb]

     -433.9501096359      461.0629828469     1  0.23891330E+11
     -433.9477201226      461.0624349437     1  0.23972328E+11
     -433.9399339014      461.3679348623     1  0.23706853E+11
     -433.9376721876      461.8991375152     1  0.24170703E+11
     -433.9317822738      461.8100296388     1  0.23847788E+11
     -433.9237832128      461.7884356965     1  0.23874344E+11
     -433.9228104965      461.8469101413     1  0.23794485E+11
     -433.9149976588      461.8278845229     1  0.23820437E+11
     -433.9138740784      462.5366870265     2  0.24415432E+11
     -433.9114252060      461.7137627207     1  0.23684931E+11
     -433.9104452888      461.7187454443     1  0.23688467E+11
     -433.9068224081      461.2753563564     1  0.23703581E+11
     -433.9065011487      461.2587904113     1  0.23690846E+11
     -433.9060676901      461.3282507975     1  0.23553819E+11
     -433.9060054163      461.3082316094     1  0.23540789E+11
     -433.9058948029      462.5160818604     2  0.24440702E+11
     -433.9042340411      461.3184360383     1  0.23589913E+11
     -433.9041384510      461.2986519336     1  0.23577042E+11
     -433.9007836803      461.1519310599     1  0.23674762E+11
     -433.8993411396      461.8781958871     1  0.24088964E+11
     -433.8992357146      461.8584139203     1  0.24075054E+11
     -433.8992171035      461.2755262075     1  0.23507359E+11
     -433.8985731757      461.8420374095     1  0.24120392E+11
     -433.8985720805      461.8615248468     1  0.24134090E+11
     -433.8975133335      461.3458261080     1  0.23525916E+11
     -433.8917826623      461.9016983366     1  0.24025135E+11
     -433.8917644098      461.8795339473     1  0.24011012E+11
     -433.8809470421      454.4004263173     1  0.23468323E+11
     -433.8792858294      453.7056855284     1  0.23476424E+11
     -433.8575895040      456.6073033069     1  0.23475166E+11
     -433.8562525649      461.7124357345     2  0.23760909E+11
     -433.8546830754      456.6151727956     1  0.23534942E+11
     -433.8525256696      461.5748073379     1  0.23717476E+11
     -433.8524953730      461.5638292535     1  0.23711986E+11
     -433.8519330018      461.6094163258     1  0.23554024E+11
     -433.8515058035      461.5908379554     1  0.23596741E+11
     -433.8496538558      461.5013459248     1  0.23591095E+11
     -433.8496316460      461.4896525455     1  0.23585602E+11
     -433.8488630870      461.5383979055     1  0.23728589E+11
     -433.8484374298      461.5301314859     1  0.23782897E+11
     -433.8484024122      456.1487670399     2  0.25228475E+11
     -433.8483817105      461.7792134298     1  0.23568398E+11
     -433.8483800310      461.6085160677     1  0.23574070E+11
     -433.8483730668      461.5341964132     1  0.23771433E+11
     -433.8482794688      461.5910436106     1  0.23616558E+11
     -433.8475543170      461.5636852838     1  0.23734166E+11
     -433.8472966726      461.5339014322     1  0.23733964E+11
     -433.8472192744      461.5241875225     1  0.23728553E+11
     -433.8468143794      456.8645727012     1  0.23965726E+11
     -433.8458867563      461.1369390879     1  0.23741486E+11
     -433.8458721306      461.3297841626     1  0.23613188E+11
     -433.8457575922      461.6141044535     1  0.23515643E+11
     -433.8456225100      461.6292861158     1  0.23520837E+11
     -433.8456208090      461.3409096609     1  0.23619102E+11
     -433.8455011187      461.6288830176     1  0.23521939E+11
     -433.8454582077      461.6170515093     1  0.23516117E+11
     -433.8453769736      461.6094171495     1  0.23513582E+11
     -433.8450889895      461.6125203145     1  0.23514090E+11
     -433.8450745593      461.6064078291     1  0.23507900E+11
     -433.8449592905      461.6059574660     1  0.23509053E+11
     -433.8449057994      461.5239182691     1  0.23741201E+11
     -433.8447634934      461.5178158518     1  0.23795226E+11
     -433.8447543637      461.5188504982     1  0.23783862E+11
     -433.8447003869      456.8672211339     1  0.24049813E+11
     -433.8435767078      461.5512065135     1  0.23746853E+11
     -433.8390793154      461.5742397612     1  0.23543440E+11
     -433.8383540991      461.6214377216     1  0.23589894E+11
     -433.8375909484      461.4117743318     1  0.23424219E+11
     -433.8373304677      461.4245529972     1  0.23430380E+11
     -433.8370982078      461.4011625472     1  0.23417079E+11
     -433.8370393247      461.1359624582     1  0.23600257E+11
     -433.8369054472      461.4081334032     1  0.23422630E+11
     -433.8363813740      461.4302707890     1  0.23429475E+11
     -433.8362133052      461.4484466157     1  0.23434557E+11
     -433.8360135480      461.4228566462     1  0.23421167E+11
     -433.8358989070      461.6148066316     1  0.23578733E+11
     -433.8356151448      461.5742659693     1  0.23554655E+11
     -433.8355838380      461.4317764768     1  0.23427817E+11
     -433.8355339641      461.5759816079     1  0.23563407E+11
     -433.8346383299      461.1507347573     1  0.23658542E+11
     -433.8342746138      461.7175210694     2  0.23620176E+11
     -433.8340448684      461.5995396901     1  0.23594532E+11
     -433.8325623644      461.6180194746     1  0.23598513E+11
     -433.8311581804      461.5485510583     1  0.23559515E+11
     -433.8269114113      461.5379948294     1  0.23630979E+11
     -433.8268575218      461.5384496163     1  0.23631174E+11
     -433.8266298269      461.5535947953     1  0.23589096E+11
     -433.8264949923      461.5520136286     1  0.23589712E+11
     -433.8249532081      461.3735000263     1  0.23487209E+11
     -433.8247399144      461.3837782275     1  0.23493070E+11
     -433.8232072969      461.5253843921     1  0.23643322E+11
     -433.8231678216      461.5252546798     1  0.23643554E+11
     -433.8227182107      461.5383722495     1  0.23601776E+11
     -433.8225933285      461.5363729338     1  0.23602417E+11
     -433.8178934675      461.3183457147     1  0.23495849E+11
     -433.8177005145      461.3280295282     1  0.23501667E+11
     -433.8153248202      460.9562846934     1  0.23205504E+11
     -433.8142754805      461.2425469920     1  0.23667906E+11
     -433.8139355792      461.2360564153     1  0.23661328E+11
     -433.8104594356      460.9434204512     1  0.23216495E+11
     -433.8102501051      456.6892003887     1  0.23809709E+11
     -433.8077430071      453.4519492526     1  0.24509227E+11
     -433.8062667352      461.3200858339     1  0.23476398E+11
     -433.8060625006      461.3089337230     1  0.23469842E+11
     -433.8059207259      461.3026565562     1  0.23468854E+11
     -433.8052830003      461.3068816092     1  0.23484331E+11
     -433.8051883084      461.3230966627     1  0.23489789E+11
     -433.8051384440      461.3016821945     1  0.23483133E+11
     -433.8043351572      461.3031184642     1  0.23475813E+11
     -433.8020111725      460.9167393447     4  0.23154997E+11
     -433.8017102405      448.5802982463     2  0.23258502E+11
     -433.8011324006      460.7291362993     1  0.23109937E+11
     -433.8011290886      460.7419268651     1  0.23115385E+11
     -433.8009119990      460.4945677632     1  0.24101894E+11
     -433.8005245008      460.4904698495     1  0.24154826E+11
     -433.8003827578      460.4827879244     1  0.24094371E+11
     -433.8000154445      460.4794932234     1  0.24146882E+11
     -433.7983270313      460.5216875793     1  0.24262112E+11
     -433.7980391102      461.1752227928     1  0.24599354E+11
     -433.7975514409      460.7154952447     1  0.23125133E+11
     -433.7956025856      461.1804172612     1  0.24721667E+11
     -433.7954860411      460.6497597929     1  0.23921357E+11
     -433.7951229373      461.0276689997     1  0.24698254E+11
     -433.7948082709      460.6200481157     1  0.23966056E+11
     -433.7948049652      461.0441552441     1  0.24682650E+11
     -433.7940909756      460.4762305244     1  0.24205581E+11
     -433.7940828155      461.3799823966     2  0.23395831E+11
     -433.7938243671      460.7029591141     1  0.23137686E+11
     -433.7936096460      460.5264364836     1  0.23967280E+11
     -433.7935913856      460.5020128368     1  0.23961481E+11
     -433.7935834035      460.5036126978     1  0.23961239E+11
     -433.7933807886      461.2011225308     1  0.24413081E+11
     -433.7929010990      461.1877892496     1  0.24405673E+11
     -433.7925916606      461.2052328017     1  0.24474404E+11
     -433.7924723387      461.1501158143     1  0.23968513E+11
     -433.7924055842      460.5067818789     1  0.23952062E+11
     -433.7920401089      460.6282385052     1  0.23107213E+11
     -433.7918100893      460.6116247759     1  0.23118096E+11
     -433.7916411984      461.2316686665     1  0.24417383E+11
     -433.7912199053      461.3088331374     1  0.23542519E+11
     -433.7911321576      461.2192759023     1  0.24410092E+11
     -433.7908259998      461.3042522507     1  0.23535995E+11
     -433.7905546737      461.2919286956     1  0.23532974E+11
     -433.7901616641      461.2862804092     1  0.23526430E+11
     -433.7881920894      460.5734910605     1  0.24121835E+11
     -433.7851191478      461.3892329418     1  0.23443983E+11
     -433.7848250611      460.3817762071     1  0.25071898E+11
     -433.7833676780      460.4875268412     1  0.24042856E+11
     -433.7830449332      461.5037251859     1  0.23523000E+11
     -433.7816234728      461.2674564923     1  0.24066915E+11
     -433.7801958616      461.2222155013     1  0.23934142E+11
     -433.7798891835      461.2570114437     1  0.23871736E+11
     -433.7795304441      461.2622859685     1  0.23888108E+11
     -433.7794147266      460.4686919103     1  0.24025223E+11
     -433.7786589998      460.4262597998     1  0.24126363E+11
     -433.7784490392      461.2715184257     1  0.23934821E+11
     -433.7771896179      460.6504559219     1  0.23812063E+11
     -433.7770543081      460.6009256646     1  0.23999706E+11
     -433.7767823616      460.4673752441     1  0.24017041E+11
     -433.7764421403      460.5925734859     1  0.23992803E+11
     -433.7762217709      460.4725471584     1  0.24005209E+11
     -433.7760433606      461.3245231420     1  0.23834349E+11
     -433.7751999406      461.2146950373     1  0.23946255E+11
     -433.7748782553      461.5879211082     1  0.23903402E+11
     -433.7736567465      460.0932699729     1  0.24010562E+11
     -433.7736484306      452.1115434118     1  0.24185467E+11
     -433.7726933807      461.2457545879     1  0.23792301E+11
     -433.7722607583      461.1941224967     1  0.24009521E+11
     -433.7720646269      461.2560649092     1  0.23792221E+11
     -433.7720486896      461.2517302581     1  0.23808487E+11
     -433.7720308650      460.3735275368     1  0.24083738E+11
     -433.7716609602      460.6219575050     1  0.23832528E+11
     -433.7714493233      461.2609829154     1  0.23808523E+11
     -433.7713427557      461.3859060284     1  0.23992988E+11
     -433.7712971270      460.6067849990     1  0.23825109E+11
     -433.7712775557      461.2153081953     1  0.24324612E+11
     -433.7705999518      460.5235231275     1  0.23908867E+11
     -433.7705463843      460.6018803279     1  0.23818212E+11
     -433.7702638439      461.2144980100     1  0.24392496E+11
     -433.7699273807      451.1571818501     1  0.23362194E+11
     -433.7692763001      461.7077010475     1  0.24013530E+11
     -433.7683896727      461.3912389735     1  0.24045916E+11
     -433.7680682504      461.1551693671     1  0.24054081E+11
     -433.7672505146      460.5562808274     1  0.23550943E+11
     -433.7670484235      460.5335773568     1  0.23523953E+11
     -433.7664663019      461.0414077742     1  0.23939744E+11
     -433.7664303039      461.0811601309     1  0.23714291E+11
     -433.7662940299      461.3829138728     1  0.24004424E+11
     -433.7659971843      461.0272921793     1  0.23932160E+11
     -433.7654778405      461.0667830506     1  0.23818787E+11
     -433.7654141790      461.0074402972     1  0.24062443E+11
     -433.7653239837      461.1044287318     1  0.23711044E+11
     -433.7648789652      460.5253250336     1  0.23630999E+11
     -433.7647466464      461.1099365072     1  0.23727883E+11
     -433.7647339597      461.0688078911     1  0.23931966E+11
     -433.7639852495      461.2923608974     1  0.24145876E+11
     -433.7637351298      455.9561196749     2  0.25115670E+11
     -433.7632131218      461.5484168525     1  0.24177102E+11
     -433.7627563024      461.2097727555     1  0.24040092E+11
     -433.7617584789      461.3134073163     1  0.24117498E+11
     -433.7616170043      461.2873819488     1  0.23969799E+11
     -433.7610930825      460.6696260364     1  0.23723413E+11
     -433.7607598910      460.4833791325     1  0.23946818E+11
     -433.7605651862      460.4686802472     1  0.23939087E+11
     -433.7602977433      461.2444866638     1  0.23930188E+11
     -433.7602696261      461.1214125070     1  0.23892581E+11
     -433.7599142108      461.2611930263     1  0.23888726E+11
     -433.7598333104      460.6529190333     1  0.23772415E+11
     -433.7596044258      449.8183654240     2  0.23847728E+11
     -433.7594361510      460.6602054824     1  0.23778216E+11
     -433.7589320882      460.6267629375     1  0.23801001E+11
     -433.7580057706      461.2485331613     1  0.23838188E+11
     -433.7576959825      460.6430293399     1  0.23791305E+11
     -433.7574414254      461.2763854980     1  0.23987194E+11
     -433.7572189632      461.1041129084     1  0.23713023E+11
     -433.7570119110      460.1186033857     1  0.23967024E+11
     -433.7565426633      461.4319049726     1  0.23862311E+11
     -433.7561475533      451.9852934287     1  0.24299487E+11
     -433.7549454963      461.3351250919     1  0.23888703E+11
     -433.7547886659      460.5912560088     1  0.23736356E+11
     -433.7543869123      460.6508956360     1  0.23802803E+11
     -433.7542955037      460.6327923467     1  0.23370419E+11
     -433.7541323990      460.5897236234     1  0.23748473E+11
     -433.7522930166      461.1807080248     1  0.23878472E+11
     -433.7521885910      459.8745948983     1  0.23656364E+11
     -433.7517773628      459.8806783361     1  0.23643107E+11
     -433.7515062206      460.2498392107     1  0.23015535E+11
     -433.7513735677      460.2699903459     1  0.23021420E+11
     -433.7506192816      460.6183917722     1  0.23311449E+11
     -433.7504979871      461.0587422262     1  0.23805475E+11
     -433.7504853359      460.5997105912     1  0.23286118E+11
     -433.7498289983      461.2127583928     1  0.23906503E+11
     -433.7492022431      460.5858872007     1  0.23829520E+11
     -433.7488319457      460.5854370467     1  0.23745711E+11
     -433.7486255703      461.3282941369     1  0.23690824E+11
     -433.7483778646      456.1608981873     2  0.24999345E+11
     -433.7482090505      459.8895231927     1  0.23760460E+11
     -433.7476657948      460.0581313040     1  0.23447528E+11
     -433.7476206878      459.8838909096     1  0.23746533E+11
     -433.7474680463      460.7521877928     1  0.23591298E+11
     -433.7472591736      460.0655336004     1  0.23434621E+11
     -433.7472447352      460.6589005666     1  0.23814680E+11
     -433.7471334997      460.6643603699     1  0.23845761E+11
     -433.7471058360      461.2348643539     1  0.23607687E+11
     -433.7470331670      461.1716403190     1  0.23768711E+11
     -433.7470115800      461.1606171819     1  0.23766289E+11
     -433.7469846464      461.1640147139     1  0.23624432E+11
     -433.7469390788      461.1575278248     1  0.23762301E+11
     -433.7464958780      452.8986381176     1  0.23808653E+11
     -433.7464107215      461.4235814192     1  0.23855683E+11
     -433.7459899720      460.2172989050     1  0.23678729E+11
     -433.7452825106      461.0586736838     1  0.23908081E+11
     -433.7443803587      460.1327534812     1  0.23966340E+11
     -433.7441834298      460.6084415812     1  0.23858246E+11
     -433.7441220454      461.1997394832     1  0.23607986E+11
     -433.7434242844      456.9267733836     1  0.24920711E+11
     -433.7433248852      461.1512191541     1  0.23780438E+11
     -433.7432084704      461.2476823190     1  0.23791376E+11
     -433.7431480911      453.2954300695     1  0.23658591E+11
     -433.7431324467      461.3085094514     1  0.23845552E+11
     -433.7431115772      460.8685729694     1  0.23812559E+11
     -433.7430821878      461.3088906204     1  0.23845094E+11
     -433.7428492185      445.8033870002     1  0.24376802E+11
     -433.7428148446      461.3671083808     1  0.24019438E+11
     -433.7427903677      460.8896621357     1  0.23773842E+11
     -433.7427548762      456.0651034672     2  0.25027461E+11
     -433.7426839178      460.8998494467     1  0.23779974E+11
     -433.7426264644      460.5787561979     1  0.23943233E+11
     -433.7426053051      460.8745556611     1  0.23814951E+11
     -433.7425342859      461.2571388978     1  0.23798226E+11
     -433.7424864549      460.8835611746     1  0.23820912E+11
     -433.7424723625      461.2692850009     1  0.23703656E+11
     -433.7422139351      460.5905914224     1  0.23841074E+11
     -433.7417735907      460.8635926895     1  0.23803738E+11
     -433.7415403049      460.7700720961     1  0.23935613E+11
     -433.7414867213      460.5819116144     1  0.23873067E+11
     -433.7413380609      461.4059645221     1  0.24015476E+11
     -433.7412557227      460.5660476755     1  0.23860021E+11
     -433.7412534318      461.2496474328     1  0.23936670E+11
     -433.7410798757      461.2000570972     1  0.23430612E+11
     -433.7409079679      460.6970030990     1  0.23660074E+11
     -433.7407709552      460.9284428647     1  0.23776212E+11
     -433.7407515665      460.8987389944     1  0.23768599E+11
     -433.7401835483      449.1261347703     1  0.23991613E+11
     -433.7401339066      460.5976623257     1  0.23890670E+11
     -433.7401277001      461.2585067755     1  0.23929767E+11
     -433.7399742536      460.5429720040     1  0.23947621E+11
     -433.7392210468      458.7054718799     1  0.24435398E+11
     -433.7389796450      460.8591400346     1  0.23827657E+11
     -433.7389273838      460.9733306533     1  0.23534005E+11
     -433.7388440346      460.8685467368     1  0.23833042E+11
     -433.7386934415      461.2352955905     1  0.23805007E+11
     -433.7386448548      460.9868440346     1  0.23545435E+11
     -433.7385368710      457.3695808090     1  0.23804642E+11
     -433.7384231774      461.0109755636     1  0.23677580E+11
     -433.7380614120      460.8609834551     1  0.23822015E+11
     -433.7380233449      461.1751892506     1  0.23432538E+11
     -433.7375967520      460.9911711966     1  0.23678973E+11
     -433.7372796298      461.0419462058     1  0.23934884E+11
     -433.7371013251      461.1502647621     1  0.24508553E+11
     -433.7369634114      460.9029443990     1  0.23783299E+11
     -433.7368279127      460.9652037712     1  0.23664942E+11
     -433.7367245867      460.9937574202     1  0.23672587E+11
     -433.7367132843      461.0340848642     1  0.23940069E+11
     -433.7367101368      460.8923114365     1  0.23787044E+11
     -433.7367048368      458.6247073229     1  0.23574289E+11
     -433.7362675275      460.5020420191     1  0.24204374E+11
     -433.7362115273      461.1649230816     1  0.24518139E+11
     -433.7359056961      459.9406294564     1  0.23511816E+11
     -433.7356303295      459.9468538565     1  0.23499824E+11
     -433.7348250514      460.1190585729     1  0.23848169E+11
     -433.7345789737      460.1163772871     1  0.23852713E+11
     -433.7345614878      460.5363473031     1  0.24256141E+11
     -433.7345265076      461.2629269087     1  0.23735105E+11
     -433.7343945802      461.0466010103     1  0.23697812E+11
     -433.7343349516      460.9344275771     1  0.23911551E+11
     -433.7341220690      460.5527056507     1  0.24272171E+11
     -433.7338417631      460.6702651029     1  0.23698119E+11
     -433.7332140820      461.0420627606     1  0.23688813E+11
     -433.7331529378      460.6665415841     2  0.23691303E+11
     -433.7331278978      461.1772038860     1  0.23879939E+11
     -433.7330098859      461.0811657419     1  0.23708998E+11
     -433.7329661148      460.6845392148     2  0.23702570E+11
     -433.7328258688      461.2191649297     1  0.23930671E+11
     -433.7328156907      460.9622175075     1  0.23683471E+11
     -433.7327940975      456.5142787973     1  0.23583302E+11
     -433.7323017458      461.4401478693     1  0.23809189E+11
     -433.7320323280      461.5071989113     1  0.23828037E+11
     -433.7317895612      460.4987006487     1  0.24225479E+11
     -433.7317393821      461.3160704490     1  0.23743319E+11
     -433.7316609580      461.3756655208     1  0.23747085E+11
     -433.7316524298      456.5148164198     1  0.23593419E+11
     -433.7315423082      460.6275582795     1  0.23696274E+11
     -433.7315073778      460.9912612255     1  0.23717633E+11
     -433.7314267743      461.4690484080     1  0.23821368E+11
     -433.7314126129      461.2106019228     1  0.23885437E+11
     -433.7311662334      460.6354171746     1  0.23701343E+11
     -433.7309320826      461.2311748380     1  0.24262844E+11
     -433.7307532327      461.4537142352     1  0.23812678E+11
     -433.7304914870      446.0979957415     1  0.24126579E+11
     -433.7301527411      460.2861763866     1  0.23603280E+11
     -433.7301355884      461.3150615463     1  0.23731533E+11
     -433.7298724789      461.0225009749     1  0.23681640E+11
     -433.7297903174      460.3470547125     1  0.23703060E+11
     -433.7297192089      460.3719431939     1  0.23716586E+11
     -433.7296999002      460.2694881470     1  0.23596000E+11
     -433.7293669520      461.0653020741     1  0.23721490E+11
     -433.7287888766      461.1755132522     1  0.23747749E+11
     -433.7283626468      458.2034548734     1  0.24087819E+11
     -433.7282656259      460.7996261011     1  0.23780438E+11
     -433.7281425135      460.8098349761     1  0.23768954E+11
     -433.7281061646      460.1289696646     1  0.23375835E+11
     -433.7280147411      460.1562697509     1  0.24044658E+11
     -433.7280083168      460.4675650525     1  0.24218220E+11
     -433.7278213433      460.1381864469     1  0.23364247E+11
     -433.7275316257      460.3930601649     2  0.23446239E+11
     -433.7273795632      460.6941894987     1  0.23597738E+11
     -433.7273582394      455.5771146406     1  0.23940618E+11
     -433.7263593717      452.6609751421     1  0.24025910E+11
     -433.7259927895      460.5149932529     1  0.24286049E+11
     -433.7254198010      451.9240778195     1  0.23635713E+11
     -433.7251755019      461.0733578134     1  0.23506778E+11
     -433.7251071029      460.3297660044     1  0.23754771E+11
     -433.7249651796      461.0625168946     1  0.23501257E+11
     -433.7247026922      460.0297966494     1  0.23474109E+11
     -433.7246433082      460.3135571582     1  0.23747745E+11
     -433.7241779536      461.0963112148     1  0.23517898E+11
     -433.7240547243      461.0845974620     1  0.23512469E+11
     -433.7238585267      460.4781971013     1  0.24251882E+11
     -433.7236371426      461.0480718349     1  0.23838200E+11
     -433.7226805296      460.8128488952     1  0.23907529E+11
     -433.7219739285      460.2725993818     1  0.23413548E+11
     -433.7217515295      461.3258731851     1  0.23727882E+11
     -433.7211239130      448.3958644141     2  0.24141299E+11
     -433.7210742358      460.9904213187     1  0.23425973E+11
     -433.7205231305      461.2223157240     1  0.23702286E+11
     -433.7204651530      460.0832397693     1  0.24357968E+11
     -433.7204073853      461.3903110646     1  0.23878255E+11
     -433.7199674615      461.0434969673     1  0.23383845E+11
     -433.7199347999      459.9467325847     2  0.24380158E+11
     -433.7199081500      460.9902873835     1  0.23901445E+11
     -433.7198001142      461.2102661882     1  0.23694626E+11
     -433.7195763288      461.0457083055     1  0.23376823E+11
     -433.7195305683      461.4008544134     1  0.23876781E+11
     -433.7194051515      461.2744240649     1  0.23791197E+11
     -433.7193878110      461.2674212079     1  0.23791896E+11
     -433.7193831199      461.0304109649     1  0.23370410E+11
     -433.7193126933      461.0349395770     1  0.23374393E+11
     -433.7187822863      461.0475188618     1  0.23388427E+11
     -433.7183706084      460.8755262755     1  0.23651386E+11
     -433.7183516544      461.0488930251     1  0.23381213E+11
     -433.7182372959      460.1579316302     1  0.23367022E+11
     -433.7182048770      461.0656972171     1  0.23581399E+11
     -433.7181762534      461.0594958019     1  0.23389816E+11
     -433.7177983923      460.1453882145     1  0.23359421E+11
     -433.7174585259      460.8402427920     1  0.23407732E+11
     -433.7170895804      460.8550102743     1  0.23414628E+11
     -433.7170317690      459.7892154932     1  0.23929687E+11
     -433.7167108365      460.3594319595     1  0.23802597E+11
     -433.7166970252      460.8469375937     1  0.23841725E+11
     -433.7166731582      460.0666751935     1  0.24461846E+11
     -433.7165581428      460.8922175533     1  0.23805125E+11
     -433.7165269850      460.8763708082     1  0.23855322E+11
     -433.7164594193      460.8657639923     1  0.23419899E+11
     -433.7163619602      460.8905787567     1  0.23813524E+11
     -433.7163332355      460.5882362604     1  0.23681619E+11
     -433.7163014708      460.8690108363     1  0.23848101E+11
     -433.7162759057      460.8738599654     1  0.23424906E+11
     -433.7162274560      460.3492259425     1  0.23795278E+11
     -433.7159645996      461.0199423723     1  0.23543572E+11
     -433.7158964354      450.8561453815     2  0.24167397E+11
     -433.7158693574      460.8852006786     1  0.23805871E+11
     -433.7156877839      460.9709564777     1  0.23912341E+11
     -433.7154554650      460.8633780467     1  0.23834528E+11
     -433.7151352344      461.1830313898     1  0.23646431E+11
     -433.7148541893      460.8739719604     1  0.23796096E+11
     -433.7140143206      461.0253752255     1  0.23412832E+11
     -433.7137641291      460.9694541963     1  0.23464026E+11
     -433.7136113273      461.0777711883     1  0.23605038E+11
     -433.7135438586      461.0052386478     1  0.23432938E+11
     -433.7131585327      455.5064734029     1  0.23722261E+11
     -433.7131384298      461.0272858914     1  0.23447955E+11
     -433.7130931588      460.8586519575     1  0.23867022E+11
     -433.7130437878      461.2255097634     1  0.23778945E+11
     -433.7128905039      461.0400903744     1  0.23408651E+11
     -433.7125610598      461.0200953602     1  0.23615263E+11
     -433.7122616405      460.8031368269     1  0.23294633E+11
     -433.7122079794      460.8727367063     1  0.23811515E+11
     -433.7121527549      460.4096239286     1  0.23307166E+11
     -433.7120208865      460.8090415550     1  0.23280355E+11
     -433.7119769035      460.7215744695     2  0.23825896E+11
     -433.7117500697      460.4094834900     1  0.23292386E+11
     -433.7115357920      460.3914321926     1  0.23282107E+11
     -433.7115275414      457.0599964676     1  0.23317514E+11
     -433.7113965474      460.4048994687     1  0.23302100E+11
     -433.7113329357      461.1896285100     1  0.23739669E+11
     -433.7113055313      460.9966103972     1  0.23415272E+11
     -433.7112820611      461.0198901059     1  0.23605086E+11
     -433.7111752929      461.0308393400     1  0.23567720E+11
     -433.7111653796      461.1878206423     1  0.23740353E+11
     -433.7111515113      455.9265234534     1  0.23709041E+11
     -433.7110210834      460.1610067201     1  0.23459999E+11
     -433.7109585537      455.9282062078     1  0.23709240E+11
     -433.7109309640      460.8278380551     1  0.23310652E+11
     -433.7108745217      460.8201694076     1  0.23290265E+11
     -433.7108533299      459.8854806471     1  0.24366829E+11
     -433.7106926178      460.8328524147     1  0.23296141E+11
     -433.7106082912      461.0005892517     1  0.23450245E+11
     -433.7105880467      459.8705073362     1  0.24377844E+11
     -433.7104161241      455.8930014331     1  0.23749391E+11
     -433.7103027811      460.6283408214     1  0.23555072E+11
     -433.7102568322      457.4137652071     1  0.24046347E+11
     -433.7099604035      455.8966550378     1  0.23750127E+11
     -433.7098387016      460.9800246971     1  0.23452722E+11
     -433.7097396147      461.0206790069     1  0.23419260E+11
     -433.7096123585      460.6317977199     1  0.23541695E+11
     -433.7093942453      460.2293700018     1  0.24342524E+11
     -433.7092983259      460.8105580539     1  0.23365236E+11
     -433.7091055245      460.8062273284     1  0.23385940E+11
     -433.7089338109      459.7963919059     1  0.24347572E+11
     -433.7087763033      459.8110739092     1  0.24353587E+11
     -433.7087458543      460.1280920568     1  0.23237347E+11
     -433.7086317953      461.0062839577     1  0.23455189E+11
     -433.7085771559      460.8065422795     1  0.23307248E+11
     -433.7085562464      460.3484493409     1  0.23490251E+11
     -433.7083558503      460.1603366747     1  0.23237516E+11
     -433.7082555028      460.3867181057     1  0.23197000E+11
     -433.7081146003      460.7791344378     1  0.23885257E+11
     -433.7080876091      460.0863753706     1  0.24075886E+11
     -433.7079712145      460.3343414574     1  0.23483538E+11
     -433.7079243281      459.8523361426     1  0.24287567E+11
     -433.7078717071      457.4226196209     1  0.24218412E+11
     -433.7078398214      459.8405317309     1  0.24282047E+11
     -433.7077582528      460.8702478545     1  0.23712546E+11
     -433.7077378848      461.0070168288     1  0.23619144E+11
     -433.7076706160      460.6760986123     1  0.23732527E+11
     -433.7076191394      452.4442707095     1  0.23547768E+11
     -433.7075044023      460.8057688731     1  0.23311664E+11
     -433.7074552165      461.0008517063     1  0.23612512E+11
     -433.7073716415      459.8212335443     1  0.24298006E+11
     -433.7073389148      452.1047445418     1  0.23558496E+11
     -433.7071945780      460.9909934727     1  0.23661149E+11
     -433.7071698181      460.8874933775     1  0.23815109E+11
     -433.7071086449      460.6813706557     1  0.23737653E+11
     -433.7070975491      460.0831213970     1  0.23393811E+11
     -433.7070776617      460.6813651259     1  0.23731791E+11
     -433.7067960154      460.9874717527     1  0.23657758E+11
     -433.7067158730      460.6684117419     1  0.23725617E+11
     -433.7065907725      460.8789921345     1  0.23825342E+11
     -433.7065470078      460.2856185825     1  0.23256899E+11
     -433.7064453101      457.3768580687     1  0.23894597E+11
     -433.7063908901      460.1160536610     1  0.23410280E+11
     -433.7063083576      460.0166738500     1  0.24032831E+11
     -433.7061493664      460.8467954915     1  0.23703768E+11
     -433.7060702397      457.3904038275     1  0.23895510E+11
     -433.7058963244      457.3851239954     1  0.23849763E+11
     -433.7058950757      460.0148910013     1  0.23480798E+11
     -433.7058234145      457.3805436075     1  0.23850353E+11
     -433.7057764210      460.8542556633     1  0.23740999E+11
     -433.7055875842      460.1355007073     1  0.23410162E+11
     -433.7054957136      461.1346541072     1  0.23711561E+11
     -433.7054925252      460.0671098290     1  0.23449575E+11
     -433.7053756217      460.5927240049     1  0.23712296E+11
     -433.7051077459      460.9819696020     1  0.23475304E+11
     -433.7050461285      455.5577034718     1  0.23582655E+11
     -433.7049415602      460.8677522725     1  0.23792011E+11
     -433.7047072075      455.2152855402     1  0.23392215E+11
     -433.7045931568      460.3292305322     1  0.23269170E+11
     -433.7043336178      459.7100805760     1  0.24400868E+11
     -433.7040684384      460.7861200209     1  0.23501068E+11
     -433.7040484568      459.4515324928     1  0.24214878E+11
     -433.7040449600      460.7932660605     1  0.23507485E+11
     -433.7040058106      459.4629894373     1  0.24221444E+11
     -433.7039636503      455.5163347320     1  0.23609780E+11
     -433.7039425716      460.6334961445     1  0.23593572E+11
     -433.7039132237      460.7615099235     1  0.23896766E+11
     -433.7038618562      460.8033232949     1  0.23512290E+11
     -433.7038166276      460.6541070767     1  0.23605008E+11
     -433.7036884979      460.8517374170     1  0.23718737E+11
     -433.7036815905      451.4248073565     1  0.23533322E+11
     -433.7036583821      460.8009639994     1  0.23508170E+11
     -433.7036537390      460.9887975256     1  0.23626511E+11
     -433.7036068990      460.9813452449     1  0.23673886E+11
     -433.7035806138      460.9921635572     1  0.23631797E+11
     -433.7035205098      460.9920935965     1  0.23630479E+11
     -433.7034976611      460.9737785042     1  0.23668316E+11
     -433.7034792131      460.5210321513     1  0.23978763E+11
     -433.7034250249      460.9279308388     1  0.23738075E+11
     -433.7033663731      459.7986694138     1  0.24455662E+11
     -433.7033509503      460.6676787474     1  0.23600650E+11
     -433.7033320512      455.5032106757     1  0.23618096E+11
     -433.7032827896      460.1878629155     1  0.23241345E+11
     -433.7032519782      460.6903578657     1  0.23612230E+11
     -433.7031562811      460.9783711958     1  0.23675355E+11
     -433.7028372998      460.9701402253     1  0.23672169E+11
     -433.7028200914      460.1712843019     1  0.23234135E+11
     -433.7027584663      460.8397800851     1  0.23723048E+11
     -433.7027504061      459.6609236890     1  0.24225561E+11
     -433.7026585054      461.4643826677     1  0.24877780E+11
     -433.7024069977      460.9363702475     1  0.23749178E+11
     -433.7022880933      460.8141613072     1  0.23589188E+11
     -433.7021887045      459.6555428986     1  0.24237344E+11
     -433.7020752119      460.8087480557     1  0.23588067E+11
     -433.7019863081      460.8408359140     1  0.23755075E+11
     -433.7019017323      459.7595051085     1  0.24410616E+11
     -433.7018700086      459.7718785884     1  0.24415997E+11
     -433.7017623909      460.9434067520     1  0.23772362E+11
     -433.7016505079      460.7787946444     1  0.23403171E+11
     -433.7016036208      456.0531382653     1  0.23911714E+11
     -433.7012949144      460.5225025484     1  0.23292793E+11
     -433.7012853346      460.1175033974     1  0.23371156E+11
     -433.7009699585      459.4681949907     1  0.23815556E+11
     -433.7008640469      460.1921747939     1  0.23251180E+11
     -433.7007739356      460.0225179167     1  0.24486473E+11
     -433.7006912285      451.3997525793     1  0.23548131E+11
     -433.7005999948      460.1153293225     1  0.23357788E+11
     -433.7001615526      460.1706305024     1  0.23225645E+11
     -433.6999775684      456.0804707096     1  0.24950837E+11
     -433.6995883291      452.4932441320     1  0.23772570E+11
     -433.6992757376      460.8560677329     1  0.23695106E+11
     -433.6990524871      460.8414899524     1  0.23686087E+11
     -433.6990450790      460.2041907166     1  0.23249171E+11
     -433.6990163638      460.2824474074     1  0.23290491E+11
     -433.6989770938      460.9285736543     1  0.23907577E+11
     -433.6988024391      460.3316299056     1  0.23571953E+11
     -433.6986951916      460.3155039970     1  0.23565794E+11
     -433.6986679713      459.9198274045     1  0.24328657E+11
     -433.6985374572      460.1896173661     1  0.23241953E+11
     -433.6984371909      456.1173711524     1  0.23900524E+11
     -433.6982693756      460.6658252657     1  0.23306683E+11
     -433.6982160263      458.0789539043     1  0.24305543E+11
     -433.6982002627      459.8093925178     1  0.25428483E+11
     -433.6980663329      460.6571841570     1  0.23803967E+11
     -433.6979894083      460.6598353325     1  0.23327658E+11
     -433.6978687526      460.9329121007     1  0.23785282E+11
     -433.6978566982      460.6727771498     1  0.23294829E+11
     -433.6976949109      450.7224967736     2  0.24271844E+11
     -433.6972839250      460.8049410838     1  0.23695320E+11
     -433.6971826732      460.6775773984     1  0.23372336E+11
     -433.6971143525      460.4411387220     1  0.23216436E+11
     -433.6970027639      452.4215972528     1  0.23969098E+11
     -433.6967691080      460.8088484276     1  0.23609254E+11
     -433.6965928690      460.2475123389     1  0.23640411E+11
     -433.6965730975      450.7290202917     2  0.24273528E+11
     -433.6964782353      460.4143876413     1  0.23192032E+11
     -433.6964399281      460.2668504031     1  0.23647154E+11
     -433.6962319508      460.4430609569     1  0.23182386E+11
     -433.6959156633      456.8741641328     1  0.23499179E+11
     -433.6957380345      460.4358021782     1  0.23164663E+11
     -433.6956335349      460.9953042145     1  0.23705970E+11
     -433.6956235016      460.4204024729     1  0.23157986E+11
     -433.6955334840      460.1382296234     1  0.23176809E+11
     -433.6953877089      460.8355158125     1  0.23705099E+11
     -433.6953533598      460.3010161415     1  0.23609833E+11
     -433.6950961050      459.9118028630     1  0.24432646E+11
     -433.6949518939      460.3445646468     1  0.24096286E+11
     -433.6949049398      455.9854000126     1  0.23531123E+11
     -433.6948642397      460.9671152794     1  0.24342503E+11
     -433.6946840128      460.8210980152     1  0.23698810E+11
     -433.6946309874      460.9972183704     1  0.23702122E+11
     -433.6946005404      460.1298823735     1  0.23163700E+11
     -433.6944721550      460.8093000962     1  0.23706307E+11
     -433.6944497274      445.4779125756     1  0.23949134E+11
     -433.6944368818      460.1557148632     1  0.23165283E+11
     -433.6943117255      454.3506229417     1  0.23619176E+11
     -433.6941110781      456.7034359796     1  0.23434849E+11
     -433.6940556596      453.7273517954     1  0.23233134E+11
     -433.6934658579      460.8024127350     1  0.23714242E+11
     -433.6933663767      460.7664664423     1  0.23361602E+11
     -433.6932152721      460.7682584700     1  0.24290648E+11
     -433.6931704438      453.4892150030     1  0.23811495E+11
     -433.6931278966      460.6174584065     1  0.23792267E+11
     -433.6929861692      460.7955047356     1  0.24315570E+11
     -433.6925135622      459.7100955506     1  0.24413316E+11
     -433.6919194056      448.6772852637     2  0.24356857E+11
     -433.6918622858      456.5291365482     1  0.24360608E+11
     -433.6918241983      460.7704300093     1  0.23365230E+11
     -433.6911512174      460.9126111864     1  0.23712536E+11
     -433.6910805409      459.4521558080     1  0.23822962E+11
     -433.6910293348      456.7122994188     1  0.23795964E+11
     -433.6909519778      460.2931949485     1  0.23834034E+11
     -433.6907480415      454.3509757893     1  0.23547450E+11
     -433.6907279960      460.3106891270     1  0.23840863E+11
     -433.6904690077      460.7427626305     1  0.23604271E+11
     -433.6902042468      460.7236460036     1  0.23594983E+11
     -433.6898780457      455.5968022384     1  0.24633743E+11
     -433.6897984551      460.7384867015     1  0.23612489E+11
     -433.6897638228      460.7797038098     1  0.23710022E+11
     -433.6897022530      460.3003604760     1  0.23844062E+11
     -433.6896282622      453.4667773326     1  0.23830373E+11
     -433.6895912185      453.7201640878     1  0.23641538E+11
     -433.6895141424      460.5524208718     1  0.23352647E+11
     -433.6895015611      460.3159337095     1  0.23851028E+11
     -433.6893120722      460.7211353632     1  0.23607220E+11
     -433.6891835864      460.7256476667     1  0.23604854E+11
     -433.6891603465      460.0316733673     1  0.24140660E+11
     -433.6887949296      459.4721554889     1  0.24355182E+11
     -433.6883254069      448.8759782048     1  0.25329176E+11
     -433.6881994560      460.1327507491     1  0.23132523E+11
     -433.6878545948      460.1413738076     1  0.23120749E+11
     -433.6878232837      461.0101435088     1  0.24013110E+11
     -433.6876332039      453.6686252591     1  0.23656806E+11
     -433.6873149358      448.4638774531     1  0.23957184E+11
     -433.6872803458      461.2516112308     1  0.24160802E+11
     -433.6872072017      461.0027934451     1  0.23693587E+11
     -433.6868428110      456.5824586900     1  0.23802862E+11
     -433.6867048825      455.5191901467     1  0.24445919E+11
     -433.6867006972      459.6747905041     1  0.24268268E+11
     -433.6863613264      455.2957191125     1  0.24472160E+11
     -433.6863509612      456.4927534529     1  0.24006724E+11
     -433.6858545411      460.7400277806     1  0.23457199E+11
     -433.6856810789      460.7478350089     1  0.23465617E+11
     -433.6855177261      460.6040673123     1  0.23250170E+11
     -433.6854159092      460.8429616946     1  0.23672169E+11
     -433.6853768242      460.6294257026     1  0.23274006E+11
     -433.6852851803      460.6141609648     2  0.23412739E+11
     -433.6852829066      460.7911758122     1  0.23751516E+11
     -433.6850826519      449.0237752422     1  0.24102431E+11
     -433.6849595442      460.7884269546     1  0.23746826E+11
     -433.6847451492      460.8365475773     1  0.23682626E+11
     -433.6845908342      455.6465177934     1  0.23780004E+11
     -433.6845629739      450.9625850770     1  0.24341158E+11
     -433.6844281935      460.7640429742     1  0.23470369E+11
     -433.6843205472      460.2813966163     1  0.23885010E+11
     -433.6842989461      460.0701404500     1  0.23206378E+11
     -433.6840308799      459.8017901478     1  0.25251634E+11
     -433.6839517947      459.6455788761     2  0.23808702E+11
     -433.6835857506      455.0469796432     1  0.23422546E+11
     -433.6835658308      459.5585758035     1  0.24370603E+11
     -433.6832646924      456.4833259926     1  0.24003099E+11
     -433.6832541404      459.7765828118     1  0.25241199E+11
     -433.6830814175      453.5896262652     1  0.24079818E+11
     -433.6830633548      453.5991022623     1  0.24079916E+11
     -433.6830595584      457.3529589904     1  0.23725064E+11
     -433.6828339283      459.8812633274     1  0.24044577E+11
     -433.6823351938      455.6803834353     1  0.23444202E+11
     -433.6822619729      459.4396242581     1  0.24419110E+11
     -433.6822590195      455.7990655918     1  0.24536512E+11
     -433.6821653618      459.5538408816     1  0.24242320E+11
     -433.6818052770      460.9118608162     1  0.23863942E+11
     -433.6815498771      460.5962207760     1  0.23611335E+11
     -433.6812678661      455.6647293246     1  0.23193587E+11
     -433.6811319882      460.9773184207     1  0.24589464E+11
     -433.6811178412      460.9406180463     1  0.23754274E+11
     -433.6810664465      460.7742860832     1  0.23762811E+11
     -433.6809591498      455.6408916469     1  0.23658254E+11
     -433.6808531869      454.8215730815     1  0.24292757E+11
     -433.6807414056      460.7718011616     1  0.23758167E+11
     -433.6806232091      460.7185055115     1  0.23333335E+11
     -433.6804980629      460.6707316120     2  0.23771189E+11
     -433.6803643263      455.4517267567     1  0.23468234E+11
     -433.6803546428      460.6719359362     1  0.23764891E+11
     -433.6799911171      455.4347186874     1  0.23468967E+11
     -433.6798015166      460.7904759830     1  0.23880889E+11
     -433.6797878935      459.9018577254     1  0.24110099E+11
     -433.6796326021      460.7312375225     1  0.23343242E+11
     -433.6795052450      460.6631646415     2  0.23758351E+11
     -433.6794259257      453.5034014889     1  0.23718267E+11
     -433.6791542190      460.7173067771     1  0.23351876E+11
     -433.6790045306      460.9196184618     1  0.23432169E+11
     -433.6789628969      459.8980602438     1  0.23896687E+11
     -433.6789326651      454.5921776180     1  0.23303807E+11
     -433.6784339923      460.5723365533     1  0.24202023E+11
     -433.6783982511      459.8658672168     1  0.23874435E+11
     -433.6783537437      460.7385819674     1  0.23368697E+11
     -433.6781727459      460.2494961850     1  0.24019206E+11
     -433.6777907471      460.4039469225     1  0.24252859E+11
     -433.6774609311      460.6786758288     1  0.23589854E+11
     -433.6774185414      460.5927311690     1  0.24062769E+11
     -433.6774103087      459.5496471233     1  0.24254456E+11
     -433.6774052988      459.8976902059     1  0.23899653E+11
     -433.6771390768      454.1464580017     1  0.24249166E+11
     -433.6767011200      460.5985571708     1  0.24050661E+11
     -433.6766989441      459.8702119327     1  0.23942741E+11
     -433.6766763886      460.2099099012     1  0.24078672E+11
     -433.6765758072      455.5225736146     1  0.23193257E+11
     -433.6765687078      455.5777712201     1  0.23580258E+11
     -433.6764291838      455.3690606214     1  0.23742112E+11
     -433.6762954444      460.6490183057     1  0.24497408E+11
     -433.6761854610      453.4874711145     1  0.23733570E+11
     -433.6761765922      460.8734353957     1  0.23683149E+11
     -433.6759930658      449.0602129558     1  0.23937469E+11
     -433.6758736466      445.4714309088     1  0.23984690E+11
     -433.6756695046      460.9047712293     1  0.23445317E+11
     -433.6755261194      459.8792623092     1  0.23952729E+11
     -433.6754345906      453.8939577675     1  0.23579221E+11
     -433.6750022371      455.3556953420     1  0.23745891E+11
     -433.6749608890      459.4117046255     1  0.25121590E+11
     -433.6748950629      459.3680657811     1  0.24241295E+11
     -433.6748643048      460.6682795044     1  0.24343110E+11
     -433.6747217852      459.4568144800     1  0.23535794E+11
     -433.6746983788      459.5847769104     1  0.24360082E+11
     -433.6746554435      459.3595971182     1  0.24234176E+11
     -433.6746247647      459.4002119811     1  0.25113453E+11
     -433.6741674046      460.7938735787     2  0.24412669E+11
     -433.6740041689      460.9387381332     1  0.23649296E+11
     -433.6739930883      460.4224942032     1  0.24019617E+11
     -433.6738876240      458.9176710322     1  0.23856058E+11
     -433.6737813086      460.8193120913     1  0.24418800E+11
     -433.6737738454      459.7568918161     1  0.24150185E+11
     -433.6737697164      459.3893510761     1  0.25125814E+11
     -433.6734941879      459.3778862431     1  0.25117464E+11
     -433.6734680130      460.9257941750     1  0.24473007E+11
     -433.6731096722      460.9708507022     1  0.23345271E+11
     -433.6729089245      460.7064561186     1  0.23556936E+11
     -433.6728441130      455.3781312451     1  0.23810090E+11
     -433.6727027386      460.7009838549     1  0.23550906E+11
     -433.6724901653      460.6938763909     1  0.23545054E+11
     -433.6722831615      451.9453035275     1  0.23804161E+11
     -433.6717369978      460.7688411093     1  0.23679435E+11
     -433.6716877486      460.7703076016     2  0.24487329E+11
     -433.6712136556      460.6458514749     1  0.23668741E+11
     -433.6711512094      460.5386693932     1  0.24416368E+11
     -433.6709598893      459.0050714316     1  0.23859582E+11
     -433.6705780247      447.9738022010     1  0.24104532E+11
     -433.6705053278      448.5713423766     1  0.23984513E+11
     -433.6702895488      460.1416949093     1  0.24060038E+11
     -433.6699454224      460.9597539791     1  0.23358046E+11
     -433.6699242250      456.1177045653     1  0.23837450E+11
     -433.6698820465      459.5850989564     1  0.24372338E+11
     -433.6698433436      460.1451560862     1  0.23283198E+11
     -433.6698142497      459.8584360688     1  0.23835975E+11
     -433.6697433720      460.1640922971     1  0.23289878E+11
     -433.6696723617      460.5616511360     1  0.24253859E+11
     -433.6694097040      459.4888923938     1  0.23336391E+11
     -433.6689061572      456.0789259928     1  0.23916024E+11
     -433.6688263980      461.1234666379     1  0.24080719E+11
     -433.6687813072      451.7939158425     1  0.23763352E+11
     -433.6686730644      445.4967555670     1  0.23988496E+11
     -433.6683798052      451.8164841496     1  0.23765879E+11
     -433.6683661989      453.4000532536     1  0.23750069E+11
     -433.6681705986      459.8550624080     1  0.23838355E+11
     -433.6681668251      455.4754708275     1  0.23572748E+11
     -433.6680344974      459.7855801810     1  0.23409187E+11
     -433.6680124674      459.8019594381     1  0.23416174E+11
     -433.6678923680      460.5656505485     1  0.24144868E+11
     -433.6677647574      450.8373778731     1  0.24456341E+11
     -433.6675451674      459.8525094382     1  0.24149404E+11
     -433.6672550120      460.5406028116     1  0.24060790E+11
     -433.6672187705      451.7396559080     1  0.23419003E+11
     -433.6670086069      456.1988163656     1  0.23490192E+11
     -433.6668401854      459.8274404059     1  0.23958899E+11
     -433.6667860221      460.2434808936     1  0.24080175E+11
     -433.6664833066      459.8987179947     1  0.23900177E+11
     -433.6664481377      453.2505398030     1  0.23780992E+11
     -433.6663506730      454.8776613589     1  0.23300189E+11
     -433.6662405403      460.8199754168     1  0.24570951E+11
     -433.6662358793      451.7555507144     1  0.23766223E+11
     -433.6662220761      460.3095421242     1  0.23327851E+11
     -433.6661137646      460.6265130377     1  0.24575770E+11
     -433.6660637340      458.1719880794     1  0.23657678E+11
     -433.6658978365      460.5386259846     1  0.24050468E+11
     -433.6658015372      460.1669735655     1  0.23310064E+11
     -433.6657805612      460.6160886800     1  0.24586472E+11
     -433.6657703898      460.1521804536     1  0.23303311E+11
     -433.6655826041      456.4879887221     2  0.23627298E+11
     -433.6655384775      453.3842653629     1  0.23766101E+11
     -433.6655131586      460.5657829235     1  0.24069707E+11
     -433.6654359713      460.5726304941     1  0.24075248E+11
     -433.6654153881      460.1925372280     1  0.24137018E+11
     -433.6653485963      461.2848138970     1  0.24170947E+11
     -433.6653231822      456.8208561169     1  0.24389020E+11
     -433.6651676957      460.7054885476     1  0.23580473E+11
     -433.6651192860      457.3531101961     1  0.23734508E+11
     -433.6650481686      455.3782226627     1  0.23342754E+11
     -433.6648323116      460.6933705669     1  0.23568612E+11
     -433.6646860113      460.2498335116     1  0.23705307E+11
     -433.6645709766      460.9580345375     1  0.24173646E+11
     -433.6643561788      450.7460971796     2  0.23563095E+11
     -433.6642508253      460.6128739192     1  0.24400528E+11
     -433.6642164015      455.5876927328     1  0.24945625E+11
     -433.6642086148      459.6613372121     1  0.24229263E+11
     -433.6641516177      459.6482514460     1  0.24240773E+11
     -433.6641378884      457.0875079495     1  0.23469847E+11
     -433.6641339844      460.6158506930     1  0.24409712E+11
     -433.6637340113      460.1660032727     1  0.24166400E+11
     -433.6636996342      456.2648900671     1  0.23512259E+11
     -433.6636470460      460.5780582986     1  0.23822729E+11
     -433.6635824049      455.3746099716     1  0.23343056E+11
     -433.6635790190      456.8974061754     1  0.24380193E+11
     -433.6635754298      460.8014266558     1  0.24307529E+11
     -433.6633988819      451.8873323844     1  0.23660398E+11
     -433.6633344528      450.6263408345     2  0.23644695E+11
     -433.6632729240      451.8959025779     1  0.23661536E+11
     -433.6632656362      452.2546745049     1  0.23807777E+11
     -433.6632220249      460.4060199441     1  0.23228730E+11
     -433.6631342918      460.6164129131     1  0.24383492E+11
     -433.6631286181      460.2871604792     1  0.23997410E+11
     -433.6630634183      460.6293000120     1  0.24389212E+11
     -433.6629653215      456.9753372002     1  0.24362614E+11
     -433.6628453636      453.4730146028     1  0.23597448E+11
     -433.6627941650      455.6466912533     1  0.23381813E+11
     -433.6627420379      459.6332392587     2  0.24243628E+11
     -433.6626765609      455.6476988978     1  0.23381643E+11
     -433.6623222314      459.8369074819     1  0.23576494E+11
     -433.6623037982      459.7860557130     1  0.23784540E+11
     -433.6622826395      460.6065224291     1  0.24364888E+11
     -433.6622269295      459.8529904070     1  0.23583836E+11
     -433.6621858769      460.2055596385     1  0.24146408E+11
     -433.6621816649      460.6202067693     1  0.24370994E+11
     -433.6621284071      456.9025674333     1  0.24419154E+11
     -433.6620952775      459.3637241326     1  0.24155452E+11
     -433.6619364082      459.6723990828     1  0.24292213E+11
     -433.6618641258      453.1163372081     1  0.23825620E+11
     -433.6617320586      459.8586163199     1  0.23595956E+11
     -433.6616529743      460.8066878501     1  0.23729200E+11
     -433.6613085622      450.9859845048     1  0.23844806E+11
     -433.6612563206      460.2410175903     1  0.24183260E+11
     -433.6611730466      460.4530019414     1  0.23576997E+11
     -433.6608988142      457.1760107277     1  0.24473991E+11
     -433.6604676390      460.5471197337     1  0.24090090E+11
     -433.6604218648      455.7624817407     1  0.24354944E+11
     -433.6603686368      452.2238114363     1  0.23434637E+11
     -433.6603228441      460.5846609475     1  0.24422089E+11
     -433.6602781211      459.8816078576     1  0.24133194E+11
     -433.6601995357      460.5981241837     1  0.24428376E+11
     -433.6601846798      454.8150261704     1  0.24114265E+11
     -433.6601834007      459.8942358911     1  0.24138873E+11
     -433.6601663653      457.0318062992     1  0.24882646E+11
     -433.6601597509      454.8156697120     1  0.24116576E+11
     -433.6600010651      454.7733342957     1  0.23721115E+11
     -433.6598965193      454.3645681143     1  0.23623069E+11
     -433.6598196184      459.4376367559     1  0.25036536E+11
     -433.6596539938      453.2126356450     1  0.23849396E+11
     -433.6595807607      455.4687597004     1  0.24756633E+11
     -433.6595722356      450.1949454738     1  0.23394480E+11
     -433.6594675344      455.6323520110     1  0.23397236E+11
     -433.6594504593      455.7936623115     1  0.24256608E+11
     -433.6594305663      459.8968039803     1  0.23506244E+11
     -433.6592746315      457.0475110981     1  0.25074603E+11
     -433.6591876104      460.3241899084     1  0.23301235E+11
     -433.6591743528      457.0063661085     1  0.23676576E+11
     -433.6590936270      460.9680014987     1  0.24240443E+11
     -433.6590882695      461.2906469603     1  0.24120710E+11
     -433.6589399406      460.7068701786     2  0.24052675E+11
     -433.6587500692      450.1120670301     1  0.24153974E+11
     -433.6586037787      460.5822873934     1  0.24011971E+11
     -433.6585210078      459.6502876398     1  0.24437733E+11
     -433.6584997383      459.6597797953     1  0.24433293E+11
     -433.6584744704      459.6667961593     1  0.24421797E+11
     -433.6584492102      459.6574304645     1  0.24426288E+11
     -433.6584224790      454.5862226777     1  0.23608143E+11
     -433.6583347624      454.6534030153     1  0.23609110E+11
     -433.6582103911      456.0730422559     1  0.23657610E+11
     -433.6581035963      454.3043094483     1  0.23502703E+11
     -433.6580584807      460.2398269145     1  0.24208645E+11
     -433.6579576710      460.8143400559     4  0.23434613E+11
     -433.6577524386      460.9895990051     1  0.24220899E+11
     -433.6576131932      458.3991573008     1  0.23849943E+11
     -433.6575636185      452.0490329884     1  0.23773666E+11
     -433.6573920018      460.3170554017     1  0.24239074E+11
     -433.6572604826      460.3316470783     1  0.24245626E+11
     -433.6571063229      460.6545034218     1  0.24045552E+11
     -433.6569831846      460.5331407468     1  0.24088018E+11
     -433.6569231097      455.4560966942     1  0.24630067E+11
     -433.6568158301      458.4072287266     1  0.23865954E+11
     -433.6565141857      461.3441526114     1  0.23922344E+11
     -433.6564111940      454.2852454809     1  0.23520360E+11
     -433.6563566926      456.0414878927     1  0.23827469E+11
     -433.6562924765      460.0976505039     1  0.23909778E+11
     -433.6562884155      448.2625869567     1  0.23992466E+11
     -433.6562728711      454.9052042605     1  0.24676242E+11
     -433.6562323252      453.6231650207     1  0.23509989E+11
     -433.6561585699      447.8931316302     2  0.24355845E+11
     -433.6561470612      453.9459522452     1  0.23406983E+11
     -433.6561420671      460.1298096029     1  0.24165314E+11
     -433.6560050977      456.1397726972     1  0.23651831E+11
     -433.6559442032      456.1601303428     1  0.23680350E+11
     -433.6558214898      460.3244529957     1  0.23312246E+11
     -433.6555931426      456.1702297175     1  0.23681332E+11
     -433.6555204672      456.5184300631     1  0.24059290E+11
     -433.6555177139      455.1262977446     1  0.23298888E+11
     -433.6554507138      460.2208261665     1  0.24027435E+11
     -433.6552849464      450.0061619158     1  0.23534592E+11
     -433.6552808770      460.7931691202     1  0.24424166E+11
     -433.6552718039      457.0315626653     2  0.23000327E+11
     -433.6552632279      460.1080927551     1  0.23861183E+11
     -433.6552344142      456.1572414919     1  0.23651763E+11
     -433.6552321926      455.6141781721     1  0.23640943E+11
     -433.6551731265      450.4688530564     1  0.23915927E+11
     -433.6551687548      455.5570167068     1  0.23372179E+11
     -433.6551047722      460.3824703531     1  0.23761294E+11
     -433.6549022678      455.5728945559     1  0.23373528E+11
     -433.6548293708      460.1431027559     1  0.24095886E+11
     -433.6547600329      460.1683691263     1  0.23916685E+11
     -433.6547247851      451.6255832645     1  0.23680830E+11
     -433.6546694354      460.2833093200     1  0.24315861E+11
     -433.6546138205      453.5625607636     1  0.23526876E+11
     -433.6545554389      460.2975758371     1  0.24322524E+11
     -433.6545512652      455.9974196637     1  0.23913764E+11
     -433.6543489673      455.3684903168     1  0.23374188E+11
     -433.6543457541      459.5682368524     1  0.23589057E+11
     -433.6542472803      453.5866531715     1  0.23521363E+11
     -433.6542032239      451.5749371758     1  0.23662190E+11
     -433.6541151820      451.5058012614     1  0.23665481E+11
     -433.6540850622      460.8990190807     2  0.23311308E+11
     -433.6540750464      460.3454136852     1  0.24304729E+11
     -433.6540500297      456.7037398926     1  0.24033780E+11
     -433.6540480530      456.6977204827     1  0.23928450E+11
     -433.6538332629      455.5354385581     1  0.23374981E+11
     -433.6537617334      460.1123591347     1  0.23851645E+11
     -433.6536130417      460.6475615894     1  0.23385450E+11
     -433.6535934925      459.6489724719     1  0.24110790E+11
     -433.6535327401      460.6364546499     1  0.23379954E+11
     -433.6533342491      455.4361623067     1  0.23092918E+11
     -433.6533306895      459.9488480979     1  0.24161155E+11
     -433.6532708327      455.3365159445     1  0.23376198E+11
     -433.6531638410      455.5742230809     1  0.23936115E+11
     -433.6529453928      451.5762083840     1  0.23682832E+11
     -433.6529381084      448.2494630193     1  0.23993652E+11
     -433.6529259282      459.2698454715     1  0.24169155E+11
     -433.6528238650      451.7974105959     1  0.24162343E+11
     -433.6527401774      459.2599443030     1  0.24181249E+11
     -433.6527259956      450.2778858737     1  0.24446057E+11
     -433.6526462934      460.0532989189     1  0.23312445E+11
     -433.6525814206      455.4325709701     1  0.23093043E+11
     -433.6524591482      453.5478218827     1  0.23517909E+11
     -433.6524347973      460.1152536732     1  0.24177704E+11
     -433.6522589381      448.1861608222     1  0.23996398E+11
     -433.6522405724      455.4262761830     1  0.24032396E+11
     -433.6522252534      451.9850152772     1  0.24027624E+11
     -433.6520734089      460.0616244073     1  0.23299701E+11
     -433.6520636088      460.4617630737     1  0.24531367E+11
     -433.6520443630      460.9872201887     1  0.24101450E+11
     -433.6519588492      457.2921285116     1  0.24922183E+11
     -433.6518180034      460.2515241076     1  0.23926828E+11
     -433.6517620559      459.7318807706     1  0.24045366E+11
     -433.6517104958      453.2035303722     1  0.23763036E+11
     -433.6516287854      460.4683549955     1  0.24545720E+11
     -433.6515619400      455.7594235866     1  0.23630744E+11
     -433.6511446680      460.4931036886     1  0.23623454E+11
     -433.6511296185      460.9614448602     1  0.24182298E+11
     -433.6508980972      460.5778182655     1  0.24255088E+11
     -433.6504842021      457.3768154760     1  0.24913943E+11
     -433.6503041235      460.7304332649     1  0.23257072E+11
     -433.6503028882      460.7415804452     1  0.23262535E+11
     -433.6502410590      457.2948540094     1  0.24805875E+11
     -433.6500145082      460.2633397795     1  0.23993007E+11
     -433.6496798906      459.4073064440     1  0.23466463E+11
     -433.6496036712      456.6885744937     1  0.23996619E+11
     -433.6495923138      460.7346268936     1  0.23267060E+11
     -433.6495445654      451.3701887338     1  0.23706853E+11
     -433.6495372055      460.7244132187     1  0.23261619E+11
     -433.6491827586      457.3836832939     1  0.24797358E+11
     -433.6490041596      459.7677993144     1  0.23933370E+11
     -433.6489332628      460.7507345436     1  0.24468569E+11
     -433.6488351982      460.6082683078     1  0.24047649E+11
     -433.6486366117      460.4214334587     1  0.24359557E+11
     -433.6484963334      460.3034405370     1  0.24034263E+11
     -433.6484363718      457.1941487084     1  0.24166328E+11
     -433.6483358171      460.4379943483     1  0.24365295E+11
     -433.6483305395      459.6772032901     1  0.23765259E+11
     -433.6482066273      459.7357814566     1  0.24108707E+11
     -433.6481366085      459.9785139882     1  0.23991081E+11
     -433.6481200678      460.0757763750     1  0.23905279E+11
     -433.6480462152      456.8509054342     1  0.23870703E+11
     -433.6480089322      457.3003513530     1  0.25087753E+11
     -433.6477379506      454.0446897169     1  0.25077594E+11
     -433.6470882897      460.0051936399     1  0.23672460E+11
     -433.6468886697      455.5856983982     1  0.24223392E+11
     -433.6467313271      457.2918442302     1  0.24895846E+11
     -433.6466571512      453.8603326610     1  0.25100473E+11
     -433.6465807046      460.8516247396     1  0.24188005E+11
     -433.6465542157      455.7648732536     1  0.24392112E+11
     -433.6465299772      459.8553018109     1  0.23696166E+11
     -433.6464756571      456.2200410007     1  0.23448362E+11
     -433.6463753097      459.5880474026     1  0.23317576E+11
     -433.6462992909      454.4236752689     1  0.23824371E+11
     -433.6461811199      460.4139003716     1  0.24405927E+11
     -433.6459126389      459.9889364927     1  0.24057766E+11
     -433.6457992135      455.7397140534     1  0.23864487E+11
     -433.6457118616      460.4278995303     1  0.23292856E+11
     -433.6456750790      461.0039190662     1  0.24852229E+11
     -433.6455207716      460.0001816976     1  0.23883186E+11
     -433.6454999985      459.4111293180     1  0.25418315E+11
     -433.6454750211      456.9870339430     1  0.23753495E+11
     -433.6454449182      455.3111284834     1  0.24100332E+11
     -433.6453674206      455.5519515661     1  0.24078351E+11
     -433.6453620511      456.6956250631     1  0.23895414E+11
     -433.6452312304      460.7017198794     1  0.23285415E+11
     -433.6448602249      460.7025884469     1  0.23321596E+11
     -433.6447596015      458.8135420878     1  0.24678529E+11
     -433.6442289973      455.8091445644     1  0.23737428E+11
     -433.6442104064      460.1736943632     1  0.23723349E+11
     -433.6441925085      458.3003475721     1  0.24269497E+11
     -433.6440654430      454.1246996106     1  0.23481150E+11
     -433.6440302171      460.1148638182     1  0.23900818E+11
     -433.6439764453      460.6917775769     1  0.24541573E+11
     -433.6437670264      453.8043954280     1  0.23738208E+11
     -433.6437650927      456.2700840276     1  0.23410624E+11
     -433.6435979760      459.9962914945     1  0.23922198E+11
     -433.6435809080      455.8604608033     1  0.23774657E+11
     -433.6435466490      452.2101648097     1  0.24118211E+11
     -433.6434911809      460.0970632528     1  0.23893890E+11
     -433.6434820531      460.9333304583     1  0.23943982E+11
     -433.6433242242      456.0818788668     1  0.23650609E+11
     -433.6432970590      459.9818735302     1  0.23919566E+11
     -433.6432775934      459.6853554433     1  0.24085454E+11
     -433.6432760838      459.1973704048     1  0.25529968E+11
     -433.6432411601      454.3791187751     1  0.23895668E+11
     -433.6430703034      453.5829055233     1  0.23641554E+11
     -433.6430423096      456.4084223325     1  0.24209546E+11
     -433.6429850406      452.4110876954     1  0.23559211E+11
     -433.6428232152      460.5052368874     1  0.23167048E+11
     -433.6427605832      459.4716685557     1  0.23622254E+11
     -433.6427578070      460.2557269898     1  0.24100945E+11
     -433.6426867505      457.6030881584     1  0.24186318E+11
     -433.6426847405      457.4738373587     1  0.24166375E+11
     -433.6426835579      460.1127262683     1  0.23541109E+11
     -433.6426434104      456.2079410904     1  0.23530784E+11
     -433.6425711943      456.1086173756     1  0.23649345E+11
     -433.6425563271      459.8336506784     1  0.23718073E+11
     -433.6425113412      460.4573793849     1  0.24216541E+11
     -433.6425022678      456.1076781442     1  0.23682801E+11
     -433.6424048472      460.0132764259     1  0.23923771E+11
     -433.6423759791      460.7988275686     1  0.24173138E+11
     -433.6423375501      460.4803777295     1  0.23186122E+11
     -433.6423265217      460.6983550923     1  0.24094095E+11
     -433.6422869543      454.2764151557     1  0.23607401E+11
     -433.6422778403      455.6344138648     1  0.23763965E+11
     -433.6422614050      456.6217453746     1  0.24466852E+11
     -433.6421963655      460.2132748735     1  0.23768763E+11
     -433.6421735531      456.1177824823     1  0.23683609E+11
     -433.6421535811      459.5758181569     1  0.23752738E+11
     -433.6420353008      460.5193031272     1  0.24074236E+11
     -433.6419182687      460.5502793101     1  0.24060515E+11
     -433.6418168507      460.5806688193     1  0.23458311E+11
     -433.6417951361      459.5799459226     1  0.23758682E+11
     -433.6417755176      454.2684314304     1  0.23652208E+11
     -433.6416251064      452.2865660760     1  0.23553938E+11
     -433.6415533769      460.4276678712     1  0.24453107E+11
     -433.6415093520      454.2936402719     1  0.23651914E+11
     -433.6413564657      459.7752770688     1  0.24162947E+11
     -433.6413172876      454.1137549968     1  0.23480882E+11
     -433.6412335927      460.6856355867     1  0.23297780E+11
     -433.6412115231      460.5262162542     1  0.23998112E+11
     -433.6411942727      456.5831873619     1  0.24283218E+11
     -433.6411533734      460.4187893256     1  0.24446569E+11
     -433.6410528731      460.6907322847     1  0.23333757E+11
     -433.6410494956      456.2394405002     1  0.24430461E+11
     -433.6409236582      456.5872458578     1  0.24326173E+11
     -433.6408655048      456.8981844286     1  0.24099624E+11
     -433.6408624189      460.8688653333     1  0.24207385E+11
     -433.6407955530      454.1503767557     1  0.23729958E+11
     -433.6407331859      459.9571435994     1  0.23556114E+11
     -433.6405047073      460.4600096008     1  0.24212876E+11
     -433.6404748860      455.9137343317     1  0.23844673E+11
     -433.6404719959      460.6770463229     1  0.23294940E+11
     -433.6403522105      454.2157660202     1  0.23653837E+11
     -433.6403266593      460.9236586534     1  0.23953484E+11
     -433.6402992830      460.5322121692     1  0.24006523E+11
     -433.6401734664      460.5193515381     1  0.23706606E+11
     -433.6400800384      460.7172727806     1  0.23953547E+11
     -433.6399242358      454.0344474365     1  0.23432836E+11
     -433.6399171266      460.3401891844     1  0.24065147E+11
     -433.6398940072      459.6723404258     1  0.23472408E+11
     -433.6398323640      455.4165379586     1  0.23910821E+11
     -433.6397973971      455.9268026184     1  0.23845752E+11
     -433.6397793852      460.4500274171     1  0.23802227E+11
     -433.6397764212      460.5374151144     1  0.24110393E+11
     -433.6397389289      456.2097273985     1  0.23561579E+11
     -433.6396835086      455.8670057721     1  0.23872398E+11
     -433.6395209435      453.0865118600     1  0.24812376E+11
     -433.6395073088      460.2556574927     1  0.24219097E+11
     -433.6394460073      457.1868515516     1  0.24810807E+11
     -433.6393538952      456.9932045087     1  0.24760608E+11
     -433.6393470874      460.7867177667     1  0.24115974E+11
     -433.6393430378      454.1730950091     1  0.23680281E+11
     -433.6393139353      454.1511337726     1  0.23656041E+11
     -433.6392384622      460.2486866719     1  0.24211444E+11
     -433.6392223926      457.0965231337     1  0.24988474E+11
     -433.6390161946      459.5958378604     1  0.24932891E+11
     -433.6389383881      455.4959861323     1  0.23747207E+11
     -433.6389159684      457.1747995303     1  0.24813818E+11
     -433.6388260963      460.6958796227     1  0.24057075E+11
     -433.6388237424      456.9900578845     1  0.24763050E+11
     -433.6387890724      457.0036572137     1  0.24631925E+11
     -433.6387788684      461.1650796113     1  0.23865742E+11
     -433.6387491529      456.9950548651     1  0.24751867E+11
     -433.6386988679      456.8558212781     1  0.24086168E+11
     -433.6386955996      460.6650127482     1  0.24173300E+11
     -433.6385756204      459.9879055715     1  0.23469523E+11
     -433.6385479510      451.5301330648     1  0.23668011E+11
     -433.6385271697      461.0434345882     1  0.24018398E+11
     -433.6385220479      459.4295595270     1  0.23708848E+11
     -433.6384139597      460.3829650861     1  0.24524672E+11
     -433.6382890001      460.4909173454     1  0.24036279E+11
     -433.6381730369      460.5704862874     1  0.23470399E+11
     -433.6381625252      461.1656037668     1  0.23863656E+11
     -433.6380803370      459.8164388148     1  0.23729102E+11
     -433.6380148516      454.3868606870     1  0.23421338E+11
     -433.6379259395      457.0051600818     1  0.24632323E+11
     -433.6377863160      456.4288382920     1  0.23641631E+11
     -433.6373393177      456.5920676411     1  0.24026876E+11
     -433.6372844700      459.8765599960     1  0.23221110E+11
     -433.6372483004      447.8771266490     1  0.23902816E+11
     -433.6371957575      460.0001515963     1  0.23625859E+11
     -433.6371142057      459.9745572645     1  0.23851450E+11
     -433.6370653898      455.7006099383     1  0.23534018E+11
     -433.6369306801      460.3352904964     1  0.23930507E+11
     -433.6368302247      452.3915444515     1  0.24550304E+11
     -433.6368261670      459.4057403835     1  0.23797795E+11
     -433.6367623512      460.5936842364     1  0.23532254E+11
     -433.6367490501      460.7041235194     1  0.23998529E+11
     -433.6366795291      455.5442044621     1  0.24123061E+11
     -433.6366037740      460.6685706915     1  0.23307339E+11
     -433.6365906685      458.7061100902     1  0.24484984E+11
     -433.6365121952      459.8006127759     1  0.24190274E+11
     -433.6364861642      459.5648026069     1  0.23814817E+11
     -433.6364610601      459.7618863414     1  0.24002258E+11
     -433.6364584749      460.5682184126     1  0.24108897E+11
     -433.6363746872      459.5503988360     1  0.23825723E+11
     -433.6363422895      447.8084050600     1  0.23895861E+11
     -433.6363013288      455.8939257883     1  0.24283527E+11
     -433.6362979983      456.6913841662     1  0.23507998E+11
     -433.6362499161      454.1376238773     1  0.23609678E+11
     -433.6362312773      457.8200871004     1  0.24000806E+11
     -433.6361441934      459.9710865451     1  0.23728236E+11
     -433.6361418323      458.6994922765     1  0.24477550E+11
     -433.6361021729      454.4941551749     1  0.23947300E+11
     -433.6360290995      454.1708837040     1  0.23610777E+11
     -433.6359300005      455.9065334345     1  0.23504975E+11
     -433.6358544286      457.2003346590     1  0.24833973E+11
     -433.6358034535      455.6004757601     1  0.23734068E+11
     -433.6357450842      454.6189290031     1  0.23620219E+11
     -433.6356378480      460.4949783439     1  0.24097545E+11
     -433.6356345327      453.1998127465     1  0.23917549E+11
     -433.6356148567      449.9193187207     1  0.24280080E+11
     -433.6356043778      460.7189821840     1  0.24060627E+11
     -433.6355699181      457.1652211776     1  0.24835570E+11
     -433.6354719905      460.8686810720     1  0.23573106E+11
     -433.6352904866      459.3156928318     1  0.24039399E+11
     -433.6351289880      460.8766282974     1  0.23576642E+11
     -433.6347729890      456.2376727900     1  0.24158092E+11
     -433.6347426765      457.0664033926     1  0.24990148E+11
     -433.6344835792      457.0308682302     1  0.24639980E+11
     -433.6344272220      457.8650258556     1  0.24224108E+11
     -433.6344005988      453.3744336351     1  0.24092983E+11
     -433.6341993211      447.2822897002     1  0.24142697E+11
     -433.6340634129      460.7192260418     1  0.24072838E+11
     -433.6340586884      453.3159579553     1  0.23549094E+11
     -433.6340296089      456.1224812924     1  0.23840659E+11
     -433.6338773315      453.7930472572     1  0.24991447E+11
     -433.6338523154      457.8794957726     1  0.24148416E+11
     -433.6337324761      459.9921210887     1  0.23519789E+11
     -433.6336965788      455.6560369265     2  0.23067743E+11
     -433.6336764884      460.0849228994     1  0.23643272E+11
     -433.6336587419      460.6655002934     1  0.23868150E+11
     -433.6336539519      447.7900376873     1  0.23901794E+11
     -433.6336140430      457.0461792363     1  0.24641766E+11
     -433.6335892324      455.7508249782     1  0.23577076E+11
     -433.6334842396      460.6041365657     1  0.23978128E+11
     -433.6334546099      460.8510299174     1  0.23958206E+11
     -433.6333082965      455.9619062237     1  0.24081623E+11
     -433.6330821472      460.0256455610     1  0.24012297E+11
     -433.6330327773      460.9066721004     1  0.23990534E+11
     -433.6329858735      456.2494256724     1  0.24181290E+11
     -433.6329104110      459.8133449288     1  0.23882461E+11
     -433.6328537094      453.2929139618     1  0.23557077E+11
     -433.6328270363      456.1460477373     1  0.23880981E+11
     -433.6328137500      460.7150615575     1  0.23746895E+11
     -433.6328030329      445.2618846542     1  0.24032369E+11
     -433.6327969309      460.1195622475     1  0.23813330E+11
     -433.6327536215      456.5948951104     1  0.24046953E+11
     -433.6327101077      455.2337461945     1  0.23902470E+11
     -433.6326903514      460.7011274968     1  0.23845973E+11
     -433.6326138883      457.0604755004     1  0.23418337E+11
     -433.6324804294      460.3067194381     1  0.24019191E+11
     -433.6324499508      454.3413486063     1  0.23526050E+11
     -433.6322246009      456.7837999126     1  0.23304668E+11
     -433.6321328375      460.1133260488     1  0.23817718E+11
     -433.6321158972      456.1028706931     1  0.23553716E+11
     -433.6319991678      455.9507194493     1  0.23813769E+11
     -433.6319728425      447.2273473251     1  0.24136955E+11
     -433.6319120517      451.4810126257     1  0.23633172E+11
     -433.6318835657      460.4821816411     1  0.24096720E+11
     -433.6318115403      460.7038311412     1  0.23854130E+11
     -433.6316089916      450.7187014294     1  0.23938273E+11
     -433.6315216721      454.3899914352     1  0.23441902E+11
     -433.6314910735      457.0718147296     1  0.23446908E+11
     -433.6314630184      454.3544968257     1  0.23525714E+11
     -433.6313797681      455.8028718760     1  0.23991851E+11
     -433.6313318549      460.6078146633     1  0.23905057E+11
     -433.6311785067      458.2290010863     1  0.23518541E+11
     -433.6311432350      459.3975795077     1  0.23800033E+11
     -433.6311414643      453.9876717632     1  0.23445926E+11
     -433.6310815787      458.4424145805     1  0.23807217E+11
     -433.6310768046      456.8235925759     1  0.23522827E+11
     -433.6310168926      458.4606391444     1  0.23813263E+11
     -433.6310107511      451.5485668561     1  0.23632435E+11
     -433.6309043968      460.4315627176     1  0.23937652E+11
     -433.6308879094      458.4559741159     1  0.23814177E+11
     -433.6308806163      455.0975471465     1  0.24535175E+11
     -433.6308572940      454.4171809878     1  0.23525344E+11
     -433.6308423672      454.7595203669     1  0.23687800E+11
     -433.6308381674      456.2680357405     1  0.24714267E+11
     -433.6308029501      460.2785132874     1  0.23996245E+11
     -433.6307596039      447.1790734376     1  0.24146148E+11
     -433.6307468718      454.4288175833     1  0.23526594E+11
     -433.6307106997      460.1473861774     1  0.23647983E+11
     -433.6306181206      460.6012662316     1  0.23908508E+11
     -433.6306102999      459.4825106122     1  0.23220897E+11
     -433.6305152714      455.6877386022     1  0.23818975E+11
     -433.6305073354      460.0252763563     1  0.23538930E+11
     -433.6304445772      458.3129847549     1  0.24193704E+11
     -433.6304330262      449.9271028406     1  0.24419237E+11
     -433.6304294604      455.8689823748     1  0.24291046E+11
     -433.6303941792      458.4603439663     1  0.23772082E+11
     -433.6303679897      456.3188180830     1  0.24537550E+11
     -433.6303121600      460.0058457752     1  0.23538605E+11
     -433.6301880684      458.4650147023     1  0.23771761E+11
     -433.6301103274      460.2381706643     1  0.23924924E+11
     -433.6300935710      460.9715988739     1  0.24247450E+11
     -433.6300237133      457.1618623872     1  0.24982771E+11
     -433.6299767346      460.9432611900     1  0.23941533E+11
     -433.6299067646      450.6585614503     1  0.23942309E+11
     -433.6298893243      459.2003909084     1  0.23824596E+11
     -433.6298555574      447.2855586282     1  0.24139984E+11
     -433.6298429151      450.6981182628     1  0.23740422E+11
     -433.6298138635      455.7820505614     1  0.23773495E+11
     -433.6294642023      459.1964485520     1  0.23818466E+11
     -433.6293914717      456.4392356924     1  0.23444773E+11
     -433.6293494201      460.2709442739     1  0.23943620E+11
     -433.6292621924      460.3988674191     1  0.23485573E+11
     -433.6292400449      456.4452958545     1  0.23442762E+11
     -433.6292045240      455.2611790466     1  0.23601043E+11
     -433.6290820908      457.1783329846     1  0.24987836E+11
     -433.6290652023      449.9376036033     1  0.24647089E+11
     -433.6290073376      460.8304695578     1  0.23610091E+11
     -433.6290019189      458.8144198141     1  0.24263884E+11
     -433.6289374327      455.0924834861     1  0.24532943E+11
     -433.6289278884      451.4585697530     1  0.23700780E+11
     -433.6288921159      456.5322941745     1  0.24018560E+11
     -433.6288603698      458.7738905271     1  0.24412021E+11
     -433.6286384973      460.5644424491     1  0.23676254E+11
     -433.6285429573      453.2376888128     1  0.23657602E+11
     -433.6284444036      454.5867528993     1  0.23917917E+11
     -433.6283518544      456.5688647661     1  0.24069155E+11
     -433.6282132142      459.6087865749     1  0.23197011E+11
     -433.6281787099      456.2660308426     1  0.24733881E+11
     -433.6280358989      460.8550046996     1  0.23620395E+11
     -433.6279934219      460.2245473525     1  0.24259177E+11
     -433.6279143441      452.1149880393     1  0.23634942E+11
     -433.6279105113      460.2129834419     1  0.24252024E+11
     -433.6278566736      452.3616095899     1  0.23697116E+11
     -433.6277798715      451.8276369039     1  0.23396682E+11
     -433.6277135461      460.4105306410     1  0.24098761E+11
     -433.6276361151      456.6511295337     1  0.24523793E+11
     -433.6276341732      451.3963371623     1  0.23798610E+11
     -433.6275722966      460.9110660970     1  0.23729051E+11
     -433.6275236538      455.9757144014     1  0.23642486E+11
     -433.6275206658      454.1884863686     1  0.23570507E+11
     -433.6274676595      451.4343876590     1  0.23702607E+11
     -433.6274109461      452.1150255060     1  0.23635796E+11
     -433.6274004689      458.4344622605     1  0.23820451E+11
     -433.6273736151      458.4316158486     1  0.23821399E+11
     -433.6273595276      455.8367221574     1  0.23750788E+11
     -433.6273129501      460.4070839830     1  0.24084986E+11
     -433.6273073485      458.4363432900     1  0.23824556E+11
     -433.6272831638      456.6851275959     1  0.24187056E+11
     -433.6268642968      459.3668814918     1  0.23810984E+11
     -433.6268155953      458.4315248489     1  0.23779716E+11
     -433.6267745459      453.4458163278     1  0.23762410E+11
     -433.6266018430      454.8545906862     1  0.23441895E+11
     -433.6265217388      456.3587335733     1  0.23998060E+11
     -433.6265078871      455.2025552554     1  0.23187035E+11
     -433.6265053816      455.5747069443     1  0.23587749E+11
     -433.6263200146      456.2220106919     1  0.23490345E+11
     -433.6262773983      460.0246378004     1  0.24831259E+11
     -433.6262705442      460.5167223561     1  0.24448079E+11
     -433.6262354879      460.0090956754     1  0.23787919E+11
     -433.6261973064      460.4963444880     1  0.23851491E+11
     -433.6261486768      453.5070826830     1  0.23557825E+11
     -433.6261184525      451.9954426532     1  0.23582036E+11
     -433.6260838635      455.7657284065     1  0.23790524E+11
     -433.6260512409      456.7333922721     1  0.23309527E+11
     -433.6260000710      460.5611219838     1  0.23925941E+11
     -433.6258812807      454.7252645977     1  0.25296267E+11
     -433.6258408957      456.2110997814     1  0.23489856E+11
     -433.6257840567      460.7831860521     1  0.23765828E+11
     -433.6257646876      460.1912128048     1  0.24338636E+11
     -433.6257478708      459.5654277923     1  0.24504346E+11
     -433.6256900444      460.1793745741     1  0.24331416E+11
     -433.6256196687      459.9350526213     1  0.24578793E+11
     -433.6255804093      452.9033525426     1  0.23914310E+11
     -433.6255333722      460.5940745685     1  0.23670479E+11
     -433.6255203472      456.7400065331     1  0.23307694E+11
     -433.6254752689      453.6702899790     1  0.25063217E+11
     -433.6253784743      456.1650412208     1  0.23351894E+11
     -433.6253751484      454.7380370595     1  0.24606248E+11
     -433.6253627563      456.3024220971     1  0.23413744E+11
     -433.6252967759      454.8397527081     2  0.26111227E+11
     -433.6252900232      454.5866753971     1  0.24389623E+11
     -433.6252138368      459.8698201805     1  0.23662493E+11
     -433.6251001026      460.4145751278     1  0.23527657E+11
     -433.6249918194      452.0342020721     1  0.23583319E+11
     -433.6249174376      460.6151113580     1  0.24049698E+11
     -433.6248533028      453.9031054577     1  0.23313243E+11
     -433.6248199073      460.0656501909     1  0.23460240E+11
     -433.6248056242      460.1012432766     1  0.23663639E+11
     -433.6247687620      449.9116464276     1  0.24387036E+11
     -433.6247534758      452.5210160890     1  0.23822255E+11
     -433.6246915042      456.1138770368     1  0.23863197E+11
     -433.6245614934      456.5647684586     1  0.23427304E+11
     -433.6244937701      455.9849063745     1  0.23647194E+11
     -433.6244509523      460.6735398819     1  0.23639762E+11
     -433.6243038202      453.9597048087     1  0.23792535E+11
     -433.6242868326      459.9476217147     1  0.23946104E+11
     -433.6241276915      458.8449982690     1  0.25931527E+11
     -433.6241248486      451.3679048808     1  0.23734969E+11
     -433.6240671565      459.7160690265     1  0.23609666E+11
     -433.6239766276      460.6390837771     1  0.23582822E+11
     -433.6239584286      455.9362876093     1  0.23722601E+11
     -433.6239038063      460.4369326399     1  0.23578645E+11
     -433.6238418614      460.0729110043     1  0.23468421E+11
     -433.6237653475      456.1562201133     1  0.23852931E+11
     -433.6236850862      460.1217265986     1  0.23479333E+11
     -433.6235944217      460.2208065064     1  0.24331694E+11
     -433.6234110652      454.8853431367     1  0.23423812E+11
     -433.6234094429      453.1385723891     1  0.23888922E+11
     -433.6233579319      460.2114276221     1  0.24324442E+11
     -433.6233324508      454.8960054681     1  0.24571040E+11
     -433.6233104342      454.8966899331     1  0.23425006E+11
     -433.6232875989      460.0804672024     1  0.23702129E+11
     -433.6232082887      458.9524495413     2  0.26333731E+11
     -433.6230867396      459.3609123454     1  0.23705973E+11
     -433.6227954463      449.2071781174     1  0.24328705E+11
     -433.6227120647      451.3410666448     1  0.23634754E+11
     -433.6224186606      449.8779861924     1  0.24269816E+11
     -433.6223168090      458.7713201179     1  0.24423576E+11
     -433.6223055627      460.5842917706     1  0.23685868E+11
     -433.6223004698      459.7780013056     1  0.23637732E+11
     -433.6221502311      456.0258311231     1  0.23637223E+11
     -433.6220959915      453.3938176231     1  0.23976849E+11
     -433.6220886788      456.4265750070     1  0.23845943E+11
     -433.6217424314      460.7241827117     1  0.23439875E+11
     -433.6217242350      458.6053314686     1  0.23675196E+11
     -433.6216969473      454.8948752220     1  0.23431051E+11
     -433.6216785611      455.0304951572     1  0.23769196E+11
     -433.6216766722      459.8938707199     1  0.23854648E+11
     -433.6216667928      451.3193466121     1  0.23739662E+11
     -433.6216649022      458.4155362050     1  0.23848111E+11
     -433.6216221070      458.4735555410     1  0.24064209E+11
     -433.6215531952      460.4109577058     1  0.23947458E+11
     -433.6214347883      459.6263506817     1  0.23252139E+11
     -433.6214205098      460.5186198094     1  0.23684341E+11
     -433.6213981048      460.3859096510     1  0.23233687E+11
     -433.6213626357      460.0409231418     1  0.23582236E+11
     -433.6212404989      460.9508729043     1  0.23792190E+11
     -433.6211898239      456.4329784812     1  0.23439634E+11
     -433.6211292529      454.0384099359     1  0.23466057E+11
     -433.6211216199      454.0375203329     1  0.23423718E+11
     -433.6210760125      460.0066012249     1  0.23859072E+11
     -433.6210246638      456.1953643784     1  0.23290831E+11
     -433.6210216909      459.4277658473     1  0.23792226E+11
     -433.6209859477      453.4128614170     1  0.24038736E+11
     -433.6209376319      455.1896463782     1  0.23876272E+11
     -433.6209162879      460.7800222462     1  0.23547948E+11
     -433.6208415212      454.0586560284     1  0.23423943E+11
     -433.6208245249      456.5121321106     1  0.24315186E+11
     -433.6208149044      453.1801243367     1  0.23687815E+11
     -433.6207944187      456.2363279341     1  0.23247569E+11
     -433.6205461682      453.4086786062     1  0.24038018E+11
     -433.6205448005      459.9964173742     1  0.23853319E+11
     -433.6205174751      456.0275609243     1  0.23554195E+11
     -433.6204570614      460.9312019700     1  0.23983773E+11
     -433.6204538663      455.2350558366     1  0.23602148E+11
     -433.6204428481      456.4113303226     1  0.23501982E+11
     -433.6204224770      454.0500243052     1  0.23466179E+11
     -433.6203595492      460.3342613721     1  0.23640223E+11
     -433.6202154227      458.5193157364     1  0.24141164E+11
     -433.6200237333      459.9768254290     2  0.25423663E+11
     -433.6199998140      461.1712579519     1  0.24678635E+11
     -433.6199905921      456.7125880134     1  0.24148878E+11
     -433.6199737760      453.4051345114     1  0.23573412E+11
     -433.6199235911      459.7278413178     1  0.23820824E+11
     -433.6198872695      456.2045280209     1  0.23290713E+11
     -433.6197396005      459.7928243522     1  0.23828037E+11
     -433.6197237462      456.5928176975     1  0.23196140E+11
     -433.6196792983      460.1615322313     1  0.23896456E+11
     -433.6196649800      453.8502033652     1  0.23313996E+11
     -433.6196634227      460.6724254295     1  0.23954617E+11
     -433.6195210098      460.1470680908     1  0.23906386E+11
     -433.6193982703      450.6926634864     1  0.24465689E+11
     -433.6193561056      459.3691137591     1  0.23257912E+11
     -433.6193080104      458.7368548600     1  0.24003397E+11
     -433.6192548302      453.9062705756     1  0.23455603E+11
     -433.6192369040      457.8388474891     2  0.24718995E+11
     -433.6190133965      452.7444105376     2  0.24676026E+11
     -433.6188862658      460.3133750718     1  0.23619847E+11
     -433.6188546837      456.1214269322     1  0.23700841E+11
     -433.6187641150      460.4105619592     1  0.23989993E+11
     -433.6187607550      460.4331629983     1  0.24071800E+11
     -433.6187525411      456.9391922266     1  0.22988235E+11
     -433.6187298714      459.8737124083     1  0.23886640E+11
     -433.6186863014      453.9609123513     1  0.23454131E+11
     -433.6186612928      460.4869557549     1  0.23909643E+11
     -433.6185925598      460.8659241155     1  0.23616201E+11
     -433.6185819536      458.8151549241     1  0.24479306E+11
     -433.6185389508      452.6709612393     1  0.23736666E+11
     -433.6185123258      460.0053053397     1  0.23518254E+11
     -433.6184536873      460.0161940002     1  0.23427711E+11
     -433.6184157958      455.8953824483     1  0.23838497E+11
     -433.6183854310      455.9542512070     1  0.23876854E+11
     -433.6183473014      460.8258041389     1  0.23931710E+11
     -433.6183100717      456.7781887698     1  0.24120732E+11
     -433.6182957938      456.8137682952     1  0.23244635E+11
     -433.6182692427      456.9372949073     2  0.23009024E+11
     -433.6181877992      452.7152334229     1  0.23737727E+11
     -433.6181837580      459.6761432578     1  0.23897663E+11
     -433.6181319896      455.9645446017     1  0.23707123E+11
     -433.6181193028      460.0648761190     1  0.23925831E+11
     -433.6180753999      459.8727301449     1  0.25702391E+11
     -433.6180096624      453.4317865773     1  0.23566955E+11
     -433.6180018854      455.6771041330     1  0.23671989E+11
     -433.6179791674      460.0468543773     1  0.23445105E+11
     -433.6177522998      456.1016481835     1  0.23702361E+11
     -433.6174868128      458.2111349050     1  0.23681315E+11
     -433.6174829026      455.9554498702     1  0.23428698E+11
     -433.6174731076      455.8408696891     1  0.23562163E+11
     -433.6174716720      458.3868306419     1  0.23966775E+11
     -433.6173431391      458.2102090192     1  0.23680793E+11
     -433.6173218908      455.7476031558     1  0.23783872E+11
     -433.6172004370      459.8259918386     1  0.23782491E+11
     -433.6171895109      460.2961260244     1  0.24003951E+11
     -433.6171511982      459.7287920077     1  0.24533287E+11
     -433.6171328438      455.3070188067     1  0.24132221E+11
     -433.6171288341      460.0476177196     1  0.23690662E+11
     -433.6171137473      460.3648634221     1  0.23774468E+11
     -433.6170933540      460.4633176714     1  0.24065449E+11
     -433.6170793666      455.4336340293     1  0.23980564E+11
     -433.6170393692      455.9635875029     1  0.23863392E+11
     -433.6170210373      456.9595625858     1  0.24985348E+11
     -433.6169235421      460.9212144530     1  0.23821219E+11
     -433.6167270558      453.4493175206     1  0.23578216E+11
     -433.6167089597      460.4922373417     1  0.23588273E+11
     -433.6167040745      456.0497474330     1  0.23592950E+11
     -433.6165985605      460.0408229448     1  0.23615585E+11
     -433.6165960804      452.5755942126     1  0.23775074E+11
     -433.6164586384      458.1983880721     1  0.23673801E+11
     -433.6164224211      454.0181870446     1  0.23417333E+11
     -433.6164172432      458.2200693209     1  0.23684289E+11
     -433.6162909454      455.9387106503     1  0.23429986E+11
     -433.6162567565      459.5428203954     1  0.23827981E+11
     -433.6162227183      460.9494432710     1  0.24264212E+11
     -433.6161081229      461.0723297325     1  0.24805570E+11
     -433.6160837172      452.5817596145     1  0.23773977E+11
     -433.6160565489      460.7762248725     1  0.23774027E+11
     -433.6160510454      446.8688870760     1  0.24041687E+11
     -433.6160149999      459.7415546270     1  0.23194695E+11
     -433.6159980648      452.1308863368     1  0.23465064E+11
     -433.6159316610      447.9450623665     1  0.23930729E+11
     -433.6159067190      460.3298949613     1  0.23878443E+11
     -433.6158743571      447.0795411440     1  0.24046059E+11
     -433.6158055131      460.3361213270     1  0.23711083E+11
     -433.6157932083      453.9384971188     1  0.23416186E+11
     -433.6157360537      455.3765026767     1  0.24022022E+11
     -433.6157292528      455.1164041318     1  0.24016125E+11
     -433.6157003252      455.6293276441     1  0.23810166E+11
     -433.6156927151      456.5953129162     1  0.23290255E+11
     -433.6156820566      451.4510624099     1  0.23698065E+11
     -433.6156602599      459.5886349161     1  0.23439962E+11
     -433.6156560468      456.2919611045     1  0.24332614E+11
     -433.6156012993      455.1235746057     1  0.24016387E+11
     -433.6154726198      455.0862073436     1  0.24053727E+11
     -433.6154256203      456.0149608004     1  0.23575542E+11
     -433.6153026730      460.5449670186     1  0.23717177E+11
     -433.6152885575      460.4349188782     1  0.23522121E+11
     -433.6152834592      456.7504627184     1  0.24217815E+11
     -433.6152634914      460.7701614953     1  0.23764996E+11
     -433.6149089285      459.6540093571     1  0.23806180E+11
     -433.6148948388      459.7816631319     1  0.24834359E+11
     -433.6148465350      459.6403502957     1  0.23907570E+11
     -433.6148102206      458.2456763876     1  0.24108633E+11
     -433.6147328220      460.3228467288     1  0.23343512E+11
     -433.6147227376      457.1598985535     1  0.23909999E+11
     -433.6146778701      456.5379293846     1  0.23191877E+11
     -433.6145449083      460.5210447413     1  0.23769635E+11
     -433.6145404781      456.0070188687     1  0.23622909E+11
     -433.6145341318      459.6243053354     1  0.23803170E+11
     -433.6145276284      454.0234464530     1  0.23529651E+11
     -433.6143912458      458.7759099539     1  0.23381504E+11
     -433.6143864447      460.3368019382     1  0.23810225E+11
     -433.6143422668      458.0691406928     1  0.24129586E+11
     -433.6142301746      456.4040019067     1  0.24146506E+11
     -433.6142133814      460.5758508986     1  0.23645099E+11
     -433.6141549358      456.0276232143     1  0.24707172E+11
     -433.6141335051      447.8869701570     1  0.23942989E+11
     -433.6141158525      460.2853192586     1  0.23776410E+11
     -433.6139758970      456.8551083309     1  0.25037837E+11
     -433.6137467151      448.0335469188     1  0.23937198E+11
     -433.6137426657      455.4293944956     1  0.23579876E+11
     -433.6137327221      460.3280086627     1  0.23758960E+11
     -433.6137132272      460.0202447074     1  0.23658994E+11
     -433.6135885142      455.8900716614     1  0.23555362E+11
     -433.6135568282      459.6165999538     1  0.23566361E+11
     -433.6135093113      460.4240797156     1  0.23569317E+11
     -433.6135036368      459.9806105387     1  0.24038634E+11
     -433.6134627179      455.8272268503     1  0.23807788E+11
     -433.6134586879      456.5285650566     1  0.24102283E+11
     -433.6134485404      456.4359531720     1  0.23536075E+11
     -433.6132838623      455.6019743746     1  0.24115410E+11
     -433.6132775518      460.4276279650     1  0.23575377E+11
     -433.6132483272      455.2788318333     2  0.24450174E+11
     -433.6131764933      459.5257997086     1  0.23685085E+11
     -433.6131620585      456.1371527345     1  0.23594430E+11
     -433.6131366351      459.5840847624     1  0.23565230E+11
     -433.6130959370      455.0666205225     1  0.24054179E+11
     -433.6130440536      451.0298723560     1  0.23447867E+11
     -433.6129606175      445.0831003455     2  0.24062072E+11
     -433.6129339633      460.3072637164     1  0.24093344E+11
     -433.6129053492      460.6822521987     1  0.24090999E+11
     -433.6127857027      459.8796807147     1  0.23488914E+11
     -433.6127748461      460.3201867855     1  0.23655262E+11
     -433.6127095110      456.7548673677     1  0.24218898E+11
     -433.6126535687      460.5921768165     1  0.24002457E+11
     -433.6126026600      455.8254257820     1  0.23752467E+11
     -433.6125069237      454.0107305003     1  0.23529632E+11
     -433.6124951057      458.6932181095     1  0.24338610E+11
     -433.6124777984      458.6302367821     1  0.24356224E+11
     -433.6124688265      449.0798728379     1  0.23429099E+11
     -433.6123420135      454.6722385293     1  0.23717138E+11
     -433.6122757474      460.3048484171     1  0.24090577E+11
     -433.6122460118      455.8209865564     1  0.23921720E+11
     -433.6122230945      453.8636560479     1  0.24984134E+11
     -433.6122117378      456.0674585435     1  0.23614063E+11
     -433.6121891348      455.7522375427     1  0.23593445E+11
     -433.6121714268      460.1485167474     1  0.23438640E+11
     -433.6121316815      460.6575882035     1  0.23714371E+11
     -433.6121157908      458.7172570600     1  0.23562329E+11
     -433.6121045630      444.7007921090     1  0.24295034E+11
     -433.6118901422      459.7740488724     1  0.23579363E+11
     -433.6118396541      460.4737062847     1  0.23868490E+11
     -433.6117856021      449.1713600856     1  0.23474831E+11
     -433.6117599285      460.3360103156     1  0.23733551E+11
     -433.6117211506      458.3079017433     1  0.24086674E+11
     -433.6116879383      456.8860259506     1  0.23983959E+11
     -433.6116575822      451.1549186897     1  0.23470209E+11
     -433.6116158290      454.9866365842     1  0.23862544E+11
     -433.6116099580      455.0180149349     1  0.23862820E+11
     -433.6114943329      454.8131712218     2  0.25922949E+11
     -433.6113916529      460.6092387903     1  0.24033236E+11
     -433.6113796827      453.3890440631     1  0.23785436E+11
     -433.6113545643      446.7482501672     1  0.24050811E+11
     -433.6113296864      455.0879109535     1  0.24084637E+11
     -433.6112984261      458.6231294593     1  0.23899022E+11
     -433.6112633444      456.0522507877     1  0.24090650E+11
     -433.6112541991      456.8987629512     1  0.23966745E+11
     -433.6111780540      454.8780183296     1  0.25210815E+11
     -433.6111480564      460.5204146836     1  0.23791710E+11
     -433.6110627354      447.8191753776     1  0.23941882E+11
     -433.6110455535      451.5766017369     1  0.23685193E+11
     -433.6109505760      460.0240643116     1  0.23942170E+11
     -433.6108969114      459.9544336161     1  0.23815017E+11
     -433.6108682329      460.6622475473     1  0.24141788E+11
     -433.6108094033      453.3797825791     1  0.23785233E+11
     -433.6107945979      459.9206545956     1  0.23853725E+11
     -433.6107888592      455.2555937048     1  0.24128940E+11
     -433.6107060704      460.4985342353     1  0.23965994E+11
     -433.6104578937      453.8544459877     1  0.23899883E+11
     -433.6104490356      459.9647711419     1  0.23702848E+11
     -433.6104280650      456.8619952367     1  0.23971722E+11
     -433.6104213012      457.6961559589     1  0.24414050E+11
     -433.6104035418      459.7996897476     1  0.23538864E+11
     -433.6104003112      459.0309948118     1  0.26103976E+11
     -433.6103664357      460.8847862736     1  0.23687909E+11
     -433.6103532090      454.9271504173     1  0.23356465E+11
     -433.6102782522      459.9457396098     1  0.23887232E+11
     -433.6101853472      455.4968655027     1  0.24016200E+11
     -433.6101671851      446.0541159836     1  0.23428977E+11
     -433.6101395958      455.4733933131     1  0.24108028E+11
     -433.6100484867      460.7363443935     1  0.23607313E+11
     -433.6100246143      459.4214172148     1  0.23676804E+11
     -433.6098813030      458.4246111963     1  0.24330320E+11
     -433.6098763441      460.0206061834     1  0.23497233E+11
     -433.6098486047      449.7534246624     1  0.24408368E+11
     -433.6098415550      460.7441708795     1  0.24805825E+11
     -433.6097671963      453.4085698093     1  0.23826730E+11
     -433.6097364318      460.6325743493     1  0.23853910E+11
     -433.6096984680      459.8445391032     1  0.23508383E+11
     -433.6096738088      458.5461302912     1  0.24063394E+11
     -433.6096343152      455.7298291818     1  0.23587854E+11
     -433.6094907104      462.5230971347     2  0.23929045E+11
     -433.6094195062      456.6296355878     1  0.24056721E+11
     -433.6094123764      460.5358791223     1  0.23840787E+11
     -433.6094054207      460.8782969422     1  0.24199725E+11
     -433.6094004722      459.9560494150     1  0.23517231E+11
     -433.6093900769      457.1621535131     1  0.24513286E+11
     -433.6093004071      453.3921669364     1  0.23826021E+11
     -433.6092874166      455.9688351008     1  0.23525921E+11
     -433.6092239617      460.1076862180     1  0.23729174E+11
     -433.6092023097      459.8907117127     1  0.23507117E+11
     -433.6091452404      460.0710032959     1  0.24771335E+11
     -433.6091353953      460.8737283422     1  0.23669713E+11
     -433.6091123150      459.9124209246     1  0.23522174E+11
     -433.6090413830      454.8692912713     1  0.23895152E+11
     -433.6089685223      460.4767079655     1  0.24058470E+11
     -433.6088932162      460.1638592130     1  0.24424312E+11
     -433.6088473484      460.6991711441     1  0.24824386E+11
     -433.6087631439      460.1792476227     1  0.24430248E+11
     -433.6086626793      456.8927256875     1  0.24829184E+11
     -433.6086116158      459.8575935151     1  0.23498984E+11
     -433.6084042229      455.9382351777     1  0.23527753E+11
     -433.6083823501      454.8676154372     1  0.23896651E+11
     -433.6083014190      456.8778918990     1  0.24831513E+11
     -433.6082733501      458.1755419948     1  0.24242780E+11
     -433.6082700260      454.8107461711     1  0.25246403E+11
     -433.6082554491      460.6364356501     1  0.23888637E+11
     -433.6082073443      456.4374447029     1  0.23235022E+11
     -433.6081079916      460.7277815989     1  0.23588524E+11
     -433.6080674266      453.4060982791     1  0.23822908E+11
     -433.6080498742      455.6087918965     1  0.24139455E+11
     -433.6080287064      457.4896436346     1  0.24355939E+11
     -433.6080106752      457.1046794819     1  0.24541408E+11
     -433.6079741180      455.4269791419     1  0.23939338E+11
     -433.6079654310      455.1734057735     1  0.23616634E+11
     -433.6078835033      460.7857416997     1  0.23987843E+11
     -433.6077971148      453.3847397660     1  0.23822069E+11
     -433.6077784646      460.7039795590     1  0.24094395E+11
     -433.6077608868      460.5729383162     1  0.24084043E+11
     -433.6076889190      453.3634606347     1  0.23789183E+11
     -433.6076339219      456.9049111508     1  0.24709204E+11
     -433.6075385199      454.8943265313     2  0.25980133E+11
     -433.6074388268      458.3704396603     1  0.24018239E+11
     -433.6074058554      454.9218442825     1  0.23512281E+11
     -433.6073799780      460.4830725928     1  0.23960457E+11
     -433.6073753541      453.3603146653     1  0.23788855E+11
     -433.6073462082      456.8810704353     1  0.24832895E+11
     -433.6073325120      458.1540402970     1  0.24163683E+11
     -433.6073044972      458.4507238323     1  0.23836246E+11
     -433.6072528503      456.4551345237     1  0.23211755E+11
     -433.6072379353      455.4577609533     1  0.23485387E+11
     -433.6072150057      455.1332413945     1  0.25453484E+11
     -433.6071868291      460.3916130490     1  0.23856526E+11
     -433.6071519635      458.3820647734     1  0.24020649E+11
     -433.6071341705      459.9448105619     1  0.23676611E+11
     -433.6071300170      455.6053298734     1  0.24177790E+11
     -433.6070637467      459.8218035781     1  0.23602104E+11
     -433.6070300436      453.7089271665     1  0.24220725E+11
     -433.6070018840      456.4887742693     1  0.23224739E+11
     -433.6069078984      458.3921260984     1  0.24021785E+11
     -433.6068033197      455.8214335174     1  0.23631433E+11
     -433.6067086739      456.8982324169     1  0.24709411E+11
     -433.6066424309      460.6254394781     1  0.24063326E+11
     -433.6065184260      449.9599046419     1  0.23818373E+11
     -433.6064880891      454.9153895618     1  0.23931511E+11
     -433.6064315048      460.7374463022     1  0.23595295E+11
     -433.6063778357      458.5474476660     1  0.23888627E+11
     -433.6063725123      455.8265848217     1  0.23631237E+11
     -433.6063195537      460.4270949649     1  0.23797880E+11
     -433.6062937720      452.2654202257     1  0.23637341E+11
     -433.6062646309      458.9014748794     1  0.26174588E+11
     -433.6062160451      459.5282954801     1  0.23797703E+11
     -433.6061852186      455.5725715854     1  0.23702382E+11
     -433.6061573211      459.4362636895     1  0.23835950E+11
     -433.6061413090      459.6908603359     1  0.23504307E+11
     -433.6060162671      452.1598584595     1  0.23745086E+11
     -433.6059916043      455.3110040602     1  0.23843547E+11
     -433.6059905377      456.5415003453     1  0.23232254E+11
     -433.6059546697      455.9599083766     1  0.23535105E+11
     -433.6059301089      456.8527188254     1  0.24279335E+11
     -433.6059272314      459.8525929096     1  0.23858501E+11
     -433.6059174946      460.1360511217     1  0.23509561E+11
     -433.6058596968      460.1615097459     1  0.23454954E+11
     -433.6058322306      453.7587201385     1  0.23596458E+11
     -433.6057934703      459.7048062293     1  0.23688145E+11
     -433.6056266376      459.9128981912     1  0.23555116E+11
     -433.6056027688      460.4091105172     1  0.23600732E+11
     -433.6055975694      457.8992973872     1  0.23659391E+11
     -433.6055141591      460.6693083841     1  0.23839278E+11
     -433.6054960069      456.9361627562     1  0.24455380E+11
     -433.6052343588      460.3936575235     1  0.24697160E+11
     -433.6052119954      456.0597429757     1  0.25121720E+11
     -433.6051987556      458.3753299294     1  0.24023538E+11
     -433.6051333413      460.3936402529     1  0.23595588E+11
     -433.6050677375      460.4732263119     1  0.23872112E+11
     -433.6050385822      454.2352144238     1  0.23802481E+11
     -433.6049755561      460.5180598987     1  0.23936807E+11
     -433.6049742334      451.3384550046     1  0.23730535E+11
     -433.6049390112      456.7148159689     1  0.24389544E+11
     -433.6049077250      454.9068678552     1  0.24073449E+11
     -433.6048894507      454.6821617735     1  0.24406934E+11
     -433.6048375853      459.8913695795     1  0.23531839E+11
     -433.6048230884      452.0800687503     1  0.23487641E+11
     -433.6048161403      446.7398183854     1  0.25357974E+11
     -433.6047919528      455.5458949702     1  0.24139859E+11
     -433.6047740880      455.9076486290     1  0.23734292E+11
     -433.6047415130      459.9272307272     1  0.24179536E+11
     -433.6047314751      459.5777030929     1  0.23392234E+11
     -433.6047138393      456.8235681819     1  0.24445800E+11
     -433.6047004323      455.9348316701     1  0.23737151E+11
     -433.6046748669      459.9405846748     1  0.24186364E+11
     -433.6046065197      456.8836543486     1  0.24756502E+11
     -433.6046014464      460.5481039875     1  0.24154388E+11
     -433.6045913053      456.4299730394     1  0.23225783E+11
     -433.6045824927      455.7725326467     1  0.23800765E+11
     -433.6045742441      458.8977826554     1  0.24337661E+11
     -433.6045566242      460.1295583953     1  0.23499023E+11
     -433.6044980377      457.0890220161     1  0.24624877E+11
     -433.6044606880      460.0944440995     1  0.23736245E+11
     -433.6043725512      458.4862298367     1  0.24402959E+11
     -433.6043556075      451.0939865093     1  0.23124698E+11
     -433.6043450838      457.8862502075     1  0.24110683E+11
     -433.6041937668      458.7841557642     1  0.24369934E+11
     -433.6041268334      459.9751642105     1  0.23735844E+11
     -433.6040110570      456.8510563550     1  0.24079568E+11
     -433.6039884531      459.9691670258     1  0.23729007E+11
     -433.6039240086      460.4767094438     1  0.23974164E+11
     -433.6038976199      456.8897217145     1  0.24078548E+11
     -433.6038681001      459.9438544775     1  0.23871324E+11
     -433.6037567819      460.1510670899     1  0.24153916E+11
     -433.6037410783      451.3089936662     1  0.23509123E+11
     -433.6036543737      459.5651423258     1  0.24419944E+11
     -433.6034872475      460.2225235302     1  0.23452833E+11
     -433.6034768886      456.7325597434     1  0.24057448E+11
     -433.6033462624      459.8949863956     1  0.23524516E+11
     -433.6033193788      460.2545843897     1  0.23923154E+11
     -433.6032987728      460.4452518370     1  0.24018934E+11
     -433.6032900668      453.1539717041     1  0.23651596E+11
     -433.6030550002      455.3499539330     1  0.23636861E+11
     -433.6030477597      460.4290202446     1  0.23664755E+11
     -433.6030282648      459.5341731306     1  0.25016489E+11
     -433.6029410820      453.2233991072     1  0.23651621E+11
     -433.6029322099      456.7752488664     1  0.23980234E+11
     -433.6029228726      458.5525794566     1  0.24397302E+11
     -433.6028880359      453.1516322993     1  0.23652668E+11
     -433.6028309461      459.5626993685     1  0.25013362E+11
     -433.6028243667      459.7234939297     1  0.23546920E+11
     -433.6028232190      455.4349705713     1  0.24176239E+11
     -433.6028108252      453.1499255503     1  0.23574741E+11
     -433.6027608555      453.1957659570     1  0.23678842E+11
     -433.6026912393      460.5048317291     1  0.23907326E+11
     -433.6026697794      459.7111915911     1  0.24614385E+11
     -433.6026643647      460.7102505577     1  0.23744478E+11
     -433.6026110612      460.0340719110     1  0.23963644E+11
     -433.6025784959      454.8586386757     1  0.24192747E+11
     -433.6025290459      460.3128715275     1  0.23759138E+11
     -433.6024943579      448.5346110426     1  0.23375401E+11
     -433.6023625727      455.7940708358     1  0.23517203E+11
     -433.6023159881      458.8436800628     1  0.24436251E+11
     -433.6023107483      460.1338263288     1  0.23961630E+11
     -433.6022983485      448.6589766284     1  0.23425500E+11
     -433.6022458766      459.8450313886     1  0.24176669E+11
     -433.6022230366      456.7825593120     1  0.23981731E+11
     -433.6021423853      459.6890008179     1  0.23980189E+11
     -433.6021123674      459.6967784037     1  0.24006148E+11
     -433.6021022013      453.7415470373     1  0.25086588E+11
     -433.6020425219      460.0195983897     1  0.24833582E+11
     -433.6020238263      455.4846957420     1  0.24041547E+11
     -433.6019572177      459.6920532679     1  0.23497606E+11
     -433.6018703722      460.4489981572     1  0.24092500E+11
     -433.6018579210      456.8003723845     1  0.24094321E+11
     -433.6016960205      460.1238322872     1  0.23970799E+11
     -433.6016097103      459.9957374762     1  0.23827421E+11
     -433.6015762385      452.0537845783     1  0.23487342E+11
     -433.6014740602      460.7180221966     1  0.23819148E+11
     -433.6014081325      459.4466199538     1  0.23816926E+11
     -433.6013276083      457.1124030233     1  0.23746556E+11
     -433.6013092605      458.9594388431     1  0.26106125E+11
     -433.6012991584      459.8298258300     1  0.23437545E+11
     -433.6012799988      460.1479733212     1  0.23929834E+11
     -433.6012776224      461.4891590857     1  0.25077305E+11
     -433.6012038343      457.1385705861     1  0.24640598E+11
     -433.6011863238      450.7099308796     1  0.23489465E+11
     -433.6011666670      455.2827602788     1  0.23316493E+11
     -433.6011574676      455.2268046761     1  0.24134663E+11
     -433.6011128787      455.9828340112     1  0.23558424E+11
     -433.6010618430      451.9489358762     1  0.23700307E+11
     -433.6010460366      449.9761472889     1  0.23983947E+11
     -433.6010434257      459.7537017510     1  0.23562738E+11
     -433.6010138597      455.9321259953     1  0.24001299E+11
     -433.6010048138      456.5730747110     1  0.24026680E+11
     -433.6008952474      452.0726138330     1  0.25524502E+11
     -433.6008386474      460.3327488005     1  0.23747537E+11
     -433.6007114517      457.1833048671     1  0.24215431E+11
     -433.6006813863      460.7105671477     1  0.23810140E+11
     -433.6006415193      459.4101645795     1  0.23805064E+11
     -433.6006377258      456.1282855935     1  0.24026781E+11
     -433.6006234978      455.6072857654     1  0.23825234E+11
     -433.6005785710      459.7276841894     1  0.23418892E+11
     -433.6004669081      456.5069903376     1  0.24084633E+11
     -433.6004400556      455.7877202417     1  0.23544810E+11
     -433.6004047767      459.7197917467     1  0.23561645E+11
     -433.6002885847      460.6691748055     1  0.23729398E+11
     -433.6002851998      452.1468547621     1  0.24053618E+11
     -433.6002660733      455.2614623801     1  0.23168608E+11
     -433.6000259893      460.5250294708     1  0.24289211E+11
     -433.5998352731      457.1078266447     1  0.24166838E+11
     -433.5996715027      460.6706183215     1  0.23580173E+11
     -433.5996676762      459.8745520988     1  0.23295633E+11
     -433.5995813584      459.4007435623     1  0.23599416E+11
     -433.5995072372      460.3424599150     1  0.23605130E+11
     -433.5994999411      453.5880344150     1  0.23639147E+11
     -433.5994594596      456.4964854488     1  0.24120578E+11
     -433.5993930365      460.5255354939     1  0.23712796E+11
     -433.5992617591      460.4044969418     1  0.24245589E+11
     -433.5992367493      459.5474387369     1  0.23711064E+11
     -433.5991996202      459.7599921067     1  0.23596120E+11
     -433.5991748732      460.8374621400     1  0.23907246E+11
     -433.5991394990      460.5068632497     1  0.24335986E+11
     -433.5990863149      455.7196572495     1  0.23480467E+11
     -433.5990706859      458.6845334320     1  0.24414197E+11
     -433.5990372771      457.2557272189     1  0.24207336E+11
     -433.5990247769      455.4771153400     1  0.23735578E+11
     -433.5990030196      459.9546422400     1  0.24586186E+11
     -433.5989856821      454.7962603482     1  0.23460254E+11
     -433.5989171861      455.9183315603     1  0.24079584E+11
     -433.5988525131      459.9176336318     1  0.23544296E+11
     -433.5988329899      453.4544518268     1  0.23904738E+11
     -433.5988108567      459.9364981873     1  0.23517479E+11
     -433.5987616407      458.1432550859     1  0.23919459E+11
     -433.5987397838      455.4753662069     1  0.23735569E+11
     -433.5986829891      460.4242053992     1  0.23599320E+11
     -433.5986016664      460.3727947955     1  0.24131226E+11
     -433.5985645130      459.7310414964     1  0.23606042E+11
     -433.5985600867      461.2020940111     1  0.24455405E+11
     -433.5985546453      460.6929762774     1  0.23826675E+11
     -433.5985459148      461.2214176506     1  0.24342328E+11
     -433.5984846983      459.7280086325     1  0.23594915E+11
     -433.5984495301      455.4246052824     1  0.24182428E+11
     -433.5984351210      458.0908006763     1  0.23701722E+11
     -433.5984052662      460.2273758516     1  0.23594089E+11
     -433.5983780469      460.3774336638     1  0.24121458E+11
     -433.5983478767      459.6157428906     1  0.24968039E+11
     -433.5982714033      460.4311623694     1  0.23776232E+11
     -433.5982619890      460.7998275508     1  0.23692290E+11
     -433.5982365196      457.0098408094     1  0.24564397E+11
     -433.5981540413      455.8524050868     1  0.24030562E+11
     -433.5980847447      460.0501828284     1  0.23806597E+11
     -433.5980660834      451.5235614281     1  0.24184653E+11
     -433.5980014675      456.9822357540     1  0.24593031E+11
     -433.5979949299      455.7100081775     1  0.24687748E+11
     -433.5979822840      455.4039286147     1  0.23673761E+11
     -433.5978016793      459.8390653706     1  0.24504198E+11
     -433.5977927984      458.3901878406     1  0.23945348E+11
     -433.5977805663      455.7944060179     1  0.24201411E+11
     -433.5977482750      459.1155304526     1  0.23628813E+11
     -433.5977296920      454.9039149251     1  0.25800936E+11
     -433.5977211599      459.8951409536     1  0.23800992E+11
     -433.5977103419      459.1174019268     1  0.25436687E+11
     -433.5976784161      456.2543033177     1  0.23177248E+11
     -433.5976463173      454.3080145047     1  0.23595809E+11
     -433.5976450701      456.5569465965     1  0.24204915E+11
     -433.5975097730      452.4230703679     1  0.23530303E+11
     -433.5973424614      459.0679500832     1  0.23689633E+11
     -433.5972601524      456.1134184505     1  0.23508630E+11
     -433.5972445911      456.3024391104     1  0.24196851E+11
     -433.5972204493      459.8455398616     1  0.23851514E+11
     -433.5972177457      453.6153144275     1  0.23586551E+11
     -433.5971688235      457.9367962320     1  0.23976075E+11
     -433.5971570569      454.9948438281     1  0.23777650E+11
     -433.5971408241      458.0937599855     1  0.23817052E+11
     -433.5971388081      448.3255062060     1  0.23865195E+11
     -433.5970788522      455.2763211785     1  0.23637129E+11
     -433.5970568302      456.3303345809     1  0.24093830E+11
     -433.5970459600      458.1581776519     1  0.23915755E+11
     -433.5969701875      454.2689141588     1  0.23605771E+11
     -433.5969571803      454.2892458560     1  0.23613332E+11
     -433.5968583737      457.0969642806     1  0.24009266E+11
     -433.5966582219      460.5242380380     1  0.23761139E+11
     -433.5965871776      460.4746929542     1  0.23899554E+11
     -433.5965215866      456.9906178433     1  0.24192723E+11
     -433.5965047413      453.2604675708     1  0.24466212E+11
     -433.5964561232      456.4804957491     1  0.24094356E+11
     -433.5964337317      455.8355656706     1  0.24126792E+11
     -433.5964205208      455.5095095424     1  0.23775201E+11
     -433.5964169527      457.8116924806     1  0.24016145E+11
     -433.5963640870      459.4868003282     1  0.23418360E+11
     -433.5963517766      454.9067604018     1  0.24052875E+11
     -433.5963456694      451.6764022630     1  0.23454482E+11
     -433.5963391771      454.4659031075     1  0.24776127E+11
     -433.5963221331      454.7114360324     1  0.23502540E+11
     -433.5963059766      460.2259502267     1  0.23570576E+11
     -433.5963034754      455.6906349125     1  0.23518873E+11
     -433.5962725202      457.1860282814     1  0.23785429E+11
     -433.5962496338      455.5098964540     1  0.23776298E+11
     -433.5962464804      456.4565602115     1  0.24045331E+11
     -433.5962273669      459.9992463215     1  0.23831932E+11
     -433.5961818305      458.3688594146     1  0.23394969E+11
     -433.5961793964      460.5919989400     1  0.23601517E+11
     -433.5961647244      459.9786072874     1  0.23826675E+11
     -433.5961452430      459.4726188132     1  0.23412104E+11
     -433.5960742995      457.3601466447     1  0.24208092E+11
     -433.5960659333      454.8092095076     1  0.23499726E+11
     -433.5960530367      460.7366454275     1  0.23990537E+11
     -433.5960102468      457.9473076150     1  0.23749252E+11
     -433.5959991805      456.3126458263     1  0.24282194E+11
     -433.5958935958      456.1137941240     1  0.24901393E+11
     -433.5958473602      460.2371614003     1  0.23576978E+11
     -433.5958049170      455.4100825048     1  0.23280860E+11
     -433.5957247904      455.9110471655     1  0.23554842E+11
     -433.5957125709      455.0268733801     1  0.23756898E+11
     -433.5956633222      460.4876021430     1  0.23758281E+11
     -433.5956589871      454.2018414402     1  0.23620458E+11
     -433.5956087987      460.3083669105     1  0.24872019E+11
     -433.5955821013      459.5572341836     1  0.23635669E+11
     -433.5955446066      456.2977704269     1  0.24134668E+11
     -433.5955286159      453.3875217978     1  0.24097994E+11
     -433.5954858959      460.5286566524     1  0.24304889E+11
     -433.5954748635      454.9315505255     1  0.23797072E+11
     -433.5954634962      458.3778649137     1  0.23948954E+11
     -433.5954137763      459.6060736609     1  0.24585445E+11
     -433.5954066283      455.2575113637     1  0.23712143E+11
     -433.5952888237      454.1858887457     1  0.23648736E+11
     -433.5952672264      455.6599719855     1  0.24279336E+11
     -433.5952586062      460.5695952651     1  0.24262277E+11
     -433.5952562755      458.7572167114     1  0.24396553E+11
     -433.5952464584      455.8766131976     1  0.24059262E+11
     -433.5952245107      454.2643338739     1  0.23627727E+11
     -433.5951520244      455.2236004752     1  0.23774189E+11
     -433.5950782675      454.7968158589     1  0.23757174E+11
     -433.5949778972      460.2565899325     1  0.23928264E+11
     -433.5949684427      452.8481206846     1  0.24851778E+11
     -433.5949418067      456.0497424958     1  0.24348223E+11
     -433.5949403701      457.0496621111     1  0.24185353E+11
     -433.5949016588      455.8586397803     2  0.23874472E+11
     -433.5948638723      455.0795096167     1  0.24304637E+11
     -433.5946877910      460.4603029914     1  0.23915354E+11
     -433.5946731011      460.3699013772     1  0.23817384E+11
     -433.5946002209      456.4511403049     1  0.24133155E+11
     -433.5945679148      455.0002320010     1  0.23778787E+11
     -433.5945364890      458.7420730717     1  0.24483407E+11
     -433.5945330518      453.2952983829     1  0.23469781E+11
     -433.5945305300      459.6874581888     1  0.23293476E+11
     -433.5945224378      460.7948320115     1  0.23777133E+11
     -433.5945059342      454.8962161893     1  0.23354728E+11
     -433.5945008214      455.9190700358     1  0.25374553E+11
     -433.5944076262      455.7882276347     1  0.23202974E+11
     -433.5943369462      459.7894521040     1  0.23848087E+11
     -433.5942702675      459.0047963978     1  0.26076529E+11
     -433.5942465899      460.0332828370     1  0.23703334E+11
     -433.5941859035      456.9483716999     1  0.24678841E+11
     -433.5941576907      461.1641893904     1  0.24560102E+11
     -433.5940650578      451.5597894252     1  0.23478403E+11
     -433.5940516526      457.4285056192     1  0.24287964E+11
     -433.5940187805      456.6604922238     1  0.23993648E+11
     -433.5939077152      455.4477785076     1  0.23273192E+11
     -433.5939037646      455.7687919508     1  0.24076078E+11
     -433.5938679306      458.2608452192     1  0.23720478E+11
     -433.5938643035      459.5491646644     1  0.23798168E+11
     -433.5937693666      459.9996230228     1  0.23357735E+11
     -433.5936456414      451.7497589549     1  0.24670009E+11
     -433.5935565966      460.5989997486     1  0.23558636E+11
     -433.5934986354      455.6927697748     1  0.24046664E+11
     -433.5934590552      454.6189912787     1  0.24726071E+11
     -433.5934415210      460.6546698721     1  0.23809027E+11
     -433.5934094963      459.3713393930     1  0.24541276E+11
     -433.5933700691      455.5701184776     1  0.24307379E+11
     -433.5933160866      455.3429277084     1  0.24223567E+11
     -433.5933015240      459.0687251028     1  0.23984016E+11
     -433.5932556725      453.5950020403     1  0.24993773E+11
     -433.5932211774      458.2410638856     1  0.23724237E+11
     -433.5932184830      455.1305727109     1  0.24345752E+11
     -433.5931965871      456.1320654059     1  0.24118008E+11
     -433.5931897066      455.3193197696     1  0.23684576E+11
     -433.5931771482      458.5849067671     1  0.24270369E+11
     -433.5930945038      458.2660198503     1  0.23719050E+11
     -433.5930478636      455.9738304185     1  0.23961221E+11
     -433.5930338428      460.2987585798     1  0.23862800E+11
     -433.5930153798      460.1744416086     1  0.23834911E+11
     -433.5929125805      460.4070495218     1  0.23646503E+11
     -433.5928466289      455.3228061869     2  0.23917122E+11
     -433.5927312235      459.6177050483     1  0.23433522E+11
     -433.5927104504      460.2179060434     1  0.23613153E+11
     -433.5926657171      458.2261449611     1  0.23713068E+11
     -433.5925846895      460.1581808978     1  0.23489444E+11
     -433.5924647147      455.7461935283     1  0.24614505E+11
     -433.5924421266      451.8499655732     1  0.24625580E+11
     -433.5924226152      451.9149033681     1  0.23533136E+11
     -433.5924168230      460.6209854312     1  0.23568703E+11
     -433.5924062605      452.0173675551     1  0.24106899E+11
     -433.5923842966      455.7213160771     1  0.23175069E+11
     -433.5923140233      447.3410133169     1  0.24114905E+11
     -433.5923105204      455.2742251104     1  0.23818477E+11
     -433.5922397813      460.6154297776     1  0.23769088E+11
     -433.5922367063      459.7737762884     1  0.24202777E+11
     -433.5921919278      451.8190732848     1  0.23658266E+11
     -433.5921871314      446.9384772448     1  0.24079994E+11
     -433.5921523204      459.6468401958     2  0.24578913E+11
     -433.5921357106      456.2920384373     1  0.24074018E+11
     -433.5921005457      457.1626662330     1  0.23302797E+11
     -433.5920820982      459.4573113826     1  0.24411939E+11
     -433.5919519972      459.4583538837     1  0.23372224E+11
     -433.5918342200      455.0888412015     2  0.23821556E+11
     -433.5918190522      451.5569535529     1  0.23479980E+11
     -433.5917627954      459.4240544538     1  0.25102734E+11
     -433.5917461347      455.2390487275     1  0.23556493E+11
     -433.5916998182      456.8960337188     1  0.24257795E+11
     -433.5916246271      455.3158713164     1  0.23822289E+11
     -433.5915832196      458.1680369122     1  0.24184162E+11
     -433.5915336880      458.5921827180     1  0.24056647E+11
     -433.5914487983      456.8576423441     1  0.25105830E+11
     -433.5913529574      459.6128201943     1  0.25031329E+11
     -433.5913399113      455.3772536147     1  0.23667279E+11
     -433.5913303339      456.6441927352     1  0.23276883E+11
     -433.5912944743      457.7003426877     1  0.24025580E+11
     -433.5912530759      454.4387841252     1  0.23708214E+11
     -433.5912159344      455.2451230362     1  0.23556789E+11
     -433.5911677633      456.9915322058     1  0.24694490E+11
     -433.5911643349      448.0860371644     1  0.24327245E+11
     -433.5911579977      456.8859054281     1  0.24055306E+11
     -433.5911440379      459.4685148203     1  0.23360250E+11
     -433.5911402554      446.8706537096     1  0.24092676E+11
     -433.5911343357      459.4264309128     1  0.23786505E+11
     -433.5910838085      460.4133616332     1  0.23879555E+11
     -433.5910670779      460.2274277964     1  0.23664595E+11
     -433.5910213607      459.8889454254     1  0.25029158E+11
     -433.5909754112      447.2680466227     1  0.24114957E+11
     -433.5909281254      448.1336434583     1  0.24438676E+11
     -433.5909266266      451.4463541840     1  0.23950556E+11
     -433.5908432496      457.1506332728     1  0.24257474E+11
     -433.5908078818      451.4159037635     1  0.24223960E+11
     -433.5908030488      460.2184091074     1  0.23656368E+11
     -433.5907609557      460.4224772292     1  0.23524310E+11
     -433.5907552110      460.0475174099     1  0.23565236E+11
     -433.5907091555      450.6092217096     1  0.23523483E+11
     -433.5906873573      445.2988325245     1  0.24476795E+11
     -433.5906013083      461.9998336067     1  0.25097111E+11
     -433.5905859969      454.8996865347     1  0.23396093E+11
     -433.5904987051      460.7991023795     1  0.23836556E+11
     -433.5904890181      460.3928680892     1  0.23813170E+11
     -433.5904696768      457.3326197435     1  0.24756773E+11
     -433.5904589747      459.5904553853     1  0.23441123E+11
     -433.5904473592      457.3647626458     1  0.25002524E+11
     -433.5904421381      453.3437650727     1  0.23800512E+11
     -433.5904174760      456.2714220266     1  0.23960337E+11
     -433.5904009408      460.2215174373     1  0.23608161E+11
     -433.5903247699      446.7952927038     1  0.25449544E+11
     -433.5903077497      456.9618339169     1  0.24246658E+11
     -433.5903047327      455.4029094397     1  0.23446510E+11
     -433.5902903817      455.3647194637     1  0.23668499E+11
     -433.5902804233      455.5426362554     1  0.23447030E+11
     -433.5902646360      457.2232040497     1  0.24175547E+11
     -433.5902567169      454.7404815624     1  0.23224957E+11
     -433.5901343510      459.7576615531     1  0.23427729E+11
     -433.5901062315      458.1518860227     1  0.23931856E+11
     -433.5899979631      447.0787240989     1  0.24088579E+11
     -433.5899913252      460.3954312046     1  0.23815118E+11
     -433.5899642327      455.1306580481     1  0.23651067E+11
     -433.5898882188      460.0527260639     1  0.23965197E+11
     -433.5898400187      460.1009755155     1  0.23437060E+11
     -433.5897350594      447.3304275065     1  0.24117062E+11
     -433.5896317687      455.7750556251     1  0.24497751E+11
     -433.5896016111      454.0132984520     1  0.23780277E+11
     -433.5895236932      460.1367783158     1  0.23565227E+11
     -433.5894604380      461.2107370369     1  0.24406448E+11
     -433.5893838525      455.8303981061     1  0.23198818E+11
     -433.5893440867      458.5629994000     1  0.24044448E+11
     -433.5891447686      461.2269769737     1  0.24421892E+11
     -433.5890441733      459.9634453061     1  0.23960747E+11
     -433.5890405959      459.6732861973     1  0.23431679E+11
     -433.5889798185      460.3475258940     1  0.23908636E+11
     -433.5889681815      449.5186994463     1  0.24122631E+11
     -433.5889364545      453.8187777407     1  0.23354423E+11
     -433.5888823000      451.0374553081     1  0.24061214E+11
     -433.5888287564      455.5788400261     1  0.24400645E+11
     -433.5888259701      457.4858198941     1  0.24142996E+11
     -433.5888158577      457.5871181518     1  0.23832758E+11
     -433.5887932895      457.6119208451     1  0.23661195E+11
     -433.5887513022      457.4391327871     1  0.25517183E+11
     -433.5886927863      460.6032850335     1  0.23632968E+11
     -433.5884210314      446.8273437207     1  0.24087224E+11
     -433.5884134408      458.7840857102     1  0.23296293E+11
     -433.5883192177      456.6365227840     1  0.23924340E+11
     -433.5881333038      458.3332372191     1  0.23842554E+11
     -433.5881137083      460.2147811446     1  0.23602017E+11
     -433.5881093548      458.5447409488     1  0.24055828E+11
     -433.5880563397      456.2294008345     1  0.24150013E+11
     -433.5880355860      456.9983547324     1  0.23864349E+11
     -433.5880278269      460.1986086062     1  0.23597259E+11
     -433.5879983899      460.4011981083     1  0.23596198E+11
     -433.5879532914      447.2602458867     1  0.24119258E+11
     -433.5879507111      454.2824055347     1  0.23510694E+11
     -433.5879289489      458.4178127887     1  0.24056188E+11
     -433.5878974955      460.1909751069     1  0.23643973E+11
     -433.5878841566      458.1940510701     1  0.23934168E+11
     -433.5878743798      460.5738783399     1  0.24196810E+11
     -433.5878260811      453.4453237126     1  0.24111888E+11
     -433.5878088604      455.2860760458     1  0.23990308E+11
     -433.5877337575      458.7010361586     1  0.22745116E+11
     -433.5877232839      455.5923071895     1  0.23860113E+11
     -433.5876097782      452.6640563036     1  0.24037679E+11
     -433.5875544040      457.6779723563     1  0.24568871E+11
     -433.5874985117      457.4050900977     1  0.23696082E+11
     -433.5874812348      455.2234154088     1  0.23711952E+11
     -433.5874039353      455.2700717703     1  0.23989317E+11
     -433.5873680717      459.6097387684     1  0.24143871E+11
     -433.5873117557      454.6435670429     1  0.24811176E+11
     -433.5872689150      457.0519471547     1  0.24242939E+11
     -433.5872622948      456.6949434821     1  0.23964536E+11
     -433.5871555673      456.3803195782     1  0.24122604E+11
     -433.5871535109      457.0619558843     1  0.24196804E+11
     -433.5871376899      455.2888885538     1  0.23989437E+11
     -433.5870869400      448.0991408488     1  0.23893387E+11
     -433.5869799209      455.2721128041     1  0.23991420E+11
     -433.5867907004      459.8307238274     1  0.23353106E+11
     -433.5867824879      452.0437478049     1  0.23921296E+11
     -433.5866944049      458.1734286721     1  0.24617329E+11
     -433.5866829712      458.3845603402     1  0.26624909E+11
     -433.5866327684      457.9712988085     1  0.23796147E+11
     -433.5864540389      456.2967388262     1  0.23229417E+11
     -433.5863975987      455.6271130800     1  0.24673907E+11
     -433.5863949239      461.0885698106     1  0.24508589E+11
     -433.5863643040      460.2664195544     1  0.23870475E+11
     -433.5862253506      456.1871617388     1  0.24043865E+11
     -433.5862205736      454.1786518001     1  0.23313420E+11
     -433.5861520999      457.1262365645     1  0.24186602E+11
     -433.5860901832      455.6397279253     1  0.23237074E+11
     -433.5860360085      453.5085450906     1  0.23571590E+11
     -433.5859129836      456.9521856659     1  0.24248820E+11
     -433.5858941015      457.5550232722     1  0.23714085E+11
     -433.5858843069      449.0764077971     1  0.23302681E+11
     -433.5857875295      455.8971466275     1  0.23754643E+11
     -433.5857273105      455.8885116602     1  0.23244924E+11
     -433.5856839893      455.3088553910     1  0.23848608E+11
     -433.5856061712      460.1838666293     1  0.23616690E+11
     -433.5856009678      453.6736110549     1  0.23933150E+11
     -433.5854305474      459.2820570938     1  0.24675767E+11
     -433.5854204135      450.1691894764     1  0.23508630E+11
     -433.5853639050      459.5751060647     1  0.23935242E+11
     -433.5853559377      460.2066519664     1  0.23596636E+11
     -433.5852526192      449.0627995032     1  0.23305732E+11
     -433.5851267226      455.4030320217     1  0.24020973E+11
     -433.5850890946      456.8082436227     1  0.23790441E+11
     -433.5850750404      459.2753277393     1  0.24668429E+11
     -433.5850245413      449.3678986498     2  0.23436901E+11
     -433.5849693395      459.5722698269     1  0.23401939E+11
     -433.5849291066      457.2812945357     1  0.24247010E+11
     -433.5848678204      455.9245905378     1  0.23240885E+11
     -433.5848281224      460.0696283352     1  0.23475714E+11
     -433.5848145486      455.2503088932     1  0.23526991E+11
     -433.5846147691      456.5831826173     1  0.23939956E+11
     -433.5845904736      447.5879284564     1  0.23868653E+11
     -433.5845424229      449.9613761276     1  0.23764503E+11
     -433.5843907609      457.9565255733     1  0.23794836E+11
     -433.5843445585      460.5940985603     2  0.24661154E+11
     -433.5842691696      459.5877106181     1  0.23399599E+11
     -433.5842218404      460.0583572581     1  0.23485945E+11
     -433.5841095745      460.1825650699     1  0.23710420E+11
     -433.5841071647      460.4887461027     1  0.26059260E+11
     -433.5839762040      455.1722049816     1  0.23524498E+11
     -433.5839470001      460.0781797790     1  0.23392205E+11
     -433.5839149218      456.8306536900     1  0.24001382E+11
     -433.5838883838      460.2558164588     1  0.23864372E+11
     -433.5838641050      455.3331604993     1  0.23773449E+11
     -433.5837340117      460.3324919515     1  0.23759754E+11
     -433.5836749400      453.7910995920     1  0.23417511E+11
     -433.5836358068      451.6081558337     1  0.23362402E+11
     -433.5834889890      459.8681304054     1  0.23687085E+11
     -433.5832958615      448.6865822702     1  0.23235318E+11
     -433.5832410797      456.4785418006     1  0.24167069E+11
     -433.5832110227      455.6399016178     1  0.24121580E+11
     -433.5831776673      453.2735605697     1  0.23697880E+11
     -433.5831415006      459.6109847457     1  0.24724441E+11
     -433.5831257509      459.0003972240     1  0.23938735E+11
     -433.5830996282      455.9184835869     1  0.23758275E+11
     -433.5830630621      454.3308037519     1  0.23457061E+11
     -433.5830568821      455.9409363553     1  0.23800266E+11
     -433.5829320229      454.4065212428     1  0.23459733E+11
     -433.5828390544      460.1868046669     1  0.23726059E+11
     -433.5827699211      453.9545717229     1  0.23533494E+11
     -433.5826410871      450.1645179935     1  0.23519272E+11
     -433.5825687258      454.3058915135     1  0.23457422E+11
     -433.5825667816      454.3345905040     1  0.23450166E+11
     -433.5825420533      456.7236985541     1  0.23937105E+11
     -433.5823895692      453.2001086887     1  0.23697284E+11
     -433.5823363751      453.1994254092     1  0.23695757E+11
     -433.5823292785      454.4081561226     1  0.23461114E+11
     -433.5822493296      459.3731697564     1  0.24543938E+11
     -433.5821876871      445.2230182910     1  0.24519797E+11
     -433.5821859871      456.8665874523     1  0.23719596E+11
     -433.5821795479      453.8068430911     1  0.23444043E+11
     -433.5821629701      457.5168316486     1  0.23219333E+11
     -433.5821166958      450.3567697619     1  0.24240071E+11
     -433.5819887633      455.5330000522     1  0.23838108E+11
     -433.5819304181      455.2524011222     1  0.24049079E+11
     -433.5818928708      454.5752717264     1  0.23490169E+11
     -433.5818526724      452.3517960606     1  0.23830117E+11
     -433.5816228503      454.3738305855     1  0.23452786E+11
     -433.5815812416      454.7676816403     1  0.23908897E+11
     -433.5814620321      460.1682901915     1  0.23630149E+11
     -433.5814579372      459.6648319535     1  0.23591377E+11
     -433.5813336857      459.2540941635     1  0.23435619E+11
     -433.5812796519      448.6120827616     1  0.23268472E+11
     -433.5812682206      455.1022402676     1  0.23560478E+11
     -433.5812416924      449.8794827398     1  0.23646318E+11
     -433.5812118859      460.0455468784     1  0.23834172E+11
     -433.5812008678      458.7726816981     1  0.25315296E+11
     -433.5811951663      454.7610398772     1  0.25975816E+11
     -433.5811370543      455.0501037987     1  0.23566449E+11
     -433.5810815433      460.1967559873     1  0.23609980E+11
     -433.5810688820      453.8554360801     1  0.24736721E+11
     -433.5810462316      460.0454199942     1  0.23834489E+11
     -433.5808724359      446.6523930828     1  0.24232563E+11
     -433.5807432200      459.8934267909     1  0.23598812E+11
     -433.5807361374      455.2352582400     1  0.24050623E+11
     -433.5806871698      450.3893990386     1  0.23522337E+11
     -433.5805886453      450.3832742680     1  0.23525808E+11
     -433.5805781556      457.9948684128     1  0.23830514E+11
     -433.5803982007      459.7871247292     1  0.23827998E+11
     -433.5803037489      455.2991868157     1  0.23925756E+11
     -433.5801595082      459.7403113932     1  0.24246756E+11
     -433.5801013830      453.2448076769     1  0.23656127E+11
     -433.5800613052      449.7044699389     1  0.23811381E+11
     -433.5800159469      454.9502812972     1  0.23555749E+11
     -433.5799983184      451.7646157810     1  0.23691096E+11
     -433.5799384456      455.4270808277     1  0.23654236E+11
     -433.5799124292      457.4142684353     1  0.24149648E+11
     -433.5798629576      459.8860382759     1  0.24759167E+11
     -433.5797729547      456.7312580016     1  0.23940682E+11
     -433.5796703524      453.3158200072     1  0.23589833E+11
     -433.5795673981      461.4544419913     1  0.22872732E+11
     -433.5795369414      459.4682863182     1  0.23747715E+11
     -433.5795132733      450.1763478439     1  0.23285942E+11
     -433.5795115228      452.4625594207     1  0.23825230E+11
     -433.5794463628      457.8904056937     1  0.23733267E+11
     -433.5794283393      455.6165344638     1  0.23697370E+11
     -433.5794082588      455.5340488807     1  0.23759343E+11
     -433.5793624240      456.8698231468     1  0.23132513E+11
     -433.5793496210      453.2473495919     1  0.23656167E+11
     -433.5793216495      460.2149338840     1  0.23570897E+11
     -433.5792958367      456.9007252252     1  0.24025446E+11
     -433.5792525629      456.8371916914     1  0.23137360E+11
     -433.5792351611      459.7164970089     2  0.23395626E+11
     -433.5792210222      456.2289670411     1  0.23993399E+11
     -433.5792009271      460.1208773045     1  0.23711618E+11
     -433.5791923291      457.0248277955     1  0.24199281E+11
     -433.5791847463      452.2816681662     1  0.23849053E+11
     -433.5791267759      455.3391336630     1  0.23445196E+11
     -433.5790799411      456.8030653345     1  0.23899406E+11
     -433.5789771580      457.3767903892     1  0.23942656E+11
     -433.5789063141      456.9205379818     1  0.24143748E+11
     -433.5788945576      455.5816868504     1  0.23557305E+11
     -433.5788099798      455.7062619350     1  0.23456290E+11
     -433.5787590441      455.6224976170     1  0.24362032E+11
     -433.5787173611      457.7515256216     1  0.23664633E+11
     -433.5787110546      457.0501301929     1  0.24201754E+11
     -433.5787091234      456.8152809071     1  0.23719161E+11
     -433.5786892612      460.2817301930     1  0.23679814E+11
     -433.5786862008      457.7817761376     1  0.23675158E+11
     -433.5786267571      459.7063136436     1  0.23530682E+11
     -433.5786240969      453.1626777665     1  0.23844509E+11
     -433.5786071155      456.9376334203     1  0.23959341E+11
     -433.5785438465      457.9630061873     1  0.23757587E+11
     -433.5785293914      459.6827312371     1  0.23428542E+11
     -433.5782676210      455.3632779363     1  0.23277250E+11
     -433.5781962189      455.5566445026     1  0.23238427E+11
     -433.5781015967      459.8697386213     1  0.23308710E+11
     -433.5780254689      460.4158907838     1  0.24320311E+11
     -433.5780032909      454.7467227558     1  0.23594324E+11
     -433.5779113058      455.5645023788     1  0.23270893E+11
     -433.5778936702      452.5794487290     1  0.24063062E+11
     -433.5778471148      451.0543088004     1  0.24106191E+11
     -433.5777501617      453.2400165058     1  0.23500941E+11
     -433.5777339291      453.6452921977     1  0.23510224E+11
     -433.5777035291      450.4884727955     1  0.23506656E+11
     -433.5776565466      460.3036699478     1  0.23901270E+11
     -433.5776493895      452.0043949633     2  0.23963194E+11
     -433.5776472169      453.2564925050     1  0.25092472E+11
     -433.5776203304      454.9978505343     1  0.23761358E+11
     -433.5775619581      455.0010593603     1  0.23857804E+11
     -433.5775400220      456.8756768270     2  0.24857184E+11
     -433.5774696220      455.7176377264     1  0.23693158E+11
     -433.5774376681      456.7862133014     1  0.23601893E+11
     -433.5774024561      452.0550199764     1  0.23963530E+11
     -433.5773833058      448.9194220809     1  0.23329228E+11
     -433.5773724278      451.8227407444     1  0.23906332E+11
     -433.5773510715      451.8470343880     1  0.24487987E+11
     -433.5773254920      455.5157982061     1  0.23241871E+11
     -433.5772740443      455.7383613357     1  0.23691679E+11
     -433.5772723575      456.3036345941     1  0.23982471E+11
     -433.5772710175      448.4593341808     1  0.23260099E+11
     -433.5772658093      453.4070900028     1  0.23848211E+11
     -433.5772602977      461.9498965784     1  0.23993662E+11
     -433.5772550160      447.5150125500     1  0.23684434E+11
     -433.5771974609      448.3671869459     1  0.23702294E+11
     -433.5771962848      455.5617177216     1  0.23515639E+11
     -433.5771373258      460.0554973583     1  0.23508890E+11
     -433.5770883535      452.0985238719     1  0.23963103E+11
     -433.5770623189      453.2508560422     1  0.25103256E+11
     -433.5770360139      457.7154190003     1  0.24067640E+11
     -433.5770135301      457.0610063449     1  0.24262649E+11
     -433.5769933766      455.8493614494     1  0.24505630E+11
     -433.5769308972      456.9082966077     1  0.24138312E+11
     -433.5769228784      458.2298052001     1  0.23620531E+11
     -433.5768910126      452.8211555181     1  0.24319936E+11
     -433.5768571069      459.6850686482     1  0.23571467E+11
     -433.5768062707      460.5671985242     1  0.24026802E+11
     -433.5767924024      456.3854166204     1  0.24672754E+11
     -433.5767653474      456.4166918324     1  0.23662712E+11
     -433.5767643257      459.8427931137     1  0.23530809E+11
     -433.5766372110      458.1478849852     1  0.23690104E+11
     -433.5764502898      448.8429558718     1  0.23984705E+11
     -433.5763756775      455.6172408985     1  0.23786984E+11
     -433.5763705766      454.8521566892     1  0.23853474E+11
     -433.5763608592      452.0613691465     1  0.23964609E+11
     -433.5763453623      455.1472001640     1  0.23776558E+11
     -433.5762820693      460.0233060311     1  0.23539958E+11
     -433.5762533108      449.4621272199     1  0.24238397E+11
     -433.5762452125      458.3771488896     1  0.23942304E+11
     -433.5762165341      459.4442298341     1  0.24389850E+11
     -433.5761779276      456.0632608251     1  0.23967027E+11
     -433.5761278855      457.1486367277     1  0.24118740E+11
     -433.5761234280      453.0042346802     1  0.23565410E+11
     -433.5760256568      460.0356188250     1  0.23760552E+11
     -433.5759913898      455.5916469845     1  0.24189446E+11
     -433.5759597166      459.6909503249     1  0.24044279E+11
     -433.5759114045      459.2822062921     1  0.23664194E+11
     -433.5759003322      454.3358130079     1  0.23965337E+11
     -433.5758884170      455.7922901435     1  0.23180509E+11
     -433.5758764418      460.0272354696     1  0.23504921E+11
     -433.5758635785      460.2784037360     1  0.23699414E+11
     -433.5758022089      455.9076180809     1  0.23617206E+11
     -433.5757461975      450.1208287273     1  0.23763503E+11
     -433.5757187913      460.2729687448     1  0.23898339E+11
     -433.5756897435      459.8576152687     1  0.23547842E+11
     -433.5756247581      453.1348708478     1  0.23553926E+11
     -433.5755784276      460.1227857268     1  0.23972893E+11
     -433.5755322210      455.2624323581     1  0.23442979E+11
     -433.5754862950      455.0022858951     1  0.23725880E+11
     -433.5754378940      452.2764060931     1  0.23997798E+11
     -433.5754303859      453.0680382468     1  0.23971446E+11
     -433.5754176752      455.1807069927     1  0.23614156E+11
     -433.5753546783      455.2823184164     1  0.23407518E+11
     -433.5752744729      455.0889325980     1  0.23773920E+11
     -433.5752088870      459.6770173571     1  0.24778753E+11
     -433.5752074665      456.2153601426     1  0.24629752E+11
     -433.5750928576      459.5239184605     1  0.24133522E+11
     -433.5750803787      456.7898225087     1  0.24007646E+11
     -433.5750401670      447.0950113269     1  0.24029681E+11
     -433.5749330059      457.7413606450     1  0.25068253E+11
     -433.5749283932      455.7364014009     1  0.23674739E+11
     -433.5749134534      455.7253855901     1  0.24097224E+11
     -433.5749092596      460.1749052788     1  0.23681506E+11
     -433.5748773450      459.4830543241     1  0.23468241E+11
     -433.5748703669      455.7237260913     1  0.24097315E+11
     -433.5748426803      455.6118218402     1  0.23558655E+11
     -433.5748169392      450.8134623762     1  0.24168562E+11
     -433.5747859831      460.3690299940     1  0.23891234E+11
     -433.5746952961      456.0714350860     1  0.24156167E+11
     -433.5746315864      454.0998467809     1  0.23292299E+11
     -433.5746058889      447.5737513821     1  0.23299458E+11
     -433.5745371463      460.0088735667     1  0.24133294E+11
     -433.5745301222      459.5418096802     1  0.24133387E+11
     -433.5744986446      453.1203667323     1  0.23972033E+11
     -433.5744969955      447.0226678587     1  0.24029606E+11
     -433.5744026247      459.5365517961     1  0.23518227E+11
     -433.5742812859      450.6702628105     1  0.23523056E+11
     -433.5741845266      460.6849958819     1  0.23825521E+11
     -433.5741782733      456.0666782250     1  0.24152582E+11
     -433.5741466342      460.6643153470     1  0.23814637E+11
     -433.5741451994      456.7973531170     1  0.24266695E+11
     -433.5740675859      455.1842335036     1  0.23631939E+11
     -433.5740646788      452.5701915739     1  0.23960551E+11
     -433.5740196230      458.1761605705     1  0.23632630E+11
     -433.5739128468      459.4470808902     1  0.23432249E+11
     -433.5739071686      460.5515100650     1  0.23620000E+11
     -433.5738331376      457.6489868287     1  0.25130715E+11
     -433.5738271062      454.8593919362     1  0.24059495E+11
     -433.5737158145      459.9595887300     1  0.23485576E+11
     -433.5736534245      455.1838276614     1  0.23632179E+11
     -433.5735979978      460.2562021162     1  0.23547076E+11
     -433.5735519655      454.9490046358     1  0.23638351E+11
     -433.5735263633      455.8897622038     1  0.23575042E+11
     -433.5734800321      460.2671896320     1  0.23510065E+11
     -433.5734409140      453.4488099398     1  0.24136519E+11
     -433.5734204777      451.8615213549     1  0.23567802E+11
     -433.5733268260      455.6970578013     1  0.24084791E+11
     -433.5733031258      459.7099851421     1  0.23526764E+11
     -433.5731710932      459.7677683592     1  0.23492107E+11
     -433.5731336868      458.4354291667     1  0.23128682E+11
     -433.5730332283      446.9336163648     1  0.24017215E+11
     -433.5730198093      460.2819332055     1  0.23530626E+11
     -433.5729993826      454.5448803496     1  0.23234005E+11
     -433.5728785264      454.9551119021     1  0.23880481E+11
     -433.5728753943      451.2316612578     1  0.23629104E+11
     -433.5728488695      453.7202451923     1  0.24678440E+11
     -433.5728477958      453.6878845389     1  0.24692730E+11
     -433.5727926573      453.7503022699     1  0.24795126E+11
     -433.5727177312      458.9681338790     1  0.26101698E+11
     -433.5727099664      458.5019635556     1  0.24318214E+11
     -433.5726498937      455.7334126665     1  0.23593080E+11
     -433.5725895812      449.7145783775     1  0.23760588E+11
     -433.5725703561      455.6786802504     1  0.24034750E+11
     -433.5725323112      457.7565450605     1  0.23662596E+11
     -433.5724505676      455.7430356775     1  0.24920578E+11
     -433.5723727727      454.9137113603     1  0.24018622E+11
     -433.5723586124      460.4216532119     1  0.24150698E+11
     -433.5723396996      449.5189322682     1  0.24775768E+11
     -433.5722071948      453.5779453864     1  0.23410330E+11
     -433.5721853162      453.3605117314     1  0.23881514E+11
     -433.5721837020      457.2700021886     1  0.23849447E+11
     -433.5721011901      454.8415889949     1  0.23650879E+11
     -433.5720851504      454.8829692885     1  0.23793479E+11
     -433.5720135996      459.4849979425     1  0.24876011E+11
     -433.5719534272      456.2665669151     1  0.24279870E+11
     -433.5718712937      460.0648140557     1  0.24213295E+11
     -433.5718310921      459.5030578970     1  0.24755433E+11
     -433.5718066759      453.5581548005     1  0.23608997E+11
     -433.5718044445      456.7646193974     1  0.23775264E+11
     -433.5718013368      454.8060594851     1  0.23875830E+11
     -433.5716961992      456.6765619364     1  0.24381748E+11
     -433.5716734229      459.6711172963     1  0.23957004E+11
     -433.5715763984      455.6279717873     1  0.23454389E+11
     -433.5714257328      459.6671143068     1  0.23950846E+11
     -433.5714066022      454.7868261354     1  0.26107153E+11
     -433.5713539814      457.9389104123     1  0.23774678E+11
     -433.5712936789      452.2463785292     1  0.23862241E+11
     -433.5712085970      453.0794528735     1  0.23708687E+11
     -433.5711662400      456.8261652438     1  0.23997878E+11
     -433.5710891202      456.8170640677     1  0.24227768E+11
     -433.5710166042      455.8884057582     1  0.24283614E+11
     -433.5709089141      455.3816530090     1  0.23177384E+11
     -433.5708967285      455.7060821513     1  0.23523120E+11
     -433.5708593024      453.4721749448     1  0.24088391E+11
     -433.5707738855      452.0009911607     1  0.23525782E+11
     -433.5706980335      456.9793561673     1  0.23023812E+11
     -433.5706217577      453.5287305253     1  0.23574791E+11
     -433.5705377482      459.7243271269     1  0.23504852E+11
     -433.5705325173      456.0251047204     1  0.23618422E+11
     -433.5704830756      460.4236091096     1  0.23559624E+11
     -433.5704475156      457.6247700766     1  0.24084247E+11
     -433.5704442287      460.4709591620     1  0.23578962E+11
     -433.5703905576      445.8868000111     1  0.24103666E+11
     -433.5703753354      456.5405982379     1  0.24277747E+11
     -433.5703594915      454.7652290706     1  0.23729710E+11
     -433.5703438560      459.6220229351     1  0.23263773E+11
     -433.5702412010      455.0583468019     1  0.23409347E+11
     -433.5701401136      454.8115516412     1  0.23648857E+11
     -433.5701191683      455.8718565869     1  0.24056803E+11
     -433.5701028609      459.7454650527     1  0.23510895E+11
     -433.5699593727      460.1997842061     1  0.23596529E+11
     -433.5698961710      456.3607220276     2  0.26211804E+11
     -433.5698429185      460.2437011296     1  0.23560160E+11
     -433.5697547325      455.0230452128     1  0.23434718E+11
     -433.5697513964      457.1910700086     1  0.23181502E+11
     -433.5697186889      454.1722340921     1  0.23947778E+11
     -433.5696956090      450.9837935094     1  0.23439591E+11
     -433.5696913288      455.6046495138     1  0.24130057E+11
     -433.5696171115      460.2400362533     1  0.23561056E+11
     -433.5695907799      456.8264959479     2  0.24913280E+11
     -433.5694657116      460.4405828289     1  0.23565395E+11
     -433.5693862454      451.0103675394     1  0.23535373E+11
     -433.5693571209      450.7439331920     1  0.24021309E+11
     -433.5693108614      460.5768691248     1  0.23598390E+11
     -433.5692926048      446.8721209263     1  0.24019981E+11
     -433.5692325028      458.2342383882     1  0.23618102E+11
     -433.5692241760      459.0042763318     1  0.26025346E+11
     -433.5690745049      450.4596493115     1  0.23827327E+11
     -433.5690677151      449.7740883000     1  0.23659708E+11
     -433.5690335899      457.0292553318     1  0.24088674E+11
     -433.5690128962      458.0310539653     1  0.23954076E+11
     -433.5689893625      460.3421304356     1  0.24340403E+11
     -433.5689349424      455.2942207660     1  0.23641955E+11
     -433.5688419266      453.0071385911     1  0.23471763E+11
     -433.5688146442      457.5827451980     1  0.25024296E+11
     -433.5687553631      450.9778082800     1  0.23439279E+11
     -433.5687494258      460.4905232601     1  0.25831952E+11
     -433.5686392368      458.0130016890     1  0.23953893E+11
     -433.5686129784      453.6177505473     1  0.23573533E+11
     -433.5686116949      460.3164864505     1  0.23767096E+11
     -433.5685951344      456.0982373225     1  0.23114085E+11
     -433.5685358845      457.9630718198     1  0.23834560E+11
     -433.5685308619      455.8912737463     1  0.23616962E+11
     -433.5685183388      456.7615160706     1  0.23903748E+11
     -433.5684168431      460.0461211518     1  0.23588545E+11
     -433.5684090371      458.4427734400     1  0.24269764E+11
     -433.5683448089      452.1743720281     1  0.23881726E+11
     -433.5682890887      459.8145541109     1  0.23806283E+11
     -433.5682439290      454.9563620898     1  0.23628756E+11
     -433.5681780454      455.8705707546     1  0.24195859E+11
     -433.5681718091      456.5973172301     1  0.23466537E+11
     -433.5680369111      460.4436542024     1  0.23770913E+11
     -433.5678055255      456.7375413541     1  0.24008608E+11
     -433.5677377546      455.5486794684     1  0.24371633E+11
     -433.5677109567      457.3093503861     1  0.23911857E+11
     -433.5676244376      454.8945960185     1  0.23567203E+11
     -433.5676229823      455.6284952294     1  0.23639450E+11
     -433.5676092554      460.5076165333     1  0.23624882E+11
     -433.5673750177      455.8409650560     1  0.24372620E+11
     -433.5673326868      454.3867124364     1  0.23622338E+11
     -433.5672719939      460.5174579267     1  0.25808350E+11
     -433.5672685263      460.1327458697     1  0.23878865E+11
     -433.5672619202      458.3051251650     1  0.24020318E+11
     -433.5671324122      460.2727898052     1  0.23588744E+11
     -433.5671130305      457.1287233646     1  0.23842651E+11
     -433.5670008113      458.0752945303     1  0.23988657E+11
     -433.5669857441      460.4030281629     1  0.24159054E+11
     -433.5669289605      448.2783716561     1  0.23802611E+11
     -433.5669070430      456.6710046549     1  0.24034599E+11
     -433.5668869919      454.9624978860     1  0.23612242E+11
     -433.5668708340      454.9134439229     1  0.23630534E+11
     -433.5668332412      454.8407754329     1  0.23812467E+11
     -433.5668123895      459.6980680443     1  0.24741234E+11
     -433.5667582133      453.4372903582     1  0.24107301E+11
     -433.5666995638      459.7142313301     1  0.24591267E+11
     -433.5666609228      456.0907852853     1  0.23113773E+11
     -433.5666364595      453.3692718914     1  0.23664424E+11
     -433.5666294318      457.3709164535     1  0.23697064E+11
     -433.5666277721      455.7480071487     1  0.23487178E+11
     -433.5666142521      454.9405451700     1  0.23737588E+11
     -433.5665820610      454.9646170506     1  0.23610277E+11
     -433.5665692375      451.7144591576     1  0.23480461E+11
     -433.5664970315      459.6893897991     1  0.23527224E+11
     -433.5664399229      456.5287207902     1  0.24704779E+11
     -433.5664313368      455.1718852241     1  0.23409443E+11
     -433.5664120530      458.6537618177     1  0.24154051E+11
     -433.5663700819      456.2709251327     1  0.23551564E+11
     -433.5663141629      448.1900977165     1  0.24087424E+11
     -433.5662972790      455.2037222485     1  0.23639510E+11
     -433.5662876377      458.7629264498     1  0.23647336E+11
     -433.5662255357      454.8168164868     1  0.23437611E+11
     -433.5661638616      454.9820028447     1  0.23735869E+11
     -433.5661191745      458.9851460635     1  0.24140859E+11
     -433.5659479387      455.6712208362     1  0.23525326E+11
     -433.5659161532      452.1984937188     1  0.23389589E+11
     -433.5659021097      455.1663135738     1  0.23409356E+11
     -433.5657499773      458.9366108428     1  0.24152178E+11
     -433.5657459351      459.0519248530     1  0.23540221E+11
     -433.5657033906      449.7409340620     1  0.23323432E+11
     -433.5656974431      449.7721398679     1  0.23316121E+11
     -433.5656867260      455.4409536051     1  0.23632183E+11
     -433.5656824123      460.1654892130     1  0.24015015E+11
     -433.5656253645      456.1850988735     1  0.24039798E+11
     -433.5655408102      455.7070259259     1  0.24019573E+11
     -433.5654793157      454.1189281707     1  0.23852912E+11
     -433.5653153138      453.3931918688     1  0.24062981E+11
     -433.5652678630      454.8680210989     1  0.23566700E+11
     -433.5652327031      459.0864209678     1  0.24195732E+11
     -433.5652254754      459.2338775027     1  0.27570073E+11
     -433.5652087216      454.3575026929     1  0.24291099E+11
     -433.5651847222      459.2546620370     1  0.23637910E+11
     -433.5650334658      456.4940931190     1  0.23510740E+11
     -433.5650056158      454.6308107784     1  0.23460801E+11
     -433.5649548778      453.0872150308     1  0.23591483E+11
     -433.5649183097      454.0286609919     1  0.23868725E+11
     -433.5648003702      458.1696142020     1  0.24066503E+11
     -433.5647634907      458.9481419682     1  0.23948121E+11
     -433.5647166201      457.1539863067     1  0.24108067E+11
     -433.5647130759      454.8310607636     1  0.23636620E+11
     -433.5646961847      459.7815960595     1  0.23840428E+11
     -433.5646201372      453.5493315840     1  0.23741057E+11
     -433.5645397945      460.1342826973     1  0.23479655E+11
     -433.5645081054      460.1879467013     1  0.23490489E+11
     -433.5644046657      451.9791682436     1  0.23402367E+11
     -433.5643844423      455.6528486545     1  0.24026516E+11
     -433.5643516170      459.8438105579     1  0.23709955E+11
     -433.5643288305      460.2308701602     1  0.23798891E+11
     -433.5643045042      458.0140870355     1  0.24683000E+11
     -433.5642667766      451.4636229445     1  0.24656766E+11
     -433.5642109846      459.9212337646     1  0.24251344E+11
     -433.5641243498      448.4828216643     1  0.23932132E+11
     -433.5640829461      456.1695402990     1  0.24042649E+11
     -433.5640470696      449.2919273055     1  0.23458995E+11
     -433.5639826284      451.1313046703     1  0.23867301E+11
     -433.5637058129      452.8430981984     1  0.24359831E+11
     -433.5636568237      455.0021141414     1  0.23803895E+11
     -433.5635100741      452.7563410585     1  0.23544371E+11
     -433.5633829928      454.8708177432     1  0.23596594E+11
     -433.5633278426      454.8082821354     1  0.23811314E+11
     -433.5633017602      444.9311481834     1  0.24292683E+11
     -433.5632990540      460.2421331459     1  0.23817670E+11
     -433.5632863590      452.4109816767     1  0.23562677E+11
     -433.5632537485      460.5806601568     1  0.24479299E+11
     -433.5632312735      460.1509056157     1  0.23475185E+11
     -433.5630728236      453.4105928529     1  0.23663659E+11
     -433.5630318419      459.5926414142     1  0.24799671E+11
     -433.5630123046      451.0547859372     1  0.24079717E+11
     -433.5629967867      455.4693083604     1  0.23798271E+11
     -433.5628701723      460.3198520244     1  0.24393201E+11
     -433.5628421657      454.7771411524     1  0.23558805E+11
     -433.5628380498      459.1524256766     1  0.23325714E+11
     -433.5628327844      450.3469596686     2  0.23319283E+11
     -433.5628253339      460.1495209987     1  0.23440441E+11
     -433.5627077907      453.1082911770     1  0.23488998E+11
     -433.5627009716      449.5326153121     1  0.23494685E+11
     -433.5626980753      456.2236546300     1  0.23819525E+11
     -433.5626811562      453.2940743324     1  0.23096656E+11
     -433.5625957296      455.4509481350     1  0.24625404E+11
     -433.5625452793      460.3085252887     1  0.23797380E+11
     -433.5624862583      460.2754987834     1  0.23890526E+11
     -433.5624313980      454.9501553203     1  0.23825689E+11
     -433.5623248179      451.3653703692     1  0.23518293E+11
     -433.5623128092      459.5783718606     1  0.23526438E+11
     -433.5622408643      456.3051926812     1  0.23722604E+11
     -433.5622359068      460.4019503120     1  0.23782971E+11
     -433.5621987498      458.0150523739     1  0.24026357E+11
     -433.5621823393      451.5996972705     1  0.23502500E+11
     -433.5621801558      454.0378461276     1  0.24218539E+11
     -433.5620587694      456.3169402169     1  0.23723599E+11
     -433.5620336873      453.7505831014     1  0.23669659E+11
     -433.5619871902      456.4989343696     1  0.24023254E+11
     -433.5618712965      459.6070151356     1  0.23579595E+11
     -433.5617604914      453.3727481711     1  0.24182027E+11
     -433.5617083861      449.6901758269     1  0.25067283E+11
     -433.5616973325      454.9491750012     1  0.23826375E+11
     -433.5616640547      456.7050172607     1  0.24028951E+11
     -433.5616189910      459.9350184989     1  0.23498592E+11
     -433.5615836025      453.9617955113     1  0.24083923E+11
     -433.5614986448      459.9138045886     1  0.23490588E+11
     -433.5614861176      444.9294106324     1  0.24244772E+11
     -433.5614798627      458.1709691837     1  0.24642927E+11
     -433.5614747382      458.2905310676     1  0.24360885E+11
     -433.5614550355      454.6192670952     1  0.23837131E+11
     -433.5613711097      456.7429587441     1  0.23013334E+11
     -433.5613512466      456.6148490435     1  0.23676476E+11
     -433.5612760435      460.0675841532     1  0.23879074E+11
     -433.5612166744      454.7712402683     1  0.23560287E+11
     -433.5611281821      456.9797776415     1  0.23951439E+11
     -433.5610818306      453.1389126901     1  0.24083415E+11
     -433.5610506906      455.8318949998     1  0.24098418E+11
     -433.5610455804      453.3996944473     1  0.24182065E+11
     -433.5610235411      452.1357480472     1  0.23866207E+11
     -433.5609533080      456.2003012223     1  0.24065707E+11
     -433.5608631236      459.0704031298     1  0.23683254E+11
     -433.5608164129      451.7939775076     1  0.23889966E+11
     -433.5607740994      459.0017689682     1  0.23510441E+11
     -433.5607691847      453.9989022250     1  0.24087286E+11
     -433.5607148289      460.2982660348     1  0.23831565E+11
     -433.5606941477      458.0077232517     1  0.23991916E+11
     -433.5606703100      459.2715834741     1  0.23779001E+11
     -433.5605580664      453.5504665600     1  0.24688860E+11
     -433.5604812472      459.0158582456     1  0.23516847E+11
     -433.5602927984      450.4925345696     1  0.23888146E+11
     -433.5602781946      454.1487379194     1  0.23853505E+11
     -433.5602713025      457.9939735543     1  0.23578319E+11
     -433.5602701059      454.0128594598     1  0.24039078E+11
     -433.5602613632      454.0330027509     1  0.24038666E+11
     -433.5602339395      459.8010804489     1  0.23923345E+11
     -433.5602144304      454.9123273169     1  0.23462385E+11
     -433.5601475092      446.7219409089     1  0.25568663E+11
     -433.5601060968      454.8007618497     1  0.23574612E+11
     -433.5600641833      451.7815026452     1  0.23987554E+11
     -433.5600340891      453.8226451424     1  0.23836139E+11
     -433.5599037254      452.1664535307     1  0.23859519E+11
     -433.5598271227      458.3162330068     1  0.23970455E+11
     -433.5598074718      447.3807539050     1  0.23901203E+11
     -433.5596281936      460.1797129996     1  0.23422367E+11
     -433.5595978092      459.6940845511     1  0.23211017E+11
     -433.5595578954      454.8980556732     1  0.23463577E+11
     -433.5594917796      458.3630142625     1  0.23216304E+11
     -433.5594697280      456.1079171612     1  0.23996240E+11
     -433.5594161038      454.2270308564     1  0.24154296E+11
     -433.5592758486      454.9364583624     1  0.23463481E+11
     -433.5592550493      459.8148054067     1  0.23911646E+11
     -433.5591178861      458.9392994484     1  0.23565696E+11
     -433.5591016712      454.9596957941     1  0.23448965E+11
     -433.5590414310      459.3957696757     1  0.23446065E+11
     -433.5589189503      455.0412839874     1  0.23458086E+11
     -433.5588958528      459.2596775445     1  0.24522126E+11
     -433.5588409593      459.0335621981     1  0.24026324E+11
     -433.5587909332      456.1861597407     1  0.23925433E+11
     -433.5587795202      456.0538134678     1  0.23947908E+11
     -433.5587625956      451.0385597531     1  0.24077986E+11
     -433.5587508494      459.6443976980     1  0.23508224E+11
     -433.5587383600      455.0071131383     1  0.23440307E+11
     -433.5586459268      460.0202312461     1  0.23610467E+11
     -433.5585783688      457.7716424648     1  0.24547936E+11
     -433.5585762749      456.3823995267     1  0.24441560E+11
     -433.5585664541      445.0231567123     1  0.24291634E+11
     -433.5585611031      451.3732770788     1  0.23535863E+11
     -433.5585053793      454.7773687556     1  0.23763634E+11
     -433.5584002102      452.7572456920     1  0.23448659E+11
     -433.5583486678      448.6792739570     1  0.24210614E+11
     -433.5583159750      460.2426942715     1  0.23632295E+11
     -433.5582963070      460.1868878564     1  0.23435417E+11
     -433.5581417596      460.2424566790     1  0.23632206E+11
     -433.5581319904      458.7581854489     1  0.25305143E+11
     -433.5581016740      459.6702883520     1  0.23435581E+11
     -433.5580815958      458.3849308577     1  0.23771517E+11
     -433.5580437987      447.4651599153     1  0.23739495E+11
     -433.5580103087      455.9403406311     1  0.23720919E+11
     -433.5577895311      459.6749529385     1  0.23363390E+11
     -433.5577449008      457.0768759075     1  0.24007540E+11
     -433.5577005107      457.2046946758     1  0.24032377E+11
     -433.5576622105      456.9537989978     1  0.24022723E+11
     -433.5575956595      458.8838310840     1  0.24422650E+11
     -433.5575728243      461.1494839268     1  0.24363992E+11
     -433.5575507712      457.8981437242     1  0.23490019E+11
     -433.5573936218      456.0195868813     1  0.24510920E+11
     -433.5573300117      460.2434941713     1  0.23841820E+11
     -433.5572886680      460.5572277319     1  0.24798318E+11
     -433.5571655263      457.6622942505     1  0.24800887E+11
     -433.5571549194      446.4888012669     2  0.23707649E+11
     -433.5571107684      455.7448872097     1  0.23767471E+11
     -433.5571060443      451.4525107093     1  0.23538183E+11
     -433.5570717712      459.4238721913     1  0.24296548E+11
     -433.5569480664      456.7877527095     1  0.24116593E+11
     -433.5569433447      459.4739515093     1  0.24270507E+11
     -433.5568904779      458.0041199720     1  0.24825580E+11
     -433.5568423685      452.1772633890     1  0.23867446E+11
     -433.5568279621      450.1071534210     1  0.23950758E+11
     -433.5567904509      450.7002755813     1  0.24007807E+11
     -433.5567738134      457.8133208192     1  0.23967924E+11
     -433.5567436588      455.1389266386     1  0.23282817E+11
     -433.5566977031      454.9924103546     1  0.24423619E+11
     -433.5565968896      459.7776896986     1  0.24009076E+11
     -433.5565737974      454.7845189239     1  0.23765580E+11
     -433.5565645433      460.1326686995     1  0.23681838E+11
     -433.5565515546      450.1376051927     1  0.23512265E+11
     -433.5565259228      456.9637417576     1  0.25185849E+11
     -433.5564544138      456.9102367091     1  0.24147520E+11
     -433.5563947595      450.9719730120     1  0.23773678E+11
     -433.5563487804      456.5124820624     1  0.23754729E+11
     -433.5562960373      455.1437010356     1  0.23219430E+11
     -433.5562842428      445.1671247323     1  0.25251413E+11
     -433.5562818751      456.8126486146     1  0.23861899E+11
     -433.5562727027      455.1581754751     1  0.23397994E+11
     -433.5562623014      444.4772528054     4  0.23335420E+11
     -433.5562356468      454.8724586015     2  0.25671488E+11
     -433.5561402557      452.1024232426     1  0.23975212E+11
     -433.5560509813      456.2986992998     1  0.24798404E+11
     -433.5560428132      458.3129771741     1  0.26665105E+11
     -433.5560027330      457.4145829447     1  0.24936565E+11
     -433.5559184253      459.1176178444     1  0.24394910E+11
     -433.5558979867      457.1794400127     1  0.23919274E+11
     -433.5558639840      456.8780216778     1  0.24058282E+11
     -433.5557788449      460.1371689333     1  0.23749860E+11
     -433.5557497678      458.5613983800     1  0.24182588E+11
     -433.5557463483      455.6855542811     1  0.23859108E+11
     -433.5556351741      454.8990173349     1  0.24363530E+11
     -433.5556289045      454.9277346099     1  0.23356457E+11
     -433.5555987163      451.3485135068     1  0.24498586E+11
     -433.5554710104      452.9227355629     1  0.24042411E+11
     -433.5554561087      452.3329270796     1  0.23633327E+11
     -433.5554502839      460.0479150115     1  0.24125801E+11
     -433.5553210097      453.9944125708     1  0.23374971E+11
     -433.5552689534      457.1544732013     1  0.24778182E+11
     -433.5552655648      459.3945800019     1  0.24288406E+11
     -433.5552628877      454.8148067312     1  0.24046387E+11
     -433.5551886314      456.7966232102     1  0.23841991E+11
     -433.5551836224      456.5516424557     1  0.24106838E+11
     -433.5551562871      455.0672808204     1  0.23221978E+11
     -433.5551514335      454.7886128608     1  0.23776118E+11
     -433.5551307864      459.9385990924     1  0.24250215E+11
     -433.5551025985      460.3000231358     1  0.23667888E+11
     -433.5549705091      449.3415020680     1  0.23929415E+11
     -433.5548707985      460.4598643777     1  0.23894928E+11
     -433.5548587887      449.6041935544     1  0.23428377E+11
     -433.5547615540      455.8786697227     1  0.24077294E+11
     -433.5547321358      460.0786801547     1  0.24214248E+11
     -433.5546991039      452.1555322877     1  0.24056832E+11
     -433.5546949219      454.8044712377     1  0.23328007E+11
     -433.5546547599      455.6760338115     1  0.24085869E+11
     -433.5546199102      459.7850013199     1  0.23766521E+11
     -433.5545942703      460.2057587277     1  0.23930872E+11
     -433.5545306273      460.3489686952     1  0.24065594E+11
     -433.5545219746      453.4613016837     1  0.23847987E+11
     -433.5544402228      459.4007768628     1  0.24540362E+11
     -433.5543929913      459.3330257654     1  0.24484640E+11
     -433.5543384223      455.6969947066     1  0.24316908E+11
     -433.5542753417      457.8663154644     1  0.23579546E+11
     -433.5542141932      452.7950332899     1  0.23720139E+11
     -433.5541973071      458.8407242026     1  0.23936723E+11
     -433.5541395372      456.1352789760     1  0.24678722E+11
     -433.5541385125      454.8214103130     1  0.23329586E+11
     -433.5541098707      453.9135539691     1  0.23770843E+11
     -433.5540102611      454.5899186473     1  0.23524580E+11
     -433.5540045258      454.7912293745     1  0.23776751E+11
     -433.5539633171      455.1692999047     1  0.23249630E+11
     -433.5539613404      453.7547746169     1  0.23688364E+11
     -433.5539547312      460.1347672358     1  0.23739822E+11
     -433.5538760141      454.8503840825     1  0.24764659E+11
     -433.5536787885      459.8917123617     1  0.23518501E+11
     -433.5536754765      457.6113949104     1  0.24523226E+11
     -433.5536670532      458.7121926815     1  0.23982142E+11
     -433.5536262424      454.7866731251     1  0.23461803E+11
     -433.5535965982      453.9649300866     1  0.24838165E+11
     -433.5534203977      459.6905981816     1  0.23890468E+11
     -433.5534139216      458.5980499288     1  0.27749003E+11
     -433.5533970279      454.0780875524     1  0.24640997E+11
     -433.5533708138      459.9070548505     1  0.23522451E+11
     -433.5533581562      459.9347937745     1  0.23428915E+11
     -433.5533352883      459.9581367964     1  0.23382745E+11
     -433.5533179536      456.8538854848     1  0.24389593E+11
     -433.5532157558      451.0486759043     1  0.23883384E+11
     -433.5531434723      455.0460736950     1  0.23220495E+11
     -433.5531234127      445.0759987528     1  0.25193852E+11
     -433.5530899635      449.8988295528     1  0.23988884E+11
     -433.5530716898      459.4342028430     1  0.24436235E+11
     -433.5530452771      456.5285583625     1  0.24209339E+11
     -433.5529740824      455.7405841463     1  0.24267295E+11
     -433.5529636099      455.6436307715     1  0.24091171E+11
     -433.5529445233      454.9039132935     1  0.23357120E+11
     -433.5529044644      452.2576059757     1  0.24025575E+11
     -433.5528954478      459.9969262664     1  0.23910893E+11
     -433.5528271253      447.3021577185     1  0.24342079E+11
     -433.5528112776      452.4529641912     1  0.24112071E+11
     -433.5527606221      452.7106703121     1  0.23730998E+11
     -433.5527582544      456.7241962172     1  0.24110061E+11
     -433.5526890310      456.0504627109     1  0.24657718E+11
     -433.5526088051      454.9436398685     1  0.23448497E+11
     -433.5525550791      452.7046255329     1  0.24116692E+11
     -433.5525213507      455.6712001633     1  0.24082734E+11
     -433.5524334957      460.4830117262     1  0.24018419E+11
     -433.5524097832      459.4893549648     1  0.23870538E+11
     -433.5524037227      455.9788499557     1  0.23639012E+11
     -433.5523841862      454.1966457325     1  0.23350293E+11
     -433.5523659856      456.4853207152     1  0.24124259E+11
     -433.5523418176      456.3205544224     1  0.24219761E+11
     -433.5523118530      460.3221551846     1  0.23543174E+11
     -433.5522646677      455.6296233968     1  0.24070057E+11
     -433.5521934112      460.1997818872     1  0.23858321E+11
     -433.5521346738      452.7616882601     1  0.23719548E+11
     -433.5521326664      454.9570833944     1  0.23444577E+11
     -433.5521271264      454.8472980407     1  0.23432233E+11
     -433.5521125613      458.1436980383     1  0.24066778E+11
     -433.5520412652      455.2642619895     1  0.23330661E+11
     -433.5520312361      451.1031721192     1  0.23864097E+11
     -433.5520150691      460.0841874143     1  0.23679258E+11
     -433.5518436513      456.4958950712     1  0.23398126E+11
     -433.5518398135      453.9504971178     1  0.23816076E+11
     -433.5517795041      458.1338210911     1  0.24066809E+11
     -433.5517460770      454.3356686466     1  0.23978321E+11
     -433.5516937081      460.4145984955     1  0.24317287E+11
     -433.5516867069      456.7292837836     1  0.24037102E+11
     -433.5516275230      460.3511963668     1  0.25337117E+11
     -433.5516191482      458.1782250137     1  0.23489204E+11
     -433.5516007569      455.5897015350     1  0.24613355E+11
     -433.5515713539      460.4633730805     1  0.23438105E+11
     -433.5515622586      460.3839267764     1  0.23568783E+11
     -433.5515436515      458.5472383618     1  0.23945818E+11
     -433.5514572171      456.3675329526     1  0.24155332E+11
     -433.5514169026      455.6457535498     1  0.24086061E+11
     -433.5514025857      454.3782741341     1  0.23955845E+11
     -433.5513993126      455.6513186042     1  0.24070578E+11
     -433.5513813737      456.1791192189     1  0.24608887E+11
     -433.5513731540      460.1879697952     1  0.23901960E+11
     -433.5512277361      460.0994259897     1  0.24205139E+11
     -433.5512095430      459.9842294575     1  0.24364436E+11
     -433.5511956191      451.3593715432     1  0.23456294E+11
     -433.5511317728      459.9519464508     1  0.23723088E+11
     -433.5511160841      446.9904300042     1  0.24044430E+11
     -433.5511028197      450.7679986017     1  0.23926551E+11
     -433.5510887523      457.8496903254     1  0.24028798E+11
     -433.5510655794      460.2997099069     1  0.23529312E+11
     -433.5510373298      449.5923615411     1  0.24587401E+11
     -433.5509398046      456.5001018982     1  0.23398537E+11
     -433.5509107182      456.6979769563     1  0.24625071E+11
     -433.5508806538      455.5672087340     1  0.24160114E+11
     -433.5508530291      447.0901974277     1  0.24047724E+11
     -433.5507421378      459.7608501576     1  0.23430737E+11
     -433.5507063932      456.7223223283     1  0.24221587E+11
     -433.5506972436      454.8607866813     1  0.23455221E+11
     -433.5506009839      455.5481334466     1  0.23988198E+11
     -433.5505355561      457.7092760445     1  0.23772260E+11
     -433.5504903458      456.4903727741     1  0.24090382E+11
     -433.5504892665      450.9372800171     1  0.23533472E+11
     -433.5504723074      447.8030256938     1  0.24253824E+11
     -433.5504457241      458.8363625913     1  0.24097909E+11
     -433.5504286706      455.0304603888     1  0.23521562E+11
     -433.5503942085      456.1577432916     1  0.23937318E+11
     -433.5503789211      460.6077118912     1  0.24144109E+11
     -433.5503545840      457.1204553456     1  0.24374310E+11
     -433.5503279415      458.1993191945     1  0.25957304E+11
     -433.5502431649      455.4342639368     1  0.24236235E+11
     -433.5502147045      456.2398653404     1  0.24124330E+11
     -433.5502027924      456.6140893343     1  0.23870963E+11
     -433.5501783414      457.1398944875     1  0.24015251E+11
     -433.5501530452      453.0791493758     1  0.24551464E+11
     -433.5501434956      460.3394915190     1  0.23692401E+11
     -433.5499774341      459.1428299138     1  0.23384992E+11
     -433.5499467268      455.2336937636     1  0.23367211E+11
     -433.5498882113      456.2086352454     1  0.24591974E+11
     -433.5498766163      459.7494522720     1  0.23418994E+11
     -433.5498485140      459.6878218982     1  0.23651221E+11
     -433.5498424886      454.5311783363     1  0.23913477E+11
     -433.5498130167      446.9119101050     1  0.24071753E+11
     -433.5497875494      453.8845011429     1  0.23352183E+11
     -433.5497790498      460.1245120908     1  0.24201936E+11
     -433.5496550905      450.0638542520     1  0.23840201E+11
     -433.5496308672      456.7430067119     1  0.23804196E+11
     -433.5496232937      449.9993845781     1  0.23342221E+11
     -433.5495014309      456.5351151135     1  0.24147971E+11
     -433.5494467071      450.8746855889     1  0.23897580E+11
     -433.5494101155      449.7809910517     1  0.23442034E+11
     -433.5493962426      459.5430155450     1  0.23349592E+11
     -433.5493566244      456.4113859048     1  0.24619413E+11
     -433.5493533482      454.6703828393     1  0.23881320E+11
     -433.5493519207      455.8966492124     1  0.24268991E+11
     -433.5493407888      457.2058662543     1  0.24249553E+11
     -433.5492675915      457.9044039173     1  0.23642179E+11
     -433.5492550594      456.0354460730     1  0.24831840E+11
     -433.5491693981      460.3870672569     1  0.24753746E+11
     -433.5491440867      459.9956061954     1  0.24138904E+11
     -433.5491258464      453.8813987910     1  0.23741054E+11
     -433.5491117999      454.7961553447     1  0.23283705E+11
     -433.5490364408      455.8929353878     1  0.23829682E+11
     -433.5490324970      456.0573290840     1  0.23997148E+11
     -433.5490304621      458.6264459697     1  0.23991602E+11
     -433.5490065668      458.6429977803     1  0.23961291E+11
     -433.5489408545      458.5430717302     1  0.25029614E+11
     -433.5488507155      448.2468505038     1  0.23535428E+11
     -433.5487616699      449.4207562759     1  0.25020964E+11
     -433.5487393438      450.6681092975     1  0.23582970E+11
     -433.5487021211      461.4082590632     1  0.22876894E+11
     -433.5486138506      454.9849976768     1  0.23520096E+11
     -433.5485900786      454.4554850501     1  0.23906117E+11
     -433.5485532006      460.2302660512     1  0.24260375E+11
     -433.5485172428      456.1646821996     1  0.25135181E+11
     -433.5485074987      460.1458506570     1  0.23459530E+11
     -433.5484861837      454.8783834937     1  0.23345245E+11
     -433.5484782562      455.6049037218     1  0.24074501E+11
     -433.5484645769      460.5031071503     1  0.24222409E+11
     -433.5483735573      448.2452237916     1  0.23528076E+11
     -433.5483559421      452.5428487243     1  0.24362457E+11
     -433.5483118608      452.8062066746     1  0.24001161E+11
     -433.5482929588      450.9037275264     1  0.23892389E+11
     -433.5482673003      456.2418074735     1  0.24545177E+11
     -433.5482471789      454.0144346689     1  0.23819981E+11
     -433.5482305259      459.2803099914     1  0.23802073E+11
     -433.5482154097      460.2584848896     1  0.24280251E+11
     -433.5481990485      454.2582549488     1  0.24057158E+11
     -433.5481662810      448.1527086076     1  0.23481122E+11
     -433.5481614132      454.0478257141     1  0.24676936E+11
     -433.5481545728      447.6386673790     1  0.23697453E+11
     -433.5479986748      458.2393635313     1  0.23971021E+11
     -433.5479691670      459.5855969279     1  0.23349578E+11
     -433.5478827609      459.7165515091     1  0.23440364E+11
     -433.5478546002      452.2142535809     1  0.23966303E+11
     -433.5478526075      445.4225477197     1  0.25324054E+11
     -433.5478470671      454.1934916754     1  0.24427948E+11
     -433.5478337580      447.1256806398     1  0.23528458E+11
     -433.5476635460      457.5536097324     1  0.25000446E+11
     -433.5476214759      452.7942964293     1  0.24002311E+11
     -433.5476115256      456.2148122424     1  0.24544661E+11
     -433.5475711640      459.2768880597     1  0.23361939E+11
     -433.5475395757      453.6112648026     1  0.23796892E+11
     -433.5474002763      461.6805734950     1  0.23356398E+11
     -433.5473805463      460.3252467457     1  0.24290787E+11
     -433.5473541160      455.6214848020     1  0.24125192E+11
     -433.5473195480      456.6423400056     1  0.23549851E+11
     -433.5472887130      459.3853186817     1  0.23510598E+11
     -433.5472652076      453.7374549149     1  0.23796436E+11
     -433.5472583085      459.4326801197     1  0.23938643E+11
     -433.5472121172      453.4253737127     1  0.24680901E+11
     -433.5471952043      448.9597717849     1  0.23772704E+11
     -433.5471736782      455.4430063194     1  0.23541749E+11
     -433.5471370241      449.0702635673     1  0.23468576E+11
     -433.5471069098      456.5085269721     1  0.23997650E+11
     -433.5470783166      460.1758383276     1  0.23644849E+11
     -433.5469805438      455.4686930165     1  0.24118304E+11
     -433.5469748978      455.8366145938     1  0.23760139E+11
     -433.5469409745      456.6866016426     1  0.24008958E+11
     -433.5468769203      460.3121033770     1  0.23982249E+11
     -433.5468050447      455.5398291816     1  0.24126919E+11
     -433.5467901287      459.0413541878     1  0.23485977E+11
     -433.5467587532      459.1997204311     1  0.23765839E+11
     -433.5467150284      454.6335988845     1  0.24147949E+11
     -433.5467052302      455.3494720059     1  0.23870735E+11
     -433.5467009953      457.0025349897     1  0.24328792E+11
     -433.5466699779      451.9012690769     2  0.23201395E+11
     -433.5466503844      459.4766557437     1  0.23864358E+11
     -433.5466376211      455.9999546565     1  0.24779664E+11
     -433.5466058900      459.9901584747     1  0.23329884E+11
     -433.5465531618      456.5796380726     1  0.23557628E+11
     -433.5465347848      454.9434788599     1  0.23270057E+11
     -433.5464991173      453.9508817343     1  0.24189573E+11
     -433.5464850421      450.0882894604     1  0.23360712E+11
     -433.5464725434      453.4415205186     1  0.24690072E+11
     -433.5464391552      460.1721418454     1  0.23754884E+11
     -433.5464314874      460.0434000056     1  0.24157942E+11
     -433.5463545259      459.4178218337     1  0.24617606E+11
     -433.5463096445      454.7561062638     1  0.23282865E+11
     -433.5462729156      447.7687664447     1  0.23597117E+11
     -433.5462371516      447.2085216787     1  0.23577984E+11
     -433.5462190485      454.1664160756     1  0.24114079E+11
     -433.5461906137      454.9239295116     1  0.23930454E+11
     -433.5461878358      456.4048579479     1  0.24050151E+11
     -433.5461319974      460.3865416663     1  0.23808297E+11
     -433.5460955540      454.2211931641     2  0.24301514E+11
     -433.5460884766      454.9951077310     1  0.23371602E+11
     -433.5460652736      460.0070255083     1  0.23335951E+11
     -433.5460190266      459.8787020897     1  0.23996431E+11
     -433.5459788099      447.1572949716     1  0.24049389E+11
     -433.5459283782      454.9237493897     1  0.23930935E+11
     -433.5459232894      460.1811843726     1  0.23648287E+11
     -433.5459071114      456.7578985071     1  0.23602451E+11
     -433.5458918792      460.3629859568     1  0.23871781E+11
     -433.5458853554      460.4908066265     1  0.23680772E+11
     -433.5458426410      453.5072935262     1  0.23713436E+11
     -433.5457838815      454.9843961956     1  0.23372319E+11
     -433.5456720087      460.3917605821     1  0.23882650E+11
     -433.5456591827      458.3785318870     1  0.25883408E+11
     -433.5456482838      460.2817822935     1  0.24471640E+11
     -433.5456383486      455.9708091352     1  0.24668466E+11
     -433.5456368568      454.4463001900     1  0.23609177E+11
     -433.5456028767      447.1978660522     1  0.23579517E+11
     -433.5454674659      457.6594309186     1  0.23738491E+11
     -433.5454186741      456.1847951659     1  0.23952472E+11
     -433.5453646946      460.4762458215     1  0.23737742E+11
     -433.5453556967      456.9759251660     1  0.23833061E+11
     -433.5453440776      449.6892192099     1  0.23955009E+11
     -433.5453237191      455.5451080843     1  0.24225836E+11
     -433.5452984088      453.4346427866     1  0.24066703E+11
     -433.5452693792      454.9856848061     1  0.23177573E+11
     -433.5452572965      458.4558088390     1  0.23097150E+11
     -433.5451609426      454.9367794238     1  0.23270879E+11
     -433.5451481563      454.5701377178     1  0.24912694E+11
     -433.5451094178      451.9911804791     1  0.24076554E+11
     -433.5450832268      456.0216060768     1  0.24761185E+11
     -433.5450619614      456.5079153955     1  0.24557550E+11
     -433.5449728061      454.7452178959     1  0.23431044E+11
     -433.5449649904      456.4288608717     1  0.23744453E+11
     -433.5449187394      446.7959361433     1  0.24071546E+11
     -433.5448701737      458.1971930756     1  0.23572930E+11
     -433.5448270081      447.5116780321     1  0.23797689E+11
     -433.5448026232      445.8892552235     1  0.24294712E+11
     -433.5447531930      456.8177528906     1  0.24255399E+11
     -433.5447164880      459.9807777605     1  0.24172786E+11
     -433.5446316465      456.2474249127     1  0.24172900E+11
     -433.5445981975      452.2145765469     1  0.24012670E+11
     -433.5445966373      454.3179197969     1  0.24301912E+11
     -433.5445578703      454.0492433375     1  0.23339167E+11
     -433.5443332333      460.2212741935     1  0.23901442E+11
     -433.5443019615      452.0288852767     1  0.24071970E+11
     -433.5442970880      456.2732234111     1  0.24142030E+11
     -433.5442933357      454.8809562050     1  0.23335592E+11
     -433.5442794015      454.8448597850     1  0.23459108E+11
     -433.5442766520      455.4529344816     1  0.24420512E+11
     -433.5442017088      456.3040515911     1  0.23895246E+11
     -433.5441612182      456.8720253347     1  0.24203409E+11
     -433.5441254152      452.4468044789     1  0.23847511E+11
     -433.5440962648      455.5459327893     1  0.23977899E+11
     -433.5440772751      457.3716079564     2  0.24313502E+11
     -433.5440672908      455.9580478351     1  0.24077424E+11
     -433.5440600777      455.4670451536     1  0.24429016E+11
     -433.5439299391      455.4378598764     1  0.24091360E+11
     -433.5438955094      456.5793901617     1  0.25107489E+11
     -433.5438128458      451.0158833250     1  0.23386640E+11
     -433.5437855548      456.8445144574     1  0.24367443E+11
     -433.5437551785      454.7340538274     1  0.24345523E+11
     -433.5437467180      457.3747192874     1  0.24430253E+11
     -433.5437425485      460.2639264239     1  0.25476138E+11
     -433.5437362349      458.2565097837     1  0.23986978E+11
     -433.5437099354      456.4429963879     1  0.23741995E+11
     -433.5436818525      455.3934797205     1  0.23936855E+11
     -433.5436678342      455.3002368361     1  0.24088084E+11
     -433.5436526146      451.4135664306     1  0.24111610E+11
     -433.5436435906      451.6257926704     1  0.23961622E+11
     -433.5436333325      460.3073766517     1  0.23985367E+11
     -433.5435292803      459.3886607103     1  0.23655717E+11
     -433.5435164281      454.9217987197     1  0.23334692E+11
     -433.5434782842      450.7024257710     1  0.23944029E+11
     -433.5434399619      459.9156475349     1  0.24076388E+11
     -433.5434125943      455.6461633559     1  0.23657159E+11
     -433.5433669897      455.3001660705     1  0.23889019E+11
     -433.5433497502      453.8224274088     1  0.23424415E+11
     -433.5432786090      453.4428740826     1  0.23670883E+11
     -433.5432765271      452.2873837172     1  0.23642185E+11
     -433.5431916824      449.0239549423     1  0.23824506E+11
     -433.5431539027      456.2548639835     1  0.24488873E+11
     -433.5431369756      456.5265833791     1  0.23867273E+11
     -433.5431304851      456.1155078574     1  0.24591202E+11
     -433.5430510263      455.3957034752     1  0.23940739E+11
     -433.5430462167      459.7234546371     1  0.23450378E+11
     -433.5430090659      459.1678029361     1  0.23729564E+11
     -433.5430074932      451.0177513612     1  0.23375353E+11
     -433.5429836222      456.6230585798     1  0.23847019E+11
     -433.5429443391      456.3585193611     1  0.24052378E+11
     -433.5429011027      447.8336849373     2  0.24534948E+11
     -433.5428432369      455.2843033248     1  0.24135793E+11
     -433.5428017998      458.9387703824     1  0.24549066E+11
     -433.5427905050      460.1464252661     1  0.23458390E+11
     -433.5427134273      460.1146540622     1  0.24180234E+11
     -433.5426815382      456.2539558332     1  0.23868121E+11
     -433.5426747372      455.6757592309     1  0.23655019E+11
     -433.5426496382      457.1906467296     1  0.24265156E+11
     -433.5426209619      459.6086117705     1  0.23540406E+11
     -433.5425799098      460.1042115454     1  0.23427796E+11
     -433.5425671594      459.1641369932     1  0.24208579E+11
     -433.5424933503      460.2976805944     1  0.23682013E+11
     -433.5424609501      456.9527288829     1  0.24009535E+11
     -433.5424482094      457.2003066823     1  0.24209551E+11
     -433.5424231392      450.8091637497     1  0.23912087E+11
     -433.5423943898      454.9578037105     1  0.23242811E+11
     -433.5423761256      458.6191892223     1  0.26369914E+11
     -433.5423599924      455.9100755054     1  0.24065813E+11
     -433.5423360279      459.1421616828     1  0.23632759E+11
     -433.5423125305      455.4445044176     1  0.24000464E+11
     -433.5422829254      457.6121295507     1  0.25010399E+11
     -433.5422635553      455.3190660047     1  0.24114789E+11
     -433.5422121800      454.1314107820     1  0.24137455E+11
     -433.5422025910      452.1009405747     1  0.23724616E+11
     -433.5421013834      457.3837091681     1  0.24874916E+11
     -433.5420528266      453.2459719694     1  0.24593951E+11
     -433.5420247495      450.1402965976     1  0.23535624E+11
     -433.5419761990      454.0196286004     1  0.23226594E+11
     -433.5419673927      459.6025125442     1  0.23550753E+11
     -433.5419585219      460.1264678361     1  0.24073859E+11
     -433.5419473176      454.9952556581     1  0.23978564E+11
     -433.5419438550      446.8367774537     1  0.24615394E+11
     -433.5419387285      453.7358500970     1  0.24083542E+11
     -433.5419231758      457.9621035850     1  0.24393672E+11
     -433.5418593523      456.6176509114     1  0.23830521E+11
     -433.5417695870      460.0975993434     1  0.23874818E+11
     -433.5417685632      455.2632533222     1  0.23896004E+11
     -433.5417643259      450.1351234193     1  0.23815149E+11
     -433.5417355654      458.7269934129     1  0.27376219E+11
     -433.5417256246      460.1539018681     1  0.24079676E+11
     -433.5416961816      460.3750389134     1  0.23668381E+11
     -433.5416812070      459.8153575995     1  0.23836008E+11
     -433.5416184988      450.8412424203     1  0.23906732E+11
     -433.5416150278      456.9240205049     1  0.24008930E+11
     -433.5415975296      459.2488938936     1  0.24118955E+11
     -433.5415707043      459.9320808066     1  0.23532947E+11
     -433.5415609345      459.8854311211     1  0.23725461E+11
     -433.5414946091      453.7164404126     1  0.23430147E+11
     -433.5414744665      459.7178101648     1  0.23983446E+11
     -433.5414641532      450.9986884113     1  0.23592006E+11
     -433.5414611298      457.0577871561     1  0.24122634E+11
     -433.5414552637      460.0936834486     1  0.23869714E+11
     -433.5414434716      460.1845568491     1  0.23960828E+11
     -433.5414173985      457.7751071431     2  0.26494907E+11
     -433.5413987860      453.2329265289     1  0.24032293E+11
     -433.5413900687      462.2853503578     1  0.24481653E+11
     -433.5413476189      453.4598825660     1  0.23715639E+11
     -433.5413176361      456.3053704700     1  0.24095556E+11
     -433.5412666774      459.9235966918     1  0.23570833E+11
     -433.5412649497      459.9300015951     1  0.23590424E+11
     -433.5411955681      456.0409089785     1  0.24790708E+11
     -433.5411544205      456.2425092588     1  0.24474564E+11
     -433.5410802111      452.0660107326     1  0.23717663E+11
     -433.5410659641      446.6156436318     1  0.24322731E+11
     -433.5410612771      452.4697567913     1  0.23853990E+11
     -433.5409832020      451.2576391552     1  0.24968388E+11
     -433.5409607024      460.4180728639     1  0.23762438E+11
     -433.5408994633      460.4074010175     1  0.23762523E+11
     -433.5408764520      455.9071079798     1  0.23944063E+11
     -433.5408242830      456.2293033516     1  0.24164339E+11
     -433.5407589441      456.0828171712     1  0.24088679E+11
     -433.5407568460      450.4741082333     2  0.23834222E+11
     -433.5407411161      455.3411989657     1  0.25685722E+11
     -433.5406970255      455.6808722457     1  0.25119006E+11
     -433.5406704574      456.6823081563     1  0.23688328E+11
     -433.5406392930      455.9529561328     1  0.23443703E+11
     -433.5405933187      455.5838581890     1  0.23668072E+11
     -433.5405767950      455.0861450288     1  0.24644288E+11
     -433.5405614353      452.9043974081     1  0.23607287E+11
     -433.5405423957      459.9827521653     1  0.23550965E+11
     -433.5405172195      450.9092086950     1  0.23606172E+11
     -433.5404689837      457.3843317392     2  0.24886125E+11
     -433.5404247668      455.3120755904     1  0.23280789E+11
     -433.5404128585      455.8841964031     1  0.24639352E+11
     -433.5403032997      460.0633814371     1  0.24204303E+11
     -433.5402174384      457.3838676624     1  0.24827684E+11
     -433.5402008545      455.8337946983     1  0.23447554E+11
     -433.5401496367      455.0136502399     1  0.23509141E+11
     -433.5401465695      460.0303273570     1  0.24004278E+11
     -433.5401415895      456.1501797091     1  0.24360416E+11
     -433.5401081713      460.3195278798     1  0.23606008E+11
     -433.5401069918      457.7447706307     1  0.24427849E+11
     -433.5400302763      459.6269550143     1  0.23953783E+11
     -433.5399964837      455.4531815080     1  0.24002666E+11
     -433.5399729138      452.2025841608     1  0.23589048E+11
     -433.5399651633      456.4866495123     1  0.24387639E+11
     -433.5399410125      455.4108889187     1  0.23948518E+11
     -433.5398715126      455.6446715814     1  0.23876464E+11
     -433.5398670004      457.3969438106     1  0.23590375E+11
     -433.5398326320      455.8304512893     1  0.24427842E+11
     -433.5398131295      454.5732495973     1  0.23531456E+11
     -433.5398024423      456.4451253723     1  0.24059280E+11
     -433.5397862762      456.3620873063     1  0.24101281E+11
     -433.5397725964      455.4021374925     1  0.23589698E+11
     -433.5397626849      455.6612239707     1  0.24316725E+11
     -433.5397592183      460.1638660252     1  0.23692121E+11
     -433.5396939246      456.6705496464     1  0.23663217E+11
     -433.5396493391      458.9997520382     1  0.23280414E+11
     -433.5396171852      455.4448286295     1  0.24004456E+11
     -433.5395768779      456.0276213896     1  0.24791406E+11
     -433.5395616452      456.5924162150     1  0.23535015E+11
     -433.5395533563      453.4295983480     1  0.23672559E+11
     -433.5394958927      456.9242946541     1  0.24062683E+11
     -433.5394881808      455.4835147261     1  0.23834287E+11
     -433.5394556019      451.9867211472     1  0.23556858E+11
     -433.5394389193      456.3974754825     1  0.24127315E+11
     -433.5394252790      458.1369204607     1  0.23991957E+11
     -433.5393947142      458.3257320792     1  0.23088362E+11
     -433.5393797887      452.3008292282     1  0.23817078E+11
     -433.5393771527      459.9853360917     1  0.23545351E+11
     -433.5393639788      455.7608654525     1  0.23874945E+11
     -433.5393385176      459.6962820175     1  0.23429306E+11
     -433.5391771785      448.2910640630     1  0.23449887E+11
     -433.5390822716      455.8144827940     1  0.24427963E+11
     -433.5390638934      455.7757011329     1  0.24444422E+11
     -433.5390436095      458.3581501624     1  0.24422108E+11
     -433.5390400044      453.2501269808     1  0.24554012E+11
     -433.5389988058      455.2338941990     1  0.24235208E+11
     -433.5389933300      457.4066983282     1  0.23698553E+11
     -433.5389685241      457.2329325370     1  0.24943717E+11
     -433.5388836764      447.5894528624     1  0.24124192E+11
     -433.5388563090      456.8703878444     1  0.24168919E+11
     -433.5388509539      460.5509393901     1  0.24145430E+11
     -433.5388183416      445.2963108400     1  0.24247734E+11
     -433.5387781838      453.9707833754     1  0.24106561E+11
     -433.5387706552      450.3632526306     2  0.23388507E+11
     -433.5387309580      456.5544799985     1  0.23909455E+11
     -433.5387296379      456.6121016975     1  0.24241010E+11
     -433.5386870916      455.2629653936     1  0.24041632E+11
     -433.5386718730      459.9863441046     1  0.23555314E+11
     -433.5386288724      460.6022525719     1  0.25659259E+11
     -433.5385714616      460.2137115482     1  0.23620012E+11
     -433.5385669519      457.4058056122     1  0.23876091E+11
     -433.5385467941      452.0489162949     1  0.24241373E+11
     -433.5384622397      454.7765637636     1  0.24228346E+11
     -433.5384605024      452.7065843258     1  0.24015721E+11
     -433.5384557561      456.6570583915     1  0.23596381E+11
     -433.5384212512      456.3039402081     1  0.24096013E+11
     -433.5384182915      450.8784253437     1  0.23613308E+11
     -433.5383686906      453.9738618259     1  0.23454341E+11
     -433.5382703200      460.0684238864     1  0.23395944E+11
     -433.5382571464      450.4372486298     1  0.24215146E+11
     -433.5382098462      452.2854589347     1  0.23957796E+11
     -433.5381528182      454.7597056846     1  0.23352057E+11
     -433.5381469281      447.1553800674     1  0.23416349E+11
     -433.5381374612      453.4572115931     1  0.23738308E+11
     -433.5381007025      458.9265108275     1  0.24518363E+11
     -433.5380974622      460.0099257214     1  0.23713880E+11
     -433.5380934114      459.9229789145     1  0.24275282E+11
     -433.5380666075      453.3389861174     1  0.24258927E+11
     -433.5380433574      443.9331318337     1  0.24106701E+11
     -433.5380158873      457.4045842054     1  0.24643983E+11
     -433.5379506582      446.5231033709     1  0.24494003E+11
     -433.5379330482      444.4420978956     1  0.23254069E+11
     -433.5378525361      459.2566513623     1  0.23460834E+11
     -433.5378345395      459.0115100309     1  0.23913181E+11
     -433.5378040651      449.7257040040     1  0.23410485E+11
     -433.5377720884      454.0855218300     1  0.23362147E+11
     -433.5377125345      456.0361318645     1  0.24662425E+11
     -433.5376879609      460.5469788409     1  0.23562361E+11
     -433.5376426175      456.0096065524     1  0.24609441E+11
     -433.5375631307      460.6576849346     1  0.24433458E+11
     -433.5375616324      454.6555395069     1  0.23550452E+11
     -433.5375589593      456.1629050934     1  0.23999069E+11
     -433.5375297831      453.4428970691     1  0.23738678E+11
     -433.5374752708      459.4517200337     1  0.23378162E+11
     -433.5374681630      452.7656478230     1  0.23531968E+11
     -433.5374349059      457.2399120927     1  0.24506662E+11
     -433.5374316568      450.8796391012     1  0.23391644E+11
     -433.5374126264      451.2069321592     2  0.23303947E+11
     -433.5374083823      454.7280986262     1  0.23603319E+11
     -433.5373956099      459.9641889659     1  0.23384666E+11
     -433.5372986099      456.6433068994     1  0.24337810E+11
     -433.5372786744      458.5229766755     1  0.26278912E+11
     -433.5372292779      455.6592099444     1  0.24532245E+11
     -433.5371851451      459.7948164055     1  0.23760094E+11
     -433.5371203963      451.6170429151     1  0.24096919E+11
     -433.5371154258      449.4522120019     1  0.23605739E+11
     -433.5370978925      456.0275017989     1  0.24631597E+11
     -433.5370733408      458.8778696549     1  0.23949812E+11
     -433.5370645958      456.6178062769     1  0.24473647E+11
     -433.5370568513      455.4310411329     1  0.23836096E+11
     -433.5370515578      458.9532715831     1  0.23286337E+11
     -433.5370164511      458.6932862155     1  0.26397959E+11
     -433.5369979886      460.0701094431     1  0.24066404E+11
     -433.5369802424      449.1861111463     1  0.24395457E+11
     -433.5369475995      450.3081906936     1  0.23403451E+11
     -433.5368843124      451.7491686690     1  0.23664555E+11
     -433.5368200040      459.0111633386     1  0.24160632E+11
     -433.5367709326      457.1119500234     1  0.23771207E+11
     -433.5367595910      456.3175194775     1  0.24445912E+11
     -433.5367563898      458.5811823279     1  0.26533538E+11
     -433.5367338503      456.0266931835     1  0.23979674E+11
     -433.5366839658      456.8844286271     1  0.24234771E+11
     -433.5366363432      451.1546967910     1  0.23567846E+11
     -433.5366205306      456.0831693938     1  0.24663712E+11
     -433.5365471873      456.4533228359     1  0.24030446E+11
     -433.5365166977      457.3832641330     1  0.23935758E+11
     -433.5364495083      456.5214939608     1  0.23698886E+11
     -433.5364367525      455.0827874807     1  0.23548229E+11
     -433.5363720610      453.2305214888     1  0.23367703E+11
     -433.5363204296      456.1716295993     1  0.24000971E+11
     -433.5362101688      458.4109857823     1  0.26218952E+11
     -433.5361764328      451.0809002420     1  0.24332362E+11
     -433.5361692679      457.9595118624     1  0.23559368E+11
     -433.5361597648      455.4807382838     1  0.23798010E+11
     -433.5361158431      450.3860267887     1  0.23938612E+11
     -433.5360975890      454.6458641377     1  0.24197665E+11
     -433.5360254650      458.3290892332     1  0.26381587E+11
     -433.5359697346      459.4904240961     1  0.23775534E+11
     -433.5359396120      460.2309525196     1  0.23843734E+11
     -433.5359195831      456.3952552677     1  0.24025779E+11
     -433.5359127995      455.9821417354     1  0.23990362E+11
     -433.5358671591      454.3659042496     1  0.23683368E+11
     -433.5358464262      455.1038247473     1  0.23796662E+11
     -433.5358391181      458.4300589204     1  0.23812876E+11
     -433.5358118397      455.7048980667     1  0.23902619E+11
     -433.5357829386      455.6674595038     1  0.24854952E+11
     -433.5357446321      459.9529627348     1  0.24091627E+11
     -433.5357350444      455.7277737114     1  0.24259230E+11
     -433.5357121948      459.8043040616     1  0.23792725E+11
     -433.5356194375      458.5999748944     1  0.23515906E+11
     -433.5356012175      445.9364619460     1  0.24603972E+11
     -433.5355892979      454.4930742960     1  0.23716582E+11
     -433.5355728158      452.7829716354     1  0.23542361E+11
     -433.5355316811      457.3358370501     1  0.23961359E+11
     -433.5354959194      459.3337809398     1  0.24054765E+11
     -433.5354692891      456.0248452279     1  0.24647514E+11
     -433.5354407776      453.8522504290     1  0.24233810E+11
     -433.5354392665      455.7834071736     1  0.23827981E+11
     -433.5354235512      452.0970331513     1  0.23735042E+11
     -433.5353925403      459.8377050024     1  0.23639738E+11
     -433.5353905759      454.6033355856     1  0.23479689E+11
     -433.5353782130      452.7261960223     1  0.23540791E+11
     -433.5353629651      455.4266738881     1  0.23563500E+11
     -433.5353510861      459.1701455249     1  0.23331153E+11
     -433.5352584963      455.9875924660     1  0.24629005E+11
     -433.5352560535      455.9352886008     1  0.24792416E+11
     -433.5352497498      453.4863071392     1  0.23810730E+11
     -433.5352014907      459.7132418711     1  0.23525427E+11
     -433.5351821608      460.2648769719     1  0.23759301E+11
     -433.5351688386      459.1311805037     1  0.23311554E+11
     -433.5351639760      456.8001602035     1  0.24630688E+11
     -433.5351441676      457.3927110241     1  0.23937153E+11
     -433.5350694752      454.7696791622     1  0.23454448E+11
     -433.5350435405      460.1012869255     1  0.23716261E+11
     -433.5350293620      450.8908125389     1  0.23719019E+11
     -433.5350128885      454.8141004970     1  0.23260030E+11
     -433.5349338889      460.1129034169     1  0.23721912E+11
     -433.5349000745      458.5484268639     1  0.26367928E+11
     -433.5348289599      455.2589998561     1  0.24082625E+11
     -433.5348234659      450.0542619895     1  0.23928250E+11
     -433.5347911038      455.4745303948     1  0.23599289E+11
     -433.5347815000      458.2778086074     1  0.23107190E+11
     -433.5347629619      458.0083289434     1  0.23989920E+11
     -433.5347230941      454.7378039919     1  0.23358206E+11
     -433.5346927309      453.3897319956     1  0.24562325E+11
     -433.5346624227      450.9908856777     1  0.24099102E+11
     -433.5345866154      455.4878065170     1  0.23598838E+11
     -433.5345658705      445.2375724859     1  0.23348379E+11
     -433.5345591753      456.0268994378     1  0.24657718E+11
     -433.5345306493      460.0832513275     1  0.23590634E+11
     -433.5345287981      454.3645340486     1  0.24773321E+11
     -433.5345232897      457.2781797538     1  0.23904008E+11
     -433.5345201896      459.1373410138     1  0.23676985E+11
     -433.5345049025      449.2192834219     1  0.23625835E+11
     -433.5344981562      452.1191217571     1  0.23851499E+11
     -433.5344654617      457.0229882292     1  0.23482760E+11
     -433.5344531377      458.9896608414     1  0.23258902E+11
     -433.5344101387      459.9613944050     1  0.23986367E+11
     -433.5343768399      456.0720290685     1  0.24650114E+11
     -433.5343714111      448.5598683623     1  0.23900174E+11
     -433.5343437022      459.7000665102     1  0.24159590E+11
     -433.5343247081      457.6179626593     1  0.24380153E+11
     -433.5343030870      455.6201107569     1  0.24251941E+11
     -433.5341972873      455.0658538054     1  0.23283508E+11
     -433.5341911061      459.6540577203     1  0.24602864E+11
     -433.5341149818      459.5765274222     1  0.23416480E+11
     -433.5340859592      457.0764423867     1  0.24106835E+11
     -433.5340608249      458.3713476167     1  0.26405815E+11
     -433.5340322310      454.7775660405     1  0.23247990E+11
     -433.5340235272      455.0947119243     1  0.23670863E+11
     -433.5340053642      456.0012739896     1  0.23271749E+11
     -433.5339875398      456.2275254892     1  0.23823954E+11
     -433.5338984528      459.1802596502     1  0.23933226E+11
     -433.5338798222      455.6479268425     1  0.24608451E+11
     -433.5338710701      459.8857715274     1  0.23274165E+11
     -433.5338489053      456.2133426705     1  0.23827328E+11
     -433.5338477380      454.9059860021     1  0.24604525E+11
     -433.5338228532      455.9928676468     1  0.23274556E+11
     -433.5338195856      454.8562120870     1  0.23598020E+11
     -433.5337852303      456.0955765728     1  0.24109960E+11
     -433.5337664687      457.5903002439     2  0.23510261E+11
     -433.5337557238      454.9110132267     1  0.24101738E+11
     -433.5337020966      448.8621420650     1  0.25111046E+11
     -433.5336964793      457.2665453687     1  0.23462176E+11
     -433.5336934556      459.9222415441     1  0.23883345E+11
     -433.5336808071      457.9843002450     1  0.26279993E+11
     -433.5336793197      459.2093326877     1  0.23266816E+11
     -433.5336662099      460.0714797282     1  0.23665945E+11
     -433.5335990677      455.6816441802     1  0.24223590E+11
     -433.5335308974      455.4744907650     1  0.23598458E+11
     -433.5335144038      455.4650021487     1  0.23792539E+11
     -433.5334816811      449.8831570979     1  0.24195012E+11
     -433.5334718034      451.9248321575     1  0.23785785E+11
     -433.5334108089      448.7775551735     1  0.23708034E+11
     -433.5333149534      459.3880946474     1  0.23709679E+11
     -433.5332856391      456.7400892782     1  0.23657792E+11
     -433.5332815424      459.6568565328     1  0.23696395E+11
     -433.5332779912      456.7618984520     1  0.24064728E+11
     -433.5332675687      455.8773102199     1  0.24376641E+11
     -433.5332573864      458.2383286358     1  0.23852142E+11
     -433.5332385860      457.8248928825     1  0.23271712E+11
     -433.5331902581      456.1415643962     1  0.23459885E+11
     -433.5331868780      448.5111893913     1  0.23898242E+11
     -433.5331794174      453.4389859801     1  0.23848003E+11
     -433.5331545187      454.5334045097     1  0.23480550E+11
     -433.5331298486      456.9201951371     1  0.24052314E+11
     -433.5331142434      455.6459196780     1  0.24601801E+11
     -433.5330805202      455.4538235453     1  0.23785583E+11
     -433.5330457729      453.9897466957     1  0.24100518E+11
     -433.5330119841      455.6719108793     1  0.24604324E+11
     -433.5330003764      453.4370438208     1  0.23848204E+11
     -433.5329771054      449.0486572244     1  0.23243479E+11
     -433.5329479940      457.3320914575     1  0.23917032E+11
     -433.5328882007      450.9527001308     1  0.24850345E+11
     -433.5328613881      460.4318990786     1  0.23482817E+11
     -433.5327721075      457.3176720634     1  0.24940248E+11
     -433.5327585614      454.4014130388     1  0.24169090E+11
     -433.5327098696      456.9936173540     1  0.23865613E+11
     -433.5327073909      455.1084702165     1  0.23667405E+11
     -433.5326610110      455.3693299325     1  0.23665288E+11
     -433.5326545218      460.1122051986     1  0.24041226E+11
     -433.5326126139      458.3806171507     1  0.26470345E+11
     -433.5325736985      459.7538874394     1  0.23437966E+11
     -433.5325703743      447.6132545151     1  0.23663743E+11
     -433.5325626971      459.1919573896     1  0.23247987E+11
     -433.5325357249      455.8187919028     1  0.24011702E+11
     -433.5324938282      449.8792323698     1  0.23437548E+11
     -433.5324764043      455.0202200813     1  0.23285991E+11
     -433.5324273407      456.9799191802     1  0.23867061E+11
     -433.5324124981      455.1943227081     1  0.24062518E+11
     -433.5323704910      448.9169937995     1  0.23857271E+11
     -433.5323518439      455.6810641820     1  0.23956681E+11
     -433.5323290798      452.5434964560     1  0.23708397E+11
     -433.5323201817      456.4822549663     1  0.23548009E+11
     -433.5323096952      460.4417402781     1  0.23623686E+11
     -433.5322699035      459.7165507924     1  0.23542001E+11
     -433.5322374127      454.9623655919     1  0.24096478E+11
     -433.5322334389      449.8873183937     1  0.23434071E+11
     -433.5321647560      456.6734729450     1  0.23995846E+11
     -433.5321378352      459.5618957254     1  0.24121655E+11
     -433.5321347648      456.6835855671     1  0.24743899E+11
     -433.5321153114      456.3976187469     1  0.23990453E+11
     -433.5320955021      458.3831094188     1  0.26405151E+11
     -433.5320314741      456.6830385473     1  0.24721327E+11
     -433.5320146056      448.3716985872     1  0.24523082E+11
     -433.5319566342      452.8875195673     1  0.23551471E+11
     -433.5319492487      457.3656235473     1  0.24934197E+11
     -433.5319397353      457.3622622821     1  0.24775774E+11
     -433.5319058320      449.0687653087     1  0.23706644E+11
     -433.5318505225      455.0641051112     1  0.24009772E+11
     -433.5318011260      456.6773398820     1  0.23802876E+11
     -433.5317622563      451.7032686748     1  0.23410716E+11
     -433.5317611241      455.1998242545     1  0.24665490E+11
     -433.5317576836      457.7579508932     1  0.24544210E+11
     -433.5317168295      460.2028615856     1  0.23818234E+11
     -433.5316918809      459.4077220387     1  0.24019672E+11
     -433.5316250901      457.3930009594     1  0.24300330E+11
     -433.5316128585      454.4623127842     1  0.23937328E+11
     -433.5316076132      456.7027568635     1  0.24701366E+11
     -433.5315967506      456.3007860298     1  0.24023519E+11
     -433.5315846156      458.3410232614     1  0.24444564E+11
     -433.5315438773      452.7632472825     1  0.23917790E+11
     -433.5315295414      459.5778684433     1  0.24169577E+11
     -433.5315150799      455.5292319632     1  0.24240645E+11
     -433.5314589790      454.7053054135     1  0.23325354E+11
     -433.5314265322      453.0059586245     1  0.23741328E+11
     -433.5314151601      450.6946318638     1  0.25522083E+11
     -433.5313709881      456.5045147745     1  0.23957525E+11
     -433.5313558096      454.5468764415     1  0.23449277E+11
     -433.5313327435      455.3312243635     1  0.23814286E+11
     -433.5312727539      459.9404180406     1  0.24276480E+11
     -433.5312584705      457.5545839035     1  0.23780300E+11
     -433.5312426863      449.0786643581     1  0.23740718E+11
     -433.5312263067      455.4286384108     1  0.24106699E+11
     -433.5312138094      460.0315575377     1  0.23416282E+11
     -433.5311799245      459.8376594360     1  0.23863984E+11
     -433.5311501618      448.0210993523     1  0.23593395E+11
     -433.5311425968      449.3420119954     1  0.23503842E+11
     -433.5310698554      451.3933328596     1  0.24112637E+11
     -433.5310427553      456.7022884397     1  0.23736487E+11
     -433.5309969574      455.2631830783     1  0.24815179E+11
     -433.5308890856      458.1847697323     1  0.23099871E+11
     -433.5308134863      454.8683507246     1  0.24126880E+11
     -433.5307680637      451.0506415651     1  0.24154894E+11
     -433.5307058346      455.9754208352     1  0.23391205E+11
     -433.5306727704      456.9819035617     1  0.24831678E+11
     -433.5306508094      454.7199071647     1  0.24172457E+11
     -433.5306449207      459.9820392922     1  0.23534297E+11
     -433.5306316532      460.2961921895     1  0.23613925E+11
     -433.5305332039      456.9898616032     1  0.24743969E+11
     -433.5305301462      457.0125251882     1  0.23885515E+11
     -433.5304769323      459.3731263694     1  0.24239022E+11
     -433.5304567005      457.3378227733     1  0.23976463E+11
     -433.5304515836      455.4130071075     1  0.23669244E+11
     -433.5304325674      460.0074254829     1  0.24558280E+11
     -433.5304297818      455.9124113004     1  0.23431656E+11
     -433.5304060052      453.1818855141     1  0.24206167E+11
     -433.5303900601      459.9602995334     1  0.23601794E+11
     -433.5303664871      455.9201245616     1  0.23386477E+11
     -433.5303582732      456.4984473123     1  0.24007777E+11
     -433.5302711318      460.0051337897     1  0.23536340E+11
     -433.5302389832      447.6628617341     1  0.23463523E+11
     -433.5302375478      459.0458657968     1  0.24070198E+11
     -433.5302079794      455.8643035946     1  0.23916188E+11
     -433.5301969812      457.3320445440     1  0.24018721E+11
     -433.5301734286      455.1623355377     1  0.23253456E+11
     -433.5301413834      460.1584732699     1  0.23580794E+11
     -433.5301319683      453.2823885589     1  0.24206445E+11
     -433.5301265212      451.3126117723     1  0.24059788E+11
     -433.5301155236      454.8320692665     1  0.23471398E+11
     -433.5301044656      460.4195106519     1  0.24052582E+11
     -433.5300825592      457.0161562495     1  0.23885264E+11
     -433.5300790481      444.0986209301     1  0.24036874E+11
     -433.5300630985      456.2634200235     1  0.24081088E+11
     -433.5299824631      454.4101421147     1  0.23359501E+11
     -433.5299358000      450.6275961521     2  0.25370988E+11
     -433.5299334442      453.3178809259     1  0.24287295E+11
     -433.5299231159      454.2887520910     1  0.24244590E+11
     -433.5299050214      459.8701130952     2  0.23534776E+11
     -433.5298979949      459.5232776724     1  0.24107544E+11
     -433.5298329282      457.3184209763     1  0.23960563E+11
     -433.5298225418      456.2979603793     1  0.24070086E+11
     -433.5297944365      456.5664022701     1  0.23807943E+11
     -433.5297866605      447.9264148133     1  0.24563112E+11
     -433.5297588030      456.7384943758     1  0.23995418E+11
     -433.5297369806      454.7992849278     1  0.23522981E+11
     -433.5297205146      454.5343643631     1  0.23450740E+11
     -433.5296901257      459.6652323628     1  0.24227368E+11
     -433.5296833686      457.3288011730     1  0.23974890E+11
     -433.5296781364      455.0938052692     1  0.23471184E+11
     -433.5296650374      457.3250772855     1  0.24018825E+11
     -433.5296524226      454.9140700927     1  0.24113068E+11
     -433.5296203290      459.9351705729     1  0.24278005E+11
     -433.5295981815      449.6626352779     1  0.23774023E+11
     -433.5295881729      456.4023896027     1  0.23688094E+11
     -433.5295655987      459.8986752159     2  0.23545677E+11
     -433.5295226206      447.8735947090     1  0.24317397E+11
     -433.5294775272      452.5638911011     1  0.23684395E+11
     -433.5294707945      454.1978316307     1  0.24203570E+11
     -433.5294409548      456.0751523189     1  0.24488581E+11
     -433.5294350288      455.0648746930     1  0.23542621E+11
     -433.5293387049      452.3053009331     1  0.23752848E+11
     -433.5292754908      460.3925170073     1  0.23431289E+11
     -433.5292685457      455.9337276492     1  0.24415376E+11
     -433.5292655330      460.5135176815     1  0.23875613E+11
     -433.5292209358      446.6464877451     1  0.24403954E+11
     -433.5292171885      457.0293193523     1  0.24290247E+11
     -433.5292089881      459.6376007650     1  0.23703185E+11
     -433.5291946317      457.1871202999     1  0.24139070E+11
     -433.5291897726      453.0033489570     1  0.24675569E+11
     -433.5291735448      454.5945277994     1  0.23460598E+11
     -433.5291592487      457.1990773364     1  0.24553572E+11
     -433.5291364657      454.5162366649     1  0.24161405E+11
     -433.5291220475      460.2795191146     1  0.23468845E+11
     -433.5290988992      450.8908055296     1  0.23439481E+11
     -433.5290657963      454.1011653347     1  0.23506917E+11
     -433.5290443812      460.2128593644     1  0.23667376E+11
     -433.5289801994      456.1754325970     1  0.23925856E+11
     -433.5289774564      457.7920885524     1  0.24557582E+11
     -433.5289571283      459.9210544035     1  0.24272760E+11
     -433.5289314804      456.5866569921     1  0.23977992E+11
     -433.5288685555      456.2353176364     1  0.24093138E+11
     -433.5288660808      455.7227868558     1  0.24158318E+11
     -433.5288630794      457.1369794596     1  0.24878359E+11
     -433.5288437486      456.9643314232     1  0.23490246E+11
     -433.5287781454      451.6702654822     1  0.23456486E+11
     -433.5287691858      460.1566889980     1  0.23587832E+11
     -433.5287607762      448.5991377273     1  0.23699419E+11
     -433.5287563537      457.8468040154     1  0.24144382E+11
     -433.5287493427      459.6007495618     1  0.23792584E+11
     -433.5287410499      455.7730340000     1  0.24376668E+11
     -433.5287224763      458.9855957797     1  0.23834757E+11
     -433.5287053050      460.2298889103     1  0.23676734E+11
     -433.5286918780      459.5566562709     1  0.24182041E+11
     -433.5286787992      457.9165399590     1  0.24352756E+11
     -433.5286707891      455.9524147131     1  0.23933464E+11
     -433.5286447144      447.5035687368     1  0.24141155E+11
     -433.5286062268      460.0471493652     1  0.23441977E+11
     -433.5285330300      456.5115119243     1  0.24102744E+11
     -433.5285087645      455.0012230046     1  0.24135322E+11
     -433.5284963057      452.9928466389     1  0.23919533E+11
     -433.5284863547      450.8638949378     1  0.23967250E+11
     -433.5284780937      453.5067410082     1  0.24155737E+11
     -433.5284611935      445.7924267096     1  0.24273832E+11
     -433.5284501388      456.2245006658     1  0.24092409E+11
     -433.5284092713      452.6730389706     1  0.23629048E+11
     -433.5283921229      449.3156929205     1  0.23463981E+11
     -433.5283822590      456.5593143487     1  0.24039274E+11
     -433.5283368611      455.8399854522     1  0.24273389E+11
     -433.5283070933      453.5224404103     1  0.23653488E+11
     -433.5282783053      450.3048884369     1  0.24169600E+11
     -433.5282733094      459.8698585922     1  0.23273509E+11
     -433.5282542746      456.0320224371     1  0.24487703E+11
     -433.5281972301      456.0606636272     1  0.24511975E+11
     -433.5281745305      456.5588268703     1  0.23806777E+11
     -433.5281056160      455.6188161615     1  0.23960360E+11
     -433.5280834448      455.9786034442     1  0.24658016E+11
     -433.5280242099      453.2067607626     1  0.23429208E+11
     -433.5279967335      459.5328309588     1  0.23814219E+11
     -433.5279350056      455.9210769918     1  0.24027346E+11
     -433.5279210237      456.9144239040     1  0.23845782E+11
     -433.5279134073      456.9309043337     1  0.25253739E+11
     -433.5278724914      460.3142705097     1  0.24636609E+11
     -433.5278628661      455.4531491322     1  0.23749991E+11
     -433.5278428048      455.0351210971     1  0.24368976E+11
     -433.5278249916      454.8426180343     1  0.24209386E+11
     -433.5277880217      450.4291083873     1  0.23483746E+11
     -433.5277860765      454.9608119670     1  0.23040514E+11
     -433.5277699512      451.8178989316     1  0.24197624E+11
     -433.5277359576      459.4871357950     1  0.24529744E+11
     -433.5277308361      457.0327020817     1  0.23832880E+11
     -433.5277231140      456.2213523618     1  0.24086687E+11
     -433.5276680381      448.4433951560     1  0.23601200E+11
     -433.5276489006      455.0660330451     1  0.24057643E+11
     -433.5276450748      457.4462228988     1  0.23510745E+11
     -433.5276168523      453.8592223605     1  0.23673557E+11
     -433.5276121123      452.6871772622     1  0.23617014E+11
     -433.5275978664      456.2851122668     1  0.24147129E+11
     -433.5275964415      453.8657142742     1  0.23679633E+11
     -433.5274540475      451.4429510311     1  0.24203979E+11
     -433.5274497236      452.9601788703     1  0.23685981E+11
     -433.5274211182      459.6322999152     1  0.23190074E+11
     -433.5273771682      457.9264735922     1  0.25983636E+11
     -433.5273750577      452.9266181158     1  0.23672906E+11
     -433.5273723263      460.5657303706     2  0.23374549E+11
     -433.5273510218      458.9256639225     1  0.23944103E+11
     -433.5273461294      460.2256734622     1  0.23542405E+11
     -433.5273273427      454.6226798636     1  0.24137731E+11
     -433.5273106864      455.0165307157     1  0.23269872E+11
     -433.5272989350      452.5816102946     1  0.23475899E+11
     -433.5272200886      446.0636410381     1  0.25162177E+11
     -433.5271766031      458.4754459963     1  0.26507703E+11
     -433.5271515837      455.6064680161     1  0.24403554E+11
     -433.5270900446      452.8614654445     1  0.24283626E+11
     -433.5270738400      460.3619009212     1  0.23608285E+11
     -433.5270379089      459.6869480079     1  0.23510175E+11
     -433.5270001542      455.4809954377     1  0.24219644E+11
     -433.5269581978      451.0092681242     2  0.23112590E+11
     -433.5269383681      454.7549831989     1  0.24165187E+11
     -433.5269287333      453.6554015643     1  0.23434896E+11
     -433.5269173867      449.9080587652     1  0.24006757E+11
     -433.5269033232      454.6270841556     1  0.23247195E+11
     -433.5268494360      451.4528189587     1  0.23444216E+11
     -433.5268361698      459.6998637995     1  0.23531825E+11
     -433.5268112489      458.7553224091     1  0.24135016E+11
     -433.5267722673      460.1877483353     1  0.24349567E+11
     -433.5266672291      460.0700318421     1  0.23562488E+11
     -433.5266128057      450.7167950788     1  0.25554742E+11
     -433.5265647607      453.1785489036     1  0.24007777E+11
     -433.5265593613      459.6494862999     1  0.23195203E+11
     -433.5265436275      449.6423232679     1  0.23557883E+11
     -433.5264819043      455.5913674761     1  0.24559852E+11
     -433.5264783261      448.5106888749     1  0.24219853E+11
     -433.5264417358      458.1383132327     1  0.27316942E+11
     -433.5264402419      450.9209224665     1  0.23566957E+11
     -433.5264073783      460.1772924689     1  0.23581473E+11
     -433.5263906689      459.0505474415     1  0.23974300E+11
     -433.5263144919      453.8685572310     1  0.23846004E+11
     -433.5262819572      456.1692493675     1  0.24000371E+11
     -433.5262735842      447.3561295156     1  0.23425321E+11
     -433.5261962490      455.3556008164     1  0.23477965E+11
     -433.5261815089      452.7914195533     1  0.23658696E+11
     -433.5261464097      457.0547620437     1  0.24423949E+11
     -433.5260979960      456.2907232646     1  0.24575122E+11
     -433.5260767364      455.7467094262     1  0.24426523E+11
     -433.5260645327      457.0224468596     1  0.24658255E+11
     -433.5260293274      454.7301142159     1  0.23351117E+11
     -433.5260099292      459.3207709375     1  0.24078154E+11
     -433.5259040466      453.4209277893     1  0.24600054E+11
     -433.5258311582      460.1101110233     1  0.23679490E+11
     -433.5258170083      460.5376119178     1  0.24312477E+11
     -433.5258128293      451.6206330560     1  0.23530575E+11
     -433.5258088596      460.2336728671     1  0.23650977E+11
     -433.5257470083      455.4880486051     1  0.24197365E+11
     -433.5257202269      449.7619480658     1  0.24945958E+11
     -433.5257101809      454.0205962878     1  0.23295015E+11
     -433.5257040797      454.7133723244     1  0.23419545E+11
     -433.5256976565      449.0019948524     1  0.23404685E+11
     -433.5256637319      455.6452035884     1  0.24558391E+11
     -433.5256246655      459.4122716048     1  0.24585037E+11
     -433.5255969666      452.3208413558     1  0.23600464E+11
     -433.5255833348      456.8281687942     1  0.23427144E+11
     -433.5255659010      460.1349349710     1  0.24289114E+11
     -433.5255585369      457.2491461596     1  0.24448171E+11
     -433.5255064193      449.0964535651     2  0.23663681E+11
     -433.5254959780      455.7643245628     1  0.23805816E+11
     -433.5254718974      449.3820920231     1  0.23222133E+11
     -433.5254591525      460.0815076153     1  0.23501118E+11
     -433.5254453548      453.2976541147     1  0.24649151E+11
     -433.5254326744      455.9592199392     1  0.24077762E+11
     -433.5254139905      455.8685644382     1  0.23559471E+11
     -433.5254070591      454.6558560418     1  0.23302659E+11
     -433.5254012631      449.4069589292     1  0.23803573E+11
     -433.5253838731      455.5968173407     1  0.23878000E+11
     -433.5253353074      456.6007239817     1  0.23476071E+11
     -433.5252539919      454.5312540428     1  0.23376980E+11
     -433.5252035340      454.8270304686     1  0.23999853E+11
     -433.5251336810      456.6341504722     1  0.23492060E+11
     -433.5250903506      451.3621328200     1  0.23304833E+11
     -433.5250685177      455.2804599816     1  0.24015251E+11
     -433.5250644624      460.1559439619     1  0.23595930E+11
     -433.5250368527      454.8521343681     1  0.24958452E+11
     -433.5250181299      461.7275098687     1  0.23229307E+11
     -433.5248750912      454.0042892860     1  0.23784318E+11
     -433.5248200762      451.0494693148     1  0.23491973E+11
     -433.5247442725      451.3677620366     1  0.23777329E+11
     -433.5247281781      460.1383449581     1  0.23571566E+11
     -433.5247192035      453.4276713012     1  0.23903985E+11
     -433.5246915594      459.5894705401     1  0.24123395E+11
     -433.5246703413      456.2801800391     1  0.24053646E+11
     -433.5246631514      454.8436315821     1  0.24996126E+11
     -433.5246606579      459.1696522568     1  0.24388635E+11
     -433.5246553445      455.3330974336     1  0.23799435E+11
     -433.5246525930      453.8599687915     1  0.24122837E+11
     -433.5246398291      453.9230786750     1  0.23887396E+11
     -433.5246365170      457.0966265873     1  0.23432786E+11
     -433.5245820115      450.1739568300     1  0.23411602E+11
     -433.5245640201      459.9993261563     1  0.23453772E+11
     -433.5245461868      454.5131459564     1  0.23795343E+11
     -433.5245181179      455.3469525556     1  0.23749743E+11
     -433.5245158839      459.1083304094     1  0.23943056E+11
     -433.5244976977      455.2920207555     1  0.23692031E+11
     -433.5244441416      454.3793647131     1  0.23469052E+11
     -433.5244294550      456.5313909026     1  0.23437573E+11
     -433.5244126521      455.3307694833     1  0.23746056E+11
     -433.5244016367      460.0736683071     1  0.23493503E+11
     -433.5243999417      455.0952272647     1  0.23994267E+11
     -433.5243984987      457.0139597197     1  0.23712558E+11
     -433.5243522095      455.9143896625     1  0.23657609E+11
     -433.5243267981      455.6691163609     1  0.23863123E+11
     -433.5242835278      456.5663417693     1  0.24129121E+11
     -433.5242568808      455.2612859580     1  0.23718660E+11
     -433.5242128606      455.5616248842     1  0.24534436E+11
     -433.5242028143      460.4825451847     1  0.24495380E+11
     -433.5242006604      454.7468060536     1  0.24782824E+11
     -433.5241996525      459.6307282443     1  0.23582141E+11
     -433.5241392890      456.2555951324     1  0.23971542E+11
     -433.5240542214      459.5869907706     1  0.23885279E+11
     -433.5240443280      453.9168367995     1  0.24410490E+11
     -433.5240093062      457.6180623896     1  0.23840859E+11
     -433.5240070079      455.9099546950     1  0.24714334E+11
     -433.5239751108      454.3752909258     1  0.23469404E+11
     -433.5239580454      460.0635682241     1  0.23490012E+11
     -433.5239218085      456.9877655670     1  0.25039862E+11
     -433.5239178640      448.7759309333     1  0.23687685E+11
     -433.5239138236      456.9964070043     1  0.23497686E+11
     -433.5238558500      455.2831942179     1  0.24706660E+11
     -433.5238480839      460.2520957089     1  0.23451762E+11
     -433.5238002838      455.0825879991     1  0.23749078E+11
     -433.5237554883      455.0267401989     1  0.23634910E+11
     -433.5237378308      456.9131367518     1  0.23343917E+11
     -433.5237086991      460.3891673831     1  0.23341613E+11
     -433.5236473524      456.8620002075     1  0.23721914E+11
     -433.5236324815      455.6143538757     1  0.24302256E+11
     -433.5235921792      452.6768026265     1  0.23717710E+11
     -433.5235508906      455.3010076416     1  0.24247382E+11
     -433.5235490988      454.4044079829     1  0.23740044E+11
     -433.5235469965      455.9225269188     1  0.23470115E+11
     -433.5235349665      453.6509953330     1  0.24174639E+11
     -433.5235074908      460.9592862172     1  0.24039212E+11
     -433.5234425406      454.0567267084     1  0.23813075E+11
     -433.5234297351      460.1397813478     1  0.23455507E+11
     -433.5234074327      452.3329782267     1  0.23604592E+11
     -433.5233741739      454.8035673427     1  0.23585891E+11
     -433.5233673375      454.8782399284     1  0.23470285E+11
     -433.5233327583      453.6511117581     1  0.23834084E+11
     -433.5233313262      444.9941963812     1  0.24333504E+11
     -433.5233237106      448.7686368939     1  0.23607231E+11
     -433.5233129347      454.9868406766     1  0.23636117E+11
     -433.5232994542      460.0001288116     1  0.23694503E+11
     -433.5232740139      455.3902538676     1  0.24570113E+11
     -433.5232357069      454.6577682357     1  0.23348338E+11
     -433.5232345812      455.3032002747     1  0.24708961E+11
     -433.5232280870      454.5824450660     1  0.23787109E+11
     -433.5232079960      449.0660692317     1  0.23458510E+11
     -433.5231717630      459.2436526198     1  0.23161632E+11
     -433.5231702470      457.2301102927     1  0.23340024E+11
     -433.5231658102      450.4340940968     2  0.24402845E+11
     -433.5231543828      455.3990684031     1  0.23994252E+11
     -433.5231320814      459.9343792997     1  0.23438407E+11
     -433.5230822601      455.9732382016     1  0.24179363E+11
     -433.5229944169      459.9857384769     1  0.24217141E+11
     -433.5229720084      456.6087952179     1  0.23483318E+11
     -433.5229324328      453.5943837936     1  0.23864374E+11
     -433.5228811301      456.8454874127     1  0.23717541E+11
     -433.5228794242      455.2503129111     1  0.24725825E+11
     -433.5228776706      459.8340915806     1  0.23329720E+11
     -433.5228744226      458.2033532218     1  0.26437175E+11
     -433.5228724069      459.3643290660     1  0.24486412E+11
     -433.5228623856      454.2047065171     1  0.23871215E+11
     -433.5228566039      454.6027002406     1  0.24851135E+11
     -433.5228418160      453.8039683727     1  0.23782404E+11
     -433.5228175387      455.2498953200     1  0.23536103E+11
     -433.5228002685      445.0156415306     1  0.23344781E+11
     -433.5227916956      454.8038934896     1  0.23939465E+11
     -433.5227885054      457.2808977729     1  0.24444943E+11
     -433.5227594067      454.9079476052     1  0.23434804E+11
     -433.5227447158      456.8188042800     1  0.23841238E+11
     -433.5226914547      460.1305511206     1  0.23571710E+11
     -433.5226516461      460.7817580226     1  0.24958879E+11
     -433.5226455765      455.0552771522     1  0.23312392E+11
     -433.5226374892      457.5432804722     1  0.23371643E+11
     -433.5226326111      459.5514503273     1  0.24634376E+11
     -433.5225490983      456.9630962757     1  0.23536632E+11
     -433.5225315465      457.1188312594     1  0.24807290E+11
     -433.5225097610      455.9211164855     1  0.24089071E+11
     -433.5225077839      445.0717922477     1  0.24149110E+11
     -433.5224710660      455.5948331838     1  0.24554507E+11
     -433.5224329203      457.4367835026     1  0.23815192E+11
     -433.5224286159      455.4348323618     1  0.23831986E+11
     -433.5223623281      460.2460992167     1  0.23459005E+11
     -433.5223581458      454.8818191414     1  0.23855661E+11
     -433.5223310986      460.1553528106     1  0.23433332E+11
     -433.5223127388      452.9421747188     1  0.23960145E+11
     -433.5222650183      446.4453925093     1  0.24311718E+11
     -433.5222507198      460.2476251871     1  0.23441825E+11
     -433.5221880398      457.4866139618     1  0.24376190E+11
     -433.5221657928      452.8164581375     1  0.23618988E+11
     -433.5221449836      448.5077646286     1  0.24439582E+11
     -433.5221423764      460.2345958751     1  0.23451116E+11
     -433.5221322003      451.6748689671     1  0.24174628E+11
     -433.5221304746      454.5924270238     1  0.23718047E+11
     -433.5221217706      446.4250160869     1  0.23448837E+11
     -433.5221069075      459.5083083967     1  0.24180228E+11
     -433.5221047803      455.9490961908     1  0.23892744E+11
     -433.5220965972      459.9880658856     1  0.24045197E+11
     -433.5220835345      456.6991386938     1  0.24545504E+11
     -433.5220474640      460.2466522469     1  0.23434055E+11
     -433.5219696694      452.6945722553     1  0.23706505E+11
     -433.5218979421      454.6196832550     1  0.23713488E+11
     -433.5218740674      460.0931949907     1  0.23578440E+11
     -433.5218508553      458.3682543244     1  0.23015663E+11
     -433.5218227256      458.3506716625     1  0.25058378E+11
     -433.5217962188      457.6804833095     1  0.23758462E+11
     -433.5217337945      451.5066875831     1  0.23804214E+11
     -433.5216832570      451.1348006932     1  0.24169614E+11
     -433.5216579871      454.5563278662     1  0.23551418E+11
     -433.5216467670      458.7877686286     1  0.23885156E+11
     -433.5216388821      459.3581148636     1  0.23890632E+11
     -433.5216342284      454.2190288404     1  0.23811365E+11
     -433.5215904689      458.7587513089     1  0.23990867E+11
     -433.5215400449      449.8187940419     1  0.23569115E+11
     -433.5215048115      455.4747003937     1  0.23862166E+11
     -433.5215030351      455.7956350599     1  0.23998912E+11
     -433.5214838022      451.7195422455     1  0.24420208E+11
     -433.5214769816      459.9148346728     1  0.23430143E+11
     -433.5214705613      455.8901768872     1  0.23554085E+11
     -433.5214660787      459.9031513749     1  0.23412174E+11
     -433.5214249300      459.5497802415     1  0.24027744E+11
     -433.5214093854      448.0722921173     1  0.24722882E+11
     -433.5213943996      455.8017579418     1  0.23998720E+11
     -433.5213726336      454.7312528558     1  0.24008829E+11
     -433.5213578334      453.8666734168     1  0.23829712E+11
     -433.5213456573      448.7885184592     1  0.23609803E+11
     -433.5213182569      460.0934542374     1  0.23559252E+11
     -433.5212968035      456.2179424962     1  0.25237839E+11
     -433.5212474159      456.9906061087     1  0.23510793E+11
     -433.5212279515      453.2866938790     1  0.24759735E+11
     -433.5211796996      448.1423061837     1  0.23354493E+11
     -433.5211772295      460.2627529144     1  0.23458523E+11
     -433.5211153939      457.3892581002     1  0.23076896E+11
     -433.5210601589      456.4260480460     1  0.23656611E+11
     -433.5210508573      455.6662244165     1  0.23668813E+11
     -433.5210033097      455.1075893008     1  0.24064416E+11
     -433.5209540309      444.9608717262     1  0.24099494E+11
     -433.5209198798      458.8904885945     1  0.23673773E+11
     -433.5209017042      452.9429117022     1  0.23712465E+11
     -433.5208874771      449.4348541719     1  0.23808458E+11
     -433.5208383825      455.1742385029     1  0.23269503E+11
     -433.5207832058      459.5019555068     1  0.24715802E+11
     -433.5207790414      455.1276260885     1  0.25098578E+11
     -433.5207720763      446.9068247539     1  0.24446839E+11
     -433.5207342314      453.3156462387     1  0.24230560E+11
     -433.5207270202      454.4666967169     1  0.24167872E+11
     -433.5207078415      454.5949779838     1  0.23298854E+11
     -433.5206927003      455.2185337744     1  0.24075166E+11
     -433.5206848291      451.5954846817     1  0.23591529E+11
     -433.5206759669      456.2290270064     1  0.23799313E+11
     -433.5206639755      460.0275532224     1  0.23551827E+11
     -433.5205639485      454.6787624645     1  0.23935070E+11
     -433.5205522780      452.4735216549     1  0.23412164E+11
     -433.5205449547      453.4159091946     1  0.24233781E+11
     -433.5205401166      446.9034291658     1  0.24446499E+11
     -433.5205079359      448.6512600047     1  0.23559950E+11
     -433.5205015272      452.9949519465     1  0.23687621E+11
     -433.5204974336      460.1617908958     1  0.24152241E+11
     -433.5204961313      455.7272907281     1  0.23696019E+11
     -433.5204771782      459.6228656704     1  0.23187423E+11
     -433.5204533931      458.4272654199     1  0.23049930E+11
     -433.5204396011      455.5505092322     1  0.23938794E+11
     -433.5204368898      449.4643449830     1  0.23482793E+11
     -433.5204314716      451.7854601307     1  0.23788720E+11
     -433.5204265575      455.8685363548     1  0.24707993E+11
     -433.5203938827      459.2278597425     1  0.24093817E+11
     -433.5203448697      456.1136192520     1  0.24008472E+11
     -433.5203349857      458.9231126832     1  0.23680179E+11
     -433.5202709635      455.4048231113     1  0.24121442E+11
     -433.5202514840      456.9992607238     1  0.23500350E+11
     -433.5202311576      452.6810926692     1  0.24545915E+11
     -433.5201820198      449.6907458264     1  0.23733986E+11
     -433.5201669325      459.9791728055     1  0.23562887E+11
     -433.5201091144      452.2279059451     1  0.23998731E+11
     -433.5200815842      452.2649971935     1  0.23693844E+11
     -433.5200746829      459.4608050812     1  0.23821520E+11
     -433.5200677521      459.5402188162     1  0.23884262E+11
     -433.5200522904      456.1212878299     1  0.24007827E+11
     -433.5200095071      453.2774873240     1  0.24556865E+11
     -433.5199543757      445.4431936377     1  0.25201009E+11
     -433.5199503876      455.1979456422     1  0.23495673E+11
     -433.5199485807      456.2137481891     1  0.24103058E+11
     -433.5199297447      454.7692936387     1  0.23930375E+11
     -433.5199217742      454.3055804169     1  0.24147351E+11
     -433.5198821005      455.5585866881     1  0.23939810E+11
     -433.5198742327      447.3764259206     1  0.24159061E+11
     -433.5197941944      459.6528233577     1  0.23186899E+11
     -433.5197902887      455.8066214024     1  0.23432497E+11
     -433.5197754489      457.9681239345     1  0.24917202E+11
     -433.5197477170      457.4734233085     1  0.24972968E+11
     -433.5197389469      454.6757393364     1  0.23338929E+11
     -433.5197376007      454.9393364244     1  0.25146341E+11
     -433.5196992580      452.8833739721     1  0.23603182E+11
     -433.5196897728      455.2125066132     1  0.24894437E+11
     -433.5196790768      454.6351843781     1  0.23424008E+11
     -433.5196576311      460.5706627972     1  0.23767363E+11
     -433.5196494881      453.4785415027     1  0.24199030E+11
     -433.5196113178      456.7070455616     1  0.23424071E+11
     -433.5196092321      460.0621609299     1  0.24280692E+11
     -433.5195480960      456.8927698086     1  0.23780061E+11
     -433.5195380132      455.4662734819     1  0.23865570E+11
     -433.5195239494      451.7315214264     1  0.23593617E+11
     -433.5195122666      449.5626528196     1  0.23240078E+11
     -433.5195064374      459.9462539309     1  0.23479980E+11
     -433.5194855255      456.1983538484     1  0.24196375E+11
     -433.5194781301      454.7443075542     1  0.24006580E+11
     -433.5194584112      453.2803556987     1  0.24035004E+11
     -433.5194552124      453.9597073756     1  0.23309134E+11
     -433.5194448519      458.9156808408     1  0.23368283E+11
     -433.5194307657      454.1469997488     1  0.23899358E+11
     -433.5193883778      443.5682604473     2  0.24178883E+11
     -433.5193638488      455.5741764710     1  0.23922948E+11
     -433.5193598482      455.2494856380     1  0.23406226E+11
     -433.5193559062      456.0563527403     1  0.23982058E+11
     -433.5193442184      449.0063917567     1  0.23465193E+11
     -433.5193296764      454.6325024017     1  0.23349192E+11
     -433.5193148566      454.4345275082     1  0.23640496E+11
     -433.5192946128      447.7626945762     1  0.24247662E+11
     -433.5192782212      455.3979096063     1  0.24681649E+11
     -433.5192466606      455.2795798139     1  0.25235484E+11
     -433.5192301126      460.3877730273     1  0.23399656E+11
     -433.5192021509      455.7954881089     1  0.23894543E+11
     -433.5191973142      456.4909235990     1  0.23771561E+11
     -433.5191432012      457.2167737652     1  0.23511791E+11
     -433.5190983866      454.6025396147     1  0.23234305E+11
     -433.5190643889      454.1795471762     1  0.24081458E+11
     -433.5190578909      451.3615531298     1  0.23505180E+11
     -433.5190112212      457.7182233856     1  0.24210643E+11
     -433.5190048033      457.4640025903     1  0.24996621E+11
     -433.5190023243      454.5061066898     1  0.24782120E+11
     -433.5189144651      459.0106333142     1  0.25814410E+11
     -433.5189118892      448.4201258959     1  0.24540438E+11
     -433.5189020519      459.7160001206     1  0.23471099E+11
     -433.5188494038      455.6201761150     1  0.24555505E+11
     -433.5188029628      461.8403411412     1  0.24214400E+11
     -433.5188018923      456.6817396406     1  0.24155136E+11
     -433.5187917413      452.7462421606     1  0.23503674E+11
     -433.5187821274      455.9873219604     1  0.24228356E+11
     -433.5187566023      455.9363516441     1  0.24572378E+11
     -433.5187457413      455.6110146191     1  0.24336652E+11
     -433.5187276690      459.7477020135     1  0.23539886E+11
     -433.5186563222      449.6515900883     1  0.24056961E+11
     -433.5186404206      454.1929267898     1  0.23424076E+11
     -433.5186299886      458.9685646725     1  0.23840806E+11
     -433.5186069281      442.0791778669     1  0.24114397E+11
     -433.5185647188      451.7127473321     1  0.23770666E+11
     -433.5185473049      459.9680911679     1  0.24041380E+11
     -433.5185387111      457.2290904933     1  0.24788548E+11
     -433.5185259007      460.2495042419     1  0.23480575E+11
     -433.5185092233      452.6881848195     1  0.23717190E+11
     -433.5184827932      456.2713059558     1  0.23544879E+11
     -433.5184648588      453.8445824352     1  0.23400360E+11
     -433.5183637045      460.0578211533     1  0.23518841E+11
     -433.5183466061      454.4217751339     1  0.23641112E+11
     -433.5183455118      454.3596416238     1  0.23759544E+11
     -433.5183352238      455.2203071022     1  0.24691588E+11
     -433.5183327690      447.9924312728     1  0.23670209E+11
     -433.5180201361      458.9880311707     1  0.25782493E+11
     -433.5180170006      449.2725167630     1  0.23492930E+11
     -433.5179631873      460.0797093592     1  0.23588035E+11
     -433.5179503197      445.7268612377     1  0.25223665E+11
     -433.5179010989      457.9576821651     1  0.22998415E+11
     -433.5178676180      449.6535452684     1  0.24057166E+11
     -433.5178546749      453.0361619136     1  0.23971988E+11
     -433.5177791276      452.1983378111     1  0.24285024E+11
     -433.5177542116      451.9485743911     1  0.23812554E+11
     -433.5177041081      460.2710224046     1  0.24000606E+11
     -433.5176808082      455.1306688349     1  0.23579376E+11
     -433.5176473322      456.0765881777     1  0.24102513E+11
     -433.5176427203      456.2509290652     1  0.23547808E+11
     -433.5176304041      447.2836671823     1  0.23516573E+11
     -433.5175503320      456.5505808267     1  0.23864212E+11
     -433.5175444304      456.5876149854     1  0.23497252E+11
     -433.5174590906      460.8452975764     1  0.23965703E+11
     -433.5174034617      456.0136674196     1  0.23982385E+11
     -433.5173840288      454.4022534721     1  0.23656101E+11
     -433.5173716188      460.3988603905     1  0.23416309E+11
     -433.5172635984      456.8315400850     1  0.23503494E+11
     -433.5172382423      459.9446283418     1  0.24576549E+11
     -433.5171945274      460.0703220070     1  0.23584583E+11
     -433.5171118040      459.8458758165     1  0.23497049E+11
     -433.5170683444      459.9423067285     1  0.23959297E+11
     -433.5170580135      454.9838468824     1  0.23854747E+11
     -433.5170465243      455.4161184190     1  0.23591924E+11
     -433.5169506317      454.5420761555     1  0.23335385E+11
     -433.5169347697      447.0180690512     1  0.23408467E+11
     -433.5169294214      454.9517370369     1  0.23961156E+11
     -433.5169113719      456.2562708360     1  0.24149906E+11
     -433.5168934263      452.8592671320     1  0.24506721E+11
     -433.5168513602      454.1407107791     1  0.23971016E+11
     -433.5168501872      454.1478638929     1  0.23969011E+11
     -433.5168228972      460.1602067158     1  0.23522884E+11
     -433.5167984818      457.0041181484     1  0.24381306E+11
     -433.5167672260      455.9988032223     1  0.23683881E+11
     -433.5167170064      456.8393238516     1  0.23920559E+11
     -433.5167098611      446.0833055908     1  0.23337933E+11
     -433.5166683108      448.7897303620     1  0.23512736E+11
     -433.5166267388      448.5060277485     1  0.23277191E+11
     -433.5166151906      460.1279992360     1  0.23617591E+11
     -433.5166099503      455.8411314262     1  0.24714361E+11
     -433.5164577408      451.1015583764     1  0.24841213E+11
     -433.5163739353      460.1678407661     1  0.23527053E+11
     -433.5163686133      457.6888669041     1  0.23620243E+11
     -433.5163009753      455.1899667754     1  0.24916179E+11
     -433.5162832460      460.0971700273     1  0.23747408E+11
     -433.5162468509      456.8328714425     1  0.25005453E+11
     -433.5162383081      459.3615604227     1  0.23917025E+11
     -433.5162138064      456.0484692182     1  0.24188225E+11
     -433.5161900385      457.9809877979     1  0.26315771E+11
     -433.5161826869      454.3971094984     1  0.23657266E+11
     -433.5161721335      459.8483654843     1  0.23338795E+11
     -433.5161028510      454.1903305429     1  0.23378926E+11
     -433.5160768141      455.1719971691     1  0.24495179E+11
     -433.5160656835      455.2538614047     1  0.24250360E+11
     -433.5160350026      453.3839024945     1  0.24651224E+11
     -433.5159944123      455.8960924148     1  0.23965919E+11
     -433.5159652535      450.5890651925     1  0.23356016E+11
     -433.5159529721      455.6512370942     1  0.24398756E+11
     -433.5159172502      455.1922138050     1  0.23963073E+11
     -433.5158893894      459.3704220842     1  0.23904195E+11
     -433.5158330617      455.2091388324     1  0.24754562E+11
     -433.5158227837      443.9104208789     1  0.24092062E+11
     -433.5157870040      454.9357214724     1  0.24909736E+11
     -433.5157626856      457.1381156480     1  0.24043180E+11
     -433.5157577077      456.7931248552     1  0.23921233E+11
     -433.5157546677      458.4241056001     1  0.24690538E+11
     -433.5156767823      457.9727413093     1  0.26243110E+11
     -433.5156490610      455.8559224319     1  0.24428188E+11
     -433.5156392307      458.6528631887     1  0.23654602E+11
     -433.5156143972      454.8686579348     1  0.23641572E+11
     -433.5155723999      457.9219201595     1  0.24133824E+11
     -433.5155519640      456.4661994637     1  0.23961161E+11
     -433.5155503895      454.2982102018     1  0.23439998E+11
     -433.5155340815      460.0469540795     1  0.23527254E+11
     -433.5155277876      446.7704653616     1  0.23407019E+11
     -433.5155211188      454.9289218145     1  0.23542137E+11
     -433.5155070289      459.7682545206     1  0.24215984E+11
     -433.5154445072      458.8103361250     1  0.23549692E+11
     -433.5154165604      459.4894066314     1  0.24066392E+11
     -433.5154143605      456.7330477862     1  0.23515575E+11
     -433.5154072129      451.0784265013     1  0.23926148E+11
     -433.5153190589      452.0773191983     1  0.23606597E+11
     -433.5153028346      460.1879983043     1  0.23248709E+11
     -433.5152566949      459.9803016767     1  0.23354328E+11
     -433.5151514616      448.3364464881     1  0.23344086E+11
     -433.5151349694      455.5491730848     1  0.24503237E+11
     -433.5150833255      459.6242176083     1  0.23680290E+11
     -433.5150726189      460.0213897063     1  0.23535581E+11
     -433.5150631684      454.7397399627     1  0.24359136E+11
     -433.5150399980      454.5701322519     1  0.23692034E+11
     -433.5149455563      460.2251517127     1  0.24239322E+11
     -433.5149432544      452.6970423916     1  0.23788959E+11
     -433.5148180789      458.2034347733     1  0.23033268E+11
     -433.5147944651      449.7997316682     1  0.23591296E+11
     -433.5147895458      455.0751106050     1  0.23695888E+11
     -433.5147712966      459.2844694208     1  0.24037677E+11
     -433.5147689608      460.3675006598     1  0.23403126E+11
     -433.5147600672      456.7706394574     1  0.24712559E+11
     -433.5147260249      458.2194404465     1  0.24685681E+11
     -433.5147159925      451.5577282814     1  0.23502945E+11
     -433.5146840720      459.6075211835     1  0.24546886E+11
     -433.5146633767      460.0088990856     1  0.23486648E+11
     -433.5146607728      447.9643453086     1  0.23383891E+11
     -433.5145652216      459.7316957953     1  0.23518428E+11
     -433.5145633708      452.0502219305     1  0.23889078E+11
     -433.5144971103      460.0091016215     1  0.23670447E+11
     -433.5144918901      451.6452082140     1  0.24126031E+11
     -433.5143981105      448.8188189152     1  0.23477287E+11
     -433.5143189695      456.8755545523     1  0.23945191E+11
     -433.5142966804      455.4740236867     1  0.24044191E+11
     -433.5142941611      447.3108026282     1  0.24174763E+11
     -433.5142831126      454.9832346251     1  0.23710517E+11
     -433.5142672144      447.2138805718     1  0.24266694E+11
     -433.5142614679      456.0706764476     1  0.23849274E+11
     -433.5142358935      448.0365420435     1  0.23578937E+11
     -433.5142337901      447.9592587726     1  0.23378094E+11
     -433.5142312559      458.3368586613     1  0.26164433E+11
     -433.5142089436      451.4192102146     1  0.25300033E+11
     -433.5142044454      455.9081628951     1  0.23880618E+11
     -433.5141189878      455.4808733466     1  0.24041885E+11
     -433.5141129355      455.6043561377     1  0.24504000E+11
     -433.5141015253      455.7275988694     1  0.23859544E+11
     -433.5141004147      447.2689132959     1  0.23398523E+11
     -433.5140900803      448.3449448817     1  0.23400901E+11
     -433.5140777191      452.4775153470     1  0.23433270E+11
     -433.5140655548      455.2491319184     1  0.24746822E+11
     -433.5140515786      455.3257597062     1  0.23350893E+11
     -433.5140489976      456.7146513332     1  0.24803952E+11
     -433.5140413090      456.6616905435     1  0.24389887E+11
     -433.5140392929      451.0573495552     1  0.23927355E+11
     -433.5140092725      456.1296109586     1  0.24081435E+11
     -433.5139894886      448.3235938331     1  0.23343084E+11
     -433.5139637710      447.0233436460     1  0.23462562E+11
     -433.5139254582      459.6515073137     1  0.24559015E+11
     -433.5139131869      450.6599372881     1  0.23516806E+11
     -433.5138962155      456.2401902852     1  0.25355930E+11
     -433.5138365645      456.7364387404     1  0.23797991E+11
     -433.5138174027      448.5108469063     1  0.23429184E+11
     -433.5137814813      451.3020469555     1  0.24166665E+11
     -433.5137790879      453.1271237952     1  0.23969562E+11
     -433.5137530396      451.3681237058     1  0.24533285E+11
     -433.5137423912      456.1208026093     1  0.24084016E+11
     -433.5137399504      452.5860709221     1  0.24013069E+11
     -433.5137330597      456.8543973883     1  0.23900638E+11
     -433.5137231022      460.1690827697     1  0.23401756E+11
     -433.5137169516      455.1970102949     1  0.23971380E+11
     -433.5136906880      455.8846281392     1  0.23431057E+11
     -433.5136851405      454.6801080467     1  0.24112354E+11
     -433.5136585606      454.0765000090     1  0.25106661E+11
     -433.5136063132      455.8546115733     1  0.23968780E+11
     -433.5135714989      456.8858525349     1  0.23890684E+11
     -433.5135561890      456.5443993161     1  0.23571446E+11
     -433.5135454192      447.3473058867     1  0.23612176E+11
     -433.5135279708      459.9372795364     1  0.24268171E+11
     -433.5135248337      454.9728180546     1  0.23775033E+11
     -433.5135237722      460.1537563392     1  0.24522967E+11
     -433.5135137922      460.4578693047     1  0.23367690E+11
     -433.5135049312      456.8913657755     1  0.23903695E+11
     -433.5134954323      456.7855752837     1  0.23293752E+11
     -433.5134837524      454.5545701190     1  0.23675105E+11
     -433.5134822301      452.8863593111     1  0.23423103E+11
     -433.5134716860      455.1439412153     1  0.24051743E+11
     -433.5134274363      447.9683559419     1  0.23277849E+11
     -433.5134208562      456.8952959758     1  0.25066358E+11
     -433.5133622871      455.5144275100     1  0.24462291E+11
     -433.5133163696      454.9645705216     1  0.25125246E+11
     -433.5132939198      460.1074517423     1  0.23569132E+11
     -433.5132926247      456.6623353258     1  0.24116977E+11
     -433.5132695323      460.0146549339     1  0.24074059E+11
     -433.5132412619      455.0757885051     1  0.24256170E+11
     -433.5132297814      456.8436709087     1  0.23886909E+11
     -433.5131591875      451.4912508299     1  0.25065947E+11
     -433.5131459181      450.5912269860     1  0.23762495E+11
     -433.5131423557      459.9575402775     1  0.24799741E+11
     -433.5130950407      449.1601396260     1  0.23561662E+11
     -433.5130782812      456.2043508339     1  0.24082929E+11
     -433.5130425965      454.4598770395     1  0.23958248E+11
     -433.5130016082      454.8877268024     1  0.23978243E+11
     -433.5129770712      440.0848154283     2  0.24103467E+11
     -433.5129756438      455.8542648035     1  0.23968608E+11
     -433.5129608168      455.1144236910     1  0.23728138E+11
     -433.5129431900      447.9806513757     1  0.23335518E+11
     -433.5128825526      448.3328935185     1  0.23399858E+11
     -433.5128660257      456.0429227569     1  0.23995717E+11
     -433.5128610230      456.1085688535     1  0.23696593E+11
     -433.5128104115      455.6615762936     1  0.23970670E+11
     -433.5127922452      451.3056973136     1  0.23580887E+11
     -433.5127865226      455.6593545116     1  0.24133330E+11
     -433.5127223744      453.2567707365     2  0.23689399E+11
     -433.5127165030      459.4863175026     1  0.24166149E+11
     -433.5126881728      455.2259789222     1  0.24767643E+11
     -433.5126809930      455.7214771997     1  0.24175755E+11
     -433.5125823843      459.7181123809     1  0.23749369E+11
     -433.5125800851      450.8468827909     2  0.24519890E+11
     -433.5125604246      454.7774822299     1  0.23822513E+11
     -433.5125511477      455.7086782342     1  0.24176478E+11
     -433.5125369652      449.4349549557     1  0.23716219E+11
     -433.5125337836      451.0494997962     1  0.24336777E+11
     -433.5125325198      455.7223318503     1  0.23937298E+11
     -433.5125278534      455.3948091058     1  0.24511404E+11
     -433.5125116547      446.1165844067     1  0.24420396E+11
     -433.5124965333      456.1496520783     1  0.24082798E+11
     -433.5124404859      458.6253255173     1  0.24006621E+11
     -433.5124350705      454.9088100536     1  0.23703861E+11
     -433.5124019414      460.2568124026     1  0.24275659E+11
     -433.5123722675      461.6179105191     1  0.23018401E+11
     -433.5123505684      458.5826632241     1  0.27318929E+11
     -433.5123370608      459.8307638398     1  0.24304376E+11
     -433.5123181394      460.2556630770     1  0.24281656E+11
     -433.5122720887      455.1509401199     1  0.23923598E+11
     -433.5122673615      459.9506646791     1  0.23714282E+11
     -433.5122255319      456.1365512338     1  0.23311216E+11
     -433.5122222634      454.4450528467     1  0.23667581E+11
     -433.5122151343      456.5688342220     1  0.23492480E+11
     -433.5122067451      455.9184396325     1  0.24716014E+11
     -433.5121894596      454.8657618688     1  0.23740206E+11
     -433.5121601875      460.7180614504     1  0.24783015E+11
     -433.5121546553      455.1981579665     1  0.24918339E+11
     -433.5121243388      455.5370494549     1  0.23947690E+11
     -433.5121226516      449.7731200702     1  0.23891522E+11
     -433.5121193114      455.8872519890     1  0.23922816E+11
     -433.5121090666      457.1522239171     1  0.23619688E+11
     -433.5120972310      459.5104230022     1  0.23437302E+11
     -433.5120719098      454.6189273153     1  0.23722472E+11
     -433.5120375381      455.6017119416     1  0.24505615E+11
     -433.5119687646      455.7414209179     1  0.23890612E+11
     -433.5119613001      454.6399818318     1  0.23341879E+11
     -433.5119452492      445.2204232217     1  0.24122536E+11
     -433.5119331204      455.2048726531     1  0.23891439E+11
     -433.5119268419      449.4280842971     2  0.23284159E+11
     -433.5119206789      455.9510381074     1  0.24714223E+11
     -433.5118960186      449.6409427522     1  0.23733761E+11
     -433.5118050600      456.2182851729     1  0.25179581E+11
     -433.5117984095      451.9307734925     1  0.24503874E+11
     -433.5117893521      447.4319848196     1  0.23673440E+11
     -433.5117786617      457.7290914481     1  0.26226425E+11
     -433.5117722831      455.4387781067     1  0.24516517E+11
     -433.5116613274      459.9173547934     1  0.23842930E+11
     -433.5116183133      455.9544336990     1  0.23826270E+11
     -433.5115975586      454.7586529705     1  0.23962046E+11
     -433.5115761605      454.4679015376     1  0.23598347E+11
     -433.5115719700      457.8616763670     1  0.23820126E+11
     -433.5115467462      457.3837610281     1  0.24247699E+11
     -433.5115031938      456.1573717811     1  0.23848791E+11
     -433.5114870639      454.2064869957     1  0.23443369E+11
     -433.5114525283      459.8591857568     1  0.23452487E+11
     -433.5114419139      454.5640696172     1  0.23698870E+11
     -433.5114345800      457.7790539791     1  0.24692013E+11
     -433.5114313709      454.0498685459     1  0.23567833E+11
     -433.5114279000      460.2587603213     1  0.24181514E+11
     -433.5114231886      454.5028904881     1  0.23851020E+11
     -433.5113079858      456.2771635306     1  0.23956129E+11
     -433.5112643861      459.6496271181     1  0.24079919E+11
     -433.5112540647      455.7415291784     1  0.24108123E+11
     -433.5112033132      459.3624271922     1  0.23921628E+11
     -433.5111874741      448.4210912978     1  0.23265691E+11
     -433.5111054815      455.4999285220     1  0.23828050E+11
     -433.5110994952      455.7326849955     1  0.24071920E+11
     -433.5110324974      455.9091757407     1  0.23916383E+11
     -433.5110219954      447.4434619889     1  0.23316125E+11
     -433.5109623383      456.2147270349     1  0.23663558E+11
     -433.5109498855      456.7838472827     1  0.24922572E+11
     -433.5109430895      455.9075801508     1  0.23915530E+11
     -433.5109324776      454.3434317212     1  0.23379121E+11
     -433.5109204932      455.6267821899     1  0.23701278E+11
     -433.5108588220      454.0171452383     1  0.23601468E+11
     -433.5108214789      455.4206857231     1  0.24267597E+11
     -433.5106866037      454.3836449020     1  0.24348971E+11
     -433.5105885214      454.8920457621     1  0.23703922E+11
     -433.5105840655      451.8327838414     1  0.24406315E+11
     -433.5105771864      460.1670569367     1  0.24313334E+11
     -433.5105684866      455.7846558607     1  0.23591863E+11
     -433.5105396313      460.1814519225     1  0.23317231E+11
     -433.5105211787      455.5093765706     1  0.24711761E+11
     -433.5105093762      456.5802178891     1  0.24436666E+11
     -433.5104820445      452.0559936381     1  0.23651316E+11
     -433.5104692089      455.4036137478     1  0.24515826E+11
     -433.5104672510      452.9328996119     1  0.24142150E+11
     -433.5104554110      460.3897239003     1  0.23523456E+11
     -433.5104195926      456.7673811590     1  0.24561454E+11
     -433.5104085594      448.4879795393     1  0.23554210E+11
     -433.5104001386      460.0367018557     1  0.24028064E+11
     -433.5103627327      454.8682714769     1  0.23482874E+11
     -433.5103433755      456.5311087658     1  0.23599791E+11
     -433.5103022888      455.1141362198     1  0.24056231E+11
     -433.5102771740      457.1891933411     1  0.23610580E+11
     -433.5102434697      455.4564095220     1  0.25649674E+11
     -433.5102319532      458.5527143747     1  0.24892512E+11
     -433.5102288899      458.8349218579     1  0.23430438E+11
     -433.5102146429      456.1836604480     1  0.23808178E+11
     -433.5102037053      456.5472025852     1  0.25241716E+11
     -433.5101652178      447.0304781777     1  0.24400899E+11
     -433.5101534208      455.7469998900     1  0.23940615E+11
     -433.5100638129      445.0463880391     1  0.24156539E+11
     -433.5100544830      459.7566803111     1  0.24783755E+11
     -433.5100037051      455.7107619098     1  0.24001505E+11
     -433.5099678376      457.4538331163     1  0.24471747E+11
     -433.5099622906      458.1818097622     1  0.26178433E+11
     -433.5099517935      456.8168065577     1  0.24770855E+11
     -433.5099125891      456.2398179058     1  0.24126691E+11
     -433.5098881086      459.9915557837     1  0.23369659E+11
     -433.5098621737      456.4194496714     1  0.23779047E+11
     -433.5098540277      448.0687879193     1  0.23210057E+11
     -433.5098519845      459.2147983233     1  0.23951864E+11
     -433.5098345099      448.2378007651     1  0.24682050E+11
     -433.5097846395      450.7668303285     1  0.23481382E+11
     -433.5097770825      455.9420379710     1  0.25279734E+11
     -433.5097733966      453.0806210813     1  0.23794301E+11
     -433.5097602502      454.1115665783     1  0.24575249E+11
     -433.5097210910      450.8310930400     1  0.23454157E+11
     -433.5097115244      453.9142689080     1  0.24237380E+11
     -433.5096935460      455.3503586617     1  0.24968308E+11
     -433.5096424351      455.4394330490     1  0.24520359E+11
     -433.5096340401      457.3643992000     1  0.25320379E+11
     -433.5096317379      459.8349812691     1  0.23333377E+11
     -433.5095701242      457.7942756290     2  0.24071720E+11
     -433.5095535453      454.3671336639     1  0.24409024E+11
     -433.5095388264      454.8022867043     1  0.23680819E+11
     -433.5094796566      455.9509728891     1  0.23704664E+11
     -433.5094704486      451.6131954225     1  0.25424519E+11
     -433.5094663495      455.7727395782     1  0.24819035E+11
     -433.5094638019      454.0613142655     1  0.24502800E+11
     -433.5094520440      453.8782438129     1  0.25140476E+11
     -433.5093911657      451.7378247180     1  0.23937353E+11
     -433.5093849603      460.5846372070     1  0.23854000E+11
     -433.5093190384      456.3768424653     1  0.23779987E+11
     -433.5092942083      456.0635811042     1  0.23942476E+11
     -433.5092758667      455.7277978176     1  0.24503230E+11
     -433.5092734987      455.7264440991     1  0.23912484E+11
     -433.5092672063      457.4812258952     1  0.24122047E+11
     -433.5092553691      454.1380878217     1  0.23866941E+11
     -433.5092159192      456.0314457118     1  0.24000165E+11
     -433.5091175224      459.3384366522     1  0.24619939E+11
     -433.5090599390      451.5451044947     1  0.23822941E+11
     -433.5090362804      459.8200310142     1  0.23312690E+11
     -433.5090065276      455.7113661565     1  0.23941628E+11
     -433.5088629729      454.7997381248     1  0.23963445E+11
     -433.5087888434      460.7186818832     1  0.24800429E+11
     -433.5087784625      455.0877573517     1  0.24040776E+11
     -433.5087755084      452.4383532545     1  0.23678576E+11
     -433.5086928204      454.8364087274     1  0.24041395E+11
     -433.5086108971      454.9753095655     1  0.24327462E+11
     -433.5086034118      459.7804702415     1  0.24177604E+11
     -433.5086017200      456.3847433398     1  0.23958811E+11
     -433.5085653951      460.4012062450     1  0.24774938E+11
     -433.5085491975      455.3098258416     1  0.24963045E+11
     -433.5084784406      455.7197163269     1  0.24504297E+11
     -433.5084670563      450.6881204659     1  0.23965803E+11
     -433.5083788659      455.9654602656     1  0.24059424E+11
     -433.5083772557      453.0743164540     1  0.24070796E+11
     -433.5083445183      456.9522276763     1  0.24082209E+11
     -433.5083242378      452.5364623758     1  0.24016737E+11
     -433.5082814852      459.1724520396     1  0.24225222E+11
     -433.5082768885      458.2657601008     1  0.27238129E+11
     -433.5082721762      455.8581961968     1  0.23917965E+11
     -433.5082700671      455.7280371152     1  0.23477761E+11
     -433.5082658088      457.0263020329     1  0.25269895E+11
     -433.5082581396      447.2683561692     1  0.23534909E+11
     -433.5082533378      452.6972453070     1  0.23540166E+11
     -433.5082436902      447.4180548049     1  0.23677618E+11
     -433.5082342052      455.8682898389     1  0.23873671E+11
     -433.5082316447      453.1028295519     1  0.23609283E+11
     -433.5082272327      459.8874994382     1  0.23341438E+11
     -433.5082131223      455.0451749872     1  0.24211013E+11
     -433.5082082198      460.2500652895     1  0.23382135E+11
     -433.5081692104      454.9002072228     1  0.24536576E+11
     -433.5081246155      456.4208122102     1  0.23634007E+11
     -433.5080525936      460.0581803781     1  0.23750109E+11
     -433.5080315474      447.2668305592     1  0.23318395E+11
     -433.5080172625      454.1192308873     1  0.23855203E+11
     -433.5079197729      456.4719756623     1  0.24351614E+11
     -433.5079044651      451.6588894116     1  0.24118135E+11
     -433.5078919432      450.6082453084     2  0.24526322E+11
     -433.5078319254      454.5812721808     1  0.24715788E+11
     -433.5078173751      452.1996525344     1  0.23621754E+11
     -433.5077874045      456.4063489427     1  0.23626627E+11
     -433.5077684815      456.6064137593     1  0.24014402E+11
     -433.5077437886      452.6085046106     1  0.24071182E+11
     -433.5077169301      454.4521776509     1  0.23934316E+11
     -433.5077117147      457.5828010460     1  0.25132821E+11
     -433.5076894016      448.0860987656     1  0.23456745E+11
     -433.5076865896      454.6619103551     1  0.23454097E+11
     -433.5076013938      455.4509409314     1  0.24706647E+11
     -433.5075892038      456.0941410823     1  0.23788545E+11
     -433.5075749144      455.6392621083     1  0.24504626E+11
     -433.5075722252      458.3093533889     1  0.25984881E+11
     -433.5075068581      444.7639753855     1  0.24094024E+11
     -433.5074983924      456.0059885301     1  0.23913761E+11
     -433.5074536070      456.1702488585     1  0.24015223E+11
     -433.5073508390      458.5205680263     1  0.27805419E+11
     -433.5072893234      452.8497917116     1  0.23396943E+11
     -433.5072410562      452.8334806751     1  0.23930414E+11
     -433.5072260780      454.7503005728     1  0.23968283E+11
     -433.5072122678      455.6131230101     1  0.23503000E+11
     -433.5072066445      454.4607563435     1  0.23694219E+11
     -433.5071992018      452.1640140939     1  0.23695312E+11
     -433.5071657335      457.0347380027     1  0.23511439E+11
     -433.5070206941      453.4879788084     1  0.24216492E+11
     -433.5070170810      448.5568398089     1  0.24794554E+11
     -433.5070108200      448.7699135959     1  0.24254025E+11
     -433.5069894701      459.9674775536     1  0.23629436E+11
     -433.5068962264      461.8004508575     1  0.23235846E+11
     -433.5068568092      459.9852471354     1  0.24201054E+11
     -433.5068432313      454.8344852979     1  0.23984392E+11
     -433.5068325881      460.1361643293     1  0.23328429E+11
     -433.5068305500      459.8062358632     1  0.23653382E+11
     -433.5068231271      454.8857970264     1  0.24558680E+11
     -433.5068203230      454.1056544943     1  0.24099522E+11
     -433.5067452001      455.9526786789     1  0.24045413E+11
     -433.5066699207      454.1257433380     1  0.23414911E+11
     -433.5066668722      460.1849437512     1  0.23689405E+11
     -433.5066538691      455.8364025015     1  0.23980694E+11
     -433.5066198828      448.8923026445     1  0.23773430E+11
     -433.5066163144      457.9474095333     1  0.24251296E+11
     -433.5066118537      449.3457855480     1  0.23569296E+11
     -433.5065707811      455.2269402938     1  0.24139157E+11
     -433.5065569940      455.6484736815     1  0.24183863E+11
     -433.5065477932      455.4686119648     1  0.24563964E+11
     -433.5065017286      450.1234481978     1  0.23642028E+11
     -433.5064837449      454.4618583844     1  0.23259852E+11
     -433.5064556750      455.0612783060     1  0.24042832E+11
     -433.5064178335      458.8640399719     1  0.23725730E+11
     -433.5063380305      458.0176944481     1  0.25834439E+11
     -433.5063275356      455.0568653998     1  0.24989179E+11
     -433.5062845786      457.7500889603     1  0.23647852E+11
     -433.5062665576      457.1194016471     1  0.24117419E+11
     -433.5062645456      455.7832526558     1  0.24097091E+11
     -433.5062386897      459.8319607474     1  0.23235149E+11
     -433.5062236395      461.8025274689     1  0.23240176E+11
     -433.5062200933      455.8658609575     1  0.23331560E+11
     -433.5062110444      452.5978017228     1  0.23670717E+11
     -433.5061332150      456.8575550871     1  0.23516851E+11
     -433.5061272519      451.6915179520     1  0.23805426E+11
     -433.5061125470      448.2171296768     2  0.23298986E+11
     -433.5061009489      450.1142341675     1  0.24119783E+11
     -433.5060958114      457.1845454353     1  0.24753837E+11
     -433.5060782815      455.6530659122     1  0.23860705E+11
     -433.5060694487      455.1050261012     1  0.24675731E+11
     -433.5060646850      455.0072216651     1  0.24705542E+11
     -433.5060583586      452.4348926271     1  0.23864925E+11
     -433.5060401426      455.7225594559     1  0.23901184E+11
     -433.5059816146      455.7920716722     1  0.23472125E+11
     -433.5059437888      451.3832410985     1  0.24253953E+11
     -433.5058892136      460.1785228343     1  0.23484067E+11
     -433.5058755839      457.2055117675     1  0.23632115E+11
     -433.5058590426      458.9937279659     1  0.24920471E+11
     -433.5058501978      454.6413504089     1  0.23423922E+11
     -433.5057880954      455.1318502337     1  0.24650825E+11
     -433.5057667952      456.1253618307     1  0.24002058E+11
     -433.5057416907      454.3763005986     1  0.23655520E+11
     -433.5057361465      455.8884054911     1  0.23981819E+11
     -433.5057148679      455.7694123836     1  0.23425847E+11
     -433.5056950379      455.7970097876     1  0.24101094E+11
     -433.5056902565      451.8190036931     1  0.23808804E+11
     -433.5056588525      456.0657646367     1  0.24047625E+11
     -433.5056551984      455.5322015525     1  0.23345228E+11
     -433.5055980519      449.2128025286     1  0.24140039E+11
     -433.5055901299      450.3403117887     1  0.24076172E+11
     -433.5055854475      456.2706181574     1  0.24633928E+11
     -433.5055796922      450.1651417282     1  0.23654525E+11
     -433.5055659822      457.0632460077     1  0.23633758E+11
     -433.5055150557      451.4612391161     1  0.23343230E+11
     -433.5054787416      455.1055870627     1  0.24192440E+11
     -433.5054670597      460.0231237324     1  0.23927931E+11
     -433.5054617279      455.5857522129     1  0.24575181E+11
     -433.5054488358      460.2195909081     1  0.23393650E+11
     -433.5054024087      452.3996483739     1  0.24098512E+11
     -433.5054000911      451.8520886436     1  0.23350541E+11
     -433.5053816446      460.2068006633     1  0.23432587E+11
     -433.5053457249      454.2416130506     1  0.23979514E+11
     -433.5053254827      448.9700602899     1  0.24263727E+11
     -433.5053182046      455.7094604297     1  0.23786643E+11
     -433.5052598348      454.9368858238     1  0.24308887E+11
     -433.5052314614      458.1208134284     1  0.23682663E+11
     -433.5052280978      447.9628829203     1  0.23215547E+11
     -433.5052138411      452.3785007866     1  0.24097831E+11
     -433.5052048009      454.5651125029     1  0.23308600E+11
     -433.5051738255      454.9631210963     1  0.23288847E+11
     -433.5051548333      458.1285187572     1  0.26325228E+11
     -433.5051510427      455.0995022653     1  0.24212097E+11
     -433.5049941941      456.1411022910     1  0.25325559E+11
     -433.5049676069      456.4181416942     1  0.23457003E+11
     -433.5049343155      455.1181034225     1  0.24649113E+11
     -433.5049185891      448.8821542967     1  0.24259757E+11
     -433.5049162934      455.9071063604     1  0.23926794E+11
     -433.5049038061      455.9985232948     1  0.24029390E+11
     -433.5048961323      457.8259111865     1  0.26142727E+11
     -433.5048809730      452.6803593733     1  0.23953159E+11
     -433.5048626086      454.1187833796     1  0.23978296E+11
     -433.5048501001      447.4841452816     1  0.23503516E+11
     -433.5048275843      455.6132167857     1  0.23560329E+11
     -433.5047915454      456.1425190146     1  0.23923779E+11
     -433.5047727787      453.0327368742     1  0.23765392E+11
     -433.5047655308      452.6844494128     1  0.23951530E+11
     -433.5047591579      455.8203437124     1  0.25159307E+11
     -433.5047459960      455.5146559767     1  0.23380102E+11
     -433.5047427480      455.8195404778     1  0.23492956E+11
     -433.5047309467      457.7285617234     1  0.23652832E+11
     -433.5047034278      446.9262015377     1  0.23532790E+11
     -433.5046897639      455.1282165690     1  0.24952667E+11
     -433.5046801926      452.7361662523     1  0.23947655E+11
     -433.5046712375      457.7121593272     1  0.23651971E+11
     -433.5046610842      455.6564387991     1  0.23875360E+11
     -433.5046299242      449.5797247469     1  0.23588124E+11
     -433.5046030628      459.4433132437     1  0.23852772E+11
     -433.5045651978      460.2655561835     1  0.24316727E+11
     -433.5045555245      451.8254065937     1  0.23808436E+11
     -433.5045458881      457.3002395660     1  0.23941582E+11
     -433.5045028200      448.3112865471     1  0.23468794E+11
     -433.5044828859      457.0795809547     1  0.26307772E+11
     -433.5044756186      455.8483807655     1  0.24257697E+11
     -433.5044669538      452.7600100225     1  0.23424340E+11
     -433.5044630244      458.2232290548     1  0.26184704E+11
     -433.5044120382      454.8420681272     1  0.24533981E+11
     -433.5044064751      453.7581323498     1  0.24179435E+11
     -433.5043874211      454.7887853878     1  0.23949222E+11
     -433.5043531389      455.7503228431     1  0.23707885E+11
     -433.5043113114      453.9316828878     1  0.23689327E+11
     -433.5043085917      456.0679440892     1  0.24050273E+11
     -433.5043048383      456.8036934439     1  0.23930971E+11
     -433.5042942122      454.4959337307     1  0.24066292E+11
     -433.5042850350      455.8099440704     1  0.23492791E+11
     -433.5042819920      451.4526559090     1  0.23595323E+11
     -433.5042665124      454.0370183396     1  0.24085890E+11
     -433.5042608621      455.6579731080     1  0.23955920E+11
     -433.5042578837      455.1160463679     1  0.23990493E+11
     -433.5042294558      459.6145147265     1  0.23962980E+11
     -433.5041978156      459.4165006739     1  0.24127889E+11
     -433.5041935105      452.7103157642     1  0.23950580E+11
     -433.5041410826      461.7191983307     1  0.23134272E+11
     -433.5041377474      455.6982229271     1  0.23935838E+11
     -433.5041246066      455.8908033763     1  0.23926638E+11
     -433.5041166589      455.8870011962     1  0.23909298E+11
     -433.5040446677      455.6514745960     1  0.23847074E+11
     -433.5039973911      456.1199691550     1  0.24151442E+11
     -433.5039886634      455.8771870187     1  0.23313456E+11
     -433.5039557101      456.1346936138     2  0.23635220E+11
     -433.5039293261      448.4159966137     1  0.23633513E+11
     -433.5038446974      447.8061607168     1  0.23299251E+11
     -433.5038338933      448.8810239972     1  0.24257364E+11
     -433.5037971322      454.5574370793     1  0.23336409E+11
     -433.5037833085      458.2867443399     1  0.24266148E+11
     -433.5037596088      456.3320187846     1  0.24068723E+11
     -433.5037576482      455.7756928839     1  0.23198594E+11
     -433.5037240117      456.7862384259     1  0.23724217E+11
     -433.5037195345      454.4947561880     1  0.24076043E+11
     -433.5036654248      454.3533715795     1  0.23169378E+11
     -433.5036350448      454.8549735647     1  0.23719114E+11
     -433.5036085603      460.4010381774     1  0.25053472E+11
     -433.5035928086      447.7588562265     1  0.23622238E+11
     -433.5035886280      456.6462536963     1  0.24009248E+11
     -433.5035846056      459.3965997183     1  0.23304953E+11
     -433.5035358689      459.5827112752     1  0.23247524E+11
     -433.5034911407      455.3193553348     1  0.24964701E+11
     -433.5034834871      449.1236900076     1  0.23666883E+11
     -433.5034798694      456.9860400535     1  0.24116291E+11
     -433.5034443265      454.6890169032     1  0.23950393E+11
     -433.5034091511      454.8437873411     1  0.24656857E+11
     -433.5033877043      447.6950943733     1  0.23741461E+11
     -433.5033670104      456.2188507648     1  0.23514296E+11
     -433.5033566354      453.3511779453     1  0.23714545E+11
     -433.5033434955      460.2912917931     1  0.24246723E+11
     -433.5033320624      457.2494923291     1  0.24166222E+11
     -433.5033193207      459.6065084501     1  0.23339326E+11
     -433.5032867498      454.8193061069     1  0.24555574E+11
     -433.5032749430      451.3089944281     1  0.24029019E+11
     -433.5032484681      460.6042596002     1  0.24653629E+11
     -433.5032465953      459.9507344188     1  0.24216006E+11
     -433.5032268043      452.9276507792     1  0.23757944E+11
     -433.5031837918      453.5427546662     1  0.23831056E+11
     -433.5031654275      451.6680914405     1  0.23785648E+11
     -433.5030675957      454.7785287356     1  0.23666580E+11
     -433.5030361509      459.3503908425     1  0.24558908E+11
     -433.5030291081      455.5405324750     1  0.24679842E+11
     -433.5029915549      447.7970567000     1  0.23721480E+11
     -433.5029352742      451.0808145764     1  0.24230528E+11
     -433.5029162879      453.0765788858     1  0.24648793E+11
     -433.5029097088      459.8328344707     1  0.23572357E+11
     -433.5028995784      460.3354182606     1  0.24109816E+11
     -433.5028866976      454.3605625645     1  0.24218075E+11
     -433.5028771529      458.4436558661     1  0.24729760E+11
     -433.5028376884      454.7898000336     1  0.23717577E+11
     -433.5028255634      459.0979131888     1  0.24229982E+11
     -433.5027772235      455.8685188602     1  0.23328565E+11
     -433.5027420687      455.6607490611     1  0.23877910E+11
     -433.5027060278      455.7646796872     1  0.23372425E+11
     -433.5027000836      460.0474846858     1  0.24083882E+11
     -433.5026630642      460.0279283315     1  0.24619875E+11
     -433.5026276416      453.4308374738     1  0.23636185E+11
     -433.5026265059      459.5252312449     1  0.25294907E+11
     -433.5025932758      459.9311411621     1  0.23992954E+11
     -433.5025736590      455.1852194259     1  0.24067475E+11
     -433.5025234424      454.3365897801     1  0.24260287E+11
     -433.5024822523      460.1264199722     1  0.23990352E+11
     -433.5024699668      457.1271050614     1  0.24137962E+11
     -433.5024551297      454.3281034361     1  0.23818381E+11
     -433.5024375404      452.1423719833     1  0.24601170E+11
     -433.5024361738      451.1226548731     1  0.23146041E+11
     -433.5023827010      450.7064821165     1  0.23689288E+11
     -433.5023777130      456.8330525979     1  0.24119001E+11
     -433.5023753330      455.9872948592     1  0.23823209E+11
     -433.5023422945      456.3823950329     1  0.23967975E+11
     -433.5023006531      449.4822986581     1  0.23621584E+11
     -433.5022820826      457.9883816811     1  0.25411785E+11
     -433.5022567872      449.1096885356     1  0.23589803E+11
     -433.5022430660      461.3664974723     1  0.23213750E+11
     -433.5021761534      459.5609344891     1  0.23441545E+11
     -433.5021488318      459.2460119915     1  0.23759976E+11
     -433.5021461289      459.8804023921     1  0.24322436E+11
     -433.5021378168      455.5763442415     1  0.24957905E+11
     -433.5021219474      458.1186204589     1  0.27309075E+11
     -433.5020824052      459.8506485090     1  0.23807984E+11
     -433.5020335614      455.8185775058     1  0.24720440E+11
     -433.5019886572      449.9929631344     1  0.23654860E+11
     -433.5019858052      459.4177433836     1  0.25195669E+11
     -433.5019573848      455.0019067683     1  0.24707957E+11
     -433.5019556075      456.8066486163     1  0.23741917E+11
     -433.5019003951      452.3372104042     1  0.23847475E+11
     -433.5018808461      456.0055840257     1  0.24220177E+11
     -433.5018563286      451.3195925607     1  0.24030592E+11
     -433.5018476881      456.1320344701     1  0.23623665E+11
     -433.5018131926      460.0267319628     1  0.24513052E+11
     -433.5018003581      454.8649224868     1  0.23594356E+11
     -433.5017681361      451.0619567589     1  0.23724732E+11
     -433.5017667292      447.4161973428     1  0.24154464E+11
     -433.5016937744      459.7309306952     1  0.23478820E+11
     -433.5016785730      459.1811825215     1  0.24254029E+11
     -433.5016726775      459.0656855399     1  0.23722972E+11
     -433.5016619161      456.8085155121     1  0.24955851E+11
     -433.5016450493      454.8716197832     1  0.24990901E+11
     -433.5016255870      450.0562979424     1  0.23966780E+11
     -433.5016122691      452.3315484922     1  0.24100658E+11
     -433.5016107594      452.9694900327     1  0.23761474E+11
     -433.5015834669      451.5791695309     1  0.23587496E+11
     -433.5015777647      455.9810744253     1  0.23432056E+11
     -433.5015747525      459.8652265065     1  0.23417819E+11
     -433.5015666628      456.2450155379     1  0.24736392E+11
     -433.5015548199      457.6280019662     1  0.24310924E+11
     -433.5015516685      455.1581934604     1  0.24069725E+11
     -433.5015416804      455.5911418175     1  0.24077452E+11
     -433.5015395688      448.6441058962     1  0.24167153E+11
     -433.5015041167      455.2250440472     1  0.24177110E+11
     -433.5014804053      460.6651328452     1  0.24247465E+11
     -433.5014741880      447.8093098707     1  0.23352595E+11
     -433.5014365963      451.2037393794     1  0.23625906E+11
     -433.5014035136      452.7313858717     1  0.23597500E+11
     -433.5013892104      460.1958933492     1  0.23400820E+11
     -433.5013713758      453.0965388492     1  0.24828097E+11
     -433.5013585150      459.2605945172     1  0.24334278E+11
     -433.5013480630      455.5360894326     1  0.24683073E+11
     -433.5013407417      447.4034340244     1  0.23511639E+11
     -433.5013269892      450.4993278396     1  0.23860336E+11
     -433.5013246909      455.3714357622     1  0.24318538E+11
     -433.5013110784      459.7438620509     1  0.23934105E+11
     -433.5012837994      457.3963540272     1  0.24142342E+11
     -433.5012732688      457.3791063923     1  0.24494988E+11
     -433.5010608698      458.1511147340     1  0.27215394E+11
     -433.5010073820      452.6680327897     1  0.23750378E+11
     -433.5009306508      453.7125900908     1  0.24919384E+11
     -433.5009120061      455.6607922914     1  0.23697750E+11
     -433.5009061280      454.7838616980     1  0.24476858E+11
     -433.5008897388      451.8113081097     1  0.23834433E+11
     -433.5008711789      455.3403118563     1  0.23662861E+11
     -433.5008563082      455.1112237670     1  0.24187156E+11
     -433.5008453843      456.1825764071     1  0.23463212E+11
     -433.5008380992      454.3568851363     1  0.23911354E+11
     -433.5008294256      441.7266667641     2  0.24179797E+11
     -433.5008127101      449.4509502956     1  0.24137122E+11
     -433.5007763806      458.4819324385     1  0.24712880E+11
     -433.5007691762      452.9909293021     1  0.23489664E+11
     -433.5007410173      447.1134505721     1  0.23505800E+11
     -433.5007303416      455.2657930163     1  0.24301730E+11
     -433.5007191802      456.3162856064     1  0.24529960E+11
     -433.5007072521      460.1347059700     1  0.23845182E+11
     -433.5007040795      456.1499550261     1  0.23919222E+11
     -433.5006759288      456.5147185035     4  0.22966269E+11
     -433.5006197353      455.7786328462     1  0.23702449E+11
     -433.5006070163      452.7984741914     1  0.23669701E+11
     -433.5005925656      459.9302040968     1  0.23793037E+11
     -433.5005587841      456.2027953936     1  0.23490342E+11
     -433.5005108372      451.4394371350     1  0.23764686E+11
     -433.5005054992      459.2983207676     1  0.23781663E+11
     -433.5004967211      455.5015977475     1  0.23876783E+11
     -433.5004660110      455.1835107476     1  0.24648800E+11
     -433.5004372667      453.1054874845     1  0.27254114E+11
     -433.5004356183      455.1039716513     1  0.24656887E+11
     -433.5004224858      450.5068440171     1  0.23993170E+11
     -433.5004040824      452.5389364630     1  0.24039417E+11
     -433.5003992352      452.0716613900     1  0.24067727E+11
     -433.5003617935      456.8560774217     1  0.24079559E+11
     -433.5003543351      460.4166135388     1  0.24163546E+11
     -433.5003522070      458.0100362895     1  0.25874220E+11
     -433.5003441329      456.2850732408     1  0.23303941E+11
     -433.5003265307      460.1016756733     1  0.23246767E+11
     -433.5003159292      455.2206170339     1  0.24085058E+11
     -433.5002669387      450.0033354426     1  0.23689589E+11
     -433.5002425294      454.9835524711     1  0.24831406E+11
     -433.5002372482      455.7858762723     1  0.23702584E+11
     -433.5002345377      452.1256199383     1  0.23477963E+11
     -433.5002330979      455.3632674123     1  0.24185281E+11
     -433.5001947487      448.9142199497     1  0.24351275E+11
     -433.5001681836      450.4066626401     1  0.23480892E+11
     -433.5001414265      453.9176802176     1  0.23520861E+11
     -433.5000914701      461.6797309744     1  0.23174429E+11
     -433.5000831898      449.8339551392     1  0.24733040E+11
     -433.5000683148      447.4543400345     1  0.24596694E+11
     -433.5000521639      454.3982439862     1  0.23266623E+11
     -433.5000416686      455.8262566827     1  0.23736032E+11
     -433.5000300418      450.4013465613     1  0.23485079E+11
     -433.5000209015      455.0847616638     1  0.24073445E+11
     -433.5000076887      458.3339676071     1  0.26462719E+11
     -433.4999979112      456.7222622750     1  0.24791202E+11
     -433.4999632934      445.8086894001     1  0.23841889E+11
     -433.4999535538      455.9688703207     1  0.23905509E+11
     -433.4999476321      456.5320881228     1  0.23800989E+11
     -433.4999222797      459.8590654158     1  0.25122666E+11
     -433.4999051599      453.0982465239     1  0.23822565E+11
     -433.4998854077      454.9059718073     1  0.24026829E+11
     -433.4998319283      454.7818234950     1  0.24477167E+11
     -433.4997888931      448.7990717252     1  0.23877593E+11
     -433.4996923318      453.8478509281     1  0.23305172E+11
     -433.4996835289      457.8636565782     1  0.23612131E+11
     -433.4996482670      459.1337814301     1  0.23168677E+11
     -433.4996292846      458.2335314385     1  0.26937096E+11
     -433.4996218514      456.4912975751     1  0.25050592E+11
     -433.4995945291      457.8310213196     1  0.24455967E+11
     -433.4995893888      456.0237736662     1  0.23572285E+11
     -433.4995633870      454.0953593794     1  0.23557922E+11
     -433.4994835305      455.0153437567     1  0.23787618E+11
     -433.4994536161      454.6628350831     1  0.24427328E+11
     -433.4994288421      447.3928408863     1  0.23529317E+11
     -433.4994061771      457.3502754351     1  0.24823366E+11
     -433.4993937161      455.4041735831     1  0.23727478E+11
     -433.4993726758      455.9092951931     1  0.24070261E+11
     -433.4993709004      448.6661282357     1  0.23807776E+11
     -433.4993641203      456.1575360038     1  0.24152217E+11
     -433.4993166907      456.1568823746     1  0.24145015E+11
     -433.4993121653      455.5336586575     1  0.23867106E+11
     -433.4993010824      455.8436266331     1  0.23865900E+11
     -433.4992963512      456.6693038607     1  0.23502091E+11
     -433.4992866481      454.8575543140     1  0.24668884E+11
     -433.4992643083      453.2416649830     1  0.24135980E+11
     -433.4992063897      460.0044575185     1  0.24710578E+11
     -433.4991762120      454.3143254239     1  0.24355972E+11
     -433.4991271912      460.1269210955     1  0.24021022E+11
     -433.4990922500      455.9433518136     1  0.24077056E+11
     -433.4990795229      455.6013448632     1  0.24104620E+11
     -433.4990140582      459.8160297540     1  0.23223188E+11
     -433.4990002319      446.3758513176     1  0.24520269E+11
     -433.4989742777      449.6671163868     1  0.23415265E+11
     -433.4988674003      459.2066545957     1  0.24412637E+11
     -433.4988412745      455.8567675364     1  0.24100639E+11
     -433.4988345980      447.8002492378     1  0.24760618E+11
     -433.4988202696      443.1814585931     1  0.24113766E+11
     -433.4987660156      449.4358413694     2  0.24792756E+11
     -433.4987530844      458.3776100453     1  0.27133519E+11
     -433.4987043635      448.9188731245     1  0.23738819E+11
     -433.4986913074      449.0591961348     1  0.23358583E+11
     -433.4986809170      457.1167286911     1  0.26356911E+11
     -433.4986704668      456.4652949088     1  0.23773127E+11
     -433.4986203299      459.2548018403     1  0.23900191E+11
     -433.4985926446      455.5145856560     1  0.23988681E+11
     -433.4985661865      457.2510207259     1  0.23617100E+11
     -433.4985643317      460.0941804508     1  0.24629397E+11
     -433.4985518791      449.6337493754     1  0.24016158E+11
     -433.4984839763      455.1888935443     1  0.24119390E+11
     -433.4984614939      452.3642677371     1  0.24142110E+11
     -433.4984385362      453.0832148551     1  0.24025666E+11
     -433.4984214464      449.8829534592     1  0.23820813E+11
     -433.4984109796      457.7763991416     1  0.24038224E+11
     -433.4983690121      454.4481621843     1  0.23987667E+11
     -433.4983653460      457.4558843085     1  0.24736661E+11
     -433.4982489687      454.3009482400     1  0.23450291E+11
     -433.4981775800      457.1331195304     1  0.24211860E+11
     -433.4981453887      448.0664794349     1  0.24205691E+11
     -433.4980925638      460.0456615210     1  0.23677312E+11
     -433.4980830615      450.8578357929     1  0.23427599E+11
     -433.4980699595      451.0204776438     1  0.24410714E+11
     -433.4980622292      457.7169540771     1  0.26787778E+11
     -433.4980575936      459.8796152491     1  0.24451351E+11
     -433.4980279037      451.6207781840     1  0.24410672E+11
     -433.4980023454      454.0386733676     1  0.23909204E+11
     -433.4979909333      456.7602657514     1  0.24969780E+11
     -433.4979876123      451.0382632978     1  0.23682108E+11
     -433.4979604255      456.8062941054     1  0.23922255E+11
     -433.4979279051      451.1145943191     1  0.23292308E+11
     -433.4978865611      456.5323049326     1  0.25077931E+11
     -433.4978694527      452.1500649419     1  0.23588988E+11
     -433.4978583385      452.7156674022     1  0.23788793E+11
     -433.4978312276      457.8369728801     1  0.23925929E+11
     -433.4977992554      453.9848883413     1  0.23701828E+11
     -433.4977557232      457.1070138460     1  0.26578506E+11
     -433.4977426695      455.0539278600     1  0.23375929E+11
     -433.4977304868      454.8665158806     1  0.24344753E+11
     -433.4977099191      459.8576542602     1  0.23222360E+11
     -433.4976967075      452.8432480040     1  0.24527672E+11
     -433.4976814465      450.8953618239     1  0.23463032E+11
     -433.4975945445      456.7176161046     1  0.23570117E+11
     -433.4975929494      459.2183304892     1  0.24891605E+11
     -433.4975817606      452.5684611408     1  0.23771082E+11
     -433.4975707035      454.1109537845     1  0.23526036E+11
     -433.4974963397      457.5210548673     1  0.23730765E+11
     -433.4974058999      454.2141014411     1  0.23713313E+11
     -433.4973624370      455.1021144923     1  0.24074683E+11
     -433.4973326823      455.7646991880     1  0.24077372E+11
     -433.4973061355      455.6419055011     1  0.24059994E+11
     -433.4972780163      454.6544578832     1  0.23566787E+11
     -433.4972617379      452.0847257318     1  0.23458618E+11
     -433.4972605419      458.2448586101     1  0.24669110E+11
     -433.4972570570      447.0685478419     1  0.23895393E+11
     -433.4971701651      454.7591498895     1  0.23721554E+11
     -433.4971392760      459.2405007601     1  0.24916866E+11
     -433.4971093854      459.9809204931     1  0.23334472E+11
     -433.4971072364      459.0440573931     1  0.24310773E+11
     -433.4970966781      453.6973294870     1  0.23654850E+11
     -433.4970770824      459.9656782265     1  0.23297977E+11
     -433.4970744303      455.0670475448     1  0.24821424E+11
     -433.4970558665      454.1790290749     1  0.23607712E+11
     -433.4970534823      451.9570886219     1  0.23769887E+11
     -433.4970083382      457.3400378946     1  0.25097350E+11
     -433.4970044236      459.2847022632     1  0.23257806E+11
     -433.4969879812      454.3032430356     1  0.24672162E+11
     -433.4969817515      454.0508839180     1  0.23947080E+11
     -433.4969454379      454.9552134823     1  0.23966669E+11
     -433.4969240233      455.1594240641     1  0.24537550E+11
     -433.4969229787      451.9726890263     1  0.23830835E+11
     -433.4969153414      455.4009016009     1  0.23769864E+11
     -433.4969122240      448.3218047033     1  0.24689323E+11
     -433.4969103098      451.2327198216     1  0.23899422E+11
     -433.4968996068      454.9652579956     1  0.24280192E+11
     -433.4968969214      455.0049764691     1  0.24670583E+11
     -433.4968825127      458.5823084070     1  0.27491375E+11
     -433.4968781153      455.4563888421     1  0.23908400E+11
     -433.4968565734      455.6487045781     1  0.23825266E+11
     -433.4968435904      448.8129626385     1  0.23642569E+11
     -433.4968388127      459.8012955748     1  0.23433058E+11
     -433.4968177144      460.3994900721     1  0.23513741E+11
     -433.4968007527      455.1816679709     2  0.23611262E+11
     -433.4967656039      455.0625058896     1  0.24818855E+11
     -433.4967632205      456.3937616905     1  0.24420359E+11
     -433.4967591257      453.6874391892     1  0.23649853E+11
     -433.4967435492      456.3603016228     1  0.23780085E+11
     -433.4967399009      449.2683022084     1  0.23440975E+11
     -433.4967364028      459.9617642554     1  0.24958142E+11
     -433.4967206263      456.4243748223     1  0.24081773E+11
     -433.4966952968      456.0718772649     1  0.23612765E+11
     -433.4966680973      460.0065474965     1  0.24410584E+11
     -433.4966641449      452.5637800706     1  0.23558144E+11
     -433.4966553461      455.4961241293     1  0.23614464E+11
     -433.4966510268      453.8806724898     1  0.23499363E+11
     -433.4966475281      459.5480267809     1  0.24168512E+11
     -433.4966364406      455.3917197456     1  0.23911009E+11
     -433.4966226374      455.2801519786     1  0.23392081E+11
     -433.4966208828      459.0824814854     1  0.24119638E+11
     -433.4966011858      451.7543227789     1  0.23628910E+11
     -433.4965855431      455.0091009759     1  0.24672823E+11
     -433.4965779842      448.5675438669     1  0.23489598E+11
     -433.4965457240      454.6817530753     1  0.23827644E+11
     -433.4965365956      458.1156591010     1  0.23669602E+11
     -433.4965142949      459.8347024227     1  0.23877158E+11
     -433.4964479045      457.0807356645     1  0.23832247E+11
     -433.4964467294      458.2140078425     1  0.25562220E+11
     -433.4964432351      455.7338779859     1  0.24039134E+11
     -433.4964336571      449.4961528005     1  0.24328095E+11
     -433.4964175033      454.7415226084     1  0.24475380E+11
     -433.4964081118      454.4171367889     1  0.24404378E+11
     -433.4964059100      460.0512656418     1  0.23884678E+11
     -433.4963573880      451.5546627062     1  0.23735864E+11
     -433.4963513260      455.1298440350     1  0.24211470E+11
     -433.4963495229      455.9424780421     1  0.23662545E+11
     -433.4963461496      459.0591027780     1  0.24296633E+11
     -433.4963063903      453.8214199311     1  0.23631219E+11
     -433.4962763322      455.6962806205     1  0.23353803E+11
     -433.4962556528      454.4054927209     1  0.24075020E+11
     -433.4962102175      448.6631373795     1  0.23665806E+11
     -433.4961528031      447.5486782717     1  0.23530033E+11
     -433.4961466767      448.6177367610     1  0.24166722E+11
     -433.4961297542      460.4523077387     1  0.24243743E+11
     -433.4961108183      460.2734299438     1  0.24393409E+11
     -433.4961076171      453.3155954965     1  0.23787285E+11
     -433.4960766070      459.5483006655     1  0.23236639E+11
     -433.4960429960      459.8494607188     1  0.23361955E+11
     -433.4960089144      455.5046277752     1  0.23575292E+11
     -433.4959674733      459.1491186663     1  0.23805394E+11
     -433.4959662440      456.0680282226     1  0.23328322E+11
     -433.4959038253      455.0594959654     1  0.23722543E+11
     -433.4958733847      449.7616779447     1  0.24166449E+11
     -433.4958506378      452.7967197148     1  0.23829697E+11
     -433.4958163978      456.6661745246     1  0.23539908E+11
     -433.4958013568      460.0584974469     1  0.24079851E+11
     -433.4957728466      450.8543190677     1  0.24820568E+11
     -433.4957558651      456.5123682493     1  0.23847634E+11
     -433.4957308230      459.0784396549     1  0.23648853E+11
     -433.4956512813      455.7597696011     1  0.23624327E+11
     -433.4956458276      455.6527076711     1  0.23821004E+11
     -433.4956126099      460.0978421566     1  0.23995238E+11
     -433.4955630042      459.8318710549     1  0.24073806E+11
     -433.4955418435      455.7540648368     1  0.24077178E+11
     -433.4955313158      454.7321122562     1  0.24691849E+11
     -433.4955276977      448.5866941550     1  0.23490937E+11
     -433.4955049198      458.9372176889     1  0.24011406E+11
     -433.4954767997      457.9135467426     1  0.26717446E+11
     -433.4954698336      460.0163385384     1  0.23423497E+11
     -433.4954556346      455.6486733708     1  0.23779434E+11
     -433.4954524722      456.6445214469     1  0.25661603E+11
     -433.4954491556      453.1569853365     1  0.23736167E+11
     -433.4954245944      457.4856004370     1  0.24031989E+11
     -433.4954234243      455.0004919674     1  0.23711516E+11
     -433.4954150293      452.5015404078     1  0.23549541E+11
     -433.4954076297      459.3711221265     1  0.24025069E+11
     -433.4953506135      452.5741834636     1  0.23988664E+11
     -433.4952928843      457.1395558252     1  0.23915279E+11
     -433.4952876516      457.0521918625     1  0.24100048E+11
     -433.4952862732      454.3080111843     1  0.23725741E+11
     -433.4952521408      455.7406578613     1  0.23925720E+11
     -433.4952026444      455.3297463522     1  0.23863231E+11
     -433.4951841189      453.1014584615     1  0.24115506E+11
     -433.4951654328      455.5566945573     1  0.23895188E+11
     -433.4951234208      455.4811396570     1  0.23664912E+11
     -433.4951184158      456.5142302609     1  0.23800586E+11
     -433.4951027077      455.6043450024     1  0.25246006E+11
     -433.4950831864      459.3157229608     1  0.24148564E+11
     -433.4950764901      457.0257699235     1  0.25002801E+11
     -433.4950632130      450.8448002458     1  0.24819638E+11
     -433.4950365137      455.4922682184     1  0.23663691E+11
     -433.4950179492      455.7475806029     1  0.23624451E+11
     -433.4949914118      456.1360945761     1  0.24088311E+11
     -433.4949731222      454.2147147397     1  0.23387027E+11
     -433.4949626222      460.4092231774     1  0.24235739E+11
     -433.4949596676      459.3042035257     1  0.24242151E+11
     -433.4949580973      457.2215307264     1  0.26588166E+11
     -433.4949397442      459.6905089081     1  0.25269709E+11
     -433.4948366877      454.9367972550     1  0.23634040E+11
     -433.4947918335      462.1387232563     1  0.24045986E+11
     -433.4947845298      459.1102288514     1  0.23851374E+11
     -433.4947833457      454.2176510047     1  0.24638460E+11
     -433.4947767139      455.8369509267     1  0.25366446E+11
     -433.4947424743      457.9676925812     1  0.23209258E+11
     -433.4947326263      459.6443826617     1  0.24138707E+11
     -433.4946936077      459.9272404129     1  0.24440269E+11
     -433.4946894844      455.6213592067     1  0.24021230E+11
     -433.4946737902      454.5418715447     1  0.23677132E+11
     -433.4946190937      455.8521750284     1  0.23678171E+11
     -433.4946173289      454.7766123460     1  0.24546661E+11
     -433.4945881182      454.7139232332     1  0.23631351E+11
     -433.4945784602      452.8739169915     1  0.23619430E+11
     -433.4945614973      446.3150423683     1  0.24308732E+11
     -433.4945598435      454.3758736348     1  0.23214032E+11
     -433.4945395436      453.0341253794     1  0.23648230E+11
     -433.4945206290      445.1874310894     1  0.24097726E+11
     -433.4944900960      452.7021611259     1  0.23499678E+11
     -433.4944737996      455.6633726468     1  0.24305014E+11
     -433.4944719255      455.4714546201     1  0.23542785E+11
     -433.4944662673      455.5850133724     1  0.23887536E+11
     -433.4944247935      447.8537638141     1  0.23337016E+11
     -433.4944216675      456.8721119225     1  0.23921848E+11
     -433.4944167356      449.0134252496     1  0.23710934E+11
     -433.4944044529      455.1057766023     1  0.23975911E+11
     -433.4943961135      455.6570062887     1  0.23888248E+11
     -433.4943901932      456.1072659042     1  0.25400840E+11
     -433.4943879316      459.1599667169     1  0.23822855E+11
     -433.4943834993      454.6292405038     1  0.23732209E+11
     -433.4943806514      454.3355837180     1  0.23710072E+11
     -433.4943315140      450.2354452603     1  0.23503658E+11
     -433.4943195206      452.0249234496     1  0.23453433E+11
     -433.4942918068      460.0133347430     1  0.24037424E+11
     -433.4942879611      459.3533901810     1  0.23974365E+11
     -433.4942833479      455.0812219757     1  0.24119942E+11
     -433.4942763868      451.1126508707     1  0.24303729E+11
     -433.4942603224      454.2703630856     1  0.23708068E+11
     -433.4942187688      454.3704718847     1  0.23168087E+11
     -433.4942155256      455.1532063287     1  0.24175277E+11
     -433.4942104144      456.2201592060     1  0.24869856E+11
     -433.4942002166      449.3009700797     1  0.24339258E+11
     -433.4941645168      455.0488984184     1  0.24256425E+11
     -433.4941297719      451.4041515680     1  0.24724052E+11
     -433.4941197720      452.6611205697     1  0.23645590E+11
     -433.4941156785      459.1234950949     1  0.26524936E+11
     -433.4940832738      454.5409055746     1  0.23477469E+11
     -433.4940708536      452.3523252602     1  0.23783155E+11
     -433.4940404457      447.2461079541     1  0.23626867E+11
     -433.4940234787      455.3966565317     1  0.23977088E+11
     -433.4940215161      459.2623296738     1  0.24419435E+11
     -433.4939818417      452.6115210670     1  0.24081526E+11
     -433.4939781664      450.1406331590     1  0.23321484E+11
     -433.4939483972      451.3024001449     1  0.25644087E+11
     -433.4938978168      459.9658065314     1  0.24557784E+11
     -433.4938690764      449.5730980882     1  0.24720108E+11
     -433.4938346128      461.6765052388     1  0.23121257E+11
     -433.4938237994      446.4361638313     1  0.23327643E+11
     -433.4937933079      457.3293652586     1  0.24155977E+11
     -433.4937618023      455.1293087224     1  0.24527611E+11
     -433.4937027600      456.1496899391     1  0.23873297E+11
     -433.4936457988      453.2780819362     1  0.23892690E+11
     -433.4936381487      454.3249052720     1  0.24030054E+11
     -433.4936227775      454.2039372343     1  0.23350089E+11
     -433.4935931368      451.4631552460     1  0.24745256E+11
     -433.4935577430      454.4230841174     1  0.23273341E+11
     -433.4935534736      460.2184870195     1  0.24236846E+11
     -433.4935490552      459.4447887370     1  0.23817880E+11
     -433.4935206756      454.4556809573     1  0.23273439E+11
     -433.4934252057      457.4057199038     1  0.24417941E+11
     -433.4934142954      455.0212090324     1  0.24284458E+11
     -433.4933809508      454.3404956006     1  0.24029270E+11
     -433.4933479502      455.5599714141     1  0.23374377E+11
     -433.4933311829      459.8702253461     1  0.23879702E+11
     -433.4932786659      455.2992372009     1  0.23870370E+11
     -433.4931790603      451.8594149450     1  0.23782741E+11
     -433.4931556363      454.1089378976     1  0.23955697E+11
     -433.4931473520      444.0524843440     1  0.24079824E+11
     -433.4930990887      455.5174610581     1  0.23896842E+11
     -433.4930819737      454.8267124469     1  0.24536554E+11
     -433.4930539067      457.7218013193     1  0.26773740E+11
     -433.4929982918      458.0261626373     1  0.24507506E+11
     -433.4929561416      459.2410909521     1  0.24389257E+11
     -433.4929168724      459.4933893579     1  0.23526849E+11
     -433.4928724766      454.5700925691     1  0.23932950E+11
     -433.4928662850      454.9743246471     1  0.24809841E+11
     -433.4928648688      454.6379393440     1  0.23834853E+11
     -433.4928397205      457.2689136791     1  0.24362327E+11
     -433.4928034096      453.2331393968     1  0.24112355E+11
     -433.4928015693      455.3162233125     1  0.23816205E+11
     -433.4927965372      455.5798282950     1  0.23884463E+11
     -433.4927683564      460.0139769892     1  0.23434192E+11
     -433.4927673063      459.7195548214     1  0.24773160E+11
     -433.4927648683      461.6789907031     1  0.23111199E+11
     -433.4926971351      453.4750228752     1  0.23658978E+11
     -433.4926754060      455.2391481423     1  0.24196386E+11
     -433.4926386789      454.8705994287     1  0.24219032E+11
     -433.4926304466      456.2482134643     1  0.25012332E+11
     -433.4925901899      450.4665366452     1  0.23378337E+11
     -433.4925692406      450.0687161944     1  0.24466123E+11
     -433.4925550139      449.4122182523     1  0.23608165E+11
     -433.4925515528      454.7590320194     1  0.24005211E+11
     -433.4925240904      451.2047193029     1  0.23612781E+11
     -433.4925207746      458.7954486100     1  0.23317248E+11
     -433.4925111500      452.8403257566     1  0.23629901E+11
     -433.4924828805      455.1039451214     1  0.23679415E+11
     -433.4924817955      454.9361376729     1  0.23274883E+11
     -433.4924659482      457.2793655885     1  0.25318035E+11
     -433.4924568880      454.3309359952     1  0.24637066E+11
     -433.4924151093      454.6402344866     1  0.24275323E+11
     -433.4923968418      454.7715165423     1  0.24547931E+11
     -433.4923904031      460.3187752935     1  0.24148951E+11
     -433.4923466299      450.8819905827     1  0.23642084E+11
     -433.4923442258      454.7636887099     1  0.24175816E+11
     -433.4923105184      454.6965533401     1  0.24508928E+11
     -433.4922958096      454.7778334676     1  0.24606375E+11
     -433.4922722335      454.9282984711     1  0.23645636E+11
     -433.4922574954      455.2794836095     1  0.23778927E+11
     -433.4922552166      454.9635318964     1  0.24291309E+11
     -433.4922381266      456.0108616107     1  0.24447840E+11
     -433.4922355338      459.4273871710     1  0.23877000E+11
     -433.4921604203      449.2825185651     1  0.23681531E+11
     -433.4921513323      454.1011939313     1  0.23775469E+11
     -433.4921318047      458.1736069575     1  0.24659145E+11
     -433.4921245895      454.7712132416     1  0.23775278E+11
     -433.4920993504      455.5218082236     1  0.23612790E+11
     -433.4920659797      454.4567464120     1  0.23231263E+11
     -433.4920445894      453.6861302604     1  0.23499803E+11
     -433.4920334649      455.1394046933     1  0.24287718E+11
     -433.4920000329      459.8176446144     1  0.24228982E+11
     -433.4919836227      446.1491590777     1  0.24222774E+11
     -433.4919703973      455.5833937176     1  0.23426996E+11
     -433.4919676358      451.9839841609     1  0.23484892E+11
     -433.4919385932      454.4949240051     1  0.23521668E+11
     -433.4919321393      451.2613043166     1  0.24750715E+11
     -433.4919230920      450.8919510225     1  0.23641499E+11
     -433.4919173662      448.4125163024     1  0.23628294E+11
     -433.4918847736      459.9400052167     1  0.23379388E+11
     -433.4918782964      453.8748537025     1  0.23879800E+11
     -433.4918673168      454.3610878555     1  0.24018579E+11
     -433.4918637549      454.9715523039     1  0.24813295E+11
     -433.4918574165      455.2459175309     1  0.23769254E+11
     -433.4918527107      452.7854056677     1  0.24228174E+11
     -433.4918208519      455.8388506464     1  0.23619046E+11
     -433.4918026881      454.6328265411     1  0.23934479E+11
     -433.4917370077      454.9273976572     1  0.24025628E+11
     -433.4917107437      456.4911253197     1  0.23694083E+11
     -433.4916784605      452.5852963503     1  0.23726839E+11
     -433.4916449436      459.6663213574     1  0.24924289E+11
     -433.4916402592      453.5211325961     1  0.24778477E+11
     -433.4915622469      454.5332480480     1  0.23841318E+11
     -433.4915276056      456.3883917235     1  0.23755703E+11
     -433.4915120643      460.1729835872     1  0.23358823E+11
     -433.4915108083      456.2747394974     1  0.24576158E+11
     -433.4915060359      456.4335208219     1  0.23906806E+11
     -433.4914688334      452.4332654339     1  0.23557545E+11
     -433.4914667138      456.1739406264     1  0.24219836E+11
     -433.4914631053      455.3138322753     1  0.23869313E+11
     -433.4914428243      456.4659657749     1  0.23359720E+11
     -433.4914257269      452.5029559829     1  0.23556993E+11
     -433.4913334554      447.2259174576     1  0.23530347E+11
     -433.4913273275      451.6161149773     1  0.23719928E+11
     -433.4913072640      459.0093154393     1  0.24739327E+11
     -433.4912863838      455.1564341671     1  0.24127346E+11
     -433.4912783644      454.4451940181     1  0.24174703E+11
     -433.4912664973      453.9942898526     1  0.24066094E+11
     -433.4912595009      455.5965037799     1  0.23827971E+11
     -433.4912515038      452.7981851778     1  0.24373494E+11
     -433.4912256766      450.8715924891     1  0.23975816E+11
     -433.4912238382      451.1960544493     1  0.24304872E+11
     -433.4912161658      452.7199959258     1  0.24989846E+11
     -433.4911755401      455.7116094719     1  0.24022190E+11
     -433.4911650843      450.8796242168     1  0.23967139E+11
     -433.4911536984      456.8124182723     1  0.23389456E+11
     -433.4911214638      455.7372403524     1  0.23709029E+11
     -433.4910642223      456.3085689919     1  0.23104347E+11
     -433.4910457736      454.1121045890     1  0.23306014E+11
     -433.4910093327      454.9294388002     1  0.24214070E+11
     -433.4910073660      453.3808879070     1  0.24081429E+11
     -433.4910046754      451.6287741968     1  0.23627145E+11
     -433.4909994624      460.1573894024     1  0.24114383E+11
     -433.4909945017      452.1562578969     1  0.24399370E+11
     -433.4909762456      455.8700538545     1  0.23595393E+11
     -433.4909726798      459.6147736828     1  0.23562819E+11
     -433.4909407383      458.8799342777     1  0.23743219E+11
     -433.4909214182      454.3720066118     1  0.23842200E+11
     -433.4909122411      459.2887213400     1  0.24217455E+11
     -433.4909029237      450.8407975558     1  0.23976619E+11
     -433.4908244928      460.0403924176     1  0.23584058E+11
     -433.4908221102      457.0110405124     1  0.24789900E+11
     -433.4908195095      452.0614895253     1  0.23484759E+11
     -433.4907803302      456.0557889994     1  0.23874544E+11
     -433.4907738667      454.7325550259     1  0.23429243E+11
     -433.4907065533      455.1691598228     1  0.23429428E+11
     -433.4906397954      456.8124579689     1  0.23389830E+11
     -433.4906235616      452.9837055674     1  0.24584855E+11
     -433.4906065335      456.4349843103     1  0.23644195E+11
     -433.4905372131      452.7924826709     1  0.23561557E+11
     -433.4905147028      452.7976370898     1  0.23558921E+11
     -433.4905070481      456.3973610341     1  0.24116089E+11
     -433.4904653438      455.4078895079     1  0.23391995E+11
     -433.4904616819      460.5602952896     1  0.24723422E+11
     -433.4904510817      456.4818962293     1  0.23715649E+11
     -433.4904326282      459.0582342581     1  0.24118839E+11
     -433.4904188059      450.6658288444     1  0.24102143E+11
     -433.4904102255      458.9999839705     1  0.24067100E+11
     -433.4903990843      460.2203805339     1  0.24308698E+11
     -433.4903943442      454.8137356508     1  0.24538703E+11
     -433.4903625889      454.5556223663     1  0.24172609E+11
     -433.4903614438      448.3374672277     1  0.23745798E+11
     -433.4903147092      454.7598130619     1  0.24056020E+11
     -433.4903023511      452.9645863594     1  0.24501713E+11
     -433.4902650622      454.8184053720     1  0.24938757E+11
     -433.4902185058      455.4888986248     1  0.24168310E+11
     -433.4902164747      455.9635223798     1  0.24132499E+11
     -433.4901454100      453.8491619797     1  0.24929838E+11
     -433.4901439217      454.4524010850     1  0.24174755E+11
     -433.4901411743      457.5896529892     1  0.24191366E+11
     -433.4900568985      456.2893347592     1  0.24092532E+11
     -433.4900525626      455.2344613451     1  0.24078162E+11
     -433.4900470679      456.2554042704     1  0.23309224E+11
     -433.4900406580      455.8823418526     1  0.24008755E+11
     -433.4900215408      455.6683924480     1  0.24021165E+11
     -433.4899973297      459.6594512159     1  0.24090232E+11
     -433.4899773578      451.5643895277     1  0.23686979E+11
     -433.4899519972      453.0129085870     1  0.23664364E+11
     -433.4899292385      452.6687118212     1  0.24106647E+11
     -433.4899160039      461.2780378172     1  0.22785927E+11
     -433.4898639645      455.0281739340     1  0.23636991E+11
     -433.4898501281      458.7826873353     1  0.23742273E+11
     -433.4898337580      455.5269404771     1  0.24048508E+11
     -433.4897958444      460.4958737678     1  0.25045175E+11
     -433.4897875788      455.8306140821     1  0.23769671E+11
     -433.4897845201      455.2408636648     1  0.23812679E+11
     -433.4897745124      455.7194380933     1  0.24001388E+11
     -433.4897648712      453.7968773520     1  0.23836862E+11
     -433.4897329296      452.7342667944     1  0.24988868E+11
     -433.4897314283      455.4136418970     1  0.24447091E+11
     -433.4897302060      450.9301850493     1  0.23970271E+11
     -433.4896987343      451.7944100986     1  0.23902312E+11
     -433.4896931328      454.9307426450     1  0.24172877E+11
     -433.4896838915      455.8669638741     1  0.23448969E+11
     -433.4896649446      453.9813255563     1  0.23985782E+11
     -433.4896436439      455.3737373604     1  0.23695472E+11
     -433.4896274530      461.6527982262     1  0.23159311E+11
     -433.4896259626      449.3213078935     1  0.24461387E+11
     -433.4895753793      460.3013272744     1  0.24982908E+11
     -433.4895638900      452.4984467035     1  0.23521578E+11
     -433.4895132527      456.4292812246     1  0.24221993E+11
     -433.4895058570      454.8836856806     1  0.23705042E+11
     -433.4894903683      459.4188659549     1  0.23873193E+11
     -433.4894799244      451.6071401116     1  0.23589952E+11
     -433.4894591150      449.1356601637     1  0.23410440E+11
     -433.4894426903      451.7793366320     1  0.23765092E+11
     -433.4894100974      449.3126824523     1  0.23552427E+11
     -433.4894057946      452.4167140486     1  0.23606137E+11
     -433.4894021826      454.2719615567     1  0.23515940E+11
     -433.4893876833      455.8260389906     1  0.24063114E+11
     -433.4893668161      454.9645176882     1  0.23583848E+11
     -433.4893501234      455.4722258710     1  0.23761876E+11
     -433.4893074876      456.0734321133     1  0.23705764E+11
     -433.4892468433      455.0333246130     1  0.24265423E+11
     -433.4892316272      458.0759488593     1  0.25996025E+11
     -433.4892260534      453.7584031734     1  0.24089872E+11
     -433.4892163020      453.7796063843     1  0.23961985E+11
     -433.4892117024      454.4396462638     1  0.23996140E+11
     -433.4891948778      450.3552834923     1  0.23580437E+11
     -433.4891930848      454.3652799007     1  0.23769187E+11
     -433.4891711477      452.1217434797     1  0.23583249E+11
     -433.4891605119      456.2205055915     1  0.23464880E+11
     -433.4891566554      448.4329796289     1  0.23626810E+11
     -433.4891451681      447.2588434867     1  0.23576285E+11
     -433.4891072448      453.7628009356     1  0.23775953E+11
     -433.4891054612      459.7505506688     1  0.23937593E+11
     -433.4890468171      459.4644723000     1  0.23687594E+11
     -433.4890433770      455.3489001128     1  0.23473404E+11
     -433.4890391225      446.4016300757     1  0.24468068E+11
     -433.4890356305      456.3532554595     1  0.23947056E+11
     -433.4890204626      449.0363702144     1  0.23753094E+11
     -433.4890162350      448.7893016579     1  0.23712753E+11
     -433.4890074712      454.9740625424     1  0.23567525E+11
     -433.4889721122      450.5451999309     1  0.24357394E+11
     -433.4889351637      449.0668861313     1  0.23638219E+11
     -433.4889008558      448.7789853762     1  0.23379005E+11
     -433.4888780232      449.8516983834     1  0.23801076E+11
     -433.4888420210      454.9532181501     1  0.23634172E+11
     -433.4888357941      455.8222330301     1  0.24701251E+11
     -433.4888272985      458.8485203327     1  0.24957575E+11
     -433.4888091401      451.5186634373     1  0.25761216E+11
     -433.4888005947      459.9656950565     1  0.26088549E+11
     -433.4887887797      449.7877196310     1  0.23590160E+11
     -433.4887710117      455.5198668795     1  0.23964567E+11
     -433.4887666419      455.5488732074     1  0.23688134E+11
     -433.4887486424      457.0032591100     1  0.26190347E+11
     -433.4887419665      448.8309383885     1  0.24153113E+11
     -433.4887075801      454.6894689335     1  0.24274927E+11
     -433.4886851418      449.1223915022     1  0.23404758E+11
     -433.4886648075      455.2514939011     1  0.23816841E+11
     -433.4886476500      450.8193477596     1  0.24514807E+11
     -433.4886036664      459.2070316814     1  0.24014921E+11
     -433.4886005353      449.6699654043     1  0.24501434E+11
     -433.4885564400      454.9310332879     1  0.24279217E+11
     -433.4885331420      455.9187789585     1  0.24014109E+11
     -433.4885248292      449.9936360882     1  0.23305489E+11
     -433.4885226089      452.3653260933     1  0.23824770E+11
     -433.4885125150      455.4701698748     1  0.23647129E+11
     -433.4885027385      454.5072475435     1  0.24021943E+11
     -433.4885009655      455.1975665909     1  0.24245003E+11
     -433.4884966796      453.7777058766     1  0.24088225E+11
     -433.4884802767      457.5137530510     1  0.23974058E+11
     -433.4884684467      454.6365557729     1  0.23681545E+11
     -433.4883986264      456.7345852936     1  0.23503996E+11
     -433.4883909940      454.1222288039     1  0.25003901E+11
     -433.4883876949      453.5970396255     1  0.23500114E+11
     -433.4883684106      454.2170316631     1  0.23484013E+11
     -433.4883635234      453.6076940037     1  0.23570827E+11
     -433.4883611905      454.7408591323     1  0.23977874E+11
     -433.4883473049      456.5199125847     1  0.23543576E+11
     -433.4882987310      451.4137758263     1  0.23911302E+11
     -433.4882874537      455.6831894931     1  0.24089390E+11
     -433.4882833831      455.4226791023     1  0.23948988E+11
     -433.4882779311      454.8269513848     1  0.23545830E+11
     -433.4882465364      455.0328633592     1  0.24696374E+11
     -433.4882410750      453.5916232130     1  0.23565674E+11
     -433.4882367010      447.4870539308     1  0.25231913E+11
     -433.4882353107      449.2488624383     1  0.23733364E+11
     -433.4882293252      454.2503806907     1  0.23230906E+11
     -433.4881666448      453.9987898797     1  0.24067249E+11
     -433.4881481820      454.8289538162     1  0.24174273E+11
     -433.4881429177      457.0717048425     1  0.25058337E+11
     -433.4881232968      449.2550954016     1  0.23729919E+11
     -433.4881190166      454.6684525771     1  0.23898542E+11
     -433.4881153477      453.1670965107     1  0.24146841E+11
     -433.4880837195      459.6756197361     1  0.24737390E+11
     -433.4880461332      458.3961847892     1  0.23864741E+11
     -433.4879753959      455.2614641184     1  0.23940919E+11
     -433.4879614814      451.6011019657     1  0.24039064E+11
     -433.4879568912      454.5330893683     1  0.24169940E+11
     -433.4879469592      455.4013086383     1  0.24296059E+11
     -433.4879448401      451.5004563903     1  0.23669779E+11
     -433.4878861134      447.0725624375     1  0.24152247E+11
     -433.4878842234      447.6183586229     1  0.23509608E+11
     -433.4878747033      459.8344149403     1  0.23687835E+11
     -433.4878679708      459.8286400078     1  0.23453983E+11
     -433.4878415148      459.3369858336     1  0.23637612E+11
     -433.4878220411      456.0400791939     1  0.23497621E+11
     -433.4878112874      444.2893479815     1  0.23606575E+11
     -433.4877932737      457.2589516724     1  0.25542423E+11
     -433.4877922380      459.8555727118     1  0.23539220E+11
     -433.4877873218      455.7538527384     1  0.24005488E+11
     -433.4877756709      454.5152283215     1  0.24954128E+11
     -433.4877714479      447.9456550916     1  0.24269899E+11
     -433.4877507690      449.4156062819     1  0.24482682E+11
     -433.4876894719      448.5496713699     1  0.23425114E+11
     -433.4876797946      456.3201282467     1  0.24670272E+11
     -433.4876714409      454.7481398709     1  0.24075858E+11
     -433.4876130235      455.9775116189     1  0.23696392E+11
     -433.4876014898      454.6357984875     1  0.23442874E+11
     -433.4875683257      454.7166742462     1  0.24510030E+11
     -433.4875572359      454.8946632984     1  0.24103678E+11
     -433.4875421053      455.8302463495     1  0.23878681E+11
     -433.4875406240      453.6114484582     1  0.23566119E+11
     -433.4875057619      460.1483324244     1  0.23366794E+11
     -433.4875034011      460.0745974283     1  0.24424283E+11
     -433.4875002786      454.5503357712     1  0.24042321E+11
     -433.4874812653      457.9774503966     1  0.24317016E+11
     -433.4874367592      455.2815199494     1  0.25055971E+11
     -433.4873921960      459.6541142251     1  0.24673765E+11
     -433.4873844865      457.1974341280     1  0.23659296E+11
     -433.4873792207      455.8586796131     1  0.23876024E+11
     -433.4873671384      449.5799072080     1  0.24060699E+11
     -433.4873618014      455.6313417333     1  0.23837261E+11
     -433.4873540631      455.4055006744     1  0.24124381E+11
     -433.4873525061      454.8164721140     1  0.24618696E+11
     -433.4873499804      454.6674096591     1  0.23772448E+11
     -433.4873368989      450.6614413043     1  0.23686559E+11
     -433.4873258971      453.8853367561     1  0.24442080E+11
     -433.4872684344      454.9401968717     1  0.23630664E+11
     -433.4872367194      453.6139232350     1  0.23572536E+11
     -433.4872239151      454.6060223078     1  0.24274201E+11
     -433.4872146461      454.1451667325     1  0.25003376E+11
     -433.4872118416      451.4922881338     1  0.23676604E+11
     -433.4871889584      455.6244990964     2  0.23075936E+11
     -433.4871664401      452.8609304986     1  0.23503872E+11
     -433.4871504695      454.0384395423     1  0.23621219E+11
     -433.4870993987      452.3024196772     1  0.24057244E+11
     -433.4870681256      460.4931959141     1  0.24974005E+11
     -433.4870306612      450.1566828944     1  0.23632409E+11
     -433.4870277008      448.1645822271     1  0.24685962E+11
     -433.4869939508      451.2578263853     1  0.23565984E+11
     -433.4869846373      459.5062656862     1  0.24047999E+11
     -433.4869825643      455.9907944207     1  0.23503335E+11
     -433.4869764135      460.0452829897     1  0.23905742E+11
     -433.4868388251      455.2683203408     1  0.24114801E+11
     -433.4868259868      450.8910580683     1  0.23861955E+11
     -433.4868167667      450.6716965325     1  0.23686311E+11
     -433.4867968165      459.9766084433     1  0.23964031E+11
     -433.4867564143      460.2393293698     1  0.23321079E+11
     -433.4867311581      452.2599648491     1  0.23774676E+11
     -433.4867224290      460.2387058181     1  0.24766025E+11
     -433.4867206929      453.7526953701     1  0.23676840E+11
     -433.4867189955      457.3711331179     1  0.23972693E+11
     -433.4867087847      460.0569315896     1  0.23877695E+11
     -433.4866540301      455.6665553436     1  0.23818944E+11
     -433.4866281588      455.8661224456     1  0.24065524E+11
     -433.4866189548      447.8683982294     1  0.23723561E+11
     -433.4866089331      456.7918871237     1  0.23358466E+11
     -433.4865903776      455.2816082113     1  0.23942605E+11
     -433.4865758051      455.6612520107     1  0.24393251E+11
     -433.4865695431      453.6731972714     1  0.23721698E+11
     -433.4865666546      451.7798363424     1  0.23732866E+11
     -433.4865426679      450.0670764475     1  0.23665163E+11
     -433.4865318942      457.9838281478     1  0.26199024E+11
     -433.4865005296      451.4171963510     1  0.23726247E+11
     -433.4864841557      454.5203319483     1  0.24178701E+11
     -433.4864465027      455.8310118439     1  0.23896657E+11
     -433.4864296576      454.6651789827     1  0.23816981E+11
     -433.4863951439      454.3157330749     1  0.24037873E+11
     -433.4863826833      453.6973238367     1  0.23722245E+11
     -433.4863751278      453.0930975837     1  0.24123318E+11
     -433.4863233179      454.7759925249     1  0.24276266E+11
     -433.4863175221      453.0896896785     1  0.24584216E+11
     -433.4863013343      453.0445130279     1  0.23299021E+11
     -433.4862812750      457.9490175006     1  0.24240494E+11
     -433.4862140320      460.3460014476     1  0.23775981E+11
     -433.4861802587      452.3290460894     1  0.23755983E+11
     -433.4861696286      450.3079784629     1  0.23625665E+11
     -433.4861652211      454.1115616263     1  0.23923335E+11
     -433.4861635397      454.8669603677     1  0.23582678E+11
     -433.4861354784      455.2831393677     1  0.23715944E+11
     -433.4860619388      459.1248635617     1  0.24867387E+11
     -433.4860509337      459.9333075460     1  0.23929357E+11
     -433.4860321830      457.8557832306     1  0.23932709E+11
     -433.4860257546      454.6690352070     1  0.24330650E+11
     -433.4859484264      454.6648231875     1  0.24012908E+11
     -433.4859457681      455.0210683704     1  0.24197608E+11
     -433.4859389871      459.0744510012     1  0.23232993E+11
     -433.4859254530      444.7721531093     1  0.24033392E+11
     -433.4859024066      454.3234153045     1  0.24894807E+11
     -433.4859012187      454.9394488744     1  0.24342679E+11
     -433.4858864942      455.5256676641     1  0.23600239E+11
     -433.4858467898      453.4704341417     1  0.24048912E+11
     -433.4857958843      449.9299746680     1  0.23698700E+11
     -433.4857856403      459.8199016985     1  0.23876562E+11
     -433.4857843943      455.1408976269     1  0.25481066E+11
     -433.4857821492      455.3932104735     1  0.24124323E+11
     -433.4857780011      455.2183291376     1  0.23823285E+11
     -433.4857611795      455.3609450043     1  0.24082854E+11
     -433.4857488091      459.5484090664     1  0.23709798E+11
     -433.4857028790      448.7472349371     1  0.23724053E+11
     -433.4856955307      454.3181218957     1  0.25221961E+11
     -433.4856318936      452.5791257014     1  0.23867905E+11
     -433.4855714156      447.2413157330     1  0.23580322E+11
     -433.4855285682      454.1655352672     1  0.25993092E+11
     -433.4855173485      454.9895709365     1  0.23198367E+11
     -433.4854762665      451.4513344031     1  0.23523726E+11
     -433.4854286645      455.2010530130     1  0.24061815E+11
     -433.4853950786      458.8256453250     1  0.23534859E+11
     -433.4853680328      452.2423344273     1  0.23822045E+11
     -433.4853640971      459.6717937161     1  0.23445585E+11
     -433.4853285629      459.8427904884     1  0.24176429E+11
     -433.4853016461      453.8029984348     1  0.23965886E+11
     -433.4852929614      451.8879155679     1  0.24121522E+11
     -433.4852288719      453.1953807712     1  0.24276619E+11
     -433.4852256629      450.4872973078     1  0.23462275E+11
     -433.4852154973      456.4699565113     1  0.24134440E+11
     -433.4851997103      455.0847806035     1  0.24142595E+11
     -433.4851903083      452.7780159224     1  0.23867916E+11
     -433.4851883786      454.0426112156     1  0.23257403E+11
     -433.4851800196      454.5243994012     1  0.24039965E+11
     -433.4851557874      456.8725419370     1  0.23481261E+11
     -433.4851331498      454.8470894491     1  0.23911923E+11
     -433.4851293533      453.6305444073     1  0.24336611E+11
     -433.4851073639      455.6648276169     1  0.24002463E+11
     -433.4850613644      455.6628736594     1  0.24349663E+11
     -433.4850388697      449.1843312136     1  0.24383190E+11
     -433.4850095872      455.4186706871     1  0.23618758E+11
     -433.4849899891      444.6803150822     1  0.24035409E+11
     -433.4849872745      459.1280221319     1  0.23711535E+11
     -433.4849601539      459.9386896321     1  0.23700756E+11
     -433.4849187834      449.2611366926     1  0.23632397E+11
     -433.4848815698      456.5868963892     1  0.25376430E+11
     -433.4848697102      443.1844854758     1  0.24283631E+11
     -433.4848306354      454.9002394857     1  0.24219394E+11
     -433.4848178748      452.4049737870     1  0.24236093E+11
     -433.4848052417      456.7363200283     1  0.23778032E+11
     -433.4847983729      449.5832639738     1  0.24150913E+11
     -433.4847930519      449.9502193148     1  0.23702901E+11
     -433.4847649338      450.1056340118     1  0.23616490E+11
     -433.4847369719      455.8384052029     1  0.23341120E+11
     -433.4847312875      460.2681399428     1  0.24456330E+11
     -433.4846809014      455.8703505828     1  0.24647550E+11
     -433.4846765062      459.5701961092     1  0.23726981E+11
     -433.4846667337      451.3571300262     1  0.23453603E+11
     -433.4846600424      453.0823039675     1  0.24176897E+11
     -433.4846569563      452.2844102122     1  0.23607978E+11
     -433.4846537711      459.6641569563     1  0.23373042E+11
     -433.4846297114      447.3096580758     1  0.23740040E+11
     -433.4845961191      457.7115171207     1  0.23847610E+11
     -433.4845203350      455.0443188265     1  0.23818426E+11
     -433.4844948823      460.5068775725     1  0.23845209E+11
     -433.4844844033      439.6744229150     1  0.23376579E+11
     -433.4844730396      459.3178153311     1  0.23802484E+11
     -433.4844538488      456.4516123802     1  0.23823251E+11
     -433.4844451970      458.7202544323     1  0.25621767E+11
     -433.4844432079      453.8019717030     1  0.23964841E+11
     -433.4844146763      452.4273500492     1  0.24975407E+11
     -433.4843649269      451.4183339636     1  0.23547864E+11
     -433.4843032434      453.5357108906     1  0.23916401E+11
     -433.4842734206      453.7763582997     1  0.23855297E+11
     -433.4842682411      454.8485190822     1  0.24396776E+11
     -433.4842549809      450.7909630159     1  0.24372683E+11
     -433.4842526554      458.0783698745     1  0.23995954E+11
     -433.4842194410      453.3062125480     1  0.23448593E+11
     -433.4842021158      455.8206278662     1  0.23803128E+11
     -433.4841884162      451.3929026169     1  0.23538352E+11
     -433.4841064295      448.6391887151     1  0.23393401E+11
     -433.4840996851      449.4196107656     1  0.24312964E+11
     -433.4840832971      459.9653575282     1  0.23929220E+11
     -433.4840734219      460.0914862869     1  0.23326854E+11
     -433.4840077196      448.2322389663     1  0.23326555E+11
     -433.4839892037      454.9324779798     1  0.24157437E+11
     -433.4839755692      456.2154340618     1  0.24725539E+11
     -433.4839504607      450.0812612551     1  0.23622747E+11
     -433.4839364244      456.9773585513     1  0.23651698E+11
     -433.4839314470      454.3731626558     1  0.23702318E+11
     -433.4839059456      455.8072293354     1  0.24294079E+11
     -433.4838932869      455.4730105857     1  0.23416435E+11
     -433.4838549601      455.1908382301     1  0.23805126E+11
     -433.4838480428      449.1623327120     1  0.23664328E+11
     -433.4837852547      450.3577423413     1  0.23410672E+11
     -433.4837610437      459.9182649054     1  0.23710823E+11
     -433.4837575475      452.4029547739     1  0.23520290E+11
     -433.4837529615      452.1700927702     1  0.23668333E+11
     -433.4837442719      454.8378213365     1  0.23942869E+11
     -433.4836669660      453.0910263151     1  0.23865792E+11
     -433.4836374907      455.8150398315     1  0.23880915E+11
     -433.4836334166      460.1353547617     1  0.23424244E+11
     -433.4835775492      453.0889193462     1  0.23950550E+11
     -433.4835613899      456.7880097178     1  0.24342646E+11
     -433.4835496412      455.2644235406     1  0.24286042E+11
     -433.4835214584      453.7390834812     1  0.23732438E+11
     -433.4834871602      459.8492414273     1  0.24131845E+11
     -433.4834485257      457.2279648641     1  0.26542108E+11
     -433.4834440014      450.5620745236     1  0.23924538E+11
     -433.4834160712      455.1221719969     1  0.24135234E+11
     -433.4833918867      449.3715129058     1  0.23872235E+11
     -433.4833863361      459.0890859580     1  0.23938420E+11
     -433.4833583949      454.3346659395     1  0.23422511E+11
     -433.4833055478      455.8200853761     1  0.23881042E+11
     -433.4832834146      454.8681115726     1  0.24046514E+11
     -433.4832806950      452.8177870662     1  0.23650472E+11
     -433.4832251819      457.0721207002     1  0.23858149E+11
     -433.4832112529      460.2278332424     1  0.23381031E+11
     -433.4831982106      454.7196150223     1  0.24193858E+11
     -433.4831626359      448.3894366832     2  0.23657703E+11
     -433.4831480380      455.9360851953     1  0.24448108E+11
     -433.4831373163      454.4817626427     1  0.23943981E+11
     -433.4830951816      454.6464301440     1  0.23606068E+11
     -433.4830227669      455.0192268006     1  0.24172048E+11
     -433.4829339641      454.0317618251     1  0.25228509E+11
     -433.4829267687      451.7428720007     1  0.24221584E+11
     -433.4829207194      453.7853400575     1  0.23966484E+11
     -433.4828501848      456.3060499663     1  0.24378725E+11
     -433.4828463443      445.3717544954     1  0.23572683E+11
     -433.4828431957      454.9905440904     1  0.23634301E+11
     -433.4828329229      455.9930180517     1  0.23533711E+11
     -433.4828143504      461.7248604197     1  0.23147775E+11
     -433.4828123265      448.4374584102     1  0.23584395E+11
     -433.4827893659      454.1821961766     1  0.24193404E+11
     -433.4827675656      454.9624250240     1  0.23650856E+11
     -433.4827495717      455.3881957600     1  0.23781035E+11
     -433.4827308203      454.9329237944     1  0.24158340E+11
     -433.4827048556      456.2736888827     1  0.24112080E+11
     -433.4826398703      448.6297264273     1  0.23380900E+11
     -433.4826360767      455.5420874505     1  0.24012829E+11
     -433.4826336155      452.1992466616     1  0.23755391E+11
     -433.4826150042      451.2558652782     1  0.25355590E+11
     -433.4826028296      449.9784649114     1  0.23665391E+11
     -433.4825706459      454.8589385567     1  0.24054484E+11
     -433.4825430395      454.7722194759     1  0.23483603E+11
     -433.4824404493      454.6868719149     1  0.24329830E+11
     -433.4824387009      454.8607599092     1  0.23572808E+11
     -433.4824116288      452.5948407147     1  0.23363851E+11
     -433.4823017300      446.3575711867     1  0.23787160E+11
     -433.4822784533      459.9462055275     1  0.24067682E+11
     -433.4822156324      455.8545446252     1  0.24471577E+11
     -433.4821933674      456.3331574280     1  0.23705443E+11
     -433.4821127291      457.3650174184     1  0.25047210E+11
     -433.4820274708      456.3965630487     1  0.23753881E+11
     -433.4820089860      454.4648505938     1  0.24238116E+11
     -433.4819887080      456.9493697588     1  0.24656499E+11
     -433.4819702788      454.4035756446     1  0.24273583E+11
     -433.4819633815      454.4362025255     1  0.23889129E+11
     -433.4819152688      455.0648601801     1  0.23375893E+11
     -433.4818945940      454.5820067099     1  0.23683790E+11
     -433.4818393247      453.2301627647     1  0.23760188E+11
     -433.4818130155      460.0039072355     1  0.24174266E+11
     -433.4818112276      455.0479976332     1  0.23637529E+11
     -433.4817608581      453.2637693602     1  0.23925347E+11
     -433.4817356769      460.3436162924     1  0.24582343E+11
     -433.4817332665      455.1215131349     1  0.24311908E+11
     -433.4817272169      454.5502718477     1  0.24294270E+11
     -433.4817227576      456.2690322247     1  0.25083589E+11
     -433.4816924258      449.6392443729     1  0.24162777E+11
     -433.4816843547      454.8349949491     1  0.23794908E+11
     -433.4816821772      455.2416903449     1  0.23886674E+11
     -433.4816809872      457.7815253960     1  0.23860945E+11
     -433.4816740931      448.2391419204     1  0.24312800E+11
     -433.4816614599      451.9012029965     1  0.23951421E+11
     -433.4816086875      453.7175269890     1  0.24555348E+11
     -433.4815891347      454.9753938427     1  0.25430511E+11
     -433.4815407834      455.4986049072     1  0.23994216E+11
     -433.4815071399      455.8030325949     1  0.24003608E+11
     -433.4815049064      449.7883873217     1  0.23633202E+11
     -433.4814595304      456.4547265595     1  0.24139455E+11
     -433.4814124764      455.2267845121     1  0.23725165E+11
     -433.4814013625      457.3943036061     1  0.25113749E+11
     -433.4813978179      455.4917882562     1  0.23719442E+11
     -433.4813937413      449.3455943651     1  0.23585469E+11
     -433.4813908051      452.1413876907     1  0.24217452E+11
     -433.4813599921      459.8906247734     1  0.24355085E+11
     -433.4813509019      455.5773384428     1  0.23603108E+11
     -433.4813155966      455.1992335751     1  0.24332905E+11
     -433.4813114321      455.6674945311     1  0.23192498E+11
     -433.4812854791      448.9152236766     1  0.23698110E+11
     -433.4812810595      446.4894434210     1  0.24011380E+11
     -433.4812589592      455.4918937177     1  0.23719597E+11
     -433.4812535613      455.1656153203     1  0.23795945E+11
     -433.4812280237      448.7777106958     1  0.23666523E+11
     -433.4812021923      448.0893262310     1  0.23478392E+11
     -433.4811948377      457.1442560296     1  0.25229368E+11
     -433.4811851539      448.3173354792     1  0.24435441E+11
     -433.4811709899      458.0699329737     1  0.26309068E+11
     -433.4811663067      459.2200682625     1  0.24133897E+11
     -433.4811582531      455.5207413750     1  0.24579909E+11
     -433.4811340025      457.2460072243     1  0.24756072E+11
     -433.4811320731      454.7525919568     1  0.24163999E+11
     -433.4811288055      456.6863453429     1  0.23568065E+11
     -433.4810745761      453.0627542279     1  0.24074075E+11
     -433.4810655143      451.5428965352     1  0.23538911E+11
     -433.4810547296      460.1051256487     1  0.24488194E+11
     -433.4810437963      457.3886097879     1  0.25264918E+11
     -433.4810264390      454.9958586455     1  0.24055900E+11
     -433.4809970685      455.8583317290     1  0.23455469E+11
     -433.4809717976      459.3308132057     1  0.23628496E+11
     -433.4809669270      455.4864778028     1  0.23718602E+11
     -433.4809455823      453.5592171564     1  0.23448799E+11
     -433.4809262019      453.6962243898     1  0.23580923E+11
     -433.4809072792      454.4155980442     1  0.23952055E+11
     -433.4809001770      455.0015538912     1  0.23548050E+11
     -433.4808958211      457.4587962510     1  0.24198797E+11
     -433.4808922876      454.8568955958     1  0.24048830E+11
     -433.4808861815      456.4183193789     1  0.24156628E+11
     -433.4808668363      454.5755802029     1  0.23687521E+11
     -433.4808532073      453.3361066136     1  0.24029804E+11
     -433.4808275822      454.3325860137     1  0.23321818E+11
     -433.4807870429      456.0798392635     1  0.23369778E+11
     -433.4807640237      455.8161120677     1  0.23959568E+11
     -433.4807476936      455.6022896693     1  0.23492233E+11
     -433.4807466899      449.6810662712     1  0.23706307E+11
     -433.4807273957      460.1584420575     1  0.24069459E+11
     -433.4806849809      455.3696056843     1  0.23927331E+11
     -433.4806551756      458.7567617273     1  0.23769715E+11
     -433.4805824365      453.3251887899     1  0.23721517E+11
     -433.4805718931      459.6629831894     1  0.23631933E+11
     -433.4805580222      455.6238338822     1  0.24272586E+11
     -433.4805567308      455.8439324054     1  0.24440944E+11
     -433.4805111740      455.2162285480     1  0.23890797E+11
     -433.4805073218      453.5328711704     1  0.23940037E+11
     -433.4804870901      455.8510623432     1  0.24813122E+11
     -433.4804436910      455.8949199740     1  0.24813156E+11
     -433.4804030391      458.9711591049     1  0.24034919E+11
     -433.4803903114      455.4941570845     1  0.23825511E+11
     -433.4803890798      460.0835356347     1  0.24738373E+11
     -433.4803726743      448.7715108236     1  0.23438689E+11
     -433.4803600231      459.0585868009     1  0.23688094E+11
     -433.4802551400      451.4751644910     1  0.24143032E+11
     -433.4801925534      457.0204847054     1  0.23793414E+11
     -433.4801608763      455.5286033106     1  0.24583698E+11
     -433.4801331611      454.9505656289     1  0.23539317E+11
     -433.4801224305      455.3647026693     1  0.24134410E+11
     -433.4801038535      454.8711072855     1  0.24223738E+11
     -433.4800663102      452.3167364938     1  0.24865646E+11
     -433.4800107034      456.1398917727     1  0.25181433E+11
     -433.4799816016      453.0019207772     1  0.23824522E+11
     -433.4799237332      455.7077519807     1  0.23747190E+11
     -433.4799102218      459.3384317347     1  0.23802237E+11
     -433.4797424576      454.3883041971     1  0.24027394E+11
     -433.4797344976      453.8951581941     1  0.23457542E+11
     -433.4797292979      453.7106665640     1  0.23688739E+11
     -433.4797089097      456.6315234078     1  0.24261822E+11
     -433.4796953550      455.0580186553     1  0.23379949E+11
     -433.4796764586      454.6006605102     1  0.23699825E+11
     -433.4796527598      454.0375084838     1  0.23557782E+11
     -433.4796357081      452.1747803527     1  0.23584096E+11
     -433.4796296854      459.9204976306     1  0.23898430E+11
     -433.4796071940      454.5863678927     1  0.23537440E+11
     -433.4796048746      456.2803189302     1  0.25120948E+11
     -433.4795929955      449.6959921252     1  0.23665380E+11
     -433.4795840303      455.7181302559     1  0.23820471E+11
     -433.4795589852      454.4140441698     1  0.24631334E+11
     -433.4795395003      453.0686214200     1  0.23972472E+11
     -433.4795378545      454.4274752383     1  0.23187985E+11
     -433.4795251453      453.4322069354     1  0.25447651E+11
     -433.4794975780      448.8906177325     1  0.24168534E+11
     -433.4794894191      453.1660184638     1  0.23495341E+11
     -433.4794509788      459.9370235655     1  0.24063829E+11
     -433.4794452581      454.0409226523     1  0.23482996E+11
     -433.4794158788      453.2942720848     1  0.23924524E+11
     -433.4793914734      457.1820381601     1  0.25332464E+11
     -433.4793542569      457.3501890302     1  0.23772209E+11
     -433.4793211202      455.3538273850     1  0.24004564E+11
     -433.4793187930      448.7848788733     1  0.23678172E+11
     -433.4792996829      455.8404785293     1  0.24175328E+11
     -433.4792872059      457.1312969682     1  0.24403158E+11
     -433.4792807898      450.1082472925     1  0.23570599E+11
     -433.4792761633      459.9314888432     1  0.23212655E+11
     -433.4792318367      457.0468445850     1  0.25212987E+11
     -433.4791656003      453.3980752251     1  0.23592041E+11
     -433.4791494915      449.7114461626     1  0.23668317E+11
     -433.4791413245      456.4759682103     1  0.23953258E+11
     -433.4791309868      449.3519226489     1  0.24360773E+11
     -433.4790963652      455.4737601657     1  0.24176007E+11
     -433.4790886579      455.5676074747     1  0.24577595E+11
     -433.4790630785      449.9051105502     1  0.23462929E+11
     -433.4790619163      456.0885514595     1  0.23572747E+11
     -433.4790044748      453.1185783822     1  0.24134311E+11
     -433.4790034142      454.5693808408     1  0.23988910E+11
     -433.4790020460      453.3571426854     1  0.23723950E+11
     -433.4789827735      454.7887081355     1  0.23422862E+11
     -433.4789341138      457.0919301075     1  0.24707620E+11
     -433.4789261782      455.2641127874     1  0.23576943E+11
     -433.4789243152      456.9486402496     1  0.23495495E+11
     -433.4789230488      455.7586283414     1  0.24064093E+11
     -433.4788935511      460.0288672262     2  0.23858090E+11
     -433.4788788321      450.9424836157     1  0.23864444E+11
     -433.4788507548      456.8540030486     1  0.25563304E+11
     -433.4788476495      450.6215770944     1  0.23861704E+11
     -433.4788433621      455.0878484691     1  0.23999244E+11
     -433.4788268543      455.3835275040     1  0.24121490E+11
     -433.4787493783      456.4827398361     1  0.24662757E+11
     -433.4787256544      453.0367907032     1  0.24282639E+11
     -433.4787215770      453.9423650159     1  0.27508750E+11
     -433.4787102071      456.0523426354     1  0.25271993E+11
     -433.4787041446      459.8851626235     1  0.23417170E+11
     -433.4786901417      453.8666865964     1  0.24027368E+11
     -433.4786452303      459.1181904555     1  0.23952991E+11
     -433.4786411620      454.4704370663     1  0.24238437E+11
     -433.4786319673      456.1403090793     1  0.23546967E+11
     -433.4786281336      452.1915348769     1  0.23701937E+11
     -433.4786159533      454.9962001910     1  0.23204240E+11
     -433.4786125048      459.0802225032     1  0.23958526E+11
     -433.4786008741      451.5215308397     1  0.23431879E+11
     -433.4785628942      448.7433418660     1  0.23628606E+11
     -433.4785568640      455.2203226858     1  0.23810291E+11
     -433.4785340494      454.3725111664     1  0.24435114E+11
     -433.4785282861      452.9278003039     1  0.23660982E+11
     -433.4784903043      455.7429591991     1  0.23576011E+11
     -433.4784627268      454.4144251005     1  0.24277142E+11
     -433.4784614275      453.8798733468     1  0.24214273E+11
     -433.4784377296      460.0551814932     1  0.23373290E+11
     -433.4784247871      454.5270949118     1  0.23879391E+11
     -433.4784085355      454.4123651174     1  0.23446744E+11
     -433.4783871684      455.5088672808     1  0.23926846E+11
     -433.4783665691      456.3804449472     1  0.24532316E+11
     -433.4783618806      454.3829150275     1  0.24039616E+11
     -433.4783572287      454.2033956258     1  0.23421490E+11
     -433.4782974928      455.7441018939     1  0.23384475E+11
     -433.4782735161      454.9445509628     1  0.24281569E+11
     -433.4782199100      453.2471411767     1  0.24487218E+11
     -433.4781835065      451.2724593330     1  0.23691228E+11
     -433.4781810800      448.8083061798     1  0.23689824E+11
     -433.4781645958      455.1789087732     1  0.23808105E+11
     -433.4781330587      452.2059716372     1  0.23723785E+11
     -433.4781179305      456.4776652781     1  0.24703666E+11
     -433.4781029021      448.7171463605     1  0.23612680E+11
     -433.4780914743      456.3928995899     1  0.24529753E+11
     -433.4780894827      460.0766677810     1  0.23789372E+11
     -433.4780204706      453.0778179924     1  0.23972717E+11
     -433.4780060739      450.6004722857     1  0.23439071E+11
     -433.4780048097      453.7514702928     1  0.23522134E+11
     -433.4779726538      455.5233161330     1  0.23830230E+11
     -433.4779589653      457.2399624181     1  0.25464320E+11
     -433.4779203195      460.0126528501     1  0.24134398E+11
     -433.4778408341      455.6606775455     1  0.24067171E+11
     -433.4778389019      457.3166809528     1  0.26474798E+11
     -433.4778372572      445.8041602894     1  0.25213132E+11
     -433.4778292703      454.6753072695     1  0.23915389E+11
     -433.4778219548      454.9632867573     1  0.23735594E+11
     -433.4777717644      453.0097040385     1  0.23502048E+11
     -433.4777702864      451.4796036635     1  0.24388927E+11
     -433.4777533167      459.0701090274     1  0.23917060E+11
     -433.4777052845      454.9745454459     1  0.24158643E+11
     -433.4776870472      449.7031305334     1  0.23637963E+11
     -433.4776499732      457.2460727914     1  0.26504885E+11
     -433.4776469018      453.0466589156     1  0.24283213E+11
     -433.4776102073      458.6247449290     1  0.24837173E+11
     -433.4775915427      454.3077707635     1  0.24143175E+11
     -433.4775765108      459.3081749839     1  0.23925877E+11
     -433.4775635266      446.3805686990     1  0.23551499E+11
     -433.4775415238      451.6306274924     1  0.24546415E+11
     -433.4775232957      457.3060926268     1  0.24008598E+11
     -433.4775112311      459.9363510608     1  0.23609545E+11
     -433.4774255363      459.6385789850     1  0.24317969E+11
     -433.4774167365      451.4830756077     1  0.24390109E+11
     -433.4773960700      455.8586581902     1  0.23174515E+11
     -433.4773917999      455.3684175369     1  0.23987431E+11
     -433.4773907703      449.8470886483     1  0.23726054E+11
     -433.4773887764      454.3131329052     1  0.24529535E+11
     -433.4773412814      447.7829362443     1  0.24523491E+11
     -433.4773297734      454.9169724360     1  0.23657325E+11
     -433.4772862085      453.6278201529     1  0.23915048E+11
     -433.4771891263      453.2668924423     1  0.23701596E+11
     -433.4771747860      458.7849931925     1  0.24294997E+11
     -433.4771729651      454.4114836105     1  0.23815744E+11
     -433.4771611844      459.2628839043     1  0.23980319E+11
     -433.4771573979      456.1714280200     1  0.23559051E+11
     -433.4771251308      455.1954655689     1  0.24154037E+11
     -433.4771160653      454.6386782864     1  0.23682997E+11
     -433.4771075516      453.0517463569     1  0.24327138E+11
     -433.4771021430      457.5816132461     1  0.23985212E+11
     -433.4770949884      458.7268945140     1  0.23733988E+11
     -433.4770680310      445.4775589248     1  0.24064157E+11
     -433.4770559181      451.6263621194     1  0.23996007E+11
     -433.4770417776      457.1717330491     1  0.26106604E+11
     -433.4770076344      456.3878783178     1  0.24483841E+11
     -433.4769738033      460.5857412770     1  0.24409738E+11
     -433.4769719321      459.5157080832     1  0.23507636E+11
     -433.4769574315      451.2789426396     1  0.23575205E+11
     -433.4769477974      455.4479956095     1  0.23878551E+11
     -433.4769058491      454.6402416770     1  0.23685667E+11
     -433.4768321140      455.7871301129     1  0.23038592E+11
     -433.4768221550      452.8036181929     1  0.24135536E+11
     -433.4767989400      453.1459684290     1  0.23870821E+11
     -433.4767734333      456.0506150451     1  0.24068968E+11
     -433.4767648702      455.5313799120     1  0.23971628E+11
     -433.4767306076      455.1675010302     1  0.23545636E+11
     -433.4766871683      452.0360883713     1  0.23548536E+11
     -433.4766759822      456.1534965707     1  0.24589092E+11
     -433.4766617516      455.4146821618     1  0.24061462E+11
     -433.4766606672      457.2161785694     1  0.23911487E+11
     -433.4766135467      455.7349520669     1  0.24115590E+11
     -433.4766103296      454.8095093364     1  0.24175894E+11
     -433.4765983791      453.4668380888     1  0.23597528E+11
     -433.4765908685      460.0825015862     1  0.23372893E+11
     -433.4765882265      457.2209327152     1  0.24007595E+11
     -433.4765631771      459.6654403505     1  0.24007875E+11
     -433.4765615387      456.6548635404     1  0.24393647E+11
     -433.4765597880      448.2291935179     1  0.23465790E+11
     -433.4765521383      448.4765951398     1  0.23540022E+11
     -433.4765238935      454.5510083274     1  0.23813201E+11
     -433.4765171318      456.5569633264     1  0.23975821E+11
     -433.4765023423      449.6472922366     1  0.23702649E+11
     -433.4764553489      452.5676685144     1  0.23563711E+11
     -433.4764439531      451.6380498482     1  0.23651649E+11
     -433.4764269432      455.5160666162     1  0.23834360E+11
     -433.4764103700      452.0260704886     1  0.23689026E+11
     -433.4763662494      448.6167683750     1  0.23642629E+11
     -433.4763519457      447.8650493666     1  0.24444031E+11
     -433.4763327682      455.7601089905     1  0.23958258E+11
     -433.4763303139      452.6298417592     1  0.23595024E+11
     -433.4763213773      454.1395045906     1  0.23728772E+11
     -433.4763119440      454.6719862868     1  0.23948751E+11
     -433.4763025674      459.9573458008     1  0.24110470E+11
     -433.4762984149      452.0895291921     1  0.23869239E+11
     -433.4762881439      451.7224253862     1  0.24549395E+11
     -433.4762081744      455.1167890167     1  0.23764186E+11
     -433.4762012598      454.7423815889     1  0.24079454E+11
     -433.4761960244      450.6019796713     1  0.23889914E+11
     -433.4761704685      460.1008464520     1  0.24209681E+11
     -433.4761145071      448.8709196248     1  0.23571309E+11
     -433.4760884637      451.1235461427     1  0.26055910E+11
     -433.4760704823      455.8051396539     1  0.24164159E+11
     -433.4760285505      455.1788120838     1  0.24200038E+11
     -433.4760240098      449.9837013137     1  0.25029617E+11
     -433.4760161719      448.5193251728     1  0.23491249E+11
     -433.4759891430      456.5765431563     1  0.24162573E+11
     -433.4759446497      455.9620163932     1  0.25187017E+11
     -433.4758914711      459.9571010192     1  0.23381451E+11
     -433.4758681584      454.1803428004     1  0.23457680E+11
     -433.4758374270      457.3816617412     1  0.23749347E+11
     -433.4758340199      454.4578720682     1  0.25036227E+11
     -433.4758309500      455.4397665907     1  0.23910714E+11
     -433.4758132905      458.9825262404     1  0.23952216E+11
     -433.4757905106      455.6135739787     1  0.24117517E+11
     -433.4757727715      455.3506963550     1  0.24547401E+11
     -433.4757497762      455.5090498080     1  0.24269367E+11
     -433.4756975500      456.2925819478     1  0.25159146E+11
     -433.4756914107      453.0923370821     1  0.24307887E+11
     -433.4756581332      450.0864214125     1  0.23655986E+11
     -433.4756417587      455.0038501126     1  0.23599305E+11
     -433.4755734217      453.4576727979     1  0.23573640E+11
     -433.4755647298      456.5594911964     1  0.23739637E+11
     -433.4755578381      450.6050319483     1  0.23866796E+11
     -433.4755489681      455.0740287433     1  0.23720227E+11
     -433.4755466689      456.6317310034     1  0.23731608E+11
     -433.4755366768      455.4195376916     1  0.24355217E+11
     -433.4754749551      449.0825600005     1  0.24473582E+11
     -433.4754734666      449.5526402338     1  0.24430722E+11
     -433.4754418748      457.1584504121     1  0.25156855E+11
     -433.4754092026      455.1489423100     1  0.24395310E+11
     -433.4753755578      455.9401814288     1  0.25025704E+11
     -433.4753527007      455.3121639850     1  0.23481496E+11
     -433.4753292776      454.5490572196     1  0.24196131E+11
     -433.4752986055      452.3898670641     1  0.24108675E+11
     -433.4752940672      459.6191929420     1  0.23831678E+11
     -433.4752482124      449.8655489600     1  0.23523354E+11
     -433.4752192108      455.7443156953     1  0.25460456E+11
     -433.4751573909      448.4051830661     1  0.24178340E+11
     -433.4751305468      455.3781627278     1  0.23990684E+11
     -433.4750973085      455.7880126927     1  0.23321527E+11
     -433.4750933964      453.7967201237     1  0.23528843E+11
     -433.4750831376      446.6071009796     1  0.23778857E+11
     -433.4750766652      454.7558602853     1  0.23467560E+11
     -433.4749879937      457.4161016459     1  0.24342807E+11
     -433.4749829009      454.0289311147     1  0.23706521E+11
     -433.4749257793      454.8105310265     1  0.24226476E+11
     -433.4749236863      454.6160508736     1  0.23577841E+11
     -433.4749114371      458.8760335010     1  0.23714069E+11
     -433.4748996687      459.8392911733     1  0.24436319E+11
     -433.4748620778      457.3751243094     1  0.26517948E+11
     -433.4748241949      451.6343635173     1  0.23764413E+11
     -433.4748090316      452.3160597455     1  0.23995172E+11
     -433.4748007354      455.3612915642     1  0.24011889E+11
     -433.4747622606      452.7192135316     1  0.24544508E+11
     -433.4747416355      457.3482948687     1  0.23749642E+11
     -433.4747229197      458.5877901149     1  0.26565671E+11
     -433.4746953399      455.1191953810     1  0.23692171E+11
     -433.4746338848      457.0044810416     1  0.24330414E+11
     -433.4746234585      453.4867125570     1  0.23787683E+11
     -433.4745824760      451.4774352101     1  0.23650667E+11
     -433.4745766933      453.4442617428     1  0.24551340E+11
     -433.4745669565      456.6864360796     1  0.24026631E+11
     -433.4745186953      459.1789340221     1  0.24119171E+11
     -433.4745173226      449.9174259982     1  0.24404445E+11
     -433.4745097692      456.4390987014     1  0.24685066E+11
     -433.4745042990      455.5745993434     1  0.23919312E+11
     -433.4744900034      451.2718697186     2  0.23473187E+11
     -433.4744827418      455.5178212093     1  0.23606298E+11
     -433.4744717891      455.4462713858     1  0.23827458E+11
     -433.4744585351      448.4983820786     1  0.24045654E+11
     -433.4744502549      459.6260337915     1  0.23825530E+11
     -433.4744431848      455.7701733203     1  0.23968967E+11
     -433.4744339295      454.8171648111     1  0.23173746E+11
     -433.4744301806      456.5676222110     1  0.24006402E+11
     -433.4744247972      456.9971183993     1  0.25134737E+11
     -433.4744054434      457.5320501083     1  0.24166367E+11
     -433.4743993659      451.4758951391     1  0.23537513E+11
     -433.4743661057      456.3235717896     1  0.24139210E+11
     -433.4742955257      454.9842585139     1  0.23904358E+11
     -433.4742841179      460.0023117479     1  0.23661646E+11
     -433.4742733211      455.1423878783     1  0.24398232E+11
     -433.4742469420      451.3329035875     1  0.23560930E+11
     -433.4742430914      457.1614595843     1  0.23938486E+11
     -433.4742271036      454.3379508240     1  0.24653342E+11
     -433.4741997707      455.6555207767     1  0.24042073E+11
     -433.4741986384      455.5399346062     1  0.23907919E+11
     -433.4741731663      456.4247659077     1  0.23508361E+11
     -433.4741596477      452.0831557349     1  0.23875136E+11
     -433.4741380602      458.4827789834     1  0.24152098E+11
     -433.4741130270      454.6792850762     1  0.23950927E+11
     -433.4741119266      453.5872556205     1  0.23786332E+11
     -433.4741070340      451.4981584641     1  0.23652677E+11
     -433.4741051230      453.9713296371     1  0.23715739E+11
     -433.4740872588      454.6370393155     1  0.23470194E+11
     -433.4740818192      453.7662404208     1  0.23572102E+11
     -433.4740756203      452.1876621178     1  0.23871204E+11
     -433.4740722878      459.9338229690     1  0.24051991E+11
     -433.4740450639      455.1026370224     1  0.24628885E+11
     -433.4740313506      451.8351862524     1  0.23469203E+11
     -433.4740047192      449.1976075343     2  0.23915351E+11
     -433.4739926560      459.3288864084     1  0.23636282E+11
     -433.4739142383      455.7751569570     1  0.23647810E+11
     -433.4739012154      450.9338336367     1  0.24086551E+11
     -433.4738996730      454.8563647085     1  0.24181384E+11
     -433.4738986696      454.5960561655     1  0.24250090E+11
     -433.4738612654      454.6287024984     1  0.23713485E+11
     -433.4738578940      455.0155376463     1  0.24449943E+11
     -433.4738292576      457.5912691499     1  0.24273852E+11
     -433.4738034443      446.4775387368     1  0.24331631E+11
     -433.4737936443      455.4674117130     1  0.23828253E+11
     -433.4737895749      459.7726949328     1  0.23639282E+11
     -433.4737866274      447.4037376994     1  0.23380669E+11
     -433.4737854769      454.6871857139     1  0.23344743E+11
     -433.4737562502      455.9966434919     1  0.24108545E+11
     -433.4737441538      457.4749560845     1  0.24838320E+11
     -433.4737385383      448.7030606148     1  0.24159789E+11
     -433.4737264202      456.1434569787     1  0.25210990E+11
     -433.4736885537      457.2856900774     1  0.25121012E+11
     -433.4736863484      453.9449450841     1  0.23184281E+11
     -433.4736609589      457.8726509403     1  0.25402068E+11
     -433.4736598852      451.0530233327     1  0.23407367E+11
     -433.4736422947      453.1591286215     1  0.23596289E+11
     -433.4736371467      455.7067221800     1  0.23913309E+11
     -433.4736354507      457.0848766186     1  0.24152656E+11
     -433.4736252066      453.3892663051     1  0.24275316E+11
     -433.4736238053      453.7238511953     1  0.23788741E+11
     -433.4736051319      458.0220034537     1  0.23196983E+11
     -433.4735752244      452.7056020772     1  0.23549115E+11
     -433.4735707605      449.7450107103     1  0.24749990E+11
     -433.4735571322      457.1647917260     1  0.25409517E+11
     -433.4735446722      454.4868204746     1  0.23159414E+11
     -433.4735219274      454.8737971533     1  0.23314183E+11
     -433.4735110932      459.8900691545     1  0.23963997E+11
     -433.4735018213      452.6342245790     1  0.23555722E+11
     -433.4734868776      455.2538333745     1  0.23415121E+11
     -433.4734686117      449.9634075243     1  0.23427001E+11
     -433.4734333036      453.0338949179     1  0.24376794E+11
     -433.4734063427      452.8112663535     1  0.24572645E+11
     -433.4733898661      453.6800285091     1  0.23761862E+11
     -433.4733874658      459.2243620589     1  0.23958918E+11
     -433.4733744617      456.4926414736     1  0.23657042E+11
     -433.4733521949      453.2020265563     1  0.24810560E+11
     -433.4733443170      458.9330837882     1  0.24261744E+11
     -433.4733344041      454.4853564686     1  0.24110994E+11
     -433.4732988351      450.5579839166     1  0.24572671E+11
     -433.4732620972      452.8618935622     1  0.23827293E+11
     -433.4732467138      454.6877120350     1  0.24158009E+11
     -433.4732304027      458.4128710074     1  0.24595433E+11
     -433.4731920002      448.5942891598     1  0.24139690E+11
     -433.4730819047      447.0224854043     1  0.23851502E+11
     -433.4730484526      454.5721430590     1  0.23175365E+11
     -433.4730018573      459.6283670862     1  0.24225668E+11
     -433.4729920961      460.4842820401     1  0.25193712E+11
     -433.4729887408      454.9236368699     1  0.24127174E+11
     -433.4729854933      460.7129462047     1  0.24772869E+11
     -433.4729677103      450.5046483382     1  0.23407425E+11
     -433.4729424900      455.9473357598     1  0.23536934E+11
     -433.4729227004      454.4727762774     1  0.23975882E+11
     -433.4729211865      454.5159270629     1  0.24094749E+11
     -433.4729006092      458.6778720289     1  0.24662262E+11
     -433.4728771027      455.2106446051     1  0.24019655E+11
     -433.4728650696      454.3088623718     1  0.24471444E+11
     -433.4728547058      447.1184841478     2  0.24588628E+11
     -433.4728268065      452.8672056059     1  0.23828931E+11
     -433.4728187076      451.3696399671     1  0.23664838E+11
     -433.4727868038      454.8080547112     1  0.24798722E+11
     -433.4727855458      455.2025451877     1  0.24394872E+11
     -433.4727413577      460.3250475482     1  0.24571099E+11
     -433.4727128825      455.6332897343     1  0.23509284E+11
     -433.4727062763      454.3088226659     1  0.23147456E+11
     -433.4726929673      455.1776851257     1  0.24013239E+11
     -433.4726699274      460.0664781812     1  0.23639734E+11
     -433.4726617955      455.8712464140     1  0.23975735E+11
     -433.4726229659      447.3591479646     1  0.23406389E+11
     -433.4725466068      448.2636048132     1  0.23742246E+11
     -433.4724868095      447.3904245091     1  0.23377529E+11
     -433.4724823704      455.0796162924     1  0.24630494E+11
     -433.4724560919      459.6982627775     1  0.24349274E+11
     -433.4724384260      460.0244495244     1  0.24196983E+11
     -433.4724191041      456.4368186535     1  0.23559809E+11
     -433.4723281125      454.4638040522     1  0.24138668E+11
     -433.4723266970      455.6535047553     1  0.24275587E+11
     -433.4722951561      454.8889061310     1  0.23580937E+11
     -433.4722927222      455.0719134252     1  0.24366396E+11
     -433.4722889728      456.0323206195     1  0.26094106E+11
     -433.4722879460      452.5302838117     1  0.23970314E+11
     -433.4722690980      453.6287215178     1  0.23997874E+11
     -433.4721729505      456.5380321027     1  0.24307712E+11
     -433.4721462458      454.8980296198     1  0.24166492E+11
     -433.4721378402      460.0673692392     1  0.23876672E+11
     -433.4721353310      451.3369018741     1  0.23592483E+11
     -433.4720876630      447.8561074605     1  0.24480553E+11
     -433.4720733892      454.4718264294     1  0.23304177E+11
     -433.4720007075      454.2733300840     1  0.23030912E+11
     -433.4719761115      454.4398272731     1  0.23681273E+11
     -433.4719318078      452.4482757153     1  0.26109537E+11
     -433.4719258530      456.1139149117     1  0.26292188E+11
     -433.4719223479      455.0992666827     1  0.23663449E+11
     -433.4719040618      450.1847661316     1  0.23711010E+11
     -433.4718887213      457.9299957275     1  0.24831786E+11
     -433.4718729259      454.7997190412     1  0.24692962E+11
     -433.4718624167      457.3465004565     1  0.23752944E+11
     -433.4718427064      455.2661403317     1  0.24328722E+11
     -433.4718304634      454.9332070212     1  0.24178460E+11
     -433.4718268289      456.0966644736     1  0.23994424E+11
     -433.4718156520      449.8467622341     1  0.23518904E+11
     -433.4717734395      454.1658153527     1  0.23775835E+11
     -433.4717610484      456.2092037157     1  0.24128571E+11
     -433.4717429515      459.7962095329     1  0.23341206E+11
     -433.4717367519      448.7804038135     1  0.24057786E+11
     -433.4717232416      448.9472290940     1  0.23487794E+11
     -433.4717210044      455.9037085308     1  0.23526631E+11
     -433.4717052355      450.3884962904     1  0.23682211E+11
     -433.4717031995      452.4546624904     1  0.24572283E+11
     -433.4716725528      455.2366140436     1  0.23727740E+11
     -433.4716389695      458.3360957622     2  0.24211531E+11
     -433.4716344950      454.0507720271     1  0.24210861E+11
     -433.4716158369      450.5452313056     1  0.23513388E+11
     -433.4715803919      460.2637007895     1  0.24419804E+11
     -433.4715778387      453.7853756500     1  0.23570966E+11
     -433.4715762603      455.1813272294     1  0.24235722E+11
     -433.4715633260      458.7505863185     1  0.23778587E+11
     -433.4715497301      455.5238004350     1  0.23472353E+11
     -433.4715451597      455.4792928168     1  0.23824138E+11
     -433.4715361277      454.4587848033     1  0.23683389E+11
     -433.4715348868      454.5134853497     1  0.23944334E+11
     -433.4715246967      449.5810722874     1  0.24262902E+11
     -433.4715187772      451.5567108571     1  0.23484670E+11
     -433.4714936206      451.5667683578     1  0.23665211E+11
     -433.4714404332      453.3159867070     1  0.24228673E+11
     -433.4714211460      451.4631586116     1  0.24163472E+11
     -433.4714073880      452.1055387403     1  0.23734857E+11
     -433.4713818374      449.8621233970     1  0.23568390E+11
     -433.4713643412      456.1033843330     1  0.25156623E+11
     -433.4713380638      447.8687329138     1  0.24620486E+11
     -433.4713255455      460.1669196541     1  0.24020067E+11
     -433.4712890391      452.3551595727     1  0.23696789E+11
     -433.4712446804      459.2086852579     1  0.24384245E+11
     -433.4712408614      447.2507126563     2  0.23928885E+11
     -433.4712214624      460.3196487121     1  0.24531831E+11
     -433.4711969762      454.5294362120     1  0.24012354E+11
     -433.4711891050      450.3857470952     1  0.23841322E+11
     -433.4711785258      454.1908803084     1  0.23031516E+11
     -433.4711539272      455.5336630067     1  0.23920279E+11
     -433.4711409906      455.5634357101     1  0.23473418E+11
     -433.4711397459      450.0222820067     1  0.23579908E+11
     -433.4711228677      458.9753057817     1  0.26349014E+11
     -433.4710926099      452.6427034367     1  0.23822913E+11
     -433.4710904841      459.8772284830     1  0.24416628E+11
     -433.4710581410      453.3211557658     1  0.24228125E+11
     -433.4710480698      455.4683277777     1  0.23978141E+11
     -433.4710448733      451.5138244375     1  0.23605956E+11
     -433.4710295344      455.5481732974     1  0.24082179E+11
     -433.4710005861      459.6138760021     1  0.23957868E+11
     -433.4709946167      451.0144359117     1  0.24319027E+11
     -433.4709925235      455.8209929151     1  0.24331185E+11
     -433.4709749979      455.9086847290     1  0.23600118E+11
     -433.4709733187      447.6271457254     1  0.23982908E+11
     -433.4709602658      452.0726906150     1  0.23623068E+11
     -433.4709406391      450.0966766300     1  0.23580108E+11
     -433.4708882530      456.7666525630     1  0.23788001E+11
     -433.4708657908      454.9058047312     1  0.23668953E+11
     -433.4708601782      451.2729456453     1  0.23593799E+11
     -433.4708232280      452.5661193419     1  0.23593856E+11
     -433.4708066465      459.7432056771     1  0.23585908E+11
     -433.4707959896      459.8440924485     1  0.23731910E+11
     -433.4707772279      451.2364921162     1  0.23658488E+11
     -433.4707586233      460.5559056264     1  0.23867635E+11
     -433.4707452650      448.8083850190     1  0.23621993E+11
     -433.4707244361      453.8296989463     1  0.23879372E+11
     -433.4707205520      445.6628088785     1  0.23612285E+11
     -433.4707000723      457.1839611662     1  0.23444844E+11
     -433.4706886551      452.6309271778     1  0.23874068E+11
     -433.4706503695      455.7282413187     1  0.23548148E+11
     -433.4706318682      454.0945755106     1  0.23746313E+11
     -433.4706297935      453.1408781657     1  0.24595666E+11
     -433.4706150868      454.7877499610     1  0.23338391E+11
     -433.4705512227      451.0969582585     1  0.25538122E+11
     -433.4705471411      453.6012951888     1  0.23954802E+11
     -433.4704960826      460.0610641543     1  0.23904918E+11
     -433.4704919199      449.8942433803     1  0.23547215E+11
     -433.4704705846      459.4684416600     1  0.23757360E+11
     -433.4704661796      448.2297789311     1  0.24467812E+11
     -433.4704528111      454.5097420519     1  0.26121130E+11
     -433.4703679846      447.7146117867     1  0.23894202E+11
     -433.4703494191      451.1121957021     1  0.24443180E+11
     -433.4703319316      453.7360937148     1  0.24005991E+11
     -433.4703142575      448.0262211605     2  0.24019685E+11
     -433.4703131989      454.2125346109     1  0.23316454E+11
     -433.4702894621      454.6999390070     1  0.23797866E+11
     -433.4702877184      459.9819964702     1  0.24828234E+11
     -433.4702625610      448.7912917845     1  0.23631759E+11
     -433.4702518156      454.8946755365     1  0.24635239E+11
     -433.4701819266      454.4812800580     1  0.23818247E+11
     -433.4701464729      456.7784695197     1  0.23806655E+11
     -433.4701239168      456.6909422341     1  0.25679049E+11
     -433.4701200993      456.2333283811     1  0.23505689E+11
     -433.4700228330      454.2653020434     1  0.23950548E+11
     -433.4700217076      458.8844935552     1  0.23812041E+11
     -433.4699916236      459.8700207466     1  0.23910548E+11
     -433.4699736286      454.6922305441     1  0.23574135E+11
     -433.4699382686      454.2857934798     1  0.23194903E+11
     -433.4699234367      451.1812418461     1  0.23474050E+11
     -433.4699188672      457.5665515834     1  0.24050863E+11
     -433.4699077200      446.8216107190     1  0.24466379E+11
     -433.4698532972      454.7235094956     1  0.24181579E+11
     -433.4698500328      453.4652476426     1  0.23326273E+11
     -433.4698484948      449.3879846098     1  0.23585864E+11
     -433.4698392553      453.9942609008     1  0.23578871E+11
     -433.4698252864      451.8908103523     1  0.25131181E+11
     -433.4697778034      454.3160180834     1  0.23882986E+11
     -433.4697747755      456.8389950286     1  0.23842243E+11
     -433.4697599288      454.4548316155     1  0.23645006E+11
     -433.4697540357      454.4506026878     1  0.24015998E+11
     -433.4697262088      445.9054152591     1  0.24763940E+11
     -433.4697157942      453.7716403555     1  0.24006940E+11
     -433.4696984427      455.2336888641     1  0.23690529E+11
     -433.4696889165      453.2295048741     1  0.23850469E+11
     -433.4696645886      460.7019242072     1  0.24491600E+11
     -433.4696634400      449.0317943719     1  0.23688364E+11
     -433.4696264400      452.6978846420     1  0.23730174E+11
     -433.4696238877      454.2666815475     1  0.24483140E+11
     -433.4696169208      454.3192775586     1  0.23756631E+11
     -433.4695631076      457.5838245564     1  0.24853430E+11
     -433.4695453396      455.2993612037     1  0.23464279E+11
     -433.4695326404      451.4470663643     1  0.24962189E+11
     -433.4695311384      454.8383860474     1  0.24184040E+11
     -433.4695047520      457.0535077385     1  0.25498587E+11
     -433.4694822797      447.4720440320     1  0.24671827E+11
     -433.4694609408      447.3356181126     1  0.23408729E+11
     -433.4694356422      452.7258630545     1  0.23393184E+11
     -433.4694306639      451.1022907546     1  0.24338824E+11
     -433.4694271498      449.0320367042     1  0.24689835E+11
     -433.4694252443      450.1901790483     1  0.23978810E+11
     -433.4693974642      449.8368281587     1  0.23453074E+11
     -433.4693870607      455.2826407482     1  0.24023096E+11
     -433.4693812717      455.6656125726     1  0.23402697E+11
     -433.4693550476      457.1869048676     1  0.23437744E+11
     -433.4693254425      454.8768311926     1  0.23594000E+11
     -433.4693173008      459.7223019325     1  0.23777183E+11
     -433.4691815025      457.5856455074     1  0.24808168E+11
     -433.4691796185      457.3532022004     1  0.24383807E+11
     -433.4691766695      456.0339602468     1  0.25211233E+11
     -433.4691579818      453.6841004395     1  0.24851542E+11
     -433.4691213278      455.5467693576     1  0.24088204E+11
     -433.4691158551      453.7092159625     1  0.24018389E+11
     -433.4691075977      456.0409682612     1  0.25487496E+11
     -433.4690979488      460.0155450561     1  0.24269660E+11
     -433.4690815546      450.1724775059     1  0.23683686E+11
     -433.4690728342      452.5620727590     1  0.23603585E+11
     -433.4690550076      446.6552796668     1  0.25842989E+11
     -433.4690423156      453.8701075237     1  0.24079004E+11
     -433.4690389574      455.6716801603     1  0.24040801E+11
     -433.4690176311      460.0416540673     1  0.24625460E+11
     -433.4689958514      452.6868511786     1  0.23699820E+11
     -433.4689341284      450.0631388554     1  0.23494597E+11
     -433.4689313436      455.4947131888     1  0.23881883E+11
     -433.4689236816      450.7264926122     1  0.23746256E+11
     -433.4688936944      459.8567023411     1  0.24457836E+11
     -433.4688225500      453.5644480999     1  0.24161050E+11
     -433.4687936202      451.5001865374     1  0.23571914E+11
     -433.4687911362      449.8909738611     1  0.24014774E+11
     -433.4687727744      455.6890202281     1  0.23759747E+11
     -433.4687703912      448.0117828089     1  0.24640453E+11
     -433.4687660099      460.0653469634     1  0.24128728E+11
     -433.4687553477      450.1294033157     1  0.23494133E+11
     -433.4687369359      454.5515234909     1  0.24084826E+11
     -433.4687233695      456.7122018276     1  0.24968284E+11
     -433.4687164687      456.0931215285     1  0.25493975E+11
     -433.4687119691      456.1771180692     1  0.23489262E+11
     -433.4686942709      448.6647062310     1  0.24219604E+11
     -433.4686638641      459.2524478900     1  0.23551684E+11
     -433.4686443953      453.5236242906     1  0.23320607E+11
     -433.4686284325      454.5095684853     1  0.24094659E+11
     -433.4685749824      459.8184018191     1  0.24498637E+11
     -433.4685445427      452.5650418823     1  0.23426025E+11
     -433.4685432057      455.9658015865     1  0.23506303E+11
     -433.4685183292      455.1442654573     1  0.24036654E+11
     -433.4685098475      447.6185651175     1  0.24019415E+11
     -433.4685037231      451.0161307830     1  0.23645758E+11
     -433.4684999369      460.6442960283     1  0.24436478E+11
     -433.4684681723      454.6394359211     1  0.23974786E+11
     -433.4684595841      454.1899255274     1  0.24164858E+11
     -433.4684295288      446.4883909833     1  0.23202505E+11
     -433.4683942191      458.3891898713     1  0.26403957E+11
     -433.4683854875      453.5746677991     1  0.24205425E+11
     -433.4683541734      446.6225074904     1  0.25664110E+11
     -433.4683194799      459.4713495513     1  0.24743436E+11
     -433.4682940109      454.3360729223     1  0.24717394E+11
     -433.4682794021      458.4328170700     1  0.26199295E+11
     -433.4682678411      450.8753615022     1  0.23389473E+11
     -433.4682347778      450.8754329859     1  0.23646193E+11
     -433.4682216006      452.7458826271     1  0.23905023E+11
     -433.4682203106      451.2753336607     1  0.24910009E+11
     -433.4681650453      446.4869787981     1  0.24031697E+11
     -433.4681394941      455.1462702101     1  0.24036193E+11
     -433.4680977057      452.8071616881     1  0.23701940E+11
     -433.4680893970      456.1921258988     1  0.23782762E+11
     -433.4680613511      455.0039022236     1  0.23390452E+11
     -433.4680546735      457.5729884985     1  0.23976910E+11
     -433.4680532796      446.8112074061     1  0.24369228E+11
     -433.4680356831      459.5896089558     1  0.24284584E+11
     -433.4680196704      454.6029833538     1  0.23919881E+11
     -433.4680075941      458.4255682038     1  0.26138040E+11
     -433.4679500532      456.0782091324     1  0.25493694E+11
     -433.4679176873      451.0392381736     1  0.23551730E+11
     -433.4679145753      449.9333643912     1  0.23608860E+11
     -433.4678988550      454.4925316654     1  0.23961149E+11
     -433.4678310170      454.7946271123     1  0.23425204E+11
     -433.4678230965      451.7849305771     1  0.24204588E+11
     -433.4678087280      453.6038111358     1  0.25197390E+11
     -433.4678061478      459.8592811414     1  0.23356343E+11
     -433.4678038258      448.0148941603     1  0.23854929E+11
     -433.4677417732      453.4031563434     1  0.25031344E+11
     -433.4677252591      453.8350916070     1  0.24032783E+11
     -433.4677088724      448.7709354204     1  0.23559139E+11
     -433.4676835496      455.5058161176     1  0.23855305E+11
     -433.4676815194      451.7511058674     1  0.23503910E+11
     -433.4676747784      458.9071007137     1  0.23829016E+11
     -433.4676630855      455.0131686475     1  0.24206313E+11
     -433.4676381441      453.2747775350     1  0.24008394E+11
     -433.4676265744      455.6638081192     1  0.23762126E+11
     -433.4676153928      450.6955538541     1  0.23869728E+11
     -433.4675823185      449.2548876871     1  0.23616694E+11
     -433.4675684432      450.4785905778     1  0.24464161E+11
     -433.4675505472      452.6448362989     1  0.24705922E+11
     -433.4675206718      452.1322961431     1  0.23878069E+11
     -433.4675037282      459.1153067765     1  0.24126106E+11
     -433.4674592659      450.4750940552     1  0.24463891E+11
     -433.4674489066      454.6074068638     1  0.24072000E+11
     -433.4674394460      459.8353188182     1  0.24490088E+11
     -433.4674172296      454.7741884718     1  0.23630938E+11
     -433.4674060987      450.4064533909     1  0.24661366E+11
     -433.4673715880      454.6410619040     1  0.23957296E+11
     -433.4673550002      448.6910493210     1  0.23417372E+11
     -433.4673091746      455.7662481924     1  0.24015781E+11
     -433.4673027545      460.2461723384     1  0.23891090E+11
     -433.4673002688      455.9665066488     1  0.23532267E+11
     -433.4672687188      454.4771483887     1  0.24110970E+11
     -433.4672522991      455.8069896800     1  0.23406889E+11
     -433.4672104358      447.1157121943     1  0.23439734E+11
     -433.4672064429      456.8978207095     1  0.25325800E+11
     -433.4671980850      455.9893484437     1  0.23570483E+11
     -433.4671769471      452.2927805608     1  0.23236657E+11
     -433.4671606943      448.5158319596     1  0.24164613E+11
     -433.4671349347      454.1520538133     1  0.24161998E+11
     -433.4671314430      455.5575372618     1  0.23858956E+11
     -433.4670889557      451.0256149179     1  0.23645506E+11
     -433.4670723081      455.3683800216     1  0.24390721E+11
     -433.4670557234      455.4985350158     1  0.23716006E+11
     -433.4670115194      450.2434509363     1  0.23574581E+11
     -433.4670026211      456.4905678701     1  0.24917336E+11
     -433.4669445544      460.0196186583     1  0.23902483E+11
     -433.4669383559      456.3277019118     1  0.24929376E+11
     -433.4669136764      460.3171441308     1  0.24510876E+11
     -433.4669094470      457.3717843324     1  0.24389383E+11
     -433.4668946375      455.9194531638     1  0.23580193E+11
     -433.4668498081      456.2096184423     1  0.23376610E+11
     -433.4668039122      447.1933572855     1  0.23426766E+11
     -433.4667488645      458.7322999842     1  0.24488021E+11
     -433.4667091098      456.1633310885     1  0.23545513E+11
     -433.4667035830      451.0312059024     1  0.23741498E+11
     -433.4666981971      458.3551802878     1  0.24745513E+11
     -433.4666962015      448.7484406591     1  0.23566501E+11
     -433.4666926473      453.8725809541     1  0.23825109E+11
     -433.4666505392      458.7188628321     1  0.23763060E+11
     -433.4666376929      447.2179452450     1  0.23396559E+11
     -433.4666334334      457.7465643796     2  0.23056131E+11
     -433.4665884535      449.6342175703     1  0.23683371E+11
     -433.4665683424      459.9072148565     1  0.23387560E+11
     -433.4665361046      459.6905430887     1  0.23871656E+11
     -433.4665122103      454.3096303069     1  0.24170375E+11
     -433.4664999322      454.7654777375     1  0.23594422E+11
     -433.4664972571      454.0949877258     1  0.24024317E+11
     -433.4664816847      456.9777661661     1  0.24871276E+11
     -433.4664445386      453.8712005047     1  0.24079173E+11
     -433.4664179653      454.1812505700     1  0.23069462E+11
     -433.4663857438      456.0809619685     1  0.23399383E+11
     -433.4663768642      455.2242194436     1  0.23365978E+11
     -433.4663710630      456.1634005299     1  0.23470505E+11
     -433.4663397885      455.0938701970     1  0.23825458E+11
     -433.4663260667      449.3593160059     1  0.24657944E+11
     -433.4662882143      453.9538395562     1  0.23675003E+11
     -433.4662786302      457.0611490120     1  0.25230491E+11
     -433.4662133964      455.8536049579     1  0.23590038E+11
     -433.4662051620      452.7083690099     1  0.23302323E+11
     -433.4661948446      454.7919336821     1  0.24546917E+11
     -433.4661761281      458.8868054576     1  0.23614500E+11
     -433.4661672701      455.3037222728     1  0.24007606E+11
     -433.4661580009      452.0968246947     1  0.23534690E+11
     -433.4661446002      455.6065586637     1  0.23541491E+11
     -433.4661383898      449.2378929433     1  0.23693386E+11
     -433.4660691450      451.4926160045     1  0.23454679E+11
     -433.4660324379      449.6520299277     1  0.23534837E+11
     -433.4659769492      451.0638019648     1  0.23698823E+11
     -433.4659542520      443.7014166724     1  0.23391620E+11
     -433.4659478252      449.2199731362     1  0.23606991E+11
     -433.4659240462      448.0389300795     1  0.23997332E+11
     -433.4659093398      455.3053082517     1  0.23331414E+11
     -433.4659013357      458.9264297850     1  0.24092942E+11
     -433.4658926083      457.2592091633     1  0.26504666E+11
     -433.4658763119      456.0161402772     1  0.24039293E+11
     -433.4658636553      459.2619523342     1  0.24456385E+11
     -433.4658597160      447.4869064869     1  0.23436165E+11
     -433.4658345803      444.2479915602     1  0.23375306E+11
     -433.4658251711      448.9115532852     1  0.24126978E+11
     -433.4657976308      459.6136768548     1  0.23651496E+11
     -433.4657733732      459.8655005796     1  0.23375738E+11
     -433.4657517386      453.9569694989     1  0.23675771E+11
     -433.4657505592      453.8294385231     1  0.24016154E+11
     -433.4657468098      456.6873126661     1  0.23724231E+11
     -433.4657013170      459.2147160074     1  0.24117759E+11
     -433.4656781367      453.6031124292     1  0.23724873E+11
     -433.4656770333      451.0454428150     1  0.23698177E+11
     -433.4656647909      453.1666640043     1  0.24484836E+11
     -433.4656637416      457.4064756044     1  0.24416548E+11
     -433.4656592855      447.1984099565     1  0.23424948E+11
     -433.4656239803      454.5322168423     1  0.23960489E+11
     -433.4656161158      455.9703344583     1  0.23768577E+11
     -433.4656145921      456.9413579531     1  0.24626790E+11
     -433.4656065418      453.8617106015     1  0.23787545E+11
     -433.4655880815      459.0059439926     1  0.23927124E+11
     -433.4655867303      448.9746348593     1  0.23424830E+11
     -433.4655721695      459.6291066580     1  0.23659217E+11
     -433.4655329890      453.1927213911     1  0.24412655E+11
     -433.4655168878      455.8427381227     1  0.23191668E+11
     -433.4655155085      452.8577845631     1  0.23172495E+11
     -433.4654957942      455.7891394976     1  0.23412638E+11
     -433.4654666774      449.7417630621     1  0.23800075E+11
     -433.4653993289      449.5970539427     1  0.23599095E+11
     -433.4653970672      456.6895315428     1  0.25460484E+11
     -433.4653942613      454.8815088427     1  0.23669366E+11
     -433.4653917651      457.1080292506     1  0.24661454E+11
     -433.4653479456      455.7263867837     1  0.23555049E+11
     -433.4653362806      455.4240251565     1  0.24029858E+11
[truncated: 457,507 more chars]
