# Supplementary material for: Structure, thermodynamics, and rearrangement mechanisms in gold clusters—insights from the energy landscapes framework
Source: Nanoscale. 2017 Dec 15;10(4):2004–16. doi: 10.1039/c7nr07123j (PMC5901115; doi:10.1039/c7nr07123j)
Supplement: Supplementary file 1 [file NR-010-C7NR07123J-s001.zip › minima/120_Au/min.data.dec]

     -434.0883543549      462.7101102274     2  0.23273165E+11
     -434.0854702804      462.5459401450     1  0.23234689E+11
     -434.0780237779      462.3191037060     1  0.23145123E+11
     -434.0768959809      462.5050506733     1  0.23305355E+11
     -434.0767640150      462.5164304841     1  0.23264152E+11
     -434.0468246019      462.2229658404     1  0.23192911E+11
     -434.0430327201      461.3348090799     2  0.23829055E+11
     -434.0388752767      461.3030571452     1  0.23656299E+11
     -434.0384985543      461.4577979662     2  0.23622995E+11
     -434.0376383935      461.4137706683     2  0.23717964E+11
     -434.0372827511      461.3273511235     1  0.23698803E+11
     -434.0336060209      462.0889468985     2  0.24121787E+11
     -434.0332203767      462.0938884797     2  0.24137370E+11
     -434.0315683754      462.0868517625     2  0.24239459E+11
     -434.0310951936      462.0958144847     2  0.24248447E+11
     -434.0289164106      461.5605602585     1  0.23456106E+11
     -434.0280821939      461.5384129779     1  0.23492413E+11
     -434.0278507085      462.0058874253     2  0.24201021E+11
     -434.0266595336      462.1188277121     1  0.23987425E+11
     -434.0263749635      461.9971828715     2  0.24319192E+11
     -434.0257064594      461.4499750040     2  0.23543409E+11
     -434.0255700132      462.1569960848     1  0.23924717E+11
     -434.0231844699      461.4516479495     2  0.23619441E+11
     -434.0147102385      461.5504494619     2  0.23700975E+11
     -434.0141774311      461.3487569974     2  0.23572377E+11
     -434.0136295847      462.2270153135     1  0.23573281E+11
     -434.0135168725      461.4529070267     1  0.23547738E+11
     -434.0119706823      461.3486834566     2  0.23654493E+11
     -434.0114724416      461.5581814783     1  0.23355357E+11
     -434.0113077142      462.0899650281     1  0.23721976E+11
     -434.0111670227      462.0857821920     1  0.23737527E+11
     -434.0088079468      461.5823202700     1  0.23402072E+11
     -434.0069126726      462.0066431340     2  0.23543844E+11
     -434.0056250268      461.9507451439     2  0.23649791E+11
     -434.0043532113      462.1808596776     1  0.23849603E+11
     -434.0041902463      461.4616265138     1  0.23504034E+11
     -434.0034126026      462.1746907349     1  0.23905769E+11
     -434.0005983097      462.0930267581     1  0.23545648E+11
     -433.9997234938      461.9751935994     1  0.23442591E+11
     -433.9991176726      461.9768836378     1  0.23443727E+11
     -433.9978988222      461.8984668723     2  0.23685813E+11
     -433.9975863908      462.0936712839     1  0.23551929E+11
     -433.9966183278      461.4312235930     2  0.23458763E+11
     -433.9950460236      461.5461912035     1  0.23308913E+11
     -433.9947745607      461.5567001921     1  0.23309386E+11
     -433.9930447333      461.5409524306     1  0.23327980E+11
     -433.9923426225      461.5711606860     1  0.23326289E+11
     -433.9900616344      462.1042091196     1  0.23583895E+11
     -433.9899439328      462.1050137266     1  0.23584659E+11
     -433.9882306904      461.5045077974     1  0.23266334E+11
     -433.9868066078      461.5462885231     1  0.23277035E+11
     -433.9837710246      461.5397381653     1  0.23385092E+11
     -433.9836758592      461.4325726693     1  0.23577357E+11
     -433.9813793861      461.2864697859     2  0.23410990E+11
     -433.9785986061      461.5192156525     1  0.23400541E+11
     -433.9765592373      461.5040935173     2  0.23349376E+11
     -433.9762721347      461.4742275763     1  0.23401106E+11
     -433.9756931046      461.5272411707     1  0.23467232E+11
     -433.9734552790      461.3336999971     2  0.23611773E+11
     -433.9718144318      462.1134901609     1  0.23922371E+11
     -433.9702845722      462.1037577031     1  0.24016325E+11
     -433.9685729945      462.1804588533     2  0.23446445E+11
     -433.9671395878      462.1392450431     2  0.23407111E+11
     -433.9654980072      461.4218499627     2  0.23367607E+11
     -433.9558917656      461.1823532809     2  0.23056864E+11
     -433.9545604999      461.3237763452     2  0.23082906E+11
     -433.9545091071      461.0998878084     1  0.23980608E+11
     -433.9531718993      461.3650899411     1  0.22991453E+11
     -433.9507395084      461.0552923788     1  0.24086325E+11
     -433.9487696378      461.2160271225     1  0.23706953E+11
     -433.9472110848      461.0213076817     1  0.23907784E+11
     -433.9443242524      461.0139240518     1  0.23994015E+11
     -433.9437836342      461.3339607532     1  0.23800804E+11
     -433.9437630360      462.2181504839     2  0.23905740E+11
     -433.9429514223      461.8728853761     1  0.24321724E+11
     -433.9405425392      461.8515876807     1  0.24255317E+11
     -433.9398820593      461.9822958964     1  0.23997221E+11
     -433.9381856820      461.1834941435     1  0.23637025E+11
     -433.9379878392      460.8447412813     1  0.23889218E+11
     -433.9375707624      460.6523763784     2  0.24960862E+11
     -433.9354588088      461.7591276521     1  0.23415608E+11
     -433.9353632697      461.9335863499     1  0.23411706E+11
     -433.9352871671      460.7057729836     2  0.24883482E+11
     -433.9348513459      460.9409245856     1  0.23897283E+11
     -433.9345066596      460.8478525168     1  0.23992818E+11
     -433.9343379073      461.6958388842     1  0.23887116E+11
     -433.9340971577      461.3133584469     2  0.23560801E+11
     -433.9331873817      461.3042927859     2  0.23914324E+11
     -433.9324180434      461.1165036818     2  0.24053438E+11
     -433.9308286385      460.7054957089     1  0.23806405E+11
     -433.9305971471      460.9336278578     1  0.24023232E+11
     -433.9302929141      461.9066696209     1  0.23640176E+11
     -433.9301485380      461.4397916334     1  0.23659381E+11
     -433.9301037658      461.9935211937     1  0.23864442E+11
     -433.9300760938      462.0248648458     1  0.23947729E+11
     -433.9300502074      461.6557194414     1  0.23322460E+11
     -433.9297861821      460.6677988958     1  0.23877732E+11
     -433.9291438993      461.9323538063     1  0.23652025E+11
     -433.9287127099      461.4325481796     1  0.23829713E+11
     -433.9277384662      461.4894207768     1  0.24018499E+11
     -433.9275814954      461.4436438000     1  0.24090281E+11
     -433.9265697649      461.3740848550     1  0.23363185E+11
     -433.9264093367      461.5231430545     1  0.24034552E+11
     -433.9263319962      461.5084510963     1  0.24004461E+11
     -433.9261764088      461.3863414142     1  0.23393463E+11
     -433.9261119154      461.0003396966     1  0.23582141E+11
     -433.9251661639      461.4258653076     1  0.23720210E+11
     -433.9250991400      461.6159801335     2  0.23309812E+11
     -433.9250978815      461.3896485361     1  0.23766669E+11
     -433.9244319023      461.4919377882     1  0.24066200E+11
     -433.9236707206      461.5921580260     1  0.23936549E+11
     -433.9235894463      461.5422988470     1  0.24006552E+11
     -433.9223876955      461.0672482770     1  0.23682512E+11
     -433.9220148592      461.9897460848     1  0.24191315E+11
     -433.9217288091      461.5465451229     1  0.23879718E+11
     -433.9216646405      461.5619128863     1  0.23981364E+11
     -433.9213495852      462.6824935867     1  0.24571471E+11
     -433.9205676723      462.1592095852     1  0.23993801E+11
     -433.9193059574      460.7448058947     1  0.23602314E+11
     -433.9186544297      462.0009153409     1  0.24304882E+11
     -433.9173115938      460.2738743918     2  0.24762205E+11
     -433.9172053850      461.6210087579     1  0.23835342E+11
     -433.9170620838      460.7411812418     1  0.23655153E+11
     -433.9167566522      461.2206100145     1  0.23737603E+11
     -433.9157750447      460.2517852386     2  0.24775257E+11
     -433.9148885878      461.3781887173     1  0.24065373E+11
     -433.9146738176      461.8547830810     2  0.23369726E+11
     -433.9136447421      461.4001607071     1  0.24052765E+11
     -433.9133761970      461.1166760376     1  0.23565040E+11
     -433.9129023734      460.9393144011     1  0.23388186E+11
     -433.9126102197      461.3747696454     2  0.23907247E+11
     -433.9126030985      461.6226385521     1  0.23910810E+11
     -433.9125891892      461.4568629590     1  0.23701235E+11
     -433.9121514233      460.7177658752     1  0.23522362E+11
     -433.9118906950      461.6454397763     1  0.23767736E+11
     -433.9118156863      461.6446980962     1  0.23768743E+11
     -433.9116495733      461.6387915910     1  0.23769038E+11
     -433.9115513278      461.4220976067     2  0.23451471E+11
     -433.9113532116      461.4712469366     1  0.23702031E+11
     -433.9108520474      461.6436813788     1  0.23769987E+11
     -433.9107824654      461.0990815815     1  0.23606514E+11
     -433.9106003944      461.5507636085     1  0.24028647E+11
     -433.9092156589      461.5272600944     1  0.24077905E+11
     -433.9087762290      461.7019388535     1  0.23940034E+11
     -433.9087073423      461.4035102638     2  0.23432250E+11
     -433.9072064947      461.3852083511     1  0.23763984E+11
     -433.9071208100      461.6261992621     1  0.23873567E+11
     -433.9064434605      461.4069640689     1  0.23773215E+11
     -433.9063049078      461.4010823252     1  0.23773782E+11
     -433.9058300188      461.9795344800     2  0.24615041E+11
     -433.9056748739      461.3939460769     1  0.23759637E+11
     -433.9055767851      460.6754546636     1  0.23858921E+11
     -433.9047752531      460.6774438333     1  0.23912062E+11
     -433.9044889491      460.5658039108     2  0.23074194E+11
     -433.9036906213      461.4835694985     1  0.23885019E+11
     -433.9035856303      461.4194008751     1  0.23669404E+11
     -433.9031178404      460.9194193819     1  0.23384210E+11
     -433.9027514875      461.0436940984     1  0.23521803E+11
     -433.9023905786      461.1350692538     1  0.23494201E+11
     -433.9023772976      461.1468091909     1  0.23492485E+11
     -433.9022303469      462.3204423177     1  0.24580226E+11
     -433.9020599343      461.4294272214     1  0.23665298E+11
     -433.9015736722      461.4817610957     1  0.23687857E+11
     -433.9014101213      461.4796660134     1  0.23688697E+11
     -433.9012398510      461.6143480228     2  0.23998756E+11
     -433.9005254265      461.5901561586     1  0.23842334E+11
     -433.9001970881      461.3492597495     1  0.23530650E+11
     -433.9001946736      461.1154340635     1  0.23545931E+11
     -433.9000423317      460.4956410750     1  0.23693353E+11
     -433.8999156249      459.4917934183     4  0.24256574E+11
     -433.8999020976      461.1298339670     1  0.23531551E+11
     -433.8998370381      461.1422267374     1  0.23529948E+11
     -433.8994302265      460.8787653010     1  0.23420667E+11
     -433.8994247375      461.5512947879     1  0.23953648E+11
     -433.8993150832      461.6036675267     1  0.23796830E+11
     -433.8990990114      460.8835793476     1  0.23395090E+11
     -433.8987035812      461.5642193999     1  0.23972001E+11
     -433.8984073173      461.5966871194     1  0.23896015E+11
     -433.8980241195      461.3868013374     1  0.23542889E+11
     -433.8976955207      461.5937418209     1  0.23908422E+11
     -433.8974168181      461.4934091290     1  0.23699351E+11
     -433.8971410711      461.4804960200     1  0.23695905E+11
     -433.8970719488      460.6329579901     2  0.23222478E+11
     -433.8968664726      461.3839022880     1  0.24099218E+11
     -433.8967624145      460.8741586610     1  0.23537414E+11
     -433.8967550966      460.8851029948     1  0.23470984E+11
     -433.8965975139      461.0214414488     1  0.23709453E+11
     -433.8964703741      460.8617856749     1  0.23645367E+11
     -433.8957573617      461.0642793285     1  0.23734391E+11
     -433.8954804608      461.1067098794     1  0.23442688E+11
     -433.8953307149      461.0790065090     1  0.23692453E+11
     -433.8952908091      461.0645253619     1  0.23735205E+11
     -433.8952729661      461.0805594369     1  0.23693951E+11
     -433.8950999251      461.3704301428     1  0.24121614E+11
     -433.8949299647      461.0947751188     1  0.23683668E+11
     -433.8947912653      461.0197341913     1  0.23713831E+11
     -433.8945983684      460.8764976107     1  0.23612515E+11
     -433.8945100081      461.3932208134     1  0.24111390E+11
     -433.8944878086      461.4126024068     1  0.23861295E+11
     -433.8944488835      461.5849499937     1  0.23677540E+11
     -433.8941006853      462.0999329361     1  0.24260188E+11
     -433.8939447220      460.9564986790     1  0.23425868E+11
     -433.8937593079      460.8729501561     1  0.23267741E+11
     -433.8936734165      461.5920536920     1  0.23726694E+11
     -433.8935965704      462.1336004374     1  0.24273863E+11
     -433.8934871532      461.0763156269     1  0.23679308E+11
     -433.8932300042      460.9143215991     1  0.23452467E+11
     -433.8931482834      461.5966029164     1  0.23726932E+11
     -433.8929693494      461.4453100345     1  0.23818302E+11
     -433.8926499194      462.1273329843     1  0.24276882E+11
     -433.8925468919      461.3933283918     1  0.24097693E+11
     -433.8924413571      461.1140763365     1  0.23450324E+11
     -433.8924136373      460.9690959845     1  0.23424766E+11
     -433.8923480941      462.1102479795     1  0.24255606E+11
     -433.8922628742      461.3973129295     1  0.23596013E+11
     -433.8919642643      461.0975274723     1  0.23553026E+11
     -433.8917321895      461.3977493639     1  0.23597400E+11
     -433.8916702263      460.9282761291     1  0.23451453E+11
     -433.8906819260      460.9291598005     1  0.23690283E+11
     -433.8906563827      460.8563788636     1  0.23606561E+11
     -433.8903711576      461.0823671474     1  0.23549222E+11
     -433.8903132111      461.0778791425     1  0.23597903E+11
     -433.8903085499      461.5852491436     1  0.24090909E+11
     -433.8899363600      461.0818446231     1  0.23599727E+11
     -433.8894472933      460.8666529033     1  0.23604976E+11
     -433.8893686920      460.9686842823     1  0.23668570E+11
     -433.8890155640      460.9585574441     1  0.23708816E+11
     -433.8888812479      461.5820081682     1  0.24188813E+11
     -433.8883509492      461.1380738479     1  0.23568176E+11
     -433.8880971486      460.8905099014     1  0.24547690E+11
     -433.8876540710      461.4772271719     1  0.23916642E+11
     -433.8876141177      461.4895807554     1  0.23924364E+11
     -433.8875531066      461.4942310575     1  0.23925112E+11
     -433.8874274925      460.6919505334     1  0.23576518E+11
     -433.8873934220      460.9956194055     1  0.24478070E+11
     -433.8872962975      461.4833828564     1  0.23918065E+11
     -433.8871266926      461.4592812437     1  0.23964681E+11
     -433.8868704861      461.4700991978     1  0.23964937E+11
     -433.8867464607      461.3684675733     1  0.23705079E+11
     -433.8866055208      460.9158155182     1  0.23381634E+11
     -433.8865645187      461.1424779190     1  0.23572348E+11
     -433.8860259913      460.9994356084     1  0.24513547E+11
     -433.8859432017      461.1681115181     1  0.23628959E+11
     -433.8859206631      460.9562643263     1  0.23391744E+11
     -433.8858569869      461.3822995403     1  0.23707697E+11
     -433.8856971493      461.1675152621     1  0.23629593E+11
     -433.8855779537      461.0240136901     1  0.23659783E+11
     -433.8852240340      461.6325686635     1  0.24113615E+11
     -433.8852018944      460.9793963266     1  0.24582346E+11
     -433.8851276655      461.4847506547     1  0.23966301E+11
     -433.8850213104      461.4975847713     1  0.23965823E+11
     -433.8845537711      461.6724728093     1  0.24184657E+11
     -433.8842495957      461.7004167696     1  0.24128792E+11
     -433.8841836629      460.7864116805     1  0.23496423E+11
     -433.8841206551      460.7623685266     1  0.23580424E+11
     -433.8840892962      461.6865413816     1  0.24186561E+11
     -433.8837840208      461.6728690459     1  0.24181640E+11
     -433.8834854786      461.6382817761     1  0.24118137E+11
     -433.8834425906      461.1179858756     1  0.23540064E+11
     -433.8833791810      460.8490656190     1  0.23699417E+11
     -433.8833228189      461.6596887071     1  0.24185254E+11
     -433.8827523465      460.8660125940     1  0.23697948E+11
     -433.8826981302      461.6834969313     1  0.24124773E+11
     -433.8823525394      461.4129999181     1  0.23784195E+11
     -433.8822802166      461.1026237509     1  0.23531237E+11
     -433.8820259950      461.3812905477     1  0.23785877E+11
     -433.8818388048      461.0885308479     1  0.23511937E+11
     -433.8805651110      461.3736280859     1  0.23789673E+11
     -433.8803946979      461.4043807553     1  0.23806677E+11
     -433.8803482602      461.2587436755     1  0.23559311E+11
     -433.8803314483      461.4080709747     1  0.23808492E+11
     -433.8802148928      460.9868197920     1  0.23223055E+11
     -433.8801135464      461.8102762503     1  0.23766981E+11
     -433.8798335588      461.2533795402     1  0.23583587E+11
     -433.8796201998      461.5109026408     1  0.23860524E+11
     -433.8791986031      461.4883797677     1  0.23843105E+11
     -433.8787120028      461.6147151511     1  0.23558129E+11
     -433.8785261129      461.3818750067     1  0.23832645E+11
     -433.8785224438      461.2107305931     1  0.23569166E+11
     -433.8782242564      461.4682894598     1  0.23439660E+11
     -433.8779594003      460.8266944093     1  0.23754715E+11
     -433.8776803942      461.5480274666     1  0.23865911E+11
     -433.8776286859      460.8204916885     1  0.23804634E+11
     -433.8776219477      461.0384125384     1  0.24478426E+11
     -433.8775928532      461.7195943077     1  0.24078578E+11
     -433.8775744350      461.7305519693     1  0.24081064E+11
     -433.8774558036      461.0135848985     1  0.24531820E+11
     -433.8770318133      461.5510700355     1  0.23816116E+11
     -433.8766904861      461.3552144141     1  0.23923750E+11
     -433.8763851048      461.3526534359     1  0.23948804E+11
     -433.8762590308      461.6640995083     1  0.23796778E+11
     -433.8760653394      461.0261539061     1  0.23938635E+11
     -433.8757192822      461.4480914248     1  0.23845045E+11
     -433.8757114935      461.5817472087     1  0.23394478E+11
     -433.8750171179      461.0149021144     1  0.23909849E+11
     -433.8748829276      460.9620903800     1  0.23303782E+11
     -433.8747599146      461.5677528905     1  0.23402973E+11
     -433.8744850682      461.8417569709     1  0.23930858E+11
     -433.8742316370      460.6363599883     1  0.24192831E+11
     -433.8741542817      460.9585649184     1  0.23306543E+11
     -433.8739902141      460.5362120720     2  0.22861032E+11
     -433.8738439885      461.3189605895     1  0.23703085E+11
     -433.8734548260      461.7543355256     1  0.24056563E+11
     -433.8732854246      461.5294606950     1  0.23617924E+11
     -433.8730475054      461.2977369984     1  0.23705716E+11
     -433.8726849389      461.1837410179     1  0.23818700E+11
     -433.8726457072      460.8534661393     1  0.23217986E+11
     -433.8725234187      461.4407082241     1  0.23309530E+11
     -433.8725162328      461.5940478033     1  0.23426095E+11
     -433.8723536384      461.4370274654     1  0.23320501E+11
     -433.8720236097      462.1605958481     1  0.24450580E+11
     -433.8717644401      460.9247873446     1  0.24355673E+11
     -433.8710747743      461.8169047307     1  0.23955317E+11
     -433.8710085307      460.2717130477     2  0.24910296E+11
     -433.8709573182      461.3383561584     1  0.23750374E+11
     -433.8707283057      460.6185147281     1  0.24292274E+11
     -433.8707090064      461.3428127560     1  0.23752433E+11
     -433.8706605700      460.9825490076     1  0.24348959E+11
     -433.8706388568      460.8971193095     2  0.23870744E+11
     -433.8706278690      460.8160696332     1  0.24282341E+11
     -433.8706146502      460.8534392691     1  0.23610589E+11
     -433.8700833652      461.1275564576     1  0.23877430E+11
     -433.8699764316      460.8714253719     1  0.23609129E+11
     -433.8698510826      460.9272023709     1  0.23175861E+11
     -433.8698122142      460.5462561704     1  0.24290637E+11
     -433.8696619028      461.0992315462     1  0.23916674E+11
     -433.8696563679      460.9274437388     1  0.23175889E+11
     -433.8686450462      461.7006017235     1  0.23616322E+11
     -433.8685072112      461.4405471510     1  0.23759541E+11
     -433.8684962574      461.5662440346     1  0.23611648E+11
     -433.8684105863      461.6438540969     1  0.25177636E+11
     -433.8683277261      460.7044063967     1  0.23796084E+11
     -433.8682481998      461.5612493015     1  0.23610952E+11
     -433.8681717621      460.6959991489     1  0.23849034E+11
     -433.8680561959      460.8618265542     2  0.23919488E+11
     -433.8679404389      461.5615958474     1  0.23612517E+11
     -433.8679126417      460.9565582795     1  0.23260856E+11
     -433.8678744904      461.2457400876     1  0.23587778E+11
     -433.8677633082      461.5222529897     1  0.23779700E+11
     -433.8676383762      455.8481302254     1  0.24046422E+11
     -433.8674031496      461.5562296138     1  0.23615252E+11
     -433.8673915709      461.3275636768     1  0.23873555E+11
     -433.8670685963      460.5010824630     1  0.24469225E+11
     -433.8666147672      461.3174813232     1  0.23646396E+11
     -433.8666135077      461.6503734737     1  0.25228512E+11
     -433.8666062564      460.8781129319     1  0.23583063E+11
     -433.8664281008      460.8822131246     1  0.23583001E+11
     -433.8659909133      461.2015094490     1  0.23659419E+11
     -433.8655576125      460.8685560882     1  0.23617172E+11
     -433.8654164527      461.5588515055     1  0.23787282E+11
     -433.8653163450      461.2472090142     1  0.23617959E+11
     -433.8650926499      461.4371655151     1  0.23562059E+11
     -433.8648776484      460.8861999917     1  0.23615732E+11
     -433.8646411065      460.8739309371     1  0.23641252E+11
     -433.8640313397      461.4867758222     1  0.23744894E+11
     -433.8640249701      461.4294322480     1  0.24173104E+11
     -433.8640064719      457.1088493817     1  0.24271019E+11
     -433.8637759988      460.8709238104     1  0.23640666E+11
     -433.8636837379      461.9886307216     1  0.24319407E+11
     -433.8631931864      460.8343171915     1  0.23489040E+11
     -433.8628472181      461.9679598013     1  0.24322467E+11
     -433.8627447739      460.8265846036     1  0.23497940E+11
     -433.8626727972      460.9227842543     1  0.23134797E+11
     -433.8624286015      462.0097110868     1  0.24380291E+11
     -433.8621405549      460.8361550613     1  0.23488965E+11
     -433.8620207478      461.4411903188     1  0.23666664E+11
     -433.8619143534      461.4705348004     1  0.24002940E+11
     -433.8618707821      461.7817482253     1  0.24330528E+11
     -433.8616921190      460.8290598099     1  0.23497840E+11
     -433.8616673734      461.3949299433     1  0.23670711E+11
     -433.8616088679      461.4664982100     1  0.24009751E+11
     -433.8615633363      462.0050595432     1  0.24382216E+11
     -433.8614947472      460.9066231926     1  0.23395524E+11
     -433.8613990204      460.8151160274     1  0.24403683E+11
     -433.8612492420      460.9109810244     1  0.23396890E+11
     -433.8611999386      461.3436649306     1  0.24003407E+11
     -433.8611500876      461.4796385819     1  0.23557270E+11
     -433.8611195002      461.2886288434     1  0.23787586E+11
     -433.8610967550      461.4777315971     1  0.23555309E+11
     -433.8609951996      461.3370688761     1  0.24010121E+11
     -433.8607784096      461.5339148455     1  0.23740727E+11
     -433.8606213672      461.9147781220     1  0.23749612E+11
     -433.8606046823      461.2717830858     1  0.23712355E+11
     -433.8605232515      461.4942016050     1  0.23555817E+11
     -433.8603498770      461.4930262379     1  0.23555341E+11
     -433.8603364842      460.7577668442     1  0.23462583E+11
     -433.8598022990      461.4566400954     1  0.23893313E+11
     -433.8597721374      461.9084474649     1  0.23740361E+11
     -433.8593617581      461.4234949054     1  0.23917037E+11
     -433.8592630000      460.7486456110     1  0.23642492E+11
     -433.8589426852      460.7534696331     1  0.23497061E+11
     -433.8586243153      460.7667349070     1  0.23641036E+11
     -433.8584539274      461.0163831017     1  0.24355698E+11
     -433.8584479661      461.0187459210     1  0.24350811E+11
     -433.8579768470      460.7680153909     1  0.23616564E+11
     -433.8579391179      460.8830679733     1  0.23168455E+11
     -433.8576678996      459.3010992192     2  0.24042212E+11
     -433.8567232710      461.3684409578     1  0.23989463E+11
     -433.8566494422      461.2329552839     1  0.24040396E+11
     -433.8566011695      461.2526891115     1  0.23793946E+11
     -433.8562275597      461.2069606745     1  0.23803135E+11
     -433.8562217288      461.3737675314     1  0.23990516E+11
     -433.8561132204      460.8825842582     1  0.23664153E+11
     -433.8560964694      461.2967182529     1  0.23463572E+11
     -433.8560360431      461.3578481054     1  0.24029977E+11
     -433.8559141330      461.2972346386     1  0.23463134E+11
     -433.8559109645      460.1995084224     2  0.24279497E+11
     -433.8558667380      461.4081179550     1  0.23693804E+11
     -433.8558512945      461.2775364925     1  0.24056112E+11
     -433.8558370074      461.3508033285     1  0.24035261E+11
     -433.8558068206      461.3668473095     1  0.24029934E+11
     -433.8557778591      460.1927725897     2  0.24301182E+11
     -433.8557156284      460.7877373525     1  0.23446828E+11
     -433.8556570617      460.0907687052     1  0.24134097E+11
     -433.8556407003      461.3592242167     1  0.24035877E+11
     -433.8555838685      461.4046503949     1  0.23695002E+11
     -433.8555530477      461.3597423147     1  0.23782701E+11
     -433.8554507348      461.3595389463     1  0.23783120E+11
     -433.8554018325      460.8622503908     1  0.23439076E+11
     -433.8546392878      461.3505236769     1  0.24058737E+11
     -433.8545393938      461.3120830020     1  0.23469069E+11
     -433.8544595605      460.9718846132     1  0.23406234E+11
     -433.8543322356      460.8965700278     1  0.23357536E+11
     -433.8541617401      461.2888237683     1  0.23569578E+11
     -433.8540591150      460.9833261501     1  0.23404880E+11
     -433.8540575994      461.2944511919     1  0.23569928E+11
     -433.8540480385      460.9829144496     1  0.23404916E+11
     -433.8539856910      461.3127872290     1  0.23472028E+11
     -433.8539455148      461.3669940043     1  0.24057916E+11
     -433.8538106431      461.2997207089     1  0.23569465E+11
     -433.8537741416      461.3017661406     1  0.23570522E+11
     -433.8534370291      460.5776235621     2  0.24047712E+11
     -433.8532943206      461.0012366084     1  0.23403384E+11
     -433.8532364150      461.3334438322     1  0.23685435E+11
     -433.8523431218      461.8292555075     1  0.23791020E+11
     -433.8523241356      461.8305692610     1  0.23789680E+11
     -433.8522476239      460.9438398008     1  0.23523451E+11
     -433.8522400258      461.3955620775     1  0.23461114E+11
     -433.8520511580      461.3992395816     1  0.23460427E+11
     -433.8520051880      461.8380537324     1  0.24268348E+11
     -433.8518710086      461.5048714277     1  0.23607197E+11
     -433.8518381143      461.4117634199     1  0.23803577E+11
     -433.8514201897      460.4716035084     1  0.24130565E+11
     -433.8506932537      459.4842569243     2  0.24013670E+11
     -433.8504702431      460.9048967875     1  0.23488106E+11
     -433.8503692804      460.6278463646     1  0.23626203E+11
     -433.8502869590      460.9092023404     1  0.23488062E+11
     -433.8501128501      460.9596426025     1  0.23579749E+11
     -433.8499113111      461.4137231462     1  0.23561357E+11
     -433.8498373497      455.0222236713     1  0.23331717E+11
     -433.8497401246      459.9950718058     1  0.24301371E+11
     -433.8497369307      460.7604736887     2  0.24453424E+11
     -433.8497099717      459.4770716408     1  0.24059890E+11
     -433.8495551061      460.7822936519     1  0.23251522E+11
     -433.8493228829      461.8495039711     1  0.24421592E+11
     -433.8487624358      460.6541321473     1  0.23664975E+11
     -433.8485267155      461.4058940484     1  0.23930500E+11
     -433.8484734246      461.0133719971     1  0.23385063E+11
     -433.8483360065      461.3808973140     1  0.23915728E+11
     -433.8481633002      460.9219282836     1  0.23512044E+11
     -433.8481077686      461.3718815659     1  0.23956733E+11
     -433.8474878011      460.9387514960     1  0.23510631E+11
     -433.8473519498      460.8388817888     2  0.24420807E+11
     -433.8472121278      459.9630961401     1  0.24367462E+11
     -433.8467739828      460.9590021595     1  0.23502580E+11
     -433.8467299436      460.9254664700     1  0.23496199E+11
     -433.8465052791      460.3218169811     2  0.23473435E+11
     -433.8464931067      460.7366827108     1  0.23305853E+11
     -433.8463775746      461.3996337047     1  0.23961101E+11
     -433.8462096526      460.1113908675     2  0.24435840E+11
     -433.8461705640      461.3867150644     1  0.23761426E+11
     -433.8459964628      460.6498389258     1  0.24456923E+11
     -433.8458503180      461.4324254295     1  0.23524993E+11
     -433.8457763627      460.7779841763     1  0.23700071E+11
     -433.8455713997      461.4124492665     1  0.23564614E+11
     -433.8455037165      461.5469277297     1  0.23639676E+11
     -433.8454795813      460.6203312468     1  0.23409941E+11
     -433.8454450463      461.4358612623     1  0.23523978E+11
     -433.8453791672      461.5443369728     1  0.23640290E+11
     -433.8453407911      461.4111662598     1  0.23567813E+11
     -433.8452504900      461.4129970911     1  0.23567947E+11
     -433.8450452448      461.4298887457     1  0.23525103E+11
     -433.8448781325      461.4339383041     1  0.23525502E+11
     -433.8447232935      461.4151543460     1  0.23778810E+11
     -433.8446789480      460.3042622454     2  0.23527029E+11
     -433.8442914455      461.1026222259     1  0.24107050E+11
     -433.8441412733      460.7397213351     1  0.24414236E+11
     -433.8439081725      460.7023973131     1  0.23427833E+11
     -433.8435538916      461.1236431918     1  0.23876642E+11
     -433.8430859794      461.0982109977     1  0.23916410E+11
     -433.8429054954      459.6987603412     1  0.24008194E+11
     -433.8425817154      461.3371664500     1  0.23593218E+11
     -433.8425403827      461.4746441573     1  0.23605230E+11
     -433.8424896055      461.4667257515     1  0.23606357E+11
     -433.8420894520      460.7378757101     1  0.23426025E+11
     -433.8419545938      460.4234837490     2  0.23403616E+11
     -433.8418502976      461.0074907822     1  0.24156041E+11
     -433.8418317086      460.7462832550     1  0.23438575E+11
     -433.8416491910      461.3776317031     1  0.23704481E+11
     -433.8415624382      461.3664310773     1  0.23744425E+11
     -433.8415513270      461.3731342748     1  0.23703591E+11
     -433.8414551878      460.6815222440     1  0.24431497E+11
     -433.8414376358      459.6318575023     1  0.23877039E+11
     -433.8413459479      461.3632042702     1  0.23758115E+11
     -433.8413441397      461.3645446578     1  0.23758449E+11
     -433.8413096745      460.8909873488     2  0.23899768E+11
     -433.8411718482      461.2928914757     1  0.23765319E+11
     -433.8410812114      461.3621894616     1  0.23746064E+11
     -433.8407994891      460.9601912978     1  0.23749534E+11
     -433.8406009782      461.1327531439     1  0.24325177E+11
     -433.8405716562      461.4684354889     1  0.23444085E+11
     -433.8404072904      460.4991779919     2  0.23260809E+11
     -433.8403977421      461.4480980080     1  0.23629452E+11
     -433.8402192251      460.3002645032     1  0.23406881E+11
     -433.8398599953      460.1058190222     1  0.24031229E+11
     -433.8398550088      461.3208750821     1  0.23759638E+11
     -433.8397283208      461.3969977462     1  0.23709746E+11
     -433.8397051798      461.3984819256     1  0.23709672E+11
     -433.8396284161      460.1115971686     1  0.24031441E+11
     -433.8395608984      460.5619261202     2  0.23713534E+11
     -433.8395377386      461.4081920912     1  0.23586267E+11
     -433.8390346356      460.0856853276     1  0.24051811E+11
     -433.8388842048      460.5932660604     1  0.24042811E+11
     -433.8388623100      461.2962225763     1  0.23618320E+11
     -433.8387680380      461.2970125561     1  0.23620386E+11
     -433.8387460525      461.2971747209     1  0.23620718E+11
     -433.8385294792      460.1052716828     1  0.24049821E+11
     -433.8384455531      461.2920397287     1  0.23619906E+11
     -433.8383346117      461.3146546275     1  0.23579727E+11
     -433.8383076853      461.3085587051     1  0.23578886E+11
     -433.8382315914      460.8197509769     1  0.23511646E+11
     -433.8380566635      460.8239938170     1  0.23511594E+11
     -433.8379344070      461.3090882297     1  0.23578754E+11
     -433.8379260594      461.3110435356     1  0.23578700E+11
     -433.8378402316      460.6270969307     2  0.24373068E+11
     -433.8376180607      461.4235509183     1  0.23632933E+11
     -433.8375225371      461.2105717418     1  0.23546424E+11
     -433.8373638168      461.2231639838     1  0.23434852E+11
     -433.8372922487      461.3821696859     1  0.23715327E+11
     -433.8372191971      461.2255458081     1  0.23434866E+11
     -433.8368342631      461.2043543042     1  0.23476982E+11
     -433.8366495951      461.2083257629     1  0.23477211E+11
     -433.8365950461      460.6149023336     1  0.24047795E+11
     -433.8364107967      461.1412040895     1  0.23590789E+11
     -433.8363751147      461.3228193040     1  0.23772368E+11
     -433.8363595108      461.1783646346     1  0.23956670E+11
     -433.8362554949      461.3719286884     1  0.23553300E+11
     -433.8361029426      460.8356412565     1  0.23538658E+11
     -433.8360761692      461.1373059595     1  0.23589547E+11
     -433.8360668151      461.2135571446     1  0.23473881E+11
     -433.8360616285      461.3244480406     1  0.23763033E+11
     -433.8360540829      461.3255656008     1  0.23763351E+11
     -433.8359794312      461.3164727847     1  0.23773867E+11
     -433.8359034943      460.4379934894     2  0.23278465E+11
     -433.8358404224      460.5701799772     2  0.23762122E+11
     -433.8358033533      460.4446590774     2  0.23299934E+11
     -433.8357894885      461.3295265985     1  0.23720373E+11
     -433.8357724989      461.3307278658     1  0.23720265E+11
     -433.8356358796      460.9457188816     1  0.24306596E+11
     -433.8355447341      461.1344668010     1  0.24013636E+11
     -433.8354982891      460.9512713345     1  0.23777835E+11
     -433.8354305505      460.8525888279     1  0.23537228E+11
     -433.8352426517      460.9637130103     1  0.23735506E+11
     -433.8352297564      459.9929419713     1  0.24019324E+11
     -433.8352177153      461.3179829740     1  0.23965172E+11
     -433.8350879885      461.2476053707     1  0.23997989E+11
     -433.8350620022      460.6789632100     1  0.24135142E+11
     -433.8350558358      461.3642714394     1  0.23726661E+11
     -433.8349839680      461.3590037627     1  0.23725759E+11
     -433.8348712180      461.2236998486     1  0.23470183E+11
     -433.8346934292      460.3333232929     1  0.23511595E+11
     -433.8346343293      461.1959424044     2  0.23743325E+11
     -433.8345481260      460.8181360507     1  0.24007564E+11
     -433.8344006033      461.1181404574     1  0.23640564E+11
     -433.8343323777      460.6813759287     2  0.24342404E+11
     -433.8343190928      460.6807499079     1  0.24137341E+11
     -433.8343003651      460.3322227748     1  0.23130073E+11
     -433.8342294923      461.3046956835     1  0.24044431E+11
     -433.8340597488      461.2353215286     1  0.23374231E+11
     -433.8339943014      460.9764355316     1  0.23549921E+11
     -433.8339807090      461.1302403351     1  0.23660534E+11
     -433.8339370941      460.9626033852     1  0.23717025E+11
     -433.8339286430      461.1307312198     1  0.23660339E+11
     -433.8338762918      460.7904197150     2  0.24237852E+11
     -433.8338688083      461.2383679245     1  0.23373670E+11
     -433.8337850008      461.2723277123     1  0.23434247E+11
     -433.8337814864      461.2894978670     1  0.23436842E+11
     -433.8337424016      461.2283933956     1  0.23372565E+11
     -433.8337003415      461.5480725533     1  0.23316196E+11
     -433.8335523409      460.8391345650     1  0.23630467E+11
     -433.8334810216      461.2377373484     1  0.23372745E+11
     -433.8334361990      460.8431297195     1  0.23630716E+11
     -433.8333992302      460.4499690272     2  0.23351654E+11
     -433.8333562946      460.7147161555     2  0.24403928E+11
     -433.8333492018      461.1103416475     1  0.23883114E+11
     -433.8333201450      460.8055764823     1  0.23872941E+11
     -433.8332450287      461.1631507136     1  0.23612755E+11
     -433.8332100204      461.1613349703     1  0.23612319E+11
     -433.8331694098      461.4616146982     1  0.23586543E+11
     -433.8331056098      460.3447166331     1  0.23208581E+11
     -433.8330969162      460.8273862142     1  0.23675137E+11
     -433.8330731864      460.8361498627     1  0.23674407E+11
     -433.8330717511      460.9978015336     1  0.24336442E+11
     -433.8330418826      461.0012466074     1  0.24232845E+11
     -433.8327150852      460.7738990559     2  0.24127607E+11
     -433.8326787500      460.6122515272     2  0.23264899E+11
     -433.8326373495      460.8077615261     1  0.24451309E+11
     -433.8326249704      461.2602735975     1  0.23378854E+11
     -433.8326189718      461.1038267108     1  0.23472042E+11
     -433.8326089247      461.3994235631     1  0.23515415E+11
     -433.8324795614      460.3655336679     1  0.23211021E+11
     -433.8324675311      461.3979085694     1  0.23514967E+11
     -433.8324453887      461.2593258710     1  0.23380105E+11
     -433.8324404636      461.1746105857     1  0.23603386E+11
     -433.8323751347      461.1531858858     1  0.23601454E+11
     -433.8323658289      461.3885586826     1  0.23514566E+11
     -433.8322737375      460.7316138450     1  0.24117014E+11
     -433.8321913251      461.2598093976     1  0.23377994E+11
     -433.8321207463      461.2527606926     1  0.23378359E+11
     -433.8320806374      461.3968577836     1  0.23514312E+11
     -433.8319896464      461.1075216815     1  0.23470645E+11
     -433.8318733865      460.6923718925     1  0.23534994E+11
     -433.8318635039      460.4265653301     1  0.23229198E+11
     -433.8317901604      461.4277286864     1  0.23553461E+11
     -433.8316910969      461.4319109109     1  0.23551637E+11
     -433.8316587900      460.8192564213     1  0.24405651E+11
     -433.8315298337      461.4364732930     1  0.23553585E+11
     -433.8311647794      461.0922747442     1  0.23920393E+11
     -433.8311512945      461.4316019708     1  0.23553692E+11
     -433.8310349628      460.9959910885     1  0.23609270E+11
     -433.8309663185      461.7274942905     1  0.23550852E+11
     -433.8308461350      455.0595744428     1  0.23177525E+11
     -433.8304980727      460.7696440099     1  0.24100897E+11
     -433.8304253996      461.1863272379     1  0.24079056E+11
     -433.8303967534      460.6900444522     1  0.24138180E+11
     -433.8302204289      461.2802752095     2  0.23718389E+11
     -433.8300277425      460.7695091744     1  0.23650647E+11
     -433.8299071854      460.5885967297     2  0.24041034E+11
     -433.8297667533      461.4352642914     1  0.23550101E+11
     -433.8296829051      460.8497722013     1  0.23838329E+11
     -433.8296636854      461.4402084051     1  0.23548400E+11
     -433.8296460680      460.1843080646     1  0.23907365E+11
     -433.8296078373      461.4384651042     1  0.23549556E+11
     -433.8295725183      460.8545025197     1  0.23838899E+11
     -433.8295310247      461.2981923655     2  0.23675520E+11
     -433.8294807805      461.4096177257     1  0.23593895E+11
     -433.8293488576      460.8625854120     1  0.23839284E+11
     -433.8292432891      461.4327986508     1  0.23549538E+11
     -433.8292225156      460.8617218043     1  0.23838027E+11
     -433.8291430209      461.3872116447     1  0.24324474E+11
     -433.8287630024      460.6232537312     1  0.24335209E+11
     -433.8287127079      461.2825617727     1  0.23769087E+11
     -433.8286247675      461.3904332329     1  0.23519422E+11
     -433.8286185109      460.5868020085     2  0.24147452E+11
     -433.8286063005      460.7780342678     1  0.24000205E+11
     -433.8285783037      461.3827914346     1  0.23518162E+11
     -433.8285263843      460.9192067091     1  0.23286475E+11
     -433.8283780874      461.3782676192     1  0.23518132E+11
     -433.8283169828      461.2853468352     2  0.23773307E+11
     -433.8282374706      460.8489814829     1  0.23892147E+11
     -433.8281687474      461.3833605265     1  0.23517975E+11
     -433.8277987356      461.0475302568     1  0.23790907E+11
     -433.8277329934      461.0613909416     1  0.23799731E+11
     -433.8275203513      461.3210451264     1  0.23810063E+11
     -433.8274805149      461.4511743345     1  0.23586658E+11
     -433.8274603576      461.3097934601     1  0.23763339E+11
     -433.8274409945      461.3513270689     1  0.23641749E+11
     -433.8273338930      460.7866037304     1  0.23990363E+11
     -433.8273113728      460.4021642851     1  0.23212055E+11
     -433.8272301112      461.2695498822     1  0.24112351E+11
     -433.8269557441      461.2774321501     2  0.23783767E+11
     -433.8267369709      461.3847206886     1  0.24358430E+11
     -433.8267017072      461.4186774960     1  0.23631770E+11
     -433.8264294022      460.3473045289     1  0.23313078E+11
     -433.8263766067      461.2510127591     1  0.23817212E+11
     -433.8261979009      461.3283408230     1  0.23601165E+11
     -433.8260427881      461.4896129023     1  0.23686801E+11
     -433.8259002920      461.4780528382     1  0.23671736E+11
     -433.8257762779      460.1440941355     1  0.23923142E+11
     -433.8256525182      460.0615733878     1  0.24181551E+11
     -433.8255942219      460.7860551658     1  0.23477941E+11
     -433.8254268832      461.0388425071     1  0.23297268E+11
     -433.8252833858      461.0375844961     1  0.23298408E+11
     -433.8252626203      460.4073756690     1  0.23220457E+11
     -433.8251864965      461.0102198545     1  0.23617122E+11
     -433.8248849498      460.5523953937     2  0.24395270E+11
     -433.8247996221      460.7479408453     1  0.24149014E+11
     -433.8246286580      458.4402499498     1  0.23765287E+11
     -433.8246250053      460.8450065106     1  0.23102695E+11
     -433.8245317850      460.6097408991     1  0.24086672E+11
     -433.8244648151      460.7464544961     1  0.24151572E+11
     -433.8244144142      461.0487901741     1  0.23296793E+11
     -433.8244069441      461.4044883340     1  0.23621863E+11
     -433.8243546252      461.0409508709     1  0.23297177E+11
     -433.8242661290      460.7721091783     1  0.23526350E+11
     -433.8242631986      461.2556617917     1  0.23775678E+11
     -433.8242427578      460.6534204835     1  0.23999501E+11
     -433.8242394777      461.4025443828     1  0.23622669E+11
     -433.8242059337      461.2622935481     1  0.23776212E+11
     -433.8241161339      460.8686363304     1  0.23554746E+11
     -433.8241096281      460.7069778872     1  0.24106611E+11
     -433.8239298603      461.1878852116     2  0.24047708E+11
     -433.8239209901      461.2606914002     1  0.23759036E+11
     -433.8238974028      460.6819960175     1  0.24098416E+11
     -433.8236996157      460.4001468184     1  0.23274112E+11
     -433.8235808038      461.7639617440     1  0.24752341E+11
     -433.8234590725      460.6567524201     2  0.24171536E+11
     -433.8232985381      461.2129498833     1  0.23455203E+11
     -433.8231453583      461.2105143146     1  0.23429045E+11
     -433.8230570552      461.2286760709     1  0.24039511E+11
     -433.8230519501      461.2084129660     1  0.23430325E+11
     -433.8227853491      460.9270808979     1  0.23460930E+11
     -433.8226015279      460.9235349746     1  0.23461918E+11
     -433.8225504459      460.9119928403     1  0.23595458E+11
     -433.8222511089      461.2203198887     1  0.23421161E+11
     -433.8221846691      460.9255131572     1  0.23324125E+11
     -433.8221417281      461.2031358486     1  0.23419745E+11
     -433.8221043018      460.9365221127     1  0.23460267E+11
     -433.8220990259      460.5866851915     2  0.23673216E+11
     -433.8220749475      461.2149486129     1  0.23451836E+11
     -433.8220688511      460.9458432216     1  0.23459762E+11
     -433.8219264880      460.4314664077     1  0.23312673E+11
     -433.8218889454      460.8555714740     1  0.24273189E+11
     -433.8217164998      461.2482874301     1  0.23467766E+11
     -433.8216843509      460.7116788014     1  0.23198205E+11
     -433.8216402398      460.6345600215     1  0.24124628E+11
     -433.8215914846      460.6159150976     2  0.24042827E+11
     -433.8215736438      458.4442393997     1  0.23847658E+11
     -433.8215606154      461.2450634155     1  0.23468440E+11
     -433.8214515816      460.9305969740     1  0.23672167E+11
     -433.8214032295      461.2135641158     1  0.23451123E+11
     -433.8213820138      460.8218058368     1  0.23444321E+11
     -433.8211963225      454.5020797110     1  0.24453413E+11
     -433.8210759502      460.3645921402     1  0.23413923E+11
     -433.8209585074      461.5284452834     1  0.24185566E+11
     -433.8207924635      461.1965535556     2  0.24061431E+11
     -433.8206120309      460.8487529095     1  0.23704085E+11
     -433.8205698644      461.1314559847     1  0.24019625E+11
     -433.8197306167      461.2010401539     1  0.23667708E+11
     -433.8197020212      461.2531331379     1  0.23463871E+11
     -433.8196744819      461.2471006211     1  0.23464792E+11
     -433.8195462437      460.8439107900     1  0.24092632E+11
     -433.8194484367      461.3101790728     1  0.23614922E+11
     -433.8193629988      461.3082949367     1  0.23615359E+11
     -433.8192626389      460.3667992574     1  0.23653140E+11
     -433.8192432106      461.1986926402     1  0.23433163E+11
     -433.8191122962      461.1926637566     1  0.23433616E+11
     -433.8190960538      455.2825307987     1  0.23466173E+11
     -433.8189039024      460.8346835208     1  0.24092294E+11
     -433.8188712542      460.9480729527     2  0.23282061E+11
     -433.8186902324      460.8924469258     1  0.24194704E+11
     -433.8185734431      460.3805135736     1  0.23652724E+11
     -433.8184914726      461.2692197522     1  0.23443426E+11
     -433.8183637453      460.1776153491     1  0.23911423E+11
     -433.8182162734      461.2787521001     1  0.23443650E+11
     -433.8182060557      461.1889718172     1  0.23423000E+11
     -433.8181853511      461.2145172062     1  0.23425174E+11
     -433.8181698387      461.3299635384     1  0.23999001E+11
     -433.8180061223      460.1853825417     1  0.23910555E+11
     -433.8178348444      460.8033202147     1  0.23211071E+11
     -433.8178131936      460.2011571326     1  0.23922792E+11
     -433.8175041116      460.9353582525     2  0.23277829E+11
     -433.8174142717      460.2094084702     1  0.23921959E+11
     -433.8173823713      460.9005166115     1  0.23895684E+11
     -433.8173579361      461.0199292115     1  0.23703629E+11
     -433.8171793451      460.4579739117     1  0.24064234E+11
     -433.8168390270      461.4782758959     1  0.24110953E+11
     -433.8167481171      460.6302808368     1  0.23872674E+11
     -433.8166766022      461.4729325816     1  0.24115038E+11
     -433.8165153400      460.5972761477     1  0.24371675E+11
     -433.8165038194      460.0156864755     1  0.24223300E+11
     -433.8162591480      460.7778474467     1  0.23739445E+11
     -433.8162252044      460.5690844408     1  0.23933866E+11
     -433.8162186746      460.9258638539     1  0.23355039E+11
     -433.8162091831      460.9257613174     1  0.23355120E+11
     -433.8162069355      461.2470711287     1  0.24599822E+11
     -433.8161944543      461.4733344830     1  0.24089352E+11
     -433.8161133402      461.3784760742     1  0.23572143E+11
     -433.8160464795      461.3239355071     1  0.24075864E+11
     -433.8160314628      460.8412222351     1  0.24083573E+11
     -433.8159931077      461.4888826688     1  0.24084254E+11
     -433.8159846654      460.8142732142     1  0.23831930E+11
     -433.8156817298      460.8465272497     1  0.24084080E+11
     -433.8154783491      460.8659619170     1  0.23525587E+11
     -433.8154153523      461.3966685475     1  0.24415718E+11
     -433.8154138898      460.9475546047     1  0.23358928E+11
     -433.8153670625      460.8698049200     1  0.23525868E+11
     -433.8153319458      461.0571608810     1  0.23613129E+11
     -433.8152134213      460.4349797878     1  0.23103461E+11
     -433.8152072101      460.8891265522     1  0.24274816E+11
     -433.8151951983      455.8396959696     1  0.23413307E+11
     -433.8151917769      460.4167041378     1  0.23211748E+11
     -433.8151738132      461.4636429978     1  0.24371937E+11
     -433.8151161353      460.6822476622     1  0.23951488E+11
     -433.8150255237      460.9494630059     1  0.23359644E+11
     -433.8147330721      452.7884698027     1  0.23473346E+11
     -433.8147304985      461.2549196326     1  0.24529187E+11
     -433.8146161401      460.4527249613     1  0.23105894E+11
     -433.8144804053      460.6713165711     1  0.23944169E+11
     -433.8144524329      460.2495773620     1  0.23339614E+11
     -433.8144097345      461.0708573378     1  0.23495200E+11
     -433.8139245069      461.1612876120     1  0.23514953E+11
     -433.8138478002      460.3672786594     1  0.23592086E+11
     -433.8137881349      460.7440773602     1  0.23996103E+11
     -433.8137515442      460.8889581682     1  0.23559283E+11
     -433.8137484901      460.8816067998     1  0.23559988E+11
     -433.8137018579      460.7266418153     1  0.24001030E+11
     -433.8136432174      461.3468926608     1  0.25447234E+11
     -433.8135112193      461.1751327777     1  0.23523261E+11
     -433.8135101378      460.6959075648     1  0.23681316E+11
     -433.8134900283      461.1884649912     1  0.23482139E+11
     -433.8134645197      461.1755279873     1  0.23523091E+11
     -433.8134334864      461.1870309159     1  0.23481743E+11
     -433.8134182279      460.5504155214     1  0.24073115E+11
     -433.8133094848      461.3135755450     1  0.24686267E+11
     -433.8131911332      460.5654819038     1  0.24413089E+11
     -433.8131755926      460.4112383245     1  0.23778452E+11
     -433.8131316554      460.5698545260     1  0.23940449E+11
     -433.8130769038      460.6327322756     1  0.24064499E+11
     -433.8130122960      460.7179479074     1  0.23679341E+11
     -433.8129684082      452.7180059720     1  0.23492761E+11
     -433.8126908148      459.6135961685     1  0.23624323E+11
     -433.8126536454      460.0849195364     1  0.23898241E+11
     -433.8125445635      461.1667128845     1  0.23511970E+11
     -433.8122965755      461.3196968151     1  0.24598357E+11
     -433.8119943306      461.0677570059     1  0.24388944E+11
     -433.8119623515      460.6388551779     1  0.23966960E+11
     -433.8119514353      460.3369086312     1  0.23812869E+11
     -433.8118067709      461.6458364249     1  0.23937411E+11
     -433.8117842920      460.6559064665     1  0.23950618E+11
     -433.8117270481      460.6869018468     1  0.23958765E+11
     -433.8115690934      459.6934857379     1  0.23438643E+11
     -433.8114143420      460.4160056047     1  0.23274840E+11
     -433.8113653379      461.3196060835     2  0.23567213E+11
     -433.8113081150      461.2206844088     1  0.23479154E+11
     -433.8112446212      461.2002066900     1  0.23477354E+11
     -433.8111353240      460.7171673988     1  0.24004830E+11
     -433.8110780506      459.0108345057     1  0.23748324E+11
     -433.8110707763      461.0120539777     1  0.23493522E+11
     -433.8110600458      461.1451751506     1  0.23411828E+11
     -433.8109475126      460.9342125284     1  0.24185595E+11
     -433.8109055517      461.1518297656     1  0.23412344E+11
     -433.8108878997      460.3360105438     1  0.23913461E+11
     -433.8106863114      460.6192277710     2  0.23162049E+11
     -433.8105681237      457.2803212828     2  0.23678751E+11
     -433.8105534113      461.1400712920     1  0.23425753E+11
     -433.8104016790      460.3793579424     1  0.23718760E+11
     -433.8103621140      460.7347295358     1  0.24005364E+11
     -433.8103335050      461.0933151898     1  0.23957433E+11
     -433.8102743289      460.7575065230     1  0.23182594E+11
     -433.8099717790      455.6387559787     1  0.23552166E+11
     -433.8099574929      461.2558643015     1  0.24041330E+11
     -433.8099436270      461.1528817728     1  0.23424620E+11
     -433.8098523541      460.4340928944     1  0.23087539E+11
     -433.8097821551      461.3578092266     1  0.24534639E+11
     -433.8097188262      460.4432152833     1  0.23312918E+11
     -433.8095212983      460.4305110537     1  0.23220470E+11
     -433.8095040977      460.2654502492     1  0.23446257E+11
     -433.8094714363      460.4215752369     1  0.23165946E+11
     -433.8094636640      460.7660589284     1  0.23181626E+11
     -433.8092398602      460.8145586425     1  0.23548651E+11
     -433.8092318349      460.2164059254     2  0.24059086E+11
     -433.8091558062      460.7035998207     1  0.23187593E+11
     -433.8091287399      460.8186067227     1  0.23548943E+11
     -433.8090704312      460.4031849788     1  0.23787395E+11
     -433.8090162193      460.9527042263     1  0.23383042E+11
     -433.8088673609      460.6281876189     1  0.24061741E+11
     -433.8087341239      460.6426474051     1  0.23973619E+11
     -433.8087228272      460.4449779562     1  0.23222316E+11
     -433.8086841827      460.8380329105     1  0.23280397E+11
     -433.8085084444      461.2533062735     1  0.24031224E+11
     -433.8084767883      461.0338003790     1  0.23507351E+11
     -433.8084507943      460.7474772172     1  0.23178919E+11
     -433.8083524715      460.7042344183     1  0.23964961E+11
     -433.8081488843      459.7020141334     2  0.24014998E+11
     -433.8081317519      460.9592972265     1  0.23382098E+11
     -433.8080377800      461.1063621745     1  0.23522684E+11
     -433.8079453469      461.1575578064     1  0.24232925E+11
     -433.8078213125      461.2770784034     1  0.24743453E+11
     -433.8077085521      460.8365815712     1  0.23585399E+11
     -433.8077039551      460.8289691947     1  0.23586125E+11
     -433.8076738630      461.1100121491     1  0.23411131E+11
     -433.8075997252      461.1116104359     1  0.23410781E+11
     -433.8074004959      460.4908196461     1  0.23093775E+11
     -433.8072439557      460.1564570121     2  0.24136574E+11
     -433.8070581079      461.0668723543     1  0.23629712E+11
     -433.8070291253      461.1068484953     1  0.23424459E+11
     -433.8069444455      461.2997355564     1  0.23618779E+11
     -433.8069196310      460.5417618519     1  0.24344811E+11
     -433.8069161154      461.1048072222     1  0.23523445E+11
     -433.8068523393      461.2980566102     1  0.23619185E+11
     -433.8068444312      459.7632279978     1  0.23940403E+11
     -433.8067764439      459.4160287363     2  0.24079674E+11
     -433.8067492575      461.1103534075     1  0.23423741E+11
     -433.8066608330      460.7420341921     1  0.23187540E+11
     -433.8066163967      461.0132158800     1  0.23689384E+11
     -433.8066101874      461.0351752383     4  0.24304079E+11
     -433.8065687719      461.0184631936     2  0.24344175E+11
     -433.8064625612      461.3282171124     1  0.23658898E+11
     -433.8064229656      458.3186259465     1  0.23888539E+11
     -433.8064139870      461.1185067517     1  0.23531916E+11
     -433.8064059480      459.4913436871     4  0.23815991E+11
     -433.8063923346      461.0167690071     1  0.23691757E+11
     -433.8063772695      460.4048120876     1  0.23768559E+11
     -433.8063700126      461.1192822239     1  0.23531743E+11
     -433.8063657561      453.5856501532     1  0.24012237E+11
     -433.8062919771      461.1307073686     1  0.23491225E+11
     -433.8062621468      460.6876318146     1  0.23895769E+11
     -433.8062364502      461.1295491118     1  0.23490835E+11
     -433.8062081313      461.0921818917     1  0.23517598E+11
     -433.8061299181      461.1275459492     1  0.23480302E+11
     -433.8060897765      461.0933996427     1  0.23518452E+11
     -433.8060149287      460.8274257329     1  0.23366968E+11
     -433.8059808790      461.1088939298     1  0.23523972E+11
     -433.8059079066      461.0293911147     1  0.23683485E+11
     -433.8059023782      460.5043463208     1  0.23835617E+11
     -433.8058649406      460.6466305732     1  0.24183805E+11
     -433.8057934439      460.5281545471     1  0.24189265E+11
     -433.8057471967      461.0777397689     1  0.23524535E+11
     -433.8056988363      461.0354191322     2  0.23313695E+11
     -433.8056875824      460.6426044254     1  0.23867184E+11
     -433.8056082753      460.5248470624     1  0.24190700E+11
     -433.8055835857      461.1107812455     1  0.23520408E+11
     -433.8055310720      460.7045467820     1  0.23623104E+11
     -433.8054754419      461.2212848684     1  0.23866567E+11
     -433.8053587058      460.6481496984     1  0.24184759E+11
     -433.8052663522      461.2591860475     1  0.23665979E+11
     -433.8051242757      460.6723891956     1  0.23888845E+11
     -433.8049981909      461.0527941770     1  0.23644503E+11
     -433.8047935952      461.0586222809     1  0.23645482E+11
     -433.8046454150      460.2917650650     2  0.24098103E+11
     -433.8046374026      460.7383277240     1  0.23955247E+11
     -433.8046320799      461.2485737858     1  0.23279233E+11
     -433.8044944408      460.2807470472     1  0.24167500E+11
     -433.8044928976      460.4940672316     1  0.24254065E+11
     -433.8044247062      460.4619126148     1  0.23032816E+11
     -433.8043655593      461.1681303991     1  0.23487034E+11
     -433.8042999754      461.0394254992     1  0.24008383E+11
     -433.8042821960      461.1470198006     1  0.23485202E+11
     -433.8042776325      460.2407494360     1  0.23960086E+11
     -433.8042761547      460.8398156262     1  0.23807888E+11
     -433.8042209075      460.6685916856     1  0.23675906E+11
     -433.8041274961      459.8104553621     2  0.24401012E+11
     -433.8040123189      461.1213663461     1  0.23484099E+11
     -433.8038410981      460.7420637249     1  0.23958350E+11
     -433.8037425798      460.5103825255     1  0.23809307E+11
     -433.8036380030      461.1920250141     2  0.23906698E+11
     -433.8033953366      461.1948458640     2  0.23907763E+11
     -433.8031535043      461.0361794507     1  0.23709345E+11
     -433.8030726008      461.1369115802     1  0.23425258E+11
     -433.8030431922      461.0111430365     1  0.23684861E+11
     -433.8029065207      460.7589049832     1  0.23683922E+11
     -433.8029005805      460.3058764556     1  0.24146318E+11
     -433.8028625525      460.7161434517     1  0.23458219E+11
     -433.8028229127      461.1341967083     2  0.23191195E+11
     -433.8028190384      461.3396671682     1  0.24374138E+11
     -433.8027743930      460.7727151470     1  0.24018096E+11
     -433.8027308131      461.1469507518     1  0.23425177E+11
     -433.8026502275      461.1487196271     1  0.23426094E+11
     -433.8025730968      459.7356227019     1  0.24071169E+11
     -433.8024384886      460.3814348565     1  0.23514148E+11
     -433.8022470585      460.2777299294     1  0.24171569E+11
     -433.8021239220      461.1302435151     2  0.23201235E+11
     -433.8019565884      461.1381493999     1  0.23439902E+11
     -433.8019531003      460.2426223439     1  0.24041773E+11
     -433.8019434658      460.5214079223     1  0.23179009E+11
     -433.8017297085      460.7301656822     1  0.24369491E+11
     -433.8017183994      461.1467980642     1  0.23441387E+11
     -433.8015624566      461.3187592137     1  0.24358950E+11
     -433.8014518833      461.1495027128     1  0.23439471E+11
     -433.8013129929      461.1522255597     1  0.23440070E+11
     -433.8011273715      460.0940704379     1  0.23629066E+11
     -433.8010087225      461.2328562752     1  0.24027994E+11
     -433.8009467183      461.0879012509     2  0.23804116E+11
     -433.8008563520      460.7571025870     1  0.23905408E+11
     -433.8008103185      460.8022738384     1  0.23233532E+11
     -433.8007784518      459.5916681791     1  0.23827319E+11
     -433.8007518261      461.0927637119     2  0.23780803E+11
     -433.8007321349      460.6187187544     1  0.23999999E+11
     -433.8007018367      460.4876686543     1  0.24257474E+11
     -433.8005000422      460.3392212819     1  0.24121409E+11
     -433.8004686721      461.3921867650     1  0.24163730E+11
     -433.8004316000      460.6373698928     1  0.23185004E+11
     -433.8004300335      460.8234726685     1  0.23556032E+11
     -433.8003846244      460.6680440817     1  0.23829779E+11
     -433.8000495054      460.2445454027     1  0.24262142E+11
     -433.7999440513      460.6165140126     1  0.23058563E+11
     -433.7998889320      460.8439990454     1  0.24599105E+11
     -433.7998085635      460.4890011216     2  0.23117768E+11
     -433.7997203028      460.6268897838     1  0.23183482E+11
     -433.7995871265      460.4493968756     1  0.23549888E+11
     -433.7994710304      459.5009727680     1  0.23759012E+11
     -433.7994534339      460.3833899288     1  0.24128364E+11
     -433.7994363398      460.4726335837     1  0.23887713E+11
     -433.7994000008      460.2591842649     1  0.23811634E+11
     -433.7993299024      461.3554100531     1  0.24340370E+11
     -433.7992236021      460.3115595207     1  0.24151510E+11
     -433.7990612625      461.3835467515     1  0.24134037E+11
     -433.7990343265      460.3408345475     1  0.23604783E+11
     -433.7990231964      460.2714265580     1  0.23809370E+11
     -433.7989488533      460.7958390739     1  0.23522002E+11
     -433.7988819378      460.6749786044     1  0.23575836E+11
     -433.7988352408      460.4401844007     1  0.24117986E+11
     -433.7986148595      460.4444677312     1  0.24118028E+11
     -433.7985742693      460.6266590533     1  0.23908423E+11
     -433.7985101100      460.3111423103     1  0.23981613E+11
     -433.7985056109      460.2658203846     1  0.23554256E+11
     -433.7984019686      460.8168492102     1  0.24735084E+11
     -433.7982873803      460.3120728343     1  0.23200783E+11
     -433.7982812042      460.3663831252     1  0.23603205E+11
     -433.7982801736      460.4651612875     1  0.22981801E+11
     -433.7982245753      460.2749481714     1  0.23554636E+11
     -433.7981743191      461.1654111694     2  0.23705349E+11
     -433.7980113001      460.4288637909     1  0.24172550E+11
     -433.7978771420      461.2686832883     1  0.23987355E+11
     -433.7977964345      460.6076666593     1  0.23901245E+11
     -433.7977903809      460.3070541626     1  0.23546391E+11
     -433.7977336677      460.8276151511     1  0.24746325E+11
     -433.7976768698      461.5692267742     1  0.23760376E+11
     -433.7976587776      461.5975725983     1  0.23741254E+11
     -433.7976225907      460.2695202658     1  0.23809179E+11
     -433.7975794838      460.4352664292     1  0.24174596E+11
     -433.7973704729      460.6710058250     1  0.23975296E+11
     -433.7973502031      459.5572354826     1  0.23761378E+11
     -433.7972611977      461.2759695031     1  0.23990889E+11
     -433.7972371032      460.3304317925     1  0.23544559E+11
     -433.7970370061      460.6101464326     1  0.24003243E+11
     -433.7969096370      460.2920356182     1  0.23807541E+11
     -433.7968534610      461.0529698465     1  0.24961869E+11
     -433.7968463940      460.5130076760     1  0.23672464E+11
     -433.7967987097      460.7319765087     1  0.23880107E+11
     -433.7967308299      460.2994893284     2  0.26250554E+11
     -433.7967086791      460.4601270351     1  0.23090728E+11
     -433.7967005036      460.1722933425     1  0.23778309E+11
     -433.7966282737      460.5798598121     1  0.23220124E+11
     -433.7966205994      460.7919142910     1  0.23446922E+11
     -433.7965495734      460.1270351840     1  0.24132046E+11
     -433.7965421852      460.6738669230     1  0.23978293E+11
     -433.7965206945      460.8151108137     1  0.23838200E+11
     -433.7964845687      460.1795316197     1  0.23778684E+11
     -433.7963662362      460.5476728758     1  0.23990133E+11
     -433.7963206592      460.6856374650     1  0.23193026E+11
     -433.7963134408      460.0670268192     1  0.24073040E+11
     -433.7962581854      458.5060896641     1  0.23774384E+11
     -433.7962025351      460.5233469369     1  0.24060314E+11
     -433.7961232984      460.1310142319     1  0.23787285E+11
     -433.7960863903      460.6283082913     1  0.24249844E+11
     -433.7960568421      461.6592717660     1  0.24020663E+11
     -433.7960262399      460.2965493321     1  0.24129144E+11
     -433.7959509273      460.3221978035     1  0.24059497E+11
     -433.7959175673      461.0468045419     1  0.23538274E+11
     -433.7958627058      460.5642846630     1  0.23990331E+11
     -433.7957264839      460.9492814047     1  0.23596049E+11
     -433.7956496037      460.5199095697     2  0.23135043E+11
     -433.7956396353      460.6146864221     1  0.24210321E+11
     -433.7955850560      456.8330984436     1  0.23561911E+11
     -433.7954602945      460.2466223520     1  0.24087633E+11
     -433.7953630292      460.5658303811     1  0.23980856E+11
     -433.7953238914      460.7079820241     1  0.23905506E+11
     -433.7951821493      460.6938049852     1  0.24304144E+11
     -433.7951241708      461.1150726278     1  0.23495642E+11
     -433.7950970247      461.5816103287     1  0.23816797E+11
     -433.7950721817      455.9397761818     1  0.24388127E+11
     -433.7950336196      461.4382361220     1  0.24214498E+11
     -433.7948914267      460.5813920167     1  0.23980953E+11
     -433.7948027189      460.9496423761     1  0.23344360E+11
     -433.7947568899      460.3296380369     1  0.23985087E+11
     -433.7947399368      460.9311174342     1  0.23353110E+11
     -433.7946955342      458.9723222726     1  0.23766104E+11
     -433.7946470451      460.5589271535     1  0.23881827E+11
     -433.7946126705      458.9600799378     1  0.23764790E+11
     -433.7945806290      460.9489676829     1  0.23345224E+11
     -433.7945794742      460.9223779449     1  0.23353750E+11
     -433.7944915598      458.9599028939     1  0.23766530E+11
     -433.7943368184      461.3077398695     1  0.24078850E+11
     -433.7943007594      458.9589275007     1  0.23767020E+11
     -433.7942734690      461.3038936136     1  0.24077081E+11
     -433.7940773541      460.9449540379     1  0.23344897E+11
     -433.7940744375      460.7978080417     1  0.24009026E+11
     -433.7940720102      460.9342267617     1  0.23353281E+11
     -433.7940649329      459.1556780200     2  0.23797836E+11
     -433.7939461276      455.7277585086     1  0.23352723E+11
     -433.7939431355      460.7908921695     1  0.24666765E+11
     -433.7939409555      460.3162435338     1  0.23966354E+11
     -433.7938691550      460.5493404106     2  0.23059017E+11
     -433.7937843774      460.1098783461     1  0.23361291E+11
     -433.7937123304      458.6122884747     1  0.23967587E+11
     -433.7937102629      455.9692457812     1  0.24440828E+11
     -433.7936852274      459.8332532496     1  0.24755054E+11
     -433.7935282582      460.6552614625     1  0.24316030E+11
     -433.7934702302      455.7473432915     1  0.23353478E+11
     -433.7933863340      460.5146890320     1  0.23103855E+11
     -433.7933513386      460.5148927654     1  0.23104259E+11
     -433.7931704306      460.6564946380     1  0.23540792E+11
     -433.7930432280      461.0191460140     1  0.24441111E+11
     -433.7930397983      461.1237101558     1  0.23491909E+11
     -433.7930068082      460.6871492445     1  0.24106782E+11
     -433.7930030534      461.1757924448     2  0.23846732E+11
     -433.7929767466      460.5005586342     1  0.24065315E+11
     -433.7929617138      460.5154385311     1  0.23104125E+11
     -433.7929535910      455.9390517800     1  0.24384373E+11
     -433.7929484882      460.4644556747     1  0.23032874E+11
     -433.7928671093      460.6150295283     2  0.23017407E+11
     -433.7928072522      460.7806519050     1  0.23450592E+11
     -433.7927801585      460.5159180300     1  0.23103839E+11
     -433.7927671545      459.9012436775     1  0.24554240E+11
     -433.7927354237      460.8729776602     1  0.23356114E+11
     -433.7927136623      461.0423437932     1  0.24265235E+11
     -433.7926270435      460.8796149601     1  0.23356895E+11
     -433.7926065719      459.8274825542     1  0.24763018E+11
     -433.7925964398      460.6891979774     1  0.23742176E+11
     -433.7925807183      460.3199611368     1  0.23988812E+11
     -433.7925500686      460.7860148278     1  0.23987534E+11
     -433.7925448843      461.0848681877     1  0.23485655E+11
     -433.7925165931      460.4348691747     1  0.23078765E+11
     -433.7925097051      460.9093854603     1  0.23915850E+11
     -433.7924887225      461.3118193558     1  0.24234900E+11
     -433.7923404450      461.6558108304     1  0.23680905E+11
     -433.7923303049      455.6594785868     1  0.23365848E+11
     -433.7923007321      460.5089765628     1  0.24065083E+11
     -433.7922246251      460.6766515415     1  0.23571331E+11
     -433.7922058127      460.3510110002     1  0.23979506E+11
     -433.7921701532      461.0997379721     1  0.23497023E+11
     -433.7921624319      461.0914695555     1  0.23483608E+11
     -433.7921098643      459.9234551552     1  0.23594616E+11
     -433.7920682313      460.3271534472     1  0.24030400E+11
     -433.7920384596      461.0116524516     1  0.24463425E+11
     -433.7920261313      455.9624254274     1  0.24448231E+11
     -433.7919540452      460.2796425533     2  0.23786156E+11
     -433.7918638026      461.0241052358     1  0.24566854E+11
     -433.7917983547      460.8941151294     1  0.23361179E+11
     -433.7917786648      460.6617078530     1  0.23675729E+11
     -433.7916871335      461.1211078131     1  0.23524181E+11
     -433.7916660303      460.9058736989     1  0.23360104E+11
     -433.7916502864      461.3268582349     1  0.24361771E+11
     -433.7915391884      460.9948087403     1  0.23703505E+11
     -433.7915320143      459.7520505417     2  0.23838387E+11
     -433.7914521525      460.8904398893     1  0.24472745E+11
     -433.7914394809      460.6690305823     2  0.23731222E+11
     -433.7913211049      460.6733508985     1  0.23995765E+11
     -433.7912878806      460.5343451274     1  0.23942497E+11
     -433.7912809382      461.3393299737     1  0.23915627E+11
     -433.7911571793      460.4315200574     1  0.23080673E+11
     -433.7911538989      460.4338429680     1  0.24006024E+11
     -433.7911415043      459.9439358285     1  0.23754086E+11
     -433.7910353649      460.9083920068     1  0.24475434E+11
     -433.7910243346      461.1322952063     1  0.23523870E+11
     -433.7909285780      460.2882579159     1  0.23971500E+11
     -433.7908344645      460.3067152974     1  0.24263407E+11
     -433.7908170408      460.5214253016     1  0.24032307E+11
     -433.7907213869      460.3110483350     1  0.24261167E+11
     -433.7906954349      455.7350328773     1  0.23365894E+11
     -433.7906025960      456.9818943359     1  0.24173126E+11
     -433.7905660160      458.5117248059     1  0.23409203E+11
     -433.7905572032      460.7149014013     1  0.23753855E+11
     -433.7903461597      461.0999653446     1  0.23493122E+11
     -433.7903429434      460.2092432291     1  0.24002124E+11
     -433.7902087495      461.0384024894     1  0.24481440E+11
     -433.7902061751      460.6000420320     2  0.24228680E+11
     -433.7901801027      460.2189991927     1  0.23730198E+11
     -433.7901627047      460.7334029558     1  0.23675584E+11
     -433.7901299528      460.2787159969     1  0.24082761E+11
     -433.7901177391      460.4570495548     1  0.23981014E+11
     -433.7899923033      460.3159955585     1  0.24240406E+11
     -433.7899778073      460.4600717032     1  0.23983034E+11
     -433.7899509846      460.3145484347     1  0.24100888E+11
     -433.7899349518      460.2215205612     1  0.23727160E+11
     -433.7898805186      461.2871691707     1  0.23758643E+11
     -433.7898703584      460.6748750745     1  0.23927584E+11
     -433.7898308054      460.8832757077     1  0.23326278E+11
     -433.7897882872      461.0630224575     1  0.23973973E+11
     -433.7897463814      460.4672377872     1  0.23979355E+11
     -433.7896839737      460.9484308562     1  0.23917364E+11
     -433.7896410080      460.2898256129     1  0.23994030E+11
     -433.7895758747      460.3462716003     1  0.24024773E+11
     -433.7895616550      460.4065795428     1  0.23070808E+11
     -433.7895279162      459.8018425608     2  0.23842370E+11
     -433.7893049726      461.1325486593     1  0.23519500E+11
     -433.7892789080      460.3383683575     1  0.24256791E+11
     -433.7891969066      460.4762935485     1  0.23981446E+11
     -433.7890956155      460.1490621495     1  0.23939776E+11
     -433.7890710328      459.8504484476     1  0.23287613E+11
     -433.7890365815      460.8710975389     1  0.24030822E+11
     -433.7889586803      460.1758322104     1  0.24104473E+11
     -433.7889119326      461.1949247928     1  0.24085953E+11
     -433.7888421178      457.0228385860     1  0.24282298E+11
     -433.7887052814      459.7944753686     1  0.23615655E+11
     -433.7886608801      461.0472173935     1  0.24555391E+11
     -433.7886571104      461.0697264789     1  0.23488273E+11
     -433.7886515422      460.4484887376     1  0.23139086E+11
     -433.7885006735      460.5537469384     1  0.24304449E+11
     -433.7883205723      461.0788764983     1  0.23488382E+11
     -433.7883181383      461.0658626917     1  0.23464088E+11
     -433.7882864746      460.4322815179     1  0.23871291E+11
     -433.7882511132      460.4349266492     1  0.23871704E+11
     -433.7880423737      460.3162573780     1  0.24096787E+11
     -433.7879901542      460.1682265894     1  0.23938366E+11
     -433.7879619278      461.2723179719     1  0.24413386E+11
     -433.7878935086      460.2406135767     1  0.23728577E+11
     -433.7878121839      460.7504462643     1  0.24496773E+11
     -433.7877940104      460.2154454957     1  0.23618723E+11
     -433.7877007100      461.2931083286     1  0.24281944E+11
     -433.7876834205      460.3644892015     1  0.24270257E+11
     -433.7876396197      460.2433769430     1  0.23725547E+11
     -433.7876298617      460.3038032651     1  0.24210792E+11
     -433.7875311906      460.9485456293     1  0.24248675E+11
     -433.7874248533      460.9004406681     1  0.23344861E+11
     -433.7874106031      459.1287925272     2  0.23914133E+11
     -433.7873659801      460.9309103819     1  0.24521729E+11
     -433.7873533738      460.3011773871     1  0.24330371E+11
     -433.7872214399      460.1768471638     1  0.23969872E+11
     -433.7872010647      460.7705624791     1  0.23789185E+11
     -433.7871817899      460.4058020067     1  0.23917000E+11
     -433.7871670453      460.2993701094     1  0.24164087E+11
     -433.7868634489      460.2939093266     1  0.23717692E+11
     -433.7868464122      456.5708411323     2  0.23779159E+11
     -433.7868363343      460.1078125823     2  0.25313975E+11
     -433.7867949465      460.2130184165     1  0.23630072E+11
     -433.7867261055      460.2764642123     2  0.23995634E+11
     -433.7867149496      460.7135916312     1  0.24091519E+11
     -433.7866578448      460.9120398910     1  0.23344658E+11
     -433.7866280068      460.7574299940     1  0.24204929E+11
     -433.7866251701      460.6883745105     1  0.23934838E+11
     -433.7865978218      460.6243902882     1  0.23922234E+11
     -433.7864887015      461.1175073617     1  0.23528427E+11
     -433.7864706089      461.2056857875     1  0.23599462E+11
     -433.7864426226      460.7490589097     1  0.24204526E+11
     -433.7864026838      460.7250248932     1  0.24113688E+11
     -433.7863084765      461.2004632290     1  0.24105699E+11
     -433.7862124233      460.2588579173     1  0.24192819E+11
     -433.7861721902      460.2636153601     1  0.24086522E+11
     -433.7861174100      459.5326927840     2  0.23567448E+11
     -433.7860407260      460.9857554788     1  0.24646588E+11
     -433.7860192783      460.9368101590     1  0.24544377E+11
     -433.7859650672      460.2103324034     1  0.24268327E+11
     -433.7859450432      460.9054766196     1  0.23980757E+11
     -433.7858365716      460.4109379294     1  0.23619351E+11
     -433.7857728183      460.3054348373     1  0.24206617E+11
     -433.7857390291      461.2066413467     1  0.24152703E+11
     -433.7857163337      458.4230929090     1  0.23560016E+11
     -433.7855287777      460.3117254093     1  0.23716483E+11
     -433.7855048832      461.0134444365     1  0.24617872E+11
     -433.7854691532      460.8279788306     1  0.23551162E+11
     -433.7853820725      460.1367092479     1  0.23996901E+11
     -433.7850115723      461.2060733629     1  0.24165295E+11
     -433.7848926062      461.5679430849     1  0.24145354E+11
     -433.7847613641      461.2883423412     1  0.24552940E+11
     -433.7846376138      460.9327923711     1  0.23549900E+11
     -433.7844839442      460.7311352468     2  0.24219126E+11
     -433.7844022534      460.6973213665     2  0.23254681E+11
     -433.7844004412      456.3239379548     1  0.23508311E+11
     -433.7843715627      460.4496297707     2  0.24265912E+11
     -433.7842613908      460.7821057623     1  0.23890924E+11
     -433.7842052924      461.2538156822     1  0.23878349E+11
     -433.7841966498      460.1056964056     2  0.25344845E+11
     -433.7841611231      460.5463090776     1  0.23859230E+11
     -433.7841129507      460.4531778853     2  0.24246302E+11
     -433.7840923894      460.1706918750     2  0.24080553E+11
     -433.7840415558      460.7512695823     1  0.24176338E+11
     -433.7837974469      461.6576606479     1  0.23664158E+11
     -433.7837964382      460.1249215168     1  0.24048037E+11
     -433.7837565380      460.8137940917     1  0.23877405E+11
     -433.7835668603      460.8609688848     1  0.24694029E+11
     -433.7835634469      460.7873364812     1  0.23878744E+11
     -433.7835416250      460.4516050934     1  0.23738250E+11
     -433.7835246646      460.2179627770     2  0.24080607E+11
     -433.7833934900      460.4368087555     1  0.23140927E+11
     -433.7832915250      460.4133191577     2  0.24003747E+11
     -433.7832243580      460.3965820646     1  0.23107513E+11
     -433.7831997141      460.2867169974     1  0.24167938E+11
     -433.7831852083      461.0968977360     1  0.23558560E+11
     -433.7831742276      460.3796677932     1  0.23758530E+11
     -433.7829569450      460.6917867747     1  0.23970306E+11
     -433.7827979467      460.2543508872     2  0.23053616E+11
     -433.7826866557      460.9550173158     1  0.23424842E+11
     -433.7824950198      460.7350841151     1  0.23500054E+11
     -433.7824931964      461.0788929089     1  0.23549105E+11
     -433.7822261833      460.8099985117     1  0.23746296E+11
     -433.7822121839      460.0562136319     1  0.23947559E+11
     -433.7821845296      460.2829075186     1  0.24226289E+11
     -433.7821266973      460.9530555939     1  0.23424534E+11
     -433.7821182970      460.6496455873     2  0.23839936E+11
     -433.7819605223      460.3272096871     1  0.23746413E+11
     -433.7819221192      460.4045681420     1  0.23101802E+11
     -433.7819003556      461.1399582191     1  0.23825832E+11
     -433.7818804857      459.9841655196     1  0.23608056E+11
     -433.7818387634      460.3993906209     1  0.23096059E+11
     -433.7818337265      460.3872770704     1  0.23102448E+11
     -433.7816872511      460.5486383167     1  0.23886821E+11
     -433.7816104677      460.9608905602     1  0.24115842E+11
     -433.7815034913      460.7625634328     1  0.23927991E+11
     -433.7814536785      460.8309223412     1  0.23697767E+11
     -433.7814425816      460.3212313814     2  0.23086931E+11
     -433.7813171726      460.3622704440     1  0.23456489E+11
     -433.7812936247      460.0645559741     1  0.24092259E+11
     -433.7812197177      460.5266126324     2  0.24301450E+11
     -433.7811790645      459.1064617184     2  0.24120348E+11
     -433.7810862423      461.3087236328     1  0.24037867E+11
     -433.7810110068      460.9247105404     1  0.23564350E+11
     -433.7810037496      460.8778345046     1  0.24893443E+11
     -433.7809084097      460.7611131587     1  0.24371773E+11
     -433.7808461539      460.3603104001     1  0.24123677E+11
     -433.7808165227      459.4628304827     2  0.23644619E+11
     -433.7808035590      460.5223891598     2  0.25937596E+11
     -433.7807170513      460.7844483468     1  0.24305605E+11
     -433.7805741637      460.5833787584     1  0.24129065E+11
     -433.7805493498      461.3408975461     1  0.24083699E+11
     -433.7805335502      460.5579401936     1  0.24039846E+11
     -433.7804934656      460.4574563496     1  0.23604911E+11
     -433.7804572605      460.3136566371     1  0.23657426E+11
     -433.7804519442      460.9131804675     1  0.23991820E+11
     -433.7804062572      461.1055747065     1  0.23572989E+11
     -433.7802427273      461.0792835601     1  0.23560095E+11
     -433.7802357226      461.1639936690     1  0.23791858E+11
     -433.7802236230      460.5994363980     1  0.23573535E+11
     -433.7801519584      461.1088814298     1  0.23573641E+11
     -433.7801426420      460.3481804254     1  0.23469364E+11
     -433.7800754016      460.6743562384     1  0.23974960E+11
     -433.7800366292      461.1265398424     1  0.23523388E+11
     -433.7800271693      460.5615881139     2  0.25950045E+11
     -433.7799884336      461.3466849195     1  0.24130489E+11
     -433.7799804916      460.3063505153     1  0.24016175E+11
     -433.7798602748      461.1637945254     1  0.23795117E+11
     -433.7798041252      461.0882973262     1  0.23563279E+11
     -433.7797503350      461.1182158332     1  0.23532138E+11
     -433.7797451130      461.1165364210     1  0.23531105E+11
     -433.7796731688      459.5703738797     2  0.24013046E+11
     -433.7796494023      460.8851331213     1  0.24037844E+11
     -433.7796201162      461.0609437182     1  0.23550526E+11
     -433.7795854924      461.5259215341     1  0.24114480E+11
     -433.7795396283      460.9834154815     1  0.23582769E+11
     -433.7795277759      461.0919592808     1  0.23563961E+11
     -433.7795266225      461.0998711618     2  0.23640709E+11
     -433.7795108811      460.6277302181     1  0.24089876E+11
     -433.7795071517      460.3772922221     1  0.24103665E+11
     -433.7794623237      461.1005491388     2  0.23641075E+11
     -433.7794061752      460.2985342449     1  0.23442554E+11
     -433.7793083287      455.9928082902     1  0.24161259E+11
     -433.7792485587      460.6862403782     1  0.23852894E+11
     -433.7792471191      461.1023579552     1  0.23522037E+11
     -433.7791995354      461.1096320799     1  0.23514484E+11
     -433.7791758562      455.9479531419     1  0.24195431E+11
     -433.7791623059      461.3195211736     1  0.24184473E+11
     -433.7791587382      456.0002238020     1  0.24161220E+11
     -433.7789745678      460.4348965624     1  0.24024091E+11
     -433.7789309161      460.4438405381     1  0.24022322E+11
     -433.7789038870      460.2562901003     1  0.24203081E+11
     -433.7789025841      460.3326611026     1  0.23892285E+11
     -433.7788520090      460.7814105327     1  0.23735293E+11
     -433.7787808450      460.1552327520     1  0.25098568E+11
     -433.7787361058      460.5993405253     1  0.23618257E+11
     -433.7785971693      460.2625627734     1  0.24122315E+11
     -433.7785191337      456.7239537666     1  0.23524567E+11
     -433.7783694794      459.0463732663     1  0.23586748E+11
     -433.7783673201      460.4832193111     1  0.23426890E+11
     -433.7783370969      460.7422313810     1  0.24041020E+11
     -433.7782658686      460.9513632143     2  0.23888201E+11
     -433.7782639552      460.3903714293     1  0.24124224E+11
     -433.7782190842      460.4776903327     1  0.23812516E+11
     -433.7781524396      462.0262207716     2  0.24704321E+11
     -433.7781465763      461.1351279627     2  0.23556081E+11
     -433.7780501179      461.0911785796     1  0.23511902E+11
     -433.7779912353      460.3527571055     1  0.24174872E+11
     -433.7779219915      461.1321602830     2  0.23557341E+11
     -433.7779033534      460.3112413161     1  0.23940949E+11
     -433.7778510625      460.5673575852     1  0.24673168E+11
     -433.7778474797      455.9860307874     1  0.24194937E+11
     -433.7778060050      460.2051650099     1  0.23779620E+11
     -433.7777014742      462.0369970463     1  0.24701029E+11
     -433.7775933875      461.2529955212     1  0.24490562E+11
     -433.7775422685      461.4393595935     1  0.24046183E+11
     -433.7775048483      460.2273109728     1  0.23812694E+11
     -433.7774752951      455.4994132896     1  0.24771695E+11
     -433.7774680459      461.2782148257     1  0.23967526E+11
     -433.7774634280      460.3595531263     1  0.23980411E+11
     -433.7774457264      456.7817533778     1  0.23607178E+11
     -433.7774426677      460.6178398079     1  0.24537556E+11
     -433.7774349578      461.0182484537     1  0.23732722E+11
     -433.7774210479      460.1005981149     1  0.23777815E+11
     -433.7773770526      460.2748860859     1  0.24235965E+11
     -433.7772999352      461.1336784008     1  0.24003542E+11
     -433.7772647341      460.3959738483     1  0.23275873E+11
     -433.7772479896      457.7521535057     1  0.23907967E+11
     -433.7771994682      459.7885940704     1  0.23232137E+11
     -433.7771257649      455.4948124646     1  0.23707547E+11
     -433.7769883656      458.9857405869     1  0.23641410E+11
     -433.7769842530      461.0569120252     1  0.24722223E+11
     -433.7768552089      461.1214511290     1  0.23999902E+11
     -433.7768372016      460.5772816051     1  0.24232334E+11
     -433.7767489854      460.8697653420     1  0.23401495E+11
     -433.7767138767      460.7821754199     2  0.23660902E+11
     -433.7766832983      460.1797468259     1  0.23806354E+11
     -433.7765811022      460.5674532450     1  0.24244003E+11
     -433.7765706821      460.4083976504     1  0.23276412E+11
     -433.7764942513      461.2513010230     1  0.24104426E+11
     -433.7764168134      460.2922930928     1  0.23755346E+11
     -433.7763276364      460.8318039521     2  0.25974625E+11
     -433.7763004226      460.2124204264     1  0.23871950E+11
     -433.7762836512      461.0445674802     1  0.23684646E+11
     -433.7761793782      460.9145524567     1  0.24061182E+11
     -433.7761014400      460.6050570342     1  0.23708844E+11
     -433.7758707941      459.1920699018     2  0.23181027E+11
     -433.7757414173      455.2419912674     1  0.24787049E+11
     -433.7756252705      460.2532274649     1  0.23821182E+11
     -433.7756173356      460.3433576031     1  0.23806782E+11
     -433.7755960815      460.5858082846     1  0.24224834E+11
     -433.7755674757      460.6137842342     1  0.24668841E+11
     -433.7754793514      460.4457113121     1  0.23688133E+11
     -433.7753163914      461.3951710810     1  0.23793269E+11
     -433.7751842005      459.7118726098     1  0.23191192E+11
     -433.7751619953      460.6914481475     2  0.23806405E+11
     -433.7751491514      460.5134075625     1  0.23941892E+11
     -433.7751357091      461.0460824352     1  0.23893935E+11
     -433.7751268878      461.4504281203     1  0.24050097E+11
     -433.7750639586      459.8273077186     1  0.23232660E+11
     -433.7750393253      460.4801205680     1  0.23718862E+11
     -433.7750032259      461.3366654177     1  0.24195839E+11
     -433.7749337371      460.8807029095     1  0.23423763E+11
     -433.7746859815      460.8085918755     1  0.24276853E+11
     -433.7745799708      457.7938844757     1  0.23285669E+11
     -433.7745515299      457.6130212096     1  0.23942475E+11
     -433.7744630586      457.9317103187     1  0.23718701E+11
     -433.7744359878      460.8149642430     1  0.24244112E+11
     -433.7744076081      460.6643133918     1  0.24497792E+11
     -433.7743836293      460.8794297784     1  0.23423481E+11
     -433.7742139528      461.0538780079     1  0.24082548E+11
     -433.7740978088      460.9140495756     1  0.23989766E+11
     -433.7739921686      461.2595766876     1  0.24311875E+11
     -433.7739491111      457.6538837038     1  0.23874681E+11
     -433.7739041602      460.1250850720     1  0.24172835E+11
     -433.7739027998      460.8010347230     1  0.24267134E+11
     -433.7738867576      459.4556854995     4  0.23715451E+11
     -433.7738100336      460.7080562429     1  0.23766546E+11
     -433.7738089313      460.3229745021     1  0.23875859E+11
     -433.7737700087      461.1789118486     1  0.23721200E+11
     -433.7737149387      460.5899792740     1  0.23866670E+11
     -433.7736524505      460.5390669920     1  0.24102820E+11
     -433.7736371727      460.5910132758     1  0.23866811E+11
     -433.7734834287      460.6681455697     1  0.24189356E+11
     -433.7734804729      460.9973999995     1  0.24830189E+11
     -433.7733554307      460.4200162008     1  0.23658502E+11
     -433.7733231346      461.0192921914     1  0.23995396E+11
     -433.7733156323      460.3038377391     1  0.24023462E+11
     -433.7732453411      460.2397422872     1  0.23549272E+11
     -433.7732421599      460.5443617256     1  0.24089242E+11
     -433.7732309465      456.7993559336     1  0.23682549E+11
     -433.7732233709      460.8535348837     1  0.24032260E+11
     -433.7732219785      460.9819721089     1  0.24011254E+11
     -433.7731848851      460.9883697942     1  0.24001208E+11
     -433.7730929878      461.1742270542     1  0.23968406E+11
     -433.7730492267      461.1227764465     1  0.23945108E+11
     -433.7729803178      460.9860401559     1  0.24011378E+11
     -433.7728963182      460.6753032630     1  0.24576761E+11
     -433.7728654159      460.8104656472     1  0.24318301E+11
     -433.7728118702      461.0322250236     1  0.23899098E+11
     -433.7724559424      461.0650333141     1  0.24036582E+11
     -433.7723802013      459.4945084355     1  0.24125813E+11
     -433.7723160720      461.0354039766     1  0.23898868E+11
     -433.7722595165      459.8525618835     1  0.23603587E+11
     -433.7721560058      461.0776845312     1  0.24039175E+11
     -433.7720734306      461.0063620360     1  0.24337139E+11
     -433.7719699311      460.3213023085     1  0.23933051E+11
     -433.7719639448      461.4360507390     1  0.23850749E+11
     -433.7719135335      457.9372973538     1  0.23797828E+11
     -433.7718884648      460.4161225081     1  0.23677674E+11
     -433.7718619290      460.7591304070     1  0.23885396E+11
     -433.7718399188      460.5329561294     1  0.23714689E+11
     -433.7717969734      461.4184760194     1  0.23847446E+11
     -433.7717159414      457.5954077762     1  0.23925770E+11
     -433.7716848506      460.4068237477     1  0.23883827E+11
     -433.7716554790      461.0166504224     1  0.23959597E+11
     -433.7716193769      460.4020095065     1  0.23876010E+11
     -433.7715895544      461.4207175242     1  0.23848425E+11
     -433.7715791404      461.4253586317     1  0.23848342E+11
     -433.7714993081      460.7606723616     1  0.23884837E+11
     -433.7714441619      461.1830741898     1  0.23856370E+11
     -433.7714423651      461.1700698372     1  0.23843609E+11
     -433.7714142474      460.4046456404     1  0.23884683E+11
     -433.7714061924      460.8336636174     1  0.23832532E+11
     -433.7712471993      460.6989366335     1  0.23954678E+11
     -433.7711789325      459.5318576417     1  0.24224991E+11
     -433.7711101267      458.4063816598     1  0.23550654E+11
     -433.7709004834      460.9938365471     1  0.24409084E+11
     -433.7708741827      460.0527487855     1  0.23493560E+11
     -433.7708258602      461.1961436559     1  0.23625475E+11
     -433.7708145311      460.5957590171     1  0.23896516E+11
     -433.7707684462      460.4483119776     1  0.24559205E+11
     -433.7707468325      460.7110622378     1  0.23972140E+11
     -433.7707364197      460.9983041489     1  0.23700322E+11
     -433.7707092352      460.6039629548     1  0.23892914E+11
     -433.7706977890      461.0039966029     1  0.23953784E+11
     -433.7706882761      461.2806064001     1  0.24260594E+11
     -433.7705103794      460.4766438383     1  0.23732876E+11
     -433.7705054182      461.0095417850     1  0.23961783E+11
     -433.7704637818      461.3005928914     2  0.23779519E+11
     -433.7703643144      460.4983486522     1  0.23706110E+11
     -433.7703177663      460.7120717043     1  0.23971843E+11
     -433.7702912017      460.9886428592     1  0.23560314E+11
     -433.7702800889      460.2002756069     1  0.24149841E+11
     -433.7702307754      460.0619863847     1  0.23492924E+11
     -433.7701192862      458.4223538575     1  0.23586625E+11
     -433.7700798896      460.3783216582     1  0.23856482E+11
     -433.7699978987      460.7512703873     1  0.23703529E+11
     -433.7699560882      460.4545564600     1  0.24558177E+11
     -433.7699020687      460.7333949662     1  0.23997346E+11
     -433.7698832758      461.1371932515     1  0.23558961E+11
     -433.7698677956      460.4310223761     1  0.24521987E+11
     -433.7697690292      460.5442761050     2  0.23415931E+11
     -433.7696928968      460.3865511828     1  0.23858597E+11
     -433.7696674954      460.6952220201     1  0.23951527E+11
     -433.7696352265      460.2910913878     1  0.24016031E+11
     -433.7695088288      460.8260125223     1  0.23418952E+11
     -433.7694637598      460.0498646710     2  0.25144593E+11
     -433.7694574081      460.3896527180     1  0.23156345E+11
     -433.7694132816      460.8246242824     1  0.24023672E+11
     -433.7693737321      452.3453834752     1  0.23409135E+11
     -433.7693684207      460.0557996092     2  0.25138493E+11
     -433.7693141248      460.4494503024     1  0.23772488E+11
     -433.7692946915      460.3648528242     1  0.23968512E+11
     -433.7692684310      460.3605090160     1  0.23899010E+11
     -433.7692428049      458.4248685243     1  0.23583150E+11
     -433.7692377978      460.4270116325     1  0.23684803E+11
     -433.7691823220      460.4000062921     1  0.23757217E+11
     -433.7691699233      460.0441629167     1  0.23400330E+11
     -433.7691652238      460.1831110534     1  0.23972908E+11
     -433.7691630840      460.4699547430     1  0.24169854E+11
     -433.7690441705      460.8252055608     1  0.24017629E+11
     -433.7690386441      460.3650003619     1  0.23899069E+11
     -433.7690364895      460.2566854091     1  0.23649724E+11
     -433.7690304396      461.3573481949     1  0.24211990E+11
     -433.7689697962      461.2138079969     1  0.23925556E+11
     -433.7689666420      460.9289717952     1  0.24208463E+11
     -433.7689382347      460.1766954653     2  0.25062667E+11
     -433.7689046683      460.4656339222     1  0.23854431E+11
     -433.7688885520      461.0712117726     1  0.23876012E+11
     -433.7688686642      460.7047957511     1  0.24303133E+11
     -433.7688546761      460.7879433103     1  0.23739047E+11
     -433.7688515106      461.5319296251     1  0.23920090E+11
     -433.7688072057      460.2515083728     2  0.25044779E+11
     -433.7688024993      460.9803276922     1  0.23635337E+11
     -433.7687912920      460.7850377086     1  0.23739076E+11
     -433.7687039721      460.8886469742     1  0.23876408E+11
     -433.7686695633      460.8866685031     1  0.23912320E+11
     -433.7686643650      461.1355746638     1  0.23597983E+11
     -433.7684635901      460.9047929336     1  0.23858418E+11
     -433.7684506561      460.3892768724     1  0.23560183E+11
     -433.7683838636      461.3176547809     1  0.24500603E+11
     -433.7683609909      460.8140020354     1  0.23722071E+11
     -433.7683216914      460.8133388202     1  0.23862432E+11
     -433.7682864161      459.8940495657     1  0.23034821E+11
     -433.7682433904      460.6917818679     1  0.24335785E+11
     -433.7682024255      460.5104021124     2  0.24476669E+11
     -433.7680375599      460.7762898752     1  0.23955697E+11
     -433.7680355834      461.2258861803     1  0.24819316E+11
     -433.7679474836      459.5904820024     2  0.23636451E+11
     -433.7678991821      457.6395248285     1  0.23483119E+11
     -433.7678692950      460.3637210798     1  0.24000967E+11
     -433.7678259949      460.4529565877     1  0.23796736E+11
     -433.7678165296      460.3737314095     1  0.23577965E+11
     -433.7678100644      460.7003179269     1  0.24334729E+11
     -433.7676881946      461.5578827566     1  0.24000904E+11
     -433.7676820498      459.9762790370     1  0.23894549E+11
     -433.7676804809      461.0997974168     1  0.23948977E+11
     -433.7676357226      460.7947441707     1  0.23719082E+11
     -433.7676209057      460.7535859752     1  0.23741461E+11
     -433.7675897687      461.0752997656     1  0.23875153E+11
     -433.7675697998      460.0797069149     4  0.23392836E+11
     -433.7675367487      461.0706366519     1  0.23916233E+11
     -433.7674489743      460.8577131994     1  0.23944735E+11
     -433.7674049014      461.0105859970     1  0.23810031E+11
     -433.7674031280      460.2550847428     1  0.24068573E+11
     -433.7673842195      460.2994897767     1  0.24030802E+11
     -433.7673423741      461.3723270326     1  0.24201561E+11
     -433.7672762108      460.6065857723     1  0.23389109E+11
     -433.7672697487      460.1497380886     1  0.24073168E+11
     -433.7672521816      461.0610289838     1  0.23914881E+11
     -433.7672452661      460.5025173608     1  0.23767215E+11
     -433.7671787197      460.8093548959     1  0.23638524E+11
     -433.7670977275      461.0245728425     1  0.23903215E+11
     -433.7670708690      460.7436546348     1  0.23845982E+11
     -433.7670219881      461.0714508186     1  0.23873443E+11
     -433.7670138372      461.4865024313     1  0.23771724E+11
     -433.7668364833      461.3143000605     1  0.24088646E+11
     -433.7667272355      460.4840629311     1  0.23849994E+11
     -433.7666181280      460.1271105323     1  0.25126053E+11
     -433.7665868087      460.0615322630     1  0.23356209E+11
     -433.7665803567      460.8087537939     1  0.23607154E+11
     -433.7665743563      460.4116597050     1  0.23764415E+11
     -433.7665627395      460.7850051219     1  0.23624706E+11
     -433.7665598799      460.4496121205     1  0.23809216E+11
     -433.7665449123      460.2539493548     2  0.25138020E+11
     -433.7664251027      460.3184494780     1  0.23617532E+11
     -433.7663749339      460.8193553279     1  0.23489348E+11
     -433.7663383902      460.6252770067     1  0.24227574E+11
     -433.7663187812      460.6553301609     1  0.24133642E+11
     -433.7663127415      460.2545255931     1  0.24075063E+11
     -433.7663000549      460.4399035951     2  0.24558265E+11
     -433.7662449892      460.3242920455     1  0.23880348E+11
     -433.7662190485      460.3685158875     1  0.23471059E+11
     -433.7661767990      460.3691040673     1  0.23471153E+11
     -433.7661506056      460.2657832898     1  0.23701781E+11
     -433.7661073982      460.8175721371     1  0.23629988E+11
     -433.7660749828      460.0544338448     1  0.23574423E+11
     -433.7660510046      455.1524865585     1  0.23495939E+11
     -433.7660334097      460.6398664319     1  0.23409521E+11
     -433.7660274601      460.3917392628     1  0.24045359E+11
     -433.7660140273      460.1513604113     1  0.24064318E+11
     -433.7659523839      459.8330253319     1  0.23668071E+11
     -433.7659107309      460.4438023200     1  0.23824971E+11
     -433.7658926782      460.3389638564     1  0.23615482E+11
     -433.7658765900      460.4310115646     1  0.23630071E+11
     -433.7658469856      455.7481847751     1  0.24422561E+11
     -433.7658061774      460.6978110926     1  0.23738985E+11
     -433.7657957401      461.5342538080     1  0.23956161E+11
     -433.7657168417      455.5527119929     1  0.23510060E+11
     -433.7657091265      460.8164187478     1  0.23946977E+11
     -433.7656305639      460.8726099438     1  0.24063329E+11
     -433.7655891927      460.5136859662     1  0.23778292E+11
     -433.7655372007      461.5294134496     1  0.23949966E+11
     -433.7655239668      460.3930325353     1  0.24046032E+11
     -433.7655038993      460.4363050422     1  0.23028501E+11
     -433.7654982541      460.6515310676     1  0.23949485E+11
     -433.7654383437      455.5564873349     1  0.23510259E+11
     -433.7654336593      460.8147809672     1  0.23629007E+11
     -433.7654116645      458.6961092016     1  0.23744104E+11
     -433.7653658729      460.0302580489     1  0.23452956E+11
     -433.7653606715      460.4231305825     1  0.23977700E+11
     -433.7653501450      460.2770254925     1  0.23607693E+11
     -433.7652886820      460.1057045520     1  0.25221592E+11
     -433.7652091159      460.8513456343     1  0.24083382E+11
     -433.7651684061      460.7837792070     1  0.24321933E+11
     -433.7651664536      460.8882449718     1  0.24075441E+11
     -433.7650634302      460.4450271964     1  0.23028432E+11
     -433.7650440562      461.0941585888     1  0.23870993E+11
     -433.7649562915      459.9569935739     2  0.23057699E+11
     -433.7649404000      460.5937553227     1  0.23882740E+11
     -433.7648552648      455.5549242511     1  0.23542599E+11
     -433.7648414038      461.0560265705     1  0.23764282E+11
     -433.7648269859      460.4031746982     1  0.23586622E+11
     -433.7647748298      461.1996920213     1  0.23958717E+11
     -433.7647402734      461.1446261569     1  0.23958174E+11
     -433.7647072415      460.7626385069     2  0.26085236E+11
     -433.7646168041      460.4301363684     1  0.23996780E+11
     -433.7646038031      455.5575868443     1  0.23543016E+11
     -433.7645884163      460.4441081405     1  0.23968618E+11
     -433.7645797699      460.5414680540     1  0.24359416E+11
     -433.7645050020      461.1991714360     1  0.23958163E+11
     -433.7644778788      460.0713032502     1  0.23621708E+11
     -433.7644474985      460.2831806846     2  0.24215027E+11
     -433.7644432575      460.4287539865     1  0.23998104E+11
     -433.7643361564      460.3520136528     1  0.23731796E+11
     -433.7643065617      460.3599632137     1  0.24003583E+11
     -433.7642651904      460.4618217491     1  0.23675954E+11
     -433.7642539041      460.9844215943     1  0.24007483E+11
     -433.7642356898      460.8154608748     1  0.23718830E+11
     -433.7642337687      460.3867917890     1  0.23706329E+11
     -433.7641751042      460.5520169761     1  0.24399750E+11
     -433.7641356324      460.4014461843     1  0.23589204E+11
     -433.7640563582      460.3111010732     1  0.23551646E+11
     -433.7640013404      460.4581530890     1  0.23817068E+11
     -433.7639513950      460.3204872014     1  0.23552369E+11
     -433.7639225382      459.0979201072     2  0.23229419E+11
     -433.7639205516      460.2336955508     1  0.23072360E+11
     -433.7638918038      461.1092694414     1  0.24554108E+11
     -433.7638889149      460.9283212907     1  0.23937181E+11
     -433.7638867515      460.4073570289     1  0.23975729E+11
     -433.7638377354      460.4275226597     1  0.23974717E+11
     -433.7638338423      459.9828224589     1  0.22974903E+11
     -433.7637548407      460.5073720901     1  0.23415275E+11
     -433.7637520394      459.9942281525     2  0.25027002E+11
     -433.7637408099      460.2138014048     1  0.23723126E+11
     -433.7637248297      460.4418223149     1  0.23755432E+11
     -433.7636457596      460.3239923511     1  0.23722956E+11
     -433.7636368392      461.2017204463     1  0.23955508E+11
     -433.7636227818      460.0837214377     1  0.23623566E+11
     -433.7635883934      460.5673912712     1  0.24057231E+11
     -433.7635531442      460.8737072639     1  0.23781544E+11
     -433.7635050351      460.4683265938     1  0.23970652E+11
     -433.7634419514      460.8104577885     1  0.23716672E+11
     -433.7632764731      460.8865136965     1  0.23756598E+11
     -433.7632449977      460.8342473975     1  0.23399265E+11
     -433.7632386761      460.1238497912     2  0.23442542E+11
     -433.7632351313      459.8714120698     1  0.23684355E+11
     -433.7632337255      460.5669510227     1  0.24358557E+11
     -433.7632225496      460.8229032497     1  0.23400263E+11
     -433.7631562996      458.8687350007     1  0.23837228E+11
     -433.7630454440      459.9746308672     2  0.25026128E+11
     -433.7630161432      458.4584138938     2  0.23834159E+11
     -433.7630143408      460.2500427413     1  0.23499535E+11
     -433.7629406146      460.4319410927     1  0.23840727E+11
     -433.7628949953      460.8792074746     1  0.23785448E+11
     -433.7628838805      460.5614089342     1  0.23691676E+11
     -433.7626304437      460.8352565756     1  0.23399519E+11
     -433.7624664357      458.1800691720     1  0.23503383E+11
     -433.7624390721      460.1865579201     1  0.23661612E+11
     -433.7623955766      460.6139210974     1  0.23911680E+11
     -433.7623550664      460.4413159718     1  0.23839822E+11
     -433.7623243862      460.8384936395     1  0.23290814E+11
     -433.7622788371      460.2002091099     1  0.24063374E+11
     -433.7622038749      460.3616125455     1  0.23176149E+11
     -433.7621747013      460.3770660140     1  0.23624350E+11
     -433.7621330038      459.8233334060     1  0.23793398E+11
     -433.7620339255      460.1871062755     1  0.24059659E+11
     -433.7619584009      460.8265210330     1  0.23509284E+11
     -433.7619423056      457.0900894316     1  0.24124456E+11
     -433.7619172040      461.2430813940     1  0.23768439E+11
     -433.7618812046      460.3660477529     1  0.23604900E+11
     -433.7618646749      460.4332626029     1  0.23841078E+11
     -433.7618534099      460.3683692195     1  0.23606401E+11
     -433.7618055754      461.2341165718     1  0.23765440E+11
     -433.7616691608      460.2537255368     1  0.24011115E+11
     -433.7616642190      460.8822309086     1  0.23640843E+11
     -433.7616237536      460.4564968317     2  0.23752079E+11
     -433.7616083673      461.5016710626     2  0.25068401E+11
     -433.7616058662      457.1346425185     1  0.24220191E+11
     -433.7615493840      460.8184509432     1  0.23288510E+11
     -433.7615362294      460.9933653108     1  0.23470634E+11
     -433.7615034757      460.3551514567     1  0.24147745E+11
     -433.7614601742      460.9782355949     1  0.24013943E+11
     -433.7614554212      460.9266606680     1  0.23866270E+11
     -433.7613497249      460.5569964747     1  0.24320964E+11
     -433.7611694566      461.1374390026     1  0.23675366E+11
     -433.7611318091      459.9809346890     2  0.25087494E+11
     -433.7610553326      460.2564117107     1  0.24043193E+11
     -433.7610152921      460.1099268206     1  0.23509499E+11
     -433.7610005419      460.4472711294     1  0.23811097E+11
     -433.7609012809      460.6315376609     2  0.24224860E+11
     -433.7608789403      460.5989414853     1  0.23425644E+11
     -433.7608659831      459.9632153323     2  0.25116620E+11
     -433.7608391295      460.7075506779     1  0.24081601E+11
     -433.7608270264      460.2279222452     1  0.23564846E+11
     -433.7608245523      460.8843073017     2  0.23990605E+11
     -433.7608037890      460.0235517325     1  0.23869236E+11
     -433.7607586446      460.8968677020     1  0.23801030E+11
     -433.7607072802      460.2260400904     1  0.23566789E+11
     -433.7606926411      461.2106206958     1  0.23750298E+11
     -433.7606630462      460.3667404288     1  0.23628592E+11
     -433.7606360141      461.2443498402     1  0.23754818E+11
     -433.7606228324      461.1204187290     1  0.24219975E+11
     -433.7606094039      461.1202762348     1  0.23965033E+11
     -433.7605539098      461.4368681070     1  0.23618497E+11
     -433.7605381069      460.2594804359     1  0.24031282E+11
     -433.7605282119      460.8800672530     1  0.23799444E+11
     -433.7604839367      458.8676975663     1  0.23817997E+11
     -433.7604082895      460.7623611863     1  0.23677178E+11
     -433.7603330984      460.4645168917     1  0.23751373E+11
     -433.7602956279      460.6581824987     1  0.23958000E+11
     -433.7602902648      460.3199386853     1  0.24257379E+11
     -433.7602740583      460.4699461100     1  0.23561763E+11
     -433.7602602077      457.1969304125     1  0.23479766E+11
     -433.7602426888      460.6315001152     1  0.23326841E+11
     -433.7602361848      461.0446837063     1  0.23540561E+11
     -433.7601523501      460.6052440542     1  0.23426321E+11
     -433.7601454744      460.4286550548     2  0.24074641E+11
     -433.7601348531      457.1093019117     1  0.23514240E+11
     -433.7600831131      460.1605512152     1  0.23647268E+11
     -433.7600270143      460.6580048914     1  0.23959629E+11
     -433.7600030462      459.8174795338     1  0.23836551E+11
     -433.7599984969      460.4009760605     1  0.23311626E+11
     -433.7599833759      457.8730802801     1  0.23314907E+11
     -433.7599614285      460.4145926969     1  0.23833460E+11
     -433.7599585104      460.4567139302     1  0.23843498E+11
     -433.7599434891      458.0311123116     1  0.23550231E+11
     -433.7599224422      460.2705395705     1  0.23088437E+11
     -433.7599210448      460.7549391635     1  0.23927397E+11
     -433.7598706835      460.2705490075     1  0.23088545E+11
     -433.7598416499      460.2298567758     1  0.23862777E+11
     -433.7596809332      460.3922583643     1  0.23837695E+11
     -433.7596594490      458.4807760178     1  0.24175260E+11
     -433.7596381079      460.2326695787     1  0.23862749E+11
     -433.7596250796      460.4712790953     1  0.23613756E+11
     -433.7596174210      457.8629805723     1  0.23676163E+11
     -433.7595551660      460.4755966312     1  0.23618562E+11
     -433.7595171797      460.6609067799     2  0.24215255E+11
     -433.7594713438      453.6522492033     1  0.24570287E+11
     -433.7594446128      460.0585216323     2  0.23542504E+11
     -433.7594223060      460.1992421610     2  0.23056007E+11
     -433.7594150539      460.4814706804     1  0.23696635E+11
     -433.7593864647      457.9192761009     1  0.23707720E+11
     -433.7593587173      460.3446241013     1  0.23751188E+11
     -433.7593124414      460.2579309989     1  0.23710869E+11
     -433.7593025705      452.2810629752     1  0.23350885E+11
     -433.7592611519      459.8191711129     1  0.23922630E+11
     -433.7592562161      460.0907415449     1  0.23965707E+11
     -433.7592506601      459.4925762730     1  0.23368424E+11
     -433.7592170838      460.2814871825     1  0.24136236E+11
     -433.7591332620      460.4912003785     1  0.23407837E+11
     -433.7591310627      460.9977903655     1  0.23857564E+11
     -433.7590828397      460.7344871914     1  0.23660594E+11
     -433.7590790984      460.6877400187     1  0.23969846E+11
     -433.7590774958      460.4660606659     1  0.23807071E+11
     -433.7590409507      461.1886477825     1  0.24487010E+11
     -433.7590193815      460.3062187661     1  0.23971909E+11
     -433.7590079158      460.3440669416     1  0.24252991E+11
     -433.7589498279      461.0027797322     1  0.24351105E+11
     -433.7589082478      460.5062725480     1  0.23793334E+11
     -433.7588892808      459.8744164477     1  0.23944737E+11
     -433.7587221265      460.0619934128     1  0.23575254E+11
     -433.7587167453      460.2426603897     1  0.24167237E+11
     -433.7586863382      453.5906909722     1  0.24505411E+11
     -433.7586502645      460.9328921374     1  0.23827259E+11
     -433.7586040996      460.3462169799     1  0.23554649E+11
     -433.7585938530      460.3487499233     1  0.23434529E+11
     -433.7585788678      460.6268778582     1  0.24005772E+11
     -433.7585337235      460.6076743575     1  0.23394782E+11
     -433.7585050464      460.5767969687     1  0.23386300E+11
     -433.7584742852      461.0115638904     1  0.24085576E+11
     -433.7584683172      460.8412787155     1  0.23728488E+11
     -433.7584573898      457.5078520093     1  0.23966512E+11
     -433.7584430032      460.8498095461     1  0.23619166E+11
     -433.7583844067      460.9281999897     1  0.23873072E+11
     -433.7583252871      459.8899536496     1  0.23771193E+11
     -433.7582100685      460.4067442268     1  0.23817599E+11
     -433.7578773103      459.9699861178     1  0.23475763E+11
     -433.7578261387      460.7971288293     1  0.23982172E+11
     -433.7578154445      460.6140329972     1  0.23369826E+11
     -433.7577941095      460.4897554564     2  0.23765301E+11
     -433.7577865496      460.3217057324     2  0.24084975E+11
     -433.7577839558      459.8963061805     1  0.23792988E+11
     -433.7577590849      460.2608797986     1  0.24158993E+11
     -433.7577563212      460.3678554353     1  0.23435376E+11
     -433.7577130417      460.9134765511     1  0.23827325E+11
     -433.7576676106      460.9358255815     1  0.23863974E+11
     -433.7576205672      457.5433083748     1  0.23929112E+11
     -433.7576164732      460.4838927470     1  0.23439996E+11
     -433.7575962127      460.6027524872     1  0.23367037E+11
     -433.7575857456      460.3867471464     1  0.23467093E+11
     -433.7575521333      460.1687158893     1  0.23651609E+11
     -433.7575457941      460.4995310697     1  0.23415829E+11
     -433.7574657033      460.3182913583     1  0.24123146E+11
     -433.7574258193      459.5363843155     2  0.23845728E+11
     -433.7573974262      461.1296520325     1  0.23701402E+11
     -433.7573909312      461.1399236299     1  0.23704948E+11
     -433.7573489119      460.1381779268     1  0.23357640E+11
     -433.7573444651      461.0395180992     1  0.23770698E+11
     -433.7573103786      460.0235226985     1  0.24020014E+11
     -433.7572928155      460.4943403614     1  0.23671886E+11
     -433.7572236478      460.7600645760     1  0.23820487E+11
     -433.7571797147      460.1619769475     1  0.23700585E+11
     -433.7571384907      460.8003306314     1  0.23977415E+11
     -433.7571260886      461.0227387216     1  0.23814399E+11
     -433.7571172606      458.1346495550     1  0.23704532E+11
     -433.7571116984      459.9317702734     1  0.23900248E+11
     -433.7570580023      461.0513490822     1  0.24369832E+11
     -433.7570304676      460.4716182504     1  0.23800535E+11
     -433.7570269485      460.3254304132     1  0.23261676E+11
     -433.7570255928      460.7193962646     1  0.23929272E+11
     -433.7569702121      460.6379352126     1  0.24139088E+11
     -433.7569562348      457.3564381070     1  0.23607412E+11
     -433.7569202235      461.6420818699     1  0.24638719E+11
     -433.7568304747      460.7752799827     1  0.23805626E+11
     -433.7568104244      460.7384433843     1  0.23451516E+11
     -433.7567753888      460.7904267744     1  0.23666713E+11
     -433.7567607855      460.9056835684     1  0.23656939E+11
     -433.7566835456      460.2648324302     1  0.23763447E+11
     -433.7566554554      461.1922522089     1  0.24657759E+11
     -433.7566436536      460.1224186435     1  0.23410389E+11
     -433.7566317097      460.1195528316     1  0.23409116E+11
     -433.7565663633      460.9125769364     1  0.23662202E+11
     -433.7565360991      460.7864053428     1  0.23969867E+11
     -433.7564755630      461.0519114048     1  0.24398858E+11
     -433.7564641280      460.5401805160     1  0.24029479E+11
     -433.7564469276      461.0243298194     1  0.23810602E+11
     -433.7564263759      461.3723872202     1  0.23876324E+11
     -433.7563949720      461.1714483457     1  0.23994198E+11
     -433.7563931379      459.8627860246     1  0.23936525E+11
     -433.7563579532      460.4868990860     1  0.23655843E+11
     -433.7563038472      460.4112773971     1  0.23858713E+11
     -433.7562794322      460.4672095815     1  0.23787985E+11
     -433.7562136802      460.9341685473     1  0.23721741E+11
     -433.7562032754      461.0155243751     1  0.23813186E+11
     -433.7561206089      460.2663519345     2  0.24168044E+11
     -433.7560651031      460.4663768805     1  0.23761802E+11
     -433.7560460362      461.3816625210     1  0.23877640E+11
     -433.7559543528      460.1419435904     1  0.24111758E+11
     -433.7559520677      459.1319431172     1  0.23531603E+11
     -433.7559348906      460.4261289182     1  0.23855801E+11
     -433.7558993137      460.3945166680     1  0.23840184E+11
     -433.7558691537      460.3789275809     1  0.23346481E+11
     -433.7558650984      461.1609089204     1  0.24243799E+11
     -433.7558305084      460.1085150454     1  0.23982072E+11
     -433.7558176996      460.4653576331     1  0.23765325E+11
     -433.7557896987      461.2743855591     1  0.24082554E+11
     -433.7557737701      460.7893083546     1  0.23865041E+11
     -433.7557350205      460.6931460184     1  0.23661138E+11
     -433.7557295846      459.9018072919     1  0.23817148E+11
     -433.7557208595      460.9105926664     1  0.23820889E+11
     -433.7557015073      460.7451423345     1  0.23437312E+11
     -433.7556663403      460.7742533426     1  0.23802075E+11
     -433.7556047554      460.2790341167     1  0.23076677E+11
     -433.7555555418      460.9889724667     1  0.23849834E+11
     -433.7555497327      460.7432698929     1  0.23930496E+11
     -433.7555347594      461.0551325407     1  0.24366987E+11
     -433.7554857848      461.2966060071     1  0.24918933E+11
     -433.7554596421      460.9306738660     1  0.23769025E+11
     -433.7553758396      461.0032683428     1  0.24353575E+11
     -433.7553700317      460.8784460113     1  0.23829681E+11
     -433.7553521140      461.0564763758     1  0.24459546E+11
     -433.7553371794      461.0590643723     1  0.24457868E+11
     -433.7552745446      460.5189292471     1  0.23846658E+11
     -433.7552580800      460.0445281755     1  0.23978497E+11
     -433.7551483528      460.1602262273     1  0.24036668E+11
     -433.7550693287      460.7219288366     1  0.23825789E+11
     -433.7550540238      460.4878513495     1  0.23792921E+11
     -433.7549877275      460.3546328779     1  0.23357574E+11
     -433.7549502810      460.3342659290     1  0.24182481E+11
     -433.7549440135      460.9604388986     1  0.24005346E+11
     -433.7548982191      460.4712158883     1  0.23625329E+11
     -433.7548751127      460.2915803617     1  0.23552645E+11
     -433.7548567364      460.5040613620     1  0.23421662E+11
     -433.7548461031      458.4137031049     1  0.23788816E+11
     -433.7548137029      460.1037798409     1  0.24006028E+11
     -433.7548109046      457.3875173989     1  0.23675910E+11
     -433.7547626630      460.4496108874     1  0.23413870E+11
     -433.7547555435      460.0646614453     2  0.23734967E+11
     -433.7546485226      460.3256422035     1  0.23857702E+11
     -433.7546261968      461.2647301569     1  0.24598630E+11
     -433.7544939394      460.6306294841     1  0.24008073E+11
     -433.7544265334      460.2307012913     1  0.23760387E+11
     -433.7544060890      454.9278449331     1  0.23810700E+11
     -433.7543727468      457.9657712848     1  0.23738899E+11
     -433.7543573854      460.4946975776     1  0.23443566E+11
     -433.7543260171      460.2550106626     1  0.23531977E+11
     -433.7542591243      458.8434119356     1  0.24000882E+11
     -433.7542479396      459.9630839554     1  0.23890456E+11
     -433.7542418473      455.2285722805     1  0.23384782E+11
     -433.7542059222      461.1506098420     1  0.23487179E+11
     -433.7541990928      460.5036909130     1  0.23844271E+11
     -433.7541126526      460.2746599096     1  0.23563416E+11
     -433.7540739046      460.4161150495     2  0.23978882E+11
     -433.7540637066      457.7278391727     1  0.23693198E+11
     -433.7540491162      461.0092509759     1  0.23820222E+11
     -433.7540461040      460.2923466792     1  0.23555630E+11
     -433.7540218009      461.0264629970     1  0.23876710E+11
     -433.7539933017      460.8498131909     1  0.24057338E+11
     -433.7539840322      460.3993624613     1  0.23821348E+11
     -433.7539495857      460.6146583671     1  0.23701191E+11
     -433.7539401151      460.3691731729     1  0.23586815E+11
     -433.7539345170      457.2754874731     1  0.23352287E+11
     -433.7539310671      460.3232186358     1  0.24168701E+11
     -433.7539025298      460.4592895674     1  0.23761210E+11
     -433.7538898394      461.1137622391     1  0.23844898E+11
     -433.7538773767      460.9476630791     1  0.24198719E+11
     -433.7538518010      460.9892821134     1  0.23846574E+11
     -433.7537964989      459.4266834300     1  0.23468001E+11
     -433.7536613958      460.0663695320     2  0.23762070E+11
     -433.7536543268      460.5659750780     1  0.24033649E+11
     -433.7536061636      460.4270331455     1  0.23749063E+11
     -433.7535282073      460.9254171572     1  0.23486310E+11
     -433.7535147780      461.0314507200     1  0.23876491E+11
     -433.7534462999      460.7153502008     1  0.23845669E+11
     -433.7533087979      460.4420238637     1  0.23892877E+11
     -433.7532587952      461.1253108719     2  0.23656749E+11
     -433.7531909653      460.9354959823     1  0.23739039E+11
     -433.7531674338      460.1665693251     1  0.23724898E+11
     -433.7530648865      460.2474033972     1  0.23607652E+11
     -433.7530300474      460.9523244009     1  0.23596480E+11
     -433.7529221455      461.1064169492     1  0.23834338E+11
     -433.7528589556      460.1323347566     1  0.23393278E+11
     -433.7528409362      460.2269344062     1  0.23737033E+11
     -433.7527963299      460.2281032464     1  0.23736554E+11
     -433.7527219280      460.5805109796     1  0.23608683E+11
     -433.7526287911      460.4190406057     1  0.23506523E+11
     -433.7526250283      460.4004100132     1  0.23818592E+11
     -433.7525561114      460.3973246422     1  0.23861256E+11
     -433.7525450846      460.7337145515     1  0.23946940E+11
     -433.7524973298      460.4546843485     1  0.23420880E+11
     -433.7524941869      460.1451867060     1  0.23927191E+11
     -433.7523296321      460.0821821228     1  0.23385887E+11
     -433.7522987410      460.4491565247     1  0.23294027E+11
     -433.7522675673      460.1154115754     1  0.23489684E+11
     -433.7522328459      460.3313006667     1  0.23588199E+11
     -433.7522169554      460.1274442223     1  0.23481662E+11
     -433.7521951493      460.9651232659     1  0.24186643E+11
     -433.7521668269      460.1433492993     1  0.24944574E+11
     -433.7521622993      460.5002876467     1  0.23748699E+11
     -433.7521550776      460.7652194379     1  0.24174387E+11
     -433.7521445229      459.9413694652     1  0.24398723E+11
     -433.7521392781      460.8352161374     1  0.23709883E+11
     -433.7521154491      460.2941608453     1  0.23567864E+11
     -433.7521073637      459.9276249043     1  0.23859235E+11
     -433.7520755243      460.3449539108     2  0.24152516E+11
     -433.7520513652      460.8359048917     1  0.23940189E+11
     -433.7520415161      460.4623210130     1  0.23429567E+11
     -433.7520311370      460.1092320008     1  0.23491195E+11
     -433.7519952142      460.1103422051     1  0.23918864E+11
     -433.7519492358      460.7113505310     1  0.24051434E+11
     -433.7519326257      460.5414459240     1  0.23732670E+11
     -433.7518278171      459.6408811240     1  0.23856530E+11
     -433.7517656232      460.1225765898     1  0.23356080E+11
     -433.7516473686      460.3546827703     1  0.23576777E+11
     -433.7516004045      460.7226142420     1  0.24003076E+11
     -433.7515912255      460.7165859797     1  0.23905888E+11
     -433.7515815375      459.9252674000     1  0.23853347E+11
     -433.7515668944      460.1852103123     2  0.24905536E+11
     -433.7515375953      460.2661675863     1  0.23916061E+11
     -433.7514781423      460.2320855352     1  0.23756142E+11
     -433.7514718374      460.2642429540     1  0.23915753E+11
     -433.7514266737      460.1770065485     2  0.24941133E+11
     -433.7514122201      461.0487758736     1  0.23985073E+11
     -433.7514090657      460.4442344260     1  0.23295081E+11
     -433.7513848135      460.6989698207     1  0.24310905E+11
     -433.7513504039      460.8263186366     1  0.24256893E+11
     -433.7513480821      460.4248017280     1  0.23576580E+11
     -433.7513094639      459.9418273674     1  0.23925395E+11
     -433.7512935580      462.0676958221     1  0.24836269E+11
     -433.7512907142      460.1184612206     1  0.24947419E+11
     -433.7512367090      460.2241942467     2  0.25225890E+11
     -433.7510995823      461.2794929685     1  0.24047769E+11
     -433.7510811290      461.1715716976     1  0.24011376E+11
     -433.7510787366      460.2931028307     1  0.23517774E+11
     -433.7510148956      460.4654204154     1  0.23745858E+11
     -433.7509830643      460.4645402182     1  0.23436112E+11
     -433.7509297721      460.4578020066     1  0.23871986E+11
     -433.7509256626      460.1396634203     1  0.23536818E+11
     -433.7509158439      460.3030842659     1  0.23625971E+11
     -433.7508814693      460.8324110905     1  0.24258126E+11
     -433.7508640962      460.4414593693     2  0.23978310E+11
     -433.7508245934      460.1383679599     1  0.23536667E+11
     -433.7508107290      461.1722323111     1  0.24010202E+11
     -433.7507751444      460.8296526955     1  0.24258750E+11
     -433.7507347735      460.9611252031     1  0.23470999E+11
     -433.7507064128      460.2375054850     1  0.23385851E+11
     -433.7506784971      460.8168989298     1  0.24237364E+11
     -433.7506660542      460.2103400071     1  0.23589291E+11
     -433.7506583114      460.0756835391     1  0.22979369E+11
     -433.7506311339      460.3190591016     1  0.23714458E+11
     -433.7505638753      461.1737649326     1  0.24021107E+11
     -433.7505547382      459.8261724939     1  0.23688566E+11
     -433.7505332637      460.3688766335     1  0.23687152E+11
     -433.7505271602      460.2898961242     1  0.23931217E+11
     -433.7504701223      461.1542438096     1  0.24521418E+11
     -433.7504493113      460.2315777203     1  0.23763192E+11
     -433.7504290303      461.1724252295     1  0.24021910E+11
     -433.7503829027      460.6064890849     1  0.23654837E+11
     -433.7503763032      460.4718428944     1  0.23359478E+11
     -433.7503673466      460.9222363313     1  0.23795396E+11
     -433.7503538283      460.6132087487     1  0.23653662E+11
     -433.7503493025      460.4476688563     1  0.23746802E+11
     -433.7502929324      460.2192829737     1  0.24100729E+11
     -433.7502756098      460.2501130247     1  0.23953970E+11
     -433.7502676156      460.7755695416     1  0.23457188E+11
     -433.7502627297      460.3491881499     1  0.23355949E+11
     -433.7502505013      459.8945818010     2  0.23566178E+11
     -433.7502180156      460.4178957240     1  0.23245843E+11
     -433.7501657466      460.4644385554     1  0.23745531E+11
     -433.7501575833      459.5153714124     2  0.23325132E+11
     -433.7500790213      459.9002129617     1  0.23889070E+11
     -433.7500648436      460.0057905142     1  0.23715252E+11
     -433.7500528231      460.0723955191     1  0.22977874E+11
     -433.7500351996      460.6984548767     1  0.23740574E+11
     -433.7499648713      460.3439900973     2  0.23800632E+11
     -433.7499479044      460.6675741303     1  0.24211625E+11
     -433.7499380323      460.4068969467     1  0.23719779E+11
     -433.7499215477      460.2566557337     1  0.23953767E+11
     -433.7499092260      460.4033581709     1  0.23748111E+11
     -433.7499077901      460.6589834971     1  0.23930772E+11
     -433.7498801435      460.1342043832     1  0.23750943E+11
     -433.7498189319      460.1997567465     1  0.23534514E+11
     -433.7497624242      460.1149316370     1  0.23915218E+11
     -433.7497254986      460.4339497600     1  0.23241839E+11
     -433.7497189847      460.4198726160     1  0.24021357E+11
     -433.7497057623      460.2461074142     1  0.23547733E+11
     -433.7496988226      459.8891823278     1  0.23542555E+11
     -433.7496954950      460.4951856871     1  0.23594705E+11
     -433.7496617747      460.3672354642     1  0.23898827E+11
     -433.7496512910      460.2872644498     1  0.23931690E+11
     -433.7496415855      460.9628543743     1  0.23481257E+11
     -433.7495979684      460.0415031754     1  0.23853617E+11
     -433.7495586419      460.4204752965     1  0.24851053E+11
     -433.7495128948      461.1598217566     1  0.24490730E+11
     -433.7494787403      460.2566568493     2  0.25309590E+11
     -433.7494656998      460.3202389742     1  0.23947208E+11
     -433.7493757274      460.7751609704     1  0.23979953E+11
     -433.7493477687      460.2351997879     1  0.24083453E+11
     -433.7493330491      460.8780510487     1  0.23733333E+11
     -433.7493265602      459.8662078899     1  0.23981986E+11
     -433.7492760953      459.9070680380     1  0.23966834E+11
     -433.7492677967      460.4291743255     1  0.23774271E+11
     -433.7492417591      460.3963512453     1  0.23877080E+11
     -433.7492272924      459.9454934386     1  0.23647090E+11
     -433.7491520474      461.1167583656     1  0.24071290E+11
     -433.7491474004      460.3870961876     1  0.23896666E+11
     -433.7491443405      460.7753122504     1  0.23707905E+11
     -433.7490802379      460.8344415043     1  0.23930373E+11
     -433.7490605746      460.8823125409     1  0.23854838E+11
     -433.7490527444      460.1307056060     1  0.23913593E+11
     -433.7490270179      459.9263317756     2  0.23565547E+11
     -433.7490141528      460.2534760949     1  0.23431776E+11
     -433.7490105312      460.9357270991     1  0.23715865E+11
     -433.7489684344      460.5205345532     1  0.23579252E+11
     -433.7488793819      460.4508985202     1  0.24018424E+11
     -433.7488734561      461.1971860893     1  0.24027653E+11
     -433.7488065305      460.3877199503     1  0.23709091E+11
     -433.7487712297      460.2858999455     1  0.23430903E+11
     -433.7487654910      460.9183851437     1  0.23944612E+11
     -433.7487248134      460.2994912443     1  0.23789099E+11
     -433.7486917634      459.7935189067     1  0.23682707E+11
     -433.7486716366      460.7509418392     1  0.24343049E+11
     -433.7486039093      461.1990371863     1  0.24028447E+11
     -433.7485927747      460.4567669704     1  0.23772782E+11
     -433.7485791861      459.4391979971     1  0.23662719E+11
     -433.7485438274      461.9343683205     1  0.24926408E+11
     -433.7485365664      460.7611135203     1  0.24398249E+11
     -433.7485134932      460.3082005510     1  0.24911725E+11
     -433.7484695050      453.5543501286     1  0.23470642E+11
     -433.7483990997      459.9926619405     1  0.23733285E+11
     -433.7483879701      460.9342528973     1  0.23785414E+11
     -433.7483574864      460.2092887909     1  0.23866351E+11
     -433.7483135461      460.2157478843     1  0.23830913E+11
     -433.7483003496      460.9593975965     1  0.23939502E+11
     -433.7482924908      460.3830611683     1  0.23761837E+11
     -433.7482660575      460.0248244436     1  0.24190329E+11
     -433.7482560181      460.6734294132     1  0.23602099E+11
     -433.7482330108      460.7577874206     1  0.24342096E+11
     -433.7482158753      460.6336940499     1  0.24011203E+11
     -433.7481796112      460.6712049191     1  0.24381472E+11
     -433.7481451250      460.9945772708     1  0.24529878E+11
     -433.7480114259      460.6352597601     2  0.23444619E+11
     -433.7479919489      460.8777045307     1  0.23708432E+11
     -433.7479516235      460.6709181910     1  0.23975047E+11
     -433.7479254785      460.2343310032     1  0.23640920E+11
     -433.7479041243      459.8340582292     1  0.24082876E+11
     -433.7478895373      459.8876223506     1  0.24356085E+11
     -433.7478669002      460.2052040366     2  0.24142704E+11
     -433.7478466171      461.3728531281     1  0.24240662E+11
     -433.7477681662      459.9323234421     1  0.23946424E+11
     -433.7477624818      460.2465760231     1  0.23644922E+11
     -433.7477539873      460.8500091551     1  0.23317689E+11
     -433.7476678226      459.8177565030     1  0.23769013E+11
     -433.7476565349      459.7496410642     2  0.24981994E+11
     -433.7476342193      460.9413791596     1  0.23514736E+11
     -433.7476237902      458.2719574653     1  0.23208491E+11
     -433.7475221699      460.2833205155     1  0.25009495E+11
     -433.7475097350      460.3214587616     1  0.24779372E+11
     -433.7474809431      461.3525558540     1  0.24233775E+11
     -433.7474756327      460.2936087540     1  0.23742782E+11
     -433.7474561563      460.7414547843     1  0.23665833E+11
     -433.7474426548      460.4729746874     1  0.23361919E+11
     -433.7474300220      460.7787280422     2  0.23172415E+11
     -433.7474079159      460.9541711088     1  0.23950813E+11
     -433.7473972115      460.4343978804     1  0.23649128E+11
     -433.7473428905      460.9029993471     1  0.24500112E+11
     -433.7473416251      461.9432716396     1  0.24835432E+11
     -433.7473326712      460.4568895910     2  0.23156615E+11
     -433.7473277192      459.9318128680     1  0.23969002E+11
     -433.7473021915      460.1548431928     1  0.23569300E+11
     -433.7471995152      460.4892081832     1  0.24052114E+11
     -433.7471913985      461.5370014689     1  0.24639959E+11
     -433.7471659287      460.3924392584     2  0.23833363E+11
     -433.7471601966      455.6896547517     1  0.23395923E+11
     -433.7471486818      460.2963304768     1  0.24958854E+11
     -433.7471364516      460.1386879494     1  0.23806440E+11
     -433.7471043705      460.3478808089     1  0.23809217E+11
     -433.7470860466      460.0903022552     1  0.23928265E+11
     -433.7470318117      460.2950662104     1  0.25021375E+11
     -433.7470202038      460.6656133979     1  0.24180214E+11
     -433.7469781616      460.6567141235     1  0.24474717E+11
     -433.7469409716      460.8988748306     1  0.23737736E+11
     -433.7469187709      460.9308907669     1  0.23853171E+11
     -433.7469003493      459.4766129016     1  0.23676850E+11
     -433.7468737298      459.8977178622     1  0.24018217E+11
     -433.7468364527      461.3650081028     1  0.24239956E+11
     -433.7468194576      459.8179706357     1  0.23767424E+11
     -433.7467968746      458.9945265976     2  0.25955218E+11
     -433.7467435361      460.2883938258     1  0.23587012E+11
     -433.7467127894      460.8416644913     1  0.23316505E+11
     -433.7466603272      460.1720967950     1  0.23422449E+11
     -433.7466045675      459.8632953807     1  0.23369496E+11
     -433.7465935014      461.3566532425     1  0.24243165E+11
     -433.7465217115      458.9965981684     1  0.23616595E+11
     -433.7465205836      459.8687639478     1  0.23370324E+11
     -433.7465166559      460.9416459654     1  0.23525327E+11
     -433.7464774869      460.6565774675     1  0.23976474E+11
     -433.7464742961      460.4012492849     1  0.23619854E+11
     -433.7464033758      460.4305521937     1  0.23792711E+11
     -433.7464004845      460.2828819451     1  0.23588886E+11
     -433.7463569126      460.6836317637     1  0.23604280E+11
     -433.7463138946      460.1842165025     1  0.23381378E+11
     -433.7462711099      460.8471801081     1  0.23401423E+11
     -433.7462672026      460.0559410228     1  0.23931856E+11
     -433.7462492866      460.3645028429     1  0.23954722E+11
     -433.7462385254      459.9029382993     1  0.23486357E+11
     -433.7462198569      461.2370693390     1  0.24351116E+11
     -433.7462131658      460.4550748026     1  0.23792643E+11
     -433.7461734591      461.1755621222     1  0.24664115E+11
     -433.7461651213      460.4811214842     1  0.23558636E+11
     -433.7461447568      461.2749700364     1  0.23494090E+11
     -433.7461354059      460.0476507936     1  0.23435749E+11
     -433.7461201110      460.8459525020     1  0.23519355E+11
     -433.7461125788      461.2938559156     2  0.24866322E+11
     -433.7460397160      460.9545628040     1  0.23763471E+11
     -433.7459457633      460.9662769505     1  0.23764453E+11
     -433.7459423747      460.4677640097     1  0.23792841E+11
     -433.7458951737      460.1304239505     1  0.23414661E+11
     -433.7458864557      458.4014174881     1  0.23988297E+11
     -433.7458791444      460.3672036073     1  0.23801641E+11
     -433.7458638338      460.8966815246     1  0.23748442E+11
     -433.7458540103      460.5474213288     1  0.23628635E+11
     -433.7458445205      458.2358090037     1  0.23274908E+11
     -433.7458327156      460.9618815712     1  0.23836679E+11
     -433.7457807734      460.2256189921     1  0.24322479E+11
     -433.7456919324      461.0668316908     1  0.24016627E+11
     -433.7456516189      460.9095112365     1  0.24646414E+11
     -433.7455865642      459.9548204803     1  0.24085627E+11
     -433.7455505270      460.4552160723     1  0.23781598E+11
     -433.7455321899      460.2551825365     1  0.23489370E+11
     -433.7455219213      461.0515290758     1  0.24012511E+11
     -433.7454895850      456.2825952180     1  0.23596111E+11
     -433.7454809793      460.7902239696     2  0.23852152E+11
     -433.7454053727      460.3826512374     1  0.23656932E+11
     -433.7453615241      460.4152670386     1  0.25581183E+11
     -433.7453390054      461.0811310847     1  0.23972743E+11
     -433.7453361013      460.1589151223     1  0.23562727E+11
     -433.7453187719      460.8196839344     1  0.23941780E+11
     -433.7452853074      460.0686309377     1  0.23781682E+11
     -433.7452800617      460.8995699229     1  0.24529162E+11
     -433.7452782238      460.0693923474     1  0.23780983E+11
     -433.7452411071      460.8024508962     1  0.24021579E+11
     -433.7452193755      460.8846120369     1  0.24270661E+11
     -433.7451781374      459.4445947633     2  0.23427321E+11
     -433.7451750380      460.4109701313     1  0.24610336E+11
     -433.7451514380      460.7905672931     1  0.23978480E+11
     -433.7451462069      460.7585512904     1  0.23917563E+11
     -433.7451408620      459.9022816547     1  0.23490223E+11
     -433.7451221805      460.5779838771     1  0.23233886E+11
     -433.7451144090      460.7422791475     1  0.23679264E+11
     -433.7450640823      460.7081102519     1  0.24006596E+11
     -433.7450121011      460.9845788804     1  0.23683011E+11
     -433.7449831575      460.9013483609     1  0.24634962E+11
     -433.7449473175      459.7555837557     1  0.23514323E+11
     -433.7449444895      459.8756853187     1  0.24104906E+11
     -433.7449374716      459.9309742729     1  0.24197771E+11
     -433.7448831890      460.4419077834     1  0.23668500E+11
     -433.7448669970      460.4485638802     1  0.23668955E+11
     -433.7447904099      460.4693887918     1  0.23779460E+11
     -433.7447316255      460.4050539793     1  0.23713783E+11
     -433.7446925440      460.1886296810     1  0.24334523E+11
     -433.7446858965      460.4078507724     1  0.23714209E+11
     -433.7446310023      460.5444695376     1  0.24257677E+11
     -433.7445606024      460.8260707673     1  0.24440335E+11
     -433.7445065225      458.3734126433     1  0.24030409E+11
     -433.7444310453      460.7788721974     1  0.23562059E+11
     -433.7443599492      457.7866427134     1  0.24105060E+11
     -433.7443582711      460.1895790895     1  0.24333429E+11
     -433.7443514505      460.5580133199     1  0.23671320E+11
     -433.7443451095      460.1554489955     1  0.23865830E+11
     -433.7443396526      460.7726230228     1  0.23562550E+11
     -433.7443099408      460.4429120882     1  0.23797505E+11
     -433.7442302190      459.9421003461     1  0.23733882E+11
     -433.7442168547      459.1931946702     1  0.23395088E+11
     -433.7442108818      461.0355042840     1  0.23848783E+11
     -433.7442088278      461.0784249216     1  0.23979619E+11
     -433.7441440852      459.9866029368     1  0.23793099E+11
     -433.7440949075      460.1626401924     1  0.23866178E+11
     -433.7440894049      461.0695180395     1  0.23967508E+11
     -433.7440737070      460.8412967497     1  0.23510555E+11
     -433.7440671964      459.9907894441     1  0.23793567E+11
     -433.7439711036      460.1868581442     1  0.23228635E+11
     -433.7438523564      460.1961207826     1  0.23229021E+11
     -433.7438462087      459.9288000234     2  0.24874555E+11
     -433.7438320912      460.5639502239     1  0.23230815E+11
     -433.7438213902      460.5639044065     1  0.23679338E+11
     -433.7438182024      460.1873522701     1  0.23370056E+11
     -433.7437952822      460.0314073822     1  0.23007807E+11
     -433.7437361512      460.4944749706     1  0.23369366E+11
     -433.7436890863      460.1885823556     1  0.23583350E+11
     -433.7436656501      460.1876185400     1  0.24338049E+11
     -433.7436622926      460.0341923656     1  0.23009201E+11
     -433.7435991271      460.0490567209     1  0.23010934E+11
     -433.7435666499      460.1172834766     1  0.23651677E+11
     -433.7435384116      460.3248702105     1  0.23266980E+11
     -433.7435164526      454.7324708869     1  0.23569774E+11
     -433.7434568158      461.1704112236     1  0.23840525E+11
     -433.7434141338      460.5861110827     1  0.23536681E+11
     -433.7433612843      459.3514245777     1  0.23773963E+11
     -433.7433443534      460.2722575399     1  0.23669607E+11
     -433.7433320463      460.4043735879     1  0.23911215E+11
     -433.7432495667      460.8871356291     1  0.23418754E+11
     -433.7432475537      460.2609260839     1  0.23436750E+11
     -433.7432389503      459.9369046625     1  0.23832918E+11
     -433.7431855977      460.5730237676     1  0.23538760E+11
     -433.7431760134      460.5713039888     1  0.23623759E+11
     -433.7431701882      460.1864892316     1  0.24340218E+11
     -433.7430993510      460.7345228866     1  0.24108668E+11
     -433.7430500875      460.5180117613     1  0.23618729E+11
     -433.7430448508      460.6687654860     1  0.24332853E+11
     -433.7430404815      459.3365868496     2  0.23522901E+11
     -433.7430137644      460.3329703324     1  0.23265844E+11
     -433.7430101741      460.2595204454     1  0.23436709E+11
     -433.7429840371      460.8191501508     1  0.23594274E+11
     -433.7429629351      459.8921181806     1  0.23580734E+11
     -433.7429490675      460.1541777888     1  0.23559762E+11
     -433.7429222350      460.9936244541     1  0.24009312E+11
     -433.7428796758      460.4488987378     1  0.23818266E+11
     -433.7428692146      460.8581638021     1  0.24309561E+11
     -433.7428513580      460.1745879283     1  0.23934257E+11
     -433.7428412041      460.4526196195     1  0.23817808E+11
     -433.7428293549      461.3464143928     1  0.23748967E+11
     -433.7427838905      460.1361214337     1  0.23854916E+11
     -433.7426337797      460.7050352030     1  0.23431419E+11
     -433.7426231420      460.6058925479     1  0.23286709E+11
     -433.7426209929      460.1717197975     1  0.23594136E+11
     -433.7426154892      459.9063752047     2  0.24835279E+11
     -433.7424709392      460.5808910726     1  0.24492513E+11
     -433.7424339970      460.7580328956     1  0.24242164E+11
     -433.7424295193      460.3398613498     1  0.24894748E+11
     -433.7423930478      460.4699560491     1  0.23852149E+11
     -433.7423691757      460.5350827403     1  0.23629134E+11
     -433.7423579506      459.6569651305     1  0.23690131E+11
     -433.7423379495      459.7957118411     1  0.23648316E+11
     -433.7423295692      460.2668625021     1  0.23652245E+11
     -433.7423079579      460.3943474550     1  0.23365978E+11
     -433.7422460812      461.1784486196     1  0.24015167E+11
     -433.7422296912      460.1565661057     1  0.23852983E+11
     -433.7421939626      460.4001372997     1  0.23357026E+11
     -433.7421805351      459.9926721927     1  0.23794885E+11
     -433.7421747762      460.4483162902     1  0.23904933E+11
     -433.7421554217      459.7474394461     1  0.23512828E+11
     -433.7421349658      460.5877372517     1  0.24438042E+11
     -433.7421207662      457.6025387490     1  0.23281582E+11
     -433.7420987350      460.7643928259     1  0.24234296E+11
     -433.7419524891      459.9563122399     1  0.23838526E+11
     -433.7419299910      460.4236443318     1  0.23845108E+11
     -433.7418827650      460.1958686823     1  0.23520884E+11
     -433.7418658963      459.9598996202     1  0.23838864E+11
     -433.7418513446      460.2177865513     1  0.24275428E+11
     -433.7418153512      453.4726162974     1  0.23702450E+11
     -433.7418024903      460.3718271335     1  0.23322052E+11
     -433.7417996217      460.6031447077     1  0.23648241E+11
     -433.7417830681      460.9233962539     1  0.23547692E+11
     -433.7417618545      459.6682400174     1  0.23684991E+11
     -433.7417496967      458.5683164647     1  0.23312692E+11
     -433.7416437970      460.8773053687     1  0.23795015E+11
     -433.7416416328      459.6611201223     1  0.23660168E+11
     -433.7415959579      460.6539038542     1  0.23899611E+11
     -433.7415551822      460.8954117345     1  0.23887451E+11
     -433.7415517114      461.3175037411     1  0.23600986E+11
     -433.7415497644      460.9212348488     1  0.23547866E+11
     -433.7415340691      461.0310057059     1  0.23567177E+11
     -433.7415224038      456.2830871021     1  0.23505047E+11
     -433.7414644524      460.4045738814     1  0.23838152E+11
     -433.7414378862      460.5704046140     1  0.24279598E+11
     -433.7414028138      460.4086238992     1  0.23386665E+11
     -433.7413692021      460.4182261782     1  0.23327073E+11
     -433.7413171798      460.8164939198     1  0.23587224E+11
     -433.7412842971      460.1160595651     2  0.23595215E+11
     -433.7412820523      456.6869953958     1  0.24135762E+11
     -433.7412590622      461.0305485681     1  0.23569372E+11
     -433.7411956199      460.2727777450     1  0.23602882E+11
     -433.7411891980      460.3451882846     1  0.23278564E+11
     -433.7411705427      459.6666866210     1  0.23653848E+11
     -433.7411512930      460.4134569039     1  0.23815070E+11
     -433.7411478345      460.2732473236     1  0.23604020E+11
     -433.7411328621      460.4135480484     1  0.23393035E+11
     -433.7411112916      461.0324670350     1  0.23569630E+11
     -433.7410338254      454.8399150668     1  0.23695529E+11
     -433.7410155730      459.3787767561     2  0.23525057E+11
     -433.7410067950      460.7467588365     1  0.23974319E+11
     -433.7409625713      460.2649638808     1  0.23353156E+11
     -433.7409575762      459.9429929583     1  0.22990173E+11
     -433.7409113144      461.0284886675     1  0.23568653E+11
     -433.7409029624      460.4562967902     1  0.23387994E+11
     -433.7408681444      460.5898483419     1  0.23669543E+11
     -433.7408495879      457.5125042736     1  0.23224460E+11
     -433.7406737345      460.5474572764     1  0.23696444E+11
     -433.7406340022      460.1224673270     1  0.23751403E+11
     -433.7406244023      460.0057388116     1  0.23595468E+11
     -433.7405989951      460.3958255743     1  0.23759120E+11
     -433.7405326006      460.2915266201     1  0.23602161E+11
     -433.7404916129      460.4191299854     1  0.23884853E+11
     -433.7404852863      460.2929649630     1  0.23601974E+11
     -433.7403961872      460.7101492513     1  0.23863638E+11
     -433.7403820770      459.9963699572     1  0.23593955E+11
     -433.7403273589      460.4004499507     1  0.23818434E+11
     -433.7403216510      460.2754497442     1  0.24915847E+11
     -433.7403045822      460.3961246659     1  0.23806025E+11
     -433.7402769429      460.3948011086     1  0.23818647E+11
     -433.7402707837      460.3238187505     1  0.23498029E+11
     -433.7402255773      460.4787672747     1  0.23711157E+11
     -433.7401981061      460.7155526246     1  0.23863275E+11
     -433.7401222866      460.4025496173     1  0.23804956E+11
     -433.7400912392      461.3031839981     1  0.23590807E+11
     -433.7400692658      460.7698318104     1  0.23961657E+11
     -433.7400637326      460.7518897183     1  0.23961365E+11
     -433.7400101568      460.4291615296     1  0.23887076E+11
     -433.7400073433      460.9717378890     1  0.24012709E+11
     -433.7399658744      460.9710224247     1  0.24015341E+11
     -433.7399431129      460.7460200876     1  0.23961970E+11
     -433.7398957041      460.3464601382     1  0.23288766E+11
     -433.7398175861      456.0565589736     1  0.23771405E+11
     -433.7398068354      460.2560849919     1  0.23944841E+11
     -433.7397363679      459.4007177968     2  0.23394873E+11
     -433.7396191834      460.2360800484     1  0.23547451E+11
     -433.7395562557      460.1543557756     1  0.23430966E+11
     -433.7395511963      460.7445567529     1  0.23931006E+11
     -433.7395112231      458.1707795391     1  0.23429479E+11
     -433.7395009159      460.5432374812     1  0.23478623E+11
     -433.7394920069      460.3386124988     1  0.23305513E+11
     -433.7394028713      460.0952770411     1  0.23667897E+11
     -433.7393934389      460.3736579140     1  0.23311952E+11
     -433.7393447461      460.7765704726     1  0.23965963E+11
     -433.7393322913      453.6820935215     1  0.24375968E+11
     -433.7392673550      460.2395051715     1  0.24947866E+11
     -433.7392433865      453.6877090340     1  0.24373237E+11
     -433.7392135275      460.5517770642     1  0.23478871E+11
     -433.7391441752      459.9834404776     1  0.23329463E+11
     -433.7391392421      460.7794192597     1  0.23965944E+11
     -433.7391011005      459.2770001189     2  0.23674187E+11
     -433.7390956042      460.1043260237     1  0.23668240E+11
     -433.7390525701      460.3627361888     1  0.23323508E+11
     -433.7390268770      459.9789814582     1  0.23829904E+11
     -433.7390079697      460.3482907960     1  0.23294271E+11
     -433.7389589543      460.4266955297     1  0.23303152E+11
     -433.7389394709      460.3929241403     1  0.24957632E+11
     -433.7389251744      460.8423593207     1  0.23765546E+11
     -433.7388364671      460.0585045371     1  0.23195235E+11
     -433.7388245705      459.8866763979     1  0.23914064E+11
     -433.7388165160      454.8563823184     1  0.23692163E+11
     -433.7387886574      460.7486641076     1  0.24498178E+11
     -433.7387686366      460.3129413265     1  0.23747618E+11
     -433.7387656454      461.1919072301     1  0.23604123E+11
     -433.7387089156      459.5179354962     2  0.23602171E+11
     -433.7386707283      460.5353835892     1  0.23686182E+11
     -433.7386555855      460.7535004541     1  0.24457911E+11
     -433.7386345043      460.6824357394     1  0.23791181E+11
     -433.7385258083      458.1856850094     1  0.23606337E+11
     -433.7384750714      460.9322914293     1  0.23460610E+11
     -433.7384736742      460.4717382121     1  0.23715554E+11
     -433.7384294042      459.5167101575     2  0.23624820E+11
     -433.7384126391      460.5577606556     1  0.24223972E+11
     -433.7383382937      460.7002890497     1  0.23882920E+11
     -433.7383204980      460.9392366770     1  0.23451468E+11
     -433.7382985887      460.7028803628     1  0.23883320E+11
     -433.7382643504      459.4561815934     2  0.23558413E+11
     -433.7382598410      460.0700333320     1  0.23194287E+11
     -433.7382543258      460.6268656903     1  0.23672113E+11
     -433.7382010695      459.4687979105     2  0.23607985E+11
     -433.7381900817      460.5634675735     1  0.24226511E+11
     -433.7381743067      460.7961792570     1  0.23622216E+11
     -433.7381492812      461.0703328425     1  0.24156581E+11
     -433.7380896788      459.7796627443     1  0.23489435E+11
     -433.7380630253      459.6811035390     1  0.23952257E+11
     -433.7380368216      460.3911585843     1  0.23844702E+11
     -433.7379895841      460.7032607516     1  0.23455869E+11
     -433.7379800557      460.0470499267     1  0.23424154E+11
     -433.7379018063      460.3477184356     1  0.23315293E+11
     -433.7378509651      460.9153893514     1  0.24149410E+11
     -433.7378405975      460.3550996891     1  0.24960715E+11
     -433.7377754394      460.7480058264     1  0.24547915E+11
     -433.7377659626      459.8204418390     1  0.23529127E+11
     -433.7377180408      460.8361780135     1  0.23722400E+11
     -433.7376654011      460.8505740716     1  0.23750830E+11
     -433.7375988860      460.2296099545     1  0.23977750E+11
     -433.7375900090      460.1725483893     1  0.23234470E+11
     -433.7375489878      460.8067851035     1  0.24003720E+11
     -433.7375253970      460.8345597244     1  0.23721155E+11
     -433.7375019562      460.1487505745     1  0.23463877E+11
     -433.7374664144      459.9769515971     1  0.23323302E+11
     -433.7374238291      460.6443744604     1  0.23710710E+11
     -433.7373987726      460.3551439817     1  0.23305692E+11
     -433.7373313258      459.3209303985     1  0.23294329E+11
     -433.7373286330      459.8049394100     1  0.23620214E+11
     -433.7373139301      460.8298811981     1  0.23722463E+11
     -433.7373103965      460.6930636312     1  0.23453270E+11
     -433.7372499788      460.8285542088     1  0.23722084E+11
     -433.7372288401      460.7753435686     1  0.23839499E+11
     -433.7372055482      460.8154744728     1  0.23998028E+11
     -433.7371907587      460.1055656304     1  0.23678578E+11
     -433.7371485870      459.8172188947     1  0.23622327E+11
     -433.7371069836      458.1346980021     1  0.23041486E+11
     -433.7370979213      460.3040501649     1  0.23271776E+11
     -433.7370669974      460.6406630956     1  0.23722543E+11
     -433.7370384903      460.4157720437     1  0.23293911E+11
     -433.7369881863      460.4034250648     1  0.24379534E+11
     -433.7369739538      458.3332141733     1  0.23686520E+11
     -433.7369714891      460.0060779492     1  0.23875161E+11
     -433.7368677327      460.6762484830     1  0.23948552E+11
     -433.7368538886      460.7586396997     1  0.23567919E+11
     -433.7368456054      460.8644497218     1  0.23819280E+11
     -433.7366803631      460.4093534163     1  0.23395560E+11
     -433.7366694625      460.5386793845     1  0.23679936E+11
     -433.7366625415      460.4012847502     1  0.24378489E+11
     -433.7366417911      460.1290437975     1  0.23676747E+11
     -433.7366320952      460.6917962697     1  0.23493411E+11
     -433.7366245661      460.6477486960     1  0.23721588E+11
     -433.7366234260      459.7516915360     2  0.24816069E+11
     -433.7365993236      458.3826199025     1  0.23811206E+11
     -433.7365953602      460.2124339888     1  0.24153480E+11
     -433.7365340536      460.3003198302     1  0.23271219E+11
     -433.7364710185      460.8979206339     1  0.23418845E+11
     -433.7364590777      460.2600774500     1  0.25031374E+11
     -433.7363968163      460.1602962193     2  0.23788118E+11
     -433.7363214148      460.1734000684     2  0.26256219E+11
     -433.7363045074      460.6316277412     1  0.24036261E+11
     -433.7362748090      460.3763303464     1  0.24076808E+11
     -433.7361960824      460.6840997965     1  0.23491261E+11
     -433.7361878789      460.8563606696     1  0.23820828E+11
     -433.7361807035      460.9069214400     1  0.23430279E+11
     -433.7361683086      460.5552386675     1  0.23461093E+11
     -433.7360298039      461.1187939934     1  0.23805623E+11
     -433.7360195298      460.7843038350     1  0.23812340E+11
     -433.7359969621      460.7823667048     1  0.23811928E+11
     -433.7359926799      460.2160634843     1  0.24154928E+11
     -433.7359787271      460.3747491005     1  0.24076833E+11
     -433.7359307783      460.4029127414     1  0.24380666E+11
     -433.7359090216      460.3494694685     1  0.23632192E+11
     -433.7358652849      460.2581972367     1  0.23219088E+11
     -433.7358554755      460.7734920557     1  0.23495294E+11
     -433.7358323061      459.8868013037     1  0.23520579E+11
     -433.7357971182      460.9559906184     1  0.23663149E+11
     -433.7357880995      460.0983309903     1  0.23799054E+11
     -433.7357731100      460.4050670824     1  0.23825262E+11
     -433.7357662103      460.9556388320     1  0.23663146E+11
     -433.7357631958      460.0307358501     1  0.23335331E+11
     -433.7357578328      457.7961323561     1  0.24112039E+11
     -433.7357210619      460.3831978570     1  0.24000577E+11
     -433.7356846031      459.8717983468     1  0.23972839E+11
     -433.7356454817      460.9130538152     1  0.24210446E+11
     -433.7356324699      460.8866506118     1  0.23416849E+11
     -433.7356243867      460.6334840178     1  0.23796482E+11
     -433.7356101755      460.7700229746     1  0.23493085E+11
     -433.7355806119      460.8832995425     1  0.23438125E+11
     -433.7355228383      460.9539403730     1  0.23662268E+11
     -433.7354516366      460.3292842912     1  0.23208069E+11
     -433.7354483277      460.9678779522     1  0.23619276E+11
     -433.7354334382      460.8066345010     1  0.23513050E+11
     -433.7354228965      460.3020996852     1  0.24348201E+11
     -433.7354180826      460.0662893231     1  0.24032631E+11
     -433.7354135002      459.8466521023     1  0.23928710E+11
     -433.7354124941      459.7611419576     1  0.24093608E+11
     -433.7354036557      460.8131207526     1  0.23764202E+11
     -433.7353999993      457.7402683342     1  0.24217601E+11
     -433.7353873075      459.9491184645     1  0.23642914E+11
     -433.7353781370      459.7389859955     1  0.23452553E+11
     -433.7353214860      459.9183749288     1  0.24009920E+11
     -433.7353017043      460.7790924784     1  0.23816934E+11
     -433.7352929507      460.9692391673     1  0.23620968E+11
     -433.7352312546      461.0157736823     1  0.23398174E+11
     -433.7352217234      461.3341784674     1  0.24596065E+11
     -433.7352000024      460.4027450003     1  0.24383106E+11
     -433.7351845868      460.2203665888     1  0.24189324E+11
     -433.7351736819      460.8943229372     1  0.23912698E+11
     -433.7351650764      460.7797221874     1  0.23819028E+11
     -433.7351579450      460.6701355659     2  0.24574181E+11
     -433.7350895509      460.8985349591     1  0.23921402E+11
     -433.7350613484      458.3089686325     1  0.23690997E+11
     -433.7350465263      459.8978599876     1  0.23520973E+11
     -433.7350254530      460.3792419788     1  0.23640156E+11
     -433.7349769584      459.9787594519     1  0.23986319E+11
     -433.7348914608      458.2732270049     1  0.23654273E+11
     -433.7348638646      459.9630240034     1  0.23644965E+11
     -433.7348613824      460.4868312241     1  0.23837183E+11
     -433.7348354049      461.3024099687     1  0.23835205E+11
     -433.7348303976      461.0075542363     1  0.23394368E+11
     -433.7348110022      460.8534789611     1  0.24228818E+11
     -433.7347883897      460.1619532012     2  0.23814901E+11
     -433.7347834031      460.1328788414     1  0.23460554E+11
     -433.7347548895      460.1612311492     1  0.24142984E+11
     -433.7347373326      459.4585705132     1  0.23558337E+11
     -433.7347233598      460.9437869421     1  0.23666164E+11
     -433.7347152009      461.0034200984     1  0.23393505E+11
     -433.7346647812      460.3730914165     2  0.23586610E+11
     -433.7345849954      460.2198955725     1  0.24201026E+11
     -433.7345834425      460.7849174698     1  0.23765325E+11
     -433.7345669564      460.3958423962     2  0.23241661E+11
     -433.7345537165      460.9657055553     1  0.23842881E+11
     -433.7345338007      460.0937235092     1  0.23581143E+11
     -433.7345062139      459.4599346270     1  0.23558158E+11
     -433.7344510982      460.7744861335     1  0.24000789E+11
     -433.7344435711      460.7918207994     1  0.24044800E+11
     -433.7344004278      457.7935226120     1  0.24200017E+11
     -433.7343786885      460.8242871536     1  0.24017933E+11
     -433.7343461006      459.6745871818     1  0.23318507E+11
     -433.7343331092      455.4148887510     1  0.23413827E+11
     -433.7343102759      461.1521587204     1  0.23863960E+11
     -433.7342754428      460.3486355926     2  0.25028150E+11
     -433.7342482035      460.7983129697     1  0.23506962E+11
     -433.7342407101      460.6267570895     1  0.24010823E+11
     -433.7342183958      460.5671566923     1  0.24433463E+11
     -433.7341904662      460.7257943146     1  0.23565328E+11
     -433.7341582492      460.8940736989     1  0.23923485E+11
     -433.7341510197      459.9188571333     1  0.23789021E+11
     -433.7341461099      460.4645736947     1  0.23818934E+11
     -433.7341263057      460.8935932588     1  0.23929738E+11
     -433.7341152355      460.7740906221     1  0.23947544E+11
     -433.7341043259      460.7254470979     1  0.23565341E+11
     -433.7340953842      459.9710674767     1  0.23692728E+11
     -433.7340471604      460.7712627394     1  0.23946960E+11
     -433.7340244971      460.6304284224     1  0.24010857E+11
     -433.7340221412      460.3572248383     1  0.23874117E+11
     -433.7339846183      461.2870026779     1  0.23817639E+11
     -433.7339536106      460.3798228902     1  0.23494869E+11
     -433.7339389464      460.6485549963     1  0.24037803E+11
     -433.7339050796      460.9945068737     1  0.23456802E+11
     -433.7338988375      460.3410119175     1  0.23844943E+11
     -433.7338932373      460.2527185492     1  0.23668360E+11
     -433.7338818006      459.9216124256     1  0.23752247E+11
     -433.7338643379      460.0554112958     1  0.23593489E+11
     -433.7338616214      459.9751347847     1  0.23692729E+11
     -433.7337587106      460.8912637407     1  0.23930101E+11
     -433.7336767487      459.4259370795     1  0.24109173E+11
     -433.7335282499      460.9792565645     1  0.23745691E+11
     -433.7335080736      460.7869029278     1  0.24056624E+11
     -433.7334517724      461.2936809052     1  0.23826190E+11
     -433.7334327806      460.9436823234     1  0.23451761E+11
     -433.7333969721      460.4405995900     1  0.24479229E+11
     -433.7333515377      460.3438974094     1  0.23845398E+11
     -433.7333466423      460.7048275398     1  0.23525866E+11
     -433.7332476809      459.9677353246     1  0.23576230E+11
     -433.7331866344      455.8484487347     1  0.23769255E+11
     -433.7331620450      459.8353045176     1  0.23678129E+11
     -433.7330409880      455.3557084374     1  0.24006842E+11
     -433.7330372617      460.7944342298     1  0.23468627E+11
     -433.7330185349      460.4119665519     1  0.23728918E+11
     -433.7330117544      460.4304247343     1  0.23909107E+11
     -433.7329989371      460.7907326306     1  0.23760689E+11
     -433.7329893583      459.7484468107     1  0.23435034E+11
     -433.7329880694      460.5822581966     1  0.24214904E+11
     -433.7329066747      460.3484080879     2  0.25116112E+11
     -433.7328429157      460.8070242567     1  0.23477180E+11
     -433.7328406195      460.2961279174     1  0.23330380E+11
     -433.7328036787      458.7065431411     2  0.25185171E+11
     -433.7327608126      460.9021190178     1  0.24045857E+11
     -433.7327485727      460.4107646054     1  0.24573864E+11
     -433.7327464613      460.1416766462     1  0.23970368E+11
     -433.7327443996      460.8092126226     1  0.23477994E+11
     -433.7327367821      456.7366677764     1  0.23911395E+11
     -433.7327348762      460.7627977888     1  0.23733240E+11
     -433.7326608844      460.0895165982     1  0.23648915E+11
     -433.7326530624      460.6676531750     1  0.23327021E+11
     -433.7326226144      460.8214340646     1  0.23777535E+11
     -433.7325572052      460.3762973473     1  0.23372053E+11
     -433.7325279292      460.8513224262     1  0.23441354E+11
     -433.7325162043      459.8747398060     1  0.23982879E+11
     -433.7325005150      460.3875421550     2  0.23561011E+11
     -433.7324609163      460.6675564535     1  0.23326859E+11
     -433.7324580284      460.7556624621     1  0.23996179E+11
     -433.7324361897      460.6084253947     1  0.24212944E+11
     -433.7324024148      460.1737742386     1  0.23451040E+11
     -433.7323904241      459.9920024868     1  0.24034987E+11
     -433.7323817372      460.2901420020     1  0.23322951E+11
     -433.7323521075      460.0895357439     1  0.23461173E+11
     -433.7323099311      460.0053925716     1  0.24025457E+11
     -433.7322916202      460.1895525154     1  0.23527117E+11
     -433.7322857794      461.0260579869     1  0.23473494E+11
     -433.7322788947      455.7916317169     1  0.24057550E+11
     -433.7322646462      459.8169768013     1  0.24167169E+11
     -433.7322568873      460.2610759686     2  0.23609959E+11
     -433.7322269359      460.7771647311     1  0.23731856E+11
     -433.7321841726      460.7372561047     1  0.23882309E+11
     -433.7321409841      459.4925067611     1  0.23906310E+11
     -433.7321023471      460.1850633207     1  0.24035954E+11
     -433.7320977548      460.0454623428     1  0.23151296E+11
     -433.7320743842      460.6537099073     1  0.23349870E+11
     -433.7320663417      460.1630395006     1  0.23449488E+11
     -433.7320597363      460.8399242175     1  0.23456303E+11
     -433.7320545095      459.2293307618     2  0.23570502E+11
     -433.7320397139      460.3791188201     1  0.23734724E+11
     -433.7320385495      460.1176763416     1  0.23476900E+11
     -433.7319524797      460.3539740282     1  0.24125117E+11
     -433.7318702429      458.2202525829     1  0.23657067E+11
     -433.7317997000      460.5310125208     1  0.23627513E+11
     -433.7317863768      460.0984405555     1  0.23575142E+11
     -433.7317075640      460.8028312060     1  0.23466737E+11
     -433.7316862568      460.2918951622     1  0.23665454E+11
     -433.7316726386      456.0737132958     1  0.24329018E+11
     -433.7316461814      459.6638692618     1  0.23650749E+11
     -433.7316324436      460.9517097694     1  0.24387093E+11
     -433.7315836504      461.0707800852     1  0.23889202E+11
     -433.7315736575      460.3159046626     1  0.23846043E+11
     -433.7315409103      460.4702839196     1  0.23703317E+11
     -433.7315143995      455.3245355787     1  0.23854650E+11
     -433.7314242471      455.8150114053     1  0.24062372E+11
     -433.7313979182      460.0900943622     1  0.23685126E+11
     -433.7313950222      460.5095062400     1  0.24352459E+11
     -433.7313636321      460.1091451641     1  0.23689186E+11
     -433.7313425348      460.3318593303     1  0.23877089E+11
     -433.7313320654      460.0913457878     1  0.23685578E+11
     -433.7312863365      460.8547312057     1  0.23894874E+11
     -433.7312731925      461.2613927727     1  0.23624801E+11
     -433.7312615634      459.9923536812     1  0.23545352E+11
     -433.7312499850      461.0010698110     1  0.23409648E+11
     -433.7311931136      459.7879956319     1  0.24176023E+11
     -433.7311329122      460.2294831635     1  0.23536124E+11
     -433.7311192955      460.3528031808     1  0.24112865E+11
     -433.7310732045      460.4941402017     2  0.23115701E+11
     -433.7309735821      461.0327558340     1  0.23849648E+11
     -433.7309273931      461.1149003344     1  0.23792949E+11
     -433.7308961604      460.1053232792     1  0.23850406E+11
     -433.7308774597      460.0972207532     1  0.23288372E+11
     -433.7308762798      459.9501035755     1  0.24440162E+11
     -433.7308253305      459.7118954094     1  0.23583024E+11
     -433.7308199291      459.9634006466     1  0.23841192E+11
     -433.7308016612      460.3468370340     1  0.23925543E+11
     -433.7307951815      460.2539380854     1  0.23225689E+11
     -433.7307608031      460.3178227901     1  0.23839454E+11
     -433.7307585699      457.9547844796     1  0.23555468E+11
     -433.7307275891      460.0139605491     1  0.24003325E+11
     -433.7306436938      460.1258200059     1  0.23686722E+11
     -433.7306296051      460.3421053939     1  0.23768737E+11
     -433.7305367401      460.2270221557     1  0.23296014E+11
     -433.7304986687      460.4809634736     1  0.23872558E+11
     -433.7304732290      461.0662804516     1  0.23900485E+11
     -433.7304225886      460.4001766028     1  0.23861833E+11
     -433.7303753961      460.6585377934     1  0.23322929E+11
     -433.7303617989      460.3191939193     1  0.23839873E+11
     -433.7303606033      459.5105928765     1  0.24341505E+11
     -433.7303555528      459.2882312301     2  0.23570232E+11
     -433.7303147752      460.3470931934     1  0.23768575E+11
     -433.7302928381      460.7449672042     1  0.23758563E+11
     -433.7302891201      459.8925074890     1  0.23736301E+11
     -433.7302792777      460.0228173677     1  0.23990815E+11
     -433.7302579606      460.7261185221     1  0.23757126E+11
     -433.7301879988      460.1106213679     1  0.23728249E+11
     -433.7301713628      460.1115553837     1  0.23727586E+11
     -433.7301577665      461.1198463347     1  0.23830449E+11
     -433.7301314209      460.6897181961     1  0.23365101E+11
     -433.7301090654      460.3708281355     1  0.23283235E+11
     -433.7300717990      460.1462978929     1  0.23685755E+11
     -433.7300591330      460.3741513899     1  0.23914820E+11
     -433.7300575092      460.2408982109     2  0.23743899E+11
     -433.7300500286      460.5254519354     1  0.23918826E+11
     -433.7300439120      460.8646368028     1  0.23550757E+11
     -433.7300298092      460.3437667204     1  0.23949377E+11
     -433.7300245887      460.4029970405     1  0.23849781E+11
     -433.7299879954      459.4672191475     1  0.23659487E+11
     -433.7299692383      459.7311729254     1  0.23429429E+11
     -433.7299645623      457.8247647713     1  0.23378564E+11
     -433.7299565343      460.3352452849     1  0.23516942E+11
     -433.7299336015      459.9723581180     1  0.23902633E+11
     -433.7299035347      457.8462644339     1  0.23566071E+11
     -433.7298816049      460.8511903808     1  0.23900831E+11
     -433.7298754911      460.7732672478     1  0.23843566E+11
     -433.7298540390      460.3670147847     1  0.23285222E+11
     -433.7298251777      459.4716637335     1  0.23660252E+11
     -433.7297687377      460.3325474771     1  0.24039284E+11
     -433.7297629786      460.2186115934     1  0.24195637E+11
     -433.7297529846      455.3711079503     1  0.24010150E+11
     -433.7296940134      460.9958596348     1  0.23611000E+11
     -433.7296894416      457.9152657710     1  0.23557817E+11
     -433.7296798144      460.3280128504     1  0.23965160E+11
     -433.7296452141      459.9909082711     1  0.23629264E+11
     -433.7296291909      460.3471768527     1  0.23482634E+11
     -433.7296211967      460.0386546210     1  0.23946287E+11
     -433.7295854893      460.7913061237     1  0.23858586E+11
     -433.7295127982      460.3467599048     1  0.23757545E+11
     -433.7294950387      460.3566366192     1  0.23948112E+11
     -433.7294876759      461.0093122809     1  0.23763379E+11
     -433.7294792781      459.8935195749     1  0.23460930E+11
     -433.7294688435      460.4749519641     1  0.23697052E+11
     -433.7294659217      459.6701566889     2  0.24991645E+11
     -433.7294254459      460.8041110835     1  0.23977671E+11
     -433.7293745664      457.9802187551     1  0.23188233E+11
     -433.7293689634      457.8082988056     1  0.23564048E+11
     -433.7293582113      460.8087356171     1  0.23638948E+11
     -433.7293273725      459.9707822920     1  0.23501202E+11
     -433.7293075009      460.3411033763     1  0.23484456E+11
     -433.7292553813      460.1204788811     1  0.23774618E+11
     -433.7292463743      460.3533006456     1  0.23758376E+11
     -433.7292191541      460.3329509187     1  0.23772370E+11
     -433.7291621629      460.1097596176     1  0.23716495E+11
     -433.7291477829      459.9396166056     1  0.23880032E+11
     -433.7290094556      460.4052524804     1  0.23864796E+11
     -433.7289780125      460.0216153145     1  0.23660949E+11
     -433.7289714895      460.6249875072     1  0.23723093E+11
     -433.7289031690      458.7809617580     1  0.23356120E+11
     -433.7288928588      460.6967182093     1  0.23445233E+11
     -433.7288678650      460.3378924420     1  0.23964481E+11
     -433.7288089999      459.6758384980     1  0.23464611E+11
     -433.7287471567      460.9720470012     1  0.24423219E+11
     -433.7287027311      460.1896666174     1  0.24224357E+11
     -433.7286741974      460.2226718695     1  0.23801483E+11
     -433.7286726351      459.8033892824     1  0.23947928E+11
     -433.7286281710      460.3849289636     1  0.23845287E+11
     -433.7286086074      461.0571835978     1  0.23854771E+11
     -433.7285791436      459.8234579331     1  0.23638021E+11
     -433.7285643687      460.0494869495     1  0.24012240E+11
     -433.7284999677      460.6972213629     1  0.23439062E+11
     -433.7284688624      460.6574029658     1  0.23325053E+11
     -433.7284627294      459.4384820324     1  0.23965966E+11
     -433.7284613979      461.0476235625     2  0.24703306E+11
     -433.7284271357      460.3140013656     1  0.23839269E+11
     -433.7284194866      461.0267111017     1  0.23472886E+11
     -433.7284161464      457.8511562917     1  0.23521180E+11
     -433.7283852478      460.8754150731     1  0.23668682E+11
     -433.7283470633      459.7666655473     1  0.23637445E+11
     -433.7282891011      460.7002321365     1  0.23437769E+11
     -433.7282282437      460.1657681144     1  0.23451960E+11
     -433.7282191979      457.8254023035     1  0.23566859E+11
     -433.7282086223      461.1535841425     1  0.23875558E+11
     -433.7282044898      460.3419847875     2  0.23637898E+11
     -433.7281972544      454.9939573921     1  0.23847849E+11
     -433.7281932133      459.6841103521     1  0.24168540E+11
     -433.7281330498      460.9525376520     1  0.24092395E+11
     -433.7281142022      460.6963320764     1  0.23434294E+11
     -433.7280240748      459.9853521715     1  0.23733841E+11
     -433.7280171874      457.8284030282     1  0.23521305E+11
     -433.7279991156      459.6503401786     1  0.23775462E+11
     -433.7279754848      460.5599998933     1  0.23918752E+11
     -433.7279580635      460.7801075582     1  0.24250250E+11
     -433.7279408742      459.6810787672     1  0.24167940E+11
     -433.7278703242      460.5698264362     1  0.23414924E+11
     -433.7278606592      460.2142575857     1  0.23781161E+11
     -433.7278594601      460.3215782530     1  0.23392256E+11
     -433.7278392018      459.8613000919     1  0.23647393E+11
     -433.7278087533      460.2117608850     1  0.23781046E+11
     -433.7277836110      460.7814262564     1  0.24250435E+11
     -433.7277649666      459.7771777256     1  0.23956331E+11
     -433.7277078735      460.1699993300     1  0.23581403E+11
     -433.7276998937      459.6529751342     1  0.23309311E+11
     -433.7276982455      461.0326227549     2  0.24698452E+11
     -433.7276758815      459.7545128707     2  0.24906852E+11
     -433.7276506141      460.1328622624     1  0.24309931E+11
     -433.7276485966      459.7307579201     1  0.23501751E+11
     -433.7276466608      459.9453948851     1  0.23579574E+11
     -433.7276360831      456.3891586690     1  0.24752222E+11
     -433.7275912436      460.2168282424     1  0.23780272E+11
     -433.7275508959      459.9135665208     1  0.23861412E+11
     -433.7275214884      459.9612377643     1  0.23646638E+11
     -433.7275027355      460.1244910657     1  0.23581412E+11
     -433.7274756428      459.7719128150     1  0.23956376E+11
     -433.7274703183      460.7811434929     1  0.23304689E+11
     -433.7274510712      460.3996580444     1  0.23271195E+11
     -433.7274434686      460.1514329174     1  0.24448147E+11
     -433.7274401994      459.7472189332     1  0.23565114E+11
     -433.7274370113      460.5865182328     1  0.23507545E+11
     -433.7274345957      460.7820956978     1  0.23305038E+11
     -433.7273886260      460.8011334450     1  0.23661360E+11
     -433.7273358475      461.1302354090     1  0.24868063E+11
     -433.7273250717      460.7735236711     1  0.23531985E+11
     -433.7273156935      460.8889637293     1  0.23618817E+11
     -433.7273002649      460.7742718317     1  0.23532005E+11
     -433.7272974714      460.1144088798     1  0.23648414E+11
     -433.7272821802      459.9106484140     1  0.23866573E+11
     -433.7272803671      460.8362261848     1  0.24038145E+11
     -433.7272550993      459.7296764711     1  0.23493911E+11
     -433.7271563000      457.8581005591     1  0.23341877E+11
     -433.7271536429      460.8358899895     1  0.24013011E+11
     -433.7270873678      460.1138832475     1  0.23648572E+11
     -433.7270371669      460.8676647537     1  0.23529085E+11
     -433.7270312778      460.7466451134     1  0.23569413E+11
     -433.7270015760      460.5612144197     1  0.23723160E+11
     -433.7269802699      457.9670355192     1  0.23216515E+11
     -433.7269648506      460.5724747518     1  0.23413041E+11
     -433.7269617256      460.2495471023     1  0.24514744E+11
     -433.7269600053      460.7873051541     1  0.23994983E+11
     -433.7269076144      460.8106202401     1  0.23333036E+11
     -433.7269064493      460.0250383971     1  0.23456378E+11
     -433.7268922161      460.2678213017     1  0.23481280E+11
     -433.7268895995      460.0291698866     1  0.23456939E+11
     -433.7268787813      460.8250999072     1  0.24011596E+11
     -433.7268395583      460.9878247028     1  0.23666873E+11
     -433.7268298529      460.3184240124     1  0.23889837E+11
     -433.7267739254      458.7165777007     1  0.23590074E+11
     -433.7267691894      459.9618741041     1  0.23640735E+11
     -433.7267419367      460.9620536378     1  0.24421482E+11
     -433.7267308209      460.8027096916     1  0.23661446E+11
     -433.7267263587      461.4821611611     1  0.25004926E+11
     -433.7266927618      459.7366958071     1  0.23487519E+11
     -433.7266812357      457.9141977086     1  0.23430299E+11
     -433.7266720463      459.6460205354     1  0.23818894E+11
     -433.7266252891      459.9463509975     1  0.23310582E+11
     -433.7265874115      460.5978023834     1  0.23796069E+11
     -433.7265846456      460.9832738852     1  0.23666013E+11
     -433.7265522177      460.7981032405     1  0.23660495E+11
     -433.7265303926      460.8756988174     1  0.23658920E+11
     -433.7264941534      460.8145880365     1  0.23329975E+11
     -433.7264682746      460.7970170917     1  0.23734937E+11
     -433.7264022602      460.3909813919     1  0.24703247E+11
     -433.7263790669      460.2293112913     1  0.23792507E+11
     -433.7263656928      460.0293399317     1  0.23709279E+11
     -433.7262818872      458.3616158865     2  0.23716642E+11
     -433.7262798281      459.6414764184     1  0.23457489E+11
     -433.7262760385      459.1475874321     1  0.23375228E+11
     -433.7262177474      459.9087156314     1  0.23586436E+11
     -433.7261987681      461.3398656730     1  0.24008209E+11
     -433.7260746391      459.8273790912     1  0.23756287E+11
     -433.7260237168      460.8075880421     1  0.23316890E+11
     -433.7260123707      459.9853312632     1  0.23595500E+11
     -433.7259785354      460.0240579722     1  0.24288130E+11
     -433.7259773097      460.4835872397     1  0.23685678E+11
     -433.7259575587      460.1466027261     1  0.23480190E+11
     -433.7259470717      459.7124440973     1  0.23794348E+11
     -433.7259399038      459.8061037332     1  0.23628444E+11
     -433.7259170196      459.7675837829     1  0.23459449E+11
     -433.7258962650      460.1016258830     1  0.23547790E+11
     -433.7258923933      460.1579318697     1  0.23440251E+11
     -433.7258441482      459.7135403463     1  0.23792006E+11
     -433.7258404057      459.7776708722     1  0.24229970E+11
     -433.7256877599      459.4823186446     1  0.23813345E+11
     -433.7256338813      460.4091378159     1  0.24179546E+11
     -433.7255879028      460.3923309972     1  0.24705418E+11
     -433.7255584035      459.9124294401     1  0.23880065E+11
     -433.7255523109      460.6589835735     1  0.23561673E+11
     -433.7255436234      460.2640490486     1  0.23804915E+11
     -433.7255041577      459.1708022882     1  0.23377305E+11
     -433.7254847298      459.9120806270     1  0.23884340E+11
     -433.7254226898      459.9470430270     1  0.23313981E+11
     -433.7254057247      460.8940095692     1  0.23667078E+11
     -433.7253759156      459.9026563083     1  0.23699641E+11
     -433.7253738778      460.6079904041     1  0.23812136E+11
     -433.7252822135      460.2630294631     1  0.23243245E+11
     -433.7252810849      457.9235376059     1  0.23524818E+11
     -433.7252523276      459.5398513994     1  0.23769364E+11
     -433.7251591899      461.0143425806     1  0.23915419E+11
     -433.7251351857      460.9834286268     1  0.23865863E+11
     -433.7250704282      460.0346710791     1  0.23769325E+11
     -433.7250399836      460.6075688135     1  0.23791645E+11
     -433.7250218535      461.2426836969     1  0.23941904E+11
     -433.7250127695      460.4162978149     1  0.23932225E+11
     -433.7249562443      460.8928813442     1  0.23665679E+11
     -433.7249367764      459.8071722946     1  0.23371191E+11
     -433.7249234333      460.3522799411     1  0.23905220E+11
     -433.7248577693      460.9574297296     1  0.24437240E+11
     -433.7248564143      459.8134493957     1  0.23371997E+11
     -433.7248294602      460.7374208921     1  0.23251917E+11
     -433.7248132364      460.8924586123     1  0.23668562E+11
     -433.7248020390      460.8361976883     1  0.23783873E+11
     -433.7247432750      460.1770426181     1  0.23633842E+11
     -433.7247230675      461.3511185627     1  0.24549533E+11
     -433.7247102182      460.2974637286     1  0.23488187E+11
     -433.7246211918      460.3169994587     1  0.23353361E+11
     -433.7244958822      460.8865341755     1  0.23667377E+11
     -433.7244906717      460.6549570402     1  0.23555718E+11
     -433.7244180692      460.9712818096     1  0.24438181E+11
     -433.7244130601      460.3944609609     1  0.23934384E+11
     -433.7244039109      459.9649720383     1  0.23664537E+11
     -433.7242435156      459.9758067346     1  0.23639483E+11
     -433.7241904975      460.7747685374     1  0.23775617E+11
     -433.7241732493      458.9102314623     1  0.25166167E+11
     -433.7241624277      460.2867087549     1  0.23986803E+11
     -433.7241550183      460.0995000862     1  0.24030721E+11
     -433.7241520257      461.0598071539     1  0.25143117E+11
     -433.7241474113      460.9282955449     1  0.23607770E+11
     -433.7241428995      460.7254010878     1  0.23250516E+11
     -433.7240989414      461.0183831457     1  0.23871537E+11
     -433.7240808446      460.7242590782     1  0.23942909E+11
     -433.7240504406      460.3331203220     1  0.24386367E+11
     -433.7239814195      460.2751927763     1  0.24309087E+11
     -433.7239686367      460.9484194726     1  0.23649979E+11
     -433.7239592706      460.7433709879     1  0.23903025E+11
     -433.7239013662      460.0594210285     1  0.23804520E+11
     -433.7238693010      457.9255146486     1  0.23161159E+11
     -433.7238400083      457.7689918642     1  0.23540934E+11
     -433.7238099787      460.2843858185     1  0.24753677E+11
     -433.7238030339      454.0628737006     1  0.23821225E+11
     -433.7237829504      460.2493450231     1  0.23487160E+11
     -433.7237790402      459.8651855867     1  0.22956388E+11
     -433.7237528622      460.8293629620     1  0.23784068E+11
     -433.7237329654      460.4099849494     1  0.23651553E+11
     -433.7236446734      460.1539004940     1  0.23436116E+11
     -433.7236041145      460.4057013156     1  0.25470014E+11
     -433.7235908871      460.9045053169     1  0.23911349E+11
     -433.7235575094      461.1303201251     1  0.23731849E+11
     -433.7234844295      459.6689811143     1  0.23602794E+11
     -433.7234600421      460.9000776064     1  0.23604574E+11
     -433.7234541169      460.7344242178     1  0.23902466E+11
     -433.7234448983      459.8616770581     1  0.23748592E+11
     -433.7234370203      460.2293683728     1  0.23487163E+11
     -433.7234250820      460.2166011653     1  0.24294868E+11
     -433.7233659922      460.8976168362     1  0.23941293E+11
     -433.7233620336      459.8665991521     1  0.23766562E+11
     -433.7233569447      460.1055259730     1  0.23589454E+11
     -433.7233038465      459.4915934501     2  0.23817222E+11
     -433.7232809035      460.2672142175     1  0.23323807E+11
     -433.7232683148      460.7189888369     1  0.23952065E+11
     -433.7232192280      460.3312245554     1  0.23891367E+11
     -433.7231875221      459.8163776782     1  0.23400583E+11
     -433.7231501665      459.9834251184     1  0.23522581E+11
     -433.7231374966      459.9630042844     1  0.24080928E+11
     -433.7231348055      460.3540344504     1  0.25548224E+11
     -433.7230973262      460.5830848956     1  0.23478906E+11
     -433.7230805816      455.8597359636     1  0.23587268E+11
     -433.7229725679      460.2980794349     1  0.24301726E+11
     -433.7229548545      455.8592851342     1  0.23587367E+11
     -433.7229179155      459.8206957336     1  0.23400370E+11
     -433.7229058616      460.9290589274     1  0.24093586E+11
     -433.7228783140      459.4538413399     2  0.23772510E+11
     -433.7228734315      460.1140896250     1  0.24586339E+11
     -433.7228561936      460.2746508329     1  0.23571864E+11
     -433.7228204449      459.7037134970     1  0.23547310E+11
     -433.7228024783      459.9944219856     1  0.23556140E+11
     -433.7227803043      460.2701739378     1  0.24766063E+11
     -433.7227119527      460.8047806736     1  0.23892796E+11
     -433.7227069449      460.0830188600     1  0.23237258E+11
     -433.7226589599      459.9802509315     1  0.23559263E+11
     -433.7226183029      457.5608503738     1  0.23548777E+11
     -433.7226120510      460.6696745576     1  0.23765674E+11
     -433.7225748737      459.9247028558     1  0.23377035E+11
     -433.7225728365      459.9620346968     1  0.23738753E+11
     -433.7225502726      460.2159552703     1  0.23796143E+11
     -433.7225435453      460.2081796930     1  0.23796579E+11
     -433.7225127535      459.9273562881     1  0.23372765E+11
     -433.7224665732      460.1674701017     1  0.23548152E+11
     -433.7224588492      460.1255090784     1  0.23831086E+11
     -433.7224235789      460.9300995703     1  0.24093654E+11
     -433.7223962117      460.0917264941     1  0.23240272E+11
     -433.7223895508      460.4508647564     1  0.23724541E+11
     -433.7223604535      459.9754029625     1  0.23393979E+11
     -433.7223569427      459.8710006437     1  0.23746720E+11
     -433.7223397381      460.9788115296     1  0.24571239E+11
     -433.7223009758      460.0384465974     1  0.23426539E+11
     -433.7222513410      460.3342360219     1  0.23511201E+11
     -433.7222303916      459.7203639053     1  0.23546680E+11
     -433.7221528480      460.7361843799     1  0.23313882E+11
     -433.7221216690      460.5711165792     1  0.23617871E+11
     -433.7220561399      459.9293342060     1  0.23712284E+11
     -433.7220518903      459.2948693816     1  0.24256616E+11
     -433.7220433182      460.0423567537     1  0.23426575E+11
     -433.7220257173      459.6830001252     1  0.24396501E+11
     -433.7220202285      460.1547561196     1  0.23443394E+11
     -433.7220040261      461.0275726667     1  0.23905556E+11
     -433.7219881603      457.9836000258     1  0.23356123E+11
     -433.7219459146      460.9348715980     1  0.23905283E+11
     -433.7219333096      460.6249275739     1  0.23797314E+11
     -433.7219221699      460.1394041579     1  0.23531120E+11
     -433.7219080503      459.1529873298     2  0.24191754E+11
     -433.7219061559      460.3368449264     1  0.23510836E+11
     -433.7218806479      460.2816149226     1  0.23581009E+11
     -433.7218631955      460.8364981320     1  0.23481092E+11
     -433.7218597486      459.9082129485     1  0.23356932E+11
     -433.7216801317      460.4800855663     1  0.23696836E+11
     -433.7216635207      460.0355584629     1  0.23590376E+11
     -433.7216325862      460.4559044828     1  0.23723572E+11
     -433.7215962497      459.9291865111     1  0.23372824E+11
     -433.7215792729      460.1024980344     1  0.24480321E+11
     -433.7215762088      460.7819088970     1  0.23320454E+11
     -433.7215106177      455.8399059200     1  0.23617593E+11
     -433.7214253972      459.6804112438     1  0.24347504E+11
     -433.7214196681      460.5695769162     1  0.23620635E+11
     -433.7213965039      460.0304186003     1  0.23591973E+11
     -433.7213772054      458.2814101616     1  0.23630962E+11
     -433.7213130963      460.3626277130     1  0.23906836E+11
     -433.7212533220      460.0527674331     1  0.23864860E+11
     -433.7211882934      455.3582770369     1  0.23661637E+11
     -433.7211713965      460.5770830281     1  0.23846554E+11
     -433.7211673436      460.7970322615     1  0.24016918E+11
     -433.7211394659      455.8362929646     1  0.23618174E+11
     -433.7211378874      460.3786573620     1  0.24414705E+11
     -433.7211198359      460.4561082345     1  0.23721754E+11
     -433.7210312004      459.7105596328     1  0.23946616E+11
     -433.7210268752      459.7128589424     1  0.23941329E+11
     -433.7210074294      459.6814484800     2  0.23347615E+11
     -433.7209895041      459.9690830258     1  0.23592168E+11
     -433.7209852040      460.0304792091     1  0.23622146E+11
     -433.7209705119      460.1680759856     1  0.23856541E+11
     -433.7209605667      460.3691242433     1  0.24417979E+11
     -433.7209435925      460.6508617933     1  0.23836322E+11
     -433.7209410436      460.9813206299     1  0.23523151E+11
     -433.7209375449      461.0148691694     1  0.24557647E+11
     -433.7208795996      460.0088153554     1  0.23553446E+11
     -433.7208681748      460.0316951195     1  0.24400530E+11
     -433.7208620791      460.1595611781     1  0.24356073E+11
     -433.7208520414      459.9917572852     1  0.23529737E+11
     -433.7208411671      459.9901547714     1  0.23771362E+11
     -433.7208369871      460.2391236860     1  0.23274746E+11
     -433.7208028479      460.5295926899     1  0.23558910E+11
     -433.7207963327      459.9987574987     1  0.23754137E+11
     -433.7207572397      460.2932992953     1  0.23877889E+11
     -433.7207484769      460.1607636421     1  0.23478821E+11
     -433.7207304734      459.6370112980     1  0.24447466E+11
     -433.7206832493      461.1517966724     1  0.23693823E+11
     -433.7206727300      460.6415793987     1  0.23802972E+11
     -433.7206458416      457.4961499569     1  0.23584298E+11
     -433.7206379216      457.9872762661     1  0.23352241E+11
     -433.7206154102      459.8668257436     1  0.23538675E+11
     -433.7205989299      460.3751696828     1  0.23562419E+11
     -433.7205733465      459.8082287808     1  0.23282465E+11
     -433.7205597851      459.6355545197     2  0.25338291E+11
     -433.7205396959      459.1176208715     1  0.23335555E+11
     -433.7204981274      460.4099976460     1  0.23695660E+11
     -433.7204696218      461.1568939712     1  0.23693592E+11
     -433.7204641325      460.8325267393     1  0.23577798E+11
     -433.7204363637      459.7221104811     2  0.23367934E+11
     -433.7204319042      459.8749439369     1  0.23538763E+11
     -433.7203803077      459.9781977237     1  0.23591100E+11
     -433.7203785801      460.0536452113     1  0.23257110E+11
     -433.7203351413      459.3557312159     1  0.23961906E+11
     -433.7203114179      455.3816001674     1  0.23664311E+11
     -433.7202834742      460.5080382795     1  0.23688674E+11
     -433.7202805735      460.1471918993     1  0.23446039E+11
     -433.7202745971      460.4629014488     1  0.23720428E+11
     -433.7202635024      458.6368123559     2  0.23567210E+11
     -433.7202491485      460.4882428323     1  0.23687203E+11
     -433.7202234927      460.2914282274     1  0.23692964E+11
     -433.7201776880      460.3260127841     1  0.23728954E+11
     -433.7201547635      460.2445715838     1  0.23568780E+11
     -433.7200952486      460.2681432360     1  0.23276224E+11
     -433.7200866144      459.6349411539     2  0.23774949E+11
     -433.7200573530      461.1526853943     1  0.23693101E+11
     -433.7200560856      457.7694174204     1  0.23478785E+11
     -433.7200433805      455.5128753169     1  0.24295410E+11
     -433.7200354402      460.3196764424     1  0.23830465E+11
     -433.7200199914      460.9280356430     1  0.23451073E+11
     -433.7199655828      460.3168443594     1  0.23350584E+11
     -433.7199308996      460.4271972802     1  0.23334584E+11
     -433.7199007725      459.8311678438     1  0.23474047E+11
     -433.7198317777      460.7917530207     1  0.24063362E+11
     -433.7197960026      460.9123619072     1  0.23521376E+11
     -433.7197766539      460.0116766805     1  0.23772488E+11
     -433.7197243738      460.1506038196     1  0.23439315E+11
     -433.7197178518      460.7976685981     1  0.24088016E+11
     -433.7197054830      460.7554687031     1  0.25086370E+11
     -433.7196892549      461.0610954593     1  0.24082288E+11
     -433.7196868052      459.8336042906     1  0.23473848E+11
     -433.7196500763      459.8627091512     1  0.23469889E+11
     -433.7196414511      460.0126270917     1  0.23773092E+11
     -433.7196242128      460.5321686454     1  0.23553912E+11
     -433.7196035120      460.6384529873     1  0.23577346E+11
     -433.7195787241      460.9648253885     1  0.23926197E+11
     -433.7195611584      461.2148357582     1  0.24540291E+11
     -433.7195529040      460.5140200302     1  0.23687891E+11
     -433.7195411798      459.7725774652     1  0.23734803E+11
     -433.7194945616      459.7317617423     1  0.23821722E+11
     -433.7194824109      460.5605989872     1  0.23567639E+11
     -433.7194440259      458.9388105082     2  0.23298587E+11
     -433.7194411027      459.5312928528     2  0.23795500E+11
     -433.7194142007      460.4929653534     1  0.23685713E+11
     -433.7193799982      461.0689793822     1  0.24091751E+11
     -433.7193271514      460.7644932720     1  0.23738533E+11
     -433.7193078589      459.8562146187     1  0.23470366E+11
     -433.7192927896      460.6262704652     1  0.23553188E+11
     -433.7192730679      460.1117896805     1  0.23787749E+11
     -433.7192702317      460.6027744144     1  0.23551003E+11
     -433.7192359757      457.8419877385     1  0.23511042E+11
     -433.7191667576      460.5623525927     1  0.23569108E+11
     -433.7191110434      459.9971177576     1  0.23642530E+11
     -433.7191016055      460.9194731959     1  0.23850963E+11
     -433.7190912415      458.7738968455     1  0.23746224E+11
     -433.7190759375      460.0304310406     1  0.23774268E+11
     -433.7190451494      460.3834791967     1  0.23850310E+11
     -433.7190254427      459.7842127829     1  0.23721344E+11
     -433.7189827810      459.8817136061     1  0.23279300E+11
     -433.7188510928      460.7094338520     1  0.23396614E+11
     -433.7187515695      455.2860128587     1  0.23364532E+11
     -433.7187248482      455.6444263257     1  0.23779128E+11
     -433.7187105609      460.3822389365     1  0.23391457E+11
     -433.7186865781      459.1520902238     1  0.23527097E+11
     -433.7186735421      460.3670786946     1  0.23696987E+11
     -433.7186051156      460.1657540855     1  0.23468751E+11
     -433.7185183914      459.9226685572     1  0.23436820E+11
     -433.7185155004      460.2151515864     1  0.23984681E+11
     -433.7184964586      460.6331138252     1  0.23577105E+11
     -433.7184929049      460.0048180110     1  0.23645012E+11
     -433.7184369754      461.0473530895     1  0.23660316E+11
     -433.7184176596      460.8389937692     1  0.24030825E+11
     -433.7184061208      459.5449440785     1  0.23448492E+11
     -433.7183166618      460.0179962670     1  0.23477758E+11
     -433.7183030648      459.9366491403     1  0.23432893E+11
     -433.7182842732      459.8111693567     1  0.23421614E+11
     -433.7182727913      460.3170716137     1  0.24711539E+11
     -433.7182704386      460.6782399156     1  0.23894382E+11
     -433.7182340813      460.3989114536     1  0.23349933E+11
     -433.7182084792      460.2920739477     1  0.23327294E+11
     -433.7181875608      460.8346906781     1  0.23525731E+11
     -433.7181547560      461.0384954394     1  0.23659781E+11
     -433.7181505085      460.6669968442     1  0.23737321E+11
     -433.7181485239      461.0574737366     1  0.24124196E+11
     -433.7181446285      460.4362192104     1  0.23700275E+11
     -433.7181107453      460.3048960128     1  0.23436681E+11
     -433.7180442307      460.8733603310     1  0.23471688E+11
     -433.7180017699      459.2138667346     1  0.23553341E+11
     -433.7179777660      460.7086422416     1  0.23906335E+11
     -433.7179606582      460.5575717160     1  0.23987635E+11
     -433.7179216654      459.4111851126     1  0.23395344E+11
     -433.7179131379      458.4175717394     2  0.23879256E+11
     -433.7178997700      460.0189625485     1  0.23485030E+11
     -433.7178344403      459.8482664268     1  0.23426426E+11
     -433.7178126764      460.8392093656     1  0.23836331E+11
     -433.7177650555      456.4273215099     1  0.24527684E+11
     -433.7177575334      460.3428462750     1  0.23356523E+11
     -433.7177170371      460.1908132918     1  0.23696526E+11
     -433.7177134265      459.7726769892     1  0.23373917E+11
     -433.7176661427      460.6648963258     1  0.23578352E+11
     -433.7176580093      460.3596953843     1  0.23815489E+11
     -433.7176262946      460.2831627005     1  0.24598700E+11
     -433.7176195426      460.1446580021     1  0.23575172E+11
     -433.7176082012      460.3604436241     1  0.23553957E+11
     -433.7175443650      459.3804620349     1  0.23877936E+11
     -433.7175395606      460.3709368592     1  0.23374908E+11
     -433.7175197937      456.4131292635     1  0.24545205E+11
     -433.7175012287      459.2230179011     1  0.23525529E+11
     -433.7174988425      459.9092501115     2  0.24830758E+11
     -433.7174717300      458.8707326981     2  0.23421556E+11
     -433.7174657802      460.1012021091     1  0.23727528E+11
     -433.7174161224      460.1128889935     1  0.23636620E+11
     -433.7174056134      458.0393734156     1  0.23176119E+11
     -433.7173853966      460.2637748440     1  0.23507956E+11
     -433.7173735249      459.9901616992     1  0.23609609E+11
     -433.7173546054      460.3852571825     1  0.23620576E+11
     -433.7173491680      460.4090635106     1  0.24281553E+11
     -433.7173315941      456.4104733298     1  0.24545417E+11
     -433.7173035495      460.2386773337     1  0.23684443E+11
     -433.7172773400      460.7067092558     1  0.23436870E+11
     -433.7172205381      460.1168526539     1  0.23496649E+11
     -433.7171915781      460.7819088728     1  0.23327660E+11
     -433.7171690839      460.0415861872     1  0.23624160E+11
     -433.7171630479      460.0471408824     1  0.23487344E+11
     -433.7171272836      460.0074122872     1  0.23462621E+11
     -433.7171256624      459.8566331296     1  0.23644414E+11
     -433.7171220561      460.3156175969     1  0.23399612E+11
     -433.7170779661      459.8710013487     1  0.23677553E+11
     -433.7170716318      460.1038374997     1  0.23469900E+11
     -433.7170705697      459.8766449471     1  0.23646536E+11
     -433.7170605570      460.7690326888     1  0.23711404E+11
     -433.7170500767      460.3837927574     1  0.23385358E+11
     -433.7170416921      460.2873015434     1  0.24605587E+11
     -433.7170399936      459.9337896484     2  0.24756718E+11
     -433.7170373518      460.2580520818     1  0.23667716E+11
     -433.7170270052      459.7528735896     1  0.23878118E+11
     -433.7170150499      459.7745429279     1  0.23629346E+11
     -433.7169619258      460.8220826955     1  0.23825731E+11
     -433.7169565990      459.5908886726     1  0.23675829E+11
     -433.7169450371      460.1880063464     1  0.23335207E+11
     -433.7169432393      460.3639828715     1  0.23554179E+11
     -433.7169298233      460.5891124948     1  0.24303671E+11
     -433.7169220861      460.0020106355     1  0.23610877E+11
     -433.7168546981      459.2561299404     1  0.23554884E+11
     -433.7168179437      460.4959260473     1  0.23624034E+11
     -433.7168133809      460.2507724785     1  0.24476279E+11
     -433.7168115899      460.6061989218     1  0.23831634E+11
     -433.7168018530      457.6703438822     1  0.23628282E+11
     -433.7167930982      454.6259015652     1  0.24857346E+11
     -433.7167089150      460.2848135781     1  0.23328144E+11
     -433.7166845119      460.1566470902     1  0.23543877E+11
     -433.7166812974      459.7062176761     1  0.23273362E+11
     -433.7166205788      455.3011529766     1  0.23687248E+11
     -433.7165890164      459.7782081783     1  0.23904278E+11
     -433.7165596322      460.7952618221     1  0.23829765E+11
     -433.7164361321      460.1017229577     1  0.23148312E+11
     -433.7163660285      460.3521831549     1  0.23762349E+11
     -433.7163271981      459.7399478154     1  0.23529113E+11
     -433.7163229143      459.9697887142     1  0.23351601E+11
     -433.7162364754      461.0034181878     1  0.23955091E+11
     -433.7161731235      459.8748373380     1  0.23810756E+11
     -433.7161492242      460.7898044897     1  0.23757110E+11
     -433.7160960423      460.0159956457     1  0.23554169E+11
     -433.7160681127      460.3865854655     1  0.23682183E+11
     -433.7160224368      460.0860966456     1  0.23440263E+11
     -433.7160010543      460.4743811509     1  0.23583507E+11
     -433.7159840399      460.3801574014     1  0.23273159E+11
     -433.7159824376      459.9302000175     1  0.23706185E+11
     -433.7159729554      459.9666035968     1  0.23355892E+11
     -433.7159417005      460.1182031731     1  0.23634176E+11
     -433.7158413675      460.3922379228     1  0.23624089E+11
     -433.7158220695      460.3572752450     1  0.23692496E+11
     -433.7158153762      459.7939876924     1  0.23897219E+11
     -433.7157951693      461.1163427767     1  0.23776352E+11
     -433.7157151230      459.6474095733     2  0.23710617E+11
     -433.7157129235      460.1526364616     1  0.23527841E+11
     -433.7157035129      459.8835896073     1  0.23811429E+11
     -433.7156660415      459.3465848843     1  0.23498224E+11
     -433.7156511853      459.8452353258     1  0.23592063E+11
     -433.7156337066      460.7247705858     1  0.23953004E+11
     -433.7155610000      460.7232186752     1  0.23952635E+11
     -433.7155547132      460.4478642139     1  0.23627505E+11
     -433.7155397895      460.5999569301     1  0.23842583E+11
     -433.7155385470      459.8870105070     1  0.23714742E+11
     -433.7155135976      459.8886745575     1  0.24469724E+11
     -433.7154867775      460.0001960417     1  0.23286260E+11
     -433.7153889274      460.1247999239     1  0.23292796E+11
     -433.7153850061      459.9993485439     1  0.23288629E+11
     -433.7153806537      460.3719920485     1  0.23425934E+11
     -433.7153553242      460.7282914405     1  0.23965353E+11
     -433.7153474398      460.4309401092     1  0.24300924E+11
     -433.7153415802      461.1123186516     1  0.23465076E+11
     -433.7153341885      460.1412929423     1  0.24081758E+11
     -433.7153222328      460.5597953546     1  0.24122766E+11
     -433.7153124378      459.5626744770     1  0.23309210E+11
     -433.7153034466      459.8978406416     2  0.23587738E+11
     -433.7152906650      459.8928819521     1  0.23636586E+11
     -433.7152664023      460.3689150725     1  0.23272772E+11
     -433.7152568888      460.0796474151     1  0.23548310E+11
     -433.7152027810      460.5998413554     1  0.23828892E+11
     -433.7151702256      460.5264099265     2  0.25537032E+11
     -433.7151154395      459.8737962425     1  0.23423649E+11
     -433.7150894480      459.5750777213     1  0.23291226E+11
     -433.7150446364      460.3620127448     1  0.23424267E+11
     -433.7150232812      460.5723786378     1  0.24353093E+11
     -433.7150104112      459.1971404087     1  0.23197476E+11
     -433.7149925295      460.9960472391     1  0.23953527E+11
     -433.7149655170      459.5668141151     1  0.23309203E+11
     -433.7149524402      460.3885353468     1  0.23680454E+11
     -433.7149446000      460.1248317387     1  0.23434103E+11
     -433.7149410843      459.8494272743     1  0.23427167E+11
     -433.7149008289      460.4126756829     1  0.24746700E+11
     -433.7148361999      460.5978595807     1  0.23827223E+11
     -433.7148229810      457.6237928741     1  0.22939381E+11
     -433.7148140973      459.9511222030     1  0.23372946E+11
     -433.7147860058      459.9355061483     1  0.23365592E+11
     -433.7147510564      459.9183027170     1  0.23673990E+11
     -433.7147378081      460.6788793341     1  0.23690802E+11
     -433.7147134453      459.1839198500     1  0.23464893E+11
     -433.7146962330      459.9852575258     1  0.23500370E+11
     -433.7146877040      460.0786128285     1  0.24094595E+11
     -433.7146714868      460.6076062050     1  0.23884260E+11
     -433.7146416336      460.1727582849     1  0.23312275E+11
     -433.7145527943      459.9398230420     1  0.23358103E+11
     -433.7145468276      460.4101847686     1  0.23637553E+11
     -433.7145218325      459.3378891491     1  0.23953543E+11
     -433.7145088818      459.7196946610     1  0.23467440E+11
     -433.7145068185      459.3372331869     1  0.23953992E+11
     -433.7144805313      460.4794797277     1  0.23259122E+11
     -433.7144171441      460.2737503578     1  0.24685000E+11
     -433.7144089270      460.5850768289     1  0.24273816E+11
     -433.7143938033      460.1652171513     1  0.23295267E+11
     -433.7143888241      454.0352003392     1  0.23798355E+11
     -433.7143668166      460.8914055364     1  0.23920812E+11
     -433.7143511965      459.9513029145     1  0.23366964E+11
     -433.7143499790      460.6933670638     1  0.24073544E+11
     -433.7143132698      459.4836650054     2  0.23939002E+11
     -433.7142950737      460.1070675515     1  0.23582908E+11
     -433.7142727755      460.1250717972     1  0.23445073E+11
     -433.7142626400      460.0010199828     1  0.23712143E+11
     -433.7142608518      460.3296493435     1  0.23357390E+11
     -433.7142476447      460.4184781825     1  0.23705651E+11
     -433.7142410820      460.1725167311     1  0.23305993E+11
     -433.7142382168      460.1970783758     1  0.23532693E+11
     -433.7142240705      459.7208441329     1  0.23367947E+11
     -433.7141395531      460.1164462519     1  0.23522864E+11
     -433.7139395346      459.2284310087     1  0.23198367E+11
     -433.7139276368      460.0303171816     1  0.23392758E+11
     -433.7139032028      459.7247578206     1  0.23461321E+11
     -433.7138915180      460.3322564564     1  0.23462561E+11
     -433.7138881848      460.7493608651     1  0.23845438E+11
     -433.7138607315      460.1747033180     1  0.23537256E+11
     -433.7138585109      455.2898837309     1  0.23695529E+11
     -433.7138505157      460.3544787374     1  0.23559030E+11
     -433.7138150715      460.0679069445     1  0.23560242E+11
     -433.7137837313      460.0132505468     1  0.23713527E+11
     -433.7137761751      460.6785520012     1  0.23367793E+11
     -433.7137603018      460.3732737556     1  0.23778134E+11
     -433.7137478095      460.1285359685     1  0.24054870E+11
     -433.7137442235      460.1040273805     1  0.23278282E+11
     -433.7137343987      460.0393489166     1  0.23546442E+11
     -433.7137076563      459.8291017623     1  0.23345483E+11
     -433.7137017003      460.0983956981     1  0.23277691E+11
     -433.7136814237      459.5622393013     1  0.23789624E+11
     -433.7136649742      459.6709377505     1  0.23769408E+11
     -433.7136466031      460.3672568670     1  0.23380764E+11
     -433.7136267126      460.7508097725     1  0.23845002E+11
     -433.7135876915      460.6806920888     1  0.23368727E+11
     -433.7135585484      461.2387609514     1  0.23518188E+11
     -433.7135529340      459.9155577958     1  0.23685436E+11
     -433.7135473998      460.1237991811     1  0.23698214E+11
     -433.7135401519      460.3606388868     1  0.23558617E+11
     -433.7135341131      460.3826005037     1  0.23777866E+11
     -433.7135302975      459.8655148977     1  0.23495269E+11
     -433.7135290758      460.0937759077     1  0.23514891E+11
     -433.7135167025      460.0144461792     1  0.23313550E+11
     -433.7134879464      458.2293356288     1  0.23743162E+11
     -433.7134820353      459.7778126747     1  0.23346372E+11
     -433.7134360365      453.3229979200     1  0.23486511E+11
     -433.7134083246      460.1622515943     1  0.23551937E+11
     -433.7133735505      460.3465099643     1  0.23463255E+11
     -433.7133712175      460.6770824015     1  0.23367412E+11
     -433.7133609489      460.0860024760     1  0.23725746E+11
     -433.7133494442      454.2054887258     1  0.24302065E+11
     -433.7133002591      459.9311089772     1  0.24562798E+11
     -433.7132857029      460.6751714970     1  0.23366528E+11
     -433.7132812274      460.6956901461     2  0.24142031E+11
     -433.7132676427      456.5201208411     1  0.24222291E+11
     -433.7132536847      459.7834963405     1  0.23346522E+11
     -433.7132495442      460.3884095268     1  0.23827479E+11
     -433.7131336902      460.2489300324     1  0.23640553E+11
     -433.7131153966      459.6147271457     1  0.23492267E+11
     -433.7130554902      460.0824340149     1  0.23288589E+11
     -433.7130456395      460.4182633200     1  0.23641185E+11
     -433.7130128916      460.4125743194     1  0.23655907E+11
     -433.7129948309      459.9450023253     1  0.23441109E+11
     -433.7129888589      459.8916322070     1  0.24653882E+11
     -433.7129761627      460.0905219188     1  0.23405106E+11
     -433.7128981509      459.9797942087     1  0.23367751E+11
     -433.7128970404      459.5859451364     1  0.23703193E+11
     -433.7128818711      459.8224328114     1  0.23493679E+11
     -433.7128361578      459.7078954076     1  0.23608028E+11
     -433.7127968187      460.3731518020     1  0.23986348E+11
     -433.7127853932      460.1368647325     1  0.23533302E+11
     -433.7127755587      460.5430956436     2  0.24405039E+11
     -433.7127638497      460.3779801191     1  0.23959401E+11
     -433.7127569877      459.6841552306     1  0.23439658E+11
     -433.7127552821      459.5799625365     1  0.23709590E+11
     -433.7127541457      459.7982381957     1  0.24477060E+11
     -433.7127291828      459.9329996693     1  0.23505913E+11
     -433.7127096431      459.9186340801     1  0.23686786E+11
     -433.7126453507      459.9304463551     1  0.24479077E+11
     -433.7126251875      459.5332165106     1  0.23452267E+11
     -433.7126227293      459.7527238861     1  0.24027503E+11
     -433.7126124776      460.7604469594     1  0.23969217E+11
     -433.7126046797      459.7454743396     1  0.24027008E+11
     -433.7125626807      460.1160598354     1  0.23723436E+11
     -433.7125380156      459.2041469920     1  0.23503190E+11
     -433.7124515676      460.2894554673     1  0.23733018E+11
     -433.7123707016      460.2306465689     1  0.23380106E+11
     -433.7123526133      460.1186263301     1  0.23535603E+11
     -433.7123412558      460.0998234947     1  0.23694036E+11
     -433.7122779468      460.6875216343     1  0.23422747E+11
     -433.7122666992      459.9785254452     1  0.23204924E+11
     -433.7122440298      460.2628727759     1  0.23767918E+11
     -433.7122249940      460.3369546191     1  0.23386643E+11
     -433.7122239220      460.2282801184     1  0.23380081E+11
     -433.7121708174      459.8382081069     1  0.23353711E+11
     -433.7121561572      459.5709804520     1  0.23663988E+11
     -433.7121306695      460.4899335619     1  0.23618061E+11
     -433.7120808587      459.8380566713     1  0.23352631E+11
     -433.7120758777      460.0197515082     1  0.23419010E+11
     -433.7120611536      460.8051303454     1  0.24917245E+11
     -433.7120490757      460.0951190929     1  0.23572784E+11
     -433.7120167415      460.9602394681     1  0.23752475E+11
     -433.7120122469      460.6998351974     1  0.23815337E+11
     -433.7120079929      460.8345321233     1  0.23873804E+11
     -433.7120012098      452.1134470528     1  0.23627191E+11
     -433.7119995936      459.7725105279     1  0.23466095E+11
     -433.7119379209      460.0247387543     1  0.23692901E+11
     -433.7119201021      460.8696716762     1  0.23513876E+11
     -433.7119045801      460.7701118520     1  0.23821785E+11
     -433.7119022554      460.0575644252     1  0.23514120E+11
     -433.7118577346      460.7731644992     1  0.24011366E+11
     -433.7118473340      460.8849440594     1  0.23552883E+11
     -433.7117972907      460.8573594593     1  0.23435804E+11
     -433.7117873143      460.4091122748     1  0.23752874E+11
     -433.7117708168      460.6075461986     1  0.23350499E+11
     -433.7117622322      460.8854512822     1  0.23555480E+11
     -433.7117255026      460.5427928670     1  0.23957153E+11
     -433.7116992804      460.4129694998     1  0.23720498E+11
     -433.7116978998      458.6850505980     1  0.23595150E+11
     -433.7116774130      457.6864881367     1  0.23490929E+11
     -433.7116566015      460.3433075067     1  0.24568822E+11
     -433.7116451200      460.3132938069     1  0.23370696E+11
     -433.7116423409      460.8837045325     1  0.23555102E+11
     -433.7116197229      460.4020641838     1  0.23820055E+11
     -433.7115699505      460.8310978824     1  0.23872549E+11
     -433.7115550740      460.3396317068     2  0.24720930E+11
     -433.7115531752      460.2661892911     2  0.24004627E+11
     -433.7115456090      460.4892594407     1  0.23607174E+11
     -433.7115100335      460.9120912599     1  0.24096650E+11
     -433.7114848251      460.7977493462     1  0.23415517E+11
     -433.7114779959      460.5053409445     1  0.25403080E+11
     -433.7114661164      460.7172533390     1  0.23458850E+11
     -433.7114448554      460.0131454477     1  0.23356815E+11
     -433.7114417956      454.6844780367     2  0.25746127E+11
     -433.7114237177      460.4714507250     1  0.23605725E+11
     -433.7113674855      459.3417954424     1  0.23966472E+11
     -433.7113583164      460.0278056641     1  0.23755835E+11
     -433.7113554677      460.0115305757     1  0.23458826E+11
     -433.7113350797      459.3387095713     1  0.24008540E+11
     -433.7112336689      460.0959946774     1  0.23518579E+11
     -433.7111939178      460.0141286283     2  0.23253994E+11
     -433.7111903392      454.9338447247     2  0.23913041E+11
     -433.7111684335      460.7837101067     1  0.23827002E+11
     -433.7110866993      460.3407982222     1  0.23641814E+11
     -433.7110244236      459.8620201485     1  0.23542465E+11
     -433.7110191772      460.0468351616     1  0.23438398E+11
     -433.7109808732      455.1438728930     1  0.23679614E+11
     -433.7109407101      460.0259959388     1  0.23692859E+11
     -433.7109349743      460.0389737268     1  0.23757281E+11
     -433.7109323072      459.8327874702     2  0.25078628E+11
     -433.7109205569      459.9839479529     1  0.23507246E+11
     -433.7108862315      459.8734448835     1  0.23543080E+11
     -433.7108701990      460.6058366033     1  0.23328925E+11
     -433.7107911169      459.6419921324     1  0.23577981E+11
     -433.7107854502      459.5431909227     1  0.24462232E+11
     -433.7107181432      459.6559008992     1  0.23343305E+11
     -433.7106885932      455.0454684157     1  0.23706824E+11
     -433.7106556562      460.3947032195     1  0.23738535E+11
     -433.7106059017      460.1901485987     1  0.23300976E+11
     -433.7105991716      460.8660366626     1  0.23691088E+11
     -433.7105929630      460.3090154892     1  0.24374220E+11
     -433.7105900823      459.7075783122     1  0.23437772E+11
     -433.7105866967      459.8586007315     1  0.23457369E+11
     -433.7105831739      459.8757282012     1  0.23663463E+11
     -433.7105504434      460.2715446314     1  0.23326940E+11
     -433.7105176708      461.0581983017     1  0.24308031E+11
     -433.7105076252      460.9087850860     1  0.23867846E+11
     -433.7105023306      460.0031788846     1  0.23560234E+11
     -433.7104919184      459.6807453477     1  0.23590315E+11
     -433.7104872341      460.3787217648     1  0.23530668E+11
     -433.7104834781      459.7227554889     2  0.24445222E+11
     -433.7104818717      459.7073022289     1  0.23277156E+11
     -433.7104171581      459.6629185872     1  0.23344100E+11
     -433.7103998344      460.7936691595     1  0.23408866E+11
     -433.7103936408      460.4019913453     1  0.23739225E+11
     -433.7103334491      460.3986515638     1  0.23735892E+11
     -433.7103005119      460.8114513453     1  0.23887677E+11
     -433.7102976306      460.1882441542     1  0.23301919E+11
     -433.7102659219      460.1315914275     2  0.24290577E+11
     -433.7102222895      460.9783295890     1  0.23606980E+11
     -433.7102151607      460.4196121801     1  0.23724288E+11
     -433.7102107911      461.4152836037     1  0.24769734E+11
     -433.7102087197      455.7216772687     1  0.23549878E+11
     -433.7102063537      460.7206164801     1  0.23974741E+11
     -433.7101302720      459.8754577265     1  0.23193770E+11
     -433.7101244940      460.9746846059     1  0.23607833E+11
     -433.7101076950      455.8357959530     1  0.24466368E+11
     -433.7100963136      460.7968175873     1  0.23410161E+11
     -433.7100923451      459.8359290934     1  0.23836842E+11
     -433.7100852461      460.2006457973     1  0.23246625E+11
     -433.7100830518      454.1621299814     1  0.24340916E+11
     -433.7100765198      460.4026701357     1  0.23735744E+11
     -433.7100376005      460.3979543594     1  0.23725817E+11
     -433.7100146292      460.6323904546     1  0.23858357E+11
     -433.7099939094      460.0634201226     1  0.23601627E+11
     -433.7099837494      460.2255845900     1  0.23485070E+11
     -433.7099219140      460.7690912570     1  0.23887172E+11
     -433.7099151435      459.5913004035     1  0.23406442E+11
     -433.7098607430      459.2309006961     1  0.23931590E+11
     -433.7098508543      460.4007409146     1  0.23645320E+11
     -433.7098354446      459.8117396283     1  0.24559916E+11
     -433.7098264584      460.1906811764     1  0.23550148E+11
     -433.7098055652      460.2044168973     1  0.23248694E+11
     -433.7097964179      459.2418412929     1  0.23221736E+11
     -433.7097821028      460.0866296106     1  0.24175547E+11
     -433.7097458396      460.2621441588     1  0.23970076E+11
     -433.7097443517      460.0565837112     1  0.23509978E+11
     -433.7097228055      459.9559870702     1  0.23345040E+11
     -433.7096616018      459.4829814267     1  0.23594524E+11
     -433.7096411404      459.6769597400     1  0.23434280E+11
     -433.7096332294      460.1892529270     1  0.23550634E+11
     -433.7096276337      459.6000855177     1  0.23407224E+11
     -433.7096002901      460.2006061677     1  0.23250895E+11
     -433.7095170809      459.7126476597     1  0.23435872E+11
     -433.7094447847      460.8448768429     1  0.23517952E+11
     -433.7094320478      461.1827986323     1  0.25218799E+11
     -433.7093906014      454.2839974738     1  0.24295814E+11
     -433.7093892024      460.1085358059     1  0.23395904E+11
     -433.7093760501      459.4809121883     1  0.23594570E+11
     -433.7093655046      460.5658233211     1  0.23520253E+11
     -433.7093641616      459.9338934740     1  0.24486067E+11
     -433.7092912349      460.2094245354     1  0.23253778E+11
     -433.7092589689      460.8392549646     1  0.23517113E+11
     -433.7092467404      460.6516400590     1  0.23831089E+11
     -433.7092452560      459.8996471882     2  0.23613233E+11
     -433.7092440918      459.4612934211     1  0.24476667E+11
     -433.7092373913      460.0941644808     1  0.24130365E+11
     -433.7091959812      459.9000054106     1  0.23198211E+11
     -433.7091895185      460.1382889876     1  0.23261576E+11
     -433.7091860779      454.8361378199     1  0.23672412E+11
     -433.7091633712      460.0853542029     1  0.23621412E+11
     -433.7091282272      455.7157528348     1  0.24447727E+11
     -433.7091213056      460.3351420101     4  0.24354232E+11
     -433.7090945965      460.6179129821     1  0.23825773E+11
     -433.7090226308      459.4547813094     1  0.23589309E+11
     -433.7089631815      459.6665752440     1  0.23383808E+11
     -433.7089413837      460.3537525037     1  0.24371466E+11
     -433.7089380915      458.9069734745     1  0.23484710E+11
     -433.7089323348      460.8159172397     1  0.23686805E+11
     -433.7089001205      460.7933688028     1  0.23421024E+11
     -433.7088909353      459.8893342270     1  0.23274653E+11
     -433.7088673997      460.0304460264     1  0.23865811E+11
     -433.7088626288      460.6478337121     1  0.23247776E+11
     -433.7088585489      460.7748300936     1  0.23429967E+11
     -433.7088261417      460.7181952642     1  0.23369446E+11
     -433.7088067233      459.7131318622     2  0.24794925E+11
     -433.7087946360      460.1823797419     1  0.24047752E+11
     -433.7087871164      459.9091529854     1  0.24615297E+11
     -433.7087448051      460.8392659645     1  0.23517528E+11
     -433.7087232569      459.2350136608     1  0.23930693E+11
     -433.7086833248      460.0524162975     1  0.23197331E+11
     -433.7086780342      460.6459818705     1  0.23254874E+11
     -433.7086684710      460.6913754381     1  0.23658846E+11
     -433.7086608464      460.3014190186     1  0.23330886E+11
     -433.7086575939      459.7677233949     1  0.24416443E+11
     -433.7086503684      459.8345970602     1  0.24434552E+11
     -433.7086382200      460.3656828003     1  0.23692578E+11
     -433.7086243028      460.8630557225     1  0.23573898E+11
     -433.7086186637      455.6505376673     1  0.23577481E+11
     -433.7086115855      459.9628893696     1  0.24760342E+11
     -433.7086097892      459.9317849788     1  0.24574227E+11
     -433.7085618985      454.8845171307     1  0.24259907E+11
     -433.7085603676      460.8334417088     1  0.23376787E+11
     -433.7085494381      460.7912250847     1  0.23798394E+11
     -433.7085205528      460.8733059747     1  0.23494100E+11
     -433.7085100832      459.7200448621     1  0.23183104E+11
     -433.7084996663      460.8296214894     1  0.23384359E+11
     -433.7084816892      459.8489988406     1  0.24514916E+11
     -433.7084605965      459.9610676421     1  0.23505208E+11
     -433.7084557733      460.0739311777     1  0.24124068E+11
     -433.7084460368      459.7650886339     1  0.23298396E+11
     -433.7084424353      460.5603801977     1  0.23518789E+11
     -433.7084310600      459.1891395960     1  0.23155544E+11
     -433.7084252588      460.7929338768     1  0.23880186E+11
     -433.7084111937      460.2157928945     1  0.23312609E+11
     -433.7084079997      460.1137796575     1  0.23619213E+11
     -433.7083716406      460.8488826126     1  0.23371791E+11
     -433.7083333642      459.8382130168     1  0.23377494E+11
     -433.7083131185      459.6878036007     2  0.23680542E+11
     -433.7083073083      460.6497293955     1  0.23243721E+11
     -433.7082759409      460.8313800476     1  0.23419469E+11
     -433.7082312633      460.6368984978     1  0.23252827E+11
     -433.7082299540      460.0767757418     1  0.23285246E+11
     -433.7082248889      458.9998249242     1  0.23238592E+11
     -433.7082005580      460.8404625637     1  0.23378495E+11
     -433.7081864700      453.8210769144     1  0.23778663E+11
     -433.7081779233      460.1132499395     1  0.23397980E+11
     -433.7081751444      460.2050929480     2  0.24429762E+11
     -433.7081711791      458.9491797762     1  0.23580976E+11
     -433.7081524418      460.5251734769     1  0.23677084E+11
     -433.7081027689      460.2141688067     1  0.23313618E+11
     -433.7080970060      460.0209380105     1  0.23632902E+11
     -433.7080945686      460.8337941760     1  0.23410106E+11
     -433.7080845185      460.2213209552     1  0.23353456E+11
     -433.7080822062      460.5859711257     1  0.23648297E+11
     -433.7080809205      453.8768247791     1  0.23299428E+11
     -433.7080725596      456.0692265496     2  0.24294979E+11
     -433.7079861397      459.6709326925     2  0.25183885E+11
     -433.7079736285      459.7035387670     2  0.24803720E+11
     -433.7079473217      460.2021034181     1  0.23580838E+11
     -433.7079365741      459.7775200067     1  0.23300828E+11
     -433.7079338394      460.1212347181     1  0.23609466E+11
     -433.7079299467      460.8306569413     1  0.23380445E+11
     -433.7078860935      459.7443975479     1  0.23452645E+11
     -433.7078735824      459.9395068622     1  0.23811242E+11
     -433.7078627163      459.6969052635     1  0.24507467E+11
     -433.7078487275      460.1136145667     1  0.24013689E+11
     -433.7078204007      460.2027694192     1  0.23581249E+11
     -433.7077828930      460.0947477041     1  0.23417757E+11
     -433.7077730626      460.0998564458     1  0.24129560E+11
     -433.7077496856      460.0708018178     1  0.23196095E+11
     -433.7077271527      459.4791001491     1  0.23600800E+11
     -433.7077224280      459.9167535536     1  0.23487751E+11
     -433.7076814154      459.7470481306     1  0.23452846E+11
     -433.7076765349      460.8350329518     1  0.23415810E+11
     -433.7076344201      459.0269100849     1  0.23592506E+11
     -433.7076270021      460.0960586158     1  0.24174535E+11
     -433.7076232203      459.8986783642     1  0.23244002E+11
     -433.7075790369      459.6455741282     1  0.23328028E+11
     -433.7075685517      460.8439039280     1  0.23374401E+11
     -433.7075254649      460.0469027587     1  0.23422385E+11
     -433.7075120767      460.8644246861     1  0.23564862E+11
     -433.7074587717      460.8666680509     1  0.23565181E+11
     -433.7074514982      459.8393980144     1  0.23376175E+11
     -433.7074448483      459.5308618828     1  0.24301676E+11
     -433.7074311569      460.0868964458     1  0.24121547E+11
     -433.7074126659      460.1317012593     1  0.23465984E+11
     -433.7073639759      459.7162977208     1  0.23670642E+11
     -433.7073613819      459.2941707680     2  0.25506294E+11
     -433.7072517099      460.1945021800     1  0.23476754E+11
     -433.7072461534      459.6704956543     1  0.24448777E+11
     -433.7072379357      460.1705749834     1  0.23154066E+11
     -433.7072281020      460.3840048369     1  0.23654243E+11
     -433.7072139289      460.6202536596     1  0.23327869E+11
     -433.7071900886      460.6495766572     1  0.23884568E+11
     -433.7071743870      459.2391834498     1  0.23982092E+11
     -433.7071680743      460.2355910562     1  0.23334307E+11
     -433.7071647989      460.1057732262     1  0.24170006E+11
     -433.7071327058      459.9243257612     1  0.23483361E+11
     -433.7071284094      460.1112063272     1  0.23112633E+11
     -433.7071126727      460.7187349670     1  0.23933123E+11
     -433.7071041060      459.7220114493     1  0.23515238E+11
     -433.7070996281      460.8227200485     1  0.23404297E+11
     -433.7070943181      459.8605741131     1  0.23411035E+11
     -433.7070666524      460.3506583884     1  0.23388871E+11
     -433.7070427240      455.7414089570     1  0.24613413E+11
     -433.7070346897      460.0398975002     1  0.23422817E+11
     -433.7070286527      460.7402395347     2  0.23928050E+11
     -433.7070174598      459.2691756383     1  0.23575409E+11
     -433.7070104232      460.4079097705     1  0.23659920E+11
     -433.7069597428      460.6142073649     1  0.23936208E+11
     -433.7069474927      460.2353877685     1  0.23663205E+11
     -433.7069302398      460.7393828612     1  0.23442564E+11
     -433.7068640045      460.6708175993     1  0.23691044E+11
     -433.7068601314      460.6700257297     1  0.23692301E+11
     -433.7068522194      460.8260529709     1  0.23410526E+11
     -433.7068400182      460.0315802291     1  0.23301257E+11
     -433.7068340242      460.8661403609     1  0.23390647E+11
     -433.7068264559      460.8219929540     1  0.23406818E+11
     -433.7068121654      459.5820935037     1  0.24572710E+11
     -433.7068072373      460.8392406978     1  0.23852842E+11
     -433.7068035516      459.8645352487     1  0.23323533E+11
     -433.7067866716      460.4391640411     1  0.23285665E+11
     -433.7067735092      459.8625067209     1  0.23180781E+11
     -433.7067693394      460.6572369316     1  0.23879391E+11
     -433.7067445057      460.3436903991     1  0.24108176E+11
     -433.7067361802      459.3349399369     2  0.23672275E+11
     -433.7067294439      460.3113153374     1  0.23371136E+11
     -433.7066800042      459.9233824091     1  0.23248777E+11
     -433.7066193535      460.9007906023     1  0.23494486E+11
     -433.7066156827      460.1683992608     1  0.23727708E+11
     -433.7066075235      460.3353910571     1  0.23573284E+11
     -433.7065723479      459.7612333400     1  0.23863816E+11
     -433.7065454767      459.8755809764     1  0.23181258E+11
     -433.7064807496      460.1613508964     1  0.23457603E+11
     -433.7064568105      460.8000530968     1  0.23589234E+11
     -433.7064372479      459.6311768203     4  0.23874061E+11
     -433.7064074460      460.1228129824     1  0.23112000E+11
     -433.7063919108      460.1831495431     1  0.23158566E+11
     -433.7063800310      460.0409261301     1  0.23302365E+11
     -433.7063588627      459.9151691237     1  0.23448055E+11
     -433.7062537247      459.8764607834     1  0.23325844E+11
     -433.7062344543      459.7191936536     1  0.23514048E+11
     -433.7061952589      460.7170854027     1  0.23786837E+11
     -433.7061887030      460.2042500339     1  0.23440023E+11
     -433.7061763528      460.0497622502     1  0.23766566E+11
     -433.7061744516      459.9647115736     1  0.23456419E+11
     -433.7061596998      459.5041893286     1  0.23627987E+11
     -433.7061536119      460.8637322466     1  0.23385770E+11
     -433.7061299188      459.8585183285     1  0.23214737E+11
     -433.7061275538      460.0396218792     1  0.23621069E+11
     -433.7060817430      460.0046109547     1  0.23689329E+11
     -433.7060553051      460.4336657991     1  0.24465774E+11
     -433.7060505016      460.0581655867     1  0.23766476E+11
     -433.7060268303      460.2649139660     2  0.24785672E+11
     -433.7060245151      460.3622512129     1  0.24091818E+11
     -433.7060172668      460.5784277246     1  0.23819545E+11
     -433.7059741102      460.7022645557     1  0.24043913E+11
     -433.7059520918      459.9130663197     1  0.24436029E+11
     -433.7059335098      460.1115221197     1  0.23475846E+11
     -433.7058984368      460.0568942161     1  0.23764382E+11
     -433.7058854987      459.5932631933     1  0.23913577E+11
     -433.7058783316      460.4334748377     1  0.24466591E+11
     -433.7058694368      459.5948463350     1  0.23909981E+11
     -433.7058614497      460.4448367446     2  0.23283961E+11
     -433.7058539956      459.9902292125     1  0.24213491E+11
     -433.7058379715      460.8606035268     1  0.23383169E+11
     -433.7058279129      454.8151658201     2  0.23951455E+11
     -433.7058265178      459.9092948316     1  0.24621879E+11
     -433.7058109253      460.5707632592     2  0.24485816E+11
     -433.7057938559      460.1761629400     1  0.23387181E+11
     -433.7057860808      460.7059278032     1  0.24037084E+11
     -433.7057588391      460.4040068551     1  0.23756839E+11
     -433.7057513107      459.9259057299     1  0.24373088E+11
     -433.7057497026      460.5872907323     1  0.23775907E+11
     -433.7056826698      460.3062001567     1  0.23747495E+11
     -433.7056807389      460.5261762655     1  0.23517966E+11
     -433.7056594983      460.8515984504     1  0.23833817E+11
     -433.7056456360      460.3265021164     1  0.23728475E+11
     -433.7056260811      458.9551994634     1  0.24165952E+11
     -433.7056182493      459.9179788590     1  0.24371817E+11
     -433.7056166861      460.6848015128     1  0.23769388E+11
     -433.7056083199      460.8585656215     1  0.23382172E+11
     -433.7055954340      460.3170799827     1  0.23674953E+11
     -433.7055944036      460.8215578947     1  0.23884481E+11
     -433.7055520131      460.8059843302     1  0.23633947E+11
     -433.7055211285      460.5904648038     1  0.23776465E+11
     -433.7054498819      460.1013190264     1  0.23687734E+11
     -433.7054475262      460.6254932194     1  0.23555495E+11
     -433.7054457709      459.3692176084     1  0.23292916E+11
     -433.7054443005      460.4947275847     1  0.24004041E+11
     -433.7054333888      460.3118474943     1  0.23674999E+11
     -433.7054239349      460.1441087855     1  0.23958977E+11
     -433.7054041151      459.8760666924     1  0.24375125E+11
     -433.7053803065      459.9251576090     1  0.24000477E+11
     -433.7053780154      460.2842078910     1  0.23628273E+11
     -433.7053416616      460.5297817378     1  0.23519008E+11
     -433.7053287611      459.8839971023     1  0.23999125E+11
     -433.7053047319      459.7516006630     1  0.24882862E+11
     -433.7052807114      459.9053668245     1  0.23549412E+11
     -433.7052527972      459.9968955748     1  0.23709159E+11
     -433.7052500187      460.6698829379     1  0.23974356E+11
     -433.7052401359      460.2694341093     1  0.23837440E+11
     -433.7052174118      459.7538639153     1  0.24887899E+11
     -433.7052155542      459.7227309941     1  0.23762577E+11
     -433.7051986955      459.8270847184     1  0.24786866E+11
     -433.7051778898      459.9353332171     1  0.23462148E+11
     -433.7051554642      459.9729136613     1  0.24466097E+11
     -433.7051520344      460.1959343371     1  0.23800408E+11
     -433.7051245774      460.6997129522     1  0.23923683E+11
     -433.7050707905      459.9872022579     1  0.23578139E+11
     -433.7050592971      459.4837630406     1  0.23702225E+11
     -433.7050556731      460.6323199550     1  0.23260654E+11
     -433.7050273280      460.1186903339     1  0.23533105E+11
     -433.7049999833      460.0586407864     1  0.23765543E+11
     -433.7049965289      459.6600593068     1  0.23626220E+11
     -433.7049806248      460.6721016205     1  0.23936782E+11
     -433.7049607622      460.5701896278     1  0.23888838E+11
     -433.7049194120      459.5304873853     1  0.23382736E+11
     -433.7049134925      460.3433826099     1  0.23963606E+11
     -433.7048984512      460.3754352311     1  0.23691402E+11
     -433.7048878568      460.7029815381     1  0.23785363E+11
     -433.7048857372      460.6916955723     1  0.23990831E+11
     -433.7048731165      460.6368067476     1  0.24075786E+11
     -433.7048500997      460.8273331858     1  0.23650677E+11
     -433.7048204681      460.3906544618     1  0.24108999E+11
     -433.7048173949      460.6084317631     1  0.23384722E+11
     -433.7047974656      460.8278886850     1  0.23650706E+11
     -433.7047199040      460.1920609887     1  0.23802233E+11
     -433.7046990321      459.9683908256     1  0.23186481E+11
     -433.7046804886      459.0804245254     1  0.24039098E+11
     -433.7046775125      460.7972116099     1  0.23630191E+11
     -433.7046588312      459.3890018014     2  0.23289908E+11
     -433.7046090169      459.5308430118     1  0.23382809E+11
     -433.7045671393      460.7028883954     1  0.23515306E+11
     -433.7045378461      460.6121941821     1  0.23366036E+11
     -433.7045111095      459.9912623023     1  0.23185650E+11
     -433.7044693751      460.6900131192     1  0.23545303E+11
     -433.7044648602      460.3592719100     1  0.24151611E+11
     -433.7044601804      460.3707505924     1  0.23643377E+11
     -433.7044183220      459.4861501464     1  0.23704108E+11
     -433.7044015814      460.2837973261     1  0.23631016E+11
     -433.7043850509      460.4181717948     1  0.23276320E+11
     -433.7043034451      459.8624093308     1  0.23545761E+11
     -433.7042922768      460.2574539933     2  0.24765721E+11
     -433.7042849836      460.6077533831     1  0.23904665E+11
     -433.7042748840      459.4180683057     1  0.24524121E+11
     -433.7042614458      460.0005764363     1  0.23847853E+11
     -433.7042116707      460.4102783923     1  0.23273583E+11
     -433.7041828516      460.3781323148     1  0.23254751E+11
     -433.7041609967      460.8226711917     1  0.23653429E+11
     -433.7041432582      460.7350491595     1  0.23966167E+11
     -433.7041334041      460.7235892534     1  0.23918681E+11
     -433.7041198259      460.6930859371     1  0.24146768E+11
     -433.7041153591      460.6921202570     1  0.24149883E+11
     -433.7041039772      460.7338540509     1  0.25063087E+11
     -433.7040997726      459.9475123480     1  0.24349581E+11
     -433.7040539218      460.7886385264     1  0.23435537E+11
     -433.7040001215      459.8164736117     1  0.23559553E+11
     -433.7039845701      460.3766379817     1  0.24157473E+11
     -433.7039570615      460.5801134848     1  0.24008677E+11
     -433.7039097199      459.2931996204     1  0.23218772E+11
     -433.7039053807      458.9974349589     1  0.23407095E+11
     -433.7038969701      460.7702118574     1  0.23896225E+11
     -433.7038822789      459.9451750388     1  0.24457157E+11
     -433.7038785562      460.6801701381     1  0.24133598E+11
     -433.7038756005      460.0558203297     1  0.23518251E+11
     -433.7038665985      460.2676102758     1  0.23472106E+11
     -433.7038605312      460.6254817254     1  0.23827536E+11
     -433.7038075829      459.8765205827     1  0.23545972E+11
     -433.7037880046      460.6482259987     1  0.23455272E+11
     -433.7037848697      460.2421662415     1  0.23227663E+11
     -433.7037825070      460.7242795600     1  0.23900076E+11
     -433.7037674308      459.9784944248     1  0.23461076E+11
     -433.7037383966      459.8154416826     1  0.23621075E+11
     -433.7036794110      460.3784819786     1  0.23220004E+11
     -433.7036225022      460.8657727491     1  0.23657547E+11
     -433.7036200795      460.3092923332     1  0.24504289E+11
     -433.7036132545      460.8038241741     1  0.23428019E+11
     -433.7035887926      460.2576500714     1  0.23470426E+11
     -433.7035830759      460.7569910461     1  0.23937880E+11
     -433.7035734023      460.8031940272     1  0.23427410E+11
     -433.7035574548      460.3830881267     1  0.23218468E+11
     -433.7035515448      460.1507332615     1  0.23149926E+11
     -433.7035348088      461.6075623699     1  0.24506192E+11
     -433.7035326268      460.7536543709     1  0.23440953E+11
     -433.7035297936      460.6930834643     1  0.24052943E+11
     -433.7035061431      460.6338110082     1  0.23689980E+11
     -433.7034878377      459.0419752446     1  0.24157488E+11
     -433.7034638566      460.1249194933     2  0.24829633E+11
     -433.7034515634      459.9393175992     1  0.23413973E+11
     -433.7034216294      460.7969545566     1  0.23426109E+11
     -433.7033843300      459.9483134667     1  0.24386418E+11
     -433.7033774645      460.3827358025     1  0.23254757E+11
     -433.7033403606      460.5893855651     1  0.23845226E+11
     -433.7033365452      460.6624882432     1  0.24075130E+11
     -433.7033266700      459.9719499922     1  0.23461550E+11
     -433.7032954110      460.7231962556     1  0.23776263E+11
     -433.7032915546      453.3242589720     1  0.23786165E+11
     -433.7032789334      459.8035663179     1  0.23199153E+11
     -433.7032643244      460.6378645187     1  0.23691227E+11
     -433.7032399512      460.1868889054     1  0.23875928E+11
     -433.7032233427      460.6626422302     1  0.23462856E+11
     -433.7031617057      459.9514767052     1  0.24386359E+11
     -433.7031421511      459.8149759649     1  0.23272116E+11
     -433.7031380052      455.0234328482     1  0.23712038E+11
     -433.7031322795      460.3068749265     1  0.24506638E+11
     -433.7031298167      460.3340729723     1  0.24443210E+11
     -433.7031004133      460.9793130564     1  0.23668684E+11
     -433.7030953622      460.7426333489     1  0.24324767E+11
     -433.7030616945      459.8596476231     1  0.23281126E+11
     -433.7030305600      460.9755801244     1  0.23663630E+11
     -433.7030221455      460.7705760550     1  0.23723194E+11
     -433.7030189847      460.6133981472     1  0.23642099E+11
     -433.7030171372      454.2020363521     1  0.24143020E+11
     -433.7030085856      459.8906064123     1  0.24347068E+11
     -433.7029948758      460.2735022970     1  0.23343712E+11
     -433.7029919547      460.7885418648     1  0.23869892E+11
     -433.7029679244      460.5461092261     1  0.23321443E+11
     -433.7029233408      459.9254729757     1  0.23395618E+11
     -433.7028814771      460.5595984864     1  0.23654702E+11
     -433.7028706568      459.8586432545     1  0.23092157E+11
     -433.7028576661      460.7640223690     1  0.23892042E+11
     -433.7028518334      459.9204294571     1  0.23355922E+11
     -433.7028447296      460.5937449980     1  0.24013440E+11
     -433.7028238937      454.8495505326     1  0.24372783E+11
     -433.7027932034      460.0387072107     1  0.24598692E+11
     -433.7027895584      460.9706230027     1  0.23666389E+11
     -433.7027662627      460.3216687613     1  0.23871517E+11
     -433.7027614952      460.8496807222     1  0.23404028E+11
     -433.7026491019      460.5668582546     1  0.24136444E+11
     -433.7026402617      454.7519964520     1  0.23603588E+11
     -433.7026159430      460.3444340429     1  0.23738066E+11
     -433.7026116313      460.7513948125     1  0.24320559E+11
     -433.7025988186      460.6377944484     1  0.23847709E+11
     -433.7025892825      460.0673180503     1  0.23310166E+11
     -433.7025747237      460.4028937790     1  0.24152930E+11
     -433.7025497595      460.6521224246     1  0.23451389E+11
     -433.7025355673      459.9075001286     1  0.23357252E+11
     -433.7025282944      460.1833501234     1  0.23507685E+11
     -433.7025003573      460.9567123181     1  0.23659641E+11
     -433.7024867571      459.6323359914     1  0.23473323E+11
     -433.7024755335      460.7098318345     1  0.23841238E+11
     -433.7024600411      460.0370067664     1  0.23834794E+11
     -433.7024491420      459.5047978159     1  0.24758206E+11
     -433.7024125085      459.8487427016     1  0.23090670E+11
     -433.7024026761      459.9337745897     1  0.24537078E+11
     -433.7023948687      459.4094096634     1  0.23223570E+11
     -433.7022812518      460.4031541180     1  0.23313439E+11
     -433.7022683141      460.6205974719     1  0.23988849E+11
     -433.7022654215      460.9184428161     1  0.23760124E+11
     -433.7022571907      460.0377027580     1  0.23709233E+11
     -433.7022466237      460.6825896938     1  0.23514441E+11
     -433.7021285144      460.3108186569     1  0.23290576E+11
     -433.7021149450      459.6576090367     1  0.23449221E+11
     -433.7020977875      460.7109629538     1  0.23528080E+11
     -433.7020187132      460.3989446990     1  0.23174042E+11
     -433.7019769966      460.7079891674     1  0.23529320E+11
     -433.7019715977      460.7470522038     1  0.24378245E+11
     -433.7019003908      460.1625914272     1  0.23878112E+11
     -433.7018570785      459.8589616255     1  0.24766913E+11
     -433.7017819956      460.3135718829     1  0.23957653E+11
     -433.7017750344      460.2305160514     1  0.23402163E+11
     -433.7017589794      453.9592270454     1  0.24124149E+11
     -433.7017480945      460.5565908598     1  0.23342179E+11
     -433.7017427807      455.1999743672     1  0.23806590E+11
     -433.7017400497      460.0000039491     1  0.24613154E+11
     -433.7017375375      460.7789378769     1  0.23975242E+11
     -433.7017279754      460.2786934568     1  0.23679110E+11
     -433.7016848296      460.4163423900     1  0.23359211E+11
     -433.7016088859      460.3583509362     1  0.23497935E+11
     -433.7015918610      457.5278044896     1  0.23941503E+11
     -433.7015660711      460.8079749641     1  0.23646090E+11
     -433.7015500919      459.5022609703     1  0.23516138E+11
     -433.7015425454      460.2677597977     1  0.23736499E+11
     -433.7015311855      460.0650713549     1  0.23233583E+11
     -433.7015289874      460.2808658860     1  0.23679298E+11
     -433.7015247373      459.8673981032     1  0.24053154E+11
     -433.7015022515      460.3981204773     1  0.23313101E+11
     -433.7014414649      460.3126322070     1  0.23892106E+11
     -433.7014346159      459.7710110081     1  0.23624652E+11
     -433.7014256818      460.8283971509     1  0.23606948E+11
     -433.7014240547      459.9333682441     1  0.23360430E+11
     -433.7013896428      461.2064327658     1  0.24973303E+11
     -433.7013354098      460.1726579962     1  0.24098465E+11
     -433.7013050356      459.7046882773     2  0.25121103E+11
     -433.7013014499      460.0557824363     1  0.23839700E+11
     -433.7012968092      460.8209934123     1  0.23605788E+11
     -433.7012929231      460.1320830635     1  0.23810615E+11
     -433.7012912275      460.1955856672     1  0.23988276E+11
     -433.7012654763      460.5262061329     1  0.24271196E+11
     -433.7012344244      460.6193591349     1  0.23962452E+11
     -433.7012143933      459.9506070192     1  0.23358606E+11
     -433.7011950630      460.0666815079     1  0.23156789E+11
     -433.7011934483      452.5383288197     1  0.23767897E+11
     -433.7011749234      460.1339257909     1  0.23810603E+11
     -433.7011583341      459.9166981358     1  0.23667666E+11
     -433.7011414786      460.3958681758     1  0.24328272E+11
     -433.7011157874      460.8058158884     1  0.23648021E+11
     -433.7011122255      460.8698393431     1  0.23726183E+11
     -433.7009921529      460.0607286791     1  0.23378162E+11
     -433.7009849955      460.1588142802     1  0.23886365E+11
     -433.7009817979      460.0815994099     1  0.23311931E+11
     -433.7009733928      460.8229858177     1  0.23606584E+11
     -433.7009613059      460.2197117759     1  0.23342041E+11
     -433.7009514830      460.3367790691     1  0.23831067E+11
     -433.7009468958      459.9117424522     1  0.23403193E+11
     -433.7009410088      460.8079242983     1  0.23650601E+11
     -433.7008999612      459.9419464375     1  0.23642785E+11
     -433.7008431345      460.1564781638     1  0.23316867E+11
     -433.7008379412      459.9528478676     1  0.24356718E+11
     -433.7007802423      460.2849040767     1  0.23736984E+11
     -433.7007715836      459.5759780646     1  0.24383376E+11
     -433.7007608049      460.1198106812     1  0.24284856E+11
     -433.7007544907      460.2924548184     2  0.24825371E+11
     -433.7007242728      460.2078043140     2  0.24785462E+11
     -433.7007069887      460.8021201149     1  0.23652386E+11
     -433.7006930299      459.5069622322     1  0.24280220E+11
     -433.7006827373      460.6094054339     1  0.23296046E+11
     -433.7006762425      461.0402605259     1  0.23764569E+11
     -433.7006319529      459.7873653401     1  0.23623962E+11
     -433.7005763653      460.4252592807     1  0.23354336E+11
     -433.7005269198      460.1223369755     1  0.24286935E+11
     -433.7004997889      453.2518748214     1  0.24388966E+11
     -433.7004897825      460.5483027506     1  0.23477875E+11
     -433.7004793989      460.2942270180     1  0.24527176E+11
     -433.7004689982      459.8828731904     1  0.23436097E+11
     -433.7004240365      459.5988102327     2  0.22895709E+11
     -433.7003906011      460.6780982138     1  0.23795323E+11
     -433.7003843505      460.5103915905     1  0.23882649E+11
     -433.7003709322      455.0263053374     1  0.23776631E+11
     -433.7003659467      460.5668456744     1  0.24378507E+11
     -433.7003615069      458.9228005583     1  0.23936984E+11
     -433.7003402518      459.9394769007     1  0.24535952E+11
     -433.7003312918      460.8129601605     1  0.23641695E+11
     -433.7003062342      459.3592449334     1  0.23557654E+11
     -433.7002661964      459.8793266557     1  0.23498257E+11
     -433.7002610764      460.6410440448     1  0.23850300E+11
     -433.7002531160      460.0797148904     1  0.23378216E+11
     -433.7002517019      459.9539561124     1  0.24451752E+11
     -433.7002302021      460.0833435856     1  0.23234138E+11
     -433.7002274393      459.8771483223     1  0.23165319E+11
     -433.7002185428      459.8368082764     1  0.23217693E+11
     -433.7001985962      457.1469348481     1  0.24090900E+11
     -433.7001803623      459.0493129615     1  0.23218475E+11
     -433.7001584248      460.8283261165     1  0.23601897E+11
     -433.7001502770      458.8244730922     1  0.23938188E+11
     -433.7001049525      459.9105609261     1  0.23687928E+11
     -433.7000755145      460.4464404204     1  0.23988960E+11
     -433.7000405998      459.8606687811     1  0.24130229E+11
     -433.6999728483      459.8615435916     1  0.24390738E+11
     -433.6999693586      452.2275583332     1  0.23765916E+11
     -433.6999583353      460.5181766290     1  0.23704612E+11
     -433.6999441022      460.6029700577     1  0.23336996E+11
     -433.6999137722      460.3256494118     1  0.23931871E+11
     -433.6999107281      460.2942196780     1  0.23738955E+11
     -433.6998743377      460.1272512514     1  0.23343428E+11
     -433.6998499086      460.8055316187     1  0.23642909E+11
     -433.6997984085      460.2592814310     1  0.24361946E+11
     -433.6997422490      460.3325410241     1  0.23933015E+11
     -433.6997135230      459.6073678069     1  0.23494105E+11
     -433.6997114392      460.8091396331     1  0.23645560E+11
     -433.6997079072      459.8879150516     1  0.23387287E+11
     -433.6996865268      459.9230053745     1  0.24554959E+11
     -433.6996186878      459.8066994436     1  0.23650657E+11
     -433.6996013886      459.7186083661     1  0.24356094E+11
     -433.6995999078      459.7191388769     1  0.24356303E+11
     -433.6995982628      459.8470948599     1  0.24061012E+11
     -433.6995416759      460.1044862304     1  0.23958439E+11
     -433.6995285345      460.7862648325     1  0.23896870E+11
     -433.6995179071      460.5833229650     1  0.24386969E+11
     -433.6994998396      455.6165562427     1  0.24064268E+11
     -433.6994894094      459.4046896145     1  0.25424035E+11
     -433.6994848825      460.3096605580     1  0.23999059E+11
     -433.6994808039      459.8800361674     1  0.23820015E+11
     -433.6994776742      459.8144616343     1  0.23650878E+11
     -433.6994651694      458.8602575567     1  0.24078886E+11
     -433.6994431700      460.8068151627     1  0.23648000E+11
     -433.6994263298      459.8065867644     1  0.24149548E+11
     -433.6993763212      459.9020272238     1  0.23169573E+11
     -433.6993538636      460.0343736422     1  0.23162134E+11
     -433.6993276794      460.7697196549     1  0.24023440E+11
     -433.6992957686      459.8506485109     1  0.23483014E+11
     -433.6992799136      459.8715066021     1  0.24502586E+11
     -433.6992701041      460.7837123384     1  0.23846856E+11
     -433.6992675195      460.6547535880     1  0.23423058E+11
     -433.6992494730      460.7482248112     1  0.23851658E+11
     -433.6992386756      460.0312243947     1  0.23161482E+11
     -433.6992337785      459.9349330304     1  0.23270423E+11
     -433.6991960464      460.1344559795     1  0.23337323E+11
     -433.6991522922      460.2298929344     1  0.23392850E+11
     -433.6991480319      459.7186632865     1  0.23472527E+11
     -433.6991193716      459.9234102886     1  0.24626395E+11
     -433.6990868959      460.5955774357     1  0.23331830E+11
     -433.6990818507      460.5632659360     1  0.23724056E+11
     -433.6990792064      459.9386860165     1  0.23174420E+11
     -433.6990475432      460.4681157852     1  0.23753486E+11
     -433.6990292805      460.5335167311     1  0.23503435E+11
     -433.6990057380      459.7641112818     1  0.23842196E+11
     -433.6989992565      460.1415130192     1  0.23496717E+11
     -433.6989554752      460.1454180545     1  0.24473577E+11
     -433.6989502939      460.6519361676     1  0.23567141E+11
     -433.6989474798      454.8680821112     1  0.23800434E+11
     -433.6989248937      459.9274305515     1  0.23265523E+11
     -433.6989161230      459.7877476401     1  0.23222500E+11
     -433.6989005139      460.2367842676     1  0.23393745E+11
     -433.6988979452      460.4791681021     1  0.23978969E+11
     -433.6988900744      460.2317933990     1  0.23838195E+11
     -433.6988723046      454.6517945421     2  0.25862660E+11
     -433.6988691814      460.6288765106     1  0.23647757E+11
     -433.6988644465      459.8649469470     1  0.24500234E+11
     -433.6988593652      460.3159693353     1  0.24528616E+11
     -433.6988422245      459.4018078820     1  0.23744868E+11
     -433.6988361685      459.7085728118     1  0.23110815E+11
     -433.6988330618      460.2181237719     1  0.23875523E+11
     -433.6988265580      460.7422547724     1  0.23646615E+11
     -433.6988078173      460.5375549023     1  0.23864820E+11
     -433.6987979461      460.1250474220     1  0.23337945E+11
     -433.6987753074      460.1462948514     1  0.24473472E+11
     -433.6987395535      460.5997079744     1  0.23310959E+11
     -433.6987272342      459.8462625575     1  0.24066983E+11
     -433.6987174833      460.6067173068     1  0.23346790E+11
     -433.6987007112      455.6939330258     1  0.24235353E+11
     -433.6986979147      460.1294429747     1  0.23329948E+11
     -433.6986845889      460.0930230202     1  0.23754573E+11
     -433.6986599626      459.7969835509     1  0.23222762E+11
     -433.6986512886      459.8112866592     1  0.23470625E+11
     -433.6986488185      461.6537186989     1  0.24994876E+11
     -433.6986277795      460.1250150117     1  0.24522045E+11
     -433.6986182571      459.9363064154     1  0.23174310E+11
     -433.6985761830      460.0798602455     1  0.23248500E+11
     -433.6985515893      460.6346697300     1  0.23293737E+11
     -433.6985492131      460.6537472508     1  0.23563654E+11
     -433.6985246908      460.6714748989     1  0.23706046E+11
     -433.6985173270      460.0882786689     1  0.23268392E+11
     -433.6985042846      460.2593360439     1  0.24503948E+11
     -433.6985013024      459.5170404069     1  0.23671656E+11
     -433.6984978764      460.3927609761     1  0.23180765E+11
     -433.6984740804      460.8204610002     1  0.24350677E+11
     -433.6984569290      460.0652475213     1  0.23248960E+11
     -433.6984346701      460.6484279723     1  0.23284406E+11
     -433.6984235511      460.6332125845     1  0.23293388E+11
     -433.6984156653      460.2399054077     1  0.23386113E+11
     -433.6984123270      453.9989623187     1  0.23820645E+11
     -433.6984101685      460.6075332720     1  0.23358009E+11
     -433.6984044706      460.8777791550     1  0.24332445E+11
     -433.6983755156      459.7201888204     1  0.24412438E+11
     -433.6983614885      460.1322682903     1  0.23514993E+11
     -433.6983559798      459.9795986552     1  0.23160222E+11
     -433.6983372058      460.1303679791     1  0.24524565E+11
     -433.6983270089      459.4020642151     1  0.23718469E+11
     -433.6983156883      460.6197421745     1  0.23772285E+11
     -433.6982904224      459.9812888146     1  0.23267322E+11
     -433.6982785865      459.9581034575     1  0.23568048E+11
     -433.6982475072      460.6591064587     1  0.23278554E+11
     -433.6982340067      459.6381126632     1  0.23272493E+11
     -433.6982025518      460.1323507676     1  0.23516107E+11
     -433.6981918652      460.6145601770     1  0.23356019E+11
     -433.6981760859      459.9622575696     1  0.23535204E+11
     -433.6981598995      455.6518674891     1  0.23865772E+11
     -433.6981555326      459.8957104318     1  0.24480471E+11
     -433.6981415331      460.2392956473     1  0.23840126E+11
     -433.6981343990      460.0930296708     1  0.23271590E+11
     -433.6981147144      460.2571693962     1  0.24356356E+11
     -433.6981106010      457.0353530089     1  0.24030739E+11
     -433.6981055609      459.8604696486     1  0.23440294E+11
     -433.6980779895      459.8015061226     1  0.23470389E+11
     -433.6980533810      460.7263694073     2  0.23438738E+11
     -433.6980084904      459.9218389999     1  0.23998928E+11
     -433.6979998093      454.8372167914     1  0.23712790E+11
     -433.6979411968      460.3775862719     1  0.23522725E+11
     -433.6979070026      459.5636916390     1  0.24517447E+11
     -433.6979035560      460.8629896012     1  0.24329684E+11
     -433.6978949809      460.6809509174     1  0.23753771E+11
     -433.6978774269      457.7537829759     1  0.23010419E+11
     -433.6978613514      460.0584588679     1  0.23206547E+11
     -433.6978317139      460.5817644637     1  0.23875281E+11
     -433.6978114788      460.6084017194     1  0.23349776E+11
     -433.6977926971      459.8534960225     1  0.24185827E+11
     -433.6977864644      460.0605043161     1  0.24571924E+11
     -433.6977852137      460.4695332926     1  0.23483739E+11
     -433.6977776539      460.7264208677     2  0.23438696E+11
     -433.6977485533      460.5191054634     1  0.23376455E+11
     -433.6977387877      459.6076213709     1  0.23416576E+11
     -433.6977347254      459.8063038456     1  0.23843163E+11
     -433.6977163414      460.1298019981     1  0.23298728E+11
     -433.6976960755      459.8539818970     1  0.23439181E+11
     -433.6976570016      460.1105123938     1  0.23200443E+11
     -433.6976473429      460.3327225216     1  0.23951618E+11
     -433.6976417632      459.2692852756     1  0.23827047E+11
     -433.6976335496      460.6054732194     1  0.23380826E+11
     -433.6976284067      460.1937157534     1  0.24120205E+11
     -433.6976239409      460.0930265354     1  0.23354565E+11
     -433.6976051294      460.5877461587     1  0.23385373E+11
     -433.6975882685      452.3468510757     1  0.23815671E+11
     -433.6975597659      459.9367187295     1  0.23477532E+11
     -433.6975572973      459.9832828109     1  0.23159420E+11
     -433.6975543910      460.6061402049     1  0.23366965E+11
     -433.6975261240      460.5902008822     1  0.23308602E+11
     -433.6975156643      459.6555660906     1  0.23387374E+11
     -433.6974921735      459.3331906685     2  0.23360680E+11
     -433.6974826868      460.6690239231     1  0.23751979E+11
     -433.6974609004      459.5605401652     1  0.23545304E+11
     -433.6974562832      461.0935964670     1  0.24421488E+11
     -433.6974374069      460.4986638309     1  0.23683171E+11
     -433.6974241523      459.5636579921     1  0.23545615E+11
     -433.6974153466      459.9180555651     1  0.23242702E+11
     -433.6973955058      460.1197025461     1  0.23297340E+11
     -433.6973924535      460.7384418698     1  0.23887161E+11
     -433.6973768349      459.8314251412     1  0.23406777E+11
     -433.6973394235      460.6037758741     1  0.23357354E+11
     -433.6973364985      460.0265079576     1  0.23446085E+11
     -433.6973346304      460.5416878657     1  0.23868942E+11
     -433.6973127552      459.9532919005     1  0.24458561E+11
     -433.6972951453      460.7519322588     1  0.24326099E+11
     -433.6972655688      460.3027557298     1  0.23927199E+11
     -433.6972588862      460.3141343567     1  0.23945879E+11
     -433.6972358314      459.9765758250     1  0.23262645E+11
     -433.6972195605      460.9665854375     1  0.24836449E+11
     -433.6971748231      460.6026982679     1  0.23303057E+11
     -433.6971728714      460.6339711942     1  0.23834182E+11
     -433.6971658822      459.7006189904     1  0.24323129E+11
     -433.6971534625      455.3792981120     1  0.23705388E+11
     -433.6971374148      460.7555444875     1  0.23634301E+11
     -433.6971017570      460.0460999521     1  0.23541412E+11
     -433.6970975045      459.8266089132     1  0.23574783E+11
     -433.6970929832      459.5494632713     1  0.23523498E+11
     -433.6970850625      459.9308342016     1  0.23273241E+11
     -433.6970827536      459.9241389315     1  0.23237821E+11
     -433.6970344906      460.7410524421     1  0.23880657E+11
     -433.6970135136      460.5701272105     1  0.23510865E+11
     -433.6969582788      460.1037325664     1  0.24190517E+11
     -433.6969518854      456.9911640409     1  0.24034493E+11
     -433.6969465822      460.6987021876     1  0.23909287E+11
     -433.6969448090      460.2055917595     1  0.23830838E+11
     -433.6969319362      458.3182706621     1  0.23906841E+11
     -433.6969274900      460.5390983797     1  0.23350445E+11
     -433.6969138867      460.7182694622     1  0.23730601E+11
     -433.6969038684      460.6458306157     1  0.23303024E+11
     -433.6968962978      459.6570395585     1  0.23276954E+11
     -433.6968853057      459.7308607513     1  0.23109837E+11
     -433.6968832795      460.0394642456     1  0.24558940E+11
     -433.6968493766      459.0829883744     1  0.24090519E+11
     -433.6968470352      460.6071864892     1  0.23361780E+11
     -433.6968258431      459.4823409650     1  0.23420784E+11
     -433.6968216401      460.3554016572     1  0.23783026E+11
     -433.6967916469      460.2252432469     2  0.23384700E+11
     -433.6967618722      459.5622368374     1  0.23523525E+11
     -433.6967477746      460.4622502476     1  0.23759419E+11
     -433.6967374808      460.3562383799     1  0.23787078E+11
     -433.6967093455      459.7680369064     1  0.23201669E+11
     -433.6967069873      461.0567510698     1  0.24242285E+11
     -433.6967031723      460.1706590441     1  0.24575651E+11
     -433.6966843170      460.6112340133     1  0.23369791E+11
     -433.6966757208      460.8168109226     1  0.23598137E+11
     -433.6966622802      460.6033722774     1  0.23828701E+11
     -433.6966604662      461.0820778035     1  0.24427394E+11
     -433.6966552617      454.5535686186     1  0.24131294E+11
     -433.6966386622      460.5711828841     1  0.23726428E+11
     -433.6966368734      453.7664037682     1  0.24114856E+11
     -433.6966218218      460.5536078735     1  0.23738431E+11
     -433.6965939674      455.4571718677     1  0.23601533E+11
     -433.6965794486      460.3930381355     1  0.23683060E+11
     -433.6965600729      460.1013588855     1  0.23160928E+11
     -433.6965581442      460.0152582170     1  0.23475654E+11
     -433.6965206797      460.0988426953     1  0.23251928E+11
     -433.6965116843      460.8221594616     1  0.23588975E+11
     -433.6965020042      458.8709414585     1  0.23353018E+11
     -433.6964856116      459.8344871301     1  0.24195796E+11
     -433.6964706539      460.0196383858     1  0.23185449E+11
     -433.6964351942      460.7182458077     1  0.23725264E+11
     -433.6964326927      460.5440069837     1  0.23737413E+11
     -433.6964230927      460.1047372717     1  0.23253325E+11
     -433.6963934089      459.5833026814     1  0.24212630E+11
     -433.6963760726      454.1607569142     1  0.24259892E+11
     -433.6963748794      460.6860103662     1  0.23352029E+11
     -433.6963585780      460.5084581425     1  0.23686086E+11
     -433.6963343837      459.9486574327     1  0.23692152E+11
     -433.6963297876      460.8167089880     1  0.23693566E+11
     -433.6963113493      461.3230186478     1  0.24466157E+11
     -433.6963008652      460.0136150996     1  0.23187695E+11
     -433.6962830149      456.1336493164     1  0.24612239E+11
     -433.6962703711      460.5969167207     1  0.23343367E+11
     -433.6962602893      460.1655340991     1  0.23832694E+11
     -433.6962549160      460.5324590928     1  0.23649692E+11
     -433.6962536256      459.8826022940     1  0.23614111E+11
     -433.6962367426      460.1479400174     1  0.23541553E+11
     -433.6962269724      459.5758820543     2  0.25218280E+11
     -433.6962045800      459.6523808839     1  0.24397334E+11
     -433.6961851769      459.7611250267     1  0.23452477E+11
     -433.6961769773      460.2710676879     1  0.24407772E+11
     -433.6961574954      459.9426145538     1  0.23303289E+11
     -433.6961441370      460.3685952315     1  0.23349031E+11
     -433.6961234716      460.0356449170     1  0.24324853E+11
     -433.6961178964      460.7064712895     1  0.23720933E+11
     -433.6961161685      460.7919462148     1  0.23754631E+11
     -433.6961035258      460.1108995630     1  0.23159615E+11
     -433.6960891324      460.5267332229     1  0.23920142E+11
     -433.6960759822      460.6335454514     1  0.23869749E+11
     -433.6960704167      460.3654462311     1  0.23347942E+11
     -433.6960688675      460.1270290090     1  0.23582105E+11
     -433.6960430518      460.4611399654     1  0.23759614E+11
     -433.6960377795      460.6946384673     1  0.23636175E+11
     -433.6959983613      459.8393145488     1  0.23554214E+11
     -433.6959880249      460.1944578851     1  0.24231056E+11
     -433.6959490301      458.8186610030     1  0.24219315E+11
     -433.6959415376      459.9463314834     1  0.23269215E+11
     -433.6959347775      460.7864281482     1  0.24034847E+11
     -433.6959086961      460.2667195834     1  0.23496191E+11
     -433.6959013597      459.9290689184     1  0.23807378E+11
     -433.6958823912      459.9454050646     1  0.23303022E+11
     -433.6958774148      460.3063784857     1  0.23986344E+11
     -433.6958669504      460.1106976773     1  0.23695086E+11
     -433.6958129880      460.4868455138     1  0.23828556E+11
     -433.6958034813      459.9543183580     1  0.23820700E+11
     -433.6957903010      460.2682832428     1  0.23613696E+11
     -433.6957766247      460.3818117359     1  0.24026672E+11
     -433.6957571853      460.2892603284     1  0.23993263E+11
     -433.6957483246      459.8697947864     1  0.23140425E+11
     -433.6957449891      460.7839833111     1  0.23867962E+11
     -433.6957229022      459.5985958420     1  0.24450226E+11
     -433.6957135599      459.6800574529     1  0.23278958E+11
     -433.6957031667      459.5044432167     1  0.23624548E+11
     -433.6957011251      459.4661283361     1  0.23830244E+11
     -433.6956986958      460.1039059446     1  0.23253590E+11
     -433.6956924653      457.2022452043     1  0.23341546E+11
     -433.6956780845      460.3408680498     1  0.23801395E+11
     -433.6956730941      460.2204936286     2  0.24823305E+11
     -433.6956712000      459.8442963313     1  0.24076045E+11
     -433.6956665279      459.8175121257     1  0.23413813E+11
     -433.6956279157      460.0661907654     1  0.23175752E+11
     -433.6956210216      454.5101092221     1  0.24104587E+11
     -433.6956184110      459.6672900888     1  0.23275146E+11
     -433.6956055677      454.0921920959     1  0.23466853E+11
     -433.6955945417      461.0033206118     1  0.23802563E+11
     -433.6955868104      460.1983448759     1  0.23198827E+11
     -433.6955846359      460.2226845040     1  0.23155936E+11
     -433.6955819751      460.8784793088     2  0.23628894E+11
     -433.6955616931      460.6579302977     1  0.23493510E+11
     -433.6955529887      460.4472652905     1  0.23754596E+11
     -433.6955508775      460.7750942525     1  0.23865723E+11
     -433.6955245105      460.0744263051     1  0.24175745E+11
     -433.6955162706      459.9898686614     1  0.23756945E+11
     -433.6954716965      459.5653625293     1  0.24289280E+11
     -433.6954516161      460.5753952540     1  0.23337186E+11
     -433.6954029113      460.3343678833     1  0.23812211E+11
     -433.6953972657      460.2764077841     1  0.23926751E+11
     -433.6953903025      460.2750733903     1  0.23930297E+11
     -433.6953776311      458.3008323805     1  0.23930202E+11
     -433.6953673973      460.3061801822     1  0.23944945E+11
     -433.6953367827      460.0105537656     1  0.23753148E+11
     -433.6953330655      460.0897367666     1  0.23359366E+11
     -433.6953247383      459.8598209909     1  0.24536860E+11
     -433.6953209241      459.3541105019     1  0.23323527E+11
     -433.6953168853      460.0410449570     1  0.23224147E+11
     -433.6952901809      460.4772447213     1  0.24342128E+11
     -433.6952876260      460.0296561142     1  0.23917411E+11
     -433.6952814966      459.6844521749     1  0.24314749E+11
     -433.6952741147      460.2189464633     1  0.23160646E+11
     -433.6952344924      459.9607505455     1  0.23821810E+11
     -433.6951943902      460.4705502006     1  0.23757131E+11
     -433.6951908725      458.3095983786     1  0.23925721E+11
     -433.6951746524      459.3899094725     1  0.24224257E+11
     -433.6951527103      460.4142568861     1  0.23809477E+11
     -433.6951392418      459.7098896208     1  0.23534475E+11
     -433.6951260785      460.7727027055     1  0.23576103E+11
     -433.6950831883      460.5616038405     1  0.23876387E+11
     -433.6950741372      460.4364452646     1  0.23829230E+11
     -433.6950705352      455.5180783210     1  0.23934810E+11
     -433.6950631073      460.7931941347     1  0.23577782E+11
     -433.6950444400      459.8775088531     1  0.23140256E+11
     -433.6950244542      454.4852754645     1  0.23945244E+11
     -433.6950233406      460.6962550154     1  0.23853634E+11
     -433.6949768649      460.5147863792     1  0.23909740E+11
     -433.6949742878      459.9762624696     1  0.23351178E+11
     -433.6949506668      460.2891415955     1  0.24095441E+11
     -433.6949331026      460.4646274349     1  0.23755996E+11
     -433.6949231218      460.5782389195     1  0.23874074E+11
     -433.6949142460      460.0786509967     1  0.23174822E+11
     -433.6949121086      459.9158533309     1  0.23260549E+11
     -433.6949012064      460.1236524843     1  0.23688944E+11
     -433.6948577673      460.0760366416     1  0.23952890E+11
     -433.6948550932      460.1808096363     1  0.24320516E+11
     -433.6948193863      460.5609377246     1  0.23340778E+11
     -433.6948133831      460.5222442161     1  0.23852199E+11
     -433.6947949568      460.5240124232     1  0.23853989E+11
     -433.6947630588      460.7470883924     1  0.23869446E+11
     -433.6947562747      460.3068447665     1  0.23525512E+11
     -433.6947550835      459.3937177602     1  0.24224130E+11
     -433.6947465507      460.6666715838     1  0.23565959E+11
     -433.6947247919      460.1019468208     1  0.23864243E+11
     -433.6947143209      460.1513858382     1  0.23992562E+11
     -433.6947075297      460.6500934084     1  0.23565213E+11
     -433.6946960075      460.5787981251     1  0.23873151E+11
     -433.6946782652      460.6845140082     1  0.23852713E+11
     -433.6946632822      460.3706001977     1  0.23643448E+11
     -433.6946423621      460.6926311434     1  0.23862562E+11
     -433.6946378079      459.9690778306     1  0.24177246E+11
     -433.6946355372      459.8212570313     1  0.23889122E+11
     -433.6946342768      460.0953315964     1  0.23963378E+11
     -433.6946193458      461.0683961090     1  0.24489304E+11
     -433.6945946163      460.6224486259     1  0.23752829E+11
     -433.6945816552      460.7645530559     1  0.23735520E+11
     -433.6945682982      460.6687048798     1  0.23567105E+11
     -433.6945648405      459.9900948692     1  0.23364375E+11
     -433.6945346917      459.8204805388     1  0.23313145E+11
     -433.6945273207      460.4714338593     1  0.23746119E+11
     -433.6945240893      460.2235799691     1  0.24125774E+11
     -433.6944986247      460.3813547506     1  0.23722181E+11
     -433.6944940220      460.0741879966     1  0.24179403E+11
     -433.6944868906      459.1475361897     1  0.23905468E+11
     -433.6944638028      460.0001828018     1  0.23963082E+11
     -433.6944582467      460.6425476753     1  0.23708199E+11
     -433.6944487212      460.4937391108     1  0.23578862E+11
     -433.6944473966      460.4506766463     1  0.23673115E+11
     -433.6944301803      460.6871422980     1  0.23645577E+11
     -433.6944284381      460.1344955798     1  0.24187251E+11
     -433.6943819412      460.5693334689     1  0.23309106E+11
     -433.6943377964      460.8211082468     1  0.23707986E+11
     -433.6943314524      460.0791442168     1  0.23440595E+11
     -433.6942891379      459.9246874898     1  0.24150742E+11
     -433.6942486591      459.9488037953     1  0.23027527E+11
     -433.6942460155      460.2067085665     1  0.23200556E+11
     -433.6942449859      459.9341115859     1  0.23862253E+11
     -433.6942253862      460.7730085658     1  0.23737035E+11
     -433.6942169783      459.8181292620     1  0.23489421E+11
     -433.6942114225      455.6328842135     1  0.23953582E+11
     -433.6942061815      460.6828725753     1  0.23646363E+11
     -433.6941967594      460.6174219928     1  0.23747861E+11
     -433.6941923982      461.0559880875     1  0.24499717E+11
     -433.6941716413      456.1106833533     1  0.23967225E+11
     -433.6941427694      460.6807073985     2  0.24191257E+11
     -433.6941353873      460.4240952209     1  0.24402022E+11
     -433.6941277194      460.7374255208     1  0.23561531E+11
     -433.6941121599      459.7847931486     1  0.23172898E+11
     -433.6940820163      460.4936841945     1  0.23735019E+11
     -433.6940685053      460.6622829213     1  0.23468460E+11
     -433.6940540036      459.5779194110     1  0.24380376E+11
     -433.6940292577      460.3485855212     1  0.23835003E+11
     -433.6940127614      460.2988194790     1  0.23985183E+11
     -433.6939956386      459.1492151165     1  0.23898771E+11
     -433.6939846715      461.2561606039     1  0.24429081E+11
     -433.6939769847      460.9738983220     1  0.23568712E+11
     -433.6939656298      460.1971663578     1  0.23899737E+11
     -433.6939572009      457.7409564886     1  0.24016407E+11
     -433.6939548130      460.0398871544     1  0.24637445E+11
     -433.6939461552      460.5238668528     1  0.23695522E+11
     -433.6939401221      459.7020880678     1  0.23278821E+11
     -433.6939329088      459.9385463742     1  0.23810514E+11
     -433.6939290126      459.6962838691     1  0.24416066E+11
     -433.6939040939      460.7665693204     1  0.23738135E+11
     -433.6939023886      460.7635675566     1  0.23737596E+11
     -433.6938955482      459.3638648179     2  0.23437718E+11
     -433.6938924731      459.6442223998     1  0.23330460E+11
     -433.6938862697      460.3414963079     1  0.23454592E+11
     -433.6938164986      459.0116759274     1  0.23115600E+11
     -433.6938117839      460.4813087501     1  0.23392938E+11
     -433.6938072279      453.8227318086     1  0.23608208E+11
     -433.6937912842      461.3563883576     1  0.24310759E+11
     -433.6937696917      459.8266892934     1  0.24074004E+11
     -433.6937629648      460.9185207770     1  0.23619356E+11
     -433.6937191013      459.7844035747     1  0.23172514E+11
     -433.6937151706      459.7335532725     1  0.24589324E+11
     -433.6936742281      460.3135185220     1  0.23216842E+11
     -433.6936635143      459.9246742688     1  0.23236858E+11
     -433.6936587455      459.5637150137     1  0.24378442E+11
     -433.6936543686      460.6136306553     1  0.23333090E+11
     -433.6936154346      459.9410047673     1  0.23025969E+11
     -433.6935843516      460.6970795617     1  0.23654836E+11
     -433.6935707107      460.4688537874     1  0.23920732E+11
     -433.6935695515      460.0220063525     1  0.23359511E+11
     -433.6935682381      460.4955546100     1  0.23720291E+11
     -433.6935520276      459.5723164291     1  0.24255777E+11
     -433.6935290670      459.9271643308     1  0.23495569E+11
     -433.6934958245      460.1215219597     1  0.23195642E+11
     -433.6934706369      460.1584324846     1  0.24165386E+11
     -433.6934571917      460.6592907646     1  0.23311418E+11
     -433.6934282197      459.7945188350     1  0.23520952E+11
     -433.6934134917      460.7684470193     1  0.24038390E+11
     -433.6934068647      459.9793749822     1  0.24400077E+11
     -433.6933938258      460.6961661377     1  0.23369512E+11
     -433.6933792790      460.3763321123     1  0.23888190E+11
     -433.6933565275      460.4942529550     1  0.23891965E+11
     -433.6933389356      460.7107036182     1  0.23813587E+11
     -433.6933324060      459.8163095832     1  0.23656564E+11
     -433.6933207924      459.9435585674     1  0.23049778E+11
     -433.6933192092      460.6054286276     1  0.23331296E+11
     -433.6933123947      460.1545136090     1  0.24164920E+11
     -433.6932745976      460.2459533882     1  0.23646151E+11
     -433.6932720117      459.9742700195     1  0.23778591E+11
     -433.6932493676      460.5842678165     1  0.23612819E+11
     -433.6932327367      460.7350631612     1  0.24214839E+11
     -433.6931762010      460.0036847744     1  0.24464106E+11
     -433.6931398611      460.1216427673     1  0.23256940E+11
     -433.6931319344      460.5336040796     1  0.23410305E+11
     -433.6931255826      458.1356075565     1  0.24093198E+11
     -433.6931012473      459.8990735046     1  0.23156281E+11
     -433.6930488631      459.7625090792     1  0.23541516E+11
     -433.6930451561      460.6988100097     1  0.23316831E+11
     -433.6930001460      459.0374795169     1  0.23116082E+11
     -433.6929838551      459.8946871175     1  0.23522854E+11
     -433.6929545222      460.7922191348     1  0.24056900E+11
     -433.6928781705      460.9117625969     1  0.24335711E+11
     -433.6928739842      459.3649563863     1  0.23327283E+11
     -433.6928623793      454.2989024461     1  0.23710975E+11
     -433.6928468814      460.3135496271     1  0.24018825E+11
     -433.6928136039      459.6503950494     1  0.23879755E+11
     -433.6928125458      461.0714471943     1  0.24249458E+11
     -433.6928085227      459.4994218419     1  0.23688393E+11
     -433.6928056104      459.8529031504     1  0.24053020E+11
     -433.6927519856      459.7956026194     1  0.24167616E+11
     -433.6927216500      460.0221462215     1  0.24209466E+11
     -433.6926867005      457.6888142566     1  0.25058505E+11
     -433.6926836027      460.0070790290     1  0.24466557E+11
     -433.6926481553      460.5452083145     1  0.23350641E+11
     -433.6926455758      460.7380865788     1  0.23931090E+11
     -433.6926372168      460.1038795554     1  0.23362407E+11
     -433.6926290424      460.2431373554     1  0.23125680E+11
     -433.6926240905      460.6518904413     1  0.23653542E+11
     -433.6926137681      459.6606698689     2  0.24426060E+11
     -433.6926001969      459.6389515879     1  0.24313475E+11
     -433.6925567938      459.4952678663     1  0.23455829E+11
     -433.6925495909      454.7655564759     1  0.23452336E+11
     -433.6925331927      459.9667479450     1  0.23054149E+11
     -433.6924799032      460.2400962408     1  0.23517034E+11
     -433.6924777422      460.5626435623     1  0.23532342E+11
     -433.6924362553      460.0136997553     1  0.23234834E+11
     -433.6924309152      460.6611043186     1  0.23654669E+11
     -433.6923747915      459.4004551881     1  0.24233076E+11
     -433.6923449413      460.8206376093     1  0.23651349E+11
     -433.6923400035      459.5733864283     1  0.23668808E+11
     -433.6923100905      460.7874876619     1  0.23444045E+11
     -433.6923015594      453.8333319073     1  0.23698871E+11
     -433.6922993760      458.6816437229     1  0.23281919E+11
     -433.6922915891      460.8449599570     1  0.23658485E+11
     -433.6922763830      460.4111668632     1  0.23464007E+11
     -433.6922360108      460.6973888581     1  0.23311823E+11
     -433.6922030778      454.2686617006     1  0.23611224E+11
     -433.6921835087      459.3774801965     4  0.23425444E+11
     -433.6921718408      460.9294635435     1  0.23707482E+11
     -433.6921696303      459.8691588413     1  0.24092390E+11
     -433.6921602296      459.4040181977     1  0.24239946E+11
     -433.6921419500      459.5431446866     2  0.23458671E+11
     -433.6921392907      459.9631003742     1  0.23286178E+11
     -433.6921294732      459.6291803671     1  0.24310264E+11
     -433.6921082283      460.0131526390     1  0.24968162E+11
     -433.6920923500      460.7623307070     1  0.23408565E+11
     -433.6920729776      459.9285172840     1  0.23576256E+11
     -433.6920690720      460.3288649442     1  0.23730488E+11
     -433.6920065955      459.8815830786     1  0.23459335E+11
     -433.6919621653      459.7536264604     1  0.23709752E+11
     -433.6919447003      460.6663119377     1  0.23655646E+11
     -433.6918748563      460.6608324221     1  0.23654919E+11
     -433.6918261293      460.5187005564     1  0.24139001E+11
     -433.6918059603      460.0725426588     1  0.24378231E+11
     -433.6918006014      459.5137813908     1  0.23685124E+11
     -433.6917922871      460.2463464889     1  0.23129777E+11
     -433.6917751945      460.5091423255     1  0.23594580E+11
     -433.6917646318      460.5250635401     1  0.23747764E+11
     -433.6917514762      457.7528998278     1  0.24086479E+11
     -433.6917374757      460.8396861301     1  0.23655481E+11
     -433.6917319107      459.9817103627     1  0.24030356E+11
     -433.6917225928      460.8143682349     1  0.23647562E+11
     -433.6917136722      456.5013342399     1  0.23706514E+11
     -433.6916940653      459.8181046367     1  0.23440213E+11
     -433.6916910213      454.9494286557     1  0.23487147E+11
     -433.6916842691      460.1618468432     1  0.24234167E+11
     -433.6916497456      460.5073379524     1  0.24140834E+11
     -433.6915945244      460.5787577418     1  0.23544128E+11
     -433.6915364777      460.4145948720     1  0.23464938E+11
     -433.6915010442      460.5214307435     1  0.24096999E+11
     -433.6914888262      459.8936201102     1  0.23440924E+11
     -433.6914845854      459.8778989098     1  0.23239977E+11
     -433.6914638697      459.4094791487     1  0.23928639E+11
     -433.6914520193      460.5726507500     1  0.23545066E+11
     -433.6914386705      458.8651027658     2  0.25160622E+11
     -433.6914355555      458.5122566089     2  0.24062793E+11
     -433.6914301798      460.7931196055     1  0.23865990E+11
     -433.6914238622      460.7075745481     1  0.23674458E+11
     -433.6913942652      460.2374628552     1  0.23125256E+11
     -433.6913801057      460.7304084442     1  0.24341073E+11
     -433.6913739128      459.4084517710     1  0.23920115E+11
     -433.6913243878      459.7198293164     1  0.23583668E+11
     -433.6913133514      460.0069541928     1  0.23863761E+11
     -433.6913036482      460.2380580647     1  0.23130332E+11
     -433.6912909298      460.5755758859     1  0.23545993E+11
     -433.6912425646      459.9327124157     1  0.23335901E+11
     -433.6912338929      460.0884656864     1  0.24348731E+11
     -433.6912206179      461.5726493132     1  0.22952781E+11
     -433.6912011024      460.2186252781     2  0.25356626E+11
     -433.6911954427      460.8277020013     1  0.23650811E+11
     -433.6911741904      460.9445550347     1  0.23741913E+11
     -433.6911660453      459.6419154510     1  0.24221529E+11
     -433.6911297016      460.2833032776     1  0.23461072E+11
     -433.6911131666      460.4970459446     1  0.24279590E+11
     -433.6910824782      460.5702297767     1  0.23530471E+11
     -433.6910613492      460.5969380437     1  0.23622971E+11
     -433.6910541863      458.6126062554     1  0.23937282E+11
     -433.6910516034      460.0184054395     1  0.23232016E+11
     -433.6910449141      460.2862114099     1  0.23465179E+11
     -433.6909824773      460.1465338885     1  0.23401752E+11
     -433.6909727532      459.9429854212     1  0.23335280E+11
     -433.6909609001      460.3424887660     1  0.24191680E+11
     -433.6909478627      460.6070609221     1  0.23580257E+11
     -433.6909343688      460.4323856496     1  0.24380473E+11
     -433.6909328134      460.5424020726     1  0.24467278E+11
     -433.6909198059      460.1318566135     1  0.23423644E+11
     -433.6908746051      460.2865173295     1  0.23460843E+11
     -433.6908647882      460.3432644301     1  0.23252267E+11
     -433.6908521152      459.8815293462     1  0.23721066E+11
     -433.6908406130      459.8146671489     1  0.23890306E+11
     -433.6908187667      460.6036809636     1  0.23623936E+11
     -433.6908062045      455.3821814473     1  0.23410096E+11
     -433.6907998745      460.7091323425     1  0.23421944E+11
     -433.6907927546      460.5096744112     1  0.23737515E+11
     -433.6907884029      460.2760242065     1  0.23564780E+11
     -433.6907831497      459.9647070276     1  0.23122994E+11
     -433.6907802166      460.3247430932     1  0.23242147E+11
     -433.6907649629      460.5909292643     1  0.23409024E+11
     -433.6907572517      460.2848282680     1  0.23564768E+11
     -433.6907432296      460.5744998325     1  0.23611736E+11
     -433.6907401134      460.3657518876     1  0.23295033E+11
     -433.6907294765      459.8126211772     1  0.23525719E+11
     -433.6907207030      455.1791341386     1  0.23469488E+11
     -433.6907194134      457.7294989926     1  0.24227497E+11
     -433.6907157246      459.4489857708     1  0.23682015E+11
     -433.6906939120      460.4353320949     1  0.23600507E+11
     -433.6906767140      460.2739249966     1  0.23566310E+11
     -433.6906732006      459.5717986367     1  0.23368118E+11
     -433.6906239240      460.2843223638     1  0.23564981E+11
     -433.6906218926      460.7253152647     1  0.23453454E+11
     -433.6906187189      460.5999139312     1  0.24412961E+11
     -433.6906099082      455.1195338850     1  0.23486240E+11
     -433.6906078270      459.9504057167     1  0.23901815E+11
     -433.6906032244      459.8661410161     1  0.24095696E+11
     -433.6905859386      459.9502673054     1  0.23126283E+11
     -433.6905809970      460.6261454101     1  0.23571858E+11
     -433.6905732220      460.6476417208     1  0.23656220E+11
     -433.6905439109      460.1193261552     1  0.23335208E+11
     -433.6905321310      452.0109755563     1  0.23556271E+11
     -433.6905217094      451.9523010737     1  0.23577127E+11
     -433.6905158595      460.5445784830     1  0.23742773E+11
     -433.6904816566      460.2058337290     1  0.23348595E+11
     -433.6904091751      460.1180703763     1  0.23580510E+11
     -433.6903909640      459.4864776001     1  0.23661389E+11
     -433.6903855183      459.8059406672     1  0.23573852E+11
     -433.6903616345      454.5208874037     1  0.24228008E+11
     -433.6903539107      459.9450389367     1  0.23169573E+11
     -433.6903528517      460.5519640508     1  0.23938213E+11
     -433.6903350541      459.7478164696     1  0.23111483E+11
     -433.6903277828      460.0849254643     1  0.23163430E+11
     -433.6903231681      460.0072659397     1  0.23248382E+11
     -433.6903098533      461.1977368630     1  0.25311350E+11
     -433.6902845069      460.2769785392     1  0.23328333E+11
     -433.6902618377      457.7316729768     1  0.24225687E+11
     -433.6902435989      460.4849255711     1  0.23753447E+11
     -433.6902405369      451.9697577409     1  0.23576224E+11
     -433.6902289334      460.2177814160     1  0.23645127E+11
     -433.6902016110      458.9056374182     2  0.23346616E+11
     -433.6901803417      459.9468961338     1  0.23244998E+11
     -433.6901699609      460.7363443658     1  0.23881028E+11
     -433.6901672734      460.6351679604     1  0.23497334E+11
     -433.6901610370      452.1369161065     1  0.23556048E+11
     -433.6901345530      460.6555993625     2  0.24159980E+11
     -433.6901332093      454.5491320180     1  0.23518232E+11
     -433.6900843481      460.3628762901     1  0.24178891E+11
     -433.6900749608      460.1503789915     1  0.24224069E+11
     -433.6900532493      460.4740799699     1  0.23752272E+11
     -433.6900497271      459.5872228877     1  0.23426860E+11
     -433.6900084946      459.6671967468     1  0.23423232E+11
     -433.6900061463      459.8692707558     1  0.24402992E+11
     -433.6900039102      459.9298068273     1  0.23272928E+11
     -433.6899996723      460.3661557440     1  0.23303966E+11
     -433.6899950778      458.8128763959     1  0.23924114E+11
     -433.6899758490      452.1578865201     1  0.23599385E+11
     -433.6899738865      460.5235362596     1  0.23402990E+11
     -433.6899492398      459.7744657745     1  0.23235320E+11
     -433.6899449364      454.5505646726     1  0.24305403E+11
     -433.6899422244      460.7084157097     1  0.25125014E+11
     -433.6899121458      460.5492303006     1  0.23480233E+11
     -433.6898883714      460.6325768344     1  0.23663400E+11
     -433.6898757403      459.6788313249     1  0.23229237E+11
     -433.6897809550      460.6063166405     1  0.23320665E+11
     -433.6897625996      459.3864484319     2  0.23511806E+11
     -433.6897596891      460.0915440561     1  0.24016711E+11
     -433.6897514308      460.9160220603     1  0.23701467E+11
     -433.6897473121      454.0245103440     1  0.24538342E+11
     -433.6897401889      453.4141206756     1  0.23694409E+11
     -433.6897265777      458.9978502711     1  0.23142064E+11
     -433.6897148392      459.9799934573     1  0.23124868E+11
     -433.6897120207      459.8043464822     1  0.23447852E+11
     -433.6897009774      455.2461273421     1  0.23447325E+11
     -433.6896606100      459.8495552344     1  0.23457996E+11
     -433.6896575776      460.3476492895     1  0.23248053E+11
     -433.6896483256      460.2918426007     1  0.23463088E+11
     -433.6895771847      459.4045688207     2  0.23428837E+11
     -433.6895492885      460.6380186114     1  0.23657290E+11
     -433.6895478565      460.1788663089     1  0.24936826E+11
     -433.6895445342      460.4883454069     1  0.24104292E+11
     -433.6895273215      460.7296397195     1  0.23876489E+11
     -433.6895226836      460.4907908861     1  0.23616424E+11
     -433.6894888516      460.4406634850     1  0.23562736E+11
     -433.6894829479      460.6093434206     1  0.24441807E+11
     -433.6894777181      459.9652074710     1  0.23216382E+11
     -433.6894762731      460.1376241521     1  0.23447055E+11
     -433.6894704878      460.3017137572     1  0.24279017E+11
     -433.6894654960      459.5624639606     2  0.24306064E+11
     -433.6894527732      460.4668858545     1  0.24341788E+11
     -433.6894411320      460.6342928455     1  0.23867273E+11
     -433.6894338552      460.4628189837     1  0.23771659E+11
     -433.6894114098      459.9602683125     1  0.23244468E+11
     -433.6893975941      460.2325162291     1  0.24289389E+11
     -433.6893964941      460.5886766198     1  0.23607685E+11
     -433.6893879638      460.3248849872     1  0.24278285E+11
     -433.6893833980      460.1313026172     1  0.23857054E+11
     -433.6893788680      460.0251412889     1  0.23582682E+11
     -433.6893760169      460.3696225240     1  0.23487329E+11
     -433.6893604854      460.5386262358     1  0.23874918E+11
     -433.6893467485      459.9403921635     1  0.23173281E+11
     -433.6893394577      459.6617806268     2  0.24534356E+11
     -433.6893193809      459.6672580064     1  0.23513231E+11
     -433.6892803109      460.0948463147     1  0.23345447E+11
     -433.6892742051      460.1108590191     1  0.23598056E+11
     -433.6892611218      460.2275790839     1  0.23643971E+11
     -433.6892409316      451.8076012710     1  0.23600010E+11
     -433.6892308872      459.9675109795     1  0.23218524E+11
     -433.6892275416      460.7232161783     1  0.23935285E+11
     -433.6892183830      461.2479086230     1  0.25081579E+11
     -433.6891976444      460.5831447264     1  0.23618231E+11
     -433.6891417092      459.7606359236     1  0.23110678E+11
     -433.6891302022      460.0072398083     1  0.23590925E+11
     -433.6891187867      460.0163027085     1  0.23383495E+11
     -433.6890998556      460.1585676318     1  0.24208650E+11
     -433.6890740799      454.5255128992     1  0.24233014E+11
     -433.6890678244      459.8515514711     1  0.23415429E+11
     -433.6890608787      460.1139526662     1  0.23598428E+11
     -433.6890348179      459.9182231477     1  0.23719042E+11
     -433.6890266896      460.5635142900     1  0.23769999E+11
     -433.6890244166      460.0034919860     1  0.23530327E+11
     -433.6890225844      460.3426794467     1  0.23740184E+11
     -433.6890161449      460.5091942972     1  0.23546030E+11
     -433.6889991794      460.3611811480     1  0.23322669E+11
     -433.6889906674      459.8204284571     1  0.24436145E+11
     -433.6889840665      455.5631197297     1  0.23643528E+11
     -433.6889802925      460.5133290008     1  0.23544347E+11
     -433.6889649517      460.4617259252     1  0.23620131E+11
     -433.6889452463      457.0180145817     1  0.23485285E+11
     -433.6889338363      460.7371586511     1  0.23528753E+11
     -433.6889224441      459.8438934436     1  0.24434783E+11
     -433.6889116811      460.5445683418     1  0.23613073E+11
     -433.6889081952      460.4252875051     1  0.23605251E+11
     -433.6889007439      460.5516900222     1  0.23769070E+11
     -433.6888843842      460.7491701166     1  0.23524959E+11
     -433.6888822523      460.5457245021     1  0.23656973E+11
     -433.6888776075      459.8511360532     1  0.23415729E+11
     -433.6888738492      460.3086927891     1  0.23387542E+11
     -433.6888643367      460.2363739313     1  0.24291848E+11
     -433.6888506273      455.1944246418     1  0.23396489E+11
     -433.6888375908      456.0694192878     1  0.24007848E+11
     -433.6888337862      459.9510067867     1  0.24201621E+11
     -433.6888266478      460.3457006883     1  0.23497904E+11
     -433.6888244959      460.4437403483     1  0.23619854E+11
     -433.6888161925      460.0813707847     1  0.24328682E+11
     -433.6887965370      455.7253112102     1  0.23712828E+11
     -433.6887920840      456.4198784978     1  0.23799761E+11
     -433.6887774632      460.5376631688     1  0.23656910E+11
     -433.6887530857      459.9557455133     1  0.23237531E+11
     -433.6887493662      459.8481571210     1  0.23670370E+11
     -433.6887330611      460.7432164026     1  0.23525186E+11
     -433.6887166364      460.1077274588     1  0.23380560E+11
     -433.6887098137      460.1611662646     1  0.23616963E+11
     -433.6886692289      460.4935641519     1  0.23869916E+11
     -433.6886591706      460.6244470709     1  0.24311699E+11
     -433.6886432020      459.8475592038     1  0.23237397E+11
     -433.6886286288      460.5430202557     1  0.23617529E+11
     -433.6885700950      456.9542504897     1  0.23994212E+11
     -433.6885411489      459.9729612525     1  0.23269418E+11
     -433.6885399471      459.7893503653     1  0.24410059E+11
     -433.6885275538      459.6077593568     1  0.23163514E+11
     -433.6885185316      460.8763017004     1  0.23452706E+11
     -433.6884796875      460.3061861968     1  0.23306621E+11
     -433.6884734940      460.2713974911     1  0.24384658E+11
     -433.6884449612      460.0619629179     2  0.24479747E+11
     -433.6884384369      460.0234612458     1  0.23377344E+11
     -433.6884319390      460.4529137577     1  0.23302875E+11
     -433.6884294438      460.1714701206     1  0.24163148E+11
     -433.6884259693      460.4796736645     1  0.23913755E+11
     -433.6883912969      460.5793135906     1  0.23680757E+11
     -433.6883766205      460.7398023243     1  0.23661702E+11
     -433.6883297668      459.5600741740     1  0.23399140E+11
     -433.6883266534      460.0151257637     1  0.23794692E+11
     -433.6883005980      460.0441955941     1  0.23663089E+11
     -433.6882897025      460.0179060465     1  0.23795808E+11
     -433.6882841597      460.3074902949     2  0.24575012E+11
     -433.6882792986      460.1796913758     1  0.23274615E+11
     -433.6882276848      460.7323975643     1  0.23657205E+11
     -433.6882218341      459.9719002923     1  0.23274377E+11
     -433.6882184291      460.3862852656     1  0.23410485E+11
     -433.6882036762      460.0176128383     1  0.23377159E+11
     -433.6881847274      459.8723469761     1  0.23669287E+11
     -433.6881696834      460.4708295621     1  0.23623914E+11
     -433.6881547038      459.6668797941     1  0.23463679E+11
     -433.6881430914      455.1470608220     1  0.23255455E+11
     -433.6881233737      453.4472923857     1  0.23433804E+11
     -433.6880918682      460.0218185824     1  0.23369088E+11
     -433.6880828919      460.3786011300     1  0.23481761E+11
     -433.6880513636      459.7524130438     1  0.23556886E+11
     -433.6880340554      460.4016254492     1  0.23603352E+11
     -433.6880264687      460.0410050161     1  0.23389753E+11
     -433.6879796413      459.8776312781     1  0.23236769E+11
     -433.6879736865      460.1665315380     1  0.24944010E+11
     -433.6879471504      453.7119402245     1  0.23402600E+11
     -433.6879346346      460.7997842532     1  0.23885118E+11
     -433.6878695735      458.9314649827     1  0.24150621E+11
     -433.6878485839      460.4574547569     1  0.23296902E+11
     -433.6878408371      459.8485213552     1  0.23384108E+11
     -433.6878390276      459.6204389962     1  0.24468093E+11
     -433.6878312501      454.5430600828     1  0.24283347E+11
     -433.6878282400      459.2413125715     1  0.24249371E+11
     -433.6877995007      460.3260865767     1  0.24376199E+11
     -433.6877888209      459.2280171007     1  0.24245329E+11
     -433.6877796307      460.7203870222     1  0.25268141E+11
     -433.6877772212      459.7111543372     1  0.23738636E+11
     -433.6877619485      460.1659254688     1  0.24219443E+11
     -433.6877508461      460.3265548208     1  0.23245366E+11
     -433.6877448737      459.9014960900     1  0.23205065E+11
     -433.6877420769      460.5480284103     1  0.23407723E+11
     -433.6877385779      460.0541934079     1  0.23749167E+11
     -433.6877327591      460.1854890967     1  0.23621722E+11
     -433.6877205022      459.6358624041     1  0.23699824E+11
     -433.6876921822      459.2299391850     1  0.24708011E+11
     -433.6876848819      455.9943042998     1  0.24003712E+11
     -433.6876705361      460.6945836865     1  0.23634627E+11
     -433.6876615580      460.7039527998     1  0.23493484E+11
     -433.6876442182      459.9402132735     1  0.24815853E+11
     -433.6876300896      459.4821887389     1  0.24255080E+11
     -433.6876140434      458.9377766935     2  0.23345554E+11
     -433.6875837528      460.4361422743     1  0.24382837E+11
     -433.6875704262      459.5641743435     1  0.24519992E+11
     -433.6875637845      459.4935463877     1  0.24024420E+11
     -433.6875443502      460.5621022701     1  0.23592909E+11
     -433.6875309687      460.4890385467     1  0.24204300E+11
     -433.6875272265      458.9370970353     1  0.24151633E+11
     -433.6875192525      460.2635862345     1  0.23172695E+11
     -433.6875008543      460.7839149305     1  0.23799910E+11
     -433.6874725387      459.5509503138     1  0.23919516E+11
     -433.6874479272      460.2029509964     1  0.23253796E+11
     -433.6874458972      460.4159279644     1  0.23626072E+11
     -433.6874333645      460.4563196315     1  0.23330102E+11
     -433.6874276648      460.2844084648     1  0.23184126E+11
     -433.6874100154      459.9077122866     1  0.24248812E+11
     -433.6873999984      460.7291913774     1  0.23652866E+11
     -433.6873789800      460.3345394616     1  0.23833462E+11
     -433.6873751713      460.0220636469     1  0.24022710E+11
     -433.6873707399      457.9198046963     1  0.23806307E+11
     -433.6873613854      460.0114838265     1  0.24185724E+11
     -433.6873566795      459.8560388378     1  0.23584439E+11
     -433.6873482620      460.5942537114     1  0.23577311E+11
     -433.6873421586      459.9050575796     1  0.24249453E+11
     -433.6873387638      459.8549267322     1  0.23385034E+11
     -433.6873293366      460.0161060864     1  0.24022391E+11
     -433.6873176768      460.2273176673     1  0.24328230E+11
     -433.6872555937      460.2235584043     1  0.23386824E+11
     -433.6872297850      460.8143138649     1  0.23817356E+11
     -433.6872169487      459.9572622757     1  0.23240251E+11
     -433.6872141342      460.4050171125     1  0.23625038E+11
     -433.6872114009      454.4407097974     1  0.24544223E+11
     -433.6871966292      460.3418052502     1  0.23487421E+11
     -433.6871798722      460.3732057226     1  0.23761760E+11
     -433.6871724377      460.5519645074     1  0.23551926E+11
     -433.6871688407      455.1645189228     1  0.23486052E+11
     -433.6871514974      452.1344747412     1  0.23544155E+11
     -433.6871469430      459.7786671807     1  0.23514568E+11
     -433.6871405449      460.2234458126     1  0.24328902E+11
     -433.6871300935      460.0304909035     1  0.23242507E+11
     -433.6870390505      460.5451260341     1  0.23552988E+11
     -433.6870372200      459.8876809567     1  0.24429836E+11
     -433.6870206281      460.2114067570     1  0.23619955E+11
     -433.6870149544      460.0072886859     1  0.23632027E+11
     -433.6870046065      460.3050751143     2  0.24576677E+11
     -433.6870009622      459.8449248293     1  0.23584053E+11
     -433.6869932978      459.5365237689     1  0.24441987E+11
     -433.6869836742      460.4807011851     1  0.23545259E+11
     -433.6869531540      460.7418318401     1  0.23591337E+11
     -433.6869283560      460.4696545051     1  0.23325524E+11
     -433.6869250095      460.3884702892     1  0.23414305E+11
     -433.6869136316      460.1225283718     1  0.23564877E+11
     -433.6868555608      460.6254876049     1  0.23667794E+11
     -433.6868414185      460.7546489292     1  0.24244946E+11
     -433.6868319140      460.4468567744     1  0.23353914E+11
     -433.6868192980      460.9809674307     1  0.24582168E+11
     -433.6868036894      456.0981257063     1  0.23916141E+11
     -433.6867960860      460.7130100769     1  0.23927539E+11
     -433.6867930501      460.4108312162     1  0.23878891E+11
     -433.6867660816      460.5592348296     1  0.23551506E+11
     -433.6867370740      459.9411259490     1  0.23246625E+11
     -433.6866958091      460.4389536882     1  0.23323605E+11
     -433.6866713286      459.4623692893     1  0.23560936E+11
     -433.6866628343      460.6192776730     1  0.24126583E+11
     -433.6866586079      455.4022396856     1  0.23355894E+11
     -433.6866520492      459.6121352887     1  0.23447324E+11
     -433.6866488250      460.6224261798     1  0.23666437E+11
     -433.6866291878      459.6921287160     1  0.23384459E+11
     -433.6865756035      460.4072882844     1  0.23314747E+11
     -433.6865505432      460.5911825446     1  0.23598914E+11
     -433.6865415290      460.7165157304     1  0.24415530E+11
     -433.6865328337      459.9887887682     1  0.24106328E+11
     -433.6865213839      459.5394738601     1  0.23411279E+11
     -433.6865144282      459.8974376180     1  0.23524208E+11
     -433.6865061421      460.6208142722     1  0.23404181E+11
     -433.6864904249      454.8705430949     1  0.23945172E+11
     -433.6864589740      460.0909560837     1  0.24354257E+11
     -433.6864144824      456.0504255966     1  0.23580990E+11
     -433.6864110427      460.4451500265     1  0.23476370E+11
     -433.6864015886      459.9540582372     1  0.23247427E+11
     -433.6863496458      459.9932766492     1  0.24802566E+11
     -433.6863142633      460.0860342765     1  0.24155845E+11
     -433.6863074831      460.4362743008     1  0.23473838E+11
     -433.6862952440      460.4602704379     1  0.23349233E+11
     -433.6862098947      460.7475817297     1  0.23862112E+11
     -433.6861870333      460.4756051703     1  0.24225540E+11
     -433.6861836557      459.9265603129     1  0.24205971E+11
     -433.6861768425      460.5834402330     1  0.23392222E+11
     -433.6861719237      459.9194582872     2  0.24631628E+11
     -433.6861561664      460.6200387891     1  0.24123530E+11
     -433.6861386230      460.0096618451     1  0.24414714E+11
     -433.6861333720      460.4441589573     1  0.23317501E+11
     -433.6861295649      460.1193619987     1  0.23341298E+11
     -433.6860991753      452.3167327720     1  0.23741350E+11
     -433.6860787425      459.5600215314     1  0.23323085E+11
     -433.6860741427      460.5085338915     1  0.24540583E+11
     -433.6860681580      460.6822659665     1  0.23517678E+11
     -433.6860649939      459.2168082134     1  0.23917833E+11
     -433.6860390804      460.8388198381     1  0.25498282E+11
     -433.6860361070      459.2201714371     1  0.23918057E+11
     -433.6859980389      460.0962169275     1  0.23771978E+11
     -433.6859967126      460.4662868258     1  0.23786663E+11
     -433.6859841928      460.1027908671     1  0.23617563E+11
     -433.6859745387      460.1592095765     1  0.24169775E+11
     -433.6859695490      460.4594451116     1  0.23789504E+11
     -433.6859663796      456.0136248440     1  0.23548777E+11
     -433.6859607313      459.8265908721     1  0.23443651E+11
     -433.6859399597      461.2994942340     1  0.24977360E+11
     -433.6859343614      460.0939745796     1  0.23616383E+11
     -433.6859267733      459.9321796217     1  0.24199898E+11
     -433.6859135319      460.1637976964     1  0.23194032E+11
     -433.6858707728      460.0841551946     1  0.23635798E+11
     -433.6858656217      459.4155266330     1  0.23237137E+11
     -433.6858374789      460.7376611120     1  0.24954114E+11
     -433.6858063598      460.0337662388     1  0.23239608E+11
     -433.6857891286      456.9238077039     1  0.24040389E+11
     -433.6857533910      460.6856149077     1  0.23518934E+11
     -433.6857511619      460.4870791224     1  0.23633022E+11
     -433.6857341421      460.7143937494     1  0.23620361E+11
     -433.6857286725      459.4529751881     1  0.24238834E+11
     -433.6857100160      460.1901296444     1  0.23659013E+11
     -433.6857048996      460.0764187258     1  0.23638121E+11
     -433.6856971906      456.9212240125     1  0.24042080E+11
     -433.6856732491      459.4707307351     1  0.23355869E+11
     -433.6856482400      459.4856885500     1  0.24323171E+11
     -433.6855890562      460.2192956988     1  0.24013462E+11
     -433.6855831965      460.2363975952     1  0.24386394E+11
     -433.6855804395      460.8074470419     1  0.24251603E+11
     -433.6855481211      459.9385178544     1  0.23409562E+11
     -433.6855428923      459.9710532136     1  0.23311489E+11
     -433.6855320116      460.3592840179     1  0.24354397E+11
     -433.6855194823      460.7756044898     1  0.23689387E+11
     -433.6855154582      454.8236111473     1  0.23976596E+11
     -433.6854902165      460.0042222860     1  0.23566394E+11
     -433.6854707753      460.5648937141     1  0.23278996E+11
     -433.6854422533      456.8161473009     1  0.24908561E+11
     -433.6854270172      454.8105762121     1  0.23953143E+11
     -433.6854249163      460.5613129455     1  0.23278110E+11
     -433.6854178565      460.7365087008     1  0.24956616E+11
     -433.6853966145      455.2546766135     1  0.23635520E+11
     -433.6853780255      460.2943160977     1  0.23684037E+11
     -433.6853579799      456.9424455861     1  0.23993726E+11
     -433.6853554695      460.0389776589     1  0.23674704E+11
     -433.6853432990      460.5017108131     1  0.23795494E+11
     -433.6853386929      459.4711298725     1  0.23356103E+11
     -433.6853254641      460.8564685854     1  0.24711700E+11
     -433.6853142339      452.0856553300     1  0.23542310E+11
     -433.6853095707      456.9411831633     1  0.23994636E+11
     -433.6852944089      460.1824150832     1  0.23373743E+11
     -433.6852316205      459.8777499761     1  0.24503005E+11
     -433.6852215810      460.1716996219     1  0.23173787E+11
     -433.6852149488      460.7694439833     1  0.23691055E+11
     -433.6851991275      454.9857970137     1  0.23947459E+11
     -433.6851863244      460.2564275065     1  0.23571235E+11
     -433.6851760815      460.4101137534     1  0.23884966E+11
     -433.6851639237      455.2386912395     1  0.23636911E+11
     -433.6851604325      460.5587613297     1  0.23546136E+11
     -433.6851522107      459.2407505404     1  0.23777534E+11
     -433.6851122156      459.5873996641     1  0.23326454E+11
     -433.6850985280      460.4771961913     1  0.23480776E+11
     -433.6850969695      460.0762500554     1  0.23432908E+11
     -433.6850533393      460.0146381759     1  0.24233464E+11
     -433.6850313460      460.4433989164     1  0.23769815E+11
     -433.6850237923      460.8364987863     1  0.25506437E+11
     -433.6850166119      460.4973914695     1  0.23628003E+11
     -433.6850155115      460.4594882742     1  0.23478868E+11
     -433.6850037524      458.7769089115     1  0.23393465E+11
     -433.6849905087      459.9457862909     1  0.24205223E+11
     -433.6849888371      460.1746933336     1  0.23168387E+11
     -433.6849095753      459.9580011293     1  0.23657220E+11
     -433.6848614592      460.2572376830     1  0.23570966E+11
     -433.6848506797      458.8923593968     1  0.23891115E+11
     -433.6848226361      459.3318064333     2  0.23526535E+11
     -433.6848173080      459.7180257429     1  0.23071262E+11
     -433.6847897853      459.4086129603     1  0.23614869E+11
     -433.6847767919      459.9628717926     1  0.23128773E+11
     -433.6847479743      459.9930514860     1  0.23565836E+11
     -433.6847422649      459.8537446194     1  0.23466750E+11
     -433.6847062330      460.4833065662     1  0.23586794E+11
     -433.6846964442      459.5504412101     1  0.24435326E+11
     -433.6846791897      460.5376026181     1  0.23649183E+11
     -433.6846397997      460.5364581633     1  0.23649729E+11
     -433.6846282020      460.0972734818     1  0.24198738E+11
     -433.6846013282      460.4325766951     1  0.23304313E+11
     -433.6845999598      459.9442925437     1  0.23247137E+11
     -433.6845973555      460.3572549921     1  0.23299431E+11
     -433.6845933280      460.0636257644     1  0.23675258E+11
     -433.6845713564      460.2408319878     1  0.23205925E+11
     -433.6845370903      460.2973149453     1  0.23686294E+11
     -433.6845155225      459.8976047069     1  0.23884512E+11
     -433.6845056056      452.9900339967     2  0.25725704E+11
     -433.6844569788      458.9023142453     1  0.23296266E+11
     -433.6844522712      460.7001882973     1  0.23696292E+11
     -433.6844414581      460.4086351213     1  0.23220112E+11
     -433.6844362194      459.7140811992     1  0.23330124E+11
     -433.6844176055      459.9068345627     1  0.23690312E+11
     -433.6843997700      460.4533719576     1  0.23558139E+11
     -433.6843830041      455.4302218155     1  0.23775768E+11
     -433.6843747560      459.9759540895     1  0.23073861E+11
     -433.6843737254      460.4864707144     1  0.23525225E+11
     -433.6843237619      459.3799543594     1  0.24169821E+11
     -433.6843096654      460.0813514861     1  0.24430915E+11
     -433.6842848449      459.9837478948     1  0.23244752E+11
     -433.6842497841      460.6992629304     1  0.23698732E+11
     -433.6842450439      459.8336979746     2  0.23635107E+11
     -433.6842387827      460.3673236708     1  0.23307541E+11
     -433.6842247917      460.6996360496     1  0.23614818E+11
     -433.6842047634      459.5926418784     1  0.23297202E+11
     -433.6841953122      459.8669790682     1  0.23464564E+11
     -433.6841937130      459.7179054971     1  0.23070326E+11
     -433.6841312078      460.0859654827     1  0.24198697E+11
     -433.6841284356      460.5668138034     1  0.23685749E+11
     -433.6841270711      460.3385381382     1  0.24347967E+11
     -433.6841047134      459.8667689101     1  0.23170491E+11
     -433.6840996113      459.8890149669     1  0.23377566E+11
     -433.6840919562      459.9347769556     1  0.23160815E+11
     -433.6840813320      460.4166715813     1  0.23214967E+11
     -433.6840735402      460.1265225481     1  0.23476465E+11
     -433.6840664067      459.9224080112     2  0.23483530E+11
     -433.6840561622      459.1942251454     1  0.23144813E+11
     -433.6840229986      454.6826391641     1  0.23833788E+11
     -433.6839821684      459.6121783569     1  0.23522866E+11
     -433.6839764432      459.8183882654     1  0.24132167E+11
     -433.6839672633      460.5772451786     1  0.23306794E+11
     -433.6838925308      459.5201868457     1  0.24322979E+11
     -433.6838849194      461.0783441511     1  0.24607454E+11
     -433.6838641025      460.3170488333     1  0.23460242E+11
     -433.6838496128      460.1072559463     1  0.23177544E+11
     -433.6838174893      460.1116292854     1  0.23176944E+11
     -433.6837914207      460.0679680389     1  0.24179919E+11
     -433.6837899744      459.9851481990     1  0.23865196E+11
     -433.6837831640      459.8122978701     1  0.23716447E+11
     -433.6837637495      460.7698666208     1  0.23400589E+11
     -433.6837421902      460.8195373669     1  0.24402942E+11
     -433.6837221157      459.8748407972     1  0.23175336E+11
     -433.6836835338      456.9976829151     1  0.24143988E+11
     -433.6836821484      460.6505089979     1  0.23569816E+11
     -433.6836806206      455.2158095269     1  0.23597566E+11
     -433.6836601924      460.6548420627     1  0.23561430E+11
     -433.6836374357      460.5583390156     1  0.23531525E+11
     -433.6836247268      460.0331345905     1  0.24247817E+11
     -433.6836136571      459.8986639167     1  0.23792671E+11
     -433.6836098199      460.3705974125     1  0.23235715E+11
     -433.6836051379      460.4247180980     1  0.24327043E+11
     -433.6835938973      460.2823613433     1  0.23357748E+11
     -433.6834813848      459.9625699716     1  0.23659363E+11
     -433.6834040304      460.4739070598     1  0.24259850E+11
     -433.6833782974      460.0543693066     1  0.23775294E+11
     -433.6833355751      458.9418944628     1  0.24075582E+11
     -433.6833000288      459.8158560657     1  0.23457830E+11
     -433.6832953205      459.6377410050     1  0.23281008E+11
     -433.6832723195      460.2568638505     1  0.23269207E+11
     -433.6832301481      460.6698885974     1  0.23572741E+11
     -433.6832226734      458.6393325340     1  0.24172092E+11
     -433.6832123266      460.1661034156     1  0.23580892E+11
     -433.6831748918      460.2318035394     1  0.23418126E+11
     -433.6831710491      460.3027481203     1  0.23366365E+11
     -433.6831658817      460.1057377044     1  0.23368981E+11
     -433.6831597927      460.2357786510     1  0.23165594E+11
     -433.6831559976      459.8645062676     1  0.23730598E+11
     -433.6831440682      460.4722892224     1  0.23571164E+11
     -433.6831390204      459.9771031500     1  0.23077174E+11
     -433.6831365546      459.9914228221     1  0.24500899E+11
     -433.6831238846      460.2331830430     1  0.23418099E+11
     -433.6831076014      459.3966188619     1  0.24180526E+11
     -433.6830665987      459.8030123135     1  0.23512508E+11
     -433.6830402736      459.8599853440     1  0.23728613E+11
     -433.6830294951      460.6529404407     1  0.23572540E+11
     -433.6829905112      457.6281312889     1  0.23775046E+11
     -433.6829867631      459.9813636451     1  0.24052768E+11
     -433.6829578344      456.1562411389     1  0.23940975E+11
     -433.6829539840      459.8831307848     1  0.23470289E+11
     -433.6829514870      460.2334685500     1  0.23653391E+11
     -433.6829088603      460.0534784203     1  0.23995936E+11
     -433.6828957563      459.8658606857     1  0.23179285E+11
     -433.6828871357      460.0523551195     1  0.24174876E+11
     -433.6828736449      459.3887878632     1  0.24176791E+11
     -433.6828448598      459.8688617470     1  0.24794486E+11
     -433.6828222925      454.6401650964     1  0.23940919E+11
     -433.6828157095      460.0716099660     1  0.23992213E+11
     -433.6828146256      460.4270290876     2  0.23464187E+11
     -433.6828019702      459.9241245002     1  0.23470740E+11
     -433.6827942235      460.1155174510     1  0.23348318E+11
     -433.6827819609      459.9721647772     1  0.23252267E+11
     -433.6827766769      455.4260437517     1  0.23791479E+11
     -433.6827653124      457.6002556487     1  0.24903799E+11
     -433.6827520574      460.2387437574     1  0.23157549E+11
     -433.6827400915      459.3515729387     1  0.23446894E+11
     -433.6827378859      460.4196445604     1  0.23573851E+11
     -433.6827221930      459.6159941149     2  0.23600475E+11
     -433.6826971023      460.2846971500     1  0.23620896E+11
     -433.6826886063      459.4824463895     2  0.23396830E+11
     -433.6826467432      460.5131440384     1  0.24096545E+11
     -433.6826089848      460.3661790378     1  0.23551636E+11
     -433.6825402636      459.9562878929     1  0.23155020E+11
     -433.6825388316      459.3462786013     1  0.23447986E+11
     -433.6825319894      458.7303802026     2  0.23241704E+11
     -433.6825142139      460.5899901477     1  0.23424041E+11
     -433.6825122237      452.1156681919     1  0.23461832E+11
     -433.6825010672      459.8492716094     1  0.23729314E+11
     -433.6824973069      460.2439751422     1  0.23610790E+11
     -433.6824797290      460.4199855866     1  0.23574170E+11
     -433.6824780147      459.7429906433     1  0.23464341E+11
     -433.6824435722      460.2228426304     1  0.23533394E+11
     -433.6824396260      459.9964561976     1  0.23864653E+11
     -433.6824329319      460.4367766875     1  0.23630705E+11
     -433.6824255605      460.2820529218     1  0.23368409E+11
     -433.6824165094      460.2461158749     1  0.23197134E+11
     -433.6824021065      460.5639571812     1  0.23932783E+11
     -433.6823961238      459.7687925538     1  0.24045364E+11
     -433.6823550564      459.8379076369     1  0.23624962E+11
     -433.6823517280      459.5618876669     1  0.24253954E+11
     -433.6823430762      460.5229390123     1  0.23277717E+11
     -433.6823243728      453.2217012261     1  0.23613740E+11
     -433.6823233150      460.0396072560     1  0.24238668E+11
     -433.6823099753      460.0827476814     1  0.24201263E+11
     -433.6823053402      460.5959809586     1  0.23719694E+11
     -433.6822881575      459.8943983857     1  0.23307871E+11
     -433.6822853560      460.1568434509     1  0.23204742E+11
     -433.6822797604      460.5848256625     1  0.23424835E+11
     -433.6822560724      455.1829373491     1  0.23619153E+11
     -433.6822287726      460.6633076743     1  0.23584583E+11
     -433.6822252024      460.2702160779     1  0.23330602E+11
     -433.6822111592      455.2878241774     1  0.23666893E+11
     -433.6822029593      459.6325490277     1  0.23200710E+11
     -433.6821963181      459.8902650309     1  0.23468439E+11
     -433.6821504259      456.6657103988     1  0.23668155E+11
     -433.6821478088      460.5538727960     1  0.23362227E+11
     -433.6821283236      460.5782860382     1  0.24274283E+11
     -433.6821127384      460.3425823971     1  0.24374439E+11
     -433.6820352807      457.6120582600     1  0.23763736E+11
     -433.6820057880      460.1704360472     1  0.23176538E+11
     -433.6819980754      460.2658804532     1  0.23646711E+11
     -433.6819945935      460.4642956304     1  0.23610988E+11
     -433.6819809273      460.5984177337     1  0.23550125E+11
     -433.6819671672      459.8717702836     1  0.23741445E+11
     -433.6819622150      460.8205935871     1  0.24369716E+11
     -433.6819489499      459.6127726133     2  0.23611393E+11
     -433.6819445981      459.8398047898     1  0.23449017E+11
     -433.6819435205      460.0877194383     1  0.23679421E+11
     -433.6819257159      459.8204002109     1  0.23402396E+11
     -433.6819239292      460.0840797448     1  0.24295068E+11
     -433.6819158859      460.2441470562     1  0.23680881E+11
     -433.6818908230      460.3071240881     1  0.23737184E+11
     -433.6818874203      459.8837389740     1  0.24902249E+11
     -433.6818859410      455.3318628426     1  0.23667466E+11
     -433.6818797799      459.9310119056     1  0.23156727E+11
     -433.6818136127      460.5752269846     1  0.24273525E+11
     -433.6818087487      460.2394176542     1  0.23155180E+11
     -433.6818024449      460.2303368171     1  0.23920588E+11
     -433.6817838723      460.5507721521     1  0.23699229E+11
     -433.6817669969      460.3605148020     1  0.24475656E+11
     -433.6817640577      460.3529069395     1  0.23808779E+11
     -433.6817542798      454.9182023893     1  0.23979271E+11
     -433.6816678590      455.2674428960     1  0.23618504E+11
     -433.6816561827      460.5549388277     1  0.23397691E+11
     -433.6816395356      459.8199212869     1  0.24078106E+11
     -433.6816368445      459.9191305550     1  0.23306500E+11
     -433.6816325473      459.6734163885     1  0.23956728E+11
     -433.6816098331      459.9959404965     1  0.23788308E+11
     -433.6816038231      460.2608014001     2  0.24030878E+11
     -433.6815879157      459.5617641003     2  0.23388175E+11
     -433.6815758305      459.6778143501     1  0.23944638E+11
     -433.6815664580      456.6877940775     1  0.23750902E+11
     -433.6815651087      459.1719353895     1  0.24022168E+11
     -433.6815627112      460.6120671751     1  0.23554050E+11
     -433.6815275121      460.5466884703     1  0.24315290E+11
     -433.6815213917      460.9425006824     1  0.24240681E+11
     -433.6815176524      460.0000018583     1  0.23329497E+11
     -433.6814984210      460.2386199090     1  0.23162355E+11
     -433.6814913698      459.8959282580     1  0.23913263E+11
     -433.6814898538      459.5874262424     1  0.23515829E+11
     -433.6814856307      460.2581828283     1  0.23645365E+11
     -433.6814799302      460.6396295905     1  0.24074600E+11
     -433.6814743510      460.1700603066     1  0.24425671E+11
     -433.6814213532      459.2074151140     1  0.24041853E+11
     -433.6814079952      459.1910823134     1  0.24018168E+11
     -433.6813932632      459.4993248672     1  0.23412211E+11
     -433.6813765027      460.1167537187     1  0.24511838E+11
     -433.6813328369      460.0101615166     1  0.24545616E+11
     -433.6813278335      460.4889137989     1  0.23391927E+11
     -433.6813187474      453.3072736243     1  0.24215003E+11
     -433.6813165973      460.2770208460     1  0.23187750E+11
     -433.6813114588      459.2000701594     1  0.24043727E+11
     -433.6812853050      459.8554338887     1  0.24085389E+11
     -433.6812758542      460.5259551847     1  0.23309337E+11
     -433.6812579366      460.0586120484     1  0.24252993E+11
     -433.6812556819      460.6201340946     1  0.23504425E+11
     -433.6812422692      460.5526180645     1  0.24299373E+11
     -433.6812332718      459.8949796371     1  0.23174813E+11
     -433.6811989126      459.8050181576     1  0.23711026E+11
     -433.6811969597      459.9691643851     1  0.23800945E+11
     -433.6811926292      460.6181548296     1  0.23583233E+11
     -433.6811810375      453.3096734079     1  0.24212371E+11
     -433.6811795462      460.1027381175     1  0.23242313E+11
     -433.6811450200      460.3462656554     1  0.23977139E+11
     -433.6811156966      459.4993405118     1  0.25450152E+11
     -433.6811021849      459.5955323084     1  0.24339910E+11
     -433.6810935522      459.4878457985     1  0.24331587E+11
     -433.6810907030      460.6578623698     1  0.23925533E+11
     -433.6810735052      459.8854867603     1  0.23292159E+11
     -433.6810688787      459.9450211135     1  0.23336401E+11
     -433.6810511218      460.3109959510     1  0.23739437E+11
     -433.6809909592      459.9649449095     1  0.23493670E+11
     -433.6809812219      460.9037696722     2  0.25023406E+11
     -433.6809728130      459.4300743538     2  0.23463922E+11
     -433.6809602772      460.1796025394     1  0.23170282E+11
     -433.6809452786      459.9021914140     1  0.23437936E+11
     -433.6809436410      459.9122938343     1  0.24832398E+11
     -433.6809342871      458.5864918532     2  0.23456212E+11
     -433.6809131851      460.5568793379     1  0.24293819E+11
     -433.6808865169      460.1310225794     1  0.23315191E+11
     -433.6808797508      460.5993551360     1  0.23633214E+11
     -433.6808629246      460.5972409880     1  0.24492489E+11
     -433.6808456133      460.5905383305     1  0.24334207E+11
     -433.6807865922      460.3920889214     1  0.24517283E+11
     -433.6807824269      457.1661459441     1  0.23859533E+11
     -433.6807594102      458.7345201241     2  0.23242335E+11
     -433.6807183661      460.1045463554     1  0.23242132E+11
     -433.6807033955      460.1015005154     1  0.23663006E+11
     -433.6806975060      460.3919417701     1  0.24518988E+11
     -433.6806854161      455.9378280857     1  0.23719082E+11
     -433.6806732340      459.3670970086     1  0.25273554E+11
     -433.6806660675      459.5018228893     1  0.25510817E+11
     -433.6806422618      459.4901080780     1  0.23459313E+11
     -433.6806371210      460.8067987605     1  0.23982142E+11
     -433.6806215854      458.0384783179     1  0.24649726E+11
     -433.6806127146      459.6250784898     2  0.23780946E+11
     -433.6805830249      460.5551542407     1  0.23393656E+11
     -433.6805800611      459.8777639504     1  0.23741124E+11
     -433.6805636643      459.5063840377     1  0.23414316E+11
     -433.6805168450      454.8776022629     1  0.24147911E+11
     -433.6805070415      459.2521834622     1  0.24382574E+11
     -433.6805027331      460.8107283578     1  0.23981665E+11
     -433.6805005557      460.5944321974     1  0.24496503E+11
     -433.6804764142      460.7889789566     1  0.23468878E+11
     -433.6804563091      460.0475206780     1  0.23321684E+11
     -433.6804322428      459.9533250385     1  0.23966526E+11
     -433.6804261813      456.2366030721     1  0.23291520E+11
     -433.6804137977      460.0473531276     1  0.24160298E+11
     -433.6804094563      459.9960412756     1  0.23996599E+11
     -433.6804041705      460.2188658576     1  0.23928846E+11
     -433.6803969112      459.9968180164     1  0.23633517E+11
     -433.6803907998      460.1543859946     1  0.23916467E+11
     -433.6803795209      459.8618488671     1  0.23351114E+11
     -433.6803472055      460.4891076260     1  0.24363322E+11
     -433.6803325875      460.2649461316     1  0.23936425E+11
     -433.6803242475      459.8743848181     1  0.24060538E+11
     -433.6803082814      460.1338486614     1  0.23425816E+11
     -433.6803053290      459.6397293270     1  0.24030732E+11
     -433.6802590928      460.6513966954     1  0.24418227E+11
     -433.6802273656      459.9175727363     1  0.23275275E+11
     -433.6802175386      459.9246240336     1  0.23956824E+11
     -433.6802124080      460.7372801156     1  0.23473986E+11
     -433.6802053309      460.4101518615     1  0.23447204E+11
     -433.6801944726      460.0188349859     1  0.23313270E+11
     -433.6801876817      460.5402424185     1  0.23569948E+11
     -433.6801655330      460.6391484639     1  0.23704206E+11
     -433.6801338468      459.9473151295     1  0.23964090E+11
     -433.6800987408      459.8927904641     1  0.23350186E+11
     -433.6800912137      460.3186450672     1  0.23794424E+11
     -433.6800702581      459.6151668589     2  0.24422101E+11
     -433.6800629027      459.7620142726     1  0.24091947E+11
     -433.6800574246      459.9214897386     1  0.23957715E+11
     -433.6800521423      460.6625203737     1  0.24018395E+11
     -433.6800421864      460.3351599006     1  0.23223193E+11
     -433.6800378049      459.9179643087     1  0.23137341E+11
     -433.6800217861      460.6288320566     1  0.24025316E+11
     -433.6800086579      459.8240107200     1  0.23402456E+11
     -433.6800012688      460.0871638964     1  0.24492243E+11
     -433.6799674562      459.8972135770     1  0.24524104E+11
     -433.6799454999      459.5667935128     2  0.24350316E+11
     -433.6798979236      459.8176839091     1  0.23725188E+11
     -433.6798921845      459.9859291018     1  0.23997318E+11
     -433.6798877756      459.9701427707     1  0.23816231E+11
     -433.6798631035      459.9249993394     1  0.23137957E+11
     -433.6798552292      459.5523289731     1  0.23695354E+11
     -433.6798494823      459.5277493800     2  0.23522572E+11
     -433.6798444744      460.6828325227     1  0.24029803E+11
     -433.6798385574      459.4993368153     1  0.23461303E+11
     -433.6798238053      459.9741363416     1  0.23803463E+11
     -433.6798145790      460.6819895618     1  0.24029378E+11
     -433.6798081686      459.7619467054     1  0.24096079E+11
     -433.6797861707      459.5260992780     1  0.23737546E+11
     -433.6797800325      460.2769070277     1  0.23815025E+11
     -433.6797705408      459.6983923262     1  0.23075082E+11
     -433.6797676114      456.4738315606     1  0.23639301E+11
     -433.6797400790      460.7380231501     1  0.23452215E+11
     -433.6797339785      460.5466160336     1  0.23710642E+11
     -433.6797127430      460.2401410145     2  0.24640798E+11
     -433.6796920945      460.1258021106     1  0.24484147E+11
     -433.6796888596      459.6737180764     1  0.23902235E+11
     -433.6796859800      459.8300753180     1  0.24124118E+11
     -433.6796838774      455.0549132322     1  0.23338287E+11
     -433.6796797859      458.5940664063     1  0.23959829E+11
     -433.6796528746      459.9498375120     1  0.23600017E+11
     -433.6796282227      460.2677210785     1  0.23827634E+11
     -433.6796092580      459.8230270443     1  0.23684334E+11
     -433.6795763565      460.3308958586     1  0.23236168E+11
     -433.6795522836      460.3274054275     1  0.23235184E+11
     -433.6795454126      460.1684723657     1  0.24404313E+11
     -433.6795436286      454.4825051532     1  0.23966205E+11
     -433.6795407621      459.6155369065     2  0.23786071E+11
     -433.6795356920      459.6283200738     1  0.23467188E+11
     -433.6795284727      460.4706349096     1  0.23497860E+11
     -433.6795230091      460.1409598520     1  0.23428050E+11
     -433.6795183403      458.0295634553     1  0.24384482E+11
     -433.6795163869      456.4757866700     1  0.23638361E+11
     -433.6795109195      460.3135812233     1  0.23350569E+11
     -433.6794775053      460.2850922782     1  0.23816575E+11
     -433.6794116397      456.8728224639     1  0.23750547E+11
     -433.6794101937      460.1917736413     2  0.24617701E+11
     -433.6794022919      456.4667472690     1  0.23601559E+11
     -433.6793846762      458.9972507775     1  0.23094556E+11
     -433.6793702780      454.4531707583     2  0.23690566E+11
     -433.6793678617      460.4305195610     1  0.23560638E+11
     -433.6793317538      460.5096972891     1  0.23554296E+11
     -433.6793168877      454.9810272611     1  0.24191110E+11
     -433.6793034574      459.6431757256     1  0.23384328E+11
     -433.6792811420      459.8703894078     1  0.23432438E+11
     -433.6792734424      460.4629828019     1  0.23499998E+11
     -433.6792626416      460.3213970681     1  0.23796861E+11
     -433.6792340268      459.6484765798     1  0.23938449E+11
     -433.6792043368      456.4637822628     1  0.23601076E+11
     -433.6792005657      459.8816754140     1  0.23229852E+11
     -433.6791994468      460.4150075142     1  0.23577937E+11
     -433.6791947297      460.2588872939     1  0.24177928E+11
     -433.6791919829      459.4803933550     1  0.23373433E+11
     -433.6791579280      459.8165778002     1  0.24121933E+11
     -433.6791448201      460.2864588119     1  0.23816696E+11
     -433.6791121880      460.3403942563     1  0.24474217E+11
     -433.6791081349      460.0785156898     1  0.23688138E+11
     -433.6791062261      460.6893775235     1  0.24774657E+11
     -433.6790790047      459.5383049897     1  0.24323931E+11
     -433.6790391230      460.4346525354     1  0.23561097E+11
     -433.6790274316      459.7858313626     1  0.24062679E+11
     -433.6790260036      459.9007250992     1  0.23149577E+11
     -433.6790247308      459.8878192529     1  0.24327008E+11
     -433.6790123718      460.2846184140     1  0.23816810E+11
     -433.6790026356      459.8783328772     1  0.23651970E+11
     -433.6789989972      455.5526891225     1  0.24232814E+11
     -433.6789706458      460.2406606320     1  0.23732403E+11
     -433.6789568974      459.3012845167     1  0.24001969E+11
     -433.6789556575      460.6927196844     1  0.23733255E+11
     -433.6789423366      459.9540037409     1  0.23641913E+11
     -433.6789374901      459.2311937123     1  0.24118278E+11
     -433.6789087104      459.9321754043     1  0.24896251E+11
     -433.6788925018      460.3804697754     1  0.24754311E+11
     -433.6788763949      460.0682050161     1  0.24257715E+11
     -433.6788629201      456.7806232811     1  0.23756908E+11
     -433.6788522968      460.3036367423     1  0.23363812E+11
     -433.6788476764      459.8970159739     1  0.23145327E+11
     -433.6788428205      460.2312586389     1  0.23801719E+11
     -433.6788257347      460.4639582837     1  0.23441700E+11
     -433.6788226086      460.7620010656     1  0.23506717E+11
     -433.6788128912      459.4987060880     1  0.23760486E+11
     -433.6788097929      460.4261205328     1  0.23560315E+11
     -433.6787453993      458.9569428129     1  0.24224403E+11
     -433.6787409737      460.3151556236     1  0.23358103E+11
     -433.6786876737      460.5751549506     2  0.23508563E+11
     -433.6786777869      460.3387491236     1  0.23226245E+11
     -433.6786610206      459.7982965562     1  0.23437002E+11
     -433.6786568390      454.8450107712     1  0.24194210E+11
     -433.6786083234      460.5793787390     1  0.23691786E+11
     -433.6785998425      457.7924848219     1  0.23756512E+11
     -433.6785962544      458.3462755775     1  0.24315872E+11
     -433.6785859231      453.2017291337     1  0.23690745E+11
     -433.6785828738      460.2082829021     1  0.23616613E+11
     -433.6785715889      459.2296911043     1  0.24118039E+11
     -433.6785681919      460.1917671432     1  0.23390364E+11
     -433.6785544544      459.5819761811     1  0.24322676E+11
     -433.6785506668      455.6371465569     1  0.24293020E+11
     -433.6785388124      460.3348458187     1  0.24507489E+11
     -433.6785371525      455.9179972664     1  0.23273583E+11
     -433.6785353904      459.7700963854     1  0.23909396E+11
     -433.6785094943      459.9747073559     1  0.23818735E+11
     -433.6784896851      459.9110826822     1  0.23328505E+11
     -433.6784874795      460.2596378748     1  0.23819170E+11
     -433.6784781886      457.5776039652     1  0.23690859E+11
     -433.6784710315      457.0349329734     1  0.23969072E+11
     -433.6784657422      460.2100960643     1  0.23615556E+11
     -433.6784517409      459.3598368393     2  0.23748701E+11
     -433.6784471919      460.3684103869     1  0.23471981E+11
     -433.6784125367      459.9716709446     1  0.23748425E+11
     -433.6783970058      457.3203046304     1  0.24239082E+11
     -433.6783886484      459.4177608480     1  0.23572780E+11
     -433.6783692663      459.6491828602     1  0.23930738E+11
     -433.6783648851      460.3851645813     1  0.23471035E+11
     -433.6783492248      460.4993381575     1  0.23656078E+11
     -433.6783292037      459.8144829455     1  0.23485729E+11
     -433.6783214072      460.4738704668     1  0.23609633E+11
     -433.6783143813      460.4579684825     1  0.23336866E+11
     -433.6782848464      459.6416721853     1  0.23166768E+11
     -433.6782688222      460.5196846695     1  0.24086851E+11
     -433.6782602645      459.9295032490     1  0.23607642E+11
     -433.6782543838      455.0175415221     1  0.23341434E+11
     -433.6781946858      459.4588897088     2  0.23398778E+11
     -433.6781919279      456.6273185043     1  0.23449888E+11
     -433.6781900588      459.6276057708     1  0.23468031E+11
     -433.6781760080      460.5531408831     1  0.23516023E+11
     -433.6781394100      459.2461240006     1  0.25111894E+11
     -433.6781280889      460.1750828543     1  0.23266816E+11
     -433.6781082087      460.6876547957     1  0.24816289E+11
     -433.6780977391      456.0024068297     1  0.24416319E+11
     -433.6780646244      455.6297179730     1  0.23650231E+11
     -433.6780450654      460.3258799655     1  0.23236704E+11
     -433.6780233386      459.6250644607     1  0.24015450E+11
     -433.6780198965      460.6642864240     1  0.24238247E+11
     -433.6779507773      460.2705630328     1  0.24169369E+11
     -433.6779287558      455.6054098330     2  0.23673229E+11
     -433.6778988053      459.4881917340     1  0.23330512E+11
     -433.6778893140      457.7234421996     1  0.24901397E+11
     -433.6778694893      459.2467745905     1  0.23165774E+11
     -433.6778662121      459.9387261217     1  0.23244082E+11
     -433.6778459144      460.1151779622     1  0.24793908E+11
     -433.6778392693      460.1919019952     1  0.23718320E+11
     -433.6778199745      460.1325655811     1  0.23670753E+11
     -433.6778101693      459.4853631845     2  0.23578000E+11
     -433.6778019740      459.9111902406     1  0.23934404E+11
     -433.6777930859      460.3653951991     1  0.24836915E+11
     -433.6777889251      460.1699792454     1  0.23349970E+11
     -433.6777695333      459.9963338891     1  0.23420871E+11
     -433.6777634348      459.2498468300     1  0.25199704E+11
     -433.6777574281      460.0251173280     1  0.23317531E+11
     -433.6777365293      460.7314749118     1  0.23817795E+11
     -433.6777241966      460.5488660231     1  0.23537111E+11
     -433.6777115346      459.7205635266     1  0.23305579E+11
     -433.6776844673      459.6792130537     1  0.23186325E+11
     -433.6776817236      460.3651006347     1  0.24842629E+11
     -433.6776758114      459.5349403076     1  0.23779257E+11
     -433.6776316922      459.4913037086     1  0.23328858E+11
     -433.6776238327      459.7201486108     1  0.23029278E+11
     -433.6776181630      459.9814226633     1  0.24277526E+11
     -433.6776064527      460.0783687168     1  0.23286571E+11
     -433.6775657817      460.1693605893     1  0.23350100E+11
     -433.6775520934      459.8297497951     1  0.23324196E+11
     -433.6775480031      459.4005487462     1  0.24688966E+11
     -433.6774963345      459.8966483450     1  0.23866446E+11
     -433.6774915081      458.1073797154     1  0.24163624E+11
     -433.6774619761      459.0915963649     1  0.24642945E+11
     -433.6774452499      459.5984483905     1  0.23457056E+11
     -433.6774245543      459.6898518239     1  0.23211257E+11
     -433.6774122444      457.7319340408     1  0.23874696E+11
     -433.6773917438      459.6858042137     1  0.24096041E+11
     -433.6773897049      459.8864938798     1  0.23140668E+11
     -433.6773747836      460.4419355467     1  0.23588933E+11
     -433.6773508884      460.1597751744     1  0.23347612E+11
     -433.6773491603      459.8829763421     1  0.23421045E+11
     -433.6773259328      459.7306369215     1  0.23074217E+11
     -433.6773054560      460.4932994373     1  0.23399888E+11
     -433.6773027242      459.6693393700     1  0.23185631E+11
     -433.6772879907      460.4587306516     1  0.23315671E+11
     -433.6772853502      460.5512544129     1  0.23430559E+11
     -433.6772774167      460.7399726750     1  0.23605673E+11
     -433.6772717385      460.1680852127     1  0.23466707E+11
     -433.6772683429      461.0675656400     1  0.24501519E+11
     -433.6772458734      460.0572642720     1  0.23385186E+11
     -433.6772138487      459.7005108978     2  0.23621832E+11
     -433.6771993929      459.7156797126     1  0.23666942E+11
     -433.6771632095      460.3850799584     1  0.23257553E+11
     -433.6771405224      460.5594067501     1  0.23296057E+11
     -433.6771312229      456.4450870733     1  0.23678239E+11
     -433.6771288899      460.7415457801     1  0.23605722E+11
     -433.6770324654      460.5426193508     1  0.23423067E+11
     -433.6770150252      460.1786816601     1  0.24171861E+11
     -433.6770125206      460.2112428910     1  0.23742377E+11
     -433.6769907170      459.8974170156     1  0.23136142E+11
     -433.6769691845      460.0594475015     1  0.23382277E+11
     -433.6769665735      460.2959508977     1  0.23375067E+11
     -433.6769614726      460.4021849533     1  0.24297058E+11
     -433.6769469124      459.0780995562     1  0.23986506E+11
     -433.6769432134      460.0283460472     1  0.23342638E+11
     -433.6769232608      453.4133126524     1  0.23660009E+11
     -433.6769183901      459.8519808075     1  0.23660293E+11
     -433.6769167934      459.9623223436     1  0.23369302E+11
     -433.6769027221      460.0581375806     1  0.24086435E+11
     -433.6768945349      453.6592763022     1  0.23507842E+11
     -433.6768875994      459.4099688458     1  0.24119254E+11
     -433.6768677690      459.7338354510     1  0.23430309E+11
     -433.6768630544      460.1132662912     1  0.24572254E+11
     -433.6768194523      459.8446469525     1  0.23688710E+11
     -433.6768099639      460.0273779186     1  0.23341710E+11
     -433.6767980299      459.7282333555     1  0.23867435E+11
     -433.6767810185      459.8491421627     1  0.24115461E+11
     -433.6767684644      459.4635573145     1  0.24619467E+11
     -433.6767524491      460.1848617643     1  0.24201019E+11
     -433.6767505137      461.0708858235     1  0.24837803E+11
     -433.6767461806      460.7129291274     1  0.24770141E+11
     -433.6767307710      457.5687449479     1  0.24985820E+11
     -433.6766947997      459.0311766930     1  0.23093873E+11
     -433.6766648612      460.5986232314     1  0.23920326E+11
     -433.6766363241      460.4428163138     1  0.23417655E+11
     -433.6766183671      460.1344626461     1  0.25329208E+11
     -433.6766050672      459.9359796359     1  0.24010248E+11
     -433.6765994365      460.6341547542     1  0.23392560E+11
     -433.6765699442      459.8255425426     1  0.23199771E+11
     -433.6765573420      460.0069850361     1  0.23379733E+11
     -433.6765451740      460.6479675396     1  0.23542184E+11
     -433.6765264228      460.1120668911     1  0.23795821E+11
     -433.6765228660      459.3445707162     1  0.23953907E+11
     -433.6765061164      460.1906517211     1  0.24199572E+11
     -433.6765036316      455.9042508219     1  0.23638365E+11
     -433.6764846125      457.7783637976     1  0.23873887E+11
     -433.6764730368      460.4210833718     1  0.24079211E+11
     -433.6764605656      455.1213121722     1  0.24183145E+11
     -433.6764576307      459.7455156260     1  0.23430330E+11
     -433.6764462079      458.9717215988     1  0.23996755E+11
     -433.6764394386      460.5076675284     1  0.23506813E+11
     -433.6764325596      460.8407133706     1  0.24668961E+11
     -433.6764141837      455.0318303844     1  0.23694395E+11
     -433.6764094289      459.9545993813     1  0.24334710E+11
     -433.6764004896      460.2456990503     1  0.23523411E+11
     -433.6763921267      460.5228842423     1  0.23607713E+11
     -433.6763804242      455.2530786020     1  0.24369777E+11
     -433.6763510465      455.3758579838     1  0.23943333E+11
     -433.6763417962      459.7589762304     1  0.24173128E+11
     -433.6763166516      460.1434187978     1  0.23986556E+11
     -433.6763019391      460.0430880519     1  0.23306486E+11
     -433.6762882607      460.0161172514     1  0.24118015E+11
     -433.6762508236      459.8008936349     1  0.23426204E+11
     -433.6762497608      459.8346111763     1  0.23926097E+11
     -433.6762343794      460.3103920152     1  0.24055348E+11
     -433.6761751687      459.7711481813     1  0.23882123E+11
     -433.6761101635      459.0618298388     1  0.23990651E+11
     -433.6761037718      456.6668411993     1  0.23537324E+11
     -433.6760961459      459.8633972682     1  0.23166406E+11
     -433.6760587435      460.3886314641     1  0.23306807E+11
     -433.6760488376      460.3309207444     1  0.24148568E+11
     -433.6760332711      460.2448627845     1  0.24298568E+11
     -433.6760297702      459.8287086622     1  0.23199787E+11
     -433.6760261285      460.2368469421     1  0.23968425E+11
     -433.6760217410      460.0202088085     1  0.24023876E+11
     -433.6759891435      459.5277516630     1  0.23397788E+11
     -433.6759688976      459.5813133802     1  0.24215746E+11
     -433.6759609989      459.9806964912     1  0.24664073E+11
     -433.6759509394      460.1163668589     1  0.23988001E+11
     -433.6759357954      459.8671596794     1  0.23933222E+11
     -433.6759339156      460.5139717971     1  0.23710169E+11
     -433.6759303856      460.4919847797     1  0.23555910E+11
     -433.6759253948      460.5368590319     2  0.23964773E+11
     -433.6759213944      460.5642327636     1  0.23316762E+11
     -433.6759189192      460.1808774295     1  0.23373758E+11
     -433.6758986277      455.4763165841     1  0.23241038E+11
     -433.6758789276      460.0784921695     1  0.23374853E+11
     -433.6758547106      455.1252400474     1  0.24184063E+11
     -433.6758454774      459.7433728771     1  0.25247037E+11
     -433.6758331751      460.5623138955     1  0.23855690E+11
     -433.6758273411      459.2932615667     1  0.23321435E+11
     -433.6758230479      459.9632544360     1  0.24668113E+11
     -433.6758173800      460.5163813896     1  0.23602170E+11
     -433.6758057867      460.7099063838     1  0.24811943E+11
     -433.6757929721      460.5726447062     1  0.23318449E+11
     -433.6757901042      459.8149831665     1  0.23967205E+11
     -433.6757823894      460.5499430758     1  0.24321073E+11
     -433.6757378421      460.2352520114     1  0.23521951E+11
     -433.6757310528      460.5554057745     1  0.23644762E+11
     -433.6757012030      459.9473823027     1  0.24429497E+11
     -433.6756979097      459.4645917449     1  0.23241362E+11
     -433.6756887271      460.1704789008     1  0.23346967E+11
     -433.6756853003      460.1637342067     1  0.24080387E+11
     -433.6756526701      459.8422752336     1  0.23927910E+11
     -433.6756195083      460.0447513725     1  0.24355261E+11
     -433.6756087925      459.8441325856     1  0.23393758E+11
     -433.6755860142      459.4573090317     1  0.23240347E+11
     -433.6755778984      459.8473119782     1  0.23909083E+11
     -433.6755766767      460.5112207364     1  0.23604715E+11
     -433.6755554625      460.4576839222     1  0.24195200E+11
     -433.6755519845      460.1821020502     1  0.24136109E+11
     -433.6755170547      455.4504033095     1  0.24242216E+11
     -433.6754916032      460.1738050304     1  0.23199819E+11
     -433.6754806822      459.7990379226     1  0.23427326E+11
     -433.6754760002      460.2285599644     1  0.23250845E+11
     -433.6754654943      460.2202371973     1  0.24414300E+11
     -433.6754607830      458.9905931917     1  0.24170821E+11
     -433.6754406347      458.8225329236     2  0.23380934E+11
     -433.6754333144      460.0362364613     1  0.24361581E+11
     -433.6754290697      460.6261659961     1  0.23853414E+11
     -433.6754150196      460.6238907987     1  0.23375844E+11
     -433.6753934359      460.5963721535     1  0.23485100E+11
     -433.6753856597      459.6059225417     1  0.23081350E+11
     -433.6753836179      460.2804955954     1  0.23369716E+11
     -433.6753769263      453.3875215986     1  0.23661126E+11
     -433.6753649741      459.6591248670     1  0.23126395E+11
     -433.6753572701      460.1849621018     1  0.24135305E+11
     -433.6753245735      459.9037954917     1  0.23182567E+11
     -433.6753203460      460.4768244215     1  0.24129796E+11
     -433.6753186573      458.9579708776     2  0.23328086E+11
     -433.6753010616      459.9110784690     1  0.23840351E+11
     -433.6752806115      459.6942522251     1  0.23453504E+11
     -433.6752579086      459.3568926230     1  0.23965833E+11
     -433.6752553807      459.4811459348     1  0.23376555E+11
     -433.6752299963      460.0278830113     1  0.23362260E+11
     -433.6752074428      460.5899430263     1  0.23813537E+11
     -433.6751915647      459.8495298481     1  0.23690553E+11
     -433.6751901858      460.4997284045     1  0.23558881E+11
     -433.6751774920      460.1890846348     1  0.24134370E+11
     -433.6751694568      460.2454900514     1  0.24257443E+11
     -433.6751572414      460.3781889365     1  0.23247497E+11
     -433.6751437518      460.5494090083     1  0.23645551E+11
     -433.6751331783      459.4209374646     1  0.24699605E+11
     -433.6751227378      454.6830382890     1  0.23689785E+11
     -433.6751031309      460.1250642810     1  0.23318523E+11
     -433.6750924619      459.5367042878     1  0.23906310E+11
     -433.6750863417      460.2770236936     1  0.23746187E+11
     -433.6750725165      460.6812718398     1  0.23532352E+11
     -433.6750649309      460.1037475381     1  0.23703733E+11
     -433.6750524698      459.7111011457     1  0.24154226E+11
     -433.6750500951      456.8484872008     1  0.24008059E+11
     -433.6750483406      452.0829332451     2  0.23391030E+11
     -433.6750447433      455.0021207056     1  0.23210626E+11
     -433.6750416718      454.6876817592     1  0.23688113E+11
     -433.6750363291      460.1792629689     1  0.23980703E+11
     -433.6750343148      460.3612986344     1  0.23857232E+11
     -433.6750225134      455.1373431789     1  0.24287667E+11
     -433.6750073107      454.9887292699     1  0.23210730E+11
     -433.6750037090      459.7970255215     1  0.23139186E+11
     -433.6749998676      456.5997060434     1  0.23499407E+11
     -433.6749665393      460.5697114680     1  0.23694336E+11
     -433.6749522989      460.2061879874     1  0.23962494E+11
     -433.6749358788      460.4688623612     1  0.24152371E+11
     -433.6749301539      460.4923318024     1  0.24034601E+11
     -433.6749157316      460.0308942121     1  0.23972235E+11
     -433.6749126204      460.3247869245     1  0.23389431E+11
     -433.6748936880      459.9919673057     1  0.23287985E+11
     -433.6748876942      460.7006628828     1  0.23769069E+11
     -433.6748786744      457.9841202511     2  0.23844155E+11
     -433.6748751730      459.3959455197     2  0.23467286E+11
     -433.6748621626      459.9775486542     1  0.23845247E+11
     -433.6748550278      460.1747769324     1  0.23200406E+11
     -433.6748475982      460.5075078950     1  0.23514249E+11
     -433.6748365011      454.1977795062     1  0.23752185E+11
     -433.6748289835      459.8734732237     1  0.23271033E+11
     -433.6748265376      459.6637790743     2  0.23242900E+11
     -433.6748208646      459.8624123835     1  0.25352467E+11
     -433.6747992889      459.7934300147     2  0.23527383E+11
     -433.6747948178      459.7198675482     1  0.24100207E+11
     -433.6747888670      459.5407236368     2  0.23589510E+11
     -433.6747591494      460.7001582554     1  0.23770395E+11
     -433.6747026497      460.1384060612     1  0.24085120E+11
     -433.6746923487      460.6131543140     1  0.23389419E+11
     -433.6746884571      459.7070664213     2  0.23677967E+11
     -433.6746854145      459.9205319700     1  0.24034134E+11
     -433.6746838060      459.4331980157     1  0.24912273E+11
     -433.6746530890      460.0128375520     1  0.23317751E+11
     -433.6746178970      456.9134782509     1  0.23727924E+11
     -433.6745828559      460.2602185868     1  0.24628518E+11
     -433.6745777062      460.2186779185     1  0.23242999E+11
     -433.6745626258      460.4603739497     1  0.23615945E+11
     -433.6745387205      454.9747670980     1  0.24154791E+11
     -433.6745365309      460.5083950225     1  0.23395169E+11
     -433.6745306567      455.2182072903     1  0.24373053E+11
     -433.6745286163      457.0865838517     1  0.23506508E+11
     -433.6745113899      456.9742677297     1  0.23717043E+11
     -433.6744873330      459.9437967774     1  0.23856387E+11
     -433.6744834760      459.9238304607     1  0.23341131E+11
     -433.6744766164      458.8290643695     2  0.23546755E+11
     -433.6744741462      459.9961711567     1  0.23352810E+11
     -433.6744711434      460.1731612851     1  0.24259347E+11
     -433.6744676237      460.1561857845     1  0.23586741E+11
     -433.6744416115      460.0444481060     1  0.23852649E+11
     -433.6744362382      459.0334388705     1  0.23901545E+11
     -433.6744108462      459.9789225661     1  0.23849723E+11
     -433.6743987099      458.0466578313     1  0.23702708E+11
     -433.6743960924      459.7309551767     1  0.23499215E+11
     -433.6743880335      460.3882191491     1  0.24222968E+11
     -433.6743587458      459.8695033952     1  0.25373075E+11
     -433.6743545258      460.0292683805     1  0.23234065E+11
     -433.6743484859      459.6144362180     1  0.23080529E+11
     -433.6743300302      460.4205270657     1  0.24249808E+11
     -433.6743088826      460.5801285069     1  0.23745915E+11
     -433.6742973796      459.9306197518     1  0.23313458E+11
     -433.6742834617      460.7514925017     1  0.23702231E+11
     -433.6742152295      460.2484993583     1  0.23975886E+11
     -433.6742108959      455.1170612595     1  0.24191717E+11
     -433.6741725463      459.9238733540     1  0.23183931E+11
     -433.6741546107      459.7013731068     1  0.24117905E+11
     -433.6741450526      459.9680644754     1  0.23182518E+11
     -433.6741373886      460.6836879848     1  0.24186082E+11
     -433.6741098266      460.3887524268     1  0.23249945E+11
     -433.6741076872      459.8975583310     1  0.23911368E+11
     -433.6740771388      456.2468191015     1  0.24401978E+11
     -433.6740685676      460.5076760959     1  0.23510136E+11
     -433.6740540896      455.6028060264     1  0.23527819E+11
     -433.6740213020      459.9152183661     1  0.23924807E+11
     -433.6740071376      460.2991691098     1  0.23347863E+11
     -433.6739794065      454.4280878717     1  0.23746430E+11
     -433.6739687585      460.2045711372     1  0.24197111E+11
     -433.6739371825      459.8484521463     1  0.23460222E+11
     -433.6739270040      459.9526133095     1  0.23662464E+11
     -433.6739243648      460.6134062228     1  0.24207409E+11
     -433.6739097509      460.3828570041     1  0.24219699E+11
     -433.6739015391      459.6489168476     1  0.23069312E+11
     -433.6738830433      460.0969046344     1  0.24240072E+11
     -433.6738711526      459.9934064695     1  0.23091524E+11
     -433.6738122894      455.4777864529     1  0.24227895E+11
     -433.6738004037      459.8474991940     1  0.23203547E+11
     -433.6737950658      459.9693559350     1  0.23849727E+11
     -433.6737709858      455.5911993967     1  0.23527631E+11
     -433.6737668976      460.0341913190     1  0.23229872E+11
     -433.6737557453      456.2507514464     1  0.24449986E+11
     -433.6737361604      460.3315197635     1  0.23522416E+11
     -433.6737257243      460.7932027385     1  0.24583464E+11
     -433.6737234470      459.0546884121     1  0.23685189E+11
     -433.6736880796      459.4686074664     1  0.24367874E+11
     -433.6736725172      459.8164167117     1  0.24008133E+11
     -433.6736539668      459.5947357329     1  0.24180128E+11
     -433.6736478417      454.1290329405     1  0.23783890E+11
     -433.6736045090      459.6935563067     1  0.23843858E+11
     -433.6735904801      456.1239568502     1  0.23764932E+11
     -433.6735760944      460.0867763966     1  0.23159628E+11
     -433.6735717667      460.5656206642     1  0.23642728E+11
     -433.6735204667      459.6537231368     1  0.23069214E+11
     -433.6735090671      460.6531709538     1  0.23711386E+11
     -433.6734724779      459.1819530006     1  0.23609892E+11
     -433.6734482544      459.5379916542     2  0.23685814E+11
     -433.6734386884      460.6649333351     1  0.23327318E+11
     -433.6734239601      459.8919946156     2  0.24628607E+11
     -433.6734170336      461.0860040525     1  0.24103349E+11
     -433.6733918011      460.7013457739     1  0.24371475E+11
     -433.6733836065      459.6451919754     1  0.23854593E+11
     -433.6733814780      459.8486910183     1  0.23197471E+11
     -433.6733716932      459.8456319288     1  0.23692926E+11
     -433.6733658270      459.1802334744     1  0.23615113E+11
     -433.6733613981      460.3290001453     1  0.23325669E+11
     -433.6733576618      459.8361953506     1  0.23970261E+11
     -433.6733458828      459.9426952916     1  0.23706886E+11
     -433.6733447182      460.0250788361     1  0.23130318E+11
     -433.6733353223      459.6561885209     1  0.23604646E+11
     -433.6733316992      454.5329440949     1  0.23730819E+11
     -433.6732802771      459.7178714736     1  0.24314044E+11
     -433.6732732397      460.5966713384     1  0.24341725E+11
     -433.6732553624      459.7449869733     1  0.24264858E+11
     -433.6732441614      460.1753731617     1  0.24032884E+11
     -433.6732271207      460.1798609487     1  0.24076396E+11
     -433.6732223776      455.5031077376     1  0.24228430E+11
     -433.6732038916      455.4319456288     1  0.24129382E+11
     -433.6731968695      455.9641033300     1  0.23494542E+11
     -433.6731938649      453.4752189946     1  0.23650203E+11
     -433.6731836974      459.9798220256     1  0.24283110E+11
     -433.6731802736      459.0282808011     1  0.25143131E+11
     -433.6731654690      459.5103685568     2  0.23659955E+11
     -433.6731624677      459.9141350522     1  0.24506713E+11
     -433.6731548239      460.2293157877     1  0.24194201E+11
     -433.6731128951      459.9988736730     1  0.23355187E+11
     -433.6730928338      459.9688930572     1  0.24232454E+11
     -433.6730754189      459.5710427418     1  0.23720465E+11
     -433.6730650379      460.2638357423     1  0.23986751E+11
     -433.6730595828      459.5144858699     1  0.23468720E+11
     -433.6730492917      460.1787204092     1  0.23242818E+11
     -433.6730447815      460.2675120374     1  0.24080399E+11
     -433.6730236131      460.0147645776     1  0.23393201E+11
     -433.6730160783      459.1268579521     1  0.24842031E+11
     -433.6730144703      460.2102863149     1  0.24274437E+11
     -433.6730116487      455.1236440155     1  0.24281856E+11
     -433.6730087200      459.8686724752     1  0.23938793E+11
     -433.6729999276      460.1794317025     1  0.23240418E+11
     -433.6729836162      460.6636784080     1  0.23670153E+11
     -433.6729537937      460.1753193205     1  0.24016559E+11
     -433.6728994014      459.7920998888     1  0.23799808E+11
     -433.6728636462      460.5611587536     1  0.23513217E+11
     -433.6728594557      460.0012378341     1  0.23121961E+11
     -433.6728517929      459.2671314226     1  0.23369160E+11
     -433.6728135230      454.1450164677     1  0.23617400E+11
     -433.6728034042      459.4225568226     1  0.24431284E+11
     -433.6727815763      460.1437106630     1  0.24080503E+11
     -433.6727667786      459.8554624097     1  0.24878038E+11
     -433.6727562536      460.3058951699     1  0.24069424E+11
     -433.6727522051      460.2988024521     1  0.23349472E+11
     -433.6727408558      460.1155958582     1  0.23370528E+11
     -433.6727353947      459.3377021538     1  0.23632485E+11
     -433.6727126927      459.6173837142     1  0.23959691E+11
     -433.6727002388      460.1213556430     1  0.23324295E+11
     -433.6726858428      460.1160027906     1  0.24269869E+11
     -433.6726700272      459.7838977781     1  0.25210047E+11
     -433.6726626124      460.8665027614     1  0.24250311E+11
     -433.6726597272      457.6597141561     1  0.23593514E+11
     -433.6726389061      460.2662828691     1  0.24552174E+11
     -433.6726361954      460.1083031020     1  0.23294766E+11
     -433.6726333205      459.5008142719     1  0.24188682E+11
     -433.6726255021      453.6819768679     1  0.23579715E+11
     -433.6726142788      455.1378503666     1  0.24282597E+11
     -433.6725957709      460.6522561434     1  0.23669268E+11
     -433.6725757851      459.8540961455     1  0.23287746E+11
     -433.6725700167      460.2956858152     1  0.24008196E+11
     -433.6725619295      459.6745935216     1  0.24103384E+11
     -433.6725441119      460.0258464400     1  0.23281979E+11
     -433.6725425638      459.5521287222     1  0.24181653E+11
     -433.6725403861      460.6696622498     1  0.23833296E+11
     -433.6725145665      460.3294216258     1  0.23327425E+11
     -433.6725049087      459.3014334731     1  0.24854760E+11
     -433.6724848641      454.8310878829     1  0.23427561E+11
     -433.6724837391      459.9024902242     1  0.23838554E+11
     -433.6724577401      460.8169542382     1  0.24476172E+11
     -433.6724468012      460.0518237152     1  0.23858977E+11
     -433.6724423973      460.1240124388     1  0.23259677E+11
     -433.6724395835      460.4602377580     1  0.23786723E+11
     -433.6724263436      460.0029755545     1  0.23116175E+11
     -433.6724157835      459.6653967388     1  0.23841321E+11
     -433.6723937435      460.3220367255     1  0.23350682E+11
     -433.6723698466      454.0100020133     1  0.23500602E+11
     -433.6723626889      456.2508650229     1  0.24456997E+11
     -433.6723551307      460.4284961160     1  0.23641202E+11
     -433.6722904740      459.6558205215     1  0.23745338E+11
     -433.6722744839      459.6734636312     1  0.23099578E+11
     -433.6722553540      460.5334631051     1  0.23502276E+11
     -433.6722366250      460.3218170029     1  0.23349708E+11
     -433.6722284931      459.4959882625     1  0.23474422E+11
     -433.6722153806      459.8852579028     2  0.25046935E+11
     -433.6722004275      460.5085009629     1  0.23471926E+11
     -433.6721985143      460.9060995565     1  0.24329034E+11
     -433.6721777471      453.4567236689     1  0.23695668E+11
     -433.6721611309      460.6122111834     1  0.23633104E+11
     -433.6721529839      460.0080755845     1  0.24115939E+11
     -433.6721490232      460.2502783179     1  0.23963212E+11
     -433.6721478054      455.2265250786     1  0.24098956E+11
     -433.6721419064      459.5838147503     1  0.23498833E+11
     -433.6721403267      460.9081752673     1  0.24324564E+11
     -433.6720813863      456.0681162044     1  0.23794995E+11
     -433.6720650916      460.4040735955     1  0.23835889E+11
     -433.6720605148      459.6244451485     1  0.23611962E+11
     -433.6720556965      456.4169928457     1  0.24449663E+11
     -433.6720494535      459.9882070313     1  0.24315955E+11
     -433.6720358490      454.5436622551     1  0.23896363E+11
     -433.6720188479      460.5012121538     1  0.23610380E+11
     -433.6720068908      459.0152950888     1  0.23054081E+11
     -433.6720052450      459.6551121393     1  0.23605335E+11
     -433.6720024832      460.6012852341     1  0.23632100E+11
     -433.6719997914      456.4275950280     1  0.23320087E+11
     -433.6719982542      459.4622684014     1  0.23191213E+11
     -433.6719933106      460.4312093646     1  0.23641830E+11
     -433.6719663356      458.8199408837     1  0.23664861E+11
     -433.6719078903      460.5450500694     1  0.23708769E+11
     -433.6718930671      460.4968939277     1  0.23608484E+11
     -433.6718734912      459.9418162909     1  0.23257735E+11
     -433.6718541845      460.4393849173     1  0.24451560E+11
     -433.6718448634      456.2602676465     1  0.24399615E+11
     -433.6718227169      460.5840910743     1  0.23935755E+11
     -433.6718176444      460.1307300808     1  0.23285797E+11
     -433.6718092283      459.2807231618     1  0.23395628E+11
     -433.6717994608      460.7307277592     1  0.23402012E+11
     -433.6717918672      460.2086448477     1  0.23332244E+11
     -433.6717714138      460.5016003239     1  0.23355350E+11
     -433.6717584325      459.8575369127     1  0.23690000E+11
     -433.6717569131      460.3422893307     1  0.23302517E+11
     -433.6717415892      460.7272740264     1  0.23401059E+11
     -433.6717388457      460.7275549465     1  0.23597990E+11
     -433.6716429046      459.6680208273     1  0.24097933E+11
     -433.6716245222      454.4481306333     1  0.24515486E+11
     -433.6716169023      460.4577556563     1  0.23368969E+11
     -433.6715831846      460.5229890607     1  0.23774530E+11
     -433.6715692587      460.7354266661     1  0.23783954E+11
     -433.6715491547      455.4421345899     1  0.23506211E+11
     -433.6715288151      460.2790730479     1  0.24508652E+11
     -433.6715231597      459.7183456346     1  0.23032997E+11
     -433.6715221175      457.6333642192     1  0.23585641E+11
     -433.6715142375      460.7820105636     1  0.24411829E+11
     -433.6714770095      459.0876892113     1  0.23982086E+11
     -433.6714750784      460.7324427401     1  0.23598459E+11
     -433.6714585875      459.4871971150     1  0.23517452E+11
     -433.6714531366      460.3453082926     1  0.23265900E+11
     -433.6714290301      460.3504028564     1  0.23265222E+11
     -433.6714245780      460.3990995463     1  0.24854770E+11
     -433.6714029122      460.7149002140     1  0.24636158E+11
     -433.6713956788      460.7339010035     1  0.24912449E+11
     -433.6713904735      459.3284019767     1  0.23341929E+11
     -433.6713836924      460.3457520065     1  0.23301639E+11
     -433.6713793562      459.4117892032     1  0.23183909E+11
     -433.6713752932      459.8723280597     1  0.23232233E+11
     -433.6713642533      459.2295712111     1  0.24202104E+11
     -433.6713242984      460.1474514423     1  0.23246060E+11
     -433.6713196734      460.6782484786     1  0.23932717E+11
     -433.6713122047      460.3909286424     1  0.23353343E+11
     -433.6712991596      460.7257489869     1  0.23401576E+11
     -433.6712958814      460.7249285497     1  0.23401561E+11
     -433.6712855282      459.9383459604     1  0.23838039E+11
     -433.6712592265      459.7221060415     1  0.24054538E+11
     -433.6712426352      459.2331088351     1  0.24211930E+11
     -433.6712072971      459.8178428735     1  0.24275613E+11
     -433.6711884443      460.1328963305     1  0.23730970E+11
     -433.6711676069      460.5212724772     1  0.23770102E+11
     -433.6711458650      460.3143275104     1  0.23221937E+11
     -433.6711181914      459.4406418638     1  0.24023649E+11
     -433.6710971961      459.6189203292     1  0.23248764E+11
     -433.6710928787      459.8090156964     1  0.24917426E+11
     -433.6710852038      453.4113268579     1  0.23485289E+11
     -433.6710782007      458.8555218912     1  0.23215910E+11
     -433.6710588851      459.8800939377     1  0.23227594E+11
     -433.6710371754      460.1517142140     1  0.23218361E+11
     -433.6710348193      459.7522326501     1  0.25250073E+11
     -433.6710255270      460.4635895916     1  0.24201279E+11
     -433.6710197730      459.8076798652     1  0.23792966E+11
     -433.6710104178      460.4943089469     1  0.23350381E+11
     -433.6710004823      459.3385414373     1  0.24851879E+11
     -433.6709916745      460.2020323635     1  0.24355559E+11
     -433.6709751954      453.4626805246     1  0.23694920E+11
     -433.6709703408      459.3330591580     1  0.23341748E+11
     -433.6709062501      461.4195196558     1  0.25252530E+11
     -433.6709002103      452.8379717107     1  0.24149177E+11
     -433.6708885624      459.8141859231     1  0.24053963E+11
     -433.6708220123      460.9800372160     1  0.23476970E+11
     -433.6708077105      452.8371721886     1  0.24146284E+11
     -433.6707881343      459.6476754660     1  0.23291096E+11
     -433.6707784573      459.8154719390     1  0.23793506E+11
     -433.6707741431      460.2165946003     1  0.23470532E+11
     -433.6707357200      460.2307762802     1  0.23758765E+11
     -433.6707336833      460.7131155625     1  0.23904231E+11
     -433.6707247510      459.9300764764     1  0.23253961E+11
     -433.6707185695      459.2018351636     1  0.23972168E+11
     -433.6706883605      460.2019171434     1  0.23448681E+11
     -433.6706784258      460.0940919699     1  0.24340285E+11
     -433.6706371643      460.3946083690     1  0.23356232E+11
     -433.6706352915      459.6437169922     1  0.23291382E+11
     -433.6706263722      460.3154851166     1  0.23221799E+11
     -433.6706034614      456.5693235202     1  0.23676776E+11
     -433.6705919954      460.2903717074     1  0.23609834E+11
     -433.6705894201      459.4196330413     1  0.23358707E+11
     -433.6705823069      460.2142101136     1  0.23468601E+11
     -433.6705761184      459.3424317342     1  0.23709399E+11
     -433.6705742144      459.8514983055     1  0.24051904E+11
     -433.6705730491      460.7379836648     1  0.24909464E+11
     -433.6705632386      460.1034409242     1  0.23290747E+11
     -433.6705540686      460.2396703822     1  0.25218593E+11
     -433.6705221030      460.0727260531     1  0.23317512E+11
     -433.6705141881      460.0513910749     1  0.24090235E+11
     -433.6705036613      459.3485683358     1  0.23419132E+11
     -433.6705019300      459.1678336085     1  0.24041534E+11
     -433.6704945598      454.9716013883     1  0.23469137E+11
     -433.6704924564      459.7560816041     1  0.23981217E+11
     -433.6704654414      459.6802131378     1  0.23613971E+11
     -433.6704545840      459.6852091897     1  0.23639845E+11
     -433.6704500826      459.3399792364     1  0.23709383E+11
     -433.6704370263      459.3900858282     1  0.23123769E+11
     -433.6704102365      460.0510537772     1  0.23338188E+11
     -433.6704020771      458.9985353581     2  0.23904582E+11
     -433.6703932377      459.4701538743     1  0.24492017E+11
     -433.6703606555      460.9103036265     1  0.24179748E+11
     -433.6703205983      460.2554930503     1  0.24478168E+11
     -433.6703100223      460.3953421626     1  0.23388373E+11
     -433.6702855990      459.6451819383     1  0.24063292E+11
     -433.6702830593      457.7212507165     1  0.23916625E+11
     -433.6702412015      460.4365969400     1  0.24152508E+11
     -433.6702359368      457.1556115287     1  0.23577798E+11
     -433.6701974370      459.5349485126     1  0.23570294E+11
     -433.6701879808      459.9999596436     1  0.23754064E+11
     -433.6701458563      460.2981622952     1  0.23322978E+11
     -433.6701056916      459.9977292916     1  0.24099348E+11
     -433.6701046517      459.6773706731     1  0.24442410E+11
     -433.6700861127      460.3448764218     1  0.23311334E+11
     -433.6700815719      460.6643110840     1  0.24045839E+11
     -433.6700096773      459.7283825655     1  0.23619628E+11
     -433.6699900544      460.5275161048     1  0.23469709E+11
     -433.6699429975      455.2053382174     1  0.24512346E+11
     -433.6699112716      455.2087107062     1  0.24510735E+11
     -433.6699096767      459.7161451099     1  0.23429947E+11
     -433.6698802150      460.1979637450     1  0.23448274E+11
     -433.6698729788      460.0812119840     1  0.23847973E+11
     -433.6698588636      460.0156150047     1  0.23374454E+11
     -433.6698372901      459.0975232333     1  0.23312589E+11
     -433.6698195254      459.7787635572     1  0.25302799E+11
     -433.6698118616      460.3291679681     1  0.23232525E+11
     -433.6697767426      460.0737531628     1  0.23847625E+11
     -433.6697406472      460.2942808920     1  0.23323795E+11
     -433.6697346155      459.7517213829     1  0.23546688E+11
     -433.6697271168      460.4864497642     1  0.23421136E+11
     -433.6697087592      459.4845946463     1  0.23434950E+11
     -433.6696663737      456.0506308327     1  0.23687691E+11
     -433.6696169661      456.0677351828     1  0.23756110E+11
     -433.6696135168      452.5440190288     1  0.23667356E+11
     -433.6696125142      459.8966146380     1  0.23914755E+11
     -433.6696095613      452.0159192082     1  0.23901632E+11
     -433.6695869118      460.3568571784     1  0.23552790E+11
     -433.6695680931      460.0935831222     1  0.23844440E+11
     -433.6695625077      460.5658242478     2  0.25042038E+11
     -433.6695476559      454.2179090213     1  0.24110709E+11
     -433.6695392559      460.1902265912     1  0.23933176E+11
     -433.6695375105      454.1940934326     1  0.24162978E+11
     -433.6695210695      461.0196101891     2  0.23650628E+11
     -433.6695153977      459.0350877966     1  0.23905901E+11
     -433.6695104607      457.7782924125     2  0.23871719E+11
     -433.6694744277      459.6488662640     1  0.23906955E+11
     -433.6694730639      459.3108868366     1  0.23269362E+11
     -433.6694491267      459.1999875623     1  0.23976612E+11
     -433.6694037209      459.4809148976     1  0.23157855E+11
     -433.6694025957      460.2398216343     1  0.23475703E+11
     -433.6693932848      460.1057894260     1  0.23290560E+11
     -433.6693765685      460.0325981183     1  0.23387079E+11
     -433.6693631160      459.5061707945     1  0.24195808E+11
     -433.6693604574      456.6939838261     1  0.24756121E+11
     -433.6693476857      459.9264122724     1  0.23288663E+11
     -433.6693382425      456.6940300718     1  0.24756791E+11
     -433.6693078307      460.0162372218     1  0.23237584E+11
     -433.6692830912      456.4250382442     1  0.23600945E+11
     -433.6692801760      460.5798205083     1  0.23617516E+11
     -433.6692704107      459.8533103488     1  0.23922450E+11
     -433.6692644341      454.1932659802     1  0.23998486E+11
     -433.6692459704      459.3187174588     1  0.23269205E+11
     -433.6692202924      460.2990760439     1  0.24009337E+11
     -433.6692166412      459.8793770489     1  0.23250902E+11
     -433.6692133110      460.0254261874     1  0.23377882E+11
     -433.6691978339      459.3198064367     1  0.24102710E+11
     -433.6691921582      459.3398403997     1  0.23412179E+11
     -433.6691615570      460.1129298033     1  0.23844695E+11
     -433.6691583316      459.6649959646     1  0.23654635E+11
     -433.6691251760      455.3859652141     1  0.23942106E+11
     -433.6691215402      453.3731211649     1  0.23631780E+11
     -433.6691071842      460.1071240344     1  0.23846243E+11
     -433.6691046714      459.6841396836     1  0.23640753E+11
     -433.6691009118      460.5946269227     1  0.24407953E+11
     -433.6690922760      458.7913362837     2  0.23360868E+11
     -433.6690593229      459.8353287671     1  0.24696896E+11
     -433.6690485970      459.5393474023     1  0.24347542E+11
     -433.6690285395      460.7267823152     1  0.24053076E+11
     -433.6690228378      459.8695491621     1  0.23246019E+11
     -433.6690064106      460.7469678554     1  0.23855154E+11
     -433.6689975580      460.6163342000     1  0.24539769E+11
     -433.6689922700      459.7936162500     1  0.23143522E+11
     -433.6689820631      460.0932459296     1  0.24299986E+11
     -433.6689731800      460.4842972948     1  0.23356522E+11
     -433.6689594018      459.3298084958     1  0.23777224E+11
     -433.6689298744      460.1206083927     1  0.23859793E+11
     -433.6689275306      460.0131569042     1  0.23299499E+11
     -433.6689076587      459.3122677856     1  0.24112208E+11
     -433.6688993494      459.8288398857     1  0.24190518E+11
     -433.6688904980      454.4464850297     1  0.24600825E+11
     -433.6688712390      460.0044598210     1  0.23242029E+11
     -433.6688575373      460.0019539305     1  0.23321544E+11
     -433.6688505152      460.1813331534     1  0.23178720E+11
     -433.6688416899      460.0880694278     1  0.23846652E+11
     -433.6688345561      453.3918133950     1  0.23630835E+11
     -433.6687868974      459.1167429212     1  0.23980227E+11
     -433.6687758664      459.3434143186     1  0.23412153E+11
     -433.6687704380      459.3347151902     1  0.23326457E+11
     -433.6687471932      460.4477631766     1  0.23927457E+11
     -433.6687167461      459.6150867291     1  0.23992362E+11
     -433.6686893285      460.2540552425     1  0.23991035E+11
     -433.6686327357      459.6265791317     1  0.24066710E+11
     -433.6685973916      453.5351376660     1  0.24294911E+11
     -433.6685755462      459.8790931664     1  0.23309735E+11
     -433.6685331757      459.0343496109     2  0.23905736E+11
     -433.6685281912      460.0609141803     1  0.23390890E+11
     -433.6685200005      459.1844100839     1  0.24201232E+11
     -433.6685002711      453.4153139775     1  0.23484536E+11
     -433.6684937370      459.9370951672     1  0.23238397E+11
     -433.6684561797      460.5182688043     1  0.23359965E+11
     -433.6684510741      459.8851385922     1  0.23942441E+11
     -433.6684336298      459.6251731727     1  0.23977308E+11
     -433.6684116425      460.1834034618     1  0.23178866E+11
     -433.6684060468      460.1617574260     1  0.23322252E+11
     -433.6684033354      460.5723157557     1  0.23374054E+11
     -433.6683998192      459.7442261833     1  0.23702864E+11
     -433.6683907856      459.3424062121     1  0.23361821E+11
     -433.6683868645      459.3464459448     1  0.23362233E+11
     -433.6683478503      459.7414993091     1  0.24376081E+11
     -433.6683092831      459.8464734226     1  0.24842401E+11
     -433.6682974931      459.7843804375     1  0.23550587E+11
     -433.6682893398      460.1121443010     1  0.23677375E+11
     -433.6682867372      459.6479546405     1  0.24376694E+11
     -433.6682834452      459.6081218933     1  0.23928889E+11
     -433.6682823864      455.0202396521     1  0.23342994E+11
     -433.6682794652      460.7653268716     1  0.24395274E+11
     -433.6682606025      459.6290574641     1  0.23157780E+11
     -433.6682409215      460.3860135288     1  0.23426830E+11
     -433.6682319444      459.8278237630     1  0.23243634E+11
     -433.6682281027      460.5138695085     1  0.23318248E+11
     -433.6682218099      454.4411314976     1  0.24596682E+11
     -433.6682193918      455.9244676707     1  0.23222366E+11
     -433.6682085092      460.4106332629     1  0.24268534E+11
     -433.6682002284      460.1166201815     1  0.23861716E+11
     -433.6681502024      460.1070809457     1  0.23300681E+11
     -433.6681389209      459.8424153399     1  0.23502573E+11
     -433.6681197322      460.5472306763     1  0.23777474E+11
     -433.6680707561      459.9353055100     1  0.23738174E+11
     -433.6680690003      461.0396636815     1  0.24347763E+11
     -433.6680644026      459.1233537957     1  0.24266105E+11
     -433.6680539404      457.5591609272     1  0.23928052E+11
     -433.6680113371      460.4249500494     1  0.24267412E+11
     -433.6680096217      459.9159664868     1  0.23143620E+11
     -433.6679956225      459.6720112389     1  0.23930530E+11
     -433.6679900862      460.2694067873     1  0.23579582E+11
     -433.6679803844      457.6389958833     1  0.23607360E+11
     -433.6679523836      459.2662846764     1  0.23490066E+11
     -433.6679038800      459.8046992937     1  0.23545607E+11
     -433.6678774978      456.0074096720     1  0.23752752E+11
     -433.6678683086      459.9763012215     1  0.23667493E+11
     -433.6678593607      455.2538961933     1  0.24510026E+11
     -433.6678581606      459.4832274195     1  0.23212335E+11
     -433.6678513232      460.1799706344     1  0.24131368E+11
     -433.6678436370      460.4560668611     1  0.23400180E+11
     -433.6678125384      455.2045701418     1  0.24385794E+11
     -433.6678011356      459.5083787763     1  0.24006659E+11
     -433.6677982907      459.7264234528     1  0.23454467E+11
     -433.6677541851      460.3083116552     1  0.23228538E+11
     -433.6677487288      460.4160381431     1  0.23629377E+11
     -433.6677462853      460.7586468896     1  0.23476376E+11
     -433.6677425729      458.9152818064     1  0.23855103E+11
     -433.6677210729      459.8589340622     2  0.23810262E+11
     -433.6677195896      455.2185584630     1  0.24384431E+11
     -433.6677105109      459.7604630110     1  0.23702939E+11
     -433.6677064596      459.8017882566     1  0.23960943E+11
     -433.6676930795      459.7134153964     1  0.23656401E+11
     -433.6676744012      459.6112913733     1  0.23343965E+11
     -433.6676447124      460.5031372774     1  0.23933049E+11
     -433.6676380235      460.2299727883     1  0.24452490E+11
     -433.6676341623      459.6841989957     1  0.23924467E+11
     -433.6676206777      459.7596364919     1  0.24110716E+11
     -433.6676014839      459.6067704568     1  0.23343602E+11
     -433.6675543076      460.5695281673     1  0.24492078E+11
     -433.6675344869      460.3463475236     1  0.23631125E+11
     -433.6675316639      460.2881732429     1  0.24337032E+11
     -433.6675288277      454.1698703713     1  0.24021538E+11
     -433.6675028070      459.6729799017     1  0.23086276E+11
     -433.6674696098      459.9767281075     1  0.23884247E+11
     -433.6674646640      460.7468169678     1  0.24442506E+11
     -433.6674627092      459.4008177569     1  0.23957370E+11
     -433.6673887052      459.8693033523     1  0.23528602E+11
     -433.6673858729      459.8444746392     1  0.23238729E+11
     -433.6673836424      459.4332573920     1  0.24691058E+11
     -433.6673808592      460.5764643961     1  0.24480402E+11
     -433.6673775673      460.1204375043     1  0.23835168E+11
     -433.6673716925      460.5379551053     1  0.23339765E+11
     -433.6673683205      459.6630859893     1  0.23365357E+11
     -433.6673560407      459.3631960856     1  0.24046323E+11
     -433.6673432097      460.1541702767     1  0.23976371E+11
     -433.6673378862      459.3963692198     1  0.25117718E+11
     -433.6673196650      460.0165624073     1  0.24039888E+11
     -433.6673084746      457.7448140702     1  0.23993717E+11
     -433.6672991477      460.1158279286     1  0.23300106E+11
     -433.6672966277      458.6836805943     2  0.23638221E+11
     -433.6672822836      459.9606281360     1  0.23243020E+11
     -433.6672538880      459.7462016761     1  0.24058559E+11
     -433.6672461653      460.6191628749     1  0.23963541E+11
     -433.6672386137      459.1385779447     1  0.23418968E+11
     -433.6672113346      460.2905143151     1  0.23222750E+11
     -433.6671918138      460.5775759218     1  0.24474265E+11
     -433.6671774798      459.7302576637     1  0.24535683E+11
     -433.6671639914      459.6949858242     1  0.23467667E+11
     -433.6671435150      459.7628494587     1  0.23709839E+11
     -433.6671380197      460.2147657399     1  0.24428049E+11
     -433.6671340014      459.9719871256     1  0.23577432E+11
     -433.6671276688      460.2426097651     1  0.23888162E+11
     -433.6671258994      458.9640905147     1  0.23874860E+11
     -433.6671241816      459.0279375717     1  0.24068868E+11
     -433.6671057506      459.6677839378     1  0.23649762E+11
     -433.6670806485      459.5530042900     1  0.23274701E+11
     -433.6670792261      459.9998791714     1  0.23886818E+11
     -433.6670767367      454.6388143306     1  0.23517335E+11
     -433.6670614605      460.3078264986     1  0.23228352E+11
     -433.6670431438      459.5565243098     1  0.23275064E+11
     -433.6670369995      460.6030646427     1  0.23315753E+11
     -433.6670334112      460.0718022587     1  0.26194179E+11
     -433.6670203957      460.3192693732     1  0.24343626E+11
     -433.6669997782      460.5102101902     1  0.23389912E+11
     -433.6669943552      460.0859023172     1  0.23747418E+11
     -433.6669926568      459.6723495736     1  0.23914305E+11
     -433.6669506624      460.0515340146     1  0.24202871E+11
     -433.6669482351      461.2329736226     1  0.24933853E+11
     -433.6668854272      459.9731526849     1  0.23911622E+11
     -433.6668804308      460.1262949357     1  0.23458204E+11
     -433.6668738305      460.2883827946     1  0.23221857E+11
     -433.6668638042      460.4430460568     1  0.24336995E+11
     -433.6668562597      457.7455689447     1  0.23893893E+11
     -433.6668297869      459.8091043556     1  0.23857961E+11
     -433.6668237214      461.3148356952     1  0.24943744E+11
     -433.6668157390      458.6343863124     1  0.23960848E+11
     -433.6667951536      459.8504708251     1  0.23606626E+11
     -433.6667724155      459.4388988579     1  0.25214615E+11
     -433.6667608804      454.9845118327     1  0.23343757E+11
     -433.6667580223      459.7487404308     1  0.23925824E+11
     -433.6667559866      459.6362458158     1  0.23157949E+11
     -433.6667479357      455.2324476206     1  0.24510162E+11
     -433.6667359528      457.8133669925     1  0.23583164E+11
     -433.6667281962      460.2811175732     1  0.24428833E+11
     -433.6667065354      460.2423899531     1  0.23875861E+11
     -433.6667023313      459.6763036915     1  0.23649876E+11
     -433.6666995607      460.0779731949     1  0.24212000E+11
     -433.6666842029      459.7601180577     1  0.23924345E+11
     -433.6666552661      459.7277455106     1  0.23924020E+11
     -433.6666484460      455.1281946044     1  0.23442872E+11
     -433.6666448627      459.6235594527     1  0.24218591E+11
     -433.6666425561      459.6716268727     1  0.23647147E+11
     -433.6666221951      459.7457810202     1  0.23752255E+11
     -433.6666115682      460.3613789829     1  0.24097066E+11
     -433.6666074533      460.1861810241     1  0.24033069E+11
     -433.6666039724      459.0329753265     1  0.24069540E+11
     -433.6665944682      459.6673326638     1  0.23646763E+11
     -433.6665872067      459.9927254953     1  0.23208556E+11
     -433.6665797694      460.5916819126     1  0.23377249E+11
     -433.6665681219      460.0912231266     1  0.23884970E+11
     -433.6665451427      450.8663564749     1  0.23880796E+11
     -433.6664975480      456.6521234688     1  0.24757360E+11
     -433.6664901163      459.7850901546     1  0.24960328E+11
     -433.6664571951      459.9734030126     1  0.23899853E+11
     -433.6664436832      460.8552941575     1  0.24068917E+11
     -433.6664328142      456.6506925189     1  0.24758210E+11
     -433.6664186625      459.1213980531     1  0.23770683E+11
     -433.6664167500      460.8852001539     1  0.24357418E+11
     -433.6664117611      455.3712859791     1  0.24007477E+11
     -433.6664022555      459.9960540018     1  0.23208750E+11
     -433.6663892935      460.7848918262     1  0.23314785E+11
     -433.6663866238      460.6367809016     1  0.24504655E+11
     -433.6663742413      460.0530871728     1  0.24203374E+11
     -433.6663598903      460.2823804713     1  0.23983891E+11
     -433.6663575625      460.7887647338     1  0.23315210E+11
     -433.6663486589      460.5835988719     1  0.23299490E+11
     -433.6663436444      460.3173562802     1  0.24383456E+11
     -433.6663383039      460.5622437680     1  0.24504928E+11
     -433.6662998529      460.1093376087     1  0.23881730E+11
     -433.6662191301      450.0139264935     1  0.23400639E+11
     -433.6662064448      459.3014071134     1  0.24244848E+11
     -433.6661958241      459.8496064714     1  0.23241986E+11
     -433.6661938055      459.4208548769     1  0.24240224E+11
     -433.6661909681      460.5654407726     1  0.24446462E+11
     -433.6661886196      460.7798357636     1  0.23317265E+11
     -433.6661602415      457.7545186288     1  0.24047878E+11
     -433.6661489542      457.5509269875     1  0.24016333E+11
     -433.6661475002      460.0958458632     1  0.23288464E+11
     -433.6661362330      460.1337270973     1  0.23460277E+11
     -433.6661253953      455.3347489030     1  0.24087735E+11
     -433.6661059154      459.7866057936     1  0.23514211E+11
     -433.6661047867      455.2502952608     1  0.24133639E+11
     -433.6661037266      459.6966093342     1  0.24181360E+11
     -433.6661016409      460.6043806522     1  0.24032004E+11
     -433.6660452958      459.8224664225     1  0.23989355E+11
     -433.6660249886      459.1217490688     1  0.23770182E+11
     -433.6660087071      459.4576201027     1  0.25247316E+11
     -433.6660066919      455.2075233849     1  0.24274816E+11
     -433.6660004565      457.7508074205     1  0.24047863E+11
     -433.6659982404      459.4485944674     1  0.24201749E+11
     -433.6659896780      459.5660028875     1  0.23637683E+11
     -433.6659842710      459.9054374375     1  0.23791555E+11
     -433.6659832160      454.2033007026     1  0.24129313E+11
     -433.6659754436      460.2761960968     1  0.24387936E+11
     -433.6659467286      460.2263646765     1  0.24462351E+11
     -433.6659453490      459.2132582854     1  0.23796140E+11
     -433.6659384713      459.2517473575     1  0.23583463E+11
     -433.6659333557      459.5728355842     1  0.23331446E+11
     -433.6659171455      459.1406559522     1  0.24213412E+11
     -433.6658794056      459.9625688793     1  0.24633338E+11
     -433.6658643371      460.2601499532     1  0.23327911E+11
     -433.6658602664      459.2148281161     1  0.23792470E+11
     -433.6658563594      460.5233331858     1  0.23265356E+11
     -433.6658490818      459.9104311936     1  0.23315833E+11
     -433.6658423501      460.1112026560     1  0.23287438E+11
     -433.6658316961      460.7229794771     1  0.24081994E+11
     -433.6658039291      459.7694590619     1  0.23271653E+11
     -433.6657747197      460.7278554271     1  0.23334616E+11
     -433.6657458194      454.2222974672     1  0.24186248E+11
     -433.6657367729      459.7666689633     1  0.23272133E+11
     -433.6657349706      460.4748860360     1  0.23620256E+11
     -433.6657202053      461.4740237971     1  0.24848140E+11
     -433.6657052405      460.3133439763     1  0.23361235E+11
     -433.6656949015      459.4801090002     1  0.24451883E+11
     -433.6656870139      459.9300701999     1  0.23361661E+11
     -433.6656814120      460.2902084690     1  0.24384707E+11
     -433.6656760197      459.6600313571     1  0.23950531E+11
     -433.6656695817      460.2988918322     1  0.24384993E+11
     -433.6656645980      453.2403200148     1  0.23564896E+11
     -433.6656438171      460.4259609094     1  0.24212147E+11
     -433.6656234050      459.7262206295     1  0.24582318E+11
     -433.6656043035      454.6981829444     1  0.24157676E+11
     -433.6656014574      455.1796641991     1  0.23465718E+11
     -433.6655908278      456.4685697646     1  0.24840468E+11
     -433.6655616891      460.8082959461     1  0.23816533E+11
     -433.6655331409      459.2928852975     1  0.24244586E+11
     -433.6655274819      459.9504562251     1  0.23296224E+11
     -433.6655259398      452.6892696915     1  0.23695479E+11
     -433.6655057435      459.3820869908     1  0.23566057E+11
     -433.6655045391      459.9538748391     1  0.24162517E+11
     -433.6655017601      460.1832395127     1  0.23962110E+11
     -433.6654542378      460.0000549040     1  0.24921176E+11
     -433.6654203101      459.9541657438     1  0.24026653E+11
     -433.6653959092      460.1631610278     1  0.23198687E+11
     -433.6653818065      459.8488772697     1  0.24166575E+11
     -433.6653776784      460.8337523351     1  0.23834682E+11
     -433.6653583565      455.1617486411     1  0.23508925E+11
     -433.6653524278      452.4105414676     1  0.23667889E+11
     -433.6653351883      460.0588956525     1  0.23301336E+11
     -433.6653196477      460.9085269544     2  0.24571971E+11
     -433.6653060728      460.2630499377     1  0.23194288E+11
     -433.6653017873      459.7673851255     1  0.23600410E+11
     -433.6652787702      454.1679924692     1  0.24167396E+11
     -433.6652629107      459.0756681164     1  0.24079927E+11
     -433.6652448086      460.5738740442     1  0.23449887E+11
     -433.6652399130      459.5957205900     1  0.23332318E+11
     -433.6652385617      460.0999716734     1  0.23246655E+11
     -433.6652329280      454.8144828116     1  0.23438705E+11
     -433.6652249645      460.2911589784     1  0.24985466E+11
     -433.6652138756      459.9641710220     1  0.23298832E+11
     -433.6651922258      460.0744357252     1  0.23383930E+11
     -433.6651850647      460.7773746346     1  0.23318825E+11
     -433.6651777902      454.2089933429     1  0.24236526E+11
     -433.6651518215      459.5373725726     1  0.24125445E+11
     -433.6651385754      460.2627186341     1  0.23194333E+11
     -433.6651035603      459.7965178013     1  0.23933122E+11
     -433.6650939145      460.2890069448     1  0.24016002E+11
     -433.6650776741      460.5442280367     1  0.24481263E+11
     -433.6650582017      460.2168475674     1  0.26269730E+11
     -433.6650452078      460.3984453967     1  0.24214995E+11
     -433.6650335172      459.6711458271     1  0.24530265E+11
     -433.6650143190      454.1645956155     1  0.23823241E+11
     -433.6650031223      459.7052580622     1  0.23834360E+11
     -433.6649966699      454.8875172577     1  0.23556738E+11
     -433.6649840940      459.5224882179     1  0.24158457E+11
     -433.6649590570      459.9649072689     1  0.23240605E+11
     -433.6649555340      455.6512284671     1  0.24443116E+11
     -433.6649114842      459.7033911024     1  0.23942046E+11
     -433.6648971706      460.3711860658     1  0.23645119E+11
     -433.6648798899      455.1689851334     1  0.23509072E+11
     -433.6648786783      460.1446697932     1  0.23517000E+11
     -433.6648601225      459.9270687058     1  0.23843060E+11
     -433.6648549245      459.8846098956     1  0.23151986E+11
     -433.6648538943      459.4203448871     1  0.23559797E+11
     -433.6648132534      459.6556846984     1  0.24529136E+11
     -433.6647968283      459.8879196525     1  0.24217851E+11
     -433.6647857627      459.2814432017     1  0.23551458E+11
     -433.6647780716      460.9099772531     1  0.24567713E+11
     -433.6647736896      459.7222636921     1  0.24551151E+11
     -433.6647721942      459.5740117604     1  0.23527354E+11
     -433.6647667715      459.8844156578     1  0.23533225E+11
     -433.6647474395      459.5045571783     1  0.23656635E+11
     -433.6647417817      460.2600720941     1  0.24493935E+11
     -433.6646926444      460.0770652336     1  0.23263700E+11
     -433.6646724313      459.6341581096     1  0.23947003E+11
     -433.6646589088      460.1835146728     1  0.24254232E+11
     -433.6646507957      459.4619065786     1  0.25220314E+11
     -433.6645955414      459.2486937168     1  0.23802426E+11
     -433.6645548787      452.6322897737     1  0.23695629E+11
     -433.6645268733      459.6507427995     1  0.23211854E+11
     -433.6645030247      456.2058640037     1  0.23355825E+11
     -433.6644792273      460.7441335393     1  0.24624289E+11
     -433.6644713708      460.4307635270     1  0.24050863E+11
     -433.6644359735      460.7279170841     1  0.23422610E+11
     -433.6644255714      459.9389696497     1  0.23205791E+11
     -433.6644199735      460.7204349818     1  0.23425992E+11
     -433.6644126358      459.5077659401     1  0.24879370E+11
     -433.6643973371      455.0128086395     1  0.23632003E+11
     -433.6643951190      459.5658483401     1  0.23707083E+11
     -433.6643904789      459.9327376718     1  0.23654910E+11
     -433.6643886927      460.2842294706     1  0.24503624E+11
     -433.6643671901      460.4301228627     1  0.24059830E+11
     -433.6643476411      460.1059632533     1  0.26298346E+11
     -433.6643370593      460.8158155722     1  0.23349564E+11
     -433.6643336672      460.3317067967     1  0.23378472E+11
     -433.6643182932      459.7415732399     1  0.24550056E+11
     -433.6643050037      460.3019104409     1  0.23807585E+11
     -433.6642788204      460.7433636163     1  0.23464875E+11
     -433.6642718450      459.5496739107     1  0.24765899E+11
     -433.6642552259      460.2040164227     1  0.24029345E+11
     -433.6642360404      451.6347787986     1  0.23767002E+11
     -433.6642265956      460.1768926995     1  0.23738251E+11
     -433.6642119527      459.2586096648     1  0.23812689E+11
     -433.6642096994      459.6649810329     1  0.24288015E+11
     -433.6642054018      460.1173696280     1  0.24059121E+11
     -433.6642020401      460.3444110726     1  0.23408989E+11
     -433.6641935274      457.6647835779     1  0.24030179E+11
     -433.6641650901      458.9938228646     1  0.23145050E+11
     -433.6641498804      460.2908975892     1  0.23614487E+11
     -433.6641399877      460.5350729797     1  0.24051037E+11
     -433.6641262614      460.2256125156     1  0.24416946E+11
     -433.6641218807      460.6040128102     2  0.23431073E+11
     -433.6641183295      459.8092808017     1  0.24246020E+11
     -433.6641153124      459.5627746571     1  0.23680829E+11
     -433.6641117897      460.2712582525     1  0.23250608E+11
     -433.6640734523      459.5361505708     1  0.24114707E+11
     -433.6640368747      460.2133149388     1  0.23244931E+11
     -433.6640325541      460.5656476209     1  0.24503909E+11
[truncated: 2,318,023 more chars]
