# Supplementary material for: Structure, thermodynamics, and rearrangement mechanisms in gold clusters—insights from the energy landscapes framework
Source: Nanoscale. 2017 Dec 15;10(4):2004–16. doi: 10.1039/c7nr07123j (PMC5901115; doi:10.1039/c7nr07123j)
Supplement: Supplementary file 1 [file NR-010-C7NR07123J-s001.zip › minima/120_Au/min.data.fcc]

     -433.9223314280      462.9858948574     8  0.22465113E+11
     -433.7697302718      462.8592595265     1  0.24371967E+11
     -433.7678335187      463.0426927813     1  0.23712896E+11
     -433.7557056774      462.9831768730     1  0.24147429E+11
     -433.7492131196      462.6983871071     1  0.23606783E+11
     -433.7428280379      462.9662950750     1  0.23207608E+11
     -433.7392244518      462.9690555295     1  0.23357938E+11
     -433.7378492167      462.9467662025     1  0.23248450E+11
     -433.7341671490      462.1338811087     1  0.22923350E+11
     -433.7322398848      462.9652331920     1  0.23911057E+11
     -433.7321126106      462.1670368151     1  0.22865316E+11
     -433.7317182500      463.0454627912     2  0.23133352E+11
     -433.7313012957      462.6925368115     1  0.23076739E+11
     -433.7294044124      462.1601394576     1  0.22916222E+11
     -433.7276372310      462.6768848117     1  0.23108689E+11
     -433.7275201309      463.0797383068     2  0.23154723E+11
     -433.7267727999      462.1547535890     1  0.22948790E+11
     -433.7228252909      462.6583555765     1  0.23149167E+11
     -433.7071412195      462.1502857226     1  0.22800923E+11
     -433.7068922011      462.1317413601     1  0.22834268E+11
     -433.7058814926      462.8420356986     1  0.23026408E+11
     -433.7049773791      462.1398983976     1  0.22856773E+11
     -433.7035534011      462.2184468229     1  0.22830978E+11
     -433.7033550349      462.1246315517     1  0.22887295E+11
     -433.7031944217      462.1834057707     1  0.22937847E+11
     -433.7030407689      462.1531704550     1  0.22853227E+11
     -433.7018849318      462.2116970085     1  0.22861516E+11
     -433.7018642019      462.1348766489     1  0.22883458E+11
     -433.6982859322      462.1712182227     1  0.22810356E+11
     -433.6980697910      462.1351320884     2  0.22916946E+11
     -433.6911493662      462.2489784604     1  0.22872890E+11
     -433.6850489603      462.7445905238     1  0.23689030E+11
     -433.6784927788      461.0031132324     4  0.22588491E+11
     -433.6757466297      461.0760950214     2  0.22580819E+11
     -433.6745421745      461.1081269790     1  0.22565886E+11
     -433.6716602495      461.0915464726     2  0.22576869E+11
     -433.6708661228      461.2453568993     2  0.22555848E+11
     -433.6705993625      461.1263065000     1  0.22565791E+11
     -433.6663231324      461.6115044124     2  0.22936452E+11
     -433.6622471293      461.6371175494     1  0.22969104E+11
     -433.6617915074      462.5356720022     1  0.24575688E+11
     -433.6616310213      461.3509192216     2  0.22556652E+11
     -433.6588546854      462.5186722019     1  0.24575536E+11
     -433.6571978356      462.5588828312     1  0.24600314E+11
     -433.6540655863      462.5659934910     1  0.24662073E+11
     -433.6491067921      461.6821679269     1  0.22695263E+11
     -433.6475395771      461.7931134648     2  0.22683953E+11
     -433.6472413753      461.7056580977     1  0.22681510E+11
     -433.6467488519      461.7851303588     2  0.22696459E+11
     -433.6449626474      461.8077775622     1  0.22698461E+11
     -433.6445085848      461.9293747169     1  0.22738917E+11
     -433.6441912490      461.6954094655     1  0.22679553E+11
     -433.6439620759      461.9549298291     1  0.22733779E+11
     -433.6405722554      461.6364419542     2  0.22695365E+11
     -433.6387436420      461.6480947225     2  0.22661094E+11
     -433.6378800783      461.6385317751     2  0.22647434E+11
     -433.6351766827      461.6680424127     1  0.22639190E+11
     -433.6348343668      461.6686766830     2  0.22636995E+11
     -433.6343240489      461.6621151718     2  0.22641241E+11
     -433.6341430015      461.6216399541     2  0.22689972E+11
     -433.6340656498      461.6609302905     1  0.22662883E+11
     -433.6337013057      462.4840198213     1  0.23321997E+11
     -433.6330244464      461.6654201560     1  0.22663969E+11
     -433.6327007455      461.6690401224     1  0.22656790E+11
     -433.6322948260      461.6394312865     1  0.22692320E+11
     -433.6320918231      461.7337102320     1  0.24696503E+11
     -433.6317173072      461.6484626197     1  0.22702681E+11
     -433.6313779501      461.6704564200     1  0.22644382E+11
     -433.6313236815      461.6496489815     1  0.22693233E+11
     -433.6312775301      461.6594165403     1  0.22659670E+11
     -433.6312389517      461.6779869034     1  0.22659408E+11
     -433.6310183031      461.6622128663     1  0.22681895E+11
     -433.6310028034      461.6595846389     1  0.22685268E+11
     -433.6308043902      461.6582461016     1  0.22704270E+11
     -433.6304427769      462.4799433237     1  0.23343386E+11
     -433.6304091354      461.6891845086     1  0.22664503E+11
     -433.6303814656      461.6166640513     1  0.22674608E+11
     -433.6303752091      461.6838511475     1  0.22678484E+11
     -433.6299882013      461.6698881898     1  0.22709334E+11
     -433.6299357030      461.6755606255     1  0.22711587E+11
     -433.6298751403      461.6554626056     1  0.22694605E+11
     -433.6293256241      461.6293782751     1  0.22668422E+11
     -433.6292356638      461.6654154112     1  0.22661812E+11
     -433.6287078255      461.6065883492     1  0.22692200E+11
     -433.6274945045      461.6758809803     1  0.22679914E+11
     -433.6266383842      461.6143689266     1  0.22706102E+11
     -433.6251218323      461.3952810712     2  0.22559154E+11
     -433.6246261928      462.4679886681     1  0.23309710E+11
     -433.6238298564      461.3795637183     2  0.22529800E+11
     -433.6227061305      461.4263304024     1  0.22545623E+11
     -433.6225518854      461.4153559244     2  0.22554482E+11
     -433.6224338655      461.4113291808     1  0.22550843E+11
     -433.6215033021      461.4246346681     2  0.22549379E+11
     -433.6208771199      461.4529975290     1  0.22543807E+11
     -433.6201308933      461.5454334871     2  0.22528022E+11
     -433.6199378751      461.5147437780     1  0.22531586E+11
     -433.6197906206      461.4764172171     1  0.22542815E+11
     -433.6193491593      461.4865493496     1  0.22541175E+11
     -433.6159888469      462.4435632392     1  0.23281830E+11
     -433.6086645545      462.2906445510     2  0.23200389E+11
     -433.6006888008      461.8887874278     1  0.25471293E+11
     -433.5999828162      462.4649552413     1  0.23340050E+11
     -433.5996855780      462.2717064588     1  0.24375880E+11
     -433.5992165035      462.0652509237     1  0.23247434E+11
     -433.5965280231      461.7980780646     1  0.25472320E+11
     -433.5928482910      462.4121047737     1  0.24516934E+11
     -433.5913031181      462.2140572950     1  0.23224480E+11
     -433.5873205951      462.1095805289     1  0.23405667E+11
     -433.5865184593      462.0293077765     1  0.23070249E+11
     -433.5858978463      461.9881328119     1  0.25052836E+11
     -433.5855206027      461.2046702808     1  0.23016880E+11
     -433.5852941728      462.0721696484     1  0.23174996E+11
     -433.5852110161      462.3635222151     1  0.24508838E+11
     -433.5842315991      462.0899411283     1  0.23139756E+11
     -433.5837007063      462.2069626024     1  0.25006137E+11
     -433.5835668644      462.1834232217     1  0.23465351E+11
     -433.5815388997      462.3383397296     1  0.23438065E+11
     -433.5814748310      461.7346157599     1  0.24334931E+11
     -433.5803965978      462.1771661046     1  0.23212672E+11
     -433.5796983183      462.3380001644     1  0.23205169E+11
     -433.5789468684      462.0360053850     2  0.23185984E+11
     -433.5788795867      462.2668959617     1  0.23394560E+11
     -433.5775826076      462.7765765832     1  0.24156978E+11
     -433.5772130206      462.2842948462     1  0.23245896E+11
     -433.5771890852      461.2765528889     1  0.24360043E+11
     -433.5750769051      462.0976010042     1  0.23241613E+11
     -433.5749015266      462.1141428724     1  0.23232906E+11
     -433.5740149040      462.2919967420     1  0.23395762E+11
     -433.5739493540      461.9907680069     1  0.23272152E+11
     -433.5737146220      462.4322252143     1  0.25020478E+11
     -433.5733740190      462.0464397216     1  0.23342186E+11
     -433.5733519892      462.2983970939     1  0.25113431E+11
     -433.5729864626      461.9892767199     1  0.24225411E+11
     -433.5719708050      462.4818201806     1  0.24875522E+11
     -433.5715670295      461.9709014333     1  0.24250722E+11
     -433.5710236992      462.0907900087     1  0.24310756E+11
     -433.5700950559      462.7647543457     1  0.25164633E+11
     -433.5698321046      461.9702380786     1  0.23398320E+11
     -433.5695175501      461.1304429499     1  0.24274941E+11
     -433.5689635576      462.7638421369     1  0.25193829E+11
     -433.5681817648      462.0435283773     1  0.23198709E+11
     -433.5681011643      462.1039335836     1  0.24933970E+11
     -433.5679814241      462.1500445259     1  0.24790666E+11
     -433.5667214664      461.6170708845     1  0.22987479E+11
     -433.5666099733      461.1089851628     1  0.24340446E+11
     -433.5663219506      462.0642580558     1  0.23342376E+11
     -433.5662923038      461.3733779197     1  0.23025514E+11
     -433.5661537649      461.7927830291     1  0.23118956E+11
     -433.5659854849      462.6705812868     1  0.24133813E+11
     -433.5645635707      462.0442852034     1  0.23372655E+11
     -433.5640361620      461.7928038575     1  0.23124217E+11
     -433.5639592270      461.7221280607     1  0.25160181E+11
     -433.5634735639      461.9194152211     1  0.23042913E+11
     -433.5627633656      461.7216449030     1  0.24257282E+11
     -433.5625700867      461.1962137303     1  0.24161065E+11
     -433.5620433898      461.5285295558     1  0.24517741E+11
     -433.5620391895      461.8734747082     1  0.23223435E+11
     -433.5604302528      461.3671568234     1  0.24453868E+11
     -433.5599051667      462.2051654747     1  0.23738157E+11
     -433.5597589106      461.9875503897     1  0.23216418E+11
     -433.5586507000      461.8147928108     1  0.22996362E+11
     -433.5584771193      461.9059124302     1  0.24186720E+11
     -433.5580682280      462.1616314194     1  0.23237037E+11
     -433.5577583957      461.8268084746     1  0.23198069E+11
     -433.5576426832      461.8564499420     1  0.23383259E+11
     -433.5574196348      461.6613045786     1  0.22978067E+11
     -433.5569459524      461.2229705608     1  0.22983937E+11
     -433.5568829549      462.2305980333     1  0.23383871E+11
     -433.5564680232      461.9949396815     1  0.23233746E+11
     -433.5560565384      461.9145474608     1  0.23108436E+11
     -433.5554748455      461.1643920830     1  0.22933644E+11
     -433.5554520558      461.7052424336     1  0.22968789E+11
     -433.5553581908      461.2332416336     1  0.22981135E+11
     -433.5552966613      461.9063906095     1  0.23657091E+11
     -433.5552812156      461.9053843140     1  0.24179180E+11
     -433.5549128639      461.8856186185     1  0.23223908E+11
     -433.5546055042      461.9759306978     1  0.24998005E+11
     -433.5545443637      461.3126300302     1  0.24218416E+11
     -433.5542638993      461.8928500358     1  0.23137499E+11
     -433.5541674367      461.2841905719     1  0.24173162E+11
     -433.5540824537      461.7028236533     1  0.22984993E+11
     -433.5540622242      461.9106312669     1  0.23653978E+11
     -433.5539941984      461.7053924763     1  0.24243467E+11
     -433.5537439445      461.9635165848     1  0.24164040E+11
     -433.5537368002      461.1061753737     1  0.22926101E+11
     -433.5535632637      461.9612453779     1  0.23095935E+11
     -433.5530701466      461.9696473659     1  0.24137537E+11
     -433.5530148840      462.1986550435     1  0.23926460E+11
     -433.5530017530      462.1841722213     1  0.23960934E+11
     -433.5529687650      461.8369088952     1  0.24459560E+11
     -433.5528733985      462.0304896832     1  0.25028524E+11
     -433.5525907449      461.5749219861     1  0.24149424E+11
     -433.5525607267      461.1773203575     1  0.22945550E+11
     -433.5518282504      461.8060542145     1  0.23378980E+11
     -433.5517953311      461.2311234313     1  0.24169534E+11
     -433.5517562130      461.1967429289     1  0.23003530E+11
     -433.5517201521      461.9040459813     1  0.23590100E+11
     -433.5516036651      461.1816013880     1  0.22951424E+11
     -433.5510760061      461.2568881407     2  0.23078933E+11
     -433.5510533514      461.5430967585     1  0.24126528E+11
     -433.5509671268      461.5114987160     1  0.23948473E+11
     -433.5495471721      462.1881888941     1  0.23892562E+11
     -433.5489846019      461.9029075295     1  0.23713486E+11
     -433.5487593281      462.0105326134     1  0.23125193E+11
     -433.5482188002      462.1965609354     1  0.23985864E+11
     -433.5475463232      461.8540376894     1  0.23090161E+11
     -433.5474488099      462.1799838456     1  0.23922734E+11
     -433.5473421915      461.2609677811     1  0.23092866E+11
     -433.5473261136      461.2198076596     1  0.22960987E+11
     -433.5466742677      461.2788611086     1  0.22964311E+11
     -433.5466200468      461.6075295372     1  0.22948768E+11
     -433.5465888194      462.4654779558     1  0.23863209E+11
     -433.5465243517      461.1543820640     1  0.22963460E+11
     -433.5461868093      461.9470816922     1  0.24273071E+11
     -433.5461136607      461.2274239607     1  0.22958161E+11
     -433.5459339852      461.1552598925     1  0.22962882E+11
     -433.5456083979      461.8651740556     1  0.24340995E+11
     -433.5454711559      461.8338460725     1  0.23641089E+11
     -433.5454542651      461.8297523353     1  0.24319084E+11
     -433.5449506749      461.2133903852     1  0.22878560E+11
     -433.5447932258      461.9291001061     1  0.23037126E+11
     -433.5446794523      461.9125590145     1  0.23294267E+11
     -433.5439792638      461.5908763421     1  0.23194600E+11
     -433.5436634690      461.6406582572     1  0.22999989E+11
     -433.5429979414      461.4075441011     1  0.24240846E+11
     -433.5417802831      462.4083779183     1  0.24992149E+11
     -433.5414685133      461.2805886694     1  0.22959880E+11
     -433.5399451511      462.1190590019     1  0.25080848E+11
     -433.5393431518      461.2999451161     1  0.23692683E+11
     -433.5389722295      461.6174886512     1  0.23850386E+11
     -433.5389246912      461.6955622103     1  0.24129682E+11
     -433.5385012063      461.5208252515     1  0.23164511E+11
     -433.5381702870      462.6101109563     1  0.24051341E+11
     -433.5380524697      462.0300067081     1  0.23732600E+11
     -433.5380185178      462.0661636999     1  0.24538352E+11
     -433.5376780538      462.0606488807     1  0.24267775E+11
     -433.5376754038      461.8322400139     1  0.24221841E+11
     -433.5370273360      461.2465593584     1  0.22978895E+11
     -433.5362397678      462.0582653997     1  0.24348373E+11
     -433.5361512540      461.5174631347     1  0.23176648E+11
     -433.5355395516      462.0656911565     1  0.24620800E+11
     -433.5350415126      461.8264307081     1  0.24477623E+11
     -433.5346740455      462.1592194155     1  0.24617768E+11
     -433.5345361022      462.3033534613     1  0.24902909E+11
     -433.5343934592      461.3535280055     2  0.22912852E+11
     -433.5340766567      462.4089030984     1  0.24051628E+11
     -433.5333982508      462.2857527687     1  0.24970634E+11
     -433.5331362380      461.7764905559     1  0.23810702E+11
     -433.5331218150      462.3313616989     1  0.24481256E+11
     -433.5330635981      461.9233017416     1  0.24993742E+11
     -433.5330479346      462.4924423237     1  0.24809378E+11
     -433.5329386538      462.4066615094     1  0.25029347E+11
     -433.5328783196      462.3363886670     1  0.24479374E+11
     -433.5326697963      461.9129671445     1  0.24943517E+11
     -433.5325069658      460.9649111031     1  0.22824537E+11
     -433.5324033128      460.9655409202     1  0.22830977E+11
     -433.5322721492      462.1365304348     1  0.24053877E+11
     -433.5314732451      462.1324760469     1  0.23809647E+11
     -433.5314042746      462.3305979924     1  0.24557938E+11
     -433.5312012194      462.0317596351     1  0.24355576E+11
     -433.5311009993      462.0803725479     1  0.23607981E+11
     -433.5309751050      461.8939580691     1  0.24944636E+11
     -433.5309449147      460.8930924029     1  0.22869373E+11
     -433.5305698243      462.1580788780     1  0.23651116E+11
     -433.5297166699      462.4168320109     1  0.23937974E+11
     -433.5294123793      462.1526749074     1  0.24612738E+11
     -433.5293467964      461.8316476490     1  0.24231313E+11
     -433.5292530540      461.9221324274     1  0.24932879E+11
     -433.5292290638      461.7129164084     1  0.24750604E+11
     -433.5292276592      461.9481614967     1  0.23125547E+11
     -433.5291569776      461.0017989531     1  0.22928571E+11
     -433.5289452257      460.8110407269     1  0.22782759E+11
     -433.5284302709      462.1271997748     1  0.24508664E+11
     -433.5281439436      461.1635937403     1  0.22846315E+11
     -433.5281173635      461.7524259169     1  0.23568877E+11
     -433.5279521109      462.4535502042     1  0.24768381E+11
     -433.5274377750      462.0834471995     1  0.23557611E+11
     -433.5262436268      462.2709782634     1  0.23682956E+11
     -433.5262115445      462.3581707945     1  0.23893629E+11
     -433.5260737671      460.7247515466     2  0.22903513E+11
     -433.5257383196      461.1598450105     1  0.22855184E+11
     -433.5256918360      461.8522109291     1  0.23649782E+11
     -433.5253667560      462.0899126352     1  0.24707285E+11
     -433.5252655198      461.3622657739     1  0.23479136E+11
     -433.5248961574      461.3590488731     1  0.23476315E+11
     -433.5248715083      461.7647420574     1  0.23009933E+11
     -433.5247004159      462.2742414536     1  0.23740207E+11
     -433.5243195120      461.3401850206     1  0.23123898E+11
     -433.5240134454      461.6586550172     1  0.23016403E+11
     -433.5234553233      461.3375485202     1  0.23508476E+11
     -433.5232784195      461.6643997556     1  0.24692617E+11
     -433.5231090471      461.5402221780     1  0.23362922E+11
     -433.5231079327      462.4232270097     1  0.24669063E+11
     -433.5219996242      461.5633189418     1  0.23324994E+11
     -433.5217994541      460.9853672426     1  0.22892216E+11
     -433.5217885668      462.1819189105     1  0.24560707E+11
     -433.5216452204      461.1568185381     1  0.22882572E+11
     -433.5204581129      462.0247132342     1  0.24734032E+11
     -433.5202929851      461.7496665646     1  0.23138816E+11
     -433.5202762166      461.5300506083     1  0.23388714E+11
     -433.5202404665      461.3056859630     1  0.22780003E+11
     -433.5201865327      461.9199521589     1  0.23639800E+11
     -433.5193014505      461.7831389318     1  0.23718271E+11
     -433.5192634153      461.9372011525     1  0.23853123E+11
     -433.5191542602      462.4762102195     1  0.24652520E+11
     -433.5190630241      461.2495246023     1  0.24055782E+11
     -433.5184695516      461.5115989556     2  0.23421803E+11
     -433.5183191851      461.1066291668     1  0.24060281E+11
     -433.5177930993      462.2820352118     1  0.24870646E+11
     -433.5176987245      462.1849629417     1  0.24859804E+11
     -433.5174048472      460.7743925994     1  0.22770642E+11
     -433.5173579419      461.7793431959     1  0.22990707E+11
     -433.5165738949      461.8036622346     1  0.23466261E+11
     -433.5165673700      461.5353105891     2  0.22831511E+11
     -433.5164966151      462.3669431009     1  0.24957100E+11
     -433.5162661290      462.1252073976     1  0.23784222E+11
     -433.5157217346      461.5655593200     1  0.22892881E+11
     -433.5155434741      462.1760218646     1  0.24895695E+11
     -433.5154680186      460.9120359958     1  0.22801407E+11
     -433.5150544607      460.9604825062     1  0.22777570E+11
     -433.5146483595      461.8243766025     1  0.23132805E+11
     -433.5144939691      461.5457298596     1  0.22887188E+11
     -433.5143889059      461.1347828821     1  0.24143413E+11
     -433.5143028442      461.8115728517     1  0.24294856E+11
     -433.5140708694      461.5342789535     1  0.22882236E+11
     -433.5137889588      461.8434504211     1  0.24133246E+11
     -433.5136759224      462.4620512573     1  0.24705442E+11
     -433.5134081108      462.1587992953     1  0.24290579E+11
     -433.5132334205      462.1614868989     1  0.24355858E+11
     -433.5130457241      461.8866564786     1  0.23842610E+11
     -433.5128971326      461.8548703358     1  0.23017166E+11
     -433.5126498984      460.8598914354     1  0.22829695E+11
     -433.5119895222      461.6666705179     1  0.23029622E+11
     -433.5118688516      461.5733884156     1  0.24727015E+11
     -433.5115543048      461.5119696528     2  0.23368282E+11
     -433.5113761837      461.3144828780     1  0.22822553E+11
     -433.5107717271      461.8071202874     2  0.24449471E+11
     -433.5105244451      461.6830204841     1  0.24326364E+11
     -433.5102406917      461.2599645917     1  0.23815008E+11
     -433.5097745441      461.9678643859     1  0.23834384E+11
     -433.5095465838      461.8157654929     1  0.23879712E+11
     -433.5088899632      462.4993964028     1  0.23765391E+11
     -433.5087103578      461.5783673557     1  0.22949285E+11
     -433.5085190982      461.1354354012     1  0.23991194E+11
     -433.5082402534      461.6954173997     1  0.24769069E+11
     -433.5077848929      461.6147796904     1  0.22858108E+11
     -433.5077226078      461.4764742082     2  0.23432981E+11
     -433.5077044893      461.6992835686     1  0.23095303E+11
     -433.5076632760      461.7507647662     1  0.24780985E+11
     -433.5074793222      461.8480667530     1  0.24532056E+11
     -433.5072684915      462.2015838722     1  0.24264582E+11
     -433.5071060041      461.6989870590     1  0.23107447E+11
     -433.5070148556      462.1592812953     2  0.23735332E+11
     -433.5064396734      460.8650861168     1  0.22911478E+11
     -433.5062038673      460.8859472801     1  0.22807812E+11
     -433.5061894762      461.7521166153     1  0.23903816E+11
     -433.5061313395      461.8819235186     1  0.23782734E+11
     -433.5060320492      461.7814798645     1  0.23546001E+11
     -433.5055121242      461.7990481913     1  0.23516412E+11
     -433.5052690537      460.9389102655     1  0.22866950E+11
     -433.5051399631      461.6886370093     1  0.24117275E+11
     -433.5050729659      461.8023945864     1  0.24517839E+11
     -433.5044725655      461.7754650230     1  0.24840429E+11
     -433.5043064240      461.7626306990     1  0.23916786E+11
     -433.5042089186      461.7903943852     1  0.23537124E+11
     -433.5042064277      461.3067662140     1  0.23442686E+11
     -433.5025449500      462.1619997471     1  0.23628109E+11
     -433.5024237041      461.7834764586     1  0.23538502E+11
     -433.5023888116      461.7836591034     1  0.24204681E+11
     -433.5022483348      461.7655837450     1  0.23487712E+11
     -433.5022340045      461.4484494730     1  0.24305242E+11
     -433.5020271595      461.7002233737     1  0.23114659E+11
     -433.5020090059      461.8610468730     1  0.24325755E+11
     -433.5010719258      461.7944652960     1  0.23821473E+11
     -433.5002196547      461.5313012424     1  0.22992552E+11
     -433.5000602176      461.3644804359     1  0.23469842E+11
     -433.4999917335      461.7785938730     1  0.23911473E+11
     -433.4999250042      461.8615127115     1  0.24318509E+11
     -433.4994237007      461.6575339020     1  0.23792045E+11
     -433.4991615514      461.7606626149     1  0.23100570E+11
     -433.4986896099      460.6127773447     1  0.22772952E+11
     -433.4983602401      461.8427060542     1  0.24018597E+11
     -433.4983579824      461.6884453962     1  0.24300337E+11
     -433.4983293458      461.0686892647     1  0.23882304E+11
     -433.4980612234      461.1641146768     1  0.24264543E+11
     -433.4980310488      461.7850503630     1  0.23560521E+11
     -433.4972132608      461.7134149424     1  0.23899419E+11
     -433.4963370860      461.7511524123     1  0.23686251E+11
     -433.4962831906      461.9223382372     1  0.23765348E+11
     -433.4962213270      462.0167523794     1  0.24281889E+11
     -433.4961697317      461.7302168358     1  0.23655615E+11
     -433.4957253583      461.9935060902     1  0.23836284E+11
     -433.4954393529      461.6983755195     1  0.23660554E+11
     -433.4953872287      462.0155919874     1  0.24280627E+11
     -433.4952270151      461.8606576695     1  0.23996109E+11
     -433.4952101452      461.5835594145     1  0.24038533E+11
     -433.4950705779      460.9776819104     1  0.22843453E+11
     -433.4949867008      461.8513148641     1  0.24010161E+11
     -433.4949160037      461.7595332888     1  0.23823254E+11
     -433.4948077951      461.8151159051     1  0.24938183E+11
     -433.4947284937      462.0098260203     1  0.23804166E+11
     -433.4945578218      461.5643377808     1  0.24740140E+11
     -433.4944801660      461.9952740902     1  0.24364217E+11
     -433.4944483160      461.4769615615     1  0.24744667E+11
     -433.4942473741      460.9542378061     1  0.22900398E+11
     -433.4939619291      461.6146659062     1  0.24719800E+11
     -433.4933288850      461.8757447494     1  0.23973395E+11
     -433.4933034342      460.6832425339     1  0.22765096E+11
     -433.4932332717      460.6868255303     1  0.22752791E+11
     -433.4929467774      461.8309913531     1  0.24016729E+11
     -433.4927532968      462.3793357406     1  0.23782767E+11
     -433.4927341803      462.0479270856     1  0.24936438E+11
     -433.4926366109      461.0450567177     1  0.23349421E+11
     -433.4925781300      461.8312819387     1  0.23728776E+11
     -433.4925285705      461.8233265392     1  0.24483910E+11
     -433.4924696150      461.8951866027     1  0.24002041E+11
     -433.4920354210      461.5832351445     1  0.24055626E+11
     -433.4917626255      461.8994340252     1  0.23983281E+11
     -433.4916742281      461.5755196524     1  0.23195367E+11
     -433.4916366374      461.7546514894     1  0.23439884E+11
     -433.4911954400      461.5824193993     1  0.24810718E+11
     -433.4906289192      460.7870320130     1  0.22747923E+11
     -433.4904736342      461.7247516219     1  0.23482355E+11
     -433.4901530733      461.9057350149     1  0.24257152E+11
     -433.4900335315      461.5808968734     1  0.24067557E+11
     -433.4899196874      461.7299416645     1  0.23492760E+11
     -433.4897226466      461.1285429269     1  0.23815871E+11
     -433.4884912137      461.6506789375     1  0.24779155E+11
     -433.4884305909      461.3226056757     1  0.23755149E+11
     -433.4883459948      461.5887445052     1  0.23208021E+11
     -433.4883240965      461.7278185091     1  0.23515968E+11
     -433.4882939589      461.7610843649     1  0.24649159E+11
     -433.4879632811      461.5679586307     1  0.24084088E+11
     -433.4863551731      461.7611137089     1  0.24689140E+11
     -433.4863133892      461.6524798187     1  0.23423649E+11
     -433.4856241666      461.6554852116     1  0.23432983E+11
     -433.4851726298      461.5124942013     1  0.23420266E+11
     -433.4851303770      461.7417791005     1  0.25745758E+11
     -433.4849265038      461.5896302125     1  0.24044352E+11
     -433.4848408541      461.3588041978     1  0.23982495E+11
     -433.4847048881      461.2890038568     1  0.23337403E+11
     -433.4846795970      461.8258257081     1  0.23744926E+11
     -433.4845854017      461.5913941146     1  0.24035250E+11
     -433.4845614172      461.8486828837     1  0.23737358E+11
     -433.4845118765      461.3720334281     1  0.23972829E+11
     -433.4844561055      461.8369794210     1  0.24789565E+11
     -433.4844217733      461.6847534276     1  0.25804146E+11
     -433.4841427036      461.1825182823     1  0.24157220E+11
     -433.4841084134      461.5469848876     1  0.24433318E+11
     -433.4839669436      461.6567495887     1  0.23456285E+11
     -433.4838759436      461.3106136121     1  0.23296921E+11
     -433.4837635110      460.4744470834     1  0.22582844E+11
     -433.4835123251      461.8408337141     1  0.23619860E+11
     -433.4831141617      461.8601050127     1  0.24783019E+11
     -433.4829574865      461.8430457151     1  0.24800853E+11
     -433.4828644493      461.8355564123     1  0.24809192E+11
     -433.4826827996      461.2695500480     1  0.23276660E+11
     -433.4826760347      461.7631534185     1  0.23730274E+11
     -433.4825790888      461.8731012827     1  0.23641185E+11
     -433.4825308730      461.4302634035     1  0.23931140E+11
     -433.4821098142      461.5494414022     1  0.23401821E+11
     -433.4816888016      461.3267264501     1  0.23438437E+11
     -433.4816441077      461.7906461026     1  0.23345179E+11
     -433.4814946683      462.0787527041     1  0.23448476E+11
     -433.4811087068      461.8137352944     1  0.23300005E+11
     -433.4808760597      460.7119699461     1  0.22791716E+11
     -433.4807331804      461.8005484987     1  0.23336997E+11
     -433.4806665324      461.7188517902     1  0.23487929E+11
     -433.4802623795      461.5733700477     1  0.24390311E+11
     -433.4799133746      460.7426908924     1  0.22811315E+11
     -433.4794829415      461.0030928579     1  0.23392278E+11
     -433.4793974857      461.8520761087     1  0.23847899E+11
     -433.4793631518      461.8078888682     1  0.23333425E+11
     -433.4789280005      462.0591288244     1  0.23482021E+11
     -433.4788709139      461.4666402573     1  0.23422755E+11
     -433.4784640257      461.5702919702     1  0.23454464E+11
     -433.4783271878      461.2979123213     1  0.23346797E+11
     -433.4783225198      460.6225220524     1  0.22574103E+11
     -433.4779773502      460.7441353893     1  0.22814847E+11
     -433.4774627910      461.3055617312     1  0.23349417E+11
     -433.4769363591      461.6387964021     1  0.25684745E+11
     -433.4768493837      461.8768206740     1  0.23793111E+11
     -433.4767064354      461.4429674519     1  0.23962679E+11
     -433.4765349922      460.5841512310     1  0.23006279E+11
     -433.4762130580      461.2201779102     1  0.24684836E+11
     -433.4761798534      461.8887987754     1  0.23681720E+11
     -433.4757856558      461.4035736874     1  0.24464147E+11
     -433.4750731331      461.4524305908     1  0.23942369E+11
     -433.4749589519      461.4491123141     1  0.23785251E+11
     -433.4743295732      461.1164769775     1  0.24711284E+11
     -433.4737650442      461.9258881771     1  0.23744141E+11
     -433.4737138405      462.3053625519     1  0.23669582E+11
     -433.4731010491      461.3781826402     1  0.23369638E+11
     -433.4726198909      460.5985580255     1  0.23005591E+11
     -433.4725496560      461.7404760940     1  0.23352002E+11
     -433.4723162535      462.0224498658     1  0.23445620E+11
     -433.4721797659      461.7800128669     1  0.24454502E+11
     -433.4720611775      460.6000567006     1  0.23005167E+11
     -433.4720192934      461.4469936363     1  0.23940002E+11
     -433.4719593050      461.6415857193     1  0.24629422E+11
     -433.4719570225      461.2121380522     1  0.23279263E+11
     -433.4718077938      461.4616110026     1  0.23952792E+11
     -433.4718011808      460.9925069016     2  0.23656438E+11
     -433.4710736546      461.1114768123     1  0.24632019E+11
     -433.4705759035      461.2012151855     1  0.23301908E+11
     -433.4698833544      461.4774836556     1  0.23926442E+11
     -433.4686954739      460.6048170419     1  0.23006161E+11
     -433.4683313364      461.7494667002     1  0.23485276E+11
     -433.4680499521      461.0528959262     2  0.23403672E+11
     -433.4680406097      461.4451623944     1  0.23391262E+11
     -433.4674737379      461.0507656020     1  0.23328469E+11
     -433.4674603167      461.4835034470     1  0.23941607E+11
     -433.4672374807      461.3467482663     1  0.23283675E+11
     -433.4670918376      461.2605207510     1  0.23345984E+11
     -433.4669774428      461.5469815706     1  0.23969090E+11
     -433.4650199580      461.6846660698     1  0.23982088E+11
     -433.4648928570      461.2420363165     1  0.23285096E+11
     -433.4647748992      460.9720833034     1  0.23258403E+11
     -433.4647705501      460.9135193966     1  0.23288588E+11
     -433.4647111420      461.3044831744     1  0.23231559E+11
     -433.4629033518      460.9010655237     1  0.23308460E+11
     -433.4625323625      460.9534663308     1  0.23199849E+11
     -433.4624776013      461.0454207852     1  0.23363936E+11
     -433.4622654011      461.3447643813     1  0.24335242E+11
     -433.4622035412      461.7374348208     1  0.24028686E+11
     -433.4620687906      460.9075524850     1  0.23308608E+11
     -433.4616369133      461.6816046988     1  0.23381464E+11
     -433.4613619523      461.2609018151     1  0.23411858E+11
     -433.4610756698      461.1817725738     1  0.23241029E+11
     -433.4610423219      460.9768995739     1  0.23269415E+11
     -433.4609911027      461.3197834798     1  0.24403815E+11
     -433.4609795303      461.2484748985     1  0.23385973E+11
     -433.4609590572      461.3092548829     1  0.23260648E+11
     -433.4608942065      461.7226184578     1  0.24420358E+11
     -433.4607891969      461.6945626541     1  0.23484645E+11
     -433.4605981373      461.7353544852     1  0.24425304E+11
     -433.4603918672      460.9726887321     1  0.23299567E+11
     -433.4602346794      461.3690019314     1  0.23317505E+11
     -433.4600140454      461.7417961328     1  0.24374887E+11
     -433.4597982101      461.3620634502     1  0.23349251E+11
     -433.4597681432      461.9003823411     1  0.23422072E+11
     -433.4595163677      461.1194460975     1  0.23713818E+11
     -433.4592809346      461.1059383863     1  0.23223182E+11
     -433.4591530503      461.7265258682     1  0.24349819E+11
     -433.4590593512      461.7421762008     1  0.24371563E+11
     -433.4590182730      461.2584011788     1  0.23876697E+11
     -433.4590080415      461.7078488387     1  0.24342999E+11
     -433.4588276089      461.2440074661     1  0.23468025E+11
     -433.4587359488      461.8240849265     1  0.23639289E+11
     -433.4586108543      461.5339092811     1  0.23375591E+11
     -433.4585827708      461.7339289141     1  0.23376060E+11
     -433.4582789609      461.7908347300     1  0.23649903E+11
     -433.4581334246      461.5374510225     1  0.23360520E+11
     -433.4579425461      461.1098227983     1  0.23219862E+11
     -433.4577856888      461.2839244400     1  0.23878927E+11
     -433.4576221902      460.9353232291     1  0.23240525E+11
     -433.4574872035      461.5293148847     1  0.23393506E+11
     -433.4569477347      461.5346145745     1  0.23378062E+11
     -433.4567402742      461.5271792413     1  0.23390315E+11
     -433.4563290851      461.7594697020     1  0.24300428E+11
     -433.4561404314      461.2546016033     1  0.23390626E+11
     -433.4560434471      460.9715629298     1  0.23318154E+11
     -433.4559051552      461.6810717848     1  0.23482456E+11
     -433.4549575911      461.8400402233     1  0.24262591E+11
     -433.4548586782      461.1600036275     1  0.23248425E+11
     -433.4547759704      461.7437986627     1  0.23441667E+11
     -433.4545728161      461.1618885854     1  0.23643750E+11
     -433.4544982139      461.7247933825     1  0.24719621E+11
     -433.4542727171      461.6767411202     1  0.23747638E+11
     -433.4536020348      461.0826222929     1  0.24475365E+11
     -433.4534637506      461.2809806763     1  0.23919496E+11
     -433.4533742484      461.3684469661     1  0.23686613E+11
     -433.4532877492      461.8174969670     1  0.24345165E+11
     -433.4531926986      461.1790779701     1  0.23279486E+11
     -433.4530796766      461.7209233474     1  0.23474937E+11
     -433.4527497064      461.5071854777     1  0.23409273E+11
     -433.4514177364      461.2752587249     1  0.23401361E+11
     -433.4508320747      461.5483620289     1  0.23477388E+11
     -433.4507347922      460.9835748123     1  0.23121264E+11
     -433.4493619439      461.0658259896     1  0.24488959E+11
     -433.4493499725      461.6929252694     1  0.23637985E+11
     -433.4488138706      460.8164303085     1  0.23233650E+11
     -433.4481235035      460.8303456906     1  0.23220726E+11
     -433.4464643091      461.8144481836     2  0.23576340E+11
     -433.4455923318      461.5097337771     1  0.23422737E+11
     -433.4454689631      461.6892675662     1  0.23442264E+11
     -433.4445828000      461.8655820880     1  0.24687129E+11
     -433.4444804919      460.9915567438     1  0.23130775E+11
     -433.4441885954      461.1125029027     1  0.23324494E+11
     -433.4437893478      461.4971205626     1  0.24340927E+11
     -433.4437282826      461.6709673030     1  0.23282145E+11
     -433.4434268171      461.5240086716     1  0.23435163E+11
     -433.4431404329      461.2181091250     1  0.23269022E+11
     -433.4428190842      460.9856444955     1  0.23174636E+11
     -433.4423817225      461.4288242268     1  0.23482999E+11
     -433.4420536572      461.3538916766     1  0.23308702E+11
     -433.4408427366      460.9930012905     1  0.23138521E+11
     -433.4407186394      461.3448040275     1  0.23288137E+11
     -433.4401422450      461.3408931277     1  0.23286668E+11
     -433.4400495856      460.8348666122     1  0.23031617E+11
     -433.4399917220      461.2754719515     1  0.23309932E+11
     -433.4398498657      461.1568749101     1  0.23668008E+11
     -433.4396832878      461.4711213930     1  0.23412905E+11
     -433.4396035404      461.5959613865     1  0.23451194E+11
     -433.4394251439      461.8968731017     1  0.23371631E+11
     -433.4389511361      461.7767636235     1  0.23388058E+11
     -433.4386688334      461.2710428157     1  0.23296200E+11
     -433.4380838581      461.5057869749     1  0.23239462E+11
     -433.4380676999      460.8815369101     1  0.23022470E+11
     -433.4378080264      461.1838299370     1  0.23665470E+11
     -433.4377184686      460.9470856153     1  0.23149680E+11
     -433.4375858096      461.7231221960     1  0.23195754E+11
     -433.4370664809      461.3062189411     1  0.24295081E+11
     -433.4367168312      461.3541176883     1  0.23343263E+11
     -433.4366562438      461.5206205340     1  0.23295719E+11
     -433.4366548255      461.8823433858     1  0.23405473E+11
     -433.4362448385      461.2358702611     1  0.23288976E+11
     -433.4357225075      460.9249878791     1  0.23165057E+11
     -433.4346952241      461.6027284853     1  0.23452739E+11
     -433.4346403095      460.9353548168     1  0.23102898E+11
     -433.4345418616      460.7649381546     1  0.23119583E+11
     -433.4341187499      460.9183999187     1  0.23097999E+11
     -433.4340902395      461.5066454659     1  0.23363610E+11
     -433.4337811058      460.9156384215     1  0.23137161E+11
     -433.4335328394      461.1413489466     1  0.23156054E+11
     -433.4328155050      460.9202049620     1  0.23095023E+11
     -433.4327263144      453.1130010635     2  0.22614781E+11
     -433.4325446221      460.9161795657     1  0.23198858E+11
     -433.4324056505      460.7383967047     1  0.23169286E+11
     -433.4318107290      460.7711973084     1  0.23143995E+11
     -433.4317173224      461.3852056209     1  0.23450244E+11
     -433.4310932572      461.5714535888     1  0.23251000E+11
     -433.4309238622      460.9162590210     1  0.23117632E+11
     -433.4309076622      461.1297060389     1  0.23154623E+11
     -433.4307326147      460.9085502236     1  0.23165668E+11
     -433.4306672890      461.2080282695     1  0.23279732E+11
     -433.4306038798      460.9160592746     1  0.23080498E+11
     -433.4302002356      461.4223627709     1  0.23251309E+11
     -433.4301473019      461.5331765453     1  0.23388331E+11
     -433.4300914031      461.8417100176     1  0.23368843E+11
     -433.4300093122      461.6706198271     1  0.23374776E+11
     -433.4298444051      460.8887459002     1  0.23114578E+11
     -433.4293430259      461.5977413733     1  0.23288369E+11
     -433.4290867901      461.5069432904     1  0.23440704E+11
     -433.4290598275      460.8993198403     1  0.23149063E+11
     -433.4287588777      460.8825237159     1  0.23147881E+11
     -433.4286936908      461.5408560780     1  0.23368524E+11
     -433.4286699414      461.3681597728     1  0.23174891E+11
     -433.4285710147      461.5785410903     1  0.23376741E+11
     -433.4284071547      461.6120339447     1  0.24593335E+11
     -433.4283973401      460.8957333827     1  0.23111244E+11
     -433.4280213799      461.5690965528     1  0.23268794E+11
     -433.4279731189      460.9152053358     1  0.23126347E+11
     -433.4279670743      461.5269171840     1  0.23284315E+11
     -433.4272234128      460.7196235685     1  0.22981221E+11
     -433.4270536623      460.8951576207     1  0.23161662E+11
     -433.4267958969      460.6455054463     1  0.23141704E+11
     -433.4263600489      461.5427213204     1  0.23341691E+11
     -433.4260089236      460.8916033680     1  0.23169888E+11
     -433.4259204164      461.0977323671     1  0.23143426E+11
     -433.4258446936      461.2057027293     1  0.23223596E+11
     -433.4256548453      460.8837228900     1  0.23096559E+11
     -433.4249304416      461.7411626025     1  0.24862721E+11
     -433.4248829710      460.8871374778     1  0.23086214E+11
     -433.4246845515      460.8153375382     1  0.22983011E+11
     -433.4245077595      461.1238663232     1  0.23213347E+11
     -433.4242094581      460.8642031144     1  0.23126415E+11
     -433.4238146680      460.8562387122     1  0.23121370E+11
     -433.4234363991      460.9626580833     1  0.23128090E+11
     -433.4230986927      461.3434542501     1  0.24531760E+11
     -433.4230896776      460.8535593023     1  0.22971937E+11
     -433.4229375348      460.8676397768     1  0.23078274E+11
     -433.4227557619      460.8627555755     1  0.23128965E+11
     -433.4224831491      461.4245961676     1  0.23290182E+11
     -433.4220083208      461.2523093477     1  0.23182776E+11
     -433.4214567150      460.8520784662     1  0.23109315E+11
     -433.4211052308      461.1327559068     1  0.24402479E+11
     -433.4207299096      461.5413145082     1  0.23400825E+11
     -433.4206356856      460.9031349426     1  0.22990821E+11
     -433.4200696203      461.0031747441     1  0.23167980E+11
     -433.4200232585      461.2894513766     1  0.23245412E+11
     -433.4198915329      461.4455330146     1  0.23316321E+11
     -433.4198596609      460.8953253153     1  0.22961225E+11
     -433.4186669181      461.5757839761     1  0.23409763E+11
     -433.4185794316      461.2017690494     1  0.23187878E+11
     -433.4178750726      461.1823942763     1  0.23211247E+11
     -433.4175926248      460.9461367355     1  0.23134890E+11
     -433.4170367373      460.8170834119     1  0.23087877E+11
     -433.4163749801      460.9124627658     1  0.23124426E+11
     -433.4161200975      461.2148261571     1  0.23258343E+11
     -433.4160937593      461.3387075527     1  0.23242301E+11
     -433.4151919605      461.2440401850     1  0.23253038E+11
     -433.4151278429      461.3132309547     1  0.24397596E+11
     -433.4144812512      460.8337967789     1  0.23104296E+11
     -433.4137602361      460.8237521049     1  0.23112328E+11
     -433.4132115820      461.1712519108     1  0.23432829E+11
     -433.4130369922      460.4515578766     1  0.23110518E+11
     -433.4130132445      460.8453431260     1  0.22937395E+11
     -433.4125211516      460.8018153909     1  0.23143270E+11
     -433.4125092035      461.1989400398     1  0.23211138E+11
     -433.4121850244      461.0120029771     1  0.23147780E+11
     -433.4118406803      460.9976219119     1  0.23134222E+11
     -433.4105644905      461.6714007457     1  0.23414426E+11
     -433.4103875229      461.2320832076     1  0.23265512E+11
     -433.4097679740      461.2205069537     1  0.23248221E+11
     -433.4096066497      461.6259016683     1  0.23383982E+11
     -433.4091590862      461.2486818356     1  0.23273259E+11
     -433.4083561660      461.7314689664     1  0.24600531E+11
     -433.4082464143      461.2338241303     1  0.23288765E+11
     -433.4076044976      460.8540709747     1  0.23120502E+11
     -433.4071558794      460.3122874156     1  0.22840382E+11
     -433.4057707685      460.8384366256     1  0.23151924E+11
     -433.3995301749      459.9202356756     1  0.22815509E+11
     -433.3986535481      460.1092531821     1  0.22831109E+11
     -433.3976600332      461.3917980390     1  0.23880199E+11
     -433.3944645081      461.0047837915     1  0.23036143E+11
     -433.3936501447      460.0919076887     1  0.22807291E+11
     -433.3930344051      461.0214027586     1  0.23086855E+11
     -433.3929574731      460.9308171168     1  0.23068783E+11
     -433.3928459500      460.9929048570     1  0.23056710E+11
     -433.3877776793      460.9106713988     1  0.23014101E+11
     -433.3864774562      460.8176007548     1  0.23591302E+11
     -433.3828793340      461.1881278890     1  0.25248103E+11
     -433.3814140359      460.4191003530     1  0.23224084E+11
     -433.3775856581      461.2195529706     1  0.25975961E+11
     -433.3768416455      461.2594077005     1  0.24264790E+11
     -433.3757105319      460.7256071588     1  0.23035896E+11
     -433.3705221125      460.7054498667     1  0.22982289E+11
     -433.3679065371      461.2329195095     1  0.23639375E+11
     -433.3659702201      460.7901653993     1  0.23647673E+11
     -433.3640588292      461.1882068568     1  0.25871352E+11
     -433.3634628642      460.7749899927     1  0.23497606E+11
     -433.3621838467      460.7875349707     1  0.23537160E+11
     -433.3613049539      461.5961547186     1  0.23958502E+11
     -433.3611839854      460.5285733296     1  0.23506537E+11
     -433.3589537840      460.9639604355     1  0.23651092E+11
     -433.3531928806      460.7016959858     1  0.24266371E+11
     -433.3506740433      460.4979652225     1  0.23831812E+11
     -433.3496695171      461.0283282611     1  0.23854961E+11
     -433.3495210498      461.6069422657     1  0.23667694E+11
     -433.3488409654      461.4902379277     1  0.24551832E+11
     -433.3482470755      460.5632123134     1  0.24227800E+11
     -433.3479301011      461.1011605573     1  0.24695239E+11
     -433.3474667056      460.5853469229     1  0.23017803E+11
     -433.3464225653      460.8710077748     1  0.23434380E+11
     -433.3444718743      461.1222595529     1  0.23537340E+11
     -433.3444117804      460.2223787681     1  0.24235258E+11
     -433.3425650583      461.5260423274     1  0.23655392E+11
     -433.3421190443      461.0080658483     1  0.23549434E+11
     -433.3401942567      460.9795675719     1  0.23362744E+11
     -433.3392832350      460.3843399461     1  0.22839616E+11
     -433.3392736509      461.2533876545     1  0.24441562E+11
     -433.3385655195      461.2611860239     1  0.23669250E+11
     -433.3360337730      461.1110895322     1  0.25770609E+11
     -433.3360019918      460.7643959270     1  0.23511636E+11
     -433.3344806156      460.5554532487     1  0.25683809E+11
     -433.3342484240      461.3836092347     1  0.24361035E+11
     -433.3336333866      460.9536847207     1  0.25852049E+11
     -433.3334325879      460.7123349646     1  0.24042184E+11
     -433.3330851509      461.1039802590     1  0.25775682E+11
     -433.3327970233      461.2847729396     1  0.25005747E+11
     -433.3323530700      460.7776200504     1  0.23042205E+11
     -433.3270052212      460.9383943296     1  0.23425058E+11
     -433.3245333035      460.7425622134     1  0.23537508E+11
     -433.3225172646      460.7051672020     1  0.23748682E+11
     -433.3217606596      460.9104777942     1  0.23646719E+11
     -433.3207273626      460.9221189519     1  0.23631777E+11
     -433.3195948676      460.9677955516     1  0.24511461E+11
     -433.3185892338      461.1888782891     1  0.24531478E+11
     -433.3113672124      461.3381810240     1  0.23964026E+11
     -433.3090633397      461.1924068840     1  0.25519767E+11
     -433.3086609337      461.4847871005     1  0.24400241E+11
     -433.3066170031      461.1398687600     1  0.24493864E+11
     -433.3060041069      460.6256995593     1  0.23429884E+11
     -433.3026978828      461.5291169087     1  0.24435469E+11
     -433.3020904463      460.1465762984     1  0.23870707E+11
     -433.2965020813      461.3726381132     1  0.23896818E+11
     -433.2957969210      461.1261690881     1  0.23672901E+11
     -433.2944234245      460.6154487310     1  0.24061536E+11
     -433.2888230153      460.4983963218     1  0.24179036E+11
     -433.2852543815      460.6349708452     1  0.24211398E+11
     -433.2843450817      460.4079903465     1  0.23427084E+11
     -433.2824955714      460.7590488868     1  0.23384317E+11
     -433.2806999895      460.8364512006     1  0.23380837E+11
     -433.2805365205      459.9379032895     1  0.23465840E+11
     -433.2800219732      460.8012370242     1  0.24370892E+11
     -433.2779319340      460.1310683881     1  0.23020850E+11
     -433.2776143863      461.1124251869     1  0.24466293E+11
     -433.2773846616      459.8977049018     1  0.23436397E+11
     -433.2755597085      460.2119341138     1  0.23752565E+11
     -433.2733943024      460.3019039300     1  0.24025560E+11
     -433.2730535636      460.6918754248     1  0.24492279E+11
     -433.2729946995      460.0657284636     1  0.23238023E+11
     -433.2710871644      460.6438070906     1  0.23398369E+11
     -433.2690235330      460.7816336161     1  0.23478399E+11
     -433.2683681051      460.0021461216     1  0.23483523E+11
     -433.2636222948      460.9744751678     1  0.24287740E+11
     -433.2628677342      460.8596990608     1  0.24077835E+11
     -433.2602265751      460.9717625389     1  0.24305458E+11
     -433.2543471524      460.6202444720     1  0.24467814E+11
     -433.2493044337      460.4810915228     1  0.24238748E+11
     -433.2485749577      461.4506581452     1  0.24241291E+11
     -433.2475781459      461.4519586387     1  0.24237393E+11
     -433.2474112338      460.7753517222     1  0.24002166E+11
     -433.2471309866      460.8359541133     1  0.24045545E+11
     -433.2416141288      460.6689396321     1  0.24276966E+11
     -433.2402600174      461.2184144886     1  0.25048992E+11
     -433.2355926620      460.7497281991     1  0.24301757E+11
     -433.2346646010      460.3197214401     1  0.24108254E+11
     -433.2292308000      460.5642902899     1  0.24027883E+11
     -433.2280974974      461.0347953841     1  0.24024075E+11
     -433.2212263900      460.3183671174     1  0.24350595E+11
     -433.2142916921      448.0982878044     1  0.23179418E+11
     -433.2103728163      460.4383386074     1  0.23962424E+11
     -433.1994298789      460.3903593697     1  0.23938486E+11
     -433.1669724188      458.4634247880     1  0.23714374E+11
     -433.1663210534      458.5660896088     1  0.23680289E+11
