# Supplementary material for: Structure, thermodynamics, and rearrangement mechanisms in gold clusters—insights from the energy landscapes framework
Source: Nanoscale. 2017 Dec 15;10(4):2004–16. doi: 10.1039/c7nr07123j (PMC5901115; doi:10.1039/c7nr07123j)
Supplement: Supplementary file 1 [file NR-010-C7NR07123J-s001.zip › minima/120_Au/min.data.hcp]

     -433.7039920176      463.4993449186     1  0.23944508E+11
     -433.6894999792      462.8194379702     1  0.23113653E+11
     -433.6881250963      463.4612743007     1  0.23786469E+11
     -433.6873523538      462.7974460209     2  0.23068940E+11
     -433.6776504012      463.4143720881     1  0.23557699E+11
     -433.6705129447      462.8894522918     1  0.23106448E+11
     -433.6679566858      462.7668405868     1  0.23015657E+11
     -433.6446055429      462.8243338454     1  0.22897618E+11
     -433.6370437244      462.7619960300     1  0.22935003E+11
     -433.6369888781      462.7593341503     1  0.22952439E+11
     -433.5659803358      462.7026914382     1  0.22819319E+11
     -433.5652178021      462.6943350676     2  0.22838982E+11
     -433.5520638854      462.3448802303     1  0.23298611E+11
     -433.5484671343      462.2789225799     1  0.23294829E+11
     -433.5395001011      462.1177948158     1  0.23331808E+11
     -433.5379307929      462.5147097132     1  0.24302079E+11
     -433.5368749519      462.5900350544     1  0.23330768E+11
     -433.5338400241      462.5705213881     1  0.23418412E+11
     -433.5285113948      462.8325069840     2  0.23682730E+11
     -433.5096817634      462.4330513191     1  0.24715029E+11
     -433.5020843804      462.2468502327     1  0.23604051E+11
     -433.4628942102      462.6095115787     1  0.23780756E+11
     -433.4442749179      462.1502547524     1  0.23270845E+11
     -433.4424788376      462.4767715361     1  0.23215872E+11
     -433.4363919765      462.3418134069     1  0.23710732E+11
     -433.4308410612      462.3899298776     1  0.23663295E+11
     -433.4145985222      462.3151472457     1  0.24053773E+11
     -433.4121679021      462.4231569449     1  0.24099504E+11
     -433.4097228551      462.2419611559     1  0.24276817E+11
     -433.4090580202      462.2431853393     1  0.24140814E+11
     -433.4061227171      462.2414880620     1  0.23467630E+11
     -433.4058635961      462.3148721306     1  0.23732970E+11
     -433.4001878037      462.2954706860     1  0.23532466E+11
     -433.3997670694      462.3268501211     1  0.23557208E+11
     -433.3994262971      462.3028152040     1  0.23547459E+11
     -433.3868543699      462.3508056246     1  0.23840748E+11
     -433.3861624706      461.4323218567     1  0.23016702E+11
     -433.3838289525      462.3406767998     1  0.23970676E+11
     -433.3826813222      462.3431863048     1  0.23871344E+11
     -433.3754652303      461.4478949857     1  0.23223267E+11
     -433.3749410404      461.8873668897     1  0.24109047E+11
     -433.3745595128      461.5142681000     1  0.23180081E+11
     -433.3737535476      462.1482166230     1  0.23941533E+11
     -433.3654145370      462.0672246794     1  0.23573846E+11
     -433.3642421260      461.9493792681     1  0.23607610E+11
     -433.3640086682      462.2250133401     1  0.23608320E+11
     -433.3578765355      462.0365100329     1  0.23774086E+11
     -433.3546171929      461.7546554956     1  0.24529152E+11
     -433.3536243418      461.4943839292     1  0.23202170E+11
     -433.3505019235      462.0381278250     1  0.23536475E+11
     -433.3486453957      461.9885653003     1  0.23495458E+11
     -433.3463959114      461.8655406360     1  0.23483478E+11
     -433.3423225786      461.8918417223     1  0.23496976E+11
     -433.3386297905      461.5616804898     1  0.23280195E+11
     -433.3375965742      462.0508871223     1  0.23823850E+11
     -433.3326205950      461.8552583386     1  0.23547752E+11
     -433.3303018721      461.7111205339     1  0.23722376E+11
     -433.3275510347      461.4946479169     1  0.23027799E+11
     -433.3267751969      461.5535380382     1  0.22987295E+11
     -433.3127525983      461.5185916864     1  0.24067700E+11
     -433.3087842945      461.7702343297     1  0.24068251E+11
     -433.3077102307      461.5165106784     1  0.24296727E+11
     -433.3049189709      461.5304102890     1  0.24202173E+11
     -433.3006137518      460.9453315594     1  0.23038859E+11
     -433.2413527542      461.2633269961     1  0.23828476E+11
     -433.1694852229      460.1110204059     1  0.23419351E+11
     -433.1597169351      460.9775237290     1  0.23768822E+11
     -433.1563018656      460.9809630452     1  0.23563373E+11
     -433.1474957942      460.4664081016     1  0.23626343E+11
