# Supplementary material for: Structure, thermodynamics, and rearrangement mechanisms in gold clusters—insights from the energy landscapes framework
Source: Nanoscale. 2017 Dec 15;10(4):2004–16. doi: 10.1039/c7nr07123j (PMC5901115; doi:10.1039/c7nr07123j)
Supplement: Supplementary file 1 [file NR-010-C7NR07123J-s001.zip › minima/120_Au/min.data.twi]

     -433.9876169345      464.3334354606     1  0.23838265E+11
     -433.9867832331      464.3256489671     1  0.23846500E+11
     -433.9777104856      464.3557438089     1  0.23955722E+11
     -433.9771072660      464.1114454370     1  0.23737776E+11
     -433.9761835156      464.1132547781     1  0.23724210E+11
     -433.9687697830      464.2135924198     1  0.23840301E+11
     -433.9673644804      464.2183233852     1  0.23870238E+11
     -433.9668220295      464.2144082346     1  0.23865703E+11
     -433.9631859393      464.3176726354     2  0.24140712E+11
     -433.9624078294      464.0124053313     1  0.23877640E+11
     -433.9551824604      463.3622395277     2  0.24272900E+11
     -433.9547472116      464.2065120056     1  0.23429376E+11
     -433.9536527531      463.2533052683     1  0.24413449E+11
     -433.9469044794      464.0031945345     1  0.23752683E+11
     -433.9460823363      464.0045530992     1  0.23768725E+11
     -433.9443032381      463.2436053514     2  0.22461701E+11
     -433.9407995724      463.4002006844     1  0.24122190E+11
     -433.9400863457      463.8528657532     1  0.23760905E+11
     -433.9382900272      464.0117484412     1  0.24984373E+11
     -433.9372309095      463.3284368049     1  0.24234304E+11
     -433.9349124364      463.3432841004     4  0.22467120E+11
     -433.9344186271      463.3231356683     1  0.24209245E+11
     -433.9341593618      463.3002057314     1  0.24171629E+11
     -433.9304401674      463.2318241527     1  0.24284883E+11
     -433.9301624656      463.3161602421     1  0.24191268E+11
     -433.9192370470      463.3444137756     1  0.23976769E+11
     -433.9176204491      463.3210973874     1  0.23996316E+11
     -433.9160545690      463.2586987677     1  0.24087875E+11
     -433.9146276496      463.8300343115     1  0.24143939E+11
     -433.9130878186      463.2762876253     1  0.24106879E+11
     -433.9127766211      463.2953970313     1  0.24066753E+11
     -433.9104940565      463.6669979513     1  0.24757717E+11
     -433.9104492756      463.2954216187     1  0.24086064E+11
     -433.9091686625      463.8655678498     1  0.24697575E+11
     -433.9051872064      463.7674988762     1  0.24344707E+11
     -433.9028655922      463.8009384821     2  0.24792609E+11
     -433.8991992838      463.5054218630     1  0.24206242E+11
     -433.8976676936      463.7809294477     1  0.24152149E+11
     -433.8950986706      463.5609670422     1  0.24216505E+11
     -433.8946796459      463.3853625408     1  0.24080234E+11
     -433.8939017606      463.3981992444     1  0.24129125E+11
     -433.8932145421      463.8091533710     1  0.24118037E+11
     -433.8912855697      463.4784312250     1  0.24095429E+11
     -433.8907593596      463.3103735004     1  0.24021023E+11
     -433.8905212906      463.7650772335     1  0.24109561E+11
     -433.8899858776      463.9528343606     1  0.24097131E+11
     -433.8894981191      463.8613407411     1  0.24565200E+11
     -433.8893636510      463.7214246408     1  0.24191073E+11
     -433.8883548365      463.3476853447     1  0.24008561E+11
     -433.8866384421      463.8393840948     2  0.23917661E+11
     -433.8864181804      463.3227492405     1  0.24093824E+11
     -433.8859730719      463.2495063524     1  0.24121708E+11
     -433.8856455155      463.3266100997     1  0.24082895E+11
     -433.8855453697      463.2756015815     1  0.24131191E+11
     -433.8849689968      463.2841070644     1  0.23922046E+11
     -433.8843807888      463.8029839051     1  0.24577735E+11
     -433.8831695057      463.3583543782     1  0.23936102E+11
     -433.8809937392      463.3712540341     1  0.23966444E+11
     -433.8807440527      463.3260056644     1  0.23892434E+11
     -433.8804878529      463.3073489346     1  0.23906822E+11
     -433.8783544564      463.3862430107     1  0.23937052E+11
     -433.8783245862      463.8041180674     1  0.24207128E+11
     -433.8778309851      463.3767199084     1  0.23912413E+11
     -433.8777503478      463.2716864669     1  0.23879924E+11
     -433.8773904682      463.4202840156     1  0.23905591E+11
     -433.8772498641      463.3677345256     1  0.23942571E+11
     -433.8770578684      463.2315799742     1  0.23965306E+11
     -433.8755287192      463.3306587519     1  0.23924362E+11
     -433.8752076956      463.3040914711     1  0.23980044E+11
     -433.8747441894      463.3633075890     1  0.23893417E+11
     -433.8744972179      463.7950361497     1  0.23964870E+11
     -433.8739322556      463.3631790672     1  0.23940658E+11
     -433.8737836115      463.7903250048     1  0.23969079E+11
     -433.8731493449      463.3536976061     1  0.23970984E+11
     -433.8730155016      463.2738265160     1  0.23936844E+11
     -433.8728215093      463.3205300074     1  0.24009002E+11
     -433.8651335221      463.7263009495     1  0.24117982E+11
     -433.8626705221      463.7469726458     1  0.24101883E+11
     -433.8617917039      463.7156130536     2  0.23815053E+11
     -433.8610654360      463.6932675742     1  0.24219081E+11
     -433.8608550353      463.7641270445     1  0.24109194E+11
     -433.8602102390      463.6970477275     1  0.24091542E+11
     -433.8596696370      463.6806535246     1  0.24117947E+11
     -433.8595317085      463.6250430262     2  0.23951722E+11
     -433.8594884340      463.7197472690     1  0.24175027E+11
     -433.8580534298      463.7219620925     1  0.24099362E+11
     -433.8573172592      463.6701540974     1  0.23677686E+11
     -433.8567063786      463.6760480798     1  0.23673689E+11
     -433.8561088782      463.6374781995     1  0.23705446E+11
     -433.8559824806      463.3807718193     1  0.23749237E+11
     -433.8555635459      463.6332930362     1  0.24249758E+11
     -433.8550773520      463.4069057631     1  0.23769594E+11
     -433.8542570658      463.6685440255     1  0.24173671E+11
     -433.8538661214      463.3924885345     1  0.23779838E+11
     -433.8535709693      463.7701481462     1  0.23986247E+11
     -433.8530267288      463.7191952638     2  0.23387489E+11
     -433.8524567353      463.7150448149     1  0.23690051E+11
     -433.8523966218      463.4257425704     1  0.23760665E+11
     -433.8522339398      463.4240722440     1  0.23795044E+11
     -433.8460714717      462.9232132487     1  0.24570769E+11
     -433.8453045129      463.8894055091     1  0.24255867E+11
     -433.8450711257      463.7848035666     1  0.24008500E+11
     -433.8448345781      462.9091047367     1  0.24494372E+11
     -433.8439164595      463.3583788263     1  0.23834303E+11
     -433.8438117393      463.6791006591     1  0.23940524E+11
     -433.8432764558      463.7835710066     1  0.24012792E+11
     -433.8409374466      463.7470219437     1  0.23988205E+11
     -433.8397675161      463.5274051311     1  0.24028863E+11
     -433.8386685246      463.8667437978     1  0.24376812E+11
     -433.8382746591      462.6799322262     1  0.24352324E+11
     -433.8380913843      463.6790270257     1  0.23701020E+11
     -433.8377767943      463.6793513552     1  0.23722574E+11
     -433.8371897854      462.6977285635     1  0.24350759E+11
     -433.8369065908      463.1574926159     1  0.24125052E+11
     -433.8358163254      463.9516949167     1  0.24039453E+11
     -433.8351658893      463.7195113910     1  0.23722886E+11
     -433.8351196228      463.8397664351     2  0.24094066E+11
     -433.8307161473      463.8696627428     1  0.24474422E+11
     -433.8301641410      462.7328173300     1  0.24493629E+11
     -433.8290699323      463.3011802429     1  0.23788672E+11
     -433.8285920337      462.8715136518     2  0.23174661E+11
     -433.8283567521      463.1995261196     1  0.25018212E+11
     -433.8281520363      462.7483822269     1  0.24503150E+11
     -433.8272810309      463.3393852484     1  0.23794704E+11
     -433.8267585208      463.2027465419     1  0.23983840E+11
     -433.8263808643      463.4015565772     1  0.23815751E+11
     -433.8260229592      463.3822871246     1  0.23809069E+11
     -433.8257415863      463.3608676561     1  0.23832282E+11
     -433.8252701994      463.3744399311     1  0.23949981E+11
     -433.8238874839      463.6628142233     1  0.24052837E+11
     -433.8236895890      463.2287793510     2  0.22550233E+11
     -433.8236089076      463.6564140723     1  0.23994266E+11
     -433.8235471086      463.3491434310     1  0.23927671E+11
     -433.8232346068      462.8392492170     1  0.24628828E+11
     -433.8231527184      463.3095828955     1  0.23983406E+11
     -433.8226251805      463.2385958119     1  0.23952761E+11
     -433.8208646303      463.4542936910     1  0.23838748E+11
     -433.8196766007      463.1874094778     1  0.23940737E+11
     -433.8191299285      463.0403000425     1  0.24529771E+11
     -433.8190893823      463.4843698283     1  0.23662960E+11
     -433.8188775206      463.1461046929     1  0.24027061E+11
     -433.8183042358      463.3996483442     1  0.24000964E+11
     -433.8181123507      462.6849961812     1  0.24246885E+11
     -433.8176795602      462.6949292853     1  0.24248747E+11
     -433.8171607365      463.0413319237     2  0.23429910E+11
     -433.8167859140      462.6493212126     1  0.24087021E+11
     -433.8165888824      463.1615580020     1  0.23947990E+11
     -433.8163877766      462.9883291712     1  0.24623360E+11
     -433.8162500888      463.4059575770     1  0.23892291E+11
     -433.8137554978      463.1231925549     1  0.23940265E+11
     -433.8129565552      463.4369510695     1  0.24320542E+11
     -433.8125111987      463.5097091399     1  0.24505051E+11
     -433.8122236877      462.6758019068     1  0.24353164E+11
     -433.8115346647      463.2265694008     1  0.24492494E+11
     -433.8094552178      463.0355709735     2  0.22554184E+11
     -433.8086507282      463.3818783936     1  0.24861902E+11
     -433.8080213085      463.0675207622     1  0.24427688E+11
     -433.8080113441      463.2733644095     1  0.23955018E+11
     -433.8071541409      463.2576420265     2  0.23967297E+11
     -433.8071507871      463.3945467051     1  0.24839827E+11
     -433.8063830058      462.9454548480     1  0.23003676E+11
     -433.8062383107      462.9459510835     2  0.23018660E+11
     -433.8058931100      463.1650331221     1  0.23956764E+11
     -433.8058796595      463.6908560585     1  0.24584860E+11
     -433.8058317909      463.6685395342     1  0.24491640E+11
     -433.8057526425      463.2202468415     1  0.23352195E+11
     -433.8053230500      462.9023748098     1  0.24300059E+11
     -433.8046350277      463.4147931687     2  0.23694159E+11
     -433.8045057914      460.0931554568     1  0.24843684E+11
     -433.8044689085      462.9012527655     1  0.24324845E+11
     -433.8040306214      460.0733981593     1  0.24823264E+11
     -433.8039478201      463.0441849793     1  0.24420896E+11
     -433.8034017530      463.0812547579     1  0.24295403E+11
     -433.8025547886      463.5016067834     1  0.24059913E+11
     -433.8024933982      463.2521639858     1  0.24558375E+11
     -433.8024108778      463.0947964348     1  0.24370286E+11
     -433.8021163994      462.6115911801     1  0.24186012E+11
     -433.8019233638      463.1786646812     1  0.24768034E+11
     -433.8018950875      463.0702924764     1  0.24361068E+11
     -433.8017381982      463.1958310050     2  0.23014637E+11
     -433.8015014578      463.2422116676     1  0.23819752E+11
     -433.8014635424      463.2121971329     1  0.24755983E+11
     -433.8013431065      463.0747312992     1  0.24351598E+11
     -433.8012643075      463.1138105412     1  0.24292504E+11
     -433.8001483490      463.2821154464     1  0.24472592E+11
     -433.7996001813      463.2123722393     1  0.24547743E+11
     -433.7992993451      463.2180063385     1  0.23827859E+11
     -433.7990217234      462.8141008155     1  0.24248667E+11
     -433.7987138203      463.1425652325     1  0.23560311E+11
     -433.7985512304      462.9175941609     1  0.22871990E+11
     -433.7980271250      462.8053221265     1  0.24198130E+11
     -433.7973317258      463.2186110238     1  0.24579091E+11
     -433.7968067453      463.1711387664     1  0.24791438E+11
     -433.7966571696      463.3071279347     1  0.24458251E+11
     -433.7965639590      462.9146054445     2  0.24375909E+11
     -433.7957484456      463.1620457607     1  0.24803268E+11
     -433.7955673148      462.8619442145     1  0.24205220E+11
     -433.7953952287      462.9216093883     1  0.22891116E+11
     -433.7952674207      462.7784849985     1  0.24264168E+11
     -433.7942875395      463.5309284471     1  0.24549059E+11
     -433.7934905564      462.7269256633     1  0.24318125E+11
     -433.7934879948      462.8890694274     2  0.24460815E+11
     -433.7931087076      462.9461703484     1  0.24291338E+11
     -433.7923337290      463.5389316534     2  0.23670553E+11
     -433.7913293164      462.9236346053     1  0.24258124E+11
     -433.7912667400      463.4051635305     1  0.24646607E+11
     -433.7909174913      462.7413007002     1  0.24352485E+11
     -433.7898364752      463.3053487032     1  0.24488080E+11
     -433.7895599013      462.9106828403     1  0.22893627E+11
     -433.7894271878      462.9008751138     1  0.22905665E+11
     -433.7893009206      462.7778226624     1  0.24308814E+11
     -433.7892904310      463.4120028261     1  0.24586129E+11
     -433.7892577160      463.1012075874     1  0.24744968E+11
     -433.7888743038      463.1939538778     2  0.24809927E+11
     -433.7885676957      463.1788719933     1  0.24522165E+11
     -433.7885429499      462.8366681792     1  0.24289088E+11
     -433.7882179834      463.0114329059     1  0.23995250E+11
     -433.7882157744      463.1113067924     1  0.24745253E+11
     -433.7878992402      462.6000456596     1  0.24207301E+11
     -433.7877372896      463.0072660901     1  0.24032747E+11
     -433.7877038485      463.1743454451     1  0.23830635E+11
     -433.7876507840      463.2621511146     1  0.24395125E+11
     -433.7875520047      463.0767405029     1  0.24890037E+11
     -433.7873309477      463.2329007642     2  0.23215581E+11
     -433.7870628761      463.0961222722     1  0.24390490E+11
     -433.7870060051      462.5379617833     1  0.24236061E+11
     -433.7864649802      463.1117469217     1  0.24640603E+11
     -433.7862445663      462.6224277387     1  0.24125071E+11
     -433.7857527991      462.8341337819     1  0.24299936E+11
     -433.7855212956      462.5950803854     1  0.24233641E+11
     -433.7852664702      462.6310708727     1  0.24131065E+11
     -433.7846593566      462.9993036215     1  0.23525497E+11
     -433.7841230227      462.7639077478     1  0.24154433E+11
     -433.7840720203      462.6540533854     1  0.24053648E+11
     -433.7839357116      463.0140193239     1  0.24356720E+11
     -433.7837923164      462.6701767101     1  0.24047075E+11
     -433.7836519178      462.7210406649     1  0.24106574E+11
     -433.7836308668      463.3029986341     4  0.23271295E+11
     -433.7831639158      463.3645424418     1  0.24059274E+11
     -433.7830389434      462.5390544776     1  0.24285042E+11
     -433.7827833492      462.6199426022     1  0.24277564E+11
     -433.7824387250      463.4228011306     1  0.23512589E+11
     -433.7823971724      462.7704515015     1  0.24162815E+11
     -433.7821042129      462.4729304094     1  0.24230017E+11
     -433.7818440957      462.5635208054     1  0.24307102E+11
     -433.7818324069      462.6331537945     1  0.24135204E+11
     -433.7810397512      462.7808417692     1  0.24068467E+11
     -433.7810264069      462.7560354422     1  0.24102214E+11
     -433.7810205537      462.9911977252     1  0.23135786E+11
     -433.7804012127      463.7571853982     1  0.23963624E+11
     -433.7803019151      463.2380509182     1  0.25008181E+11
     -433.7800728492      462.8418182431     1  0.24200070E+11
     -433.7799078107      463.8214103198     1  0.24048367E+11
     -433.7799028055      462.8238835052     1  0.24146933E+11
     -433.7794421868      462.9013612021     1  0.24358292E+11
     -433.7791949772      463.0910117871     1  0.24433397E+11
     -433.7787870156      462.8378991226     1  0.24215406E+11
     -433.7787167251      462.5816059019     1  0.24221251E+11
     -433.7784915574      463.0552936788     1  0.24282263E+11
     -433.7783415106      462.7002806689     1  0.24271266E+11
     -433.7783296547      462.7820180787     1  0.24369478E+11
     -433.7779233430      462.9688336520     1  0.23521257E+11
     -433.7776808824      463.2741071531     1  0.24145487E+11
     -433.7775775692      462.7883706992     1  0.24062372E+11
     -433.7774802556      462.8345289363     1  0.24154060E+11
     -433.7772135837      463.2715128219     1  0.24151122E+11
     -433.7770510588      462.7266735802     1  0.24223713E+11
     -433.7770130204      463.2065760874     1  0.24555915E+11
     -433.7767475214      463.0956697644     1  0.24376014E+11
     -433.7766314417      463.1502239566     1  0.24430400E+11
     -433.7765251108      462.8968945598     1  0.24194274E+11
     -433.7762571495      462.6676800757     1  0.24466325E+11
     -433.7759064024      462.7225235865     1  0.24252806E+11
     -433.7758802031      463.4919015571     1  0.23263927E+11
     -433.7752842914      463.2176794482     1  0.24554212E+11
     -433.7752661794      462.7809899803     1  0.24293743E+11
     -433.7746216886      462.8953389442     1  0.24208240E+11
     -433.7743766266      463.9269774777     1  0.24087160E+11
     -433.7743121089      463.6346525072     1  0.24399254E+11
     -433.7741488528      463.2552593152     1  0.23198711E+11
     -433.7739318824      462.8455507442     1  0.24251315E+11
     -433.7736388815      463.0582632901     1  0.24319446E+11
     -433.7735935579      463.6216085867     1  0.24419037E+11
     -433.7731837632      462.8372723000     1  0.24277375E+11
     -433.7731713078      462.6104401965     1  0.24354937E+11
     -433.7731196044      463.7354229952     1  0.24021093E+11
     -433.7729322721      462.9395716755     1  0.24174585E+11
     -433.7725592800      463.0332477730     1  0.24484853E+11
     -433.7724369337      463.3371380081     1  0.24565297E+11
     -433.7724015759      463.3380290407     1  0.24575823E+11
     -433.7724005175      462.8229291612     1  0.24326312E+11
     -433.7722268191      463.0360620713     1  0.24316456E+11
     -433.7722094250      463.0331374588     1  0.24300018E+11
     -433.7720087237      463.2411106168     1  0.23168229E+11
     -433.7715755837      463.0857670410     1  0.24814468E+11
     -433.7714072667      463.1731180212     1  0.24365557E+11
     -433.7713505364      463.0808841644     1  0.24304973E+11
     -433.7710385612      462.5579376298     1  0.24234615E+11
     -433.7707746042      463.6143554927     1  0.24480749E+11
     -433.7707668856      463.1024122112     1  0.24807383E+11
     -433.7707186039      462.7921723746     1  0.24246933E+11
     -433.7706652718      462.7165365069     1  0.24416799E+11
     -433.7705568891      463.1494179271     1  0.24835839E+11
     -433.7704416554      462.9882368165     1  0.24403036E+11
     -433.7703662045      462.6201039411     1  0.24344535E+11
     -433.7699769736      462.6675972968     1  0.24272925E+11
     -433.7698781032      463.9966316938     1  0.24360712E+11
     -433.7698411954      462.7867909359     1  0.24117480E+11
     -433.7696123678      462.8984352852     1  0.24246991E+11
     -433.7693343402      463.8769353094     1  0.24136321E+11
     -433.7687651705      462.6715822298     1  0.24413478E+11
     -433.7686742926      462.8738914903     1  0.24323181E+11
     -433.7685643263      462.6017928820     2  0.24514248E+11
     -433.7684892244      463.0220674198     1  0.24433992E+11
     -433.7684587045      464.0019999986     1  0.24401757E+11
     -433.7680860287      463.5600472123     1  0.23307618E+11
     -433.7679991737      462.7884728680     1  0.24128049E+11
     -433.7674164463      462.6608032015     1  0.24218499E+11
     -433.7674121954      462.7521436801     1  0.24184323E+11
     -433.7671483929      463.0238351413     1  0.24369185E+11
     -433.7666486311      462.9826198087     1  0.24183534E+11
     -433.7664777608      462.9084840249     1  0.23476757E+11
     -433.7661896395      463.5968300055     1  0.23206163E+11
     -433.7657797680      462.6474533175     1  0.24093693E+11
     -433.7654925133      462.4634586408     1  0.22862856E+11
     -433.7653341655      463.2412900130     1  0.23246777E+11
     -433.7652152644      462.3835238310     1  0.25312135E+11
     -433.7651397036      462.7601443392     1  0.24335782E+11
     -433.7644139568      463.0305456573     1  0.23169923E+11
     -433.7643082746      463.1144549766     1  0.24263125E+11
     -433.7642693958      463.9386908426     1  0.24500902E+11
     -433.7640905926      462.5622093161     2  0.22941684E+11
     -433.7639821035      464.3084554356     1  0.24211748E+11
     -433.7639062581      462.8845502985     1  0.24396008E+11
     -433.7637082903      462.7776258459     1  0.24186873E+11
     -433.7634926372      463.1161694351     1  0.24286937E+11
     -433.7632943688      463.2936548653     1  0.23509928E+11
     -433.7632724920      463.1514890895     1  0.24401707E+11
     -433.7632283803      463.2671571889     1  0.24350040E+11
     -433.7631515051      463.3737021400     1  0.24482908E+11
     -433.7630930206      462.7633105875     1  0.23923698E+11
     -433.7627632683      459.9225007683     2  0.24189241E+11
     -433.7627191704      463.5256882886     1  0.23971511E+11
     -433.7623376730      462.7662174698     1  0.23928091E+11
     -433.7622934373      462.5942644642     1  0.24061273E+11
     -433.7622372630      463.7932675584     1  0.23988818E+11
     -433.7622237220      463.1335954301     1  0.24414624E+11
     -433.7622218831      462.4570549182     1  0.22914396E+11
     -433.7621453637      462.9714546126     1  0.23045602E+11
     -433.7619745158      462.7887058484     1  0.24158571E+11
     -433.7617635128      463.7969602299     1  0.23999285E+11
     -433.7614367433      463.3349422474     1  0.24450264E+11
     -433.7613061772      463.5966797879     1  0.24372050E+11
     -433.7612159955      462.6363327736     2  0.24327776E+11
     -433.7611853743      463.6670749392     1  0.25152522E+11
     -433.7610719296      462.5911910409     1  0.24236551E+11
     -433.7609222416      463.3386895411     1  0.23101800E+11
     -433.7609110205      462.4845519211     1  0.22861659E+11
     -433.7607378693      462.9818337967     1  0.23149096E+11
     -433.7607187886      463.7720642863     1  0.23966615E+11
     -433.7606611159      462.5785826070     1  0.24213867E+11
     -433.7604886653      463.2038587634     1  0.23238648E+11
     -433.7604480229      462.7669417255     1  0.24171331E+11
     -433.7603899931      462.7124222920     1  0.24250853E+11
     -433.7600856245      462.9104569094     1  0.22806728E+11
     -433.7597686076      462.6550145655     1  0.24098849E+11
     -433.7597594774      463.3610006910     1  0.23973227E+11
     -433.7597414860      463.7286359831     1  0.23990962E+11
     -433.7596704479      463.3590729737     1  0.23966654E+11
     -433.7595864098      463.0789671896     1  0.24236616E+11
     -433.7593608369      462.5923402121     1  0.24147502E+11
     -433.7592718890      462.6236206434     1  0.24156679E+11
     -433.7592282314      462.6610089330     1  0.24100234E+11
     -433.7592195397      463.6746156251     1  0.25129439E+11
     -433.7590931181      463.1035384560     1  0.23207910E+11
     -433.7589214889      462.5491428306     1  0.24301267E+11
     -433.7587970639      463.7870014604     1  0.24051301E+11
     -433.7585620295      462.6490034845     1  0.24255530E+11
     -433.7585172181      463.7797672496     1  0.24068703E+11
     -433.7583787606      463.3398996592     1  0.23958440E+11
     -433.7581959283      462.8199779578     1  0.23974161E+11
     -433.7581675522      463.0669013709     2  0.23212001E+11
     -433.7581198754      463.6536760716     1  0.24278650E+11
     -433.7580937601      463.1996513991     1  0.23185230E+11
     -433.7579772156      463.3908345082     1  0.23964922E+11
     -433.7578395302      462.5089864122     1  0.24146847E+11
     -433.7575763433      462.5365893612     1  0.24217034E+11
     -433.7575665427      462.4883309480     1  0.24147668E+11
     -433.7575476485      463.3264478284     1  0.23149866E+11
     -433.7573855331      463.6746602220     1  0.24202438E+11
     -433.7570897562      462.5695618035     1  0.22907876E+11
     -433.7570279504      462.7530887509     1  0.24096824E+11
     -433.7569731815      462.7117207161     1  0.24074349E+11
     -433.7568397089      463.6460221301     1  0.24321100E+11
     -433.7567849256      463.5879127670     1  0.23891746E+11
     -433.7566232667      463.4134340698     1  0.23953155E+11
     -433.7566204655      463.0685339311     1  0.24544170E+11
     -433.7565517203      463.5806939572     1  0.23846130E+11
     -433.7565132333      463.6046457717     1  0.25178660E+11
     -433.7564508043      463.3618342549     1  0.24525982E+11
     -433.7564282162      463.2741698334     1  0.24078556E+11
     -433.7564250626      462.7372590722     1  0.24209344E+11
     -433.7559436949      462.7400728837     1  0.24425699E+11
     -433.7559382300      463.6502053508     1  0.24280763E+11
     -433.7552864732      463.3629490217     1  0.24124052E+11
     -433.7548079751      462.4738744984     1  0.22946088E+11
     -433.7547764351      462.2562886761     1  0.24263245E+11
     -433.7546866109      462.4327327385     1  0.24080122E+11
     -433.7544503952      462.9439583835     1  0.23094633E+11
     -433.7544216000      462.4918758836     1  0.24032970E+11
     -433.7543626159      462.7214459265     1  0.24439888E+11
     -433.7542790018      463.6369528219     1  0.24280469E+11
     -433.7542184447      462.8720019699     1  0.22860082E+11
     -433.7541898285      463.0447643837     1  0.24273731E+11
     -433.7538784140      462.5997847018     1  0.24129273E+11
     -433.7538555464      462.5978807117     1  0.24105215E+11
     -433.7536126693      463.1356593040     1  0.24535395E+11
     -433.7535369689      463.1507668627     1  0.24203604E+11
     -433.7534742647      462.5556714738     1  0.24124176E+11
     -433.7534154176      462.4890261631     1  0.24213233E+11
     -433.7533389901      464.0098835993     1  0.24179719E+11
     -433.7533199894      462.8164198266     1  0.22924224E+11
     -433.7532080468      462.6994369345     1  0.24657452E+11
     -433.7530560636      462.8854237297     1  0.22851824E+11
     -433.7529102786      463.0211744723     1  0.24655082E+11
     -433.7528374287      463.3594147075     1  0.24120855E+11
     -433.7523932853      463.3400564790     1  0.24126906E+11
     -433.7523261164      463.6031739115     1  0.23954019E+11
     -433.7523152525      463.6343121113     1  0.24306419E+11
     -433.7521962992      463.5709838862     1  0.23857086E+11
     -433.7521728815      463.5913505743     1  0.23916068E+11
     -433.7520880807      462.6210921029     1  0.24122713E+11
     -433.7520436449      462.4573159270     1  0.24074517E+11
     -433.7519517250      463.3911100551     1  0.23171321E+11
     -433.7517576344      462.6063737771     1  0.24030224E+11
     -433.7517506553      463.5826172369     1  0.23893234E+11
     -433.7515833551      463.0085772402     1  0.24244139E+11
     -433.7515653707      464.0063461440     1  0.24240259E+11
     -433.7510491960      464.0063091380     1  0.24204239E+11
     -433.7506891753      463.1372554363     1  0.24202941E+11
     -433.7506349968      463.5640072821     1  0.23902195E+11
     -433.7505807966      462.4786276155     1  0.24061561E+11
     -433.7505040037      464.0062415938     1  0.24212219E+11
     -433.7504312103      464.1288800816     1  0.24090564E+11
     -433.7503839863      464.1203522354     1  0.24079050E+11
     -433.7502041118      462.4176985995     1  0.22948130E+11
     -433.7501078856      463.1654176642     1  0.24192526E+11
     -433.7500701849      464.0070482583     1  0.24258706E+11
     -433.7498899209      463.1807022228     1  0.24296555E+11
     -433.7497042571      463.0526286160     1  0.24223481E+11
     -433.7496144183      464.0542601975     1  0.24016219E+11
     -433.7496131936      464.0053729101     1  0.24287252E+11
     -433.7495620103      463.5780570786     1  0.23934226E+11
     -433.7493508359      463.4212145664     1  0.24070956E+11
     -433.7492509152      462.7408364205     1  0.24307736E+11
     -433.7491531239      462.6995845435     1  0.24328520E+11
     -433.7490176312      463.3731875405     1  0.23233682E+11
     -433.7488247416      463.0988008083     1  0.24163055E+11
     -433.7486765952      463.0179169966     1  0.24028490E+11
     -433.7480528278      462.3644788802     1  0.24127396E+11
     -433.7477465611      462.4560425564     1  0.22914158E+11
     -433.7471883630      462.4714361124     1  0.24117451E+11
     -433.7468645348      463.1579178292     1  0.24273769E+11
     -433.7467705167      462.9525313591     1  0.24312574E+11
     -433.7467172315      463.3016681582     1  0.24373088E+11
     -433.7467141081      463.1790325696     1  0.23279606E+11
     -433.7465507176      463.1392620235     1  0.24418573E+11
     -433.7465249241      463.1510805136     1  0.24161986E+11
     -433.7465192839      463.2033282327     1  0.24253391E+11
     -433.7464303187      462.7191865574     1  0.24314051E+11
     -433.7460988015      462.9156022674     1  0.23111895E+11
     -433.7460924710      462.6976887495     1  0.24009115E+11
     -433.7460501334      462.7650640016     1  0.24292201E+11
     -433.7460252255      462.4891069012     1  0.24117305E+11
     -433.7460051062      462.8390514168     1  0.23111273E+11
     -433.7459920372      462.8320194688     1  0.23123301E+11
     -433.7458519130      463.9839753420     1  0.23906350E+11
     -433.7456968420      462.2594264823     1  0.24069390E+11
     -433.7454094416      463.4067651564     1  0.24719292E+11
     -433.7453749399      462.6262833626     2  0.24143271E+11
     -433.7447543846      463.4246240393     1  0.24740358E+11
     -433.7447299463      463.0518658626     1  0.23992673E+11
     -433.7447053247      463.1985469152     1  0.24152636E+11
     -433.7446977460      462.6582652900     1  0.22910966E+11
     -433.7444801435      463.1873534183     1  0.24022266E+11
     -433.7444404950      463.1362376500     1  0.23976971E+11
     -433.7442359768      463.0828823767     1  0.24332088E+11
     -433.7442184235      462.9949773895     1  0.24334539E+11
     -433.7436041924      463.0895959112     1  0.23186516E+11
     -433.7434879123      463.2160190904     1  0.24233986E+11
     -433.7430715561      463.2258391240     1  0.24346793E+11
     -433.7428631683      463.2367800197     1  0.23063283E+11
     -433.7428373015      463.1856427158     1  0.24246953E+11
     -433.7428212709      463.1237284432     1  0.23911437E+11
     -433.7425659827      459.8233550499     2  0.23986330E+11
     -433.7425285265      463.2257229404     1  0.24214111E+11
     -433.7424364022      463.2082371381     1  0.24243033E+11
     -433.7422613388      463.0648487238     1  0.24073220E+11
     -433.7422200080      458.0907929963     2  0.24217240E+11
     -433.7420799002      462.8018105337     1  0.23071536E+11
     -433.7419566619      462.8940838158     1  0.25444724E+11
     -433.7417404960      464.0975928983     1  0.24111109E+11
     -433.7415151956      463.1501301586     1  0.24268451E+11
     -433.7413978156      463.4615696697     1  0.24678345E+11
     -433.7413925491      463.6949136341     1  0.23964340E+11
     -433.7412506531      462.6663687728     2  0.22794651E+11
     -433.7411286357      463.0714752357     1  0.23713354E+11
     -433.7406044135      463.9631008387     1  0.23964193E+11
     -433.7405809746      463.3975862226     1  0.24672816E+11
     -433.7405149235      462.9487014424     1  0.23910651E+11
     -433.7402053705      462.9500467115     1  0.24360730E+11
     -433.7401151432      462.8510314431     1  0.25441113E+11
     -433.7400816163      462.9600044399     1  0.24344849E+11
     -433.7399035019      463.7080211561     1  0.24895476E+11
     -433.7397568876      463.1696173508     2  0.23079681E+11
     -433.7396116060      459.5649575656     1  0.24775234E+11
     -433.7389902704      459.7608554695     2  0.23979258E+11
     -433.7389185066      463.7294133344     1  0.24926516E+11
     -433.7386573833      463.1392606316     1  0.24000456E+11
     -433.7384269039      462.7902926268     1  0.23118009E+11
     -433.7383513210      462.8261102611     1  0.24107336E+11
     -433.7379547350      463.0253221986     1  0.24081241E+11
     -433.7378796806      463.0390690495     1  0.24219825E+11
     -433.7377459660      462.9111793108     1  0.25527270E+11
     -433.7376852506      463.1470560252     1  0.23518428E+11
     -433.7376135372      463.8477247077     1  0.24011263E+11
     -433.7375751021      463.0661396113     1  0.23693317E+11
     -433.7373419633      462.9747607423     1  0.24041239E+11
     -433.7371635175      463.6339513633     1  0.25045137E+11
     -433.7370259715      463.5826736067     1  0.23296983E+11
     -433.7369941315      463.0646560336     1  0.24335582E+11
     -433.7369174859      463.9452283221     1  0.23961510E+11
     -433.7369096492      462.7752830836     1  0.24339731E+11
     -433.7367609334      463.0775378645     1  0.24313617E+11
     -433.7367535765      463.1191440964     1  0.24180798E+11
     -433.7365288769      462.8299146025     1  0.24128637E+11
     -433.7364275850      463.9591087229     1  0.24001057E+11
     -433.7364193864      462.5170549739     1  0.22829312E+11
     -433.7363349749      462.9546391076     1  0.23877804E+11
     -433.7359718551      463.6474249440     1  0.25011226E+11
     -433.7354208626      463.2801541042     1  0.24132942E+11
     -433.7353452672      462.6872261925     1  0.24004242E+11
     -433.7351232587      462.7767811549     1  0.23137620E+11
     -433.7348556017      463.1229909726     1  0.24223040E+11
     -433.7345701394      463.0739631979     1  0.24211881E+11
     -433.7344974670      462.5948460654     1  0.24402871E+11
     -433.7344245802      462.4194809616     1  0.22881632E+11
     -433.7342940782      462.9113472966     1  0.24169906E+11
     -433.7342108449      463.0486398887     1  0.24333373E+11
     -433.7339293966      462.8750076520     1  0.23086143E+11
     -433.7338705729      462.4125857905     1  0.22805081E+11
     -433.7337246334      462.5040401987     1  0.22859461E+11
     -433.7331543993      462.6889177192     1  0.24192530E+11
     -433.7328962449      462.9661064857     1  0.24216975E+11
     -433.7328752305      462.7547229255     1  0.23148134E+11
     -433.7328382563      463.0449467517     1  0.24243489E+11
     -433.7326942274      464.0878850395     1  0.24021379E+11
     -433.7324695393      463.0692612519     1  0.24212212E+11
     -433.7322539469      463.1037201736     1  0.24367967E+11
     -433.7320501398      463.2472525147     1  0.24314362E+11
     -433.7319633614      462.3918592896     1  0.22825767E+11
     -433.7314349338      464.1276987309     1  0.24054376E+11
     -433.7313792918      462.6763113179     1  0.24213072E+11
     -433.7308377801      464.1260925859     1  0.24031084E+11
     -433.7307904123      462.4457238355     1  0.22884276E+11
     -433.7307521637      462.4692420593     1  0.22849858E+11
     -433.7304809598      462.3976783421     1  0.22852074E+11
     -433.7304692408      462.9889658714     2  0.23019664E+11
     -433.7304416814      462.9497082214     1  0.24098746E+11
     -433.7299533660      463.1195191755     1  0.24410839E+11
     -433.7290511685      462.6676772842     1  0.24151391E+11
     -433.7290125053      462.3804118530     1  0.22855523E+11
     -433.7289587273      463.0616040876     1  0.24212286E+11
     -433.7289060570      462.8938741810     1  0.24107104E+11
     -433.7286360993      462.3827782964     1  0.22832152E+11
     -433.7285469722      462.4045816292     1  0.22825501E+11
     -433.7285275107      463.1533685691     1  0.24099855E+11
     -433.7284879417      462.9322709486     1  0.23205333E+11
     -433.7284362397      463.1547711976     1  0.24105220E+11
     -433.7282344333      463.0019947812     1  0.23255224E+11
     -433.7278562468      463.0778161700     1  0.24016645E+11
     -433.7276794875      462.8927883412     1  0.24086184E+11
     -433.7276619169      462.6700335515     1  0.23567452E+11
     -433.7271967048      463.3871237378     1  0.24218917E+11
     -433.7270635705      462.6541769219     1  0.24174946E+11
     -433.7270088775      462.3930600452     1  0.22855532E+11
     -433.7269872294      463.1510804161     1  0.24385066E+11
     -433.7269344391      463.5000553974     1  0.24309497E+11
     -433.7266694386      462.5948288864     1  0.25238889E+11
     -433.7266175413      462.4166220967     1  0.22848107E+11
     -433.7265034176      462.4257447142     1  0.22806418E+11
     -433.7263396822      463.2836865784     1  0.23189508E+11
     -433.7262892368      462.5914467193     1  0.25250308E+11
     -433.7262017555      462.4925191207     1  0.22806864E+11
     -433.7260206542      462.6128971163     1  0.22917587E+11
     -433.7259228600      462.6906587494     1  0.24136326E+11
     -433.7258824950      462.8935087488     1  0.24130841E+11
     -433.7258066084      463.5185085653     1  0.23904493E+11
     -433.7256678282      462.9031447191     1  0.24094994E+11
     -433.7256289035      463.3706430897     1  0.23871885E+11
     -433.7251707283      463.0634743545     1  0.23343834E+11
     -433.7250094123      463.2669280752     1  0.23745755E+11
     -433.7250015007      463.3081883448     1  0.24252820E+11
     -433.7248966606      462.3756295475     1  0.22880480E+11
     -433.7248734404      463.0385895336     1  0.24068998E+11
     -433.7248641843      463.2356891932     1  0.24428773E+11
     -433.7248037024      462.9765516096     1  0.23050221E+11
     -433.7247579110      463.1148792671     1  0.24367013E+11
     -433.7247072911      463.3435103905     1  0.23894565E+11
     -433.7246784858      462.7155821032     1  0.24331562E+11
     -433.7244241523      463.0637190994     1  0.24181235E+11
     -433.7241290525      462.6314522765     1  0.24219968E+11
     -433.7238939201      462.5147157166     1  0.22884332E+11
     -433.7237674617      463.0978510278     1  0.24365178E+11
     -433.7237443276      462.6861285977     1  0.24235322E+11
     -433.7236918155      463.2251772293     1  0.23519215E+11
     -433.7234725164      463.3063070206     1  0.24262127E+11
     -433.7233143745      462.3996141539     1  0.22844933E+11
     -433.7232917875      462.8900542824     1  0.24022924E+11
     -433.7230721055      462.6650190016     1  0.24354895E+11
     -433.7227464772      463.0487664238     1  0.24227414E+11
     -433.7226516785      462.5024283260     1  0.22801312E+11
     -433.7225922713      462.6162033300     1  0.24311568E+11
     -433.7224464277      462.7557213811     1  0.24319407E+11
     -433.7223139793      462.6000270110     1  0.24243283E+11
     -433.7221441932      463.1838109148     1  0.24416451E+11
     -433.7220742412      462.8759554069     1  0.24112793E+11
     -433.7220638067      462.7119484212     1  0.24144626E+11
     -433.7218533759      462.6893900708     1  0.24344029E+11
     -433.7218477298      462.8676558748     1  0.23079243E+11
     -433.7217287082      462.8757456779     1  0.24152867E+11
     -433.7213353373      463.0646904756     1  0.24462487E+11
     -433.7211830012      462.4952855338     1  0.22876538E+11
     -433.7211683685      463.5728768609     1  0.24064190E+11
     -433.7207198214      463.5899219804     1  0.24014017E+11
     -433.7206867653      462.9683382702     1  0.24333118E+11
     -433.7206349961      462.9884954281     1  0.23191247E+11
     -433.7203853386      463.0301677136     1  0.24036934E+11
     -433.7202931426      463.0434815202     1  0.24060053E+11
     -433.7202203618      463.4864342161     1  0.24363929E+11
     -433.7196537092      462.6802768223     1  0.24028507E+11
     -433.7196305805      463.9458985548     1  0.23947649E+11
     -433.7193867267      462.3938053574     1  0.22864359E+11
     -433.7193140250      462.8512391882     1  0.23840693E+11
     -433.7192649597      463.2917910840     1  0.24316869E+11
     -433.7190846053      458.0164604857     2  0.24010450E+11
     -433.7188736357      462.4965707870     1  0.22912303E+11
     -433.7187272983      462.7566671556     1  0.22987273E+11
     -433.7186825076      463.0244619642     1  0.24303648E+11
     -433.7186096561      462.7569792631     1  0.24226865E+11
     -433.7185338500      463.9343469335     1  0.23972962E+11
     -433.7184393761      462.5717192847     1  0.22869817E+11
     -433.7183990243      463.3003161274     1  0.24334068E+11
     -433.7183433717      463.9422485447     1  0.23917523E+11
     -433.7183197004      463.0246593067     1  0.24268419E+11
     -433.7182446311      462.6562940719     1  0.24259072E+11
     -433.7182423156      462.6542130766     1  0.24265197E+11
     -433.7181982811      462.9080648719     1  0.23261784E+11
     -433.7181658344      462.8751696716     1  0.23930304E+11
     -433.7180230994      462.9770494027     1  0.24011777E+11
     -433.7179560364      462.9059595449     1  0.24084813E+11
     -433.7177353619      462.9050900357     1  0.24082421E+11
     -433.7175757460      463.9402627585     1  0.23989377E+11
     -433.7172406309      462.8413613697     1  0.23965370E+11
     -433.7172354658      462.8063327237     1  0.23015000E+11
     -433.7171854455      462.9776561434     1  0.23866263E+11
     -433.7169493590      457.9703617603     2  0.23998142E+11
     -433.7168778766      462.8795483384     1  0.23940602E+11
     -433.7167889079      462.9755914157     1  0.24112942E+11
     -433.7167033122      462.9782000322     1  0.24257287E+11
     -433.7165445659      463.0113424454     1  0.24260239E+11
     -433.7164703947      462.8618826118     1  0.23838501E+11
     -433.7163881752      462.9172531968     1  0.23328386E+11
     -433.7162913030      463.0254578437     1  0.24056237E+11
     -433.7162888483      463.1252272309     1  0.24111884E+11
     -433.7160085023      462.8451227319     1  0.23975827E+11
     -433.7158303517      462.4728455383     1  0.24392962E+11
     -433.7157981905      463.2751720451     1  0.24045808E+11
     -433.7157672837      463.0486895696     1  0.24052207E+11
     -433.7155192295      463.2218956885     1  0.23757508E+11
     -433.7154312221      463.2130703915     1  0.24332997E+11
     -433.7154278679      462.6255262522     1  0.22931854E+11
     -433.7153671293      464.0356767875     1  0.24013325E+11
     -433.7150037958      462.5977083097     1  0.24917098E+11
     -433.7150006542      463.0479707084     1  0.24320219E+11
     -433.7149858886      462.8622988523     1  0.24880730E+11
     -433.7149250671      462.5997380529     1  0.24130385E+11
     -433.7149142721      463.0609847673     1  0.24284472E+11
     -433.7149038347      462.9352879492     1  0.24367236E+11
     -433.7148242470      462.9060185071     1  0.23948280E+11
     -433.7144342436      462.4827404203     1  0.24101195E+11
     -433.7137861278      462.9475131488     1  0.24299469E+11
     -433.7133884541      462.9134906197     1  0.23960301E+11
     -433.7132411267      462.8401934111     1  0.24278070E+11
     -433.7130740366      462.4117590214     1  0.24098422E+11
     -433.7127866820      462.6118918128     1  0.22982523E+11
     -433.7127385345      462.9029295739     1  0.24058234E+11
     -433.7126505512      462.5457163522     1  0.25237734E+11
     -433.7126273531      463.1106443648     1  0.24288546E+11
     -433.7116013575      462.8772901255     1  0.24095622E+11
     -433.7113394226      462.8785804957     1  0.24098434E+11
     -433.7110341904      462.9121265775     1  0.23293289E+11
     -433.7108383794      462.4990346274     1  0.22924243E+11
     -433.7106256795      462.9081914140     1  0.24052532E+11
     -433.7105814674      463.3481838461     1  0.24340651E+11
     -433.7104246398      463.1032849470     1  0.24213022E+11
     -433.7097791842      463.2177374950     1  0.24528168E+11
     -433.7097281170      462.9850656416     1  0.24037986E+11
     -433.7097077560      462.0817687709     1  0.24437404E+11
     -433.7096811587      459.6398548288     1  0.23997587E+11
     -433.7096358307      462.7232780678     1  0.24569448E+11
     -433.7095116667      462.7202108867     1  0.24148995E+11
     -433.7094953891      462.9349190495     1  0.24341411E+11
     -433.7093708735      462.9658835858     1  0.23522657E+11
     -433.7090460352      463.2463271732     1  0.23995655E+11
     -433.7088230819      463.0538677789     1  0.24284192E+11
     -433.7087417039      462.8249165481     1  0.24031669E+11
     -433.7086923573      463.0016040571     1  0.24045983E+11
     -433.7086862656      463.2609648561     1  0.23994022E+11
     -433.7086077793      463.1018847128     1  0.24120298E+11
     -433.7085996038      462.8157542531     1  0.24164065E+11
     -433.7084378369      463.1034818969     1  0.24498190E+11
     -433.7082959801      462.7932149622     1  0.24124290E+11
     -433.7080435859      462.8863224604     1  0.24279983E+11
     -433.7079588355      462.4858511219     1  0.22918290E+11
     -433.7076685197      462.5034614927     1  0.22894082E+11
     -433.7074905349      462.8200960768     1  0.24140726E+11
     -433.7074537257      457.9703713522     1  0.24030553E+11
     -433.7066009860      463.0865239575     1  0.24080878E+11
     -433.7065964675      462.8811844266     1  0.24328859E+11
     -433.7064099964      462.1600727367     1  0.24429579E+11
     -433.7060360921      462.8342817242     1  0.24160136E+11
     -433.7056060868      463.2066046013     1  0.23171597E+11
     -433.7054909621      462.4762054263     1  0.23938434E+11
     -433.7051149259      462.8075050441     1  0.24159281E+11
     -433.7049391941      463.0997455152     1  0.24150105E+11
     -433.7047315711      463.1720659285     1  0.23394667E+11
     -433.7045979656      462.7689028123     1  0.24175478E+11
     -433.7045918200      463.0615851588     1  0.24249795E+11
     -433.7045052654      462.7774634763     2  0.23999473E+11
     -433.7044551183      460.2134731568     1  0.24492323E+11
     -433.7044407705      463.1754444368     1  0.23419659E+11
     -433.7044212047      463.0107845512     1  0.24090119E+11
     -433.7042474225      462.5020984204     1  0.23171406E+11
     -433.7037082697      462.8027509581     1  0.24599928E+11
     -433.7036872361      462.7264275647     1  0.24196257E+11
     -433.7035552676      462.7497782749     1  0.24202345E+11
     -433.7033079445      463.1644762684     1  0.23421769E+11
     -433.7029773362      462.9415256851     1  0.24045444E+11
     -433.7029745072      462.9820443374     1  0.24682070E+11
     -433.7029206905      462.9470361725     1  0.23082413E+11
     -433.7025458212      462.5894121125     1  0.23862540E+11
     -433.7023888789      463.7364100110     1  0.23930564E+11
     -433.7023673010      463.1682452140     1  0.24133011E+11
     -433.7023567336      462.9021533906     1  0.24096615E+11
     -433.7022110023      463.2055637810     1  0.23402302E+11
     -433.7021038545      462.7098087088     1  0.24129723E+11
     -433.7018908057      463.2351771821     1  0.24105167E+11
     -433.7018433787      462.6526753344     1  0.22816394E+11
     -433.7016630149      462.1371304830     1  0.23012005E+11
     -433.7011799240      462.5610576369     1  0.22830511E+11
     -433.7010543152      462.7000249474     1  0.23998558E+11
     -433.7010348042      462.7813992393     1  0.24059365E+11
     -433.7009974368      462.6761312691     1  0.22804810E+11
     -433.7009097269      463.8752744719     1  0.23952531E+11
     -433.7005886502      462.8958632376     1  0.24010774E+11
     -433.7005443003      462.8486586647     1  0.23935308E+11
     -433.7004159034      462.5625452111     1  0.23919636E+11
     -433.7003028738      463.3447650692     1  0.24246907E+11
     -433.7002884941      462.7375037685     1  0.24123910E+11
     -433.7002035482      462.9333844310     1  0.24233211E+11
     -433.7000517980      462.8036690488     1  0.24198350E+11
     -433.7000296938      462.5253129721     1  0.22927501E+11
     -433.7000062927      459.0138731116     2  0.24084313E+11
     -433.6999430430      463.1475452983     1  0.24008173E+11
     -433.6998864094      462.1143434623     1  0.22933034E+11
     -433.6997959019      462.8417806477     1  0.23911189E+11
     -433.6996761870      462.6297957082     1  0.25266837E+11
     -433.6995346422      463.1490532309     1  0.23264114E+11
     -433.6994414056      462.4179150501     1  0.24170285E+11
     -433.6993672778      462.6989727442     1  0.24100132E+11
     -433.6993107234      463.0509660918     1  0.24532046E+11
     -433.6989684597      462.7453220663     1  0.24079860E+11
     -433.6985634235      463.1038230394     1  0.24340568E+11
     -433.6984774895      463.0900746070     1  0.24203790E+11
     -433.6983465883      462.8901459419     1  0.24076243E+11
     -433.6978418877      463.1405946895     1  0.24150652E+11
     -433.6977940528      463.1881024497     1  0.24171067E+11
     -433.6977294933      462.7097471948     1  0.24111046E+11
     -433.6977065267      462.5223370432     1  0.25006203E+11
     -433.6976124215      461.3289421266     2  0.22575274E+11
     -433.6976073331      463.0144476850     1  0.24125280E+11
     -433.6973542185      462.8880754945     1  0.24591523E+11
     -433.6972917339      461.3691950073     1  0.22564632E+11
     -433.6971776346      462.7911186076     1  0.23952726E+11
     -433.6971483665      462.6530934254     1  0.23831724E+11
     -433.6971100056      462.4917126180     1  0.23172142E+11
     -433.6970527685      462.8998049914     1  0.24093254E+11
     -433.6970275431      463.0204545344     1  0.24128050E+11
     -433.6970161922      461.3341314177     1  0.22578354E+11
     -433.6969978133      462.8638932064     1  0.23946321E+11
     -433.6969287906      462.7190835497     1  0.24065046E+11
     -433.6968673927      460.3420126927     1  0.24253009E+11
     -433.6968118204      462.7005743189     1  0.24125543E+11
     -433.6968053710      462.6659949608     1  0.24038225E+11
     -433.6967734528      463.0873192440     1  0.24320882E+11
     -433.6967057436      462.6844079190     1  0.24075109E+11
     -433.6966920245      462.7970094473     1  0.23964099E+11
     -433.6966589612      462.7204245605     1  0.24118378E+11
     -433.6965961177      457.9038147703     1  0.24067608E+11
     -433.6965379443      461.3759600262     1  0.22563773E+11
     -433.6965004440      462.9170900067     1  0.23365375E+11
     -433.6963032459      462.8617212453     1  0.24633434E+11
     -433.6961408090      463.0775557460     1  0.23883115E+11
     -433.6960579840      462.6991013602     1  0.23362446E+11
     -433.6958181375      461.3663069748     1  0.22563453E+11
     -433.6957612345      462.7528827701     1  0.24261015E+11
     -433.6951056295      462.7458246138     1  0.23922840E+11
     -433.6950346837      462.4915199562     1  0.24164404E+11
     -433.6950292330      462.6631601378     1  0.23909552E+11
     -433.6949854042      462.3761882508     1  0.23099007E+11
     -433.6949374397      462.7381837362     1  0.24333561E+11
     -433.6948771336      462.7436508435     1  0.23948901E+11
     -433.6948063137      463.1693157432     1  0.24256114E+11
     -433.6946814182      463.0896013290     1  0.23888553E+11
     -433.6945847978      462.8352381480     1  0.24634378E+11
     -433.6945834598      462.3477763239     2  0.24744470E+11
     -433.6945391326      462.3767933027     1  0.24824626E+11
     -433.6943266529      462.6137301102     1  0.22931588E+11
     -433.6942724207      462.7426062428     1  0.24355849E+11
     -433.6941660952      462.7017691962     1  0.23989085E+11
     -433.6940389521      463.2011467953     1  0.24307232E+11
     -433.6940335106      462.8219514148     1  0.23309215E+11
     -433.6934112025      462.4580015787     1  0.25017855E+11
     -433.6934003875      462.9391142968     1  0.24052688E+11
     -433.6930898315      462.8862912667     1  0.24189271E+11
     -433.6930708031      462.7285396145     1  0.23993415E+11
     -433.6930157681      461.5076716665     1  0.22553462E+11
     -433.6924617562      462.7803063227     1  0.24169602E+11
     -433.6923048125      462.3844584048     1  0.24841363E+11
     -433.6922139099      460.1052843331     1  0.24411521E+11
     -433.6921825026      462.3914402760     1  0.23090737E+11
     -433.6921800804      462.7404568780     1  0.24244256E+11
     -433.6921151030      463.4557171470     1  0.24455225E+11
     -433.6919941509      462.4797491755     1  0.23564372E+11
     -433.6917718227      462.6689316385     1  0.23865317E+11
     -433.6915977438      462.3888871450     1  0.23103961E+11
     -433.6913433528      462.3780843941     1  0.23108144E+11
     -433.6911979829      462.6908564701     1  0.23425366E+11
     -433.6906056567      461.8805676340     1  0.22930354E+11
     -433.6902587974      462.3778670747     1  0.23135861E+11
     -433.6898861396      462.8158458909     1  0.23204339E+11
     -433.6898545830      462.4330670836     1  0.23123942E+11
     -433.6898401188      463.8921169071     1  0.23990085E+11
     -433.6898244018      462.8286219621     1  0.24161977E+11
     -433.6896900926      462.6056062905     1  0.23988856E+11
     -433.6896449180      462.8344526799     1  0.24701487E+11
     -433.6895169723      463.0174732689     1  0.24064328E+11
     -433.6893589469      463.8963344771     1  0.24030929E+11
     -433.6892677992      462.7033754212     1  0.24167440E+11
     -433.6891509403      459.6668862345     1  0.23838494E+11
     -433.6890215342      462.9317316352     1  0.24040219E+11
     -433.6889036198      462.2588853047     1  0.23100555E+11
     -433.6888033031      461.6087898935     2  0.22555831E+11
     -433.6887247741      463.1861693832     1  0.23513054E+11
     -433.6886227683      463.0106966855     1  0.23339271E+11
     -433.6883158277      463.0933845057     1  0.23615729E+11
     -433.6883133059      462.4077792077     1  0.23087593E+11
     -433.6882047372      461.3800388269     2  0.22573568E+11
     -433.6881482139      462.7631678072     2  0.22692348E+11
     -433.6881351104      462.8082984823     1  0.24506355E+11
     -433.6880626691      457.1461390528     2  0.24454637E+11
     -433.6879406853      463.0284489630     2  0.23337182E+11
     -433.6879183323      462.4544198791     1  0.25052331E+11
     -433.6879052314      462.7125332559     1  0.23868583E+11
     -433.6877638814      463.2288629532     1  0.24364730E+11
     -433.6877404400      462.5078318674     1  0.23825904E+11
     -433.6875566584      462.7227547153     1  0.24501273E+11
     -433.6875204624      461.0325269294     1  0.23769608E+11
     -433.6873457991      462.7161513271     1  0.24161497E+11
     -433.6872824768      461.4119736564     1  0.22562456E+11
     -433.6871223379      463.0614867095     1  0.23735047E+11
     -433.6870223960      462.9963882804     1  0.23335644E+11
     -433.6869685926      462.6469078296     1  0.25521187E+11
     -433.6869650946      463.0162558709     1  0.24536624E+11
     -433.6868766268      462.9508546248     1  0.24182150E+11
     -433.6863955212      462.7290140121     1  0.24492317E+11
     -433.6862239081      461.8513502340     1  0.22938575E+11
     -433.6862164555      461.9075267005     1  0.22963489E+11
     -433.6859149906      462.9887238074     1  0.23327131E+11
     -433.6858344295      463.0587791116     1  0.23777793E+11
     -433.6856568150      463.1835560231     1  0.24737054E+11
     -433.6855353724      462.6353295153     2  0.24292445E+11
     -433.6855213539      462.4784165844     1  0.23113849E+11
     -433.6854189525      462.9992678234     1  0.24441346E+11
     -433.6852532293      462.5011957177     1  0.23951293E+11
     -433.6851351080      462.0342175524     1  0.24454606E+11
     -433.6851081875      463.0245319034     1  0.23400897E+11
     -433.6850837975      462.4685041032     1  0.23111236E+11
     -433.6848368417      462.4807164724     1  0.22804311E+11
     -433.6847256108      462.9941723855     1  0.24157978E+11
     -433.6844862056      462.8333164479     1  0.23990935E+11
     -433.6844446618      462.7455709674     2  0.23925367E+11
     -433.6843307264      461.9041772932     1  0.22965373E+11
     -433.6843013667      461.8244339043     1  0.22933998E+11
     -433.6841494171      460.1092729308     1  0.24448015E+11
     -433.6840529239      462.5396560598     1  0.22836027E+11
     -433.6835477175      463.0179123781     1  0.24402823E+11
     -433.6833956646      461.4489871056     1  0.22594224E+11
     -433.6833367679      462.2257743459     1  0.22739125E+11
     -433.6833018434      463.0360363545     1  0.23299371E+11
     -433.6832555722      461.8045123924     1  0.22942827E+11
     -433.6831497794      463.0416866229     1  0.23324773E+11
     -433.6830847036      462.4823509283     1  0.23147333E+11
     -433.6830378740      461.3862571424     1  0.22589052E+11
     -433.6829691569      462.9310883596     1  0.24162875E+11
     -433.6829464265      463.0467359937     1  0.23338264E+11
     -433.6829252874      462.4119263449     1  0.23124560E+11
     -433.6827641264      461.4391212008     1  0.22594645E+11
     -433.6826758790      462.8175913091     1  0.23223619E+11
     -433.6824734575      462.2210096101     1  0.22738379E+11
     -433.6824225443      463.0298028275     1  0.24138455E+11
     -433.6823112904      462.7433271702     1  0.23296326E+11
     -433.6822974899      463.0433946626     1  0.23342073E+11
     -433.6822417792      460.7963852548     1  0.25168098E+11
     -433.6821022358      463.0562996099     1  0.23337953E+11
     -433.6820823138      462.8172385078     1  0.23208258E+11
     -433.6820539854      463.0441351807     1  0.23351081E+11
     -433.6817368829      462.9998713065     1  0.24749871E+11
     -433.6817156192      462.1350698524     1  0.23056020E+11
     -433.6816766337      463.0405309787     1  0.23343186E+11
     -433.6812824183      462.0959600817     1  0.24310910E+11
     -433.6812446987      462.7525839610     1  0.23994338E+11
     -433.6812206028      462.9105459314     1  0.24218647E+11
     -433.6808570877      462.6359792817     1  0.24691441E+11
     -433.6807361345      462.1211934097     1  0.24293852E+11
     -433.6806904719      462.6151594228     1  0.24698904E+11
     -433.6806352808      461.8486679293     1  0.22957528E+11
     -433.6806101174      462.4376738416     1  0.24663619E+11
     -433.6805345711      462.4727967337     1  0.22856798E+11
     -433.6803114678      463.0425077970     1  0.24569641E+11
     -433.6802415705      461.4244063810     2  0.22570405E+11
     -433.6800881838      462.6826277979     1  0.24266608E+11
     -433.6800322271      462.6217172970     1  0.22860852E+11
     -433.6798719216      462.8478113276     1  0.23186947E+11
     -433.6798600039      462.7450451189     1  0.24665285E+11
     -433.6798518736      462.0684987060     1  0.24317885E+11
     -433.6797825402      462.2358065438     1  0.23133574E+11
     -433.6797200531      463.0842649433     1  0.23304509E+11
     -433.6796172099      462.9262552549     1  0.24151565E+11
     -433.6794686626      462.7702547528     1  0.23298980E+11
     -433.6793665186      460.7995435143     1  0.25117190E+11
     -433.6793579955      462.1135933296     1  0.23059080E+11
     -433.6793412099      462.4029986456     1  0.22825423E+11
     -433.6792162943      463.0341419697     1  0.24638384E+11
     -433.6791316371      462.7616104479     1  0.23944691E+11
     -433.6790641446      461.3914108631     1  0.22587933E+11
     -433.6789389145      454.0869661595     1  0.24248464E+11
     -433.6789203536      462.4237707002     1  0.24595218E+11
     -433.6789051501      462.6975781423     1  0.23983400E+11
     -433.6788701001      461.6162360047     2  0.22552341E+11
     -433.6788685758      459.5285734481     1  0.24223025E+11
     -433.6788331536      461.3950979118     1  0.22586967E+11
     -433.6787562355      462.6140257314     1  0.24147770E+11
     -433.6787169412      462.8299400221     1  0.23935477E+11
     -433.6786936223      462.0558132444     1  0.23049953E+11
     -433.6786553427      462.9099040258     1  0.23262732E+11
     -433.6785600827      462.1706101204     1  0.23082107E+11
     -433.6781680144      462.8642708367     1  0.23216355E+11
     -433.6780377841      463.1542404141     1  0.24492974E+11
     -433.6778715651      463.1770496888     1  0.23642513E+11
     -433.6778650884      462.7753905926     1  0.22747380E+11
     -433.6776967072      462.8776626840     1  0.25339716E+11
     -433.6776775050      463.1609271296     1  0.24497898E+11
     -433.6776730647      463.0033200842     1  0.24135209E+11
     -433.6776160156      461.4280014996     1  0.22557638E+11
     -433.6775735287      462.9089304397     1  0.24478357E+11
     -433.6774694143      462.3441823304     1  0.23096621E+11
     -433.6773803568      462.0617900483     1  0.23073415E+11
     -433.6773641696      463.1980347617     1  0.24445162E+11
     -433.6773219723      462.0960575513     1  0.24521806E+11
     -433.6773131829      462.7982928247     1  0.23222423E+11
     -433.6771111077      462.8567978459     1  0.25364752E+11
     -433.6770920461      463.1251424624     1  0.23810222E+11
     -433.6770099435      463.1753155537     1  0.24526061E+11
     -433.6769721666      462.8968960376     1  0.25378906E+11
     -433.6768585928      462.1275530606     1  0.24869010E+11
     -433.6768133056      462.8932893995     1  0.25402099E+11
     -433.6765882041      462.7326950395     1  0.23253284E+11
     -433.6765867826      462.9308182597     1  0.24484596E+11
     -433.6765123007      460.3479981300     1  0.23657091E+11
     -433.6764936047      460.9140813655     1  0.23837025E+11
     -433.6764689456      463.1780938111     1  0.24523870E+11
     -433.6763840621      463.2042276504     1  0.24473425E+11
     -433.6762194346      462.4341051277     1  0.23138178E+11
     -433.6761384028      462.1973906742     1  0.22698731E+11
     -433.6761305084      462.8279628827     1  0.23203674E+11
     -433.6761020184      462.1190161618     1  0.23114309E+11
     -433.6760311716      461.4980218792     2  0.22545420E+11
     -433.6760075897      462.3583151302     1  0.23121004E+11
     -433.6759863380      463.1566953526     1  0.24471883E+11
     -433.6759725307      462.4482025550     1  0.23358586E+11
     -433.6757081013      463.5206291684     1  0.25362185E+11
     -433.6756932395      462.5507127940     1  0.23779730E+11
     -433.6755214442      462.6847726379     1  0.23087231E+11
     -433.6754380935      463.5228185517     1  0.25358736E+11
     -433.6750282145      463.1456497473     1  0.23798210E+11
     -433.6746338389      462.1579643253     1  0.24268600E+11
     -433.6746283729      463.0450913736     1  0.23377980E+11
     -433.6746123110      463.0872493335     1  0.24401292E+11
     -433.6744980882      461.9426866261     1  0.24498254E+11
     -433.6744432589      462.6406968997     1  0.24807542E+11
     -433.6744244713      462.5687628456     1  0.23766086E+11
     -433.6743021886      462.6731021957     1  0.24678796E+11
     -433.6742915856      463.1083398646     1  0.24411124E+11
     -433.6741866686      461.4732819095     1  0.22591793E+11
     -433.6741738072      462.1501080387     1  0.23087209E+11
     -433.6740748087      462.1420394378     1  0.23064545E+11
     -433.6740517083      462.2928372103     1  0.22695650E+11
     -433.6740459016      461.4759392862     1  0.22590868E+11
     -433.6739712449      462.7208237005     1  0.24675490E+11
     -433.6738792176      462.1247396403     1  0.22691766E+11
     -433.6737880983      462.0208862553     1  0.22677619E+11
     -433.6736380682      462.5319950380     1  0.23802015E+11
     -433.6735792457      460.3942237321     1  0.24375699E+11
     -433.6734189661      462.4385178922     1  0.22861628E+11
     -433.6733972966      462.5770424291     1  0.23555904E+11
     -433.6733427154      460.3349766784     1  0.24306654E+11
     -433.6732979848      460.3749370409     1  0.24328944E+11
     -433.6730979532      462.2015408988     1  0.22717992E+11
     -433.6729506034      462.2397501658     1  0.23024680E+11
     -433.6728902713      462.2410391162     1  0.23022401E+11
     -433.6728355091      462.8475814464     1  0.23233283E+11
     -433.6726350543      460.3515704647     1  0.24765438E+11
     -433.6726202218      462.1840032962     1  0.22716989E+11
     -433.6725497081      462.1777363874     1  0.22729243E+11
     -433.6724980407      463.2605004520     1  0.25500472E+11
     -433.6724827181      462.2199014379     1  0.22706758E+11
     -433.6723953458      462.7258552758     1  0.24665228E+11
     -433.6723342063      462.7130610748     1  0.24795644E+11
     -433.6722661222      463.1882846632     1  0.23316791E+11
     -433.6721249598      463.1297983938     1  0.24432553E+11
     -433.6720763191      462.6138686315     1  0.24575287E+11
     -433.6718574345      462.1117289990     1  0.24303379E+11
     -433.6718268442      462.6879830047     1  0.23967988E+11
     -433.6717019187      461.5388743033     2  0.22577791E+11
     -433.6714563221      462.5599113159     1  0.23782509E+11
     -433.6713314352      463.1454686618     1  0.24053198E+11
     -433.6713210064      462.2602074968     1  0.23018071E+11
     -433.6712466066      462.8970978542     1  0.24316637E+11
     -433.6711910944      463.2894082348     1  0.23937645E+11
     -433.6711559552      463.0688695988     1  0.23741517E+11
     -433.6710400605      462.2621715809     1  0.23039889E+11
     -433.6710127143      462.2042144011     1  0.22720416E+11
     -433.6709632384      462.0393321193     1  0.22692769E+11
     -433.6708711467      462.8555561159     1  0.24124116E+11
     -433.6707671668      462.7550517636     1  0.24004972E+11
     -433.6706663033      462.1360272888     1  0.23076347E+11
     -433.6705860955      463.1165965953     1  0.24239218E+11
     -433.6703349602      462.1111475169     1  0.23083074E+11
     -433.6701618532      463.1325393403     1  0.24383700E+11
     -433.6701391264      462.1631999276     1  0.23068267E+11
     -433.6701150321      461.9738988220     1  0.22678928E+11
     -433.6700121113      462.2138434514     1  0.22709540E+11
     -433.6698446623      461.9448142025     1  0.22680208E+11
     -433.6697983698      463.0795614008     1  0.24386732E+11
     -433.6697876515      462.6335579679     1  0.23879438E+11
     -433.6694973543      462.1886858829     1  0.22732820E+11
     -433.6694618520      462.2620861389     1  0.23030205E+11
     -433.6694396125      460.3384981506     1  0.24795668E+11
     -433.6692497387      462.8419006995     1  0.23364823E+11
     -433.6690900641      462.4577749123     1  0.24511547E+11
     -433.6690789414      463.1167835508     1  0.24389027E+11
     -433.6690383775      463.1714394623     1  0.24417544E+11
     -433.6690312469      462.2629156590     1  0.23023728E+11
     -433.6690105178      462.1965322713     1  0.22737421E+11
     -433.6687664197      462.5042229757     1  0.24535605E+11
     -433.6686942376      462.6761269319     1  0.23093279E+11
     -433.6686870913      462.7827977611     1  0.24263499E+11
     -433.6686707611      462.2214595813     1  0.22727910E+11
     -433.6684386268      462.3994368574     1  0.24533261E+11
     -433.6683514453      462.3026679979     1  0.22726380E+11
     -433.6683357615      461.6214039007     2  0.22552860E+11
     -433.6682557907      462.6782877949     1  0.24674523E+11
     -433.6681584827      461.9226575124     1  0.22677232E+11
     -433.6681284618      462.5301997773     1  0.24753817E+11
     -433.6681007333      461.9164423273     1  0.22711393E+11
     -433.6680888508      462.1613553503     1  0.23123473E+11
     -433.6680772050      462.8482980209     1  0.23227436E+11
     -433.6680077866      462.8654630942     1  0.23246330E+11
     -433.6680028760      462.9970045561     1  0.23280123E+11
     -433.6680010459      463.0021983887     1  0.23699194E+11
     -433.6678220621      462.8541864978     1  0.23237275E+11
     -433.6678187837      462.1849586026     1  0.22722282E+11
     -433.6677555504      462.9274033452     1  0.24490359E+11
     -433.6677117978      462.7729662008     1  0.23320903E+11
     -433.6675088162      462.2460214318     1  0.23073634E+11
     -433.6675014669      462.4182219492     6  0.24020019E+11
     -433.6673653891      462.1319110648     1  0.22746297E+11
     -433.6673251745      462.9995043508     1  0.24175593E+11
     -433.6672239228      462.0834057604     1  0.22696632E+11
     -433.6672206170      462.3623886913     1  0.23567203E+11
     -433.6672050797      462.8042500903     1  0.23375500E+11
     -433.6670860214      462.7568326340     1  0.25182446E+11
     -433.6670161476      462.6315912822     1  0.24174958E+11
     -433.6669610437      457.5656479184     1  0.23861398E+11
     -433.6669205450      462.1845264040     1  0.22735669E+11
     -433.6669070520      462.7840232466     1  0.23342518E+11
     -433.6668884384      462.2782655479     1  0.23043559E+11
     -433.6666724918      461.9376442284     1  0.22678423E+11
     -433.6665739805      462.6812307066     1  0.24658818E+11
     -433.6665650829      462.1404358204     1  0.22751110E+11
     -433.6664889627      458.3300641703     1  0.24307895E+11
     -433.6662545144      462.2302700158     1  0.23069725E+11
     -433.6661158379      461.9568071468     1  0.22710290E+11
     -433.6660947849      463.0832127003     1  0.23484460E+11
     -433.6658097210      462.7279455271     1  0.24251363E+11
     -433.6656886265      462.1312543826     1  0.22740884E+11
     -433.6656493308      462.5102460646     1  0.23460424E+11
     -433.6656195390      462.7854803645     1  0.25214178E+11
     -433.6656064535      463.0535595897     1  0.23737584E+11
     -433.6655002348      462.6381715338     1  0.23134813E+11
     -433.6654516137      461.9543629477     1  0.22926998E+11
     -433.6653004286      462.6015553673     2  0.23443419E+11
     -433.6652674459      461.5683722323     2  0.22575082E+11
     -433.6651793036      459.9331948261     1  0.24072082E+11
     -433.6651729858      461.5699517359     1  0.22563740E+11
     -433.6650848134      462.2599303303     1  0.23066147E+11
     -433.6650762096      462.6346502135     1  0.23167574E+11
     -433.6649363613      462.2770291102     1  0.22696885E+11
     -433.6647643571      462.1452567308     1  0.22740010E+11
     -433.6646958273      462.4428615238     1  0.23505686E+11
     -433.6646560685      462.5109591487     1  0.22836496E+11
     -433.6646113479      462.6270030574     1  0.23121415E+11
     -433.6645214244      462.6423372599     1  0.23379143E+11
     -433.6644042949      462.0909683497     1  0.22922982E+11
     -433.6643636275      462.9401685251     1  0.23580838E+11
     -433.6642452106      462.4099417029     1  0.24573368E+11
     -433.6641958465      462.4684762574     2  0.22955858E+11
     -433.6641695840      461.9306054771     1  0.22690604E+11
     -433.6641462049      462.3272774656     1  0.24615722E+11
     -433.6640007364      462.8208014031     1  0.24154109E+11
     -433.6639924293      462.9930962445     1  0.23987056E+11
     -433.6639234080      462.1230311030     1  0.22708067E+11
     -433.6637096760      462.9062664866     1  0.24527348E+11
     -433.6635994137      462.9740523120     1  0.24748334E+11
     -433.6635038007      462.6052411470     1  0.23348610E+11
     -433.6634569048      462.6977655980     1  0.24157793E+11
     -433.6634140668      462.3135281013     1  0.24640829E+11
     -433.6631734394      462.6334619366     1  0.23142297E+11
     -433.6631260598      462.9776382901     1  0.24687892E+11
     -433.6631179147      462.0612349263     1  0.22924350E+11
     -433.6630443745      462.1318351109     1  0.22709229E+11
     -433.6629314918      463.0276068319     1  0.23395933E+11
     -433.6629112548      461.9062807370     1  0.22642723E+11
     -433.6628191233      462.6446378203     1  0.23158376E+11
     -433.6627831834      463.0771130841     1  0.24053277E+11
     -433.6626876881      463.1129329620     1  0.24352902E+11
     -433.6625249989      462.1322401811     1  0.22745065E+11
     -433.6625178096      460.5916814973     1  0.25077492E+11
     -433.6624364465      461.9842079252     1  0.24223558E+11
     -433.6624133495      461.9646943427     1  0.22932172E+11
     -433.6624102639      461.9279072884     1  0.22664794E+11
     -433.6623709023      461.8903560831     1  0.22659582E+11
     -433.6623659341      462.0855520264     1  0.22642825E+11
     -433.6623398002      462.1284424562     1  0.22742475E+11
     -433.6623169659      462.0857195652     1  0.22643440E+11
     -433.6622963857      462.9878207050     1  0.24813318E+11
     -433.6621222240      462.6718821260     1  0.23973068E+11
     -433.6620486808      462.6701154341     1  0.23970012E+11
     -433.6619267873      463.0939266380     1  0.24403593E+11
     -433.6618876973      462.2503241882     1  0.24517100E+11
     -433.6617738495      462.3376158893     1  0.23565994E+11
     -433.6617633510      462.5863515468     1  0.23306495E+11
     -433.6617166363      462.2917682944     1  0.22741635E+11
     -433.6616418127      462.0977144889     1  0.22681741E+11
     -433.6615036483      462.0974813230     1  0.23115412E+11
     -433.6613750979      462.7849914469     1  0.23536426E+11
     -433.6613580490      462.6188241170     1  0.23150613E+11
     -433.6613197860      462.3433535498     2  0.23759871E+11
     -433.6612107580      462.2287393722     1  0.23060564E+11
     -433.6611231474      460.7987232716     1  0.24912939E+11
     -433.6610590923      462.2233732025     1  0.23073564E+11
     -433.6610033992      462.6268539392     1  0.23146241E+11
     -433.6609980971      463.0312791969     1  0.24489826E+11
     -433.6608147662      462.1189526454     1  0.22920935E+11
     -433.6607735834      462.8358520631     1  0.24655903E+11
     -433.6607025858      463.0787613635     1  0.24377202E+11
     -433.6606846466      461.9536117791     1  0.22707600E+11
     -433.6606560819      461.5646812661     1  0.22592962E+11
     -433.6606086585      462.6451995009     1  0.23182069E+11
     -433.6604105030      462.6226255759     1  0.23165603E+11
     -433.6603832175      462.1102718966     1  0.24251872E+11
     -433.6603210492      460.8250276648     1  0.24908383E+11
     -433.6603096394      462.1572772226     1  0.22744416E+11
     -433.6602806116      461.9333855171     1  0.22634494E+11
     -433.6601813321      462.4963809672     1  0.22855642E+11
     -433.6600581405      462.4754540862     1  0.22858084E+11
     -433.6600564259      462.6401916293     1  0.23192941E+11
     -433.6599216525      462.4883940246     1  0.24157164E+11
     -433.6599088611      460.8121700312     1  0.24975535E+11
     -433.6599043894      461.9073532062     1  0.25055492E+11
     -433.6597544370      462.2639051745     1  0.22746253E+11
     -433.6596421971      462.6374951266     1  0.24133907E+11
     -433.6595585666      462.4237065428     1  0.22732740E+11
     -433.6595305762      462.2336941493     1  0.24654062E+11
     -433.6594785028      462.7509074393     1  0.23848220E+11
     -433.6593860956      463.0649330156     1  0.24408908E+11
     -433.6593657140      462.2673190617     1  0.22747252E+11
     -433.6593181659      462.1332314242     1  0.22651793E+11
     -433.6592557303      459.9868102750     1  0.24117592E+11
     -433.6592497403      462.5967113799     1  0.23363463E+11
     -433.6591886835      461.9270033261     1  0.22658494E+11
     -433.6590844263      462.2414802563     1  0.24666411E+11
     -433.6589415233      462.7768516068     1  0.24332697E+11
     -433.6589352176      462.1292710155     1  0.22650316E+11
     -433.6589139364      462.2608522056     1  0.23061119E+11
     -433.6589055932      454.4642277145     1  0.24116903E+11
     -433.6588993882      461.8979609766     1  0.22700729E+11
     -433.6584916398      462.8262439149     1  0.24632418E+11
     -433.6583821461      463.3428360606     1  0.24421850E+11
     -433.6583276527      461.8967873194     1  0.22678546E+11
     -433.6583264458      462.5806474447     1  0.24224625E+11
     -433.6581873559      456.9636076884     2  0.24284375E+11
     -433.6580102085      463.1477830075     1  0.24077555E+11
     -433.6578098721      462.2489857977     1  0.22711751E+11
     -433.6577975847      463.0288169863     1  0.24342976E+11
     -433.6576463531      461.9130973889     1  0.22698603E+11
     -433.6575944836      462.0108071858     1  0.22942961E+11
     -433.6573981044      463.0894205918     1  0.24625386E+11
     -433.6572550570      460.7846210400     1  0.24965443E+11
     -433.6571573922      462.7708952935     1  0.23858409E+11
     -433.6571454070      462.5984972432     1  0.24575626E+11
     -433.6570563870      461.9084566744     1  0.22688181E+11
     -433.6569685563      462.1015397143     1  0.22690391E+11
     -433.6569244491      462.2264508878     1  0.22755486E+11
     -433.6568123755      461.8354692940     1  0.22704352E+11
     -433.6567548635      461.8629631286     1  0.22694319E+11
     -433.6566999955      462.0825952259     1  0.22929735E+11
     -433.6565865033      461.8929417344     1  0.22685043E+11
     -433.6565298728      461.9072999714     1  0.22662688E+11
     -433.6564578322      462.7759798120     1  0.23273961E+11
     -433.6562785168      461.9107427512     1  0.22693851E+11
     -433.6562499462      462.5327346303     1  0.23437586E+11
     -433.6559874223      462.6907225455     1  0.23816347E+11
     -433.6559348041      461.9311499491     1  0.22677785E+11
     -433.6558874875      463.1432277279     1  0.24142684E+11
     -433.6558577088      461.8651552160     1  0.22669899E+11
     -433.6558384420      462.8013194350     1  0.24457677E+11
     -433.6558230250      461.8990991036     1  0.22687940E+11
     -433.6557745656      462.8203775814     1  0.23398820E+11
     -433.6557200903      461.9178736852     1  0.22676615E+11
     -433.6556823609      461.9119128290     1  0.22694871E+11
     -433.6555981516      463.0768018573     1  0.23827360E+11
     -433.6555479112      461.9324223965     1  0.22654050E+11
     -433.6555081497      462.6025447822     1  0.23085903E+11
     -433.6555057910      461.5430921764     1  0.22522119E+11
     -433.6554662560      462.8689283001     1  0.23658541E+11
     -433.6554304870      462.9660565429     1  0.24493454E+11
     -433.6553910656      462.7917767386     1  0.23331367E+11
     -433.6553693511      462.5377545424     1  0.23289091E+11
     -433.6553200323      461.9207831253     1  0.22664137E+11
     -433.6551361741      463.0949767825     2  0.23736069E+11
     -433.6551322419      461.9590919361     1  0.22660203E+11
     -433.6550628945      462.0396677253     1  0.22694665E+11
     -433.6548970969      462.8112353582     1  0.23994298E+11
     -433.6548369565      461.9148263780     1  0.22642993E+11
     -433.6547540425      461.8818451993     1  0.22663561E+11
     -433.6546914251      461.8930106880     1  0.22689057E+11
     -433.6545400628      461.8748720129     1  0.22635697E+11
     -433.6545338048      457.0407716756     2  0.24259564E+11
     -433.6544914453      462.7326348216     1  0.24642514E+11
     -433.6544390543      461.9428218083     1  0.22673133E+11
     -433.6543877026      462.7410105193     1  0.23806817E+11
     -433.6543366906      460.4172444972     1  0.24330339E+11
     -433.6543185152      461.7975373355     2  0.22562749E+11
     -433.6541868734      461.8733508237     1  0.22662908E+11
     -433.6539758516      462.0708873218     1  0.22685742E+11
     -433.6539420475      461.8688824475     1  0.22643475E+11
     -433.6539077300      461.8718966573     1  0.22635727E+11
     -433.6538135845      462.9479751333     1  0.23392244E+11
     -433.6537567576      462.1346461151     1  0.22740930E+11
     -433.6536874652      461.8539640228     1  0.22685748E+11
     -433.6536854358      462.1093959805     1  0.22687520E+11
     -433.6536645310      462.1377367191     1  0.22739946E+11
     -433.6536042566      463.5031103526     1  0.25225299E+11
     -433.6535682464      463.5452160541     1  0.25204375E+11
     -433.6534163331      462.6523868598     1  0.23803461E+11
     -433.6534123076      463.1208252691     1  0.24070430E+11
     -433.6532686968      461.8852040103     1  0.22672159E+11
     -433.6532515138      461.6835921941     1  0.22595914E+11
     -433.6532286809      461.8685981986     1  0.22656425E+11
     -433.6532145547      461.6927225809     2  0.22559479E+11
     -433.6531427653      461.8731656849     1  0.22653894E+11
     -433.6531229851      461.9516591369     1  0.22695428E+11
     -433.6530698820      461.5828357228     2  0.22514562E+11
     -433.6530594134      462.1907855017     1  0.22711437E+11
     -433.6530477408      463.0186228410     1  0.23578236E+11
     -433.6530055227      462.2479955637     1  0.22745753E+11
     -433.6529641432      462.4736099111     1  0.23233014E+11
     -433.6529585489      454.3199804108     1  0.24154484E+11
     -433.6529423663      462.1545148751     1  0.22704943E+11
     -433.6528543992      463.0390099307     1  0.23543533E+11
     -433.6527436868      461.8843226333     1  0.22692479E+11
     -433.6524385365      462.1308345312     1  0.22746012E+11
     -433.6523003087      462.7475823934     1  0.23965967E+11
     -433.6522949080      462.8294898546     1  0.23816025E+11
     -433.6521669425      461.8950384086     1  0.22659611E+11
     -433.6521600689      461.8553306609     1  0.22640443E+11
     -433.6521129681      461.8515067780     1  0.22655522E+11
     -433.6520463235      461.6775232871     1  0.24463127E+11
     -433.6520278303      462.5832276462     1  0.23447242E+11
     -433.6520095070      461.8795425149     1  0.22656114E+11
     -433.6519724400      462.5794816878     1  0.23921427E+11
     -433.6519449528      463.0360259817     1  0.23474086E+11
     -433.6519256734      461.8838330463     1  0.22676981E+11
     -433.6519210483      462.5352469064     1  0.25545896E+11
     -433.6519035378      462.1535258742     1  0.22719956E+11
     -433.6518604415      461.8581763848     1  0.22639292E+11
     -433.6518421149      461.9819826103     1  0.22695755E+11
     -433.6518218833      461.7130043859     1  0.24403047E+11
     -433.6516680591      462.6422847373     1  0.23245164E+11
     -433.6515023408      462.6607799735     1  0.24694259E+11
     -433.6514363057      462.0493477237     1  0.22718987E+11
     -433.6513179097      461.8581620696     1  0.22700780E+11
     -433.6512306751      462.1187901056     1  0.22638776E+11
     -433.6511273644      462.2908437536     1  0.24693755E+11
     -433.6511066982      461.8415665997     1  0.22677575E+11
     -433.6510520698      461.6943361796     2  0.22585516E+11
     -433.6510253153      462.0742573308     1  0.22663949E+11
     -433.6510070414      461.8734648286     1  0.22645907E+11
     -433.6509319745      462.9575365761     1  0.24458009E+11
     -433.6509247359      461.9331906312     1  0.22669178E+11
     -433.6508799905      462.1323846486     1  0.22743907E+11
     -433.6507937184      462.2387932733     1  0.22728311E+11
     -433.6507475623      462.0270852483     1  0.22671013E+11
     -433.6507384205      461.8725269455     1  0.22662346E+11
     -433.6507343935      462.1718625051     1  0.22713642E+11
     -433.6506834770      462.0959397847     1  0.22654147E+11
     -433.6506056523      462.1087075509     1  0.22641640E+11
     -433.6505554454      461.8546812408     1  0.22671199E+11
     -433.6505201878      461.8350508483     1  0.22677935E+11
     -433.6504460299      462.0647036524     1  0.22712534E+11
     -433.6504262405      463.3387271947     1  0.24077071E+11
     -433.6503592067      462.9715643156     1  0.24351616E+11
     -433.6503502011      462.0849378357     1  0.22656792E+11
     -433.6503267510      462.4766843420     1  0.24502471E+11
     -433.6503203323      462.5895087050     1  0.23203215E+11
     -433.6503014166      462.7672375519     1  0.23908202E+11
     -433.6502309490      463.4699229976     1  0.24062767E+11
     -433.6502135274      457.0412995234     2  0.24255370E+11
     -433.6500811489      461.8327430571     1  0.22686617E+11
     -433.6500719137      461.7985078149     1  0.22563853E+11
     -433.6500567112      463.0263336733     1  0.23565581E+11
     -433.6500360617      462.1155079976     1  0.22639898E+11
     -433.6500257492      461.8447564460     1  0.22672766E+11
     -433.6499558543      462.9406563504     1  0.24079280E+11
     -433.6498957547      462.5932892122     1  0.23249429E+11
     -433.6498889464      461.9311582983     1  0.22709456E+11
     -433.6498590637      462.5496188097     1  0.23229741E+11
     -433.6497782575      462.0165233857     1  0.22684666E+11
     -433.6497668273      463.0384050899     1  0.24519198E+11
     -433.6497039231      462.6023276287     1  0.24745968E+11
     -433.6496925366      461.8505789678     1  0.22683287E+11
     -433.6496775197      462.8006302058     1  0.23961248E+11
     -433.6496516377      462.5926007237     1  0.23226563E+11
     -433.6496230452      462.9441963764     1  0.24079614E+11
     -433.6496114311      462.7254415023     1  0.23302439E+11
     -433.6495458661      462.1412164996     1  0.24850152E+11
     -433.6495207681      462.0448838481     1  0.22697448E+11
     -433.6495123038      461.8707680842     1  0.22673614E+11
     -433.6494957179      457.8752259378     1  0.23874766E+11
     -433.6494464335      461.8877325294     1  0.22656321E+11
     -433.6494212885      462.3317080340     1  0.24469709E+11
     -433.6494194129      462.3888742842     1  0.23368205E+11
     -433.6492267761      462.7695485315     1  0.23444359E+11
     -433.6491938286      462.7582429016     1  0.25371048E+11
     -433.6491885382      462.7342269287     1  0.23408751E+11
     -433.6491552673      462.9568894315     1  0.24385538E+11
     -433.6490580149      462.6934287038     1  0.25392803E+11
     -433.6490414988      462.7582173743     1  0.23861790E+11
     -433.6490224242      463.0955218191     1  0.23492523E+11
     -433.6490139848      461.8668651652     1  0.22663300E+11
     -433.6490010086      463.3875500508     1  0.23650051E+11
     -433.6489638649      461.2907511670     2  0.22595490E+11
     -433.6489588873      463.4220556345     1  0.23905988E+11
     -433.6489232318      463.4716937137     1  0.24105412E+11
     -433.6489081625      462.4202326409     1  0.23397859E+11
     -433.6488678731      461.8674088063     1  0.22702724E+11
     -433.6488027026      461.8269894728     1  0.22673116E+11
     -433.6486339445      461.8309646273     1  0.22669004E+11
     -433.6484617542      462.1750707199     1  0.24851506E+11
     -433.6483143642      462.4636108384     1  0.24111043E+11
     -433.6483093242      462.9037252489     1  0.24874262E+11
     -433.6483082127      462.5992599909     1  0.23839368E+11
     -433.6482851941      461.8276358514     1  0.22645200E+11
     -433.6482118382      461.8332664134     1  0.22685099E+11
     -433.6481706737      461.8928783694     1  0.22659115E+11
     -433.6479413785      463.1035565831     1  0.24405627E+11
     -433.6478658479      461.2939494371     2  0.22594115E+11
     -433.6478162795      462.4995084948     2  0.23398668E+11
     -433.6478069956      462.2652338074     1  0.22707869E+11
     -433.6477394683      456.8342766899     2  0.24057433E+11
     -433.6477192913      456.5292848482     1  0.24265112E+11
     -433.6476407304      461.8817947212     1  0.22673611E+11
     -433.6476324145      461.8772076765     1  0.22697301E+11
     -433.6476158693      461.9521907735     1  0.22689091E+11
     -433.6475418114      463.5940955055     2  0.24414276E+11
     -433.6474316179      462.1464349562     1  0.22659487E+11
     -433.6472977490      462.6755161957     1  0.24588923E+11
     -433.6472560765      461.8411663557     1  0.22646204E+11
     -433.6472530600      463.0989670746     1  0.24163194E+11
     -433.6470827706      461.8558434216     1  0.22678971E+11
     -433.6469784082      462.5236341672     1  0.23223884E+11
     -433.6469445022      462.0241634329     1  0.24440486E+11
     -433.6469337997      461.8514902851     1  0.22699026E+11
     -433.6469183885      462.9598460520     1  0.23951959E+11
     -433.6469103063      462.2888219160     1  0.24431674E+11
     -433.6468387826      462.2421067065     1  0.22721188E+11
     -433.6468371465      461.8700878711     1  0.22701081E+11
     -433.6468295822      461.9675801106     1  0.22687307E+11
     -433.6468135159      462.9431894765     1  0.23426881E+11
     -433.6467567878      462.6996433562     1  0.24537828E+11
     -433.6466214753      462.1104215085     1  0.23077811E+11
     -433.6466059557      462.3677024955     1  0.23462154E+11
     -433.6465953643      462.3626455421     1  0.23462121E+11
     -433.6465663307      463.4550347272     1  0.24019989E+11
     -433.6465138860      461.8552579087     1  0.22665741E+11
     -433.6464482168      461.8755916292     1  0.22679132E+11
     -433.6464102062      462.7927511328     1  0.23991553E+11
     -433.6463899465      461.8812188603     1  0.22698665E+11
     -433.6463154294      462.5903935172     1  0.23777908E+11
     -433.6462200011      461.8830030804     1  0.22670339E+11
     -433.6461448056      462.6310361255     1  0.23320844E+11
     -433.6461414458      461.8313648046     1  0.22714557E+11
     -433.6460448456      461.6462880809     1  0.22527566E+11
     -433.6458761118      462.8337621583     1  0.24031410E+11
     -433.6456284580      461.9981144435     1  0.22669517E+11
     -433.6456179527      462.2550446608     1  0.24662442E+11
     -433.6455857916      461.8711060536     1  0.22703465E+11
     -433.6455490201      462.6900912215     1  0.24533296E+11
     -433.6454325176      463.4323648763     1  0.25232862E+11
     -433.6453701302      463.4444483358     1  0.24042214E+11
     -433.6453648458      462.7567789478     1  0.23332664E+11
     -433.6452004783      463.4506895744     1  0.24009232E+11
     -433.6451868117      461.8840089570     1  0.22700828E+11
     -433.6451644783      456.7666224979     2  0.24043216E+11
     -433.6451626675      461.9555862158     1  0.22707240E+11
     -433.6449080494      461.6930038980     1  0.22543428E+11
     -433.6447930730      462.5225969990     1  0.23674541E+11
     -433.6447795265      459.3973393565     1  0.25028492E+11
     -433.6447442599      461.9663496999     1  0.22705886E+11
     -433.6446789904      462.9377285190     1  0.23447215E+11
     -433.6446353072      462.0156590448     1  0.22697753E+11
     -433.6446014157      461.8754377177     1  0.22687600E+11
     -433.6445541409      461.8539008654     1  0.22691099E+11
     -433.6444108837      462.4048686088     1  0.24127004E+11
     -433.6443937645      461.6784667233     1  0.22542443E+11
     -433.6443278470      461.4512519177     1  0.22559884E+11
     -433.6442703912      460.0372544786     1  0.24184618E+11
     -433.6442543600      461.6587585934     1  0.22547343E+11
     -433.6442224570      462.7111964241     1  0.24538303E+11
     -433.6442025812      462.3828397922     1  0.22951577E+11
     -433.6441711540      461.6613155178     1  0.22547566E+11
     -433.6441569053      462.1845851255     1  0.24986503E+11
     -433.6441477031      462.3548433434     1  0.23456189E+11
     -433.6439945824      462.7114211797     1  0.23336163E+11
     -433.6438208864      462.9486334510     1  0.23635511E+11
     -433.6438022969      461.7664008147     1  0.24122625E+11
     -433.6437085266      461.8604191879     1  0.24034577E+11
     -433.6436442733      462.8122186136     1  0.24532625E+11
     -433.6436319385      462.7483951979     1  0.24552633E+11
     -433.6435796229      462.8080268617     1  0.24045668E+11
     -433.6434950701      461.9699598131     1  0.22718462E+11
     -433.6434689548      461.9431402746     1  0.22679599E+11
     -433.6434235684      462.1214135867     1  0.24857814E+11
     -433.6434029131      462.5615469598     1  0.24459853E+11
     -433.6433172868      461.3222771347     1  0.22594546E+11
     -433.6432880225      461.7982247419     1  0.24091192E+11
     -433.6432112258      461.8514516691     1  0.22715034E+11
     -433.6431870455      461.8343283893     1  0.22649611E+11
     -433.6431537504      461.7181063048     1  0.22541569E+11
     -433.6431107298      461.9438088449     1  0.22674244E+11
     -433.6430965009      461.6031239084     1  0.25091365E+11
     -433.6430869102      462.1127042853     1  0.22724355E+11
     -433.6430766296      462.7546569253     1  0.23317119E+11
     -433.6427060068      454.2179191163     1  0.23955999E+11
     -433.6426703273      461.7018309586     1  0.22540378E+11
     -433.6426228534      457.2461522698     1  0.23268653E+11
     -433.6425881975      461.8064658878     1  0.22525210E+11
     -433.6425002954      462.6930028329     1  0.24657376E+11
     -433.6424969709      461.7736234562     1  0.22528944E+11
     -433.6424883088      462.0761405275     1  0.23070817E+11
     -433.6423199709      462.6224731719     1  0.24334022E+11
     -433.6423154052      462.4639322564     1  0.23383319E+11
     -433.6422705160      462.1525018604     1  0.24857908E+11
     -433.6421155082      462.4462279504     1  0.24396161E+11
     -433.6419779799      462.8093984131     1  0.24326897E+11
     -433.6416771813      461.7515107312     1  0.22538725E+11
     -433.6415996054      461.7245058329     1  0.22539498E+11
     -433.6415905592      462.5509301603     1  0.24592721E+11
     -433.6415235427      463.0718616616     1  0.23375992E+11
     -433.6413537290      462.5833979942     1  0.23340856E+11
     -433.6413378049      462.7289536523     1  0.24305514E+11
     -433.6412616857      461.7891200978     1  0.22686432E+11
     -433.6412569131      462.6529918654     1  0.23299197E+11
     -433.6412132517      461.7340628295     1  0.22537614E+11
     -433.6411492299      462.6606243129     1  0.23295371E+11
     -433.6410831002      456.4123852776     1  0.24301805E+11
     -433.6410542101      461.8331065724     1  0.22702685E+11
     -433.6410474692      461.7568747798     1  0.22662562E+11
     -433.6410258709      461.8387034993     1  0.22694008E+11
     -433.6409157958      462.8689074344     1  0.24205642E+11
     -433.6409114409      462.7166150106     1  0.23878336E+11
     -433.6408543106      462.6466299525     1  0.23331304E+11
     -433.6407593226      463.0293952989     1  0.23926056E+11
     -433.6405854614      462.5029269365     1  0.23306940E+11
     -433.6405814067      462.6699246408     1  0.24503021E+11
     -433.6405785649      463.0918612552     1  0.23366101E+11
     -433.6405767518      461.7636725063     1  0.22707191E+11
     -433.6405271680      461.8365284416     1  0.22714423E+11
     -433.6405148847      461.9307829588     1  0.22702248E+11
     -433.6402903814      462.8288078904     1  0.24331791E+11
     -433.6402868502      463.5129238189     1  0.24572259E+11
     -433.6402244883      462.2401225310     1  0.22940157E+11
     -433.6402074638      461.8918516105     1  0.22635780E+11
     -433.6401319186      462.6203432931     1  0.25212688E+11
     -433.6400585567      461.8524432391     1  0.22690310E+11
     -433.6399328218      460.0068880547     1  0.24151842E+11
     -433.6398959239      462.9198914019     1  0.23440076E+11
     -433.6398833389      461.8897826486     1  0.22638338E+11
     -433.6398726870      463.0902116606     1  0.24203711E+11
     -433.6396997491      461.9306337030     1  0.22703572E+11
     -433.6396290583      463.3559159395     1  0.24492559E+11
     -433.6396106170      463.4235427951     1  0.24109822E+11
     -433.6394598658      462.8504562422     1  0.23773936E+11
     -433.6393659870      461.8572723408     1  0.22703424E+11
     -433.6391713735      463.3256158939     1  0.24476686E+11
     -433.6391287940      463.0460198592     1  0.23606287E+11
     -433.6391196816      461.6076479094     1  0.22557175E+11
     -433.6391121194      462.7563981269     1  0.24303295E+11
     -433.6390403568      461.6089593054     1  0.22556940E+11
     -433.6389969306      461.6123726950     1  0.22558020E+11
     -433.6389723785      461.9537942528     1  0.22721914E+11
     -433.6388580083      461.6120433201     1  0.22557302E+11
     -433.6388003109      462.7399613529     1  0.24532037E+11
     -433.6387828621      462.7425548730     1  0.24306046E+11
     -433.6387570876      461.8685431282     1  0.22802294E+11
     -433.6386214979      462.4866278491     1  0.24459344E+11
     -433.6385795160      462.7449247061     1  0.24048664E+11
     -433.6384008421      461.6108518786     1  0.22534244E+11
     -433.6383998253      462.7939695718     1  0.24144294E+11
     -433.6383974212      461.8883571528     1  0.22651269E+11
     -433.6383644310      462.1745086945     1  0.24849906E+11
     -433.6382938793      461.9342751329     1  0.22705767E+11
     -433.6382650704      462.6517734057     1  0.24522008E+11
     -433.6379895347      462.7036296399     1  0.25133865E+11
     -433.6379663027      463.0295043736     1  0.23695924E+11
     -433.6379278926      462.7943246316     1  0.24135490E+11
     -433.6379111321      461.9429863182     1  0.22699506E+11
     -433.6378260505      456.2012465334     1  0.24850841E+11
     -433.6377957012      462.4652434263     1  0.23324304E+11
     -433.6377692978      462.2427785712     1  0.23144257E+11
     -433.6377138705      461.6323228898     1  0.22554928E+11
     -433.6377125846      463.4073413450     1  0.24340847E+11
     -433.6376878688      461.8858349161     1  0.22662497E+11
     -433.6376469934      463.3613307398     1  0.24040988E+11
     -433.6376057725      462.6227348067     1  0.24100416E+11
     -433.6375690676      461.8620376483     1  0.22643310E+11
     -433.6375679663      462.6872178785     1  0.23336573E+11
     -433.6375444676      461.6352720038     1  0.22556398E+11
     -433.6375423327      462.6548500388     1  0.24599483E+11
     -433.6375200365      461.3910266714     1  0.22571717E+11
     -433.6374668432      461.6425552996     1  0.22555217E+11
     -433.6374031525      461.6391599096     1  0.22555625E+11
     -433.6373745802      462.1669848105     1  0.24913026E+11
     -433.6373257588      462.2835420294     1  0.24591173E+11
     -433.6373107303      463.3389131107     1  0.24066669E+11
     -433.6372214734      461.9388611913     2  0.23051474E+11
     -433.6372146347      462.0986805465     1  0.24320395E+11
     -433.6372085403      463.1433359570     1  0.23382460E+11
     -433.6371914142      461.9019672626     1  0.22702403E+11
     -433.6371392325      463.0461487922     1  0.23692163E+11
     -433.6371336780      461.8601952901     1  0.22664726E+11
     -433.6370314833      461.4609113995     1  0.22578081E+11
     -433.6369873055      462.9114674981     1  0.23855538E+11
     -433.6369631352      463.0261176987     1  0.24272669E+11
     -433.6369059815      461.6360752028     1  0.22534336E+11
     -433.6368746179      461.9253316024     1  0.22660346E+11
     -433.6367243265      461.8666080487     1  0.24172526E+11
     -433.6366721641      461.6499803864     1  0.22527861E+11
     -433.6366551990      461.8846363285     1  0.22663611E+11
     -433.6363663261      462.8634768103     1  0.24039902E+11
     -433.6363646998      462.6592450483     1  0.24501025E+11
     -433.6363000101      461.6423848783     1  0.22528693E+11
     -433.6360577185      461.5413354475     1  0.22564879E+11
     -433.6359971489      462.6503369937     1  0.24512619E+11
     -433.6358797280      462.3570252503     1  0.23459674E+11
     -433.6358712803      462.8292073108     1  0.23826129E+11
     -433.6358592082      462.5086545178     1  0.24037729E+11
     -433.6358331094      463.3496688270     1  0.24075256E+11
     -433.6357465270      462.6775810350     1  0.24608335E+11
     -433.6356535231      461.9177977082     1  0.22691506E+11
     -433.6354921512      461.8621960816     1  0.22680025E+11
     -433.6354692304      461.9742433474     1  0.22708089E+11
     -433.6354323773      461.8572578414     1  0.22657452E+11
     -433.6353686279      461.4225843653     1  0.22601600E+11
     -433.6353569292      461.8850310422     1  0.22676321E+11
     -433.6353044957      463.3463198407     1  0.25117028E+11
     -433.6352478210      461.8744045119     1  0.22646778E+11
     -433.6351669267      462.5805440421     1  0.24594264E+11
     -433.6350980097      461.9261869878     1  0.22666059E+11
     -433.6349927257      462.0046276442     1  0.24386960E+11
     -433.6349818305      461.8532508182     1  0.22705050E+11
     -433.6349344138      459.4040468307     1  0.24018186E+11
     -433.6348139624      461.8838472901     1  0.22678990E+11
     -433.6348120425      462.1980607947     1  0.24603046E+11
     -433.6347936685      461.9036575720     1  0.22712585E+11
     -433.6347641351      461.8816384110     1  0.22682165E+11
     -433.6347522145      463.0458772465     1  0.23333166E+11
     -433.6347224598      462.4118157380     1  0.24777869E+11
     -433.6347179987      463.1026952330     1  0.23781223E+11
     -433.6346021222      461.7906797419     1  0.22668717E+11
     -433.6345084860      463.2022418525     1  0.25077289E+11
     -433.6344258172      461.8228458554     1  0.22640840E+11
     -433.6343761301      453.2252544250     2  0.24193032E+11
     -433.6343370744      461.9234269105     1  0.22665911E+11
     -433.6343198346      461.9123297120     1  0.22717028E+11
     -433.6342380193      462.4508714470     1  0.24283186E+11
     -433.6341592006      463.0677999417     1  0.23380620E+11
     -433.6340399739      462.6425025298     1  0.23753434E+11
     -433.6339927814      462.6750076513     1  0.24248020E+11
     -433.6339760741      462.5706160956     1  0.25034167E+11
     -433.6339559792      461.8005848501     1  0.22664730E+11
     -433.6339362367      463.0218977454     1  0.23524913E+11
     -433.6339029587      462.9785360804     1  0.24033187E+11
     -433.6337981218      461.8873864988     1  0.22709115E+11
     -433.6336675470      462.8544900412     1  0.23679476E+11
     -433.6336553086      461.8152958819     1  0.22678399E+11
     -433.6335532440      461.7742774850     1  0.22695095E+11
     -433.6335372440      461.8659093504     1  0.22711919E+11
     -433.6334184125      462.4828328112     1  0.24297354E+11
     -433.6333764058      458.0216850541     2  0.23254728E+11
     -433.6333274143      462.4926045902     1  0.24661272E+11
     -433.6332914688      461.8631693063     1  0.23995550E+11
     -433.6332762000      461.9076846256     1  0.22701885E+11
     -433.6332041702      462.5257691830     1  0.23733242E+11
     -433.6331363824      461.9151448509     1  0.22696050E+11
     -433.6331067051      462.5325438549     1  0.24030807E+11
     -433.6330538869      461.8893361515     1  0.22655144E+11
     -433.6329646329      461.9516609261     1  0.22699134E+11
     -433.6327613701      461.7368608653     1  0.22563062E+11
     -433.6327029199      463.2136853940     1  0.25080236E+11
     -433.6326864558      461.8146869298     1  0.22658649E+11
     -433.6326766717      460.3243554286     1  0.24269355E+11
     -433.6326727303      461.7356633171     1  0.22562212E+11
     -433.6326546803      461.8850495700     1  0.22711034E+11
     -433.6325822436      461.7359577569     1  0.22562314E+11
     -433.6325670755      462.5019916951     1  0.23033877E+11
     -433.6325562533      462.4704627165     1  0.23428048E+11
     -433.6325324683      461.4919751577     1  0.22586297E+11
     -433.6324419059      461.9598820558     1  0.22669442E+11
     -433.6324159210      462.4740786653     1  0.24442615E+11
     -433.6322929561      462.5295477766     1  0.23731405E+11
     -433.6321684116      462.5973093995     1  0.25067177E+11
     -433.6321580815      461.8890141001     1  0.24031700E+11
     -433.6321519258      461.9078163184     1  0.22655862E+11
     -433.6321281547      461.7963509529     1  0.22694315E+11
     -433.6321187531      463.3050225700     1  0.24250924E+11
     -433.6320448467      463.0520835070     1  0.23320818E+11
     -433.6319557169      461.9426809240     1  0.22682531E+11
     -433.6318253349      461.8042000197     1  0.22689684E+11
     -433.6316219326      462.7651967280     1  0.25282321E+11
     -433.6315816836      462.4350937583     1  0.23365015E+11
     -433.6315706109      462.6437710160     1  0.24596936E+11
     -433.6315514584      463.5146132171     1  0.24573524E+11
     -433.6315104747      463.0552971080     1  0.24152917E+11
     -433.6315069481      456.9159819606     1  0.24107980E+11
     -433.6314522065      463.0463047503     1  0.24145309E+11
     -433.6313465489      454.4002277964     1  0.23243911E+11
     -433.6311533171      461.5467109346     1  0.22559322E+11
     -433.6310621279      461.8809636179     1  0.22685884E+11
     -433.6309990553      462.6294553905     1  0.23231004E+11
     -433.6309066173      462.8402112441     1  0.23429295E+11
     -433.6306970156      463.4198107255     1  0.24197084E+11
     -433.6305937271      462.9334428257     1  0.23252674E+11
     -433.6305661570      461.7608791423     1  0.24151016E+11
     -433.6305541822      462.4469118296     1  0.24032571E+11
     -433.6305298550      462.4783832584     1  0.23676278E+11
     -433.6304955567      462.5784181526     1  0.23967514E+11
     -433.6304716933      462.4601422926     1  0.23595907E+11
     -433.6304687042      462.3443529333     1  0.23369138E+11
     -433.6304309723      458.0709340228     1  0.23930141E+11
     -433.6303178461      462.3151542391     1  0.24948479E+11
     -433.6301753311      462.4994990286     1  0.23287459E+11
     -433.6301255884      463.4077313900     1  0.24180537E+11
     -433.6301091924      461.8235270281     1  0.22679108E+11
     -433.6300735750      462.6599239463     1  0.24605482E+11
     -433.6300298199      461.9433860412     1  0.22682108E+11
     -433.6299446480      460.0543518641     1  0.24185645E+11
     -433.6299109383      461.9544302735     1  0.22707801E+11
     -433.6298523559      460.1805113878     1  0.24291124E+11
     -433.6296560544      463.5628146607     1  0.25224381E+11
     -433.6296212503      461.8635966309     1  0.22696075E+11
     -433.6296012269      461.8557679082     1  0.22669038E+11
     -433.6295269045      462.5125637821     1  0.23283551E+11
     -433.6293223355      462.9154107771     1  0.23413263E+11
     -433.6292467428      462.6724007526     1  0.24537125E+11
     -433.6290723577      462.2786687709     1  0.24238277E+11
     -433.6290422043      462.1913996023     1  0.24838132E+11
     -433.6289268547      461.9058607825     1  0.22682636E+11
     -433.6288585641      461.7257445436     1  0.22540831E+11
     -433.6287991100      463.0003935058     1  0.23446996E+11
     -433.6287767990      461.6047216717     1  0.22633173E+11
     -433.6286455745      462.8861648005     1  0.24974387E+11
     -433.6286245250      462.5060305725     1  0.24028138E+11
     -433.6286234429      462.4626545919     1  0.23588847E+11
     -433.6285788992      462.7442783480     1  0.24120338E+11
     -433.6284970192      462.3491449741     1  0.23769128E+11
     -433.6284150386      462.4720851537     1  0.23146209E+11
     -433.6282964126      462.4696877438     1  0.23144835E+11
     -433.6282865120      462.7707408363     2  0.23429427E+11
     -433.6281286513      453.1789788097     1  0.23945764E+11
     -433.6281222788      462.7252602538     1  0.23844897E+11
     -433.6280000879      463.0210175427     1  0.23468104E+11
     -433.6279443513      462.2075624812     1  0.24815923E+11
     -433.6279223014      461.8675363551     1  0.24097285E+11
     -433.6277944778      462.6986765324     1  0.24493160E+11
     -433.6277534012      461.9139600681     1  0.22694309E+11
     -433.6276502817      462.9001504342     1  0.24241053E+11
     -433.6276487171      463.3039828204     1  0.24140209E+11
     -433.6276377624      462.3877529268     2  0.23725590E+11
     -433.6276080083      462.2154109123     1  0.24807939E+11
     -433.6276029864      461.5977262562     1  0.22649259E+11
     -433.6275486895      462.4226630839     1  0.23277504E+11
     -433.6275408858      462.0077840854     1  0.23186319E+11
     -433.6274920647      461.7119649369     1  0.22559246E+11
     -433.6274702928      461.6062283784     1  0.22558429E+11
     -433.6274310477      461.7494184787     1  0.22540842E+11
     -433.6273569246      461.6046306524     1  0.22557924E+11
     -433.6273231264      461.7211040206     1  0.22559288E+11
     -433.6273119040      461.6092848752     1  0.22558031E+11
     -433.6272657687      462.5847628366     1  0.23349465E+11
     -433.6272578338      461.7174050019     1  0.22559687E+11
     -433.6272542860      461.6064306637     1  0.22558130E+11
     -433.6272532496      461.7162799953     1  0.22560724E+11
     -433.6268905692      462.2288663447     1  0.24599779E+11
     -433.6268891344      461.7552550784     1  0.22534964E+11
     -433.6266194123      462.3022952849     1  0.23660103E+11
     -433.6266182677      461.9065646524     1  0.22674654E+11
     -433.6265427352      462.6401233116     1  0.23672550E+11
     -433.6265118704      462.7986603077     1  0.23841584E+11
     -433.6264963145      462.7458860901     1  0.24738759E+11
     -433.6264658371      461.3275920923     1  0.24640256E+11
     -433.6264305288      461.6348484442     1  0.22661435E+11
     -433.6264132976      462.4901530129     1  0.24285345E+11
     -433.6263953253      461.4511467103     2  0.22525265E+11
     -433.6263175580      463.0189072030     1  0.23299990E+11
     -433.6262885585      462.3842802138     1  0.23436826E+11
     -433.6262388299      462.8531040961     1  0.23387998E+11
     -433.6260867492      462.5368960540     1  0.24073882E+11
     -433.6260615981      462.6799260390     1  0.24224804E+11
     -433.6259023124      462.9614554310     1  0.23399441E+11
     -433.6258766205      462.3555826520     2  0.23005795E+11
     -433.6258521513      462.0381611335     1  0.24415086E+11
     -433.6257602857      461.5885951389     1  0.22529671E+11
     -433.6256561658      462.1944028413     1  0.24852521E+11
     -433.6255791761      461.6331170074     1  0.22544212E+11
     -433.6252645066      462.5493318077     1  0.24917259E+11
     -433.6251441015      461.5036716486     1  0.22606690E+11
     -433.6250695996      462.7005281982     1  0.24030166E+11
     -433.6250125430      462.2582893353     1  0.23477107E+11
     -433.6249389752      461.9491851884     1  0.22663086E+11
     -433.6248825636      462.4317222066     1  0.23340877E+11
     -433.6248666166      462.9284993579     1  0.23283977E+11
     -433.6248171992      461.6370997063     1  0.24523829E+11
     -433.6246613186      463.3029274903     1  0.24140564E+11
     -433.6245926730      461.6532114338     1  0.22541179E+11
     -433.6245671116      461.9019767202     1  0.22681800E+11
     -433.6245014149      462.0072326667     1  0.24616757E+11
     -433.6243949425      461.5070437806     1  0.22575270E+11
     -433.6243558330      462.6213086416     1  0.24682181E+11
     -433.6242613318      462.7018248696     1  0.23314333E+11
     -433.6242218643      462.1826354196     1  0.23001963E+11
     -433.6241177619      462.2862251840     1  0.25192203E+11
     -433.6238955101      461.6750970066     1  0.22539745E+11
     -433.6237487465      462.3767235296     1  0.24695544E+11
     -433.6237434382      462.5904341859     1  0.24103554E+11
     -433.6237273450      461.9247909002     1  0.22676027E+11
     -433.6236276994      462.1412599482     1  0.24437271E+11
     -433.6235848364      462.7750413501     1  0.23367068E+11
     -433.6235445114      462.0051718388     1  0.24194554E+11
     -433.6235399728      462.9756035120     1  0.23577644E+11
     -433.6235197213      462.3603253359     1  0.22908349E+11
     -433.6235099584      461.4801651265     1  0.22600317E+11
     -433.6233004340      462.7594860076     1  0.23542177E+11
     -433.6232991485      461.6837716502     1  0.22537914E+11
     -433.6232913402      462.4530608541     1  0.23989661E+11
     -433.6231556442      462.6495111918     1  0.23271183E+11
     -433.6230727636      461.5002136840     1  0.22569951E+11
     -433.6230565292      461.9218211197     1  0.22682922E+11
     -433.6230194015      463.0456611056     1  0.24593986E+11
     -433.6229820982      462.5005123145     1  0.23177629E+11
     -433.6229391251      461.7575545378     1  0.22528586E+11
     -433.6228767732      461.9239161696     1  0.22958449E+11
     -433.6228124358      462.4146984232     1  0.23683580E+11
     -433.6228019336      461.9079415133     1  0.22652572E+11
     -433.6225906532      462.3525544185     1  0.23362111E+11
     -433.6225432482      462.3521235403     1  0.23361472E+11
     -433.6225381270      461.8904115937     1  0.22658567E+11
     -433.6222669220      462.3675941702     1  0.24153504E+11
     -433.6221862014      462.5839015026     1  0.23379263E+11
     -433.6221036049      462.4890561317     1  0.23679751E+11
     -433.6220653237      462.4258893837     1  0.23123051E+11
     -433.6220571444      462.8725055662     1  0.24392487E+11
     -433.6220413494      462.8928865562     1  0.23351109E+11
     -433.6220244297      462.3171463317     1  0.23547674E+11
     -433.6219668343      461.8933586175     1  0.22665262E+11
     -433.6217588558      461.7441451180     1  0.22573620E+11
     -433.6217456528      461.7208394671     1  0.22532225E+11
     -433.6216048078      461.7230175211     1  0.22532555E+11
     -433.6215350315      462.6626878390     1  0.24616823E+11
     -433.6214417537      462.0212225400     1  0.24692537E+11
     -433.6213444757      462.4116784713     1  0.24136063E+11
     -433.6213311010      462.4858927767     1  0.23500943E+11
     -433.6213011923      462.4346925987     1  0.23120019E+11
     -433.6211855859      461.9125207262     1  0.22655525E+11
     -433.6211816464      462.5433529196     1  0.23325615E+11
     -433.6210293747      461.8794811765     1  0.22668315E+11
     -433.6207643132      462.5427351549     1  0.23324174E+11
     -433.6207123963      462.5544266914     1  0.23672395E+11
     -433.6205863167      461.5258055930     1  0.22589529E+11
     -433.6205677012      462.6045330923     1  0.23256504E+11
     -433.6205090469      463.4350035169     1  0.25173253E+11
     -433.6205065454      462.6144898767     1  0.23261011E+11
     -433.6204942735      462.2906505696     1  0.23214076E+11
     -433.6204305942      462.5083639223     1  0.24131519E+11
     -433.6201472005      461.5842529889     4  0.22600839E+11
     -433.6200104294      462.4839053894     1  0.23493364E+11
     -433.6197294072      462.5426169844     1  0.23339069E+11
     -433.6194650336      462.3303560599     1  0.23103969E+11
     -433.6194430156      462.3702990228     1  0.24154826E+11
     -433.6191872103      461.7052255281     1  0.23963174E+11
     -433.6191475503      462.4254709641     1  0.24681003E+11
     -433.6191387874      462.4970586035     1  0.24846284E+11
     -433.6191290624      462.6619637140     1  0.23709496E+11
     -433.6189435742      463.3578714623     1  0.24478785E+11
     -433.6187665134      462.8216964476     1  0.23230711E+11
     -433.6186640259      455.2431394052     1  0.24013196E+11
     -433.6185966419      462.6299195593     1  0.23573751E+11
     -433.6185947132      461.9597393600     1  0.24358084E+11
     -433.6185738853      461.6467522100     1  0.22562100E+11
     -433.6185363953      462.1977090912     1  0.24412411E+11
     -433.6185187935      461.8411530676     1  0.23203759E+11
     -433.6183807857      462.0380146102     1  0.24117494E+11
     -433.6183547584      462.8487681521     1  0.23463111E+11
     -433.6183433443      462.5119209675     1  0.25121173E+11
     -433.6182087934      462.5227585143     1  0.24832368E+11
     -433.6182068559      462.4547826098     1  0.23295563E+11
     -433.6181412774      462.1567223861     1  0.25443919E+11
     -433.6179575608      462.3417384818     1  0.23067432E+11
     -433.6179055684      461.9086118884     1  0.22674240E+11
     -433.6178946492      462.3592772081     1  0.23644423E+11
     -433.6178727318      462.3587908698     1  0.23602472E+11
     -433.6178685188      461.7191290208     1  0.22548141E+11
     -433.6177695410      462.9199253250     1  0.24910949E+11
     -433.6177174129      462.4179618040     2  0.23599542E+11
     -433.6177093629      462.6354569310     1  0.23884846E+11
     -433.6177070922      462.3059733727     1  0.23627145E+11
     -433.6176594493      462.5846432767     1  0.23302995E+11
     -433.6176131223      462.5664214171     1  0.23342631E+11
     -433.6175510858      462.1990866808     1  0.23584801E+11
     -433.6174741598      463.5024872279     1  0.24172889E+11
     -433.6174410857      461.5906989700     2  0.22590036E+11
     -433.6173188872      462.8678760507     1  0.24127527E+11
     -433.6172046862      461.4461687814     1  0.22528945E+11
     -433.6171195613      462.5115393589     1  0.25195965E+11
     -433.6170102474      461.7351139247     1  0.22544867E+11
     -433.6169947414      462.8410696745     1  0.24141689E+11
     -433.6169913770      461.6008301635     1  0.22632370E+11
     -433.6169144089      461.6945932154     1  0.22535746E+11
     -433.6168874873      462.2356883310     1  0.23643640E+11
     -433.6168348255      457.5262929820     1  0.24040690E+11
     -433.6167891559      462.7698105294     1  0.24109398E+11
     -433.6165894826      462.8696749363     1  0.23475071E+11
     -433.6165322342      462.0185748345     1  0.24234165E+11
     -433.6165108379      462.3953396564     1  0.23160697E+11
     -433.6164968274      462.0844844992     1  0.24704420E+11
     -433.6163696968      461.7103970084     1  0.23958395E+11
     -433.6163336468      462.3185161014     1  0.23338413E+11
     -433.6162897804      462.3248533088     1  0.23338430E+11
     -433.6162621274      461.7588857084     1  0.22543611E+11
     -433.6161863499      462.5955606885     1  0.24055135E+11
     -433.6161608730      462.6390928507     1  0.23176185E+11
     -433.6160022032      462.6066662731     1  0.23360514E+11
     -433.6159637833      462.4629761181     1  0.24651753E+11
     -433.6159510685      461.8712274856     1  0.24438797E+11
     -433.6159092925      463.3830453612     1  0.24233475E+11
     -433.6158990736      461.8896688294     1  0.25375073E+11
     -433.6158798000      461.5472465043     1  0.22601735E+11
     -433.6157029096      461.7668258043     1  0.22541527E+11
     -433.6156962932      462.1837607935     1  0.23006681E+11
     -433.6154375768      462.5029257189     1  0.23366267E+11
     -433.6153645478      462.4724244023     1  0.24434018E+11
     -433.6153177213      462.4411200414     1  0.24412745E+11
     -433.6152944777      462.1661284966     1  0.24474379E+11
     -433.6152769900      462.5481890041     1  0.23275977E+11
     -433.6152000829      462.6698996611     1  0.25276298E+11
     -433.6151675620      462.2926608185     1  0.25010552E+11
     -433.6149787425      462.5835022538     1  0.24861038E+11
     -433.6148880809      462.5065714156     1  0.23362477E+11
     -433.6148735103      454.7673123080     1  0.24021125E+11
     -433.6148079792      462.4210104327     1  0.23155958E+11
     -433.6147836379      462.4343628582     1  0.23981593E+11
     -433.6147585635      462.4007833539     1  0.24648412E+11
     -433.6147146304      462.6531234025     1  0.24494325E+11
     -433.6147072710      462.5424677114     1  0.23270104E+11
     -433.6145829626      462.4182597548     1  0.23506672E+11
     -433.6145615315      462.4677666196     1  0.24431217E+11
     -433.6144654182      461.6146094342     1  0.22643886E+11
     -433.6144005561      462.5152007369     1  0.23864283E+11
     -433.6143651694      461.8571929825     1  0.22534058E+11
     -433.6143550661      462.3610240298     1  0.24798717E+11
     -433.6143086716      463.3829187144     1  0.23840579E+11
     -433.6140864424      461.7565861780     1  0.23097751E+11
     -433.6139014281      462.4396528169     1  0.24419810E+11
     -433.6137731486      462.4560626921     2  0.23329593E+11
     -433.6137585226      462.2368604848     1  0.24197476E+11
     -433.6136616006      461.6265081293     1  0.22648209E+11
     -433.6134017388      462.0327755911     1  0.24351945E+11
     -433.6133397473      462.1756469004     1  0.24929965E+11
     -433.6133224480      462.2417473216     1  0.24204378E+11
     -433.6132711099      461.8184483962     1  0.22537912E+11
     -433.6132004688      462.5825470320     1  0.23403948E+11
     -433.6131880504      462.6332816305     1  0.23324029E+11
     -433.6130752010      459.2377258141     1  0.24474935E+11
     -433.6130029241      462.3566051142     1  0.23576330E+11
     -433.6129725372      462.1592527568     1  0.24472932E+11
     -433.6129099374      462.2544844949     1  0.25268457E+11
     -433.6128228910      462.3257026725     1  0.24899999E+11
     -433.6128132145      462.6079490464     1  0.23342787E+11
     -433.6126406326      462.4067199492     1  0.23270860E+11
     -433.6124893511      461.9836866596     1  0.24437852E+11
     -433.6124868704      462.2699180280     1  0.24090400E+11
     -433.6124725482      462.3842713805     1  0.24177422E+11
     -433.6124429771      462.3631667687     1  0.23599062E+11
     -433.6123869746      461.6088149823     1  0.22659448E+11
     -433.6122953142      462.3092217067     1  0.23685437E+11
     -433.6121083392      462.6747615933     1  0.23285198E+11
     -433.6120265578      462.3964326035     1  0.23404432E+11
     -433.6118289153      462.6780133838     1  0.23277560E+11
     -433.6118223592      463.4788248555     1  0.23678674E+11
     -433.6117888826      462.6325851593     1  0.24544331E+11
     -433.6117733270      462.2336429508     1  0.23933077E+11
     -433.6117535639      459.4937893324     1  0.24101599E+11
     -433.6116972118      462.4733215661     1  0.23343751E+11
     -433.6116901777      461.4036632131     1  0.22632714E+11
     -433.6115819790      462.6017139535     1  0.23296678E+11
     -433.6114248539      462.8595065447     1  0.23409085E+11
     -433.6113828712      462.6806403350     1  0.23318724E+11
     -433.6113387762      462.4243456999     1  0.23266516E+11
     -433.6112249591      462.6123760540     1  0.24316666E+11
     -433.6112189533      462.0160660562     1  0.23821727E+11
     -433.6111717324      462.5661898789     1  0.23205065E+11
     -433.6111574779      463.1230243346     1  0.23650002E+11
     -433.6111163161      462.4656005234     1  0.23313323E+11
     -433.6109858225      462.4992167787     1  0.23354667E+11
     -433.6109646813      462.8399740635     1  0.24558750E+11
     -433.6109267736      462.0856627877     1  0.22996613E+11
     -433.6108821634      462.8061178025     1  0.22880598E+11
     -433.6107313403      462.2153268359     1  0.23497982E+11
     -433.6106880794      462.0184945846     1  0.22994581E+11
     -433.6106089340      462.8192709088     1  0.23438366E+11
     -433.6105250851      462.6609705269     1  0.23378814E+11
     -433.6105088935      462.2709252619     1  0.23380332E+11
     -433.6103050742      462.4149316721     1  0.23181653E+11
     -433.6102738593      462.3975446456     1  0.24713930E+11
     -433.6102517559      462.2641233182     1  0.23596436E+11
     -433.6102314102      461.7408306399     1  0.24163298E+11
     -433.6101126112      462.2863054243     1  0.23379926E+11
     -433.6099789447      461.5713640576     2  0.22530451E+11
     -433.6097727322      454.2563791411     1  0.23972603E+11
     -433.6097192269      462.1678558645     1  0.23421181E+11
     -433.6096785913      462.8522075879     1  0.23507803E+11
     -433.6096380998      462.2199687356     1  0.23682777E+11
     -433.6095932569      462.2432303757     1  0.24444999E+11
     -433.6095529425      462.4607031169     1  0.23464691E+11
     -433.6095395982      461.9492236265     1  0.24246139E+11
     -433.6093967300      462.4663746581     1  0.23857419E+11
     -433.6092845441      462.1762056555     1  0.23428566E+11
     -433.6091535238      462.8073942939     1  0.24185882E+11
     -433.6091420548      462.7867402880     1  0.23631217E+11
     -433.6091211036      462.4522364398     1  0.24278427E+11
     -433.6091199399      459.4400491520     1  0.24142408E+11
     -433.6090792441      461.4351964731     1  0.22647958E+11
     -433.6087653303      457.0306291952     1  0.24217141E+11
     -433.6087028688      461.4199099109     1  0.22647687E+11
     -433.6086754407      461.4354708158     1  0.22664826E+11
     -433.6085853229      459.4665723527     1  0.24450555E+11
     -433.6085490159      462.5987249595     1  0.23425728E+11
     -433.6085380342      462.5961037055     1  0.23234536E+11
     -433.6084552729      461.8442252498     1  0.24393023E+11
     -433.6084459243      462.3595119316     1  0.23654241E+11
     -433.6083796093      461.9794167717     1  0.23177681E+11
     -433.6082980330      462.4604075261     1  0.23837838E+11
     -433.6082592639      461.4144186600     1  0.22663618E+11
     -433.6082526408      462.1789353851     1  0.24933142E+11
     -433.6082103762      462.5383251048     1  0.23127279E+11
     -433.6081726036      461.4464941106     1  0.22658505E+11
     -433.6081276651      462.8512218952     1  0.23475933E+11
     -433.6080309945      462.4864578302     1  0.23762479E+11
     -433.6079595509      462.4832091020     1  0.23279974E+11
     -433.6078418965      462.0879821382     1  0.24175569E+11
     -433.6078178459      463.0215393206     1  0.23583038E+11
     -433.6077454092      462.0782410673     1  0.23134217E+11
     -433.6077322849      462.3986368506     1  0.23236169E+11
     -433.6076622939      462.4446981821     1  0.23812621E+11
     -433.6074634977      462.0211724317     1  0.24964085E+11
     -433.6074538941      454.0346776886     1  0.23985090E+11
     -433.6073712265      462.6249384676     2  0.23099405E+11
     -433.6072978012      462.3680944730     1  0.23208452E+11
     -433.6072849441      462.6366136460     1  0.23227353E+11
     -433.6072799174      462.4382226776     1  0.23457137E+11
     -433.6071407605      462.9291367841     1  0.23474701E+11
     -433.6071022878      462.3160525809     1  0.24926175E+11
     -433.6070122998      462.7323717634     1  0.23379984E+11
     -433.6069495454      462.7045714925     1  0.24635035E+11
     -433.6068556130      462.3719473588     1  0.23311516E+11
     -433.6067051957      462.3832907701     1  0.23250629E+11
     -433.6065581983      463.0297819083     1  0.23535599E+11
     -433.6065515345      462.4335958163     1  0.25067579E+11
     -433.6062460422      462.4893848145     1  0.24871399E+11
     -433.6061807126      462.1720528060     1  0.24241616E+11
     -433.6061432464      462.2660289441     1  0.23162887E+11
     -433.6060797205      462.3302901032     1  0.23413272E+11
     -433.6060657147      461.9775295990     1  0.24514495E+11
     -433.6059930719      462.2181649004     1  0.23523084E+11
     -433.6059431109      462.6019475433     1  0.23258214E+11
     -433.6059390963      462.3150159575     1  0.23421771E+11
     -433.6058471269      462.1205172867     1  0.24380079E+11
     -433.6057212088      462.6033689873     1  0.23342788E+11
     -433.6056577804      462.3164480315     1  0.23154156E+11
     -433.6056314045      457.8503396512     1  0.24209683E+11
     -433.6055738726      461.9766959413     1  0.24209402E+11
     -433.6054443968      462.7848605588     1  0.23323455E+11
     -433.6053594116      462.2328701152     1  0.23539256E+11
     -433.6053476978      461.6704599695     1  0.24862895E+11
     -433.6052929245      462.5182700704     1  0.23267180E+11
     -433.6051506131      462.1820204803     1  0.23269871E+11
     -433.6051181378      462.6168777354     1  0.23855598E+11
     -433.6051028978      462.5847962576     1  0.24632723E+11
     -433.6050198584      462.6627147632     1  0.23254883E+11
     -433.6050021760      462.2186985522     1  0.23539277E+11
     -433.6049002074      462.1247442979     1  0.23047849E+11
     -433.6048323304      462.3997359935     1  0.23874734E+11
     -433.6048148009      461.8367275986     1  0.24294159E+11
     -433.6047904133      462.0744650355     1  0.23068172E+11
     -433.6047216293      462.3709064704     1  0.23486550E+11
     -433.6046937710      462.6393065267     1  0.23331191E+11
     -433.6046546914      461.7583863691     1  0.22810177E+11
     -433.6046152589      457.4423693573     1  0.24298900E+11
     -433.6044039976      456.5481404443     1  0.24090691E+11
     -433.6043532674      462.5472899349     1  0.24949197E+11
     -433.6043302754      461.7830033588     1  0.23197470E+11
     -433.6043216097      461.4688522191     1  0.22973137E+11
     -433.6042917976      457.2873039759     1  0.23090917E+11
     -433.6042749135      461.5121702589     1  0.22637724E+11
     -433.6041615291      462.3578508018     1  0.23505097E+11
     -433.6040766144      462.5321192508     1  0.24937058E+11
     -433.6040685959      462.5804322189     1  0.24953178E+11
     -433.6039900489      462.0221293638     1  0.23056881E+11
     -433.6039045507      461.5981999085     1  0.24714817E+11
     -433.6037384180      462.4528058675     1  0.23585424E+11
     -433.6037352142      457.2158909913     1  0.24223771E+11
     -433.6037130747      461.7800463607     1  0.22811476E+11
     -433.6036657088      462.4559310110     1  0.23668229E+11
     -433.6036353458      457.8244355631     1  0.24585453E+11
     -433.6035085553      462.0531587762     1  0.23004251E+11
     -433.6034060905      462.4151023914     1  0.23183483E+11
     -433.6033771684      461.6161997300     1  0.23880439E+11
     -433.6031969293      461.5304801445     1  0.23962361E+11
     -433.6031396427      462.3982907051     2  0.23223431E+11
     -433.6027179705      462.0775354862     1  0.23856993E+11
     -433.6026256999      462.2585393428     1  0.24099679E+11
     -433.6024890688      462.6515290674     1  0.23342111E+11
     -433.6024283849      462.4140649200     1  0.23304355E+11
     -433.6024200378      462.0573981512     1  0.23099139E+11
     -433.6024155570      462.4780712617     1  0.24008432E+11
     -433.6023483876      462.0354265034     2  0.23561180E+11
     -433.6022865875      462.9959837706     1  0.23433802E+11
     -433.6022824155      461.9679904228     1  0.23142583E+11
     -433.6021986404      462.9150379284     1  0.24446079E+11
     -433.6021321186      462.3010038204     1  0.24379319E+11
     -433.6021091786      462.2288460173     1  0.23446414E+11
     -433.6020984063      461.5482143966     1  0.23058000E+11
     -433.6020604404      462.3775427110     1  0.23381933E+11
     -433.6019743373      462.4261275467     1  0.23322657E+11
     -433.6017996786      462.2973105735     1  0.23421897E+11
     -433.6017844934      462.5911111462     1  0.24026789E+11
     -433.6017240218      462.6435930517     1  0.23625385E+11
     -433.6016645921      456.8301606813     1  0.23984578E+11
     -433.6016458561      457.2311381553     1  0.24152669E+11
     -433.6015429052      461.5088893774     1  0.22991923E+11
     -433.6015417682      456.5167084358     1  0.24178866E+11
     -433.6014896905      460.0153310449     1  0.24605734E+11
     -433.6013576968      462.0450303899     1  0.23072790E+11
     -433.6013518812      462.4206240291     1  0.23885559E+11
     -433.6013445587      462.5987462337     1  0.23291336E+11
     -433.6013249580      462.3170825271     1  0.23338811E+11
     -433.6012310113      461.5296533710     1  0.22652895E+11
     -433.6011004821      462.6145014250     1  0.23571778E+11
     -433.6010990027      461.5277757726     1  0.22652188E+11
     -433.6010222044      462.5825718917     1  0.23288251E+11
     -433.6010211276      461.9993991623     1  0.24051322E+11
     -433.6009561595      462.4291206210     1  0.23914579E+11
     -433.6009346197      462.2473732844     1  0.23136224E+11
     -433.6008861813      461.6862942764     1  0.24196450E+11
     -433.6008770993      461.8077511162     1  0.24556440E+11
     -433.6008319629      462.0315999071     1  0.24049766E+11
     -433.6008056694      463.4925881525     1  0.24946787E+11
     -433.6008033125      462.2181641683     1  0.23480531E+11
     -433.6006361893      461.5023716549     1  0.22621630E+11
     -433.6005184680      456.8031449980     1  0.24135791E+11
     -433.6004878965      462.2607707232     1  0.23567424E+11
     -433.6004328364      462.1787397095     1  0.23473037E+11
     -433.6004207737      462.9058127939     1  0.23569989E+11
     -433.6003961743      462.7267121963     1  0.23505685E+11
     -433.6002325568      461.6145505112     1  0.24783529E+11
     -433.6001891306      462.2864902285     1  0.23178139E+11
     -433.6001864542      461.5392940161     1  0.22662640E+11
     -433.6001625338      462.3352522963     1  0.23259437E+11
     -433.6000677292      462.9024699122     1  0.23617792E+11
     -433.6000355846      462.7154263194     1  0.23729684E+11
     -433.5999155294      462.4685990348     1  0.23195483E+11
     -433.5998932195      461.5313443933     1  0.24324355E+11
     -433.5998783243      462.1452946696     1  0.23543795E+11
     -433.5998689304      462.4487134808     1  0.23184359E+11
     -433.5998010507      462.2895310925     1  0.23204697E+11
     -433.5997343467      463.1903494874     1  0.23860159E+11
     -433.5997090731      462.5161710994     1  0.23606818E+11
     -433.5996868050      462.0531393845     1  0.23135814E+11
     -433.5996204630      456.9654649177     1  0.24266897E+11
     -433.5995185392      461.8272633919     1  0.24447367E+11
     -433.5995172513      462.5062165879     1  0.24205883E+11
     -433.5994732604      462.9620576617     1  0.24226106E+11
     -433.5994073381      462.4463637376     1  0.23276855E+11
     -433.5993162160      462.3313347878     1  0.23242012E+11
     -433.5992888068      461.6622076111     1  0.22970898E+11
     -433.5991570748      462.0891966217     1  0.23120905E+11
     -433.5991556082      461.5962037535     1  0.22596673E+11
     -433.5991376654      462.7368523949     1  0.24093553E+11
     -433.5990772608      462.8205151223     1  0.23453725E+11
     -433.5989209106      462.2260079065     1  0.24372352E+11
     -433.5988625697      461.4543310281     1  0.22969722E+11
     -433.5988452634      462.1050456609     1  0.23610581E+11
     -433.5987207348      462.4261122443     1  0.23308825E+11
     -433.5985242738      462.1862835289     1  0.23550587E+11
     -433.5985188476      462.3551814723     1  0.23315050E+11
     -433.5984938253      462.7346279513     1  0.23734408E+11
     -433.5984513483      462.7423920941     1  0.24094877E+11
     -433.5983272748      461.5884123924     1  0.24427885E+11
     -433.5981236984      462.1020241089     1  0.23593718E+11
     -433.5980796888      462.6267563389     1  0.23827174E+11
     -433.5980757651      462.0228794455     1  0.23455462E+11
     -433.5979960825      462.4884264372     1  0.23205559E+11
     -433.5979586881      462.2651777859     1  0.23373757E+11
     -433.5979443634      462.4085346476     1  0.24375638E+11
     -433.5978417446      462.1958704205     1  0.24299926E+11
     -433.5977755843      462.1642405673     1  0.23412258E+11
     -433.5977394583      461.5565350549     1  0.24616324E+11
     -433.5977015940      462.3538181182     1  0.23190697E+11
     -433.5976205832      462.1654653180     1  0.24817035E+11
     -433.5975671611      461.9834179478     1  0.23216615E+11
     -433.5974969607      461.9122574412     1  0.24546617E+11
     -433.5974415967      462.6026053776     1  0.23303480E+11
     -433.5974204410      461.9189088236     1  0.24924799E+11
     -433.5974077335      461.5167250596     1  0.22623140E+11
     -433.5973910627      462.8665163810     1  0.24448735E+11
     -433.5970858330      462.2653732837     1  0.23466056E+11
     -433.5970770213      462.0842777216     1  0.24313938E+11
     -433.5970057976      462.2334088125     1  0.24569536E+11
     -433.5970007641      462.3819395882     1  0.23159941E+11
     -433.5969896697      462.6339096958     1  0.24203868E+11
     -433.5969440053      463.4902734934     1  0.25051268E+11
     -433.5969404853      462.2428041381     1  0.24880787E+11
     -433.5968909947      462.0585140023     1  0.23196124E+11
     -433.5968728915      462.4356203549     1  0.23111495E+11
     -433.5968421918      462.2137358616     1  0.23133641E+11
     -433.5968193894      462.2390416472     1  0.23142779E+11
     -433.5966743142      462.9364687323     1  0.23370138E+11
     -433.5966201276      462.5296653819     1  0.24219254E+11
     -433.5965849143      462.0956827938     1  0.23113615E+11
     -433.5965599669      462.1286968453     1  0.23108216E+11
     -433.5965386721      463.4157694630     1  0.23667241E+11
     -433.5963931008      462.6450884565     1  0.23279825E+11
     -433.5961805941      462.8036628182     1  0.23419094E+11
     -433.5961669853      453.9186823174     1  0.23755448E+11
     -433.5961579393      463.4605224971     1  0.25074549E+11
     -433.5961415579      462.7031145946     1  0.24155834E+11
     -433.5961026729      462.4739697486     1  0.22947396E+11
     -433.5959808108      462.6775828897     1  0.24121275E+11
     -433.5959675678      461.4903084488     1  0.22657072E+11
     -433.5959067161      462.3471048150     1  0.22826727E+11
     -433.5957325770      462.4201758001     1  0.23125099E+11
     -433.5956856451      461.8734709063     1  0.24885239E+11
     -433.5956436376      462.5071510245     1  0.23092288E+11
     -433.5956280284      462.5074283202     1  0.23218041E+11
     -433.5955070669      458.9939862203     1  0.24447477E+11
     -433.5955059076      461.7033449400     2  0.23901576E+11
     -433.5954399305      463.6154629288     1  0.24175238E+11
     -433.5954249284      462.4534356051     1  0.24267600E+11
     -433.5954147869      461.7136671197     1  0.23042250E+11
     -433.5953831992      462.4766224750     1  0.24299458E+11
     -433.5952700715      462.3823878917     1  0.23153622E+11
     -433.5951308355      462.2345015380     1  0.23438742E+11
     -433.5948251433      462.4702347688     1  0.24353209E+11
     -433.5947043853      462.2324498904     1  0.24635977E+11
     -433.5946440997      461.5261016129     1  0.22669960E+11
     -433.5945869563      459.6535613470     1  0.24132361E+11
     -433.5945247259      460.4459136078     1  0.24170174E+11
     -433.5944885786      462.4768211750     1  0.23161209E+11
     -433.5943975839      462.6950941622     1  0.24158454E+11
     -433.5942902790      462.7642373039     1  0.23367066E+11
     -433.5942767344      462.3892815490     1  0.24259752E+11
     -433.5942277707      462.8101114349     1  0.23948172E+11
     -433.5942179348      462.2339061962     1  0.23784637E+11
     -433.5942057764      462.4205551665     1  0.23931726E+11
     -433.5941475245      461.9473248748     1  0.23375364E+11
     -433.5941267649      458.9942546320     1  0.24493467E+11
     -433.5939982172      462.3193628597     1  0.23205114E+11
     -433.5939665208      462.3134696298     1  0.23246355E+11
     -433.5939556252      462.4392490530     1  0.24462692E+11
     -433.5939154660      462.9559109957     1  0.23290449E+11
     -433.5938796654      461.9015675994     1  0.24781765E+11
     -433.5938333095      461.4866726379     1  0.24489413E+11
     -433.5938109355      463.5313919396     1  0.25043506E+11
     -433.5936185344      462.6041382328     1  0.24217234E+11
     -433.5935032083      461.8794289797     1  0.25347477E+11
     -433.5934950376      462.6487569707     1  0.23228672E+11
     -433.5933959082      462.7505586925     1  0.23880746E+11
     -433.5933259138      462.5794216659     1  0.24488394E+11
     -433.5931505327      461.9115337826     1  0.23118730E+11
     -433.5931167897      462.5578472494     1  0.23877382E+11
     -433.5929504197      462.5186785615     1  0.24467315E+11
     -433.5929198694      462.0635226724     1  0.23363245E+11
     -433.5929049923      462.0041200111     1  0.24029207E+11
     -433.5928750495      457.6838883935     1  0.24488755E+11
     -433.5928731799      463.1554912443     1  0.24612899E+11
     -433.5928670898      462.3019082270     1  0.23217450E+11
     -433.5927489214      457.6888044349     1  0.24498100E+11
     -433.5926741032      462.3496456276     1  0.23669590E+11
     -433.5926518662      462.0230490243     1  0.23849811E+11
     -433.5925941928      462.5583259480     1  0.23308822E+11
     -433.5925750481      462.4334495387     1  0.24010737E+11
     -433.5925105111      461.4614383010     1  0.22644324E+11
     -433.5925008582      461.8717621274     1  0.23144254E+11
     -433.5924545724      461.8542544637     1  0.23235309E+11
     -433.5922974187      462.2864736465     1  0.24499153E+11
     -433.5921934899      462.4595292459     1  0.23099242E+11
     -433.5921891335      462.0766374370     1  0.23304085E+11
     -433.5921656846      461.5299999633     1  0.24286747E+11
     -433.5921161837      461.4483143400     1  0.22656302E+11
     -433.5920550281      461.8478800806     1  0.25191927E+11
     -433.5920481269      462.5254702492     1  0.24370424E+11
     -433.5920127746      461.6213957588     1  0.25502534E+11
     -433.5919480286      462.3253186594     1  0.23199684E+11
     -433.5918738499      461.5204979260     1  0.22670675E+11
     -433.5917902143      461.8553864671     1  0.23146690E+11
     -433.5916469652      461.9523813953     1  0.24790571E+11
     -433.5916211763      462.5927512448     1  0.24974532E+11
     -433.5915508201      462.4680412020     1  0.23757198E+11
     -433.5915162580      462.7188371803     1  0.25345145E+11
     -433.5915145233      462.2416887209     1  0.23166384E+11
     -433.5914968970      461.4726694577     1  0.22669516E+11
     -433.5914378391      462.0506247572     1  0.23087128E+11
     -433.5914240273      462.1224418743     1  0.23768866E+11
     -433.5912971137      463.1680496267     1  0.23940213E+11
     -433.5911060966      462.5014602369     1  0.23335471E+11
     -433.5910457157      455.7394455866     1  0.23196802E+11
     -433.5910239545      462.0859996294     1  0.24896448E+11
     -433.5904844531      462.2693365790     1  0.24267899E+11
     -433.5904639435      462.3322769618     1  0.23187494E+11
     -433.5904231142      462.2433350547     1  0.23518186E+11
     -433.5903699113      462.3927815011     1  0.23035864E+11
     -433.5903443710      462.2658114712     1  0.24020462E+11
     -433.5903325042      462.2920363306     1  0.23126261E+11
     -433.5902873199      462.0714913318     1  0.23044395E+11
     -433.5902441832      461.8568342332     1  0.22961327E+11
     -433.5901519956      461.8707282458     1  0.24139806E+11
     -433.5899349971      462.3937417273     1  0.24698223E+11
     -433.5898694463      463.3467178894     1  0.24134489E+11
     -433.5897795045      462.4413875164     1  0.23249844E+11
     -433.5897025898      462.6643047556     1  0.23213129E+11
     -433.5896788369      461.6391539201     1  0.24303580E+11
     -433.5896598515      462.6407904302     1  0.24271083E+11
     -433.5896389369      462.1519766480     1  0.24289190E+11
     -433.5894240986      462.6935963174     1  0.24287590E+11
     -433.5894005119      462.4792915026     1  0.24435951E+11
     -433.5892177294      462.6475707808     1  0.24368843E+11
     -433.5891184249      463.1579622367     1  0.23909009E+11
     -433.5890348659      462.2132969035     1  0.23654123E+11
     -433.5890160097      462.3292641792     1  0.22883249E+11
     -433.5889885721      461.6310674583     1  0.24315838E+11
     -433.5889122453      461.7235391906     1  0.24186997E+11
     -433.5888845065      462.3298881117     1  0.23291052E+11
     -433.5888754812      461.9189896529     1  0.22956757E+11
     -433.5888069787      462.3205191488     1  0.23300326E+11
     -433.5887382115      457.7974207949     1  0.24195252E+11
     -433.5886590084      462.4531451430     1  0.23711823E+11
     -433.5886563854      462.7436730825     1  0.25160105E+11
     -433.5886191681      462.7952910913     1  0.23983017E+11
     -433.5885640781      456.7884478006     1  0.24122568E+11
     -433.5885538506      462.5583178381     2  0.23509905E+11
     -433.5885038378      459.3268615656     1  0.22905986E+11
     -433.5884497169      456.5153614997     1  0.24156616E+11
     -433.5884446325      462.4098872462     1  0.23273876E+11
     -433.5883669531      462.8186649437     1  0.24616463E+11
     -433.5882532400      462.1806441167     1  0.23172565E+11
     -433.5881989218      462.2976281170     1  0.23863722E+11
     -433.5881557325      462.4812148201     1  0.23269795E+11
     -433.5881423806      462.3903719174     1  0.24298102E+11
     -433.5880052216      456.7116383619     1  0.22924014E+11
     -433.5879768045      462.1769204094     1  0.23142770E+11
     -433.5878718554      457.8944077230     2  0.23810221E+11
     -433.5878661738      462.9810511523     1  0.24097614E+11
     -433.5877912688      462.2451673991     1  0.23258349E+11
     -433.5877880258      462.3029141495     1  0.23638251E+11
     -433.5877745374      461.9923736206     1  0.23416427E+11
     -433.5876687809      461.1687495403     1  0.23963505E+11
     -433.5875746187      462.4600636586     1  0.23734345E+11
     -433.5875288527      462.5334211915     1  0.24096488E+11
     -433.5875144977      462.5370044174     1  0.23700667E+11
     -433.5874660842      462.2685233486     1  0.24214014E+11
     -433.5871254606      462.1952921911     1  0.23864114E+11
     -433.5870946710      462.3602910560     1  0.24423049E+11
     -433.5870602029      461.4253805786     2  0.22598043E+11
     -433.5870478884      462.4940837724     1  0.23116637E+11
     -433.5868280641      462.3634322005     1  0.24457492E+11
     -433.5867346324      462.2999206261     1  0.23722531E+11
     -433.5866666024      462.2711242921     1  0.23503016E+11
     -433.5866405587      462.6547685936     2  0.22790256E+11
     -433.5866233340      462.4661580003     1  0.23217422E+11
     -433.5866168769      462.4305192636     1  0.23240307E+11
     -433.5865768075      462.4207423285     1  0.23277722E+11
     -433.5864631396      462.3191228509     1  0.23314269E+11
     -433.5864593106      461.4294239365     1  0.22923046E+11
     -433.5864434428      461.9901698244     1  0.23424862E+11
     -433.5864222625      461.6343784022     1  0.22965109E+11
     -433.5863496660      462.4812803744     1  0.24069087E+11
     -433.5863445455      462.5051029098     1  0.24528561E+11
     -433.5862394109      462.3582334959     1  0.24308018E+11
     -433.5862325221      462.5667091647     1  0.23296028E+11
     -433.5862109778      462.0786901822     1  0.22957082E+11
     -433.5861977513      462.4727560580     1  0.23213142E+11
     -433.5861919718      462.3593298431     1  0.23275474E+11
     -433.5860306436      462.4352361682     1  0.23678745E+11
     -433.5858463939      462.3348694773     1  0.23318475E+11
     -433.5858394295      462.9877138106     1  0.23471562E+11
     -433.5857505452      461.5804781557     1  0.24342307E+11
     -433.5856702500      462.0276788068     1  0.25069528E+11
     -433.5856605946      461.8869484687     1  0.23068970E+11
     -433.5856339081      462.1865293860     1  0.23096797E+11
     -433.5855414585      462.4455658523     1  0.23256877E+11
     -433.5854890476      462.2357601926     1  0.23333585E+11
     -433.5854722615      462.0934718877     1  0.24249811E+11
     -433.5854021085      462.7355737681     1  0.24191139E+11
     -433.5854006046      462.1455685513     1  0.23510755E+11
     -433.5853606975      462.1092472278     1  0.24165146E+11
     -433.5853145007      461.8489233837     1  0.23888238E+11
     -433.5852627932      461.9672287380     1  0.25075718E+11
     -433.5852134674      462.4390629706     1  0.23140587E+11
     -433.5851526404      462.8860296890     1  0.24951096E+11
     -433.5851107117      462.2346402839     1  0.23339666E+11
     -433.5850901267      462.3252462625     1  0.22955602E+11
     -433.5850782577      461.6815020906     1  0.23004841E+11
     -433.5850401782      462.3733966049     1  0.23431188E+11
     -433.5849747862      462.5467918396     1  0.23259523E+11
     -433.5848972775      462.4520122675     1  0.24217543E+11
     -433.5848003775      462.3002871281     2  0.23346855E+11
     -433.5847950119      461.8635090554     1  0.24896508E+11
     -433.5847060321      462.1007371952     1  0.24762741E+11
     -433.5846912333      462.1359996791     1  0.23903211E+11
     -433.5846293170      462.2010356882     1  0.24796411E+11
     -433.5845742802      462.3728139022     1  0.23260100E+11
     -433.5845716076      461.9201912190     1  0.24112334E+11
     -433.5844568030      462.0895037329     1  0.22943573E+11
     -433.5844278532      462.1305132078     1  0.23034919E+11
     -433.5843991256      462.7654776067     1  0.23432158E+11
     -433.5843823127      462.7441845399     1  0.24184567E+11
     -433.5843579543      462.2904780588     1  0.24259601E+11
     -433.5843460785      462.5432582775     1  0.23602040E+11
     -433.5843423581      457.0311657818     1  0.24507715E+11
     -433.5843353858      462.5991738803     1  0.24371699E+11
     -433.5843305730      461.9743023999     1  0.23043400E+11
     -433.5842937533      462.4570826486     1  0.24270741E+11
     -433.5842918707      461.9666808003     1  0.24679865E+11
     -433.5842554392      461.8990786383     1  0.23196285E+11
     -433.5841916300      461.6100793639     1  0.22526928E+11
     -433.5841625826      461.7447499244     1  0.24209437E+11
     -433.5841590406      462.5317411708     1  0.24875402E+11
     -433.5840629961      462.7377665791     1  0.23991146E+11
     -433.5839725008      462.2557025970     1  0.23243460E+11
     -433.5839042310      462.7749741606     1  0.23430562E+11
     -433.5838995756      461.8333973700     1  0.23143289E+11
     -433.5838670486      462.1278934726     1  0.23040945E+11
     -433.5838316789      461.8366931410     1  0.23465697E+11
     -433.5837802352      462.7836240689     1  0.24189967E+11
     -433.5837764787      461.9020153458     1  0.22894744E+11
     -433.5837352477      462.1805902460     1  0.23460024E+11
     -433.5836848427      461.5030804115     1  0.24770650E+11
     -433.5836713718      462.3440993530     1  0.23179045E+11
     -433.5835736189      462.2912324743     1  0.24332650E+11
     -433.5834042696      461.5530989273     1  0.25064928E+11
     -433.5832994961      462.5795938706     1  0.23215977E+11
     -433.5832841415      462.5635957031     1  0.24614420E+11
     -433.5832398811      462.1113539908     1  0.24123323E+11
     -433.5831766426      462.4323376174     1  0.23255339E+11
     -433.5831544178      455.0950076850     1  0.24245855E+11
     -433.5831489803      461.4482934186     1  0.24605436E+11
     -433.5830970839      462.6024588725     1  0.23434256E+11
     -433.5830324548      461.7134683967     1  0.24942901E+11
     -433.5830012997      462.3861480932     1  0.24114193E+11
     -433.5829250811      461.7285811608     1  0.23014271E+11
     -433.5829117805      462.5656791236     1  0.24885460E+11
     -433.5828967704      462.2870804079     1  0.23759332E+11
     -433.5828782484      462.5713815354     1  0.24636123E+11
     -433.5828457352      462.2632308977     1  0.23101855E+11
     -433.5828016512      462.4199859648     1  0.23251821E+11
     -433.5827116965      462.1363496863     1  0.23013969E+11
     -433.5827086175      462.0528174903     1  0.22938044E+11
     -433.5826614066      462.4692962635     1  0.24155655E+11
     -433.5825926221      462.2919952955     1  0.24268527E+11
     -433.5825886415      461.9238207252     1  0.22899239E+11
     -433.5825840056      462.3735065275     1  0.23155526E+11
     -433.5825505953      462.3650211088     1  0.24469464E+11
     -433.5824203485      462.6211036965     1  0.23295284E+11
     -433.5823741014      461.4712771623     1  0.22669175E+11
     -433.5823568512      462.3757911236     1  0.23150474E+11
     -433.5823272164      462.8928165659     1  0.23432884E+11
     -433.5823043877      462.1022460458     1  0.23196050E+11
     -433.5823031268      455.8335843433     1  0.24255280E+11
     -433.5822822650      463.1631905953     1  0.25117536E+11
     -433.5822185874      462.6481470824     1  0.24546081E+11
     -433.5821665346      462.1327016567     1  0.23037661E+11
     -433.5821343960      461.7094394130     1  0.23876190E+11
     -433.5820846888      462.8726217774     1  0.23985824E+11
     -433.5820627230      462.4173046698     1  0.23165252E+11
     -433.5820562230      462.2154998160     1  0.24209566E+11
     -433.5820447975      462.4500516007     1  0.23619643E+11
     -433.5820199576      457.3099483509     2  0.23132518E+11
     -433.5819933955      459.3617308472     1  0.22849398E+11
     -433.5819547520      462.0053334845     1  0.23213878E+11
     -433.5819503391      462.3796531847     1  0.24157350E+11
     -433.5818951519      462.7143287547     1  0.24031262E+11
     -433.5818260756      462.2047158937     1  0.24022129E+11
     -433.5817543500      462.3000062536     1  0.24467045E+11
     -433.5817526961      461.9980177108     1  0.23239416E+11
     -433.5816934894      462.5196947275     1  0.24915603E+11
     -433.5816712517      462.6221835155     1  0.23577953E+11
     -433.5815627682      462.3027282460     1  0.23193941E+11
     -433.5815176142      462.0694025644     1  0.23532312E+11
     -433.5815010740      461.5024716998     1  0.22652479E+11
     -433.5814241879      461.8262835521     1  0.23060265E+11
     -433.5813522428      462.3768851388     1  0.22917683E+11
     -433.5813148392      462.3773251755     1  0.23234926E+11
     -433.5813026779      462.0530764938     1  0.23517252E+11
     -433.5812963515      462.2871848509     1  0.23248925E+11
     -433.5812520617      462.5441812206     1  0.24716292E+11
     -433.5812457677      461.4957821292     1  0.22671349E+11
     -433.5812167112      461.3229218034     1  0.22540691E+11
     -433.5811932461      462.2955941045     1  0.24150041E+11
     -433.5811420613      461.2933611418     1  0.23024663E+11
     -433.5810973386      462.8226625441     1  0.23379523E+11
     -433.5810738379      462.3745692692     1  0.23878400E+11
     -433.5809689598      461.9530164181     1  0.24186182E+11
     -433.5809550501      460.0990510710     1  0.23982816E+11
     -433.5809350013      461.6737502080     1  0.24378397E+11
     -433.5809071075      454.2527962507     2  0.23971115E+11
     -433.5808544164      462.6696438864     1  0.23283099E+11
     -433.5807528198      461.9497799443     1  0.24387241E+11
     -433.5807411272      461.5152249658     1  0.22657775E+11
     -433.5806851602      461.4013675349     1  0.22914436E+11
     -433.5806729628      462.1869990799     1  0.23197631E+11
     -433.5806349126      462.2102011108     1  0.23224704E+11
     -433.5805427641      462.9137808269     1  0.24796601E+11
     -433.5805341260      462.4931143787     1  0.24071854E+11
     -433.5805025614      461.6107014629     1  0.24297106E+11
     -433.5804906322      461.9220657485     1  0.23877012E+11
     -433.5804503456      461.4764164388     1  0.22667149E+11
     -433.5804228000      462.1012465848     1  0.23090984E+11
     -433.5803379694      462.2422001200     1  0.23836475E+11
     -433.5802994697      462.2535976702     1  0.23903928E+11
     -433.5802839333      463.1540629270     1  0.24082151E+11
     -433.5801675434      462.3871109722     1  0.22930462E+11
     -433.5801320650      462.4270969173     1  0.23193513E+11
     -433.5800603005      454.9485003415     1  0.23902710E+11
     -433.5800497547      462.1570778612     1  0.23469664E+11
     -433.5799372614      462.4928174742     1  0.23967943E+11
     -433.5799288017      462.8347960728     1  0.24171675E+11
     -433.5798891892      461.7868808317     1  0.22995546E+11
     -433.5798401542      462.0925224820     1  0.23420844E+11
     -433.5797452165      462.3828889452     1  0.23202339E+11
     -433.5797193293      461.8506916872     1  0.23204656E+11
     -433.5796509141      461.6323842435     1  0.23012468E+11
     -433.5796161911      462.1967165972     1  0.24055671E+11
     -433.5795433030      461.7719647650     1  0.22970632E+11
     -433.5795311738      462.2327027085     1  0.24143858E+11
     -433.5794964724      462.4001453757     1  0.23184316E+11
     -433.5794590810      462.3189755597     1  0.23119123E+11
     -433.5794399114      462.0133666740     1  0.24584884E+11
     -433.5793016241      462.3755093568     1  0.23246481E+11
     -433.5792783152      462.7866568519     1  0.24688205E+11
     -433.5791650191      462.2568457119     1  0.24276186E+11
     -433.5791529768      461.6512211035     1  0.23955490E+11
     -433.5791452876      461.8308778179     1  0.24360066E+11
     -433.5790579687      462.5631529172     1  0.24906149E+11
     -433.5790500578      462.0223724208     1  0.22874512E+11
     -433.5788972165      462.1764605385     1  0.24185924E+11
     -433.5788436838      461.5470126946     1  0.24550480E+11
     -433.5788424244      462.4618579645     1  0.23240197E+11
     -433.5787670564      461.9227684092     1  0.23219221E+11
     -433.5787579214      461.3426428060     1  0.23005362E+11
     -433.5787434195      461.9858220548     1  0.24178306E+11
     -433.5787158536      462.0092286729     1  0.23192407E+11
     -433.5786952684      462.0475286226     1  0.23757313E+11
     -433.5785771452      461.8511562052     1  0.22928899E+11
     -433.5785549125      462.0677763495     1  0.24343364E+11
     -433.5785343064      462.4655455599     1  0.23247548E+11
     -433.5784866385      461.9102934979     1  0.22897838E+11
     -433.5784788538      462.9357358068     1  0.23961808E+11
     -433.5784117683      461.3977225616     1  0.22940164E+11
     -433.5783230945      462.2848518215     1  0.24378657E+11
     -433.5782778598      462.1456268795     1  0.22977873E+11
     -433.5782043117      462.2938481734     1  0.23131376E+11
     -433.5781878148      462.9833615544     2  0.23231353E+11
     -433.5781389622      462.6258854556     1  0.24086115E+11
     -433.5781168329      461.7278015179     1  0.23152608E+11
     -433.5780337649      462.7665189570     1  0.24321817E+11
     -433.5780055287      462.4353485082     1  0.23216256E+11
     -433.5779806745      462.3721601676     1  0.24783425E+11
     -433.5779753336      462.5606885205     1  0.24269332E+11
     -433.5779728944      462.7053491738     1  0.23338153E+11
     -433.5779300569      462.4503657798     1  0.23910753E+11
     -433.5778371405      461.9049464920     1  0.24474227E+11
     -433.5778319747      462.5559615974     1  0.23568436E+11
     -433.5778150168      461.6563988693     2  0.23754136E+11
     -433.5777238634      462.2965582180     1  0.23351598E+11
     -433.5776533087      462.5769645683     1  0.24596345E+11
     -433.5776357577      461.8624053398     1  0.22916626E+11
     -433.5776162659      461.8282377848     1  0.23220006E+11
     -433.5776053109      459.8173059677     1  0.24184561E+11
     -433.5776036082      462.4351196484     1  0.23178395E+11
     -433.5775425635      456.5504663588     1  0.24119437E+11
     -433.5774114594      461.8974995318     1  0.24046616E+11
     -433.5773742199      462.1381119872     1  0.24195335E+11
     -433.5773656661      461.6850331802     1  0.23710270E+11
     -433.5773643244      462.6593493701     1  0.24865504E+11
     -433.5773392479      461.9506216394     1  0.22923056E+11
     -433.5772940932      462.3032471235     1  0.23183993E+11
     -433.5771729984      462.1254491000     1  0.23254946E+11
     -433.5771106572      461.9691794132     1  0.22918374E+11
     -433.5770848560      462.2227918588     1  0.23033899E+11
     -433.5770688457      461.6685158976     1  0.25188373E+11
     -433.5770416220      461.7410373160     1  0.22987453E+11
     -433.5770203642      462.3762980890     1  0.23812811E+11
     -433.5770117220      462.2902202573     1  0.24259651E+11
     -433.5769703515      462.0823020612     1  0.22960806E+11
     -433.5769391424      461.9024907330     1  0.22945819E+11
     -433.5765464521      462.9250301658     1  0.24899987E+11
     -433.5764063711      461.9340205723     1  0.22935163E+11
     -433.5763583902      461.4164598914     1  0.22930200E+11
     -433.5763282218      461.9885124065     1  0.22889532E+11
     -433.5762052252      457.5118330498     1  0.24223025E+11
     -433.5761978380      462.2348285708     1  0.22975130E+11
     -433.5761265741      462.5333588153     1  0.23392907E+11
     -433.5760523327      462.3922527810     1  0.23887938E+11
     -433.5760509100      461.9861559978     1  0.22914757E+11
     -433.5760197976      462.5591772735     1  0.24183432E+11
     -433.5759066084      457.3719070084     1  0.23970286E+11
     -433.5758278724      462.1979554881     1  0.24418191E+11
     -433.5757912865      462.5375664387     1  0.24937986E+11
     -433.5756784094      462.3449294541     1  0.23135872E+11
     -433.5756079892      462.3088887031     1  0.23746185E+11
     -433.5755903026      462.0761485515     1  0.22921982E+11
     -433.5754890929      461.6194782609     1  0.23019198E+11
     -433.5754717093      461.8478623198     1  0.23202837E+11
     -433.5754698489      462.4073374448     1  0.23425087E+11
     -433.5754484135      462.4731206822     1  0.24774358E+11
     -433.5754324795      462.0570656348     1  0.23065224E+11
     -433.5754274236      462.1345033516     1  0.23101446E+11
     -433.5754229842      461.9846587038     1  0.22917821E+11
     -433.5754214436      462.2057203515     1  0.23666648E+11
     -433.5753771698      461.8426515762     1  0.23129650E+11
     -433.5751905308      462.3024094752     1  0.23519552E+11
     -433.5751815940      461.6560997843     1  0.23038687E+11
     -433.5751745365      462.5001486557     1  0.24987941E+11
     -433.5751693065      462.3936587121     1  0.23211934E+11
     -433.5751072471      462.3147499906     1  0.24708085E+11
     -433.5749886947      462.5501375777     1  0.24892868E+11
     -433.5749811890      462.6883606990     1  0.23993494E+11
     -433.5749527093      462.5490944261     1  0.25044541E+11
     -433.5749254247      462.5355321834     1  0.24843809E+11
     -433.5748563774      461.4013534245     1  0.22949656E+11
     -433.5747910247      461.9263751204     1  0.24654853E+11
     -433.5747703923      462.2420854404     1  0.23422925E+11
     -433.5747469934      461.3418294218     1  0.24663271E+11
     -433.5747163565      461.8005917023     2  0.23527640E+11
     -433.5747139744      462.2432298394     1  0.22904684E+11
     -433.5746877171      461.7581463799     1  0.24311574E+11
     -433.5746504068      462.3603743213     1  0.23939894E+11
     -433.5746098279      462.6608746413     1  0.23331180E+11
     -433.5745939919      461.3135324674     1  0.22932692E+11
     -433.5745919320      462.4495863079     1  0.23296933E+11
     -433.5745513034      461.6843494021     1  0.23026766E+11
     -433.5745190765      455.0235409101     1  0.24066181E+11
     -433.5744688757      462.4297390186     1  0.24264002E+11
     -433.5744201397      462.3894314592     1  0.23233172E+11
     -433.5744087665      462.4431644548     1  0.23712421E+11
     -433.5743809336      462.3554295675     1  0.23154239E+11
     -433.5743124222      461.8218341348     1  0.23846997E+11
     -433.5742247315      462.5551657760     1  0.23511605E+11
     -433.5742154115      461.9199626687     1  0.23826537E+11
     -433.5741483233      462.2333885887     1  0.23457468E+11
     -433.5741431597      461.7769596278     1  0.22983057E+11
     -433.5741402542      462.2023792437     1  0.24636324E+11
     -433.5740928317      462.4705761466     1  0.24787497E+11
     -433.5740347834      462.2479327873     1  0.23921542E+11
     -433.5740317223      461.7784224472     1  0.23005494E+11
     -433.5740106758      461.3579935347     1  0.22894164E+11
     -433.5739956983      461.4947362543     1  0.22898956E+11
     -433.5738993667      462.2412257942     1  0.23031231E+11
     -433.5737804316      462.3366304097     1  0.23119853E+11
     -433.5737626063      461.3402301259     1  0.22924533E+11
     -433.5736029749      462.9667425898     1  0.23365347E+11
     -433.5735843043      462.2600346972     1  0.23413258E+11
     -433.5733796446      462.6894271184     1  0.24153956E+11
     -433.5733447627      461.8111051102     1  0.22906895E+11
     -433.5733043473      462.1265869287     1  0.24385840E+11
     -433.5732984900      461.2712252718     1  0.24516736E+11
     -433.5732796206      461.6416685239     1  0.23016828E+11
     -433.5732501497      462.4469058463     1  0.23657114E+11
     -433.5732145322      462.1709366696     1  0.23014695E+11
     -433.5731911036      462.3818901741     1  0.23290470E+11
     -433.5731759185      462.1650339875     1  0.25611591E+11
     -433.5731101488      462.4183410050     1  0.23224658E+11
     -433.5730841167      462.2197240935     1  0.23115881E+11
     -433.5730614159      462.3826866017     1  0.23942192E+11
     -433.5730277956      461.8731263453     1  0.24057752E+11
     -433.5728729209      456.8664404824     1  0.23017660E+11
     -433.5728663836      462.1879434193     1  0.24056516E+11
     -433.5727997504      461.8104771460     1  0.22996231E+11
     -433.5727074838      462.2570902929     1  0.23049808E+11
     -433.5725296869      458.9057053878     1  0.24226570E+11
     -433.5725022400      462.3971034895     1  0.23180596E+11
     -433.5724806392      463.3474095049     1  0.24212479E+11
     -433.5724728577      462.2612707520     1  0.23040165E+11
     -433.5724691872      462.0734971181     1  0.23078384E+11
     -433.5724257469      461.9238765383     1  0.23219796E+11
     -433.5724092904      462.2734120900     1  0.24288598E+11
     -433.5723061094      462.0327849343     1  0.23486918E+11
     -433.5723049863      462.1159530601     1  0.23743993E+11
     -433.5722946764      462.5369982386     2  0.24221215E+11
     -433.5722620009      462.5190987269     1  0.23204531E+11
     -433.5722579183      461.5301393111     1  0.24741175E+11
     -433.5722061941      462.3232241423     1  0.23686029E+11
     -433.5720667038      462.3056473399     1  0.23717956E+11
     -433.5719822835      461.6961236366     1  0.24874757E+11
     -433.5719233874      461.3127471750     1  0.22936908E+11
     -433.5718815110      462.1522173630     1  0.23085806E+11
     -433.5718375038      456.9101290394     2  0.24097705E+11
     -433.5717757438      461.8373070018     1  0.22973608E+11
     -433.5717416397      462.6576805923     1  0.24897696E+11
     -433.5717265297      461.3508111071     1  0.22901124E+11
     -433.5717078484      461.8930718487     1  0.22924191E+11
     -433.5716348623      461.8152717809     1  0.23197270E+11
     -433.5716275192      461.8373859842     1  0.22974387E+11
     -433.5715782127      461.8918083452     1  0.22925057E+11
     -433.5715398725      461.3065842265     1  0.22952935E+11
     -433.5715324872      462.0304104130     1  0.24051464E+11
     -433.5714765413      461.8368816719     1  0.23068819E+11
     -433.5711930063      462.6098177634     1  0.24416724E+11
     -433.5711711653      462.5781606478     1  0.24526703E+11
     -433.5711208443      462.5093597766     1  0.23236323E+11
     -433.5710938034      461.8538000150     1  0.23158499E+11
     -433.5710341882      462.5971251153     1  0.23444288E+11
     -433.5709511415      462.2880071364     1  0.23172679E+11
     -433.5708787418      461.7006690592     1  0.23150133E+11
     -433.5707972433      462.7581750656     1  0.24874781E+11
     -433.5707678753      461.6203672815     1  0.23004657E+11
     -433.5707572751      461.7526339411     1  0.23372783E+11
     -433.5707187189      462.0788036251     1  0.23371691E+11
     -433.5706143323      463.0071379835     1  0.24907845E+11
     -433.5705236519      461.9235627919     1  0.23221649E+11
     -433.5703543411      461.7177505200     2  0.24306193E+11
     -433.5703241452      461.3951200488     1  0.22956294E+11
     -433.5702613735      462.0127292814     1  0.24634396E+11
     -433.5702584392      461.9870077054     1  0.23937128E+11
     -433.5702557460      462.6019843755     1  0.24740078E+11
     -433.5702474865      461.8371107700     1  0.23162057E+11
     -433.5701833280      461.3433549910     1  0.22931021E+11
     -433.5701689220      462.6166367830     1  0.23418868E+11
     -433.5701206173      459.2659617174     1  0.23852480E+11
     -433.5700322220      462.2691781897     1  0.23056364E+11
     -433.5700182329      462.9144091695     1  0.24838656E+11
     -433.5700154772      462.5891124120     1  0.24710192E+11
     -433.5700071614      462.4264173422     1  0.24674820E+11
     -433.5700041577      461.8546316752     1  0.24437073E+11
     -433.5699942436      462.5156294231     1  0.24914686E+11
     -433.5699626236      462.0374835273     1  0.23047084E+11
     -433.5698940676      462.5211181637     1  0.24783660E+11
     -433.5698780217      461.3775101143     1  0.22686150E+11
     -433.5698748470      462.4049267060     1  0.24122524E+11
     -433.5698690964      462.0850050098     1  0.23269622E+11
     -433.5698169299      462.4288404695     1  0.24694828E+11
     -433.5697228111      462.0797339747     1  0.23270033E+11
     -433.5697049380      461.9539888246     1  0.23611122E+11
     -433.5696810010      462.6820008283     1  0.24633607E+11
     -433.5696588937      462.1297175555     1  0.22879110E+11
     -433.5696338350      462.2297530653     1  0.23035652E+11
     -433.5696013935      461.5895044119     1  0.24985958E+11
     -433.5695806289      462.2197874612     1  0.23372674E+11
     -433.5695715392      461.4101852179     1  0.24919345E+11
     -433.5695190361      462.1884196316     1  0.23727628E+11
     -433.5694959677      462.4612347223     1  0.23953333E+11
     -433.5694713849      459.6043179773     1  0.24089073E+11
     -433.5694693320      462.5260362596     1  0.24840074E+11
     -433.5694612263      462.7085962798     1  0.24249551E+11
     -433.5694599080      461.7855594971     1  0.23213571E+11
     -433.5694491788      462.4588045660     1  0.23820213E+11
     -433.5694238184      461.7925260605     1  0.24466750E+11
     -433.5693996183      462.7863606294     1  0.24902396E+11
     -433.5693948381      462.6696914241     1  0.24200925E+11
     -433.5693133140      462.2569147965     1  0.22797217E+11
     -433.5692860589      462.1147498378     1  0.24165822E+11
     -433.5692611371      461.1864378041     1  0.22622355E+11
     -433.5692543397      462.3612907356     1  0.24157432E+11
     -433.5691584769      462.6018416883     1  0.24030836E+11
     -433.5691551058      462.0339663118     1  0.23708334E+11
     -433.5689762453      459.3498725683     1  0.24646018E+11
     -433.5688973201      462.3267141552     1  0.23351205E+11
     -433.5688431351      461.8789258881     1  0.23159150E+11
     -433.5688401527      462.1864543810     1  0.24093984E+11
     -433.5687227087      462.9965293121     1  0.23545535E+11
     -433.5686563869      460.8834711334     1  0.24613214E+11
     -433.5686514406      461.4942682767     1  0.22946602E+11
     -433.5686372352      461.7215890919     1  0.23962636E+11
     -433.5686274870      462.2985075011     1  0.24750008E+11
     -433.5686026261      462.1701549769     1  0.23121070E+11
     -433.5685779843      462.0801723760     1  0.23437564E+11
     -433.5685759368      461.4444289363     1  0.24189483E+11
     -433.5685704761      462.1559523891     1  0.23405588E+11
     -433.5685504232      461.9960833862     1  0.24361072E+11
     -433.5685279841      461.8700978878     1  0.23192628E+11
     -433.5685126042      462.4009810717     1  0.23120466E+11
     -433.5684183622      462.1694896637     1  0.24854283E+11
     -433.5684024624      461.8118206546     1  0.23083099E+11
     -433.5683767519      462.0551687118     1  0.23711687E+11
     -433.5683643524      462.0767810329     1  0.23450566E+11
     -433.5683130961      461.8180215390     1  0.24531282E+11
     -433.5682521270      462.2997098001     1  0.24684249E+11
     -433.5681670721      462.1938476886     1  0.23373148E+11
     -433.5681540494      462.0533660033     1  0.23097274E+11
     -433.5681463523      462.2483238448     1  0.23042143E+11
     -433.5681433063      461.3675846757     1  0.22908565E+11
     -433.5681310770      462.0895295748     1  0.24249119E+11
     -433.5680766531      462.4266724486     1  0.23783959E+11
     -433.5680652961      456.6251821275     1  0.22932408E+11
     -433.5679685582      461.6306674301     1  0.24806729E+11
     -433.5679367647      462.2764844759     1  0.23206309E+11
     -433.5678886861      462.6227559333     1  0.24865722E+11
     -433.5678658462      462.3296915883     1  0.23746375E+11
     -433.5678086074      462.3258768105     1  0.23084354E+11
     -433.5677681474      462.4069875277     1  0.23911703E+11
     -433.5676750020      462.1425976580     1  0.24268874E+11
     -433.5676598057      462.1297325446     1  0.22896295E+11
     -433.5676041574      462.1144818408     1  0.23280156E+11
     -433.5675510271      462.4630909875     1  0.23250981E+11
     -433.5675052763      462.2835913237     1  0.23996193E+11
     -433.5675036644      461.6918788501     1  0.22912332E+11
     -433.5674678692      462.2709629643     1  0.24309541E+11
     -433.5674500172      461.7255501914     1  0.22738745E+11
     -433.5674106847      461.4753243973     1  0.22962151E+11
     -433.5673691836      461.3832060673     1  0.22974745E+11
     -433.5673392279      462.5613072247     1  0.23299791E+11
     -433.5673245874      462.3518237006     1  0.23564041E+11
     -433.5673230600      461.3256768724     1  0.22889747E+11
     -433.5671799632      461.9214014736     1  0.23924478E+11
     -433.5671523003      462.7080219577     1  0.24674440E+11
     -433.5671293055      461.6035500685     1  0.24643058E+11
     -433.5670664193      462.6771636744     1  0.24349729E+11
     -433.5669987903      461.6902591100     1  0.22987857E+11
     -433.5669393419      462.5819494708     1  0.24730456E+11
     -433.5669299935      461.9015533002     1  0.22946092E+11
     -433.5669234323      461.8774706965     1  0.22769228E+11
     -433.5669031875      461.9550071697     1  0.22830082E+11
     -433.5668669800      461.8341936455     1  0.24053251E+11
     -433.5668453200      461.8850918982     1  0.22993065E+11
     -433.5668276384      461.7343583291     1  0.24360722E+11
     -433.5667853369      462.1239734351     1  0.24130239E+11
     -433.5667557029      462.5014948410     1  0.24035900E+11
     -433.5667133158      461.9990572773     1  0.22877711E+11
     -433.5667028508      462.2266073374     1  0.23043453E+11
     -433.5666815516      462.1973383308     1  0.24247374E+11
     -433.5666406342      462.2693759030     1  0.23931877E+11
     -433.5665593253      462.1452657817     1  0.24593482E+11
     -433.5665480058      461.9771817930     1  0.23596405E+11
     -433.5665196961      462.6637190549     1  0.24304869E+11
     -433.5664946098      462.3018274231     1  0.24623032E+11
     -433.5664230238      462.3244884086     1  0.22836468E+11
     -433.5663751992      461.7352398630     1  0.23255473E+11
     -433.5663577559      461.7301501063     1  0.23008996E+11
     -433.5663198001      462.1234665786     1  0.24483204E+11
     -433.5662944972      462.5657053154     1  0.24036703E+11
     -433.5662513240      462.4452403686     1  0.23202683E+11
     -433.5662227009      461.7404518027     1  0.22754762E+11
     -433.5661825078      457.0010100182     2  0.22809556E+11
     -433.5661607133      461.9083935485     1  0.22910132E+11
     -433.5660963141      457.1057204185     1  0.24207026E+11
     -433.5660860215      462.4988279202     1  0.24735867E+11
     -433.5660763547      457.7682177534     1  0.23959312E+11
     -433.5660613666      462.3893618146     1  0.24123843E+11
     -433.5660463115      462.3249745917     1  0.24715409E+11
     -433.5659561242      461.7025076254     1  0.23864453E+11
     -433.5658303156      462.5408537035     1  0.24803250E+11
     -433.5657988194      462.2602300310     1  0.23117469E+11
     -433.5657157176      462.1761519758     1  0.23329331E+11
     -433.5656748380      462.1781277682     1  0.23395192E+11
     -433.5656654319      461.9721288455     1  0.22829424E+11
     -433.5656611091      461.6818262444     1  0.24817202E+11
     -433.5655988951      461.5236966878     1  0.22948611E+11
     -433.5655937343      461.8663913871     1  0.24040717E+11
     -433.5655903743      461.7848977252     1  0.23655610E+11
     -433.5655389817      462.7287418126     1  0.24394725E+11
     -433.5655376621      456.1708760145     1  0.24313545E+11
     -433.5654380417      462.4766294315     1  0.23032014E+11
     -433.5654215194      456.5284425319     2  0.23244394E+11
     -433.5653934823      462.5080095118     1  0.24767867E+11
     -433.5653626133      462.2743539998     1  0.23230926E+11
     -433.5653470832      461.8416588086     1  0.23168132E+11
     -433.5653354315      462.8456866143     1  0.24045132E+11
     -433.5652714264      461.8469123912     1  0.22912352E+11
     -433.5652428298      461.7113830438     1  0.22921474E+11
     -433.5651766554      461.8601067720     1  0.22910767E+11
     -433.5651752322      462.0786291024     1  0.23135290E+11
     -433.5650850885      461.9979150628     1  0.23855757E+11
     -433.5650496599      461.7122958920     1  0.23149666E+11
     -433.5649927494      462.3550239557     1  0.24479253E+11
     -433.5649879388      462.0355137983     1  0.23727058E+11
     -433.5649824717      462.4292349870     1  0.23483947E+11
     -433.5649731877      462.3174990465     1  0.23452961E+11
     -433.5649270854      462.2480592255     1  0.24133145E+11
     -433.5648710579      461.7442352998     1  0.23768826E+11
     -433.5648517574      461.8591890080     1  0.23129734E+11
     -433.5647927465      462.2563932518     1  0.24460776E+11
     -433.5647824458      463.0646693995     1  0.24945676E+11
     -433.5647774720      462.5370369702     1  0.24794839E+11
     -433.5647693264      462.0170319774     1  0.23108904E+11
     -433.5646978896      462.4817301933     1  0.23188343E+11
     -433.5646468061      461.8862157426     1  0.24461261E+11
     -433.5646031276      461.4843055473     1  0.22605615E+11
     -433.5645708675      462.4242355086     2  0.23382521E+11
     -433.5645056403      461.8908122749     1  0.23220046E+11
     -433.5644967908      461.8555126013     1  0.23139902E+11
     -433.5644954371      461.4685868593     1  0.24176806E+11
     -433.5644356458      462.2808086453     1  0.24665596E+11
     -433.5643800172      462.0387371307     1  0.23709288E+11
     -433.5643707224      462.0545760497     1  0.24213993E+11
     -433.5642815608      461.8956775789     1  0.22964895E+11
     -433.5641377362      462.3677530148     1  0.24056310E+11
     -433.5640935854      462.4775233374     1  0.23276880E+11
     -433.5639567099      462.2608022907     1  0.23145818E+11
     -433.5639326484      462.1305324504     1  0.24142291E+11
     -433.5639146419      461.6801725377     1  0.23689363E+11
     -433.5639032764      462.7681785532     1  0.24884562E+11
     -433.5638733435      461.8563138772     1  0.23126435E+11
     -433.5638528158      461.8867194182     1  0.22894457E+11
     -433.5638347699      462.4760436971     1  0.24859367E+11
     -433.5638336149      461.9502374334     1  0.22831805E+11
     -433.5638056470      462.5646268944     1  0.24339889E+11
     -433.5637902413      462.6861054632     1  0.24213275E+11
     -433.5637814175      463.1560775751     1  0.24898014E+11
     -433.5637496000      461.5978015554     1  0.22895610E+11
     -433.5637414684      457.5703799687     1  0.24536871E+11
     -433.5637392798      463.0560713944     1  0.24955772E+11
     -433.5636764709      456.9632300282     1  0.23335980E+11
     -433.5636413384      462.1717852091     1  0.23372205E+11
     -433.5636038054      462.0726838465     1  0.23141523E+11
     -433.5635981997      462.4389571496     1  0.23537158E+11
     -433.5635830194      461.8390316323     1  0.23145407E+11
     -433.5635150539      457.5751210266     1  0.24542852E+11
     -433.5635060285      461.7451637301     1  0.23551542E+11
     -433.5634968400      462.5342942541     1  0.23373230E+11
     -433.5634752621      462.2243131497     1  0.25497643E+11
     -433.5634110051      462.4483565508     1  0.23237747E+11
     -433.5633720579      461.8677503656     1  0.22938642E+11
     -433.5633291436      461.7167227851     2  0.23832855E+11
     -433.5633183046      461.8137277196     1  0.23965055E+11
     -433.5633163876      458.7305564545     1  0.24375387E+11
     -433.5632723495      462.4687070284     1  0.23192369E+11
     -433.5632151901      462.5372263159     1  0.23921591E+11
     -433.5631156677      462.8532456336     1  0.24631805E+11
     -433.5631088979      461.9606337584     1  0.22830123E+11
     -433.5630594834      463.2123458392     1  0.24127680E+11
     -433.5630248272      461.8160910761     1  0.22958775E+11
     -433.5629227541      462.3166789900     1  0.23982348E+11
     -433.5628894256      461.5366653400     1  0.22941769E+11
     -433.5628772696      462.2083813662     1  0.24043687E+11
     -433.5628747680      462.3662598289     1  0.24508601E+11
     -433.5627857785      462.6063294746     1  0.24466840E+11
     -433.5627760474      461.8564924595     1  0.22929930E+11
     -433.5627481137      461.9052153817     1  0.24013495E+11
     -433.5627338033      461.1907501971     1  0.23560947E+11
     -433.5626871289      461.3855804799     1  0.22945980E+11
     -433.5626706120      462.0104860293     1  0.23149145E+11
     -433.5626651564      462.4794026424     1  0.24839894E+11
     -433.5626315272      461.7435825661     1  0.24794151E+11
     -433.5625920216      461.8488043395     1  0.23116937E+11
     -433.5625756591      462.4539062067     1  0.24839790E+11
     -433.5625392783      462.4778985719     1  0.24616701E+11
     -433.5625354201      462.5804129965     1  0.24712078E+11
     -433.5625317511      462.4635439140     1  0.23326003E+11
     -433.5625279216      462.4526536401     1  0.24421427E+11
     -433.5624976372      462.4606102206     1  0.23638171E+11
     -433.5624952394      462.2659040942     1  0.24011855E+11
     -433.5624090982      461.8232487208     1  0.22961205E+11
     -433.5623695972      462.4614207954     1  0.23167949E+11
     -433.5623303703      462.3575693715     1  0.24616470E+11
     -433.5622835173      462.6221203299     1  0.23310092E+11
     -433.5622501416      461.4098742919     1  0.22751492E+11
     -433.5621620677      462.1811066909     1  0.23138742E+11
     -433.5620980235      462.4580393881     1  0.23862467E+11
     -433.5620699089      462.6351308116     1  0.24407316E+11
     -433.5619832736      458.4977108168     1  0.23103274E+11
     -433.5619654685      462.1376455492     1  0.22843467E+11
     -433.5619385504      461.8961884534     1  0.22926451E+11
     -433.5618929581      461.8133842639     1  0.24639524E+11
     -433.5618658500      461.6457563404     1  0.23087528E+11
     -433.5617818936      462.5889925117     1  0.24710315E+11
     -433.5617025633      462.6815628427     1  0.23249391E+11
     -433.5616418293      461.6912142324     1  0.24361601E+11
     -433.5616045627      462.4680047458     1  0.24656861E+11
     -433.5615723316      461.8512498104     1  0.23238767E+11
     -433.5615522260      461.8854330200     1  0.24647264E+11
     -433.5615120312      462.6313898800     1  0.24629989E+11
     -433.5614168847      462.2022403383     1  0.24211864E+11
     -433.5613572821      462.3062335957     1  0.23977636E+11
     -433.5613466749      458.0149569321     1  0.24154713E+11
     -433.5612510553      462.4602923341     1  0.24021808E+11
     -433.5612406679      461.5987667757     1  0.23026417E+11
     -433.5612322761      462.2814712287     1  0.25247643E+11
     -433.5612215203      459.0785091645     1  0.22794841E+11
     -433.5612071375      461.8946792846     1  0.23363570E+11
     -433.5611900011      462.2528887882     1  0.23241065E+11
     -433.5611816543      462.5727875170     1  0.24533844E+11
     -433.5611555283      461.4034552195     1  0.22759730E+11
     -433.5611504016      461.3457998954     1  0.22961359E+11
     -433.5609695417      462.5856601976     1  0.24117433E+11
     -433.5609458497      462.0906633774     1  0.23184201E+11
     -433.5609309030      463.0625483243     1  0.24944937E+11
     -433.5609156967      462.2489414159     1  0.23121424E+11
     -433.5608851298      461.6214021336     1  0.23051529E+11
     -433.5608657276      461.5506689100     1  0.23770607E+11
     -433.5608487458      462.3850501283     1  0.24749917E+11
     -433.5607751441      462.2050981494     1  0.23179180E+11
     -433.5607296179      461.8923950910     1  0.23071152E+11
     -433.5606878541      462.2673159003     1  0.23505043E+11
     -433.5606159171      462.4109665480     1  0.24448331E+11
     -433.5605957471      462.3887276020     1  0.24764633E+11
     -433.5605333268      461.9681882665     1  0.23108051E+11
     -433.5604569048      455.6196441676     1  0.24585904E+11
     -433.5604398089      461.4118155508     1  0.22759708E+11
     -433.5604276270      461.8670599609     1  0.23172413E+11
     -433.5604221277      461.9913064702     1  0.23672499E+11
     -433.5603564268      462.1172275036     1  0.23590521E+11
     -433.5603350937      462.2398476388     1  0.23238264E+11
     -433.5603100935      462.5665637994     1  0.24901924E+11
     -433.5602966036      462.0474219304     1  0.24245061E+11
     -433.5602820972      462.0616597049     1  0.23780687E+11
     -433.5602277582      462.1277091376     1  0.23879692E+11
     -433.5601939681      462.0257617691     1  0.23305477E+11
     -433.5601897003      462.2448453193     1  0.23251514E+11
     -433.5601143120      457.8378292775     1  0.24207796E+11
     -433.5600851046      457.4492644225     1  0.24213994E+11
     -433.5599839709      461.7825032613     1  0.23351698E+11
     -433.5599639734      457.7923331978     1  0.24201349E+11
     -433.5598937776      462.6289266746     1  0.23947233E+11
     -433.5598661207      454.5718083167     1  0.24030116E+11
     -433.5598606352      462.4381313577     1  0.24336302E+11
     -433.5598329218      461.9446901000     1  0.24512035E+11
     -433.5598159550      463.0668846221     1  0.24932455E+11
     -433.5598142453      461.8358240628     1  0.23181923E+11
     -433.5597874882      462.2308344514     1  0.24204239E+11
     -433.5597779313      462.5430740247     1  0.24235621E+11
     -433.5597614356      460.1878790962     1  0.24717919E+11
     -433.5597481726      456.7547912830     1  0.24688072E+11
     -433.5596695432      462.3480964838     1  0.24600128E+11
     -433.5595886067      461.4673471827     1  0.22636763E+11
     -433.5595705093      460.2209060246     1  0.24732444E+11
     -433.5595634209      462.0664880373     1  0.24241557E+11
     -433.5593687642      462.8191918926     1  0.24973690E+11
     -433.5593510998      461.9936388482     1  0.23695508E+11
     -433.5593278506      462.3745957596     1  0.23398651E+11
     -433.5593138624      462.1363967667     1  0.23617716E+11
     -433.5592224142      462.3670127783     1  0.24782896E+11
     -433.5592209314      462.1755009114     1  0.23866297E+11
     -433.5591818571      461.9476233948     1  0.23175895E+11
     -433.5591720023      462.3334211969     1  0.24617594E+11
     -433.5591508137      462.2333398910     1  0.23221232E+11
     -433.5591386052      461.9110062251     1  0.22866520E+11
     -433.5591259346      461.5477363649     1  0.22970107E+11
     -433.5591227035      462.6759337863     1  0.24446695E+11
     -433.5590232638      461.7561574313     1  0.23325529E+11
     -433.5589736887      461.8872852729     1  0.23176301E+11
     -433.5589070599      462.3246554626     1  0.24913417E+11
     -433.5588819056      462.4337196659     1  0.24481942E+11
     -433.5586818318      463.0643549405     1  0.24946468E+11
     -433.5586605642      461.4581855228     1  0.24192451E+11
     -433.5586139852      462.0144628286     1  0.24340448E+11
     -433.5585536522      461.9519023351     1  0.23324783E+11
     -433.5584215644      463.0660396522     1  0.24980135E+11
     -433.5583807764      462.4977385294     1  0.24260825E+11
     -433.5583199434      461.8119517181     1  0.24388663E+11
     -433.5582427755      462.3108562116     1  0.25279686E+11
     -433.5581880486      461.6528465829     1  0.25141110E+11
     -433.5581298081      462.3819348163     1  0.24155202E+11
     -433.5581075809      461.4588624620     1  0.24128317E+11
     -433.5579404432      462.1097519994     1  0.24047886E+11
     -433.5579086235      461.9451352172     1  0.23159022E+11
     -433.5578881836      462.2642845146     1  0.24035668E+11
     -433.5578132556      462.2346195674     1  0.23101567E+11
     -433.5577963862      461.9998709744     1  0.24932826E+11
     -433.5577606958      462.0579135439     1  0.23197276E+11
     -433.5576862921      461.8346345638     1  0.23188002E+11
     -433.5576843638      461.9675549675     1  0.22885854E+11
     -433.5576803951      462.4068938823     1  0.23285203E+11
     -433.5575241075      461.9661812767     1  0.23120217E+11
     -433.5574986572      462.0518204076     1  0.23201504E+11
     -433.5574126514      462.5086613259     1  0.24380769E+11
     -433.5572503147      461.9463494720     1  0.23165136E+11
     -433.5572281306      462.4797275752     1  0.24994104E+11
     -433.5572093611      462.4983289569     1  0.24803177E+11
     -433.5571118092      461.2145757268     1  0.22859405E+11
     -433.5570334359      461.3289797717     1  0.22970118E+11
     -433.5570249496      463.0218985199     1  0.23585049E+11
     -433.5569274706      462.4804122565     1  0.23227041E+11
     -433.5568980984      462.3422046540     1  0.24352806E+11
     -433.5568753174      462.0550122921     1  0.23877559E+11
     -433.5568656031      461.7738192549     1  0.23781415E+11
     -433.5568385625      462.2279905026     1  0.23448010E+11
     -433.5568048966      461.9340512402     1  0.22959543E+11
     -433.5567695079      461.3736907266     1  0.24130622E+11
     -433.5567465377      458.4840515824     1  0.24010095E+11
     -433.5567320786      462.0282217935     1  0.23797497E+11
     -433.5566818444      462.8084971451     1  0.24940491E+11
     -433.5566788140      461.9890820040     1  0.24205790E+11
     -433.5565865430      461.8401559298     2  0.23095606E+11
     -433.5565338635      461.4154524666     1  0.22681905E+11
     -433.5565303596      462.2877042998     1  0.23222079E+11
     -433.5565119584      462.6674102328     1  0.23647988E+11
     -433.5565078851      462.5075764521     1  0.24827843E+11
     -433.5564721344      461.5638684039     1  0.22996000E+11
     -433.5564399251      462.4786929003     1  0.24401826E+11
     -433.5564332319      462.3220589474     1  0.24040100E+11
     -433.5564199260      462.2466837256     1  0.24001156E+11
     -433.5563976793      462.2837105312     1  0.23218761E+11
     -433.5563685045      461.7631810011     1  0.24139383E+11
     -433.5563074211      462.1113794868     1  0.22926697E+11
     -433.5562789247      462.7564863524     1  0.24541600E+11
     -433.5562386266      462.4679486675     1  0.23670328E+11
     -433.5562185084      462.5901748015     1  0.24124505E+11
     -433.5562140370      462.1225369479     1  0.23529645E+11
     -433.5562094803      461.9033495117     1  0.23009155E+11
     -433.5561882972      462.7831536833     1  0.24857553E+11
     -433.5561380902      462.1861376756     1  0.24871160E+11
     -433.5561080056      462.5069989963     1  0.24824267E+11
     -433.5561060410      462.3044207017     1  0.23213609E+11
     -433.5560863698      462.1513284766     1  0.24146295E+11
     -433.5560201469      462.4124312902     1  0.24172905E+11
     -433.5560088188      461.9298263595     1  0.22831422E+11
     -433.5560048075      461.3776497365     2  0.24030666E+11
     -433.5559978055      459.5649223582     1  0.24173087E+11
     -433.5559586962      462.7899411871     1  0.24125535E+11
     -433.5559489263      462.0201727960     1  0.23184418E+11
     -433.5559030003      462.1767112660     1  0.22859109E+11
     -433.5558885591      462.4052716518     1  0.24242082E+11
     -433.5558872792      462.0143356968     1  0.24575886E+11
     -433.5558784151      462.0264494638     1  0.24565623E+11
     -433.5558582833      462.5085775945     1  0.24847309E+11
     -433.5558188502      462.5729644024     1  0.24864985E+11
     -433.5557904242      461.9677845335     1  0.22879771E+11
     -433.5557095319      461.3619700557     1  0.22875290E+11
     -433.5556995403      461.4229531043     1  0.22681478E+11
     -433.5556910094      462.2020965807     1  0.23624903E+11
     -433.5556715548      461.4830538087     1  0.22947717E+11
     -433.5556337144      461.7640793419     1  0.23140289E+11
     -433.5555852885      462.7489593799     1  0.24215220E+11
     -433.5555825269      461.9739179089     1  0.22999277E+11
     -433.5555628890      458.9931303343     1  0.24600204E+11
     -433.5555179972      461.7965392674     1  0.23356348E+11
     -433.5554850272      461.9963433719     1  0.23339653E+11
     -433.5554679707      462.2300979695     1  0.23174008E+11
     -433.5554383701      462.2804411975     1  0.23348937E+11
     -433.5553992383      462.5259332095     1  0.24389644E+11
     -433.5553901928      462.3100936095     1  0.24058633E+11
     -433.5553333310      461.4671230515     1  0.23010455E+11
     -433.5552899600      461.2708459191     1  0.22841861E+11
     -433.5552670558      462.0977965872     1  0.24189730E+11
     -433.5552211842      461.8319043263     1  0.23690524E+11
     -433.5551364035      462.4146320318     1  0.23812776E+11
     -433.5551114253      462.0214059014     1  0.23305203E+11
     -433.5551041152      461.3340655134     1  0.22795408E+11
     -433.5550888143      461.9401065969     1  0.24055395E+11
     -433.5550725680      461.6733623610     1  0.23236754E+11
     -433.5550710072      456.3869770496     1  0.24084278E+11
     -433.5550110666      461.5523081770     1  0.23794832E+11
     -433.5549293074      462.2901462730     1  0.23706133E+11
     -433.5548005730      461.7673161591     1  0.23025693E+11
     -433.5547782621      462.4025574985     1  0.24472896E+11
     -433.5546901338      461.8128150542     2  0.23234991E+11
     -433.5546889582      461.4883574846     1  0.24226590E+11
     -433.5546715813      462.1922144177     1  0.23106452E+11
     -433.5546702261      462.3874978492     2  0.23179152E+11
     -433.5546282545      462.4030500825     1  0.24244389E+11
     -433.5545463033      461.4097034075     1  0.22902447E+11
     -433.5545064703      462.4821670682     1  0.24785204E+11
     -433.5544879069      463.1159347722     1  0.25045238E+11
     -433.5543500571      461.4766596280     1  0.22938413E+11
     -433.5543453013      457.3790198598     1  0.24187063E+11
     -433.5543275429      461.5527969641     1  0.23005852E+11
     -433.5543152741      462.2640613959     1  0.24042045E+11
     -433.5541856925      462.2358612692     1  0.22963675E+11
     -433.5541366825      461.9050295445     1  0.23145086E+11
     -433.5541244711      454.4085459730     1  0.23275974E+11
     -433.5540237514      461.9712423977     1  0.23111277E+11
     -433.5539830842      462.3623987044     1  0.24366035E+11
     -433.5539810317      461.8809868382     1  0.22849652E+11
     -433.5539268812      462.4675626567     1  0.23794316E+11
     -433.5537923007      462.0094705094     1  0.24726808E+11
     -433.5537687984      462.1715120036     1  0.22868709E+11
     -433.5537044635      462.0571753179     1  0.23344950E+11
     -433.5535902575      462.0112330680     1  0.23523250E+11
     -433.5535796518      462.0643966609     1  0.23063896E+11
     -433.5535337952      462.0610856824     1  0.23064922E+11
     -433.5534997827      461.8241696059     1  0.24039328E+11
     -433.5534831022      462.5161279331     1  0.24021825E+11
     -433.5534819660      461.9009390635     1  0.22925623E+11
     -433.5534457263      461.9303665354     1  0.23087005E+11
     -433.5534428366      461.4611988107     1  0.22961304E+11
     -433.5533888108      454.0423041367     2  0.23863599E+11
     -433.5531535856      462.3646426870     1  0.23284257E+11
     -433.5530932245      462.1182451681     1  0.22969360E+11
     -433.5530340839      462.4821969220     1  0.24866073E+11
     -433.5529009988      462.5602172514     1  0.24579404E+11
     -433.5528706737      461.9592974513     1  0.22997801E+11
     -433.5527724736      461.9177960296     1  0.24032043E+11
     -433.5527110520      461.7507592516     1  0.23183740E+11
     -433.5526666909      461.2386777501     1  0.22857769E+11
     -433.5526340865      461.9367184621     1  0.22988651E+11
     -433.5526237478      462.3590468184     1  0.23648681E+11
     -433.5526177362      462.7147621306     1  0.23984235E+11
     -433.5526070452      462.2722259328     1  0.23731656E+11
     -433.5525540433      462.0806447573     1  0.24757894E+11
     -433.5525525245      461.4217956955     1  0.22754484E+11
     -433.5525442935      461.1354268393     1  0.22823281E+11
     -433.5525331782      462.0111952341     1  0.23049251E+11
     -433.5525168866      461.1534766825     1  0.22867512E+11
     -433.5524579172      462.3831516368     1  0.24516999E+11
     -433.5524538909      461.7877738650     1  0.22954901E+11
     -433.5524285453      462.1078078429     1  0.23103643E+11
     -433.5523987117      461.8975866541     1  0.23022432E+11
     -433.5523440844      462.2547794495     2  0.23442706E+11
     -433.5522778968      462.5674395567     1  0.24554641E+11
     -433.5522137111      456.3457485933     2  0.23305554E+11
     -433.5521799980      462.2595143762     1  0.24620802E+11
     -433.5521780851      462.4700436440     1  0.24914043E+11
     -433.5521633839      462.2726262909     1  0.24139729E+11
     -433.5521167349      461.9443850109     1  0.22852401E+11
     -433.5521084567      461.6187981584     1  0.24639833E+11
     -433.5520511256      461.6235308767     1  0.23089478E+11
     -433.5520205637      461.5401926821     1  0.22537705E+11
     -433.5519289525      462.4469367255     1  0.24639014E+11
     -433.5518616695      462.0524286802     1  0.24639245E+11
     -433.5517842783      461.9213680395     1  0.22967261E+11
     -433.5517684607      462.0243930003     1  0.24279547E+11
     -433.5517317637      461.1769266528     1  0.22747818E+11
     -433.5517252430      462.3994189583     1  0.24817104E+11
     -433.5517081990      462.1731992186     1  0.23443396E+11
     -433.5516888529      463.1191056129     1  0.24357548E+11
     -433.5516817502      461.5718719019     1  0.24081156E+11
     -433.5516504517      462.5431120694     1  0.24231282E+11
     -433.5516383023      462.2167557069     1  0.23182697E+11
     -433.5516322909      456.6650743736     1  0.24713110E+11
     -433.5516244523      462.2351117176     1  0.23634754E+11
     -433.5516170614      462.6876924270     2  0.23423689E+11
     -433.5514698440      461.7132531729     1  0.23378960E+11
     -433.5514674732      461.8414230403     1  0.23227414E+11
     -433.5514634438      461.4375781625     1  0.22867017E+11
     -433.5514367749      461.9226915150     1  0.24092882E+11
     -433.5513612411      461.9376764105     1  0.23418867E+11
     -433.5513323961      461.9063464307     1  0.24106768E+11
     -433.5513146938      462.5833280413     1  0.23513839E+11
     -433.5512997029      462.3659870253     1  0.23923081E+11
     -433.5512710408      461.9462751643     1  0.22905638E+11
     -433.5512547737      462.2092372050     1  0.24951207E+11
     -433.5512301630      461.4042346277     1  0.23126759E+11
     -433.5511942274      462.9552220935     1  0.24626893E+11
     -433.5511730572      462.1927904693     1  0.24049116E+11
     -433.5511685951      461.4410946271     1  0.22888311E+11
     -433.5511651728      462.0675774845     1  0.24239552E+11
     -433.5511613245      461.9410873263     1  0.24008946E+11
     -433.5510832212      461.9893202814     1  0.22934063E+11
     -433.5509804454      462.4813062543     1  0.24698749E+11
     -433.5509790035      462.0102010630     1  0.22849074E+11
     -433.5509004545      461.1334737537     1  0.22854286E+11
     -433.5508402598      461.7849513557     1  0.24155498E+11
     -433.5508241736      461.8925606160     1  0.23582211E+11
     -433.5507987529      462.1674658144     1  0.23490953E+11
     -433.5507801061      462.0380474079     2  0.22827677E+11
     -433.5507591956      461.5178159983     1  0.24187063E+11
     -433.5507540796      462.1061284351     1  0.23107364E+11
     -433.5507077976      462.4511051095     2  0.23178061E+11
     -433.5506732710      463.0693988000     1  0.24921606E+11
     -433.5506233049      462.1944726547     1  0.23181888E+11
     -433.5505245800      462.2332922223     1  0.23074971E+11
     -433.5504990008      462.4201213794     1  0.24069109E+11
     -433.5503980972      462.0803737441     1  0.24726701E+11
     -433.5503347337      462.3305541098     1  0.24926054E+11
     -433.5502394968      462.1304839947     1  0.23964893E+11
     -433.5502308434      462.1696921472     1  0.23135339E+11
     -433.5502226153      461.1626284260     1  0.22827719E+11
     -433.5502057321      462.4299418046     1  0.24284569E+11
     -433.5501877732      461.7643868585     1  0.24040535E+11
     -433.5501229068      458.8446877094     1  0.24290185E+11
     -433.5501095499      460.2026422800     1  0.25013927E+11
     -433.5499688695      462.3955770653     1  0.23588592E+11
     -433.5499569140      462.3798281892     1  0.24419750E+11
     -433.5499391635      458.8446555414     1  0.25798471E+11
     -433.5498731027      462.6488424663     1  0.23694642E+11
     -433.5498561517      461.8636798840     1  0.22938543E+11
     -433.5498543515      462.4191700231     1  0.24843357E+11
     -433.5497634989      462.0580101065     1  0.22773208E+11
     -433.5497443229      462.4063804146     1  0.23590643E+11
     -433.5496414341      461.6826971102     1  0.23996096E+11
     -433.5496331893      462.0963664219     1  0.24120500E+11
     -433.5496102513      462.5803884227     1  0.24891635E+11
     -433.5495651541      461.5704496405     1  0.23047810E+11
     -433.5495278246      462.0731635166     1  0.22896804E+11
     -433.5494974065      462.3536108669     1  0.24700008E+11
     -433.5494918039      461.4381841052     1  0.24536912E+11
     -433.5494787883      462.2449182234     1  0.23239559E+11
     -433.5493631032      461.7747353946     1  0.23372548E+11
     -433.5493607815      461.5409280086     1  0.23094913E+11
     -433.5492762969      462.3426626547     1  0.23668054E+11
     -433.5492502497      461.9266504574     1  0.22998067E+11
     -433.5492445111      462.3668394025     1  0.24743728E+11
     -433.5492230864      462.4692775890     1  0.23431332E+11
     -433.5492108444      461.8951397699     1  0.22718793E+11
     -433.5492052913      460.1771669416     1  0.24990094E+11
     -433.5491668300      462.0142635438     1  0.22818009E+11
     -433.5491631216      462.3738283647     1  0.24788916E+11
     -433.5491371035      461.3856743585     1  0.22860807E+11
     -433.5491182753      462.7933842838     1  0.24056815E+11
     -433.5491079451      462.7447109942     1  0.24046540E+11
     -433.5490912352      462.0543643868     1  0.22771437E+11
     -433.5490241626      462.1372805804     1  0.23480633E+11
     -433.5489088679      461.4185818319     1  0.23462565E+11
     -433.5488995326      462.2709282989     1  0.24159728E+11
     -433.5488854982      462.2630904350     1  0.23965819E+11
     -433.5488779888      462.4335676774     1  0.23275948E+11
     -433.5488522499      462.3243476475     1  0.24585627E+11
     -433.5487530715      461.9230343088     1  0.23475646E+11
     -433.5487336244      456.9392246650     1  0.24557375E+11
     -433.5487040891      462.0675510242     1  0.22945182E+11
     -433.5486622620      461.9565317153     1  0.23378446E+11
     -433.5486094584      462.3431220201     1  0.23116349E+11
     -433.5485992515      461.7083242844     1  0.24632801E+11
     -433.5485386490      462.2728911400     1  0.23164065E+11
     -433.5484944883      461.5723220404     1  0.23676619E+11
     -433.5484918775      462.0262479695     1  0.23635347E+11
     -433.5484523254      461.8955494145     1  0.22730898E+11
     -433.5484383509      462.3623755172     1  0.24019554E+11
     -433.5484312812      462.0389194292     1  0.23193755E+11
     -433.5484295631      462.3650788909     1  0.24149035E+11
     -433.5483822455      462.2451129773     1  0.23139300E+11
     -433.5483682929      461.5970346805     1  0.24092707E+11
     -433.5483164310      462.4357508336     1  0.23728266E+11
     -433.5482895875      461.1644752006     1  0.22869034E+11
     -433.5482748268      461.7481952681     1  0.22946075E+11
     -433.5482174724      461.7983539130     1  0.22973822E+11
     -433.5481875560      461.8985481964     1  0.22734406E+11
     -433.5481860512      462.2056762561     1  0.23151298E+11
     -433.5481600957      456.6871784195     1  0.22949051E+11
     -433.5481173408      461.8423348032     1  0.22901896E+11
     -433.5480908330      462.0393011209     1  0.22836111E+11
     -433.5480416817      461.7750258357     1  0.23240643E+11
     -433.5480199146      461.9096546261     1  0.23906278E+11
     -433.5480142564      461.9661023179     1  0.23019490E+11
     -433.5480042309      462.0129446325     1  0.23461233E+11
     -433.5479965563      462.8093460236     1  0.24720431E+11
     -433.5479779339      462.3819374194     1  0.23258002E+11
     -433.5478639180      462.5253886107     1  0.24245419E+11
     -433.5478008735      461.9088993695     1  0.22734923E+11
     -433.5477751398      461.9049971198     1  0.22724312E+11
     -433.5477036753      462.1396100957     1  0.23115484E+11
     -433.5476925340      462.1578626115     1  0.23235293E+11
     -433.5476731157      461.4344611855     1  0.22858880E+11
     -433.5476496755      463.0137993573     1  0.25152956E+11
     -433.5475996165      453.7759541495     1  0.22942948E+11
     -433.5475861066      462.6309604579     1  0.24668033E+11
     -433.5474915416      461.5092471213     1  0.23091951E+11
     -433.5474719306      462.3383294257     1  0.24974340E+11
     -433.5474558429      462.1305968142     1  0.24088019E+11
     -433.5474434277      461.4322287621     1  0.22922496E+11
     -433.5474230804      462.1458795226     1  0.23210674E+11
     -433.5474091766      461.3116922165     1  0.23102309E+11
     -433.5473573028      462.2843912513     1  0.24450244E+11
     -433.5473078108      462.1119183881     1  0.24826918E+11
     -433.5472828433      462.1865869972     1  0.23178233E+11
     -433.5472668703      461.6790266743     1  0.23224836E+11
     -433.5472632002      461.4355217330     1  0.22837366E+11
     -433.5472478957      462.3943708257     1  0.24734651E+11
     -433.5472391502      461.9267694148     1  0.22712749E+11
     -433.5472283599      461.9251809428     1  0.23259750E+11
     -433.5472031396      461.3834639880     1  0.22906455E+11
     -433.5471988054      462.0900840244     1  0.23762985E+11
     -433.5471821817      462.1248579446     1  0.24811543E+11
     -433.5471252390      462.3994323475     1  0.24432181E+11
     -433.5470796736      461.7990644326     1  0.23951645E+11
     -433.5470671734      462.2554201576     1  0.23134870E+11
     -433.5470541948      462.2313015850     1  0.23542680E+11
     -433.5470438246      462.5977083469     1  0.24604782E+11
     -433.5470207164      462.0081316131     1  0.23794189E+11
     -433.5469864635      462.4792909209     1  0.24761960E+11
     -433.5469772183      462.4358131928     1  0.24676529E+11
     -433.5469554971      461.3462937656     1  0.22853711E+11
     -433.5469491386      462.5609737171     1  0.23520648E+11
     -433.5469281435      461.8700864426     1  0.22981067E+11
     -433.5468601305      462.0000841981     1  0.24851101E+11
     -433.5468458518      461.8226842051     1  0.23643688E+11
     -433.5468117261      461.8455375530     1  0.24878576E+11
     -433.5466879651      461.1897934580     1  0.22842331E+11
     -433.5465765630      461.4073250826     1  0.22841333E+11
     -433.5465604848      462.5205317167     1  0.23361321E+11
     -433.5465499060      462.1830292257     1  0.24199492E+11
     -433.5464652950      462.5491823773     1  0.24587027E+11
     -433.5464590433      462.0734604906     1  0.24512312E+11
     -433.5464500716      461.6997654119     1  0.24140134E+11
     -433.5463780098      461.5576141886     1  0.23968793E+11
     -433.5463768264      462.2224180470     1  0.23815482E+11
     -433.5462822896      461.6036292255     1  0.22917449E+11
     -433.5462415311      461.9748625051     1  0.22970756E+11
     -433.5461353196      461.6832992994     1  0.24034417E+11
     -433.5460737959      462.4985995563     1  0.23506760E+11
     -433.5460252878      463.0146650681     1  0.25068849E+11
     -433.5459945825      461.8204883367     1  0.22974141E+11
     -433.5459852397      462.0761043353     1  0.22805500E+11
     -433.5459816293      462.0070767147     1  0.23778811E+11
     -433.5459643326      461.8936528790     1  0.22764093E+11
     -433.5459088464      462.2988010443     1  0.24506712E+11
     -433.5458869811      461.8842458830     1  0.23264590E+11
     -433.5458805427      461.5361998987     1  0.24331939E+11
     -433.5458786973      461.9257205965     1  0.23919469E+11
     -433.5458302816      462.1242637363     1  0.24010639E+11
     -433.5457686245      461.6743993694     1  0.24431248E+11
     -433.5457336292      454.9701143016     1  0.24071311E+11
     -433.5456646359      461.6221168358     1  0.24763902E+11
     -433.5455862001      461.7073576803     1  0.23368731E+11
     -433.5455605154      461.9337322018     1  0.24187556E+11
     -433.5455416907      461.7737561195     1  0.23252581E+11
     -433.5455308019      461.6382064072     1  0.24863246E+11
     -433.5455243367      461.8303268121     1  0.24336306E+11
     -433.5455007011      462.1154449763     1  0.23187313E+11
     -433.5454964992      462.0818511739     1  0.23173317E+11
     -433.5454853136      461.3500334900     1  0.22900854E+11
     -433.5454727535      462.1574057870     1  0.24049756E+11
     -433.5454587606      461.4281066575     1  0.22904439E+11
     -433.5454345681      457.4271831659     1  0.23910846E+11
     -433.5454275228      462.3883620861     1  0.25036550E+11
     -433.5454052802      462.0837721101     1  0.23173680E+11
     -433.5453896635      462.3297520018     1  0.24748192E+11
     -433.5453861357      461.8081825592     1  0.22987459E+11
     -433.5453482476      462.1765989099     1  0.23182398E+11
     -433.5452851629      461.9924287047     1  0.24428905E+11
     -433.5452829027      461.9802845713     1  0.23294759E+11
     -433.5452005022      461.8498178536     1  0.22884561E+11
     -433.5451911301      461.6945637635     1  0.22914376E+11
     -433.5451546383      461.8752088235     1  0.24134007E+11
     -433.5451444105      461.5031918581     1  0.22890539E+11
     -433.5451137257      461.6040748624     2  0.23255562E+11
     -433.5450974889      461.6478224560     1  0.24532409E+11
     -433.5450901907      461.5145884668     1  0.22507910E+11
     -433.5450767255      461.4866617714     1  0.24771249E+11
     -433.5450525577      461.6785204259     1  0.24299919E+11
     -433.5450405036      461.5927255693     1  0.24385929E+11
     -433.5450220468      461.4600340544     1  0.22842351E+11
     -433.5449797088      461.3281162515     1  0.23130900E+11
     -433.5449359324      461.8507699014     1  0.23473060E+11
     -433.5448990121      461.4389540729     1  0.22845944E+11
     -433.5448951373      462.1264399300     1  0.24754780E+11
     -433.5448004943      462.4981914955     1  0.24485320E+11
     -433.5447545117      461.2787547711     1  0.24701923E+11
     -433.5447479819      461.6406204302     1  0.23598386E+11
     -433.5447333358      462.2733609762     1  0.23904671E+11
     -433.5447292805      461.8421237037     1  0.23731684E+11
     -433.5447097059      461.8334212062     1  0.22879808E+11
     -433.5446881018      462.8154224887     1  0.23917582E+11
     -433.5446737161      461.8567761606     1  0.22912942E+11
     -433.5446524395      462.3867879321     1  0.25053452E+11
     -433.5446033283      461.0015374190     1  0.22876499E+11
     -433.5445778867      462.2437465932     1  0.24246863E+11
     -433.5445502484      461.8986071032     1  0.22778241E+11
     -433.5445301582      462.3607524370     1  0.23528484E+11
     -433.5445098037      461.8560144362     1  0.22920274E+11
     -433.5444985931      461.7160324917     2  0.23989732E+11
     -433.5444758090      461.6584277761     1  0.24335090E+11
     -433.5442810035      461.4341957308     1  0.23414954E+11
     -433.5441954242      462.1064039974     1  0.22812419E+11
     -433.5441736013      461.4297205307     1  0.22858461E+11
     -433.5441542010      462.9221508031     1  0.24730076E+11
     -433.5441528354      462.2528996419     1  0.24488036E+11
     -433.5441359256      461.8718262365     1  0.22908421E+11
     -433.5441328812      462.1550717261     1  0.24558855E+11
     -433.5441188013      462.6271975250     1  0.23362840E+11
     -433.5440558146      461.7040266357     1  0.24052755E+11
     -433.5440497002      462.2841366582     1  0.23214605E+11
     -433.5439897646      462.3511294724     1  0.24051106E+11
     -433.5439729161      462.3550955759     1  0.23954877E+11
     -433.5439510638      462.3658752454     1  0.24687754E+11
     -433.5439383189      462.0105306139     1  0.24995624E+11
     -433.5439122134      461.8062991199     1  0.23664833E+11
     -433.5438880471      461.9371833383     1  0.24616060E+11
     -433.5438594004      461.5549644205     1  0.23228283E+11
     -433.5438238940      462.0860122068     1  0.22835540E+11
     -433.5437991553      461.6550495927     1  0.22893448E+11
     -433.5437218685      462.2866562022     1  0.23902820E+11
     -433.5436317788      462.1677604356     1  0.24307755E+11
     -433.5436174255      462.4976759435     1  0.24002967E+11
     -433.5436032332      462.0803250463     1  0.22827946E+11
     -433.5435721681      462.1304690552     1  0.23262127E+11
     -433.5435387703      462.1865178711     1  0.22907511E+11
     -433.5435356539      462.1898169217     1  0.24075033E+11
     -433.5434223160      462.0486425649     1  0.23880517E+11
     -433.5433983549      462.3621824358     1  0.24048689E+11
     -433.5433849331      461.8602733620     1  0.23720835E+11
     -433.5433649995      461.9414318519     1  0.24102562E+11
     -433.5433411123      461.3662786391     1  0.22868694E+11
     -433.5433343267      462.1904471482     2  0.24641247E+11
     -433.5433172379      462.1226317163     1  0.23302204E+11
     -433.5432685074      461.0165794814     1  0.22746464E+11
     -433.5432638554      462.5846670524     1  0.24653214E+11
     -433.5432572255      461.6603911422     1  0.23490065E+11
     -433.5432349157      462.0855465457     1  0.23266037E+11
     -433.5432171751      461.8902551911     1  0.22943485E+11
     -433.5432115609      461.9874595614     1  0.23083720E+11
     -433.5432095592      462.4434544425     1  0.24426668E+11
     -433.5432043792      461.6794704154     1  0.22790206E+11
     -433.5431793449      462.0198810387     1  0.23242708E+11
     -433.5431766840      462.2539089681     1  0.23168191E+11
     -433.5431682598      461.8741093965     1  0.24106157E+11
     -433.5431448773      462.3021220998     2  0.23054815E+11
     -433.5431008323      461.6089126345     1  0.24203884E+11
     -433.5430858046      462.4265308739     1  0.24873178E+11
     -433.5430378257      462.1193370961     1  0.23100049E+11
     -433.5429774459      461.3575274491     1  0.22867484E+11
     -433.5429729266      461.9789796121     1  0.23217256E+11
     -433.5429375450      461.5967907321     1  0.22916894E+11
     -433.5429146809      462.4732092616     1  0.23187773E+11
     -433.5428838804      462.3774092112     1  0.23697830E+11
     -433.5428733839      457.0859478285     1  0.25439870E+11
     -433.5428060768      462.8898307714     1  0.24191794E+11
     -433.5427974804      461.6861807096     1  0.24543614E+11
     -433.5427497863      461.7215268346     1  0.24162146E+11
     -433.5426647165      461.6477018144     1  0.24883161E+11
     -433.5425660214      463.2016470014     1  0.23853057E+11
     -433.5425614415      462.0002058958     1  0.23211980E+11
     -433.5424995032      462.0184639531     1  0.23657531E+11
     -433.5424503960      456.7784158710     1  0.23204297E+11
     -433.5424051127      462.1051558990     1  0.24586210E+11
     -433.5424023967      461.8293076080     1  0.24296132E+11
     -433.5423814676      461.8347027095     1  0.23243969E+11
     -433.5423732236      462.5075612638     1  0.23834933E+11
     -433.5423704631      462.5339931239     1  0.23518149E+11
     -433.5423576419      462.2417436205     1  0.23624726E+11
     -433.5423487563      462.0383016948     1  0.23206218E+11
     -433.5423345114      462.5750269623     1  0.23669544E+11
     -433.5423052097      462.3122815238     1  0.23526155E+11
     -433.5422774231      462.0694583259     1  0.24221266E+11
     -433.5422619635      462.0104471438     1  0.23814766E+11
     -433.5422344776      462.9865545948     1  0.24836833E+11
     -433.5422315189      462.0758796992     1  0.23785322E+11
     -433.5422286202      461.5459332345     1  0.22933451E+11
     -433.5421675433      461.8866315215     1  0.24642728E+11
     -433.5421568842      461.4126738094     1  0.22895393E+11
     -433.5421482996      461.5695787671     1  0.22543010E+11
     -433.5421057784      462.1932929814     1  0.24326017E+11
     -433.5420878650      461.8465275605     1  0.22927084E+11
     -433.5420841477      462.0927841014     1  0.23263431E+11
     -433.5420732043      461.9510647162     1  0.24336172E+11
     -433.5419565578      462.0185139168     1  0.23184151E+11
     -433.5418851149      461.4990219300     1  0.23328844E+11
     -433.5418709923      462.1638690426     1  0.23731229E+11
     -433.5418479461      462.2032296600     1  0.24340818E+11
     -433.5417838659      462.1716259045     1  0.24812514E+11
     -433.5417520048      462.1046475227     1  0.24150270E+11
     -433.5417325180      454.0331636893     1  0.24042869E+11
     -433.5417153000      462.3446116815     1  0.23953736E+11
     -433.5416480991      462.4350924031     1  0.23917678E+11
     -433.5416441346      462.1515648116     1  0.24208859E+11
     -433.5415887836      462.0726809107     1  0.23581052E+11
     -433.5415671666      461.6881670706     1  0.23981595E+11
     -433.5415305092      462.2820785480     1  0.24383524E+11
     -433.5415174011      462.3007648999     1  0.23983609E+11
     -433.5415098073      462.0720910239     1  0.23197391E+11
     -433.5415059529      461.4209469139     1  0.22893918E+11
     -433.5414592377      462.5779625007     1  0.24937115E+11
     -433.5414516321      461.5801735901     1  0.22807882E+11
     -433.5414124314      461.8291622295     1  0.22944619E+11
     -433.5413136985      461.5416328549     1  0.22908189E+11
     -433.5413097134      462.2213632912     1  0.23437040E+11
     -433.5413067811      461.7961153408     1  0.22853406E+11
     -433.5413015115      461.8655778248     1  0.22924006E+11
     -433.5412827898      454.8151995979     1  0.24018647E+11
     -433.5411904118      461.5737139033     1  0.22912307E+11
     -433.5411686907      461.5665829131     1  0.22809444E+11
     -433.5410385015      461.9279264573     1  0.24094651E+11
     -433.5410161537      461.6932068466     1  0.22836965E+11
     -433.5409984267      462.2839812235     1  0.23978605E+11
     -433.5409958364      462.4573253869     1  0.23813420E+11
     -433.5409560690      461.5903933704     1  0.24158901E+11
     -433.5409458484      457.1373580196     1  0.25377888E+11
     -433.5409210607      462.4180789633     1  0.23402874E+11
     -433.5409092926      462.4270682695     1  0.23269031E+11
     -433.5408296104      462.0364390478     1  0.24170754E+11
     -433.5407506373      461.8534869649     1  0.24829631E+11
     -433.5407437058      462.5636891525     1  0.24594951E+11
     -433.5407182348      461.3232586828     1  0.24669458E+11
     -433.5407150157      462.4521881750     1  0.24710541E+11
     -433.5406766451      462.1898460976     1  0.24308995E+11
     -433.5406631526      461.8244330541     1  0.22801147E+11
     -433.5404284001      462.4290158973     1  0.23242939E+11
     -433.5402672176      462.2522073412     1  0.22951143E+11
     -433.5402377828      461.6901750701     1  0.22997654E+11
     -433.5402343651      462.9773452900     1  0.23886814E+11
     -433.5402092263      462.5598431854     1  0.24826233E+11
     -433.5401893613      461.4303061694     1  0.23012269E+11
     -433.5401835993      462.3080049056     1  0.24684856E+11
     -433.5401639971      454.8550817878     1  0.24000986E+11
     -433.5401141497      461.8220272611     1  0.22842577E+11
     -433.5400545599      461.7805279957     1  0.22841562E+11
     -433.5400535512      461.8531596463     1  0.23815909E+11
     -433.5400480881      461.8025312762     1  0.22780620E+11
     -433.5400458239      462.3918617179     1  0.24544227E+11
     -433.5400412705      462.0567107968     1  0.24391363E+11
     -433.5400219617      462.3891987667     1  0.23292132E+11
     -433.5399944542      461.8554368322     1  0.23750448E+11
     -433.5399887365      462.4092683459     1  0.23818420E+11
     -433.5399693081      462.8531746475     1  0.25401703E+11
     -433.5399618271      461.9367042804     1  0.23040243E+11
     -433.5399579620      461.7490831660     1  0.25207752E+11
     -433.5399030893      461.5961778588     1  0.24210397E+11
     -433.5398907136      462.5541460364     1  0.23990663E+11
     -433.5398518697      462.3404058380     1  0.23958902E+11
     -433.5398502611      462.0307603684     1  0.24847628E+11
     -433.5398415306      462.4658911626     1  0.23747193E+11
     -433.5398364346      461.7688616457     1  0.22682069E+11
     -433.5398155314      462.0360055098     1  0.23144408E+11
     -433.5397386306      461.0404137563     1  0.22797206E+11
     -433.5396580892      461.6812805115     1  0.23950026E+11
     -433.5396184100      462.0050738750     1  0.23217969E+11
     -433.5395929559      461.8229621605     1  0.23651997E+11
     -433.5395798753      462.2759975867     1  0.23976875E+11
     -433.5395309787      462.2113393235     1  0.23869373E+11
     -433.5394971294      462.3038544339     1  0.23436926E+11
     -433.5394282078      462.2779165988     1  0.23932436E+11
     -433.5394191578      461.6380570969     1  0.24234241E+11
     -433.5393674488      462.2335277223     1  0.23829216E+11
     -433.5393113836      453.9558535745     1  0.23892841E+11
     -433.5392954636      462.0874389501     1  0.23384001E+11
     -433.5392915617      462.3614448509     1  0.24448271E+11
     -433.5392641643      462.2006282504     1  0.24728930E+11
     -433.5392623404      461.6990741673     1  0.23163810E+11
     -433.5392323406      461.1722971151     1  0.22799398E+11
     -433.5392268896      462.8630970760     1  0.24108149E+11
     -433.5392061433      462.0358391468     1  0.23149122E+11
     -433.5391236385      461.9271197237     1  0.22853329E+11
     -433.5391143357      462.2213109548     1  0.23395544E+11
     -433.5390799102      461.7315440325     1  0.24138480E+11
     -433.5390274566      461.9643327208     1  0.23574535E+11
     -433.5390006532      462.3620950783     1  0.24889472E+11
     -433.5389702434      462.3775407513     1  0.23272953E+11
     -433.5389588449      462.3700328582     1  0.23969965E+11
     -433.5389411737      456.8869900436     1  0.24518739E+11
     -433.5389374252      461.6839698054     1  0.23309952E+11
     -433.5389112243      462.6153470077     1  0.24228019E+11
     -433.5389097307      462.2873303021     1  0.23394820E+11
     -433.5388752728      462.0081539637     1  0.23493966E+11
     -433.5388114315      461.5511160306     1  0.24253673E+11
     -433.5387455443      462.2452825646     1  0.24040264E+11
     -433.5387414436      462.1451721705     1  0.24695211E+11
     -433.5387240145      462.7415599070     1  0.24019472E+11
     -433.5386841592      462.2624046500     1  0.23935629E+11
     -433.5386608333      461.9731112370     1  0.23866958E+11
     -433.5386482546      462.1513307652     1  0.23109918E+11
     -433.5386191494      461.8844283552     1  0.24132065E+11
     -433.5385321043      462.0826098828     1  0.24800913E+11
     -433.5384352002      462.0264463254     1  0.23900646E+11
     -433.5383972928      461.1686399752     1  0.22801118E+11
     -433.5383853361      461.1924095024     1  0.22766445E+11
     -433.5383722200      462.6420428719     1  0.24814454E+11
     -433.5382010510      462.4580349536     1  0.24499168E+11
     -433.5381593936      462.7599038319     1  0.24485735E+11
     -433.5381106227      461.9768836803     1  0.23536125E+11
     -433.5380505776      462.5494203363     1  0.24699533E+11
     -433.5380075721      461.8166809670     1  0.23406082E+11
     -433.5380028720      461.9178817639     1  0.22855085E+11
     -433.5379924869      462.3571421048     1  0.23841998E+11
     -433.5379529890      462.0970851418     1  0.22796166E+11
     -433.5379469662      461.2416011052     1  0.22844269E+11
     -433.5379271439      462.4033682944     1  0.24445010E+11
     -433.5379163150      462.4446619172     1  0.23606548E+11
     -433.5379075039      461.7199879821     1  0.22738362E+11
     -433.5378809747      461.5131905426     1  0.23302542E+11
     -433.5378681569      462.2170302353     1  0.24754300E+11
     -433.5378649936      461.7226266637     1  0.22738044E+11
     -433.5378621490      457.4651841817     1  0.24218342E+11
     -433.5378213092      462.1142436712     1  0.24542128E+11
     -433.5378124395      462.4486766895     2  0.23656662E+11
     -433.5378065304      462.2121976515     1  0.24427035E+11
     -433.5378028285      462.1417895562     1  0.24292991E+11
     -433.5377774914      462.3624349383     1  0.24477199E+11
     -433.5377589137      462.0080666734     1  0.24243514E+11
     -433.5377221471      462.0700147621     1  0.23576738E+11
     -433.5377154147      461.9927998559     1  0.24721255E+11
     -433.5377026420      462.1446447712     1  0.24589968E+11
     -433.5376412079      462.0052475094     1  0.23657252E+11
     -433.5376333939      461.9822597535     1  0.22758456E+11
     -433.5376151477      462.0658117700     1  0.24178464E+11
     -433.5375936894      462.2453390245     1  0.24591173E+11
     -433.5375784047      456.7579083190     1  0.23236653E+11
     -433.5375094195      461.7020336577     1  0.22772214E+11
     -433.5373991478      461.7249677771     1  0.23079473E+11
     -433.5373936676      456.4461788101     1  0.22930396E+11
     -433.5372873813      461.9082189914     1  0.23080592E+11
     -433.5372592068      462.1504311407     1  0.24614199E+11
     -433.5372521370      461.6259316724     1  0.22861577E+11
     -433.5372199964      462.0223611379     1  0.24100820E+11
     -433.5372095568      462.0993155749     1  0.24096478E+11
     -433.5371912803      462.0469632210     1  0.23988810E+11
     -433.5371760576      462.1213046931     1  0.22856684E+11
     -433.5371736672      461.7132678705     1  0.22711932E+11
     -433.5371547426      461.7280545847     1  0.22738425E+11
     -433.5371413431      462.0405317298     1  0.23831471E+11
     -433.5370259596      461.7020484770     1  0.22780405E+11
     -433.5369876540      462.0943824737     1  0.23283091E+11
     -433.5369400789      462.4207519521     1  0.23643512E+11
     -433.5369316947      462.3392896760     1  0.24169498E+11
     -433.5368943960      461.7780068791     1  0.22784104E+11
     -433.5368635621      461.7488067418     1  0.22685901E+11
     -433.5368592839      461.8313944645     1  0.24107152E+11
     -433.5368575872      462.1199046768     1  0.23528395E+11
     -433.5368464994      461.0579932691     1  0.22842041E+11
     -433.5368360329      462.3525131646     1  0.24838220E+11
     -433.5368232457      462.7918346816     1  0.24322411E+11
     -433.5368144386      461.9987580367     1  0.24356213E+11
     -433.5368017347      462.0371593372     1  0.23351004E+11
     -433.5367886186      462.5354107324     2  0.23213411E+11
     -433.5366722277      462.1916376370     1  0.24209403E+11
     -433.5366461884      461.7546091578     1  0.22751948E+11
     -433.5366159229      461.2340742288     1  0.22754576E+11
     -433.5365655506      462.1314438607     1  0.24790585E+11
     -433.5365498274      462.2524715995     1  0.23346516E+11
     -433.5365392129      461.9166930274     1  0.22683553E+11
     -433.5364987332      461.2295651158     1  0.22754660E+11
     -433.5364924835      462.1238721764     1  0.23528301E+11
     -433.5364869069      462.1910788340     1  0.23573625E+11
     -433.5364751719      461.6950457454     1  0.23311382E+11
     -433.5364725734      461.5919684623     1  0.23540968E+11
     -433.5364143242      456.0048773294     1  0.23964854E+11
     -433.5363775972      461.2343354417     1  0.22863408E+11
     -433.5363332869      461.5173733957     1  0.24193887E+11
     -433.5363281835      461.9713520102     1  0.24765016E+11
     -433.5363191791      461.9401444165     1  0.23653598E+11
     -433.5362944728      461.7949970074     1  0.22867951E+11
     -433.5362321458      461.2245255114     1  0.22737682E+11
     -433.5361981178      461.8025242926     1  0.23814983E+11
     -433.5360665291      462.0540242556     1  0.23488539E+11
     -433.5360176592      462.3003350081     1  0.24438980E+11
     -433.5359887746      462.1558472720     1  0.24853527E+11
     -433.5359794960      462.1179004180     1  0.24749398E+11
     -433.5359765708      462.5091660228     1  0.23571853E+11
     -433.5359600002      461.4335903230     1  0.22823772E+11
     -433.5359302708      461.0865089170     1  0.22845555E+11
     -433.5358756371      462.8148004228     1  0.23566402E+11
     -433.5358255663      462.5528858592     1  0.23665092E+11
     -433.5358000893      461.9602808319     1  0.23106356E+11
     -433.5357541579      462.0401274182     1  0.24597511E+11
     -433.5356894936      462.1313045344     1  0.23283506E+11
     -433.5356658527      458.0803849907     1  0.24078505E+11
     -433.5356616902      462.3524052567     1  0.23565287E+11
     -433.5355870011      461.4922600414     1  0.22772506E+11
     -433.5355512275      456.0061043028     1  0.23963172E+11
     -433.5355112390      461.7130784284     1  0.22709427E+11
     -433.5354937534      461.3700216586     1  0.24565975E+11
     -433.5354626443      461.8013633919     1  0.24150769E+11
     -433.5353766462      461.4625450616     1  0.22914200E+11
     -433.5352959427      462.1179909533     1  0.24120417E+11
     -433.5352872349      462.1515747379     1  0.24087396E+11
     -433.5352822818      462.2091229142     1  0.24075150E+11
     -433.5352776020      462.1676534189     1  0.23614589E+11
     -433.5352714501      462.3907839784     1  0.23980738E+11
     -433.5351974944      461.9958470845     1  0.23807168E+11
     -433.5351898851      462.7633493312     1  0.24373982E+11
     -433.5351367960      462.1985167679     1  0.24163454E+11
     -433.5351269422      461.8258789656     1  0.22789493E+11
     -433.5351204915      462.3765169393     1  0.24519234E+11
     -433.5351120027      462.2581263575     1  0.23964970E+11
     -433.5350917055      460.9928759170     1  0.22844384E+11
     -433.5350384144      462.2261738081     1  0.23363247E+11
     -433.5350008748      461.1751006677     4  0.23105120E+11
     -433.5349987194      462.4236986195     1  0.23996709E+11
     -433.5349907281      462.2574300911     1  0.23964300E+11
     -433.5349836733      462.5672432542     1  0.23320310E+11
     -433.5349230040      462.0254616884     1  0.23257298E+11
     -433.5349214841      461.4486814010     1  0.23410083E+11
     -433.5348491458      461.8766951436     1  0.23645702E+11
     -433.5348184262      461.8207508000     1  0.23390967E+11
     -433.5348072020      462.0660389967     1  0.24602662E+11
     -433.5347843798      461.8880173453     1  0.23662958E+11
     -433.5347786160      461.9825225919     1  0.24530076E+11
     -433.5347604554      461.9010217585     1  0.24540250E+11
     -433.5347400558      463.0018646374     1  0.25096926E+11
     -433.5347197090      462.0178610054     1  0.23527924E+11
     -433.5347183172      461.8802820503     1  0.23000210E+11
     -433.5347108507      461.7244446826     1  0.22854946E+11
     -433.5347085633      461.4715159505     1  0.22932673E+11
     -433.5346807051      461.6857114370     2  0.23328733E+11
     -433.5346582312      462.1095231128     1  0.23333854E+11
     -433.5345408030      462.1411192145     1  0.24116509E+11
     -433.5345258266      461.9695583130     1  0.23988445E+11
     -433.5344810026      462.1907154477     1  0.23312492E+11
     -433.5344617610      462.2879911539     1  0.24170084E+11
     -433.5344404326      462.2114896683     1  0.24089663E+11
     -433.5343872165      462.3518681837     1  0.23476320E+11
     -433.5343520030      461.2533265192     1  0.22766651E+11
     -433.5343136545      461.8668184228     1  0.24872511E+11
     -433.5342878661      462.4407547564     1  0.23923503E+11
     -433.5342722037      462.1881869184     1  0.24363561E+11
     -433.5342584661      462.1226053586     1  0.23804479E+11
     -433.5342513667      461.8174764594     1  0.24102113E+11
     -433.5342051491      462.5108580076     1  0.24974994E+11
     -433.5342006130      461.3832988151     1  0.24136244E+11
     -433.5341947456      461.9269839957     1  0.23041565E+11
     -433.5341478365      462.3696377314     1  0.24597068E+11
     -433.5341169533      462.1063746824     1  0.24077945E+11
     -433.5340848729      461.2331617473     1  0.23431577E+11
     -433.5340198586      462.3055203896     1  0.24487422E+11
     -433.5339945776      461.4535376627     1  0.23047237E+11
     -433.5339912448      461.7563433853     1  0.22774745E+11
     -433.5338900208      461.7567953090     1  0.24723231E+11
     -433.5338512000      461.7678898643     1  0.22856896E+11
     -433.5338309286      459.2790141040     1  0.24240007E+11
     -433.5338122783      461.9006356427     1  0.22866793E+11
     -433.5337776410      462.5824106771     1  0.24619586E+11
     -433.5337529371      458.0321703366     1  0.23913321E+11
     -433.5336421761      461.7353481646     1  0.23552269E+11
     -433.5335911990      462.1722667560     1  0.24785861E+11
     -433.5335760577      462.2994298324     1  0.24698401E+11
     -433.5335704455      462.2696927810     1  0.24423606E+11
     -433.5335393754      461.8348164846     1  0.22788360E+11
     -433.5335206004      462.0668297882     1  0.24078652E+11
     -433.5334459241      462.0627409523     1  0.23945347E+11
     -433.5334409436      462.2709402662     1  0.24536146E+11
     -433.5334212270      462.1455584985     1  0.24077026E+11
     -433.5334132734      461.7560963474     1  0.23365564E+11
     -433.5334049353      462.2795840205     1  0.24321220E+11
     -433.5333925112      462.3085257324     1  0.24224892E+11
     -433.5333799937      461.8928768555     1  0.22960848E+11
     -433.5333684204      461.4486435942     1  0.23130188E+11
     -433.5333623282      462.3452135621     1  0.23600732E+11
     -433.5333493968      461.9194207716     1  0.23202244E+11
     -433.5333173740      461.5531380898     1  0.23518222E+11
     -433.5333097643      461.9729248212     1  0.22914610E+11
     -433.5332445752      462.1830965893     1  0.24092976E+11
     -433.5332289057      461.5394225850     1  0.23520639E+11
     -433.5332209891      461.9442018191     1  0.24775872E+11
     -433.5332186638      461.8178878157     1  0.23425800E+11
     -433.5332159479      459.4890232362     1  0.24635837E+11
     -433.5332056816      462.0036339702     1  0.23189580E+11
     -433.5331963735      461.9349775831     1  0.23459901E+11
     -433.5331945025      461.6748356633     1  0.22908246E+11
     -433.5331782709      461.7542916347     1  0.22870644E+11
     -433.5330969353      462.1728963095     1  0.23338431E+11
     -433.5330930139      462.2298631110     1  0.23904050E+11
     -433.5330780240      461.9923131527     1  0.23183993E+11
     -433.5330750839      462.1337929054     1  0.23275504E+11
     -433.5330732931      462.3673340197     1  0.24614730E+11
     -433.5330571001      462.1479078352     1  0.24453939E+11
     -433.5329305644      461.7573195592     1  0.23227877E+11
     -433.5328984965      462.6269172290     1  0.23451850E+11
     -433.5328856257      456.0814881581     1  0.22621562E+11
     -433.5328465038      461.3763797550     1  0.23106808E+11
     -433.5327746079      461.4931888551     1  0.22809124E+11
     -433.5327625468      462.4660874538     1  0.24604491E+11
     -433.5327414229      462.5252437131     1  0.24603518E+11
     -433.5327381529      458.4909428839     1  0.24221610E+11
     -433.5326888603      462.3243263818     1  0.24676388E+11
     -433.5326837356      462.0161728162     1  0.23640795E+11
     -433.5326317784      462.0354976998     2  0.23407602E+11
     -433.5325968172      462.4619941677     1  0.24734105E+11
     -433.5325007655      461.5923174242     1  0.23324461E+11
     -433.5324521813      462.1914666154     1  0.23596805E+11
     -433.5324494834      462.4269081463     1  0.23636803E+11
     -433.5323957707      462.2462346536     1  0.24252442E+11
     -433.5323341099      462.5399796125     1  0.24367507E+11
     -433.5322865729      454.9082873836     1  0.23129218E+11
     -433.5322748879      461.8419542946     1  0.24904111E+11
     -433.5322144382      461.8542311922     1  0.23356372E+11
     -433.5322065828      462.4254527428     1  0.23801415E+11
     -433.5321569770      461.1137787739     1  0.22903473E+11
     -433.5320869446      462.0372057653     1  0.24606352E+11
     -433.5320637519      461.9355225218     1  0.22680392E+11
     -433.5320098667      459.0947535212     1  0.25093598E+11
     -433.5319938739      455.8949187611     1  0.23959123E+11
     -433.5319897311      461.5103448206     1  0.22795234E+11
     -433.5318758694      462.4004835697     1  0.23426805E+11
     -433.5318453648      461.5692775756     1  0.23389014E+11
     -433.5317753507      461.7131655860     1  0.22741844E+11
     -433.5317512060      462.1354876274     1  0.23690234E+11
     -433.5317313627      461.6568520736     1  0.22922701E+11
     -433.5317225719      462.4019710586     1  0.25093697E+11
     -433.5317201428      462.9562504263     1  0.25041092E+11
     -433.5316747537      462.1331316007     1  0.24501517E+11
     -433.5316407068      462.1230999633     1  0.24282671E+11
     -433.5316284064      461.1632072106     1  0.22855380E+11
     -433.5316267228      462.5602446632     1  0.23677157E+11
     -433.5315514768      461.3837199404     1  0.23621476E+11
     -433.5314534203      462.2912075994     1  0.23424448E+11
     -433.5314501549      459.9299357328     2  0.24224355E+11
     -433.5313966597      461.7190222792     1  0.22740106E+11
     -433.5313796241      462.3199538531     1  0.24640554E+11
     -433.5313273366      461.7751463307     1  0.22782078E+11
     -433.5313204436      461.9049022817     1  0.23254266E+11
     -433.5312619030      463.3782077062     1  0.24871157E+11
     -433.5312496869      461.6540960681     1  0.23036861E+11
     -433.5312116834      461.5457575218     1  0.22857193E+11
     -433.5310958544      462.3149647712     1  0.24517704E+11
     -433.5310496899      462.2609242100     1  0.25494441E+11
     -433.5310256838      461.8636232620     1  0.22781377E+11
     -433.5310161783      462.0878243594     1  0.23436598E+11
     -433.5310059781      462.1078741926     1  0.23971253E+11
     -433.5309579091      461.4102001291     1  0.22773488E+11
     -433.5309279214      461.0779250044     1  0.22839984E+11
     -433.5309239480      462.0727966731     1  0.22904258E+11
     -433.5309182994      461.9069276952     1  0.24054167E+11
     -433.5308532499      462.0692172500     1  0.22895980E+11
     -433.5308402397      462.1231657174     1  0.22857612E+11
     -433.5308295938      461.8929772631     1  0.22914026E+11
     -433.5307868426      461.5768824037     1  0.23650566E+11
     -433.5307757469      462.9478784996     1  0.25008438E+11
     -433.5307582608      462.5439913229     1  0.24720465E+11
     -433.5307518017      462.3181001762     1  0.24344420E+11
     -433.5307071638      461.9247419228     1  0.23772514E+11
     -433.5306834692      462.4508957112     1  0.24671795E+11
     -433.5306715222      462.1334780649     1  0.23578856E+11
     -433.5306637882      462.4047222606     1  0.23317445E+11
     -433.5306467288      462.4349993225     1  0.25062511E+11
     -433.5306419628      462.5193572578     1  0.24275551E+11
     -433.5305804862      461.7804625293     1  0.23620297E+11
     -433.5305718949      462.4470617999     1  0.23931174E+11
     -433.5305672869      454.9670410097     1  0.23916226E+11
     -433.5305616484      455.7109241391     1  0.24321130E+11
     -433.5305432575      462.5004322356     1  0.24181512E+11
     -433.5305416042      461.8421840130     1  0.24883504E+11
     -433.5305059002      461.6232535382     1  0.22929441E+11
     -433.5304999985      461.0539150552     1  0.22805043E+11
     -433.5304966811      461.4346332649     1  0.22836039E+11
     -433.5304706871      461.7518841150     1  0.24020602E+11
     -433.5304696200      461.8386196296     1  0.23558080E+11
     -433.5304347618      461.7569717635     1  0.23025284E+11
     -433.5304286356      462.0929168378     1  0.23319354E+11
     -433.5304175130      461.4154254174     1  0.22773795E+11
     -433.5303185988      461.8437226460     1  0.23599168E+11
     -433.5303172684      461.7897866121     1  0.23622060E+11
     -433.5302619382      461.5142472475     1  0.25281302E+11
     -433.5302583277      461.8681856240     1  0.22789907E+11
     -433.5302290293      461.7471957939     1  0.23158318E+11
     -433.5302152988      462.1065785784     1  0.23607990E+11
     -433.5302002475      462.0872872312     1  0.24789303E+11
     -433.5301984805      461.6679095555     1  0.22806359E+11
     -433.5301685134      461.9698369074     1  0.24603158E+11
     -433.5301631839      462.2835598299     1  0.23442462E+11
     -433.5301078955      462.0819471867     1  0.23344236E+11
     -433.5300058829      462.3983147730     1  0.23432989E+11
     -433.5299758269      461.8932082945     1  0.22847696E+11
     -433.5299688402      462.0795047823     1  0.24299131E+11
     -433.5299627355      461.3646086768     1  0.23076101E+11
     -433.5299582685      462.0031432198     1  0.23716141E+11
     -433.5299530811      462.0907909145     1  0.23333167E+11
     -433.5298819688      461.7119546029     1  0.23635662E+11
     -433.5298723633      462.1103207524     1  0.23415530E+11
     -433.5298595756      461.8971596083     1  0.22741635E+11
     -433.5297305183      462.0605168201     1  0.24189612E+11
     -433.5297253053      462.5353702626     1  0.24773030E+11
     -433.5296609743      461.7633165647     1  0.23583586E+11
     -433.5296236635      461.7487357259     1  0.22944533E+11
     -433.5295819766      461.5280374411     1  0.22963854E+11
     -433.5295720058      462.1511693068     1  0.24333618E+11
     -433.5295702921      461.3454436653     1  0.22737291E+11
     -433.5295438621      461.9846607162     1  0.25191170E+11
     -433.5295378402      461.6167619789     1  0.25105531E+11
     -433.5295303205      462.5401373725     1  0.23694107E+11
     -433.5295288347      462.5439632093     1  0.24166813E+11
     -433.5295007630      462.0804290264     1  0.22912775E+11
     -433.5294972863      462.5388444657     1  0.24302902E+11
     -433.5294934063      462.1226232398     1  0.24876718E+11
     -433.5294625663      462.1513483839     1  0.24444977E+11
     -433.5294077511      461.4708566886     1  0.24458957E+11
     -433.5293790050      461.4341276834     1  0.25124381E+11
     -433.5293558322      462.1017156584     1  0.24004553E+11
     -433.5293308578      462.7909295451     1  0.24083230E+11
     -433.5293228247      462.0893982091     1  0.24012298E+11
     -433.5293202741      461.0727252200     1  0.22794331E+11
     -433.5293040888      461.8816728003     1  0.22755914E+11
     -433.5292487853      462.4055112921     1  0.23911765E+11
     -433.5292438604      461.8564879624     1  0.23601251E+11
     -433.5292351681      461.8903530527     1  0.22740714E+11
     -433.5292266472      459.2579972201     1  0.24234198E+11
     -433.5292188137      462.4055778524     1  0.23748228E+11
     -433.5291429388      461.9780722156     1  0.22962019E+11
     -433.5291241425      461.6481137008     1  0.24298837E+11
     -433.5290957526      462.6049440304     1  0.23622946E+11
     -433.5290871866      461.8812621346     1  0.22755918E+11
     -433.5290549202      462.0855196740     1  0.24081122E+11
     -433.5290257309      462.4290539189     1  0.24473209E+11
     -433.5289975841      462.0848870554     1  0.24084653E+11
     -433.5289903855      461.6481277005     1  0.23386924E+11
     -433.5289816055      461.5305977909     1  0.22902038E+11
     -433.5289668002      462.0657891651     1  0.24812583E+11
     -433.5289128749      462.6299307250     1  0.24048478E+11
     -433.5288830153      461.9837985587     1  0.24133095E+11
     -433.5288674734      461.8334226338     1  0.23642151E+11
     -433.5288507035      461.6871485684     1  0.24092365E+11
     -433.5288487213      462.1819744061     1  0.23828158E+11
     -433.5288382919      462.3128083554     1  0.23304379E+11
     -433.5288350754      461.8692256717     1  0.23897488E+11
     -433.5288180297      461.8781703326     1  0.22681539E+11
     -433.5288005105      462.2839681214     1  0.23651435E+11
     -433.5287042211      461.8131991227     1  0.23242178E+11
     -433.5286541367      455.9136028867     1  0.23856570E+11
     -433.5286315965      456.8157189647     1  0.22822542E+11
     -433.5286183971      462.7559240519     1  0.24945408E+11
     -433.5285922471      461.9224864044     1  0.24244073E+11
     -433.5285754547      461.4214179882     1  0.22786542E+11
     -433.5285556759      462.2420821762     1  0.25502545E+11
     -433.5285072323      461.8671722758     1  0.22770423E+11
     -433.5284978723      462.3095781309     1  0.24340327E+11
     -433.5284901459      461.4186652823     1  0.23266525E+11
     -433.5284888724      461.9564673457     1  0.24319202E+11
     -433.5284586436      462.1630152732     1  0.23380749E+11
     -433.5284477995      461.9617603456     1  0.22896732E+11
     -433.5284454709      462.1285083465     1  0.24341635E+11
     -433.5283795725      461.8278672222     1  0.23055773E+11
     -433.5283589261      462.9252724984     1  0.25120952E+11
     -433.5282690446      461.4261396211     1  0.22909514E+11
     -433.5281598530      461.8565107018     1  0.22752400E+11
     -433.5281587145      462.3595568447     1  0.24673228E+11
     -433.5281296954      461.9405618799     1  0.23485737E+11
     -433.5281125189      462.0398136975     1  0.24560551E+11
     -433.5280774697      461.7061733545     1  0.22717328E+11
     -433.5280739596      462.2662156900     1  0.23752409E+11
     -433.5280508073      461.8672398779     1  0.22771594E+11
     -433.5280469450      462.0721793746     1  0.23718889E+11
     -433.5280172372      462.2514301895     1  0.23479447E+11
     -433.5279952871      462.0865590257     1  0.24710986E+11
     -433.5279817391      461.9286333794     1  0.24365162E+11
     -433.5279773161      462.3969196656     1  0.23239146E+11
     -433.5279706035      461.8171439583     1  0.22788596E+11
     -433.5279641498      462.0626079703     1  0.24390438E+11
     -433.5279334302      462.3203626213     2  0.23220680E+11
     -433.5279190199      455.1734700973     1  0.22895325E+11
     -433.5279086360      462.1412466633     1  0.22883921E+11
     -433.5278517498      462.0863205675     1  0.24337157E+11
     -433.5278173768      462.3759773750     1  0.23781374E+11
     -433.5278019761      456.3900425910     1  0.24190154E+11
     -433.5277763328      458.8659078893     1  0.23891418E+11
     -433.5277448383      461.8623038545     1  0.22752294E+11
     -433.5277370676      462.2055772454     1  0.23874297E+11
     -433.5277262128      461.5254077784     1  0.24744186E+11
     -433.5276285884      461.9180237347     1  0.22845889E+11
     -433.5276069422      462.4168826109     1  0.23850905E+11
     -433.5276014990      462.4333241305     1  0.23490034E+11
     -433.5275878085      461.9546892757     1  0.23744560E+11
     -433.5275508362      461.1520502446     1  0.22802417E+11
     -433.5275454723      462.1524891197     1  0.24552257E+11
     -433.5275294953      461.9621514038     1  0.24796995E+11
     -433.5275217284      461.3587971334     1  0.24855423E+11
     -433.5275030574      462.6678085713     2  0.24510835E+11
     -433.5274880077      461.7635418260     1  0.24064748E+11
     -433.5274746269      463.0170849901     1  0.23783841E+11
     -433.5274610085      462.5001075302     1  0.23661398E+11
     -433.5274316321      462.7316312741     1  0.24298716E+11
     -433.5274111164      461.9639409485     1  0.23097131E+11
     -433.5273905770      461.9124875565     1  0.22673718E+11
     -433.5273335325      462.1270151709     1  0.23228781E+11
     -433.5273287078      461.7349581291     1  0.22916267E+11
     -433.5273152597      461.4441473512     1  0.23404172E+11
     -433.5272787594      462.3260400000     1  0.24460772E+11
     -433.5272566818      461.4974380441     1  0.22634163E+11
     -433.5271948164      461.6718409285     1  0.24774408E+11
     -433.5271898567      461.5893692588     1  0.23224963E+11
     -433.5271684705      462.1692271430     1  0.22797039E+11
     -433.5271402497      461.7590622043     1  0.24584013E+11
     -433.5271181275      462.3162672718     1  0.23646342E+11
     -433.5271018048      462.2389137612     1  0.24366340E+11
     -433.5270801069      462.2792318034     1  0.23723059E+11
     -433.5270719368      462.0152887431     1  0.23615294E+11
     -433.5270689104      462.0862116602     1  0.23709836E+11
     -433.5270496799      461.7211498415     1  0.23229235E+11
     -433.5270156591      462.1524610662     1  0.22868919E+11
     -433.5269904055      462.1644220840     1  0.23378140E+11
     -433.5269514488      462.2676739571     1  0.24404090E+11
     -433.5269185163      462.2897069418     1  0.23563583E+11
     -433.5268004957      461.7382836305     1  0.22921363E+11
     -433.5267198214      461.6848052719     1  0.22936227E+11
     -433.5267060180      461.6786312620     1  0.22941466E+11
     -433.5266861790      461.2014608190     1  0.22778102E+11
     -433.5266001916      456.3840868335     1  0.23906192E+11
     -433.5265117814      462.2382410013     1  0.24912458E+11
     -433.5264750696      462.6299358117     1  0.23633474E+11
     -433.5264614307      462.2514597066     1  0.23601798E+11
     -433.5264310175      462.0930135670     1  0.24854111E+11
     -433.5263945598      462.2851144541     1  0.24772558E+11
     -433.5263683054      462.0584763581     1  0.24315680E+11
     -433.5263608732      462.2136402470     1  0.23818551E+11
     -433.5263537102      461.9029879841     1  0.24008180E+11
     -433.5263338261      461.8731855598     1  0.22961015E+11
     -433.5262909766      461.6662816028     1  0.23648626E+11
     -433.5262602668      461.5324648716     1  0.22937327E+11
     -433.5262462893      461.3831925670     1  0.22827156E+11
     -433.5262282568      462.1695692639     1  0.22789208E+11
     -433.5262263430      462.3757622626     1  0.23782300E+11
     -433.5262216186      456.8486259952     1  0.23958572E+11
     -433.5262156781      462.3335565210     1  0.23787797E+11
     -433.5261548376      461.5255046158     1  0.23136314E+11
     -433.5261072677      461.5407716999     1  0.23842554E+11
     -433.5260628967      462.1263834664     1  0.22907962E+11
     -433.5260523708      461.6627471546     1  0.24208226E+11
     -433.5260460942      461.7921774914     1  0.22917108E+11
     -433.5260077536      462.0251507892     2  0.23455457E+11
     -433.5259953303      461.6596188563     1  0.23661306E+11
     -433.5259122085      461.8002516706     1  0.23955633E+11
     -433.5258967144      462.1799077085     1  0.23880561E+11
     -433.5258540135      462.2990671738     1  0.23758947E+11
     -433.5258409288      461.5346059281     1  0.22989905E+11
     -433.5257491768      462.4121827616     1  0.24004490E+11
     -433.5257295754      461.4306222969     1  0.22933162E+11
     -433.5257188817      462.1473901978     1  0.24493834E+11
     -433.5255748343      462.2321273399     1  0.22753023E+11
     -433.5255598906      462.1282189126     1  0.24260937E+11
     -433.5255568775      461.8653307383     1  0.23975099E+11
     -433.5255455710      461.9378675097     1  0.23536140E+11
     -433.5254948270      461.4859973921     1  0.23129820E+11
     -433.5254566192      461.3842436201     1  0.23017873E+11
     -433.5254546182      462.0818939980     1  0.23288665E+11
     -433.5253929577      462.6100302392     1  0.24440157E+11
     -433.5253685048      461.7079744016     1  0.22941081E+11
     -433.5253324746      456.9018493197     1  0.23952857E+11
     -433.5253309094      462.2407374522     1  0.23155270E+11
     -433.5253166928      462.1405211557     1  0.24116210E+11
     -433.5253054585      462.1044824251     1  0.23291212E+11
     -433.5252795238      461.8219638712     1  0.23986353E+11
     -433.5252720142      462.1655997072     1  0.24824359E+11
     -433.5252589356      462.5026009843     1  0.23809872E+11
     -433.5252460043      462.6323523354     1  0.22963236E+11
     -433.5252412256      462.3131231064     1  0.24790000E+11
     -433.5252371134      461.6439223309     1  0.25161384E+11
     -433.5252175317      454.2852000740     1  0.24240036E+11
     -433.5252051366      461.7123371333     2  0.22869994E+11
     -433.5251662909      461.7909224694     1  0.23745183E+11
     -433.5251585314      461.7259196816     1  0.22961195E+11
     -433.5251414750      461.8368300101     1  0.22804146E+11
     -433.5251168110      462.4150920491     1  0.23903864E+11
     -433.5251138315      462.0072747396     1  0.23304368E+11
     -433.5251000506      461.8546925959     1  0.24003084E+11
     -433.5250788581      461.8885393036     1  0.23957916E+11
     -433.5250756462      462.5763417934     1  0.23588346E+11
     -433.5250524146      461.9186985741     1  0.23534608E+11
     -433.5250468392      461.7423635491     1  0.22747411E+11
     -433.5250316236      461.6904295455     1  0.22676221E+11
     -433.5250256834      461.9288513314     1  0.23260342E+11
     -433.5250116848      460.9982111619     1  0.22713728E+11
     -433.5249660327      462.0395304231     1  0.22890780E+11
     -433.5249588307      462.5597195922     1  0.24869937E+11
     -433.5249045344      461.1409924714     1  0.22833942E+11
     -433.5248930780      462.1462252259     1  0.24671918E+11
     -433.5248807704      462.3167279101     1  0.24487254E+11
     -433.5248630651      462.2960889190     1  0.23894665E+11
     -433.5247873237      461.9845334346     1  0.23126522E+11
     -433.5247788393      462.1487228040     1  0.23690678E+11
     -433.5247652912      461.8937476200     1  0.22910643E+11
     -433.5247397859      462.6033780914     2  0.22949984E+11
     -433.5247061357      462.1325805064     1  0.23934818E+11
     -433.5246977406      461.4040357044     1  0.23346646E+11
     -433.5246500904      462.5134433120     1  0.24663706E+11
     -433.5246112416      462.3133483996     1  0.23790115E+11
     -433.5245661036      462.1498089702     1  0.24536843E+11
     -433.5245591301      461.4534375256     1  0.22948066E+11
     -433.5245511515      462.4311228660     1  0.24159311E+11
     -433.5245375414      462.1319222308     1  0.23476536E+11
     -433.5245297504      461.7319519680     1  0.23896374E+11
     -433.5244651736      462.0208843562     1  0.24755594E+11
     -433.5244524020      462.4038833372     1  0.24511200E+11
     -433.5244393701      461.9073286812     1  0.23639040E+11
     -433.5244267733      461.4538862846     1  0.22933059E+11
     -433.5244144725      461.8465608638     1  0.22804925E+11
     -433.5243084489      462.1002351824     1  0.23252481E+11
     -433.5242933917      462.4235909148     1  0.23992777E+11
     -433.5242867240      461.8350156875     1  0.24002853E+11
     -433.5242439057      461.6155893193     1  0.23472948E+11
     -433.5241933341      462.0376614618     1  0.24665525E+11
     -433.5241921232      461.9826066963     1  0.23804435E+11
     -433.5241893224      462.4858998295     1  0.24944986E+11
     -433.5241607163      462.0659191036     1  0.23643117E+11
     -433.5241450049      461.7743356338     1  0.23902963E+11
     -433.5241161339      462.0945416028     1  0.23700037E+11
     -433.5240975664      462.2724599976     1  0.24441734E+11
     -433.5240855648      461.6813246131     1  0.22931246E+11
     -433.5240630775      462.0898618272     1  0.23305758E+11
     -433.5239953184      461.7026471247     1  0.22909842E+11
     -433.5239928358      461.6465375719     1  0.22767906E+11
     -433.5239044393      461.7424880591     1  0.24040906E+11
     -433.5238773039      456.6252559535     1  0.23035794E+11
     -433.5238752443      457.7826029474     1  0.24255961E+11
     -433.5238707720      462.0175350838     1  0.24483621E+11
     -433.5238523615      461.8166576754     1  0.22931217E+11
     -433.5237885054      461.8432792931     1  0.22754559E+11
     -433.5237830615      461.9487514792     1  0.24219558E+11
     -433.5237603432      462.7240834418     1  0.24520068E+11
     -433.5237103808      461.9869363336     2  0.23583375E+11
     -433.5236624403      462.2204654648     1  0.23711493E+11
     -433.5236358338      461.6983338192     1  0.24498403E+11
     -433.5236189678      462.4321151243     1  0.23636678E+11
     -433.5236150429      461.8563973690     1  0.22900935E+11
     -433.5236073896      462.7793993763     1  0.24099520E+11
     -433.5235759932      462.4037279002     1  0.23882984E+11
     -433.5235235234      461.7280991619     1  0.23214699E+11
     -433.5234398958      456.2837832070     1  0.24192710E+11
     -433.5234388053      455.8009607424     1  0.22629691E+11
     -433.5234258533      462.0443162136     1  0.23301201E+11
     -433.5234246016      461.8442348943     1  0.22753471E+11
     -433.5234182400      462.0840325957     1  0.23950785E+11
     -433.5233717277      461.8214957971     1  0.23270806E+11
     -433.5233547419      462.6024288193     1  0.23494250E+11
     -433.5233488204      462.1484882125     1  0.23950474E+11
     -433.5233117768      462.0318709309     1  0.23901717E+11
     -433.5233004841      461.7376427536     1  0.22776188E+11
     -433.5232447619      456.7984297939     1  0.23162982E+11
     -433.5232431890      462.1186324354     1  0.23372127E+11
     -433.5232370349      461.6170595643     1  0.23790406E+11
     -433.5231732128      462.3168947247     1  0.24406413E+11
     -433.5231633140      462.7064468361     1  0.23965754E+11
     -433.5231190942      461.8475438482     1  0.23756998E+11
     -433.5231164137      461.9856874076     1  0.22926103E+11
     -433.5230886872      461.8578642576     1  0.23231737E+11
     -433.5230761907      461.7084919000     1  0.23058354E+11
     -433.5230738058      461.6011781095     1  0.23366955E+11
     -433.5230653925      462.5020133502     2  0.23773687E+11
     -433.5230538384      462.2426831641     1  0.23111248E+11
     -433.5230426869      461.5867536974     1  0.23266035E+11
     -433.5230396395      461.6743616635     1  0.24192578E+11
     -433.5230163271      462.3623615142     1  0.24574445E+11
     -433.5229664437      461.5654245611     1  0.22932897E+11
     -433.5229619918      461.0428025738     1  0.24629477E+11
     -433.5229530138      461.6575987849     1  0.22779395E+11
     -433.5229378205      461.9310910090     1  0.23588845E+11
     -433.5229101384      462.2091155883     1  0.23728777E+11
     -433.5228987796      462.3545911618     1  0.24580165E+11
     -433.5228918621      461.9245453634     1  0.22715369E+11
     -433.5228852662      461.9261198929     1  0.22715242E+11
     -433.5228192748      462.0147224796     1  0.24098496E+11
     -433.5227572900      461.9149480503     1  0.23437957E+11
     -433.5227478834      461.9167606598     1  0.23404271E+11
     -433.5227416985      461.6804674752     1  0.22929875E+11
     -433.5227401351      461.8641951867     1  0.23245425E+11
     -433.5227278188      462.7007031690     1  0.23967422E+11
     -433.5227195762      460.8921778126     1  0.22592448E+11
     -433.5227103127      461.6579359934     1  0.22781200E+11
     -433.5226881386      461.8628810069     1  0.22749450E+11
     -433.5226492135      461.3667281810     1  0.23249650E+11
     -433.5225457966      462.0848263930     1  0.23831394E+11
     -433.5225161715      462.0121006284     1  0.24168026E+11
     -433.5224911996      461.9742739815     1  0.23510418E+11
     -433.5224393687      461.9747533133     1  0.23077045E+11
     -433.5224346537      461.6585419982     1  0.23716893E+11
     -433.5224199729      461.7931940863     1  0.23492191E+11
     -433.5224016928      461.7859261767     1  0.23456397E+11
     -433.5223700133      461.7994437460     1  0.22773199E+11
     -433.5223472652      462.0729911905     1  0.24163872E+11
     -433.5223282261      461.8734259777     1  0.22864675E+11
     -433.5222965156      461.5416519253     1  0.22871860E+11
     -433.5222367753      461.7144574211     1  0.23413087E+11
     -433.5222203557      462.6508275361     1  0.23603558E+11
     -433.5221581138      460.9805981380     1  0.23259739E+11
     -433.5221480089      461.7910524984     1  0.22774199E+11
     -433.5221354278      461.5106336483     1  0.23054219E+11
     -433.5221015197      462.0856128434     1  0.24146228E+11
     -433.5220896137      461.4176716602     1  0.22909619E+11
     -433.5220797201      462.0324713807     1  0.23293364E+11
     -433.5220129365      455.9390586396     1  0.24061925E+11
     -433.5219816496      461.8476741424     1  0.22847428E+11
     -433.5219624853      461.6495629805     1  0.22800597E+11
     -433.5219285276      461.7680184294     1  0.23874402E+11
     -433.5218699839      461.5944561756     1  0.22822510E+11
     -433.5218630309      460.8795516495     1  0.22605430E+11
     -433.5218543049      461.5624747916     1  0.22917004E+11
     -433.5218167109      461.5709799146     1  0.22958203E+11
     -433.5217850040      462.0470835697     1  0.23967915E+11
     -433.5217647997      462.0347286863     1  0.23458489E+11
     -433.5217416847      461.7388253746     1  0.24237742E+11
     -433.5217233893      461.8114196045     1  0.23857541E+11
     -433.5217100815      462.0232925561     1  0.23447708E+11
     -433.5217085884      462.0035092649     1  0.23300955E+11
     -433.5216692366      461.8044266036     1  0.23305914E+11
     -433.5216609620      462.1692155826     1  0.24484584E+11
     -433.5216417720      461.6657108200     1  0.24107406E+11
     -433.5216321339      462.0150796601     1  0.22767248E+11
     -433.5216306851      462.0043681240     1  0.22794193E+11
     -433.5216219468      461.6828237864     1  0.23357122E+11
     -433.5216175191      461.5014210963     1  0.22942036E+11
     -433.5216135761      461.9627668407     1  0.23944730E+11
     -433.5216074221      462.2341662530     1  0.23387069E+11
     -433.5215593048      461.8827603533     1  0.24922688E+11
     -433.5215539803      462.2819701544     1  0.24110066E+11
     -433.5215504537      458.8417823585     1  0.24098668E+11
     -433.5215478503      461.8830041947     1  0.24598287E+11
     -433.5215379968      461.7724225470     1  0.22818228E+11
     -433.5215347305      461.7439537026     1  0.23331089E+11
     -433.5215315790      462.3814026869     1  0.23587907E+11
     -433.5215294883      461.8759821310     1  0.22745872E+11
     -433.5215252670      461.9385174511     1  0.23099580E+11
     -433.5214442790      461.9617566885     1  0.24646127E+11
     -433.5214125846      462.0945609844     1  0.23615036E+11
     -433.5213824660      461.7601675183     1  0.24609819E+11
     -433.5213807954      461.8180970566     1  0.23769621E+11
     -433.5213689608      461.7193637805     1  0.24494658E+11
     -433.5213387342      461.7334463424     1  0.23000850E+11
     -433.5213054462      461.7093834163     1  0.24510602E+11
     -433.5213039995      461.1169355763     1  0.22894254E+11
     -433.5212437783      461.3287334053     1  0.23103092E+11
     -433.5212082429      461.8350937021     1  0.23813362E+11
     -433.5212048730      462.0893581623     1  0.23381927E+11
     -433.5212036483      455.9277530727     1  0.23985391E+11
     -433.5211542784      462.1000023826     1  0.24831715E+11
     -433.5211477083      461.2540335480     1  0.22882871E+11
     -433.5211196284      460.7021064611     1  0.22606169E+11
     -433.5210267908      461.4868397089     1  0.23555307E+11
     -433.5209853978      462.2870112652     1  0.23713422E+11
     -433.5209616661      460.9156497392     1  0.22711251E+11
     -433.5209247903      462.0365627614     1  0.23441551E+11
     -433.5209229163      457.1787211049     1  0.25002663E+11
     -433.5209034178      462.0546876080     1  0.24111613E+11
     -433.5208960218      462.0558546416     1  0.24117903E+11
     -433.5208785220      462.1550613604     1  0.23692167E+11
     -433.5208580588      461.4598054566     1  0.23048989E+11
     -433.5208435469      461.3975541286     1  0.22699206E+11
     -433.5208361999      462.0298344936     1  0.24076591E+11
     -433.5208278882      462.0796246398     1  0.23492125E+11
     -433.5208214602      461.6463678557     1  0.23723041E+11
     -433.5208120913      462.1009269058     1  0.23183191E+11
     -433.5208010329      462.3379320550     1  0.23580949E+11
     -433.5207843820      461.7824349592     1  0.23209788E+11
     -433.5207135728      462.6269165683     1  0.23833330E+11
     -433.5206968412      462.2157210895     1  0.24101424E+11
     -433.5206912229      462.2417834812     1  0.23566051E+11
     -433.5206796909      462.1726053994     1  0.24699068E+11
     -433.5206778569      461.7359293036     1  0.23391195E+11
     -433.5206160036      461.5603175571     1  0.22836939E+11
     -433.5205783364      461.9235337471     1  0.22910777E+11
     -433.5205542890      452.2848705019     1  0.23903918E+11
     -433.5205239623      461.4024254500     1  0.22706767E+11
     -433.5205218603      462.0603036056     1  0.24203875E+11
     -433.5205192775      462.1724864721     1  0.23828763E+11
     -433.5205166836      460.8998178384     1  0.22835658E+11
     -433.5205050709      461.9063373010     1  0.24369356E+11
     -433.5204926377      461.4143691467     1  0.22833780E+11
     -433.5204457523      461.7372881797     1  0.24418673E+11
     -433.5203676447      462.1380085512     1  0.23682665E+11
     -433.5203431395      461.6263199722     1  0.22794335E+11
     -433.5203278206      461.8769777447     1  0.22804003E+11
     -433.5202868456      460.7221101154     1  0.22605298E+11
     -433.5202847442      461.5929370103     1  0.22837974E+11
     -433.5202454200      461.8734700238     1  0.24370482E+11
     -433.5202235861      461.5742075174     1  0.22862348E+11
     -433.5202062403      461.5512925358     1  0.24192141E+11
     -433.5201984773      461.4423256239     1  0.24288098E+11
     -433.5201508463      461.7880104607     1  0.23757410E+11
     -433.5201371160      461.6065955109     1  0.25067791E+11
     -433.5201324876      461.6399451053     1  0.23368982E+11
     -433.5201282056      461.2217108826     1  0.22845063E+11
     -433.5201191341      462.1164506607     1  0.24596446E+11
     -433.5201050605      462.1594101313     1  0.23408229E+11
     -433.5201026229      462.4006127377     1  0.23459631E+11
     -433.5200923746      462.3473578745     1  0.23677786E+11
     -433.5200772050      461.5873966755     1  0.23436372E+11
     -433.5200599114      461.9082585519     1  0.24093469E+11
     -433.5200542985      461.9195127735     1  0.24534679E+11
     -433.5200491327      461.6840738814     1  0.22946541E+11
     -433.5200373535      461.6962728116     1  0.25360811E+11
     -433.5200261224      461.7635060293     1  0.24086885E+11
     -433.5199845973      461.4129085015     1  0.22699047E+11
     -433.5199777231      462.3502387299     1  0.24552031E+11
     -433.5199694164      462.1392608394     1  0.24034786E+11
     -433.5199141588      461.1622650728     1  0.22857660E+11
     -433.5198870513      462.0604122921     1  0.24037187E+11
     -433.5198508514      461.5678651911     1  0.22946141E+11
     -433.5198371282      461.7789157537     1  0.22823033E+11
     -433.5197673932      461.8284410909     1  0.22703652E+11
     -433.5197607000      456.0967343324     1  0.23878971E+11
     -433.5197564886      462.1416838810     1  0.24104946E+11
     -433.5197529745      462.0002950615     1  0.23620745E+11
     -433.5197340432      461.6265183570     1  0.22772948E+11
     -433.5196966050      462.4279013677     1  0.23805430E+11
     -433.5196806270      462.1220922196     1  0.24024383E+11
     -433.5196696696      462.0079662999     1  0.23432915E+11
     -433.5196162635      461.8831269413     1  0.22929569E+11
     -433.5195978246      462.5031019360     1  0.23968628E+11
     -433.5195864806      462.2186658236     1  0.23590634E+11
     -433.5195203029      462.1419290973     1  0.23376583E+11
     -433.5194910836      461.7411538489     1  0.24655701E+11
     -433.5194567037      461.6373504647     1  0.22771630E+11
     -433.5194427519      457.2636639007     1  0.24027562E+11
     -433.5193926021      461.8847531717     1  0.24688417E+11
     -433.5193531386      461.2012718918     1  0.22833698E+11
     -433.5193175682      458.3660380033     1  0.24472987E+11
     -433.5192856136      461.6336897871     1  0.23740831E+11
     -433.5192662450      462.0805003353     1  0.24025195E+11
     -433.5191693126      462.2232979535     1  0.23665880E+11
     -433.5191591882      461.9926161456     1  0.23985159E+11
     -433.5191269625      461.8873943886     1  0.23282541E+11
     -433.5191226483      461.5587793273     1  0.22973764E+11
     -433.5191124393      461.9583892123     1  0.23247484E+11
     -433.5190842477      461.7629390641     2  0.23327933E+11
     -433.5190506778      461.2595288262     1  0.23316441E+11
     -433.5190374277      461.6909706648     2  0.22701543E+11
     -433.5190311823      461.6759671383     1  0.22749353E+11
     -433.5190283454      459.2008325937     1  0.22878325E+11
     -433.5190012129      461.7906046428     1  0.23732621E+11
     -433.5189266142      461.5958990440     1  0.24204965E+11
     -433.5188929076      461.9367582641     2  0.23217743E+11
     -433.5188916175      462.0880619547     1  0.23953137E+11
     -433.5188551447      462.1353771215     1  0.23350047E+11
     -433.5188438277      461.8462302831     1  0.23649397E+11
     -433.5187879897      461.5772778991     1  0.22985181E+11
     -433.5187732045      461.8809187776     1  0.24708652E+11
     -433.5187624353      462.4282768432     1  0.24169949E+11
     -433.5187586089      462.1947735541     1  0.23403862E+11
     -433.5187510398      461.6081216518     1  0.23027411E+11
     -433.5187422179      462.2819622182     1  0.24798916E+11
     -433.5187128774      461.5208553386     1  0.23015969E+11
     -433.5186245029      456.6523127005     1  0.24018829E+11
     -433.5186037671      462.0254244286     1  0.23500590E+11
     -433.5185879246      461.3318670427     1  0.23433067E+11
     -433.5185660796      461.8184331574     1  0.23933539E+11
     -433.5185613211      461.8059227749     2  0.24255578E+11
     -433.5185560690      462.1633720133     1  0.24103955E+11
     -433.5185413030      461.7359112200     1  0.24675589E+11
     -433.5185334730      461.6093875178     1  0.22966734E+11
     -433.5184675020      461.9934912866     1  0.23393996E+11
     -433.5184605458      456.2750315047     1  0.22911346E+11
     -433.5184327427      461.5540766270     1  0.23616200E+11
     -433.5184097565      462.0029788460     1  0.22749584E+11
     -433.5183378053      461.8129578844     1  0.22779126E+11
     -433.5183367974      461.9738832316     1  0.22804751E+11
     -433.5183284251      461.0568682231     1  0.22802166E+11
     -433.5182598015      462.1603327467     1  0.24595644E+11
     -433.5181768882      462.2746754773     1  0.24558851E+11
     -433.5181703048      461.7462181068     1  0.23436389E+11
     -433.5181522998      461.9654153791     1  0.23228061E+11
     -433.5181466095      461.9956699258     1  0.24215622E+11
     -433.5181140781      461.0015593083     2  0.22599730E+11
     -433.5181129752      456.7597529735     1  0.23171279E+11
     -433.5181117301      461.8104864599     1  0.24047617E+11
     -433.5181052729      461.7999302735     1  0.24543506E+11
     -433.5180863504      462.1212749104     1  0.24515166E+11
     -433.5180838819      462.0020343517     1  0.23573090E+11
     -433.5180645280      461.9824612385     1  0.23797233E+11
     -433.5180486907      461.9478297493     1  0.23410418E+11
     -433.5180020334      462.0349482824     1  0.25822039E+11
     -433.5179342499      462.0529574076     1  0.23489118E+11
     -433.5179128474      461.8700303740     1  0.23773031E+11
     -433.5178837453      462.4725814021     1  0.24772273E+11
     -433.5178497469      461.8771982480     1  0.23181819E+11
     -433.5178270771      462.0316646297     1  0.23910546E+11
     -433.5178238732      461.5512805000     1  0.24383699E+11
     -433.5177952668      456.6408912314     1  0.23031786E+11
     -433.5177869963      462.3583447216     1  0.24116708E+11
     -433.5177688630      462.1047684619     1  0.24616353E+11
     -433.5177674154      462.2094110380     1  0.24566392E+11
     -433.5177090650      461.9717921086     1  0.24140773E+11
     -433.5176511989      462.0931207476     1  0.23254125E+11
     -433.5176168524      454.0254194273     1  0.24056970E+11
     -433.5175990637      461.9580763683     1  0.23442485E+11
     -433.5175900051      460.7749249388     1  0.22598927E+11
     -433.5175819414      462.4737193052     1  0.24752918E+11
     -433.5175735682      461.5999664488     1  0.24244990E+11
     -433.5175706188      461.8763206137     1  0.23353266E+11
     -433.5175291590      461.9301631609     1  0.23111042E+11
     -433.5173774783      462.3026251863     1  0.24311845E+11
     -433.5173696207      462.1254782032     1  0.23205310E+11
     -433.5173435810      461.7987637852     1  0.23843004E+11
     -433.5173115663      461.6028828153     1  0.23664914E+11
     -433.5172594430      461.4822113769     2  0.23542951E+11
     -433.5172556615      461.6979855711     1  0.24191795E+11
     -433.5172541792      461.1833051896     1  0.23843502E+11
     -433.5172482785      461.5972149493     1  0.22751123E+11
     -433.5172173884      462.0835070480     1  0.23265010E+11
     -433.5171998268      462.4849068623     1  0.23357678E+11
     -433.5171702866      461.6949152635     1  0.25012019E+11
     -433.5171601983      462.0224959482     1  0.24224028E+11
     -433.5171531492      461.7246919323     1  0.23943936E+11
     -433.5171151280      462.0953720534     1  0.23847271E+11
     -433.5170553488      457.5574253365     1  0.24051536E+11
     -433.5169988643      462.1429004585     1  0.23511866E+11
     -433.5169918828      461.9791164988     1  0.23204816E+11
     -433.5169379314      461.5609328177     1  0.23116831E+11
     -433.5169138631      462.0854592857     1  0.23457429E+11
     -433.5168973615      453.7717059456     1  0.23853572E+11
     -433.5168829130      461.4393809713     1  0.23539357E+11
     -433.5168685555      461.5540964193     1  0.22816643E+11
     -433.5168296761      462.0275833790     1  0.23575768E+11
     -433.5168106679      462.0404121849     1  0.23726112E+11
     -433.5166748848      461.3455871461     1  0.22788588E+11
     -433.5166579473      461.9876474706     1  0.23652419E+11
     -433.5166558643      460.8499297529     1  0.22602591E+11
     -433.5166478232      454.5792997394     1  0.23996970E+11
     -433.5166300839      462.0402938811     1  0.23630456E+11
     -433.5165451450      462.0393727781     1  0.24108453E+11
     -433.5165232137      462.2369650933     1  0.23606700E+11
     -433.5164866914      462.0022278073     1  0.24054340E+11
     -433.5164545952      462.6139662673     1  0.23845479E+11
     -433.5164353638      462.3435050963     1  0.23546539E+11
     -433.5164212854      462.0192707731     1  0.23523244E+11
     -433.5164131460      462.6802073512     1  0.23650078E+11
     -433.5164033288      461.9075873614     1  0.23144874E+11
     -433.5163562777      462.6027828363     1  0.23343428E+11
     -433.5163478358      462.1164768863     1  0.24252534E+11
     -433.5163297489      460.9662070506     1  0.22899809E+11
     -433.5162894109      462.6682262518     1  0.24010259E+11
     -433.5162758966      460.7405691676     1  0.22602716E+11
     -433.5162680040      461.4036101884     1  0.22743890E+11
     -433.5162154221      462.1002576657     1  0.23336998E+11
     -433.5161759744      461.8249687120     1  0.23768318E+11
     -433.5161603128      456.8003247193     1  0.23844363E+11
     -433.5161580872      462.0935447960     1  0.23395082E+11
     -433.5161401014      462.3158827388     1  0.23672939E+11
     -433.5161292930      462.5444116799     1  0.23852045E+11
     -433.5161150871      461.6581035939     1  0.22761317E+11
     -433.5160637342      460.9355196632     1  0.22594538E+11
     -433.5160211735      461.1912008104     1  0.22900595E+11
     -433.5160193257      462.5692228597     1  0.23854322E+11
     -433.5159876969      461.4636211127     1  0.23987161E+11
     -433.5159738817      462.1664312619     1  0.23735321E+11
     -433.5158921314      457.2084490013     1  0.22803778E+11
     -433.5158639138      462.1799359207     1  0.22956604E+11
     -433.5158544939      461.6463078777     1  0.22798710E+11
     -433.5158476616      462.3607215857     1  0.24613323E+11
     -433.5158357300      462.2097898856     1  0.23597745E+11
     -433.5158197637      461.8485857564     1  0.23185628E+11
     -433.5158103927      461.2642591275     1  0.22839001E+11
     -433.5157925960      461.7199508176     1  0.24021066E+11
     -433.5157768597      462.3510855257     1  0.23965393E+11
     -433.5157424467      462.1343222046     1  0.23342408E+11
     -433.5157295723      462.0834301695     1  0.23262489E+11
     -433.5157256591      461.9035902057     1  0.22884474E+11
     -433.5157128919      461.9699239827     1  0.23969909E+11
     -433.5157007640      462.6412658144     1  0.24610515E+11
     -433.5156925238      462.7991527319     1  0.24130545E+11
     -433.5156561196      460.8623711490     1  0.22602247E+11
     -433.5156458204      462.0705992382     1  0.24611573E+11
     -433.5156088926      459.1642723897     1  0.23093924E+11
     -433.5155455701      461.5338199999     1  0.23041364E+11
     -433.5155324589      462.0868660469     1  0.24594379E+11
     -433.5155054440      461.9152275229     1  0.23154039E+11
     -433.5154417045      461.5431802674     1  0.24423329E+11
     -433.5154235926      461.5761286129     1  0.22831055E+11
     -433.5154047993      462.1632720615     1  0.24026365E+11
     -433.5154006233      461.6358735096     1  0.23924206E+11
     -433.5153778846      462.5779543725     1  0.23984715E+11
     -433.5153132292      461.9821304705     1  0.24258846E+11
     -433.5152742487      458.7285859830     1  0.22658839E+11
     -433.5152508859      461.5569399761     1  0.23217072E+11
     -433.5152486553      462.2081753011     1  0.24747628E+11
     -433.5152428577      462.7603106588     1  0.24046935E+11
     -433.5152174557      460.9163205711     1  0.22885098E+11
     -433.5152163065      462.4714498206     1  0.23961390E+11
     -433.5152054338      461.9640211286     1  0.24425978E+11
     -433.5152031958      461.4551830568     1  0.24138492E+11
     -433.5151723004      461.9489234973     1  0.23650046E+11
     -433.5151541871      461.1483448060     2  0.23560439E+11
     -433.5151064133      462.0843074823     1  0.24004631E+11
     -433.5151034703      462.0076162185     1  0.24432971E+11
     -433.5149316961      456.8073284078     1  0.23834562E+11
     -433.5149198739      461.9000900563     1  0.22874929E+11
     -433.5148807829      461.7200105107     1  0.24085407E+11
     -433.5148765409      461.7126808611     1  0.24233225E+11
     -433.5148630162      461.8396397153     2  0.23605492E+11
     -433.5148228435      462.0916959287     1  0.23358259E+11
     -433.5147986972      462.1813861948     1  0.23287181E+11
     -433.5147918552      462.0880145911     1  0.24004528E+11
     -433.5147832922      462.0958729803     1  0.23112509E+11
     -433.5147089921      462.1227813619     1  0.24043009E+11
     -433.5146860994      461.8436787483     1  0.24622830E+11
     -433.5146714066      462.0106433608     1  0.23544413E+11
     -433.5146536242      457.0255068076     1  0.23977068E+11
     -433.5146170884      456.5160367431     1  0.23027184E+11
     -433.5146149067      462.1756717299     1  0.23678087E+11
     -433.5146062164      462.4551638424     1  0.24044071E+11
     -433.5145593632      462.4401627252     1  0.24614740E+11
     -433.5145427146      461.8413154196     1  0.23304182E+11
     -433.5144845755      455.5140725475     1  0.24060005E+11
     -433.5144733563      461.6638333107     1  0.23931326E+11
     -433.5144555127      463.1927016848     1  0.24089903E+11
     -433.5144416857      456.0420240035     2  0.22903768E+11
     -433.5144361127      460.7727207493     1  0.22610311E+11
     -433.5144127238      461.7780189380     1  0.24031559E+11
     -433.5143951678      461.4139163549     1  0.23927476E+11
     -433.5143922353      461.6361624050     2  0.23167993E+11
     -433.5143841558      462.1659616012     1  0.24565705E+11
     -433.5143486006      461.6210485157     1  0.22798215E+11
     -433.5143422237      455.4208749847     1  0.24086475E+11
     -433.5143216632      462.3729621807     1  0.24587884E+11
     -433.5142954145      461.8334778312     1  0.23756825E+11
     -433.5142754394      461.8107248836     1  0.24755257E+11
     -433.5142527923      456.6106455819     1  0.23031543E+11
     -433.5141772550      461.2409972886     1  0.22795803E+11
     -433.5141535161      461.3261107576     1  0.23270398E+11
     -433.5141229555      462.0129571124     1  0.23966270E+11
     -433.5140920954      462.3710142985     1  0.22776571E+11
     -433.5140845901      462.2262582334     1  0.24840540E+11
     -433.5140677042      461.7684632882     1  0.23783730E+11
     -433.5140638118      461.9916078559     1  0.24424396E+11
     -433.5140274643      461.3673492223     1  0.23295838E+11
     -433.5140218537      461.8085106622     1  0.24494242E+11
     -433.5139766382      462.7005598431     1  0.24231029E+11
     -433.5139557795      461.6265143504     1  0.22772990E+11
     -433.5139496364      455.9090607981     1  0.23983574E+11
     -433.5139019301      462.0761333175     1  0.23926337E+11
     -433.5138859032      455.1703711078     1  0.22623408E+11
     -433.5138798884      462.1549203893     1  0.23281195E+11
     -433.5138727734      462.3661136255     1  0.23475734E+11
     -433.5138604447      462.0117684464     1  0.23965413E+11
     -433.5138259064      461.2345524998     1  0.22794059E+11
     -433.5138048199      462.5307958230     1  0.23945038E+11
     -433.5137655280      461.1776215891     1  0.24094446E+11
     -433.5137620257      461.5516057105     1  0.23644072E+11
     -433.5137469746      462.0301220735     1  0.24516868E+11
     -433.5137312905      461.8160299490     1  0.23512154E+11
     -433.5136883308      461.3616062757     1  0.23251037E+11
     -433.5136610141      460.8791807219     1  0.22819375E+11
     -433.5136497459      462.7877436243     1  0.24149357E+11
     -433.5135989733      462.1027309344     1  0.23451616E+11
     -433.5135940772      457.3285585915     1  0.23784012E+11
     -433.5135004550      459.6406427914     1  0.24439195E+11
     -433.5134750852      461.7929106598     1  0.23879011E+11
     -433.5134651183      461.8127797604     1  0.24308256E+11
     -433.5134253405      461.6948542491     1  0.24266648E+11
     -433.5134233905      456.7898358210     1  0.23144731E+11
     -433.5133836053      462.2128730695     1  0.24717417E+11
     -433.5133366961      460.6715493894     1  0.22877710E+11
     -433.5132837977      461.0454423310     1  0.22724817E+11
     -433.5132827660      462.2208561572     1  0.24543411E+11
     -433.5132188187      461.5927173404     1  0.24432258E+11
     -433.5131365520      461.7628751989     1  0.25345962E+11
     -433.5131122189      461.1935003196     1  0.22917036E+11
     -433.5130928378      462.0191570926     1  0.24259588E+11
     -433.5130835828      461.0097506490     1  0.23097197E+11
     -433.5130374178      461.3996036732     1  0.23930554E+11
     -433.5130297427      462.1309016022     1  0.23329244E+11
     -433.5130128669      462.4983305116     1  0.23940275E+11
     -433.5129507993      462.4095596444     1  0.23357194E+11
     -433.5129047151      461.9113074300     1  0.24162287E+11
     -433.5128812571      461.0839977098     1  0.24074515E+11
     -433.5128796685      461.5009856618     1  0.22990788E+11
     -433.5128402153      461.8027664263     1  0.23978031E+11
     -433.5128133489      461.8179933826     1  0.23998556E+11
     -433.5128033938      462.3424006239     1  0.24534350E+11
     -433.5128018048      462.4154840596     1  0.24451507E+11
     -433.5127692488      461.9686301165     1  0.24353657E+11
     -433.5127669749      462.3058438930     1  0.24386375E+11
     -433.5127543565      461.4501596601     1  0.22990206E+11
     -433.5127495874      461.9867890064     1  0.23641864E+11
     -433.5127249057      461.7367422701     1  0.23087707E+11
     -433.5126949487      462.5852925445     1  0.22913126E+11
     -433.5126551560      461.9223287184     1  0.22682474E+11
     -433.5126370260      461.8112745066     1  0.23782846E+11
     -433.5125058880      461.9143530626     1  0.23678860E+11
     -433.5124936799      462.0189505202     1  0.24298825E+11
     -433.5124693521      461.8255342198     1  0.23539878E+11
     -433.5123927038      461.7624125391     1  0.24493609E+11
     -433.5123290052      461.9029786499     1  0.23377451E+11
     -433.5122890903      462.0654425127     1  0.23342326E+11
     -433.5122012349      461.9057123301     1  0.24127055E+11
     -433.5121924389      461.8318953163     1  0.23223618E+11
     -433.5121826556      461.7768400058     1  0.25243115E+11
     -433.5121671801      461.9423503297     1  0.23419858E+11
     -433.5121533264      460.7016031374     1  0.22875680E+11
     -433.5121364246      462.0041397943     1  0.24149243E+11
     -433.5121162907      461.3933431979     1  0.22702876E+11
     -433.5120952586      462.0595431549     1  0.24374516E+11
     -433.5120515565      456.2737820623     1  0.23159327E+11
     -433.5120347139      461.8892002872     1  0.23741022E+11
     -433.5119591942      462.1606537685     1  0.24295916E+11
     -433.5118981765      462.1462817531     1  0.24195987E+11
     -433.5118821342      461.7485070747     1  0.23660032E+11
     -433.5118461700      461.9279590900     1  0.24940191E+11
     -433.5118342718      461.9455436730     1  0.23943147E+11
     -433.5117965898      460.8290637735     1  0.22804015E+11
     -433.5117954010      461.7339882981     1  0.22914626E+11
     -433.5117632045      461.7781723024     1  0.22784044E+11
     -433.5117616279      461.5494509389     1  0.25096406E+11
     -433.5117461788      462.3111213144     1  0.24810844E+11
     -433.5117370516      461.5836192252     1  0.22796484E+11
     -433.5117276792      462.3398595555     1  0.23744040E+11
     -433.5117087583      461.7019830184     1  0.23725852E+11
     -433.5116863405      461.8097488868     1  0.23901540E+11
     -433.5116320343      462.1393805541     1  0.24354962E+11
     -433.5116066115      461.5345708659     1  0.23248854E+11
     -433.5115736225      462.3959872815     1  0.23470969E+11
     -433.5115632514      462.4510511466     1  0.23918478E+11
     -433.5115584881      461.2057412797     1  0.22888587E+11
     -433.5115173887      462.2925244441     1  0.24845846E+11
     -433.5114769395      461.5822020463     1  0.22773176E+11
     -433.5114262057      461.7169107481     1  0.23211944E+11
     -433.5113588575      462.7450209164     1  0.24069907E+11
     -433.5113464132      461.8647496167     1  0.23497247E+11
     -433.5113364843      461.4058839316     1  0.23140975E+11
     -433.5113272499      461.8016538639     1  0.24282938E+11
     -433.5113238683      461.9765502795     1  0.24373841E+11
     -433.5113126057      462.3385165234     1  0.23839056E+11
     -433.5113095073      456.3669192047     1  0.24031191E+11
     -433.5111803411      461.7716155629     1  0.23215998E+11
     -433.5111764228      461.9840875338     1  0.23583030E+11
     -433.5111667891      462.4643795107     1  0.23960567E+11
     -433.5111093195      462.0411173623     1  0.23754754E+11
     -433.5111026737      462.5564761636     1  0.23696093E+11
     -433.5110875378      461.3811217165     1  0.24070967E+11
     -433.5110660231      461.9439004333     1  0.22655156E+11
     -433.5110277889      461.9864783284     1  0.22645091E+11
     -433.5109926058      462.1063088765     1  0.23729294E+11
     -433.5109872535      461.5326909371     1  0.23275047E+11
     -433.5109820551      462.2501833680     1  0.23604870E+11
     -433.5109610271      462.0569560106     1  0.23134556E+11
     -433.5109407732      460.8757754826     1  0.24316384E+11
     -433.5109301434      462.1700140523     1  0.23475800E+11
     -433.5109260745      461.8789531553     1  0.23660438E+11
     -433.5109231656      461.8633506651     1  0.24210471E+11
     -433.5109016217      461.9725733169     1  0.23391935E+11
     -433.5108280331      462.6216255772     1  0.23739620E+11
     -433.5108043518      461.7677869537     1  0.24383776E+11
     -433.5108024791      461.9876119011     1  0.24053161E+11
     -433.5107834992      461.2685211582     1  0.22866280E+11
     -433.5107770176      462.0150926827     1  0.24338835E+11
     -433.5107638442      461.6124558634     1  0.23386423E+11
     -433.5107593515      459.4646024670     1  0.24329036E+11
     -433.5107106837      461.4168941323     1  0.24757769E+11
     -433.5107039260      461.9961556371     1  0.24282884E+11
     -433.5106960405      462.4367573862     1  0.23215471E+11
     -433.5106942392      460.8555022540     1  0.22832003E+11
     -433.5106692262      462.3614453842     1  0.24031712E+11
     -433.5106387776      461.5180579887     1  0.23336331E+11
     -433.5106225198      462.0357097101     1  0.23124093E+11
     -433.5105869367      462.1096111168     1  0.24041290E+11
     -433.5105726083      461.6038050105     1  0.22824010E+11
     -433.5105451990      461.5328610889     1  0.23273762E+11
     -433.5105082208      461.9703595120     1  0.24556475E+11
     -433.5104769390      462.0049776285     1  0.23235694E+11
     -433.5104283559      455.3292544818     1  0.24017231E+11
     -433.5104209869      457.2125166511     1  0.22849852E+11
     -433.5103872250      462.5606956274     1  0.24132399E+11
     -433.5103205307      462.0651576208     1  0.24193985E+11
     -433.5102670977      462.4049256127     1  0.24845548E+11
     -433.5102455382      462.0504629826     1  0.23993661E+11
     -433.5102215918      461.6076063881     1  0.23946211E+11
     -433.5101089193      462.3037774657     1  0.23424260E+11
     -433.5100958211      461.7825448851     1  0.22769464E+11
     -433.5100866660      462.1817787872     1  0.23736192E+11
     -433.5100726910      461.9977026251     1  0.23459261E+11
     -433.5100156375      461.2168822977     1  0.22874185E+11
     -433.5099591082      461.8399058464     1  0.23306553E+11
     -433.5099429220      461.5213252083     1  0.22936988E+11
     -433.5099207422      462.1527463116     1  0.23874559E+11
     -433.5098571720      462.0396153081     1  0.24205606E+11
     -433.5098133733      461.7729829378     1  0.23440093E+11
     -433.5097674601      462.4718053899     1  0.23983431E+11
     -433.5097626789      461.8090344713     1  0.24531903E+11
     -433.5097416195      462.1675494380     1  0.23977314E+11
     -433.5097401547      462.5094781839     1  0.23896900E+11
     -433.5097262118      461.9500608793     1  0.24480531E+11
     -433.5096840352      462.1499112032     1  0.23512925E+11
     -433.5096086769      457.1636101524     1  0.24951963E+11
     -433.5095860800      461.2357472152     1  0.23348006E+11
     -433.5095104642      461.6791037139     1  0.23007871E+11
     -433.5095021631      461.7209643498     1  0.23823404E+11
     -433.5094906774      462.5019441360     1  0.23407590E+11
     -433.5094448766      462.3133302595     1  0.24740066E+11
     -433.5094331888      461.4783486793     1  0.22888592E+11
     -433.5094088616      462.6235960115     1  0.24108193E+11
     -433.5093946086      462.6345130443     1  0.24138729E+11
     -433.5093873436      462.0662415987     1  0.23383365E+11
     -433.5093756104      462.1825170330     1  0.24297066E+11
     -433.5093715042      456.7053648692     1  0.24463455E+11
     -433.5093574499      461.7658892096     1  0.23892820E+11
     -433.5093360140      461.9951024802     1  0.24399726E+11
     -433.5093274570      461.7404336057     1  0.23530030E+11
     -433.5093107727      461.4241155720     1  0.23925087E+11
     -433.5092895785      461.9279573015     1  0.23071759E+11
     -433.5092714591      461.5650187478     1  0.23773121E+11
     -433.5092635014      461.8295237150     1  0.23238554E+11
     -433.5092367858      462.6781397233     1  0.24229506E+11
     -433.5091461044      461.9945001144     1  0.23263219E+11
     -433.5091331341      461.7926551038     1  0.22956478E+11
     -433.5091132209      461.8632731891     1  0.23347423E+11
     -433.5090758336      461.6270828383     1  0.22950337E+11
     -433.5090742858      460.7677404201     1  0.22836528E+11
     -433.5090627436      462.1620593346     1  0.23481580E+11
     -433.5090549116      461.4795521491     1  0.23242054E+11
     -433.5090410496      461.9632963360     1  0.23477677E+11
     -433.5090173271      461.5756959308     1  0.24654137E+11
     -433.5089823193      461.7451510408     1  0.23975313E+11
     -433.5089712730      461.7469253528     1  0.23912401E+11
     -433.5089655908      461.9334669151     1  0.23075418E+11
     -433.5089633506      461.6897191189     1  0.24513933E+11
     -433.5089329481      461.6043987626     1  0.23624024E+11
     -433.5089233640      461.8102285898     1  0.23463176E+11
     -433.5088481934      461.7527202989     1  0.23258570E+11
     -433.5088028663      460.9389806808     1  0.22792548E+11
     -433.5087653026      461.8571805281     1  0.23721806E+11
     -433.5087392125      462.0286463395     1  0.23327191E+11
     -433.5087238309      462.0105116334     1  0.23348850E+11
     -433.5087172424      461.8369781671     1  0.23201168E+11
     -433.5087073550      461.7542820555     2  0.23201146E+11
     -433.5086948209      460.9446197215     1  0.22596263E+11
     -433.5086349729      456.1603560414     1  0.22913923E+11
     -433.5086287576      461.7525843855     1  0.23015149E+11
     -433.5086208613      462.0850295647     1  0.23399022E+11
     -433.5086189475      460.8839448005     1  0.24302538E+11
     -433.5085875579      461.9749950162     1  0.24116986E+11
     -433.5085721686      461.8755830388     1  0.23346246E+11
     -433.5085613877      461.9598967647     1  0.23602939E+11
     -433.5085444967      462.0293195481     1  0.24660756E+11
     -433.5084691854      462.2196506189     1  0.23861168E+11
     -433.5084456981      461.7887668406     1  0.22769030E+11
     -433.5084374634      462.4355146036     1  0.24138175E+11
     -433.5084255983      461.8095300632     1  0.23867300E+11
     -433.5084162541      462.4963675735     1  0.23407022E+11
     -433.5083075797      461.9070432301     1  0.23192687E+11
     -433.5083058602      462.7836716977     1  0.25729923E+11
     -433.5082757882      460.7032004171     1  0.22876526E+11
     -433.5082562099      461.9094433350     1  0.24513434E+11
     -433.5082021423      461.7218770205     1  0.23359314E+11
     -433.5081289051      461.4807381675     1  0.22972899E+11
     -433.5081170622      461.8817511398     1  0.23140110E+11
     -433.5081135937      462.0538238436     1  0.24235484E+11
     -433.5080888057      462.3671286567     1  0.23896721E+11
     -433.5080749875      462.1772376545     1  0.23796324E+11
     -433.5080374100      461.6927516322     1  0.23544823E+11
     -433.5080356855      462.5202702262     1  0.23898329E+11
     -433.5079475891      461.7524130971     1  0.24559819E+11
     -433.5079354437      461.8086454357     1  0.23362296E+11
     -433.5079261343      461.6445904860     1  0.23356669E+11
     -433.5079106784      461.6295352169     1  0.23574680E+11
     -433.5078988573      462.2008776330     1  0.24103383E+11
     -433.5078483068      461.6216760518     1  0.22822435E+11
     -433.5078256332      461.6868678980     1  0.23160303E+11
     -433.5077491705      461.9356868579     1  0.24117591E+11
     -433.5077185006      462.0352782609     1  0.24176343E+11
     -433.5076909438      461.4982707875     1  0.22945132E+11
     -433.5076700828      461.8518798841     1  0.23405676E+11
     -433.5076161065      462.1924515875     1  0.23656207E+11
     -433.5076042093      462.1604765430     1  0.23789636E+11
     -433.5075874379      461.9883705480     1  0.23651912E+11
     -433.5075600695      461.3388329514     1  0.22896558E+11
     -433.5075419461      461.8613710496     1  0.23846799E+11
     -433.5075102876      461.9940029838     1  0.23262631E+11
     -433.5074287625      460.8470248361     1  0.22830266E+11
     -433.5074242198      462.0512528665     1  0.23438338E+11
     -433.5074122612      461.8856196794     1  0.23529706E+11
     -433.5074112390      461.3902795949     1  0.24341074E+11
     -433.5074070543      462.4270772081     1  0.24520130E+11
     -433.5073383790      461.7716726653     1  0.23451998E+11
     -433.5073160751      461.6788497945     1  0.23494093E+11
     -433.5073035138      461.7457943760     1  0.23248607E+11
     -433.5072593172      461.0064261986     1  0.22800356E+11
     -433.5072483144      461.4930163957     1  0.22948465E+11
     -433.5072290931      461.3585150296     1  0.22937199E+11
     -433.5071578363      460.9737924057     1  0.22789270E+11
     -433.5071340446      461.8413828529     1  0.23671486E+11
     -433.5071154997      462.0827383247     1  0.23701050E+11
     -433.5071082526      461.0428121115     1  0.23084155E+11
     -433.5070814830      462.2949947235     1  0.23456237E+11
     -433.5070569748      461.6864841412     1  0.23518453E+11
     -433.5070549561      462.1217875849     1  0.23425252E+11
     -433.5070489277      461.5311928378     1  0.24058498E+11
     -433.5070452731      462.0128537277     1  0.23507385E+11
     -433.5070254045      462.3085475248     1  0.24373550E+11
     -433.5070158753      461.7860805192     1  0.25025585E+11
     -433.5069973018      462.3940064025     1  0.23413973E+11
     -433.5069768557      461.0429946339     1  0.22715940E+11
     -433.5069485924      461.7389973013     1  0.23487410E+11
     -433.5069475568      461.2530227026     1  0.22875533E+11
     -433.5069150445      461.8550049445     1  0.23439823E+11
     -433.5069078659      461.8782229776     1  0.23560802E+11
     -433.5068744750      462.6032618452     1  0.24312132E+11
     -433.5068502723      461.8018485317     1  0.24010252E+11
     -433.5068264883      461.7695991021     2  0.23630680E+11
     -433.5068080166      461.3779059498     1  0.23314338E+11
     -433.5068015370      462.1594221511     1  0.23844425E+11
     -433.5067030685      461.7964081870     1  0.24400537E+11
     -433.5066940719      461.4775214037     1  0.23680371E+11
     -433.5066433562      462.6815677862     1  0.23768324E+11
     -433.5065696516      461.8182660192     1  0.24119949E+11
     -433.5065444292      460.9766494793     1  0.23076373E+11
     -433.5065431361      462.7086808027     1  0.24249286E+11
     -433.5065093658      460.9904454964     1  0.22586230E+11
     -433.5065073852      462.1144267010     1  0.23379257E+11
     -433.5064496150      461.8088287413     1  0.23588409E+11
     -433.5064287356      462.2233271903     1  0.24630903E+11
     -433.5064084263      462.0730722744     1  0.24302745E+11
     -433.5064023067      462.0258951710     1  0.24701672E+11
     -433.5063694654      462.1180937572     1  0.23270320E+11
     -433.5062418410      462.0598686967     1  0.24724772E+11
     -433.5062303788      462.0783966936     1  0.23647644E+11
     -433.5061690818      461.5293067804     1  0.22990554E+11
     -433.5061376413      461.8639945373     1  0.23531433E+11
     -433.5061246907      455.8577860304     2  0.22610418E+11
     -433.5060228786      462.0665703733     1  0.24718120E+11
     -433.5060091736      462.1503193637     1  0.23762661E+11
     -433.5059774091      462.0905619941     1  0.23514366E+11
     -433.5059631517      461.9589338274     1  0.23313471E+11
     -433.5059457529      462.0046374356     1  0.23526283E+11
     -433.5059394980      461.9387539894     1  0.23454184E+11
     -433.5058930655      459.4645265455     1  0.24317175E+11
     -433.5058849283      462.1071188812     1  0.23254882E+11
     -433.5058838570      462.1251841092     1  0.23562974E+11
     -433.5058565513      461.0467310531     1  0.22799492E+11
     -433.5058483448      461.6715244888     1  0.23974123E+11
     -433.5058374620      460.9533880315     2  0.23086393E+11
     -433.5057580208      460.8803743504     1  0.22603896E+11
     -433.5057166700      461.8182339946     1  0.23991118E+11
     -433.5057071845      462.0462163366     1  0.24272218E+11
     -433.5056759507      462.2522033672     1  0.24616924E+11
     -433.5056743590      462.4642900007     1  0.23784249E+11
     -433.5056728106      461.6991267343     1  0.23119958E+11
     -433.5056696493      461.4873052629     1  0.22814325E+11
     -433.5056230292      461.8119981415     1  0.23280678E+11
     -433.5055778494      461.5400861907     1  0.23902562E+11
     -433.5055510871      462.1541010771     1  0.23264023E+11
     -433.5055104985      461.6679704009     1  0.24011949E+11
     -433.5055079674      461.7302425393     1  0.24418670E+11
     -433.5054904466      461.5978941208     1  0.24011895E+11
     -433.5054830912      461.9317090536     1  0.24303456E+11
     -433.5054473445      461.8451134773     1  0.23291624E+11
     -433.5054200625      462.0902778579     1  0.23247137E+11
     -433.5054130506      462.5057361729     1  0.23956456E+11
     -433.5053904083      462.2381463136     1  0.24056482E+11
     -433.5053747475      462.1054265583     1  0.23253685E+11
     -433.5053552234      461.8501079553     1  0.23391529E+11
     -433.5052572068      461.7905295821     1  0.23508839E+11
     -433.5052481946      461.5253076186     1  0.22944983E+11
     -433.5052233773      461.6835098561     1  0.23984690E+11
     -433.5052106853      462.0830250682     1  0.23489749E+11
     -433.5051969139      462.2498864729     1  0.24546906E+11
     -433.5051918185      462.0741097729     1  0.24619941E+11
     -433.5051304265      462.3365812101     1  0.23397233E+11
     -433.5051292727      462.6114357954     1  0.24376044E+11
     -433.5051260179      461.8834421030     1  0.24100658E+11
     -433.5051107055      461.6257554410     1  0.23248911E+11
     -433.5050921657      461.8893872924     1  0.23274413E+11
     -433.5050819213      462.5624944959     1  0.23535351E+11
     -433.5050527318      461.9916587006     1  0.23762845E+11
     -433.5050362590      462.3716349183     1  0.24144542E+11
     -433.5050346428      461.8246239043     1  0.23895028E+11
     -433.5050063874      460.8892053821     1  0.22600269E+11
     -433.5050007492      462.1893825849     1  0.23498580E+11
     -433.5049896548      461.7845390561     1  0.24045422E+11
     -433.5049833152      461.7157831025     1  0.23441892E+11
     -433.5049581553      461.8261457486     1  0.23261947E+11
     -433.5049401705      461.9331246903     1  0.23316465E+11
     -433.5049241830      461.2412626684     1  0.22781545E+11
     -433.5049017616      461.8401552728     1  0.24589668E+11
     -433.5048897639      462.0244735915     1  0.24710551E+11
     -433.5048703084      461.2248092956     1  0.25081330E+11
     -433.5048392265      461.5531923493     1  0.22680829E+11
     -433.5048174300      460.8810106209     1  0.22894144E+11
     -433.5047901274      461.6219201241     1  0.23545743E+11
     -433.5047518535      461.7182510894     1  0.23555531E+11
     -433.5047088761      461.7999805089     1  0.24201694E+11
     -433.5046559748      461.6010380116     1  0.22756671E+11
     -433.5046210128      461.8224370242     1  0.23571418E+11
     -433.5046105629      462.1087752018     2  0.23273022E+11
     -433.5045315486      462.4860574912     1  0.22773157E+11
     -433.5045061948      461.5728041446     1  0.23015966E+11
     -433.5044512081      461.8515486577     1  0.24599759E+11
     -433.5044457607      454.0403601352     1  0.23743863E+11
     -433.5043922459      461.7882858753     1  0.24413953E+11
     -433.5043820444      462.1606556271     1  0.23653182E+11
     -433.5043742233      462.2234459484     2  0.22854612E+11
     -433.5042954521      462.2983226952     1  0.23542790E+11
     -433.5042870836      461.7587884691     1  0.24249137E+11
     -433.5042434178      461.5849227105     1  0.23002213E+11
     -433.5041782657      461.7985159862     1  0.23811807E+11
     -433.5041397875      461.7494875117     1  0.23546940E+11
     -433.5041199640      458.4470442250     1  0.24296495E+11
     -433.5041058694      462.0549905233     1  0.24583371E+11
     -433.5040840819      461.7827386403     1  0.23206290E+11
     -433.5040323820      461.5438408718     1  0.23260547E+11
     -433.5039789230      462.3521444618     1  0.24716997E+11
     -433.5039705691      461.2434076945     1  0.22903198E+11
     -433.5039456081      461.9614004318     1  0.24531974E+11
     -433.5039003199      461.6749509919     1  0.22807473E+11
     -433.5038853216      461.3189281441     1  0.22923813E+11
     -433.5038697407      461.8159673307     1  0.23248546E+11
     -433.5038612119      462.3676347122     1  0.23471325E+11
     -433.5038562295      462.0534816234     1  0.23645155E+11
     -433.5038116675      462.0341497828     1  0.24272105E+11
     -433.5038038095      461.8062115716     1  0.23543509E+11
     -433.5037672110      461.5881852978     1  0.22957757E+11
     -433.5037165825      462.1745044259     1  0.23382994E+11
     -433.5037141632      461.6622782385     1  0.24002972E+11
     -433.5036890160      462.4664203887     1  0.24643367E+11
     -433.5036573719      461.8431220488     1  0.23436592E+11
     -433.5036293617      461.8071015548     1  0.23542943E+11
     -433.5036238504      462.6332267084     1  0.23985857E+11
     -433.5036193922      461.6624747390     1  0.23841480E+11
     -433.5036106543      461.5839270153     1  0.23602762E+11
     -433.5035822989      461.7181133286     2  0.23982023E+11
     -433.5035656782      462.0208751279     1  0.23583922E+11
     -433.5035562465      460.9680220903     1  0.22813115E+11
     -433.5034562105      462.0808726836     1  0.23724036E+11
     -433.5034408667      462.0521468719     1  0.23628668E+11
     -433.5033612238      461.8230390705     1  0.23497596E+11
     -433.5033495262      461.6789691727     1  0.23232135E+11
     -433.5033246336      462.2796186686     1  0.24804238E+11
     -433.5033232580      462.7829255355     1  0.23700388E+11
     -433.5032922078      461.9830617106     1  0.23559337E+11
     -433.5032771992      460.8982925409     1  0.22785784E+11
     -433.5032618295      460.7883258733     1  0.22608322E+11
     -433.5032557823      460.7477344424     1  0.22579807E+11
     -433.5032527788      461.5873262924     1  0.23014460E+11
     -433.5032349524      462.0189379084     1  0.23258038E+11
     -433.5032154159      456.1469393658     1  0.23095169E+11
     -433.5031945880      462.0784042119     1  0.23603315E+11
     -433.5031871252      460.7898254657     1  0.22583544E+11
     -433.5031675558      462.6385028570     1  0.25238114E+11
     -433.5031338952      462.9447396439     1  0.24082545E+11
     -433.5031160351      461.3971618820     1  0.23230921E+11
     -433.5030761488      461.5452724202     1  0.23744636E+11
     -433.5030701368      461.8490244661     1  0.23452368E+11
     -433.5030525268      462.0174323251     1  0.23272417E+11
     -433.5029679181      461.4647725142     1  0.23207384E+11
     -433.5029436560      462.0738350218     1  0.23532393E+11
     -433.5029198321      460.7967123777     1  0.22606225E+11
     -433.5029139545      462.0421801629     1  0.23499075E+11
     -433.5029077343      461.6012130593     1  0.22937807E+11
     -433.5029025256      461.5835630906     1  0.23025876E+11
     -433.5029013128      461.5784536022     1  0.22967527E+11
     -433.5028910369      462.1446386578     1  0.23891513E+11
     -433.5028841206      461.9341364958     1  0.23352097E+11
     -433.5028819961      462.2288204840     1  0.24591604E+11
     -433.5028458229      460.7349428483     1  0.22600851E+11
     -433.5028443514      462.4224663502     1  0.23776144E+11
     -433.5028071758      462.2339276204     1  0.23601830E+11
     -433.5027887363      461.8918226366     1  0.23131550E+11
     -433.5027513947      461.7954389474     1  0.23247248E+11
     -433.5027500334      461.1283667569     1  0.22775857E+11
     -433.5027146979      462.0080943979     1  0.23359115E+11
     -433.5026958860      461.2768525123     1  0.22923772E+11
     -433.5026700025      461.5438805678     1  0.22904688E+11
     -433.5026613616      461.8938969592     1  0.23278273E+11
     -433.5026513768      462.2078356778     1  0.23596936E+11
     -433.5026385532      461.9367759764     1  0.24015982E+11
     -433.5025862257      460.9219995337     1  0.22868191E+11
     -433.5025770789      462.2193934928     1  0.23288218E+11
     -433.5025341350      460.9186317209     1  0.22707228E+11
     -433.5025081810      460.9142833242     1  0.22822963E+11
     -433.5024182855      462.0742734936     1  0.23609003E+11
     -433.5024151635      460.9591178544     1  0.24698927E+11
     -433.5023788532      461.7135779586     1  0.24041972E+11
     -433.5023624003      461.5187796873     1  0.24709517E+11
     -433.5023346178      461.8865183121     1  0.24167925E+11
     -433.5023219567      456.8980238981     1  0.24228136E+11
     -433.5023174966      461.4509188283     2  0.23296531E+11
     -433.5023051990      454.3326923415     1  0.24069742E+11
     -433.5022797883      462.0861461020     1  0.24299410E+11
     -433.5022385999      461.7451272637     1  0.24227330E+11
     -433.5022285310      461.5470050251     1  0.24693619E+11
     -433.5022222845      462.1889341295     1  0.24440370E+11
     -433.5022204575      461.7389737897     1  0.24505999E+11
     -433.5021068010      461.7882820370     1  0.23724513E+11
     -433.5020076977      461.8577327386     1  0.24171890E+11
     -433.5019961357      461.8735040778     1  0.23451733E+11
     -433.5019733264      461.9170610853     1  0.23088154E+11
     -433.5019543090      461.9110806901     1  0.23702535E+11
     -433.5018920385      461.8479252016     1  0.24097729E+11
     -433.5018853189      462.0555915600     1  0.24219950E+11
     -433.5018646385      461.7242328640     1  0.23516955E+11
     -433.5018627331      457.5286456584     1  0.24166299E+11
     -433.5018451851      461.8671755440     1  0.24133029E+11
     -433.5017927049      462.1698598170     1  0.23681032E+11
     -433.5017872837      462.0218416237     1  0.23584218E+11
     -433.5017296811      462.0692382005     1  0.25381445E+11
     -433.5017271855      455.5943012536     1  0.22615141E+11
     -433.5017050368      461.7659680283     1  0.23362989E+11
     -433.5016756707      461.5549132367     1  0.23279196E+11
     -433.5016646314      463.0208499602     1  0.24013449E+11
     -433.5016556729      461.1214954833     1  0.23287171E+11
     -433.5016489654      462.2563961749     1  0.23421712E+11
     -433.5016470644      460.9516774680     1  0.22714236E+11
     -433.5016389757      462.1000433650     1  0.23281591E+11
     -433.5015448882      461.4546701721     1  0.23310386E+11
     -433.5015011575      461.0008059226     2  0.23739105E+11
     -433.5014923331      461.8610056284     1  0.23758082E+11
     -433.5014886426      462.1014082991     1  0.23257401E+11
     -433.5014283806      462.3292999087     1  0.23884243E+11
     -433.5014185913      461.8755642966     1  0.23448973E+11
     -433.5013938229      461.5566947588     1  0.23920697E+11
     -433.5013913131      462.5879717469     1  0.24261929E+11
     -433.5013788207      461.7969919045     1  0.23458744E+11
     -433.5013648940      461.9679155159     1  0.24585980E+11
     -433.5012915329      462.4281516270     1  0.24028358E+11
     -433.5012901677      462.1001959885     1  0.23974204E+11
     -433.5012402004      460.9451684319     1  0.22574079E+11
     -433.5011511804      462.0348678100     1  0.23259336E+11
     -433.5010851500      461.6525458563     1  0.23443051E+11
     -433.5010833051      462.2444676369     1  0.24148824E+11
     -433.5010699229      461.5549533670     1  0.23916169E+11
     -433.5010675074      461.7437657653     1  0.23913822E+11
     -433.5010418790      461.7182493997     1  0.24524027E+11
     -433.5010255358      458.4881365067     1  0.22726663E+11
     -433.5010208686      462.3047532724     1  0.23370252E+11
     -433.5009877279      462.3841750501     1  0.24077329E+11
     -433.5009684301      461.8211190604     1  0.23680629E+11
     -433.5009014076      461.8150206028     1  0.23327360E+11
     -433.5008967816      461.9375614886     1  0.23449784E+11
     -433.5008360919      461.8208197007     1  0.23431117E+11
     -433.5008177786      461.9759509970     1  0.24581957E+11
     -433.5008040670      461.5570066098     1  0.23047092E+11
     -433.5007905077      460.9034742499     1  0.22866827E+11
     -433.5007879442      462.0525638758     1  0.24177380E+11
     -433.5007546775      461.1264290703     1  0.25889658E+11
     -433.5007140694      462.3373559129     1  0.23428593E+11
     -433.5006888741      461.8542983397     1  0.23668847E+11
     -433.5006438122      461.5874734098     1  0.22959736E+11
     -433.5006316906      457.1647350297     1  0.23942962E+11
     -433.5006035300      461.9368164321     1  0.23536893E+11
     -433.5005884544      462.6738240464     1  0.25080294E+11
     -433.5005509093      461.7739127131     1  0.23438691E+11
     -433.5005070978      462.4511490588     1  0.23585675E+11
     -433.5004935322      462.6635737025     1  0.25228476E+11
     -433.5004837806      462.0518678965     1  0.23270919E+11
     -433.5004734900      461.0328456582     2  0.23096267E+11
     -433.5004585220      462.0902453174     1  0.24174011E+11
     -433.5004416991      461.6998969954     1  0.23438488E+11
     -433.5004406537      462.6495328605     1  0.24991814E+11
     -433.5004265200      461.7463908024     1  0.24029662E+11
     -433.5004175117      461.7420961029     1  0.24578291E+11
     -433.5003910319      461.9773940856     1  0.23947941E+11
     -433.5003696841      462.1733952980     1  0.24028672E+11
     -433.5003216683      460.8162406034     1  0.22597605E+11
     -433.5002935691      460.9656229746     1  0.22603553E+11
     -433.5002902110      462.2541825910     1  0.23489265E+11
     -433.5002486965      461.5813160288     1  0.23849373E+11
     -433.5002469399      461.7411707341     1  0.24502728E+11
     -433.5002298536      461.0970154861     1  0.23084732E+11
     -433.5002222521      461.4408993064     1  0.23298385E+11
     -433.5002124489      461.9254192402     1  0.23563493E+11
     -433.5001585350      461.7302607257     1  0.23960567E+11
     -433.5001233421      461.6287060058     1  0.23974678E+11
     -433.5000820226      461.9231520960     1  0.24619104E+11
     -433.5000537182      462.3437147977     1  0.24031123E+11
     -433.5000162901      461.8299691356     1  0.23613125E+11
     -433.5000063809      461.7482052178     1  0.23593181E+11
     -433.5000003608      461.8418614205     1  0.23418549E+11
     -433.4999121387      460.8745587349     1  0.22821272E+11
     -433.4998997547      462.0715209052     1  0.23328505E+11
     -433.4998788317      462.0933136073     1  0.23643297E+11
     -433.4998691369      462.1674772262     1  0.23659395E+11
     -433.4998436899      461.9936933456     1  0.23334361E+11
     -433.4998294744      456.9893503613     1  0.23842338E+11
     -433.4998041875      462.3336327061     1  0.23406546E+11
     -433.4997902983      461.6103492582     1  0.23710620E+11
     -433.4997546316      463.0050082143     1  0.24063238E+11
     -433.4997509386      460.9468748065     1  0.22746971E+11
     -433.4997426154      461.7962400550     1  0.23620003E+11
     -433.4997312002      462.5129082023     1  0.24430402E+11
     -433.4997006741      461.6586165602     1  0.23184378E+11
     -433.4996873494      461.9850809858     1  0.23688329E+11
     -433.4996018702      462.2360910029     1  0.24208104E+11
     -433.4995794297      462.6112570135     1  0.23586621E+11
     -433.4995772579      461.8826975314     1  0.23710880E+11
     -433.4995695541      460.8934613866     1  0.22621342E+11
     -433.4995578100      461.5493865056     1  0.23363759E+11
     -433.4995286489      461.6036548134     1  0.24024510E+11
     -433.4995127318      462.4551241820     1  0.23695954E+11
     -433.4994969181      461.5458068740     1  0.23346867E+11
     -433.4994815603      462.4383101332     1  0.23613754E+11
     -433.4994679492      462.1708589034     1  0.24091885E+11
     -433.4994107725      461.7829574257     1  0.23534166E+11
     -433.4993615058      461.9030417669     2  0.23611925E+11
     -433.4993312662      461.6000059078     1  0.23393719E+11
     -433.4993296282      460.8941033160     1  0.22626532E+11
     -433.4993064404      461.7475654201     1  0.23573358E+11
     -433.4992770006      462.6151033870     1  0.24491084E+11
     -433.4992590474      461.9278458530     1  0.24165404E+11
     -433.4992541676      461.0101219254     1  0.22843667E+11
     -433.4992294006      461.6302705669     1  0.23339607E+11
     -433.4992209481      460.8000521775     1  0.22606244E+11
     -433.4991901059      456.6556855863     1  0.23951355E+11
     -433.4991871055      462.1616932091     1  0.23384179E+11
     -433.4991853006      462.1596092296     1  0.24123142E+11
     -433.4991456697      461.8144541020     1  0.23455175E+11
     -433.4991345998      461.7515801816     1  0.23423898E+11
     -433.4990420014      462.1081259689     1  0.23523571E+11
     -433.4990334102      461.0576387597     1  0.22606040E+11
     -433.4990030185      462.2439825648     1  0.23593851E+11
     -433.4989957683      462.1588281140     1  0.24121164E+11
     -433.4989474681      462.5370923417     1  0.23605255E+11
     -433.4989165250      455.4583581977     1  0.22625604E+11
     -433.4988714779      461.9814218455     1  0.23609251E+11
     -433.4988473526      461.7599786915     1  0.25127146E+11
     -433.4988188874      461.4347846161     1  0.22921814E+11
     -433.4988047679      460.9386227694     1  0.22790110E+11
     -433.4987169541      461.5976241509     1  0.22767926E+11
     -433.4986884223      461.8110314320     1  0.23184264E+11
     -433.4986250355      461.1448823481     1  0.22768773E+11
     -433.4986026289      461.8065560156     1  0.23512680E+11
     -433.4985297582      462.1275022698     1  0.24540289E+11
     -433.4984984065      461.5769228637     2  0.23229265E+11
     -433.4984967595      461.9034725742     1  0.23442397E+11
     -433.4984020506      460.9023743901     1  0.22616671E+11
     -433.4983916663      461.6013379971     1  0.22793098E+11
     -433.4983726250      461.8933676913     1  0.23419668E+11
     -433.4983392981      461.8671348593     1  0.24215297E+11
     -433.4983363436      461.4014241256     1  0.23863905E+11
     -433.4983279242      460.7780769372     1  0.22804587E+11
     -433.4982972128      462.1016423987     1  0.23660726E+11
     -433.4982933088      456.6151467416     1  0.22857633E+11
     -433.4982751792      456.7107603290     1  0.23962343E+11
     -433.4982637602      461.6550363914     1  0.22875294E+11
     -433.4982555027      462.1508186685     1  0.24524511E+11
     -433.4982413646      462.0504525800     1  0.23564290E+11
     -433.4982276195      459.7493556771     2  0.23192082E+11
     -433.4981911178      460.8614126866     1  0.22596913E+11
     -433.4981498160      461.6492020783     1  0.23968707E+11
     -433.4981477002      460.8894829295     1  0.22608629E+11
     -433.4981068228      456.6942609291     1  0.22890760E+11
     -433.4980677666      460.8894367136     1  0.22570842E+11
     -433.4979924911      461.6848107775     1  0.23506311E+11
     -433.4979802381      461.6707476809     1  0.23538866E+11
     -433.4979789183      461.8923258028     1  0.23707077E+11
     -433.4979695501      461.5213382434     1  0.24323972E+11
     -433.4979520378      461.9058230307     1  0.23604684E+11
     -433.4979440629      460.9736845851     1  0.23033021E+11
     -433.4979296861      463.1027743435     1  0.23836024E+11
     -433.4978989260      461.8585083894     1  0.23402833E+11
     -433.4978241557      461.5265149516     1  0.24486284E+11
     -433.4978210797      461.7798593589     1  0.23650693E+11
     -433.4977943196      455.8235553394     1  0.23866237E+11
     -433.4977682698      461.4620949327     1  0.23231608E+11
     -433.4977648815      462.1921921776     1  0.24350872E+11
     -433.4977496305      462.0639836142     1  0.23427913E+11
     -433.4977238054      462.0087434550     1  0.24152592E+11
     -433.4976864434      460.9139359601     1  0.22712546E+11
     -433.4976793333      462.0410904952     1  0.23883226E+11
     -433.4976598345      461.9064030071     1  0.23434317E+11
     -433.4976345862      461.6269406485     1  0.23243498E+11
     -433.4976009191      461.8025633605     2  0.23725623E+11
     -433.4975561617      461.7945387025     1  0.23593831E+11
     -433.4975299021      460.1726818271     1  0.23311226E+11
     -433.4975256570      461.3810350087     1  0.23219671E+11
     -433.4975104942      462.5299091338     1  0.23695332E+11
     -433.4975079290      461.9031668680     1  0.23418251E+11
     -433.4974600701      461.5889751694     1  0.22998354E+11
     -433.4974249762      455.4345086093     1  0.23912818E+11
     -433.4973856778      460.9073716447     1  0.22830050E+11
     -433.4973556989      461.4484822269     1  0.23293242E+11
     -433.4973293038      461.5720539622     1  0.23569397E+11
     -433.4973151238      461.8067169295     1  0.23845116E+11
     -433.4973118353      461.5631352022     1  0.23889969E+11
     -433.4972889833      461.6519716200     1  0.24413034E+11
     -433.4972685443      461.6477855968     1  0.23392998E+11
     -433.4972327974      461.9364407709     1  0.23502640E+11
     -433.4972116489      461.9496982366     1  0.23254367E+11
     -433.4971823197      462.4726296515     1  0.24377950E+11
     -433.4971257475      461.8020636160     1  0.24042648E+11
     -433.4971189094      461.8111962981     1  0.23518440E+11
     -433.4971160516      461.8974204249     1  0.23786260E+11
     -433.4971132801      461.6982673976     1  0.22880624E+11
     -433.4970992667      461.9857540677     1  0.23594860E+11
     -433.4970818340      461.9689311852     1  0.23208386E+11
     -433.4970686407      461.9814432438     1  0.23390309E+11
     -433.4970197825      462.1247736950     1  0.23472171E+11
     -433.4970177373      461.9885821809     1  0.24135590E+11
     -433.4969724449      462.5396961509     1  0.24047159E+11
     -433.4969631964      462.1492559128     1  0.23450681E+11
     -433.4969504046      462.2214458317     1  0.24259911E+11
     -433.4969040834      461.4760552237     1  0.22955635E+11
     -433.4968792401      462.0188422554     1  0.23894881E+11
     -433.4968750395      461.9152087279     1  0.23286940E+11
     -433.4968251288      461.4608697180     1  0.22962081E+11
     -433.4967751676      455.6005539435     1  0.23967162E+11
     -433.4966811358      461.8140044581     1  0.23252703E+11
     -433.4966779559      461.9898264196     1  0.23783087E+11
     -433.4966440656      462.0543818816     1  0.23727694E+11
     -433.4966416065      462.6253307313     1  0.24427115E+11
     -433.4966244658      461.8101978184     1  0.24102339E+11
     -433.4965869289      455.8210959158     1  0.22631170E+11
     -433.4965581307      461.8723545656     1  0.24111129E+11
     -433.4964906778      461.9352430419     1  0.24883054E+11
     -433.4964880097      461.6001650851     1  0.23864654E+11
     -433.4964449565      461.1217169011     1  0.22768223E+11
     -433.4964368422      462.5219595365     1  0.23466830E+11
     -433.4963947302      460.9476288570     1  0.22572694E+11
     -433.4963437625      461.9852370570     1  0.23780905E+11
     -433.4963396820      462.2417048863     1  0.23400670E+11
     -433.4963274415      462.1416109204     1  0.23920846E+11
     -433.4963217201      461.1150708247     1  0.22764343E+11
     -433.4963190588      461.5582781631     1  0.23569609E+11
     -433.4962983402      458.9489107859     1  0.23080100E+11
     -433.4962568326      454.0085541384     1  0.23737113E+11
     -433.4962244381      460.7777334144     1  0.22607037E+11
     -433.4961279881      456.0421380931     1  0.24507469E+11
     -433.4961126228      461.9450915665     1  0.23432875E+11
     -433.4960851307      460.8811337944     1  0.23756068E+11
     -433.4960744512      462.2662749039     1  0.23467932E+11
     -433.4960613996      462.2812493887     1  0.24313279E+11
     -433.4960558964      461.9047151107     1  0.23813793E+11
     -433.4960407167      462.1669383208     1  0.23655916E+11
     -433.4959976328      461.7063634105     1  0.23276789E+11
     -433.4959787912      461.8086681362     1  0.23145900E+11
     -433.4958907130      462.1925185245     1  0.23838952E+11
     -433.4958870437      461.8486308548     1  0.23583545E+11
     -433.4958404117      461.5221171129     1  0.23159907E+11
     -433.4958274996      456.6503678438     1  0.23972138E+11
     -433.4957953975      462.5473826241     1  0.24040198E+11
     -433.4957753171      461.4762002710     1  0.22632958E+11
     -433.4957715961      461.8820141101     1  0.22700512E+11
     -433.4957582818      461.9727067974     1  0.23412064E+11
     -433.4957381326      462.3869172514     1  0.25013986E+11
     -433.4957363732      461.9544616989     1  0.24645252E+11
     -433.4957294060      461.6542800319     1  0.23751026E+11
     -433.4957023345      461.7198446527     1  0.24105986E+11
     -433.4956972646      461.4866073975     1  0.22644241E+11
     -433.4956674625      461.7495170300     1  0.23748619E+11
     -433.4956271685      461.3401801414     1  0.24966824E+11
     -433.4956038207      461.6268961762     1  0.23167620E+11
     -433.4955991196      461.1009075137     1  0.23317188E+11
     -433.4955893732      461.9634458976     1  0.23415129E+11
     -433.4955463312      462.4521153040     1  0.23539189E+11
     -433.4955327472      461.4836959030     1  0.22644566E+11
     -433.4955144156      458.3874605153     1  0.24262733E+11
     -433.4955079565      461.6947561745     1  0.23603473E+11
     -433.4954886089      461.7569294363     1  0.23095738E+11
     -433.4953672669      462.1763926988     1  0.24169169E+11
     -433.4953566691      461.3058830762     1  0.25011635E+11
     -433.4953478821      462.2067858266     1  0.23346250E+11
     -433.4953392230      461.7460760003     1  0.24305044E+11
     -433.4952913850      461.2036745868     1  0.22917519E+11
     -433.4952700851      461.5372714478     1  0.23241147E+11
     -433.4952509780      462.1746860880     1  0.23449524E+11
     -433.4952365681      461.3358486734     1  0.25015658E+11
     -433.4952328172      461.8186655312     1  0.23317966E+11
     -433.4952225239      462.5044033526     1  0.23655304E+11
     -433.4951852060      462.5344435671     1  0.25173500E+11
     -433.4951699326      461.5532981127     1  0.23200777E+11
     -433.4951607561      461.5000087562     1  0.22619997E+11
     -433.4951321026      461.6496877281     1  0.23313984E+11
     -433.4951116687      462.1879914957     1  0.24200601E+11
     -433.4950887339      458.3545703623     1  0.24344983E+11
     -433.4950733701      462.5995742201     1  0.23937209E+11
     -433.4950646248      461.2167215231     1  0.23211822E+11
     -433.4950526995      454.4353514501     1  0.22913100E+11
     -433.4949999938      461.9446488135     1  0.24632348E+11
     -433.4949216798      461.9727966923     1  0.24355486E+11
     -433.4948597055      461.6525407979     1  0.24558952E+11
     -433.4948473193      462.3417025990     1  0.24370378E+11
     -433.4948289846      461.0801837407     1  0.22758296E+11
     -433.4948219797      461.9097069740     1  0.24479684E+11
     -433.4948091724      462.3083083838     1  0.25093088E+11
     -433.4948036496      462.2085543111     1  0.23522854E+11
     -433.4947685933      462.6671477311     1  0.23795860E+11
     -433.4947583148      462.2259103508     1  0.24306126E+11
     -433.4947038207      462.1693247999     1  0.23557887E+11
     -433.4946972092      461.6419743803     1  0.23183446E+11
     -433.4946712623      461.0041669774     1  0.22613870E+11
     -433.4946437857      462.1479267744     1  0.24182669E+11
     -433.4946349114      462.0253569174     1  0.23559673E+11
     -433.4946274206      462.1658534908     1  0.23279684E+11
     -433.4946229551      461.5039167096     1  0.22965095E+11
     -433.4946072940      462.2093083795     1  0.23783469E+11
     -433.4945558982      462.4081706214     1  0.22999467E+11
     -433.4945372177      461.6927682016     1  0.24373020E+11
     -433.4945338994      460.1139376859     1  0.23228998E+11
     -433.4945297973      460.8457075799     1  0.22769620E+11
     -433.4944967247      461.2476320856     1  0.22929972E+11
     -433.4944625603      461.5869599038     1  0.23367352E+11
     -433.4944574995      461.9719890107     1  0.23652909E+11
     -433.4944463524      461.7011522485     1  0.23424377E+11
     -433.4944440942      461.8866273389     1  0.24076332E+11
     -433.4944423170      461.9307900664     1  0.24108120E+11
     -433.4944312382      462.3349358598     1  0.24310683E+11
     -433.4944196967      462.1809675827     1  0.23867982E+11
     -433.4943676949      461.0037746334     1  0.22594970E+11
     -433.4943435041      461.7287399345     1  0.23340196E+11
     -433.4943287145      461.4049031242     1  0.22934439E+11
     -433.4943130715      461.5140662214     1  0.22622246E+11
     -433.4943072074      461.7035517427     1  0.23750934E+11
     -433.4942782509      461.8682828186     1  0.25061056E+11
     -433.4942435993      461.7366771432     1  0.23501497E+11
     -433.4942142932      461.8211422956     1  0.23707624E+11
     -433.4941732821      461.0271911683     1  0.22606327E+11
     -433.4941559648      459.2938920586     1  0.24469775E+11
     -433.4941526794      461.4215272279     1  0.24137369E+11
     -433.4940167961      461.9306508919     1  0.24196107E+11
     -433.4940084769      457.1559490826     1  0.25023049E+11
     -433.4939965605      460.8314940554     1  0.22774897E+11
     -433.4939833781      461.9548920185     1  0.23415714E+11
     -433.4939665961      460.9029956302     1  0.23401445E+11
     -433.4939575679      461.8472676090     1  0.24053156E+11
     -433.4939516901      461.7071038964     1  0.23250795E+11
     -433.4939366491      461.4658623122     1  0.23125016E+11
     -433.4939171948      461.6686141463     1  0.24455922E+11
     -433.4939060676      461.0266440169     1  0.23452482E+11
     -433.4938619394      462.0615962229     1  0.23384721E+11
     -433.4938502564      461.7775940916     1  0.23481485E+11
     -433.4938264531      460.8291547064     1  0.22804177E+11
     -433.4938168072      462.0926393134     1  0.24143411E+11
     -433.4938083440      461.7830908240     1  0.23135034E+11
     -433.4937849272      461.3592443361     1  0.23175839E+11
     -433.4937694991      461.9116171035     1  0.23596731E+11
     -433.4937547382      461.8386816536     1  0.24655344E+11
     -433.4937510716      462.2518169837     1  0.23487897E+11
     -433.4936959067      462.4241874873     1  0.23942633E+11
     -433.4936893934      462.1913334989     1  0.23651386E+11
     -433.4936809149      462.0882418178     1  0.23460434E+11
     -433.4936582031      462.0718334981     1  0.22704647E+11
     -433.4936561707      461.5142745367     1  0.23508529E+11
     -433.4935942357      461.9027061464     1  0.22702871E+11
     -433.4935821053      461.1297611704     1  0.22901047E+11
     -433.4935687356      462.0508563370     1  0.24358587E+11
     -433.4935599800      462.2986948760     1  0.24099522E+11
     -433.4935561059      461.8292019847     1  0.23711548E+11
     -433.4935509193      461.6925716480     1  0.24216641E+11
     -433.4935444868      461.4285382396     1  0.22818724E+11
     -433.4935411367      462.2304091550     1  0.23948411E+11
     -433.4935394125      461.8406037655     1  0.22676543E+11
     -433.4935216819      461.3977952061     1  0.23969084E+11
     -433.4935166450      462.3390305542     1  0.23474744E+11
     -433.4934656056      457.1601782764     1  0.25033482E+11
     -433.4934200718      461.8246835341     1  0.23490939E+11
     -433.4934113035      461.2675478961     1  0.23224149E+11
     -433.4934082217      462.1555851684     1  0.24330481E+11
     -433.4934070127      462.0030559744     1  0.24015620E+11
     -433.4934029784      461.7945476383     1  0.23336860E+11
     -433.4932889013      461.6404798479     1  0.23425563E+11
     -433.4932651051      461.9474386706     1  0.23452773E+11
     -433.4932177751      461.9211313465     1  0.24672241E+11
     -433.4932163004      461.6440403819     1  0.23426114E+11
     -433.4931885483      462.0050366472     1  0.23516128E+11
     -433.4931842131      461.5859443147     1  0.22789970E+11
     -433.4931584889      461.6514858059     1  0.23044620E+11
     -433.4931371295      461.6104664380     1  0.24313670E+11
     -433.4930673000      461.9819781921     1  0.23853267E+11
     -433.4930659452      461.9584494357     1  0.23284182E+11
     -433.4930487980      461.6431384153     1  0.23044311E+11
     -433.4930293713      461.9566803427     1  0.23283332E+11
     -433.4930242865      460.9260218005     1  0.22747104E+11
     -433.4930148565      461.9651101274     1  0.24173186E+11
     -433.4930137239      462.0310348741     1  0.23593215E+11
     -433.4929850636      461.9675559349     1  0.24230743E+11
     -433.4929700108      462.3564054831     1  0.23539377E+11
     -433.4929542458      462.2098933228     1  0.23609080E+11
     -433.4929052729      462.1822887620     1  0.24694167E+11
     -433.4928893078      462.3125217549     1  0.23555539E+11
     -433.4928476638      457.7516205919     1  0.24457916E+11
     -433.4928366362      462.0544364521     1  0.23714694E+11
     -433.4928307945      461.8299666068     1  0.23176909E+11
     -433.4927713091      462.5607456237     1  0.24422118E+11
     -433.4926704667      461.7887182892     1  0.23769747E+11
     -433.4926319868      460.7867690857     1  0.22601193E+11
     -433.4926182782      461.6234142596     1  0.23077393E+11
     -433.4926101300      461.9218672630     1  0.24517014E+11
     -433.4925799775      461.9682345694     1  0.23589654E+11
     -433.4925397261      461.7831993123     1  0.23687242E+11
     -433.4925272849      461.3167638156     1  0.23249921E+11
     -433.4924956835      461.7962977090     1  0.23513972E+11
     -433.4924318224      462.2425806453     1  0.23372054E+11
     -433.4923996820      462.0540936069     1  0.25041936E+11
     -433.4923777586      461.6993955575     1  0.23521702E+11
     -433.4923626185      462.7559340988     1  0.24281500E+11
     -433.4923383921      460.5798727391     1  0.22858707E+11
     -433.4923368464      462.0999031101     1  0.25247864E+11
     -433.4923333299      461.8475631915     1  0.22669276E+11
     -433.4923231109      462.1555334270     1  0.23706561E+11
     -433.4923012012      461.7627170785     1  0.23171684E+11
     -433.4922823990      462.3947082009     1  0.23894067E+11
     -433.4922738342      457.6577861540     1  0.22996767E+11
     -433.4922470092      462.5201555628     1  0.23461581E+11
     -433.4922033963      462.2984303389     1  0.23730876E+11
     -433.4921772532      461.7487648845     1  0.23685654E+11
     -433.4921715107      462.0418473210     1  0.23498138E+11
     -433.4921555297      461.6299330680     1  0.23876263E+11
     -433.4921524110      460.8887812278     1  0.22601083E+11
     -433.4921280218      461.8739925750     1  0.24172600E+11
     -433.4921107058      462.1620735423     1  0.23420099E+11
     -433.4921004256      461.5906554363     1  0.23359152E+11
     -433.4920848075      460.6621202713     1  0.22812919E+11
     -433.4920498716      454.2042041597     1  0.23875862E+11
     -433.4920098162      461.8146361869     1  0.23639760E+11
     -433.4919901927      461.9748445337     1  0.24321466E+11
     -433.4919772760      455.4646025645     1  0.24208557E+11
     -433.4919350140      461.0215501023     1  0.23020840E+11
     -433.4919126497      461.7698162894     1  0.23686618E+11
     -433.4918993416      461.9205376172     1  0.24607441E+11
     -433.4918880638      461.0569412970     1  0.22607019E+11
     -433.4918652329      461.2176342163     1  0.25131752E+11
     -433.4918544673      462.1160555397     1  0.23543836E+11
     -433.4918276930      462.3844764682     1  0.25102218E+11
     -433.4918220018      462.0846757282     1  0.24456144E+11
     -433.4918095704      462.2144274082     1  0.24358952E+11
     -433.4917961309      462.2146951281     1  0.23979167E+11
     -433.4917709435      462.0393300048     1  0.24103251E+11
     -433.4917556108      461.9720487715     1  0.24333653E+11
     -433.4917522328      461.4613284361     2  0.24542302E+11
     -433.4917394999      461.2998350172     1  0.23158409E+11
     -433.4917312697      462.6185046306     1  0.23650482E+11
     -433.4917268121      462.0305601956     1  0.23480514E+11
     -433.4917013035      462.1156289744     1  0.23962817E+11
     -433.4916690362      461.8775841611     1  0.23336322E+11
     -433.4916672438      461.6451721190     1  0.23507757E+11
     -433.4916593325      461.8331753217     1  0.23872029E+11
     -433.4916568344      461.3111039740     1  0.24526598E+11
     -433.4916467603      461.1115484017     1  0.22598907E+11
     -433.4916127426      460.5710584695     1  0.23268396E+11
     -433.4915954335      461.7970061790     1  0.23239058E+11
     -433.4915611824      462.0107835655     1  0.24173763E+11
     -433.4915333731      461.7619828275     1  0.23470933E+11
     -433.4915260951      461.9784092445     1  0.23549521E+11
     -433.4915033660      461.8735462488     1  0.23740086E+11
     -433.4914339690      462.0437400706     1  0.24265967E+11
     -433.4914327808      461.6492659317     1  0.23151935E+11
     -433.4913990961      461.7676453832     1  0.22751346E+11
     -433.4913547423      461.7218336002     1  0.23924941E+11
     -433.4913506666      456.4275187012     1  0.22859155E+11
     -433.4913250216      461.0914291565     1  0.22779413E+11
     -433.4912845407      461.3735043277     1  0.23483358E+11
     -433.4912056542      461.9394209414     1  0.23662325E+11
     -433.4911826330      462.0969910397     1  0.24568754E+11
     -433.4910899237      461.6987097897     1  0.23475156E+11
     -433.4910854410      462.0427691865     1  0.24438789E+11
     -433.4909969319      461.4280406150     1  0.23368451E+11
     -433.4909881216      461.9384622528     1  0.23411742E+11
     -433.4909703342      462.3061883698     1  0.24758760E+11
     -433.4909650674      462.3907372955     1  0.23583973E+11
     -433.4909630516      461.8526631359     1  0.22672221E+11
     -433.4908855648      461.1666669197     1  0.22715779E+11
     -433.4908397888      461.3915898771     1  0.23670564E+11
     -433.4908319201      461.4967730827     2  0.23245234E+11
     -433.4907986952      461.7237601285     1  0.23434956E+11
     -433.4907638941      461.6935132923     1  0.23648093E+11
     -433.4907339236      462.0681190926     1  0.24561927E+11
     -433.4907054851      461.4187967153     1  0.22593711E+11
     -433.4907030542      462.0302097103     1  0.24209661E+11
     -433.4906959927      461.9454777945     1  0.22707573E+11
     -433.4906320673      462.1993456390     1  0.23692339E+11
     -433.4906158570      462.0436664925     1  0.23775493E+11
     -433.4906114603      461.4419970665     1  0.23222080E+11
     -433.4905886922      462.4653710210     1  0.23934257E+11
     -433.4905797921      462.3141412232     1  0.24327077E+11
     -433.4905567690      461.8685537574     1  0.22697416E+11
     -433.4905537371      462.4364053728     1  0.23758139E+11
     -433.4905467828      461.7150209176     1  0.23234651E+11
     -433.4905331900      462.0245714091     1  0.23318496E+11
     -433.4904712917      462.1939675304     1  0.24585459E+11
     -433.4904699080      459.8158334079     1  0.24615365E+11
     -433.4904632755      461.8421590650     1  0.23184503E+11
     -433.4904465152      461.3152956878     1  0.23171053E+11
     -433.4904385235      456.6099784879     1  0.23233748E+11
     -433.4904283516      461.8545135413     1  0.23191026E+11
     -433.4904212734      461.6877892303     1  0.23969279E+11
     -433.4904085952      462.2053276467     1  0.23495677E+11
     -433.4903878704      461.4057200784     1  0.22926246E+11
     -433.4903565863      456.2810556857     1  0.23977704E+11
     -433.4903464871      461.9736056253     1  0.24161451E+11
     -433.4903384023      461.6453808474     1  0.24032614E+11
     -433.4902956539      461.8597460080     1  0.24730727E+11
     -433.4902668003      461.9256950509     1  0.23708340E+11
     -433.4902475209      461.0332316804     1  0.22584327E+11
     -433.4902415000      462.1741999822     1  0.23668443E+11
     -433.4902221058      462.1997178813     2  0.23472596E+11
     -433.4902059051      461.4224079474     1  0.23075687E+11
     -433.4901835473      461.8571154101     1  0.24123374E+11
     -433.4901743037      461.6827380692     1  0.23388542E+11
     -433.4901464706      461.6962355744     1  0.23498455E+11
     -433.4901378547      458.3811653815     1  0.24249719E+11
     -433.4901348249      461.4689261936     1  0.22930538E+11
     -433.4901333453      461.8788417036     1  0.23612524E+11
     -433.4901284397      462.1750284981     1  0.24004533E+11
     -433.4901142339      462.1125583990     1  0.23483928E+11
     -433.4900945439      462.4305434438     1  0.25490607E+11
     -433.4900626271      461.1722543768     1  0.24467085E+11
     -433.4900436538      461.7858763132     1  0.23437083E+11
     -433.4900260452      461.1943165836     1  0.23066482E+11
     -433.4899849369      462.3211727327     1  0.23484444E+11
     -433.4899694235      460.5744248531     1  0.22861167E+11
     -433.4899618137      461.3150687721     1  0.23151789E+11
     -433.4899379000      461.7341997538     1  0.23486628E+11
     -433.4899172402      462.4106672963     1  0.23058789E+11
     -433.4899025191      461.8274386442     1  0.23200878E+11
     -433.4898715191      461.9152247530     1  0.23417781E+11
     -433.4898396416      461.6658087727     1  0.23493580E+11
     -433.4898115950      461.7827139697     1  0.23880610E+11
     -433.4897973024      461.5869742809     1  0.23347838E+11
     -433.4897760829      462.2751957134     1  0.23367580E+11
     -433.4897559684      461.9597205888     1  0.23508271E+11
     -433.4896973672      462.2914555042     1  0.23664618E+11
     -433.4896793997      462.2346528296     1  0.23615390E+11
     -433.4896360313      462.5591474935     1  0.24454967E+11
     -433.4895349272      461.7209525182     1  0.24456823E+11
     -433.4895267679      462.5208157462     1  0.23862644E+11
     -433.4895114939      461.7496592096     1  0.24006648E+11
     -433.4895071580      461.9755576713     1  0.23610806E+11
     -433.4894949922      462.5206679232     1  0.23865001E+11
     -433.4894734037      461.6046337692     1  0.23641431E+11
     -433.4894723510      461.6097777248     1  0.25129274E+11
     -433.4894630858      461.8300765819     1  0.23438050E+11
     -433.4894396045      461.7967305684     1  0.24629689E+11
     -433.4893806827      461.6080689144     1  0.24127778E+11
     -433.4893551464      461.8131445889     1  0.24574359E+11
     -433.4893471633      461.9629751691     1  0.23484958E+11
     -433.4893387724      461.0422321324     1  0.22719732E+11
     -433.4893311054      461.0221029185     1  0.22886981E+11
     -433.4893256155      461.8048969039     1  0.22714704E+11
     -433.4893148968      461.0716638869     1  0.25262619E+11
     -433.4893117562      461.2365712500     1  0.25078720E+11
     -433.4892818758      461.9223092554     1  0.23472230E+11
     -433.4892551304      456.9013103752     1  0.22955369E+11
     -433.4892328457      461.7552019558     1  0.23170184E+11
     -433.4892221978      462.3803361591     1  0.24357232E+11
     -433.4892011999      461.8074885891     1  0.24615260E+11
     -433.4891977073      462.3296366423     1  0.23968995E+11
     -433.4891859267      461.9819074352     1  0.23280187E+11
     -433.4891503781      461.8586106845     1  0.22682050E+11
     -433.4891289049      461.9690496393     1  0.23376699E+11
     -433.4891189836      461.9113807277     1  0.23624449E+11
     -433.4891099100      461.5541102531     1  0.23418092E+11
     -433.4890875549      461.8140332059     1  0.24207645E+11
     -433.4890616262      462.4295205434     1  0.23398024E+11
     -433.4890318957      461.8094131179     1  0.24487231E+11
     -433.4890243650      461.6399540386     1  0.23500181E+11
     -433.4889846057      461.6103561760     1  0.24854613E+11
     -433.4889811369      462.0166822265     1  0.24578310E+11
     -433.4889746255      462.2129542659     1  0.23649932E+11
     -433.4889594891      461.2902163459     1  0.22989019E+11
     -433.4889504667      462.1297668449     1  0.23540858E+11
     -433.4889038574      457.0869653338     1  0.22941485E+11
     -433.4888848711      461.7480787277     1  0.23496390E+11
     -433.4888695528      461.5995321947     1  0.23282626E+11
     -433.4888644036      461.2240597588     1  0.22984524E+11
     -433.4888564372      461.9899576186     1  0.24819176E+11
     -433.4887899260      461.8912862925     1  0.23224895E+11
     -433.4887836497      462.0948700203     1  0.24383279E+11
     -433.4887641166      460.9894918517     1  0.22607655E+11
     -433.4887627348      462.0898758259     1  0.23603332E+11
     -433.4887616911      455.1222384032     1  0.22947197E+11
     -433.4887319441      462.0155258118     1  0.23424144E+11
     -433.4887284252      462.0067595976     1  0.24052025E+11
     -433.4887248769      461.3716790979     1  0.23198608E+11
     -433.4886980905      461.8269067148     1  0.24534613E+11
     -433.4886755333      461.9416754489     1  0.23438525E+11
     -433.4886411030      460.9695449687     1  0.22608872E+11
     -433.4886367998      461.8173953718     1  0.24618929E+11
     -433.4886349059      462.0683061138     1  0.23720829E+11
     -433.4886307318      462.1097901420     1  0.23559672E+11
     -433.4885989044      461.8302552819     1  0.23787300E+11
     -433.4885879270      461.7671026666     1  0.24159463E+11
     -433.4885473247      460.9561048451     1  0.22720601E+11
     -433.4885407262      460.9647184305     1  0.22609277E+11
     -433.4885051404      461.6467156486     1  0.23614130E+11
     -433.4884217951      461.1980655155     1  0.24466193E+11
     -433.4883831757      461.6491713721     1  0.23646828E+11
     -433.4883552829      462.2748984933     1  0.23500519E+11
     -433.4883419084      462.4721966287     1  0.23513309E+11
     -433.4883390434      462.1051921075     1  0.23634901E+11
     -433.4883379324      461.8874509766     1  0.23495690E+11
     -433.4883337004      461.5879561786     1  0.23582108E+11
     -433.4882645396      461.9198206395     1  0.24535878E+11
     -433.4882271509      461.0166322954     1  0.22800338E+11
     -433.4882239254      462.0486725709     1  0.23319880E+11
     -433.4882226885      461.5848339032     1  0.24179704E+11
     -433.4881797998      461.4829990394     1  0.24373724E+11
     -433.4881537866      461.7320082537     1  0.23663153E+11
     -433.4881441236      462.5189903366     1  0.24256424E+11
     -433.4881289669      461.8805495781     1  0.23481204E+11
     -433.4881138723      462.3367847822     1  0.23393743E+11
     -433.4881007999      461.9471105555     1  0.24540246E+11
     -433.4880959752      462.1870319799     1  0.23452476E+11
     -433.4880600240      460.9959816969     1  0.22898927E+11
     -433.4880521277      461.3384772513     1  0.22645464E+11
     -433.4880430654      461.8858757043     1  0.23730550E+11
     -433.4880342368      461.6210313724     1  0.25204219E+11
     -433.4880250978      462.4923712135     1  0.25111940E+11
     -433.4880070074      461.4577258225     1  0.22672720E+11
     -433.4879792199      462.3425047732     1  0.24569960E+11
     -433.4879050622      462.0003689606     1  0.23365460E+11
     -433.4878762865      461.7175074011     1  0.23870960E+11
     -433.4878709053      460.9843161049     1  0.22997488E+11
     -433.4878586693      460.9689273377     1  0.22616108E+11
     -433.4878364730      461.8488065570     1  0.24973023E+11
     -433.4878309360      462.0617519933     1  0.24566388E+11
     -433.4877479914      461.6869817861     1  0.24162567E+11
     -433.4877123727      461.8369028999     1  0.23666221E+11
     -433.4876619224      461.8602379093     1  0.24565111E+11
     -433.4876258996      461.7177503200     1  0.23299004E+11
     -433.4876200257      461.9064530060     1  0.23644561E+11
     -433.4876040524      461.7189325205     1  0.23660969E+11
     -433.4875904530      462.1850392727     1  0.24207106E+11
     -433.4875878396      461.7965428103     1  0.23892697E+11
     -433.4875342291      461.4398951258     1  0.23180378E+11
     -433.4875318877      462.0545517306     1  0.23541853E+11
     -433.4874584146      460.6651900335     1  0.22833126E+11
     -433.4874468069      462.2149393193     1  0.23779611E+11
     -433.4873818786      461.1368071657     1  0.23026217E+11
     -433.4872979921      462.6459580981     1  0.23516022E+11
     -433.4872935946      461.8541080257     1  0.23257292E+11
     -433.4872542491      461.7153707824     1  0.23681005E+11
     -433.4872497511      461.7716735638     1  0.23479136E+11
     -433.4872409749      461.2735270414     1  0.23194861E+11
     -433.4872349901      460.8947278694     1  0.22818565E+11
     -433.4872181793      462.1026478407     1  0.23704455E+11
     -433.4871753907      461.5159104019     1  0.24168431E+11
     -433.4871555891      461.1341500820     1  0.24011602E+11
     -433.4871380947      461.8716779179     1  0.23288084E+11
     -433.4871336138      461.8229930027     1  0.23770872E+11
     -433.4871223900      462.5748965626     1  0.23788528E+11
     -433.4871200858      460.8591628677     1  0.22570742E+11
     -433.4871088192      461.7941727772     1  0.23241730E+11
     -433.4870539703      462.5773704699     1  0.23836536E+11
     -433.4870520488      462.3020401750     1  0.23112531E+11
     -433.4870501992      461.7722099762     1  0.23400446E+11
     -433.4870464358      461.9442671704     1  0.24302571E+11
     -433.4870453745      461.8100897487     1  0.24595638E+11
     -433.4869999361      461.7153358626     1  0.23336958E+11
     -433.4869293294      461.6440202437     1  0.25065329E+11
     -433.4869151849      461.4479535188     1  0.23790533E+11
     -433.4868273325      461.0889132495     1  0.22607416E+11
     -433.4868083053      460.9717028786     1  0.22596579E+11
     -433.4868048796      462.0844362505     1  0.23222291E+11
     -433.4867757960      455.4840968545     1  0.23897391E+11
     -433.4867507407      462.0542880024     1  0.24528289E+11
     -433.4867137835      462.1391240768     1  0.23851468E+11
     -433.4866720805      461.2807818838     1  0.23194196E+11
     -433.4866698936      462.1006626499     1  0.24149124E+11
     -433.4866431438      461.9372689940     1  0.23270245E+11
     -433.4866342807      461.9270980187     1  0.23553644E+11
     -433.4866310173      461.9689196463     1  0.23316877E+11
     -433.4865833323      461.6415246231     1  0.23499559E+11
     -433.4865788313      461.7819392966     1  0.23724707E+11
     -433.4865345063      461.7772236009     1  0.23182747E+11
     -433.4865176741      461.6457542068     1  0.23428707E+11
     -433.4865135300      461.7165956928     1  0.23577225E+11
     -433.4865096312      461.5885408594     1  0.23930866E+11
     -433.4865036023      462.8087866663     1  0.23932622E+11
     -433.4864867059      462.0565107668     1  0.24588656E+11
     -433.4864734425      462.4970406936     1  0.23905351E+11
     -433.4864655498      462.0640037003     1  0.23705772E+11
     -433.4864556264      458.7863241289     1  0.24600856E+11
     -433.4864525338      462.0995286893     1  0.23316796E+11
     -433.4864492300      461.8823944810     1  0.24276868E+11
     -433.4864014651      455.8330777621     1  0.23968164E+11
     -433.4863691368      461.4115270347     1  0.22824073E+11
     -433.4863289124      461.0454210666     1  0.22609617E+11
     -433.4863162665      462.5046905139     1  0.23912378E+11
     -433.4862956605      461.0593224728     1  0.23058355E+11
     -433.4862874834      462.3537748532     1  0.23874873E+11
     -433.4862844774      461.7531991777     1  0.23402432E+11
     -433.4862791605      462.0400707128     1  0.23599797E+11
     -433.4862714502      461.8977837777     1  0.23266667E+11
     -433.4862282850      461.6842768370     1  0.23525970E+11
     -433.4862181878      460.7476083797     1  0.22830640E+11
     -433.4861947948      461.6523093615     1  0.23504100E+11
     -433.4861882678      462.2796670127     1  0.23445363E+11
     -433.4861847566      461.9336671247     1  0.24498506E+11
     -433.4861737857      462.0933224439     1  0.23637596E+11
     -433.4861438622      461.7810463283     1  0.23400452E+11
     -433.4861043918      460.9499524372     1  0.22614149E+11
     -433.4860978328      461.3558785660     2  0.23171870E+11
     -433.4860055283      461.3360731487     1  0.24048113E+11
     -433.4859987004      461.9560170433     1  0.23520965E+11
     -433.4859877111      460.1516702817     1  0.23232506E+11
     -433.4859861268      461.6322187574     1  0.23626080E+11
     -433.4859417330      461.7090892998     1  0.23757668E+11
     -433.4859140397      462.0040675705     1  0.24232104E+11
     -433.4858942510      461.0199819765     1  0.24551832E+11
     -433.4858607062      460.6836722994     1  0.22835635E+11
     -433.4857753237      462.0596132442     1  0.23313688E+11
     -433.4857507167      462.3091920721     1  0.23642989E+11
     -433.4857462856      461.7032801108     1  0.23537585E+11
     -433.4857156629      461.8362015460     1  0.23288296E+11
     -433.4857102267      461.9862559802     1  0.23930359E+11
     -433.4856539881      462.4393193614     1  0.23544817E+11
     -433.4856522572      461.6398509205     1  0.24777366E+11
     -433.4856159714      461.8277284663     1  0.25091920E+11
     -433.4855984875      461.0407863447     1  0.22597674E+11
     -433.4855957748      462.1179597801     1  0.23703765E+11
     -433.4855869319      461.3459072159     1  0.23576389E+11
     -433.4855831893      461.6512732585     1  0.24264647E+11
     -433.4855554663      461.8834161793     1  0.24462794E+11
     -433.4855393158      461.9382269186     1  0.23784371E+11
     -433.4855347268      461.7955830123     1  0.23606682E+11
     -433.4854853126      461.5319831160     2  0.23791689E+11
     -433.4854835844      461.2978016264     1  0.22615166E+11
     -433.4854650781      461.4143603871     1  0.23201943E+11
     -433.4854604782      460.6518038111     1  0.22846115E+11
     -433.4854400518      461.5695695642     1  0.23222582E+11
     -433.4854365978      461.6970538377     1  0.23711065E+11
     -433.4854134590      461.4941846812     1  0.23324836E+11
     -433.4854098208      461.5499946004     1  0.25107788E+11
     -433.4854054159      462.0724013153     1  0.23580173E+11
     -433.4853745356      456.0767448821     1  0.24287189E+11
     -433.4853728180      461.8743076529     1  0.23520304E+11
     -433.4853693617      462.1247528890     1  0.24206778E+11
     -433.4853466267      461.4238710413     1  0.23821883E+11
     -433.4853402901      461.7974406911     1  0.23468716E+11
     -433.4853108390      462.1138725947     1  0.22842117E+11
     -433.4852906318      461.3618973972     1  0.22961630E+11
     -433.4852878328      462.0127754631     1  0.23377813E+11
     -433.4852723108      462.0776929704     1  0.23978973E+11
     -433.4851974053      461.2874253286     1  0.23744055E+11
     -433.4851818856      457.2110814675     1  0.22978191E+11
     -433.4851540773      461.7684439078     1  0.24283831E+11
     -433.4851391302      461.6644231142     1  0.23071329E+11
     -433.4850931364      461.7316234314     1  0.23269752E+11
     -433.4850784026      462.2216915767     1  0.23795800E+11
     -433.4850644638      460.9441889381     1  0.22594546E+11
     -433.4850174669      460.6999795083     1  0.22795102E+11
     -433.4849849981      462.2808276829     1  0.23448943E+11
     -433.4849777825      461.3158014114     1  0.22616587E+11
     -433.4849212305      461.7210973405     1  0.23111009E+11
     -433.4849168287      461.9747792955     1  0.23489884E+11
     -433.4848947028      461.7477697236     1  0.23280786E+11
     -433.4848854358      461.2350416475     1  0.24376271E+11
     -433.4848801329      461.9984309136     1  0.23472385E+11
     -433.4848772052      460.9654565122     1  0.22623174E+11
     -433.4848676560      461.3966502126     1  0.23684039E+11
     -433.4848607458      456.6569841309     1  0.23853718E+11
     -433.4848466382      461.9455365128     1  0.25038699E+11
     -433.4848155132      461.8501568649     1  0.23317735E+11
     -433.4848115281      456.6161374265     1  0.23862918E+11
     -433.4848076740      461.3787005414     1  0.23947131E+11
     -433.4848065882      462.4083903063     1  0.23862721E+11
     -433.4847454801      462.1291003694     1  0.24120115E+11
     -433.4847183491      462.0800870057     1  0.22849275E+11
     -433.4847132750      462.1123821063     1  0.24142295E+11
     -433.4846870629      461.6688675272     1  0.23200437E+11
     -433.4846589151      462.0796050786     1  0.22847218E+11
     -433.4846492703      461.7523742005     1  0.23365244E+11
     -433.4845935236      462.5849716827     1  0.23840753E+11
     -433.4845908992      461.5288087874     1  0.23255634E+11
     -433.4845722571      461.9628738870     1  0.23398344E+11
     -433.4845510359      455.5768433691     1  0.22633620E+11
     -433.4845430547      461.2924888111     1  0.23201579E+11
     -433.4845380801      462.0501338681     1  0.24591162E+11
     -433.4845339498      462.0485841490     1  0.23741601E+11
     -433.4845311274      461.5962480513     1  0.24381264E+11
     -433.4845260797      462.4292210747     1  0.24001933E+11
     -433.4845145697      462.0352195431     1  0.23539047E+11
     -433.4844901630      462.3423654879     1  0.24326342E+11
     -433.4844666941      461.3202374266     1  0.23459550E+11
     -433.4844308163      461.8014580097     1  0.23978189E+11
     -433.4844290295      460.6312147849     1  0.22861162E+11
     -433.4844249115      460.7371745646     1  0.22828678E+11
     -433.4843959863      462.4858052750     1  0.23969696E+11
     -433.4843912879      461.8107748941     1  0.23252806E+11
     -433.4843783698      462.3515378751     1  0.23715329E+11
     -433.4843502075      461.4262712377     1  0.23540757E+11
     -433.4843154701      461.8852546479     1  0.24316159E+11
     -433.4842965696      461.8760971690     1  0.23339246E+11
     -433.4842860508      462.3151797653     1  0.23939599E+11
     -433.4842798326      462.0605691771     1  0.24449064E+11
     -433.4842495110      461.9071765318     1  0.23753088E+11
     -433.4842391111      461.3086210128     1  0.23254390E+11
     -433.4841796491      461.5750553961     1  0.23633751E+11
     -433.4841530772      462.0146853870     1  0.23571251E+11
     -433.4840957696      461.0258698920     1  0.22587544E+11
     -433.4840889876      462.4403364980     1  0.23439151E+11
     -433.4840852300      462.3995874361     1  0.24349011E+11
     -433.4840748449      461.3329639180     1  0.23491619E+11
     -433.4840564476      461.8271259382     1  0.23716894E+11
     -433.4840436754      461.2922796148     2  0.23143305E+11
     -433.4840154112      461.7881792789     1  0.23786766E+11
     -433.4840044096      461.7314016092     1  0.23235951E+11
     -433.4839392000      461.7314604497     1  0.23889155E+11
     -433.4838898927      461.8918382541     1  0.23544158E+11
     -433.4838823099      455.8711707081     1  0.22531858E+11
     -433.4838598843      461.5096858932     1  0.23470149E+11
     -433.4838454016      460.8441129729     1  0.22599242E+11
     -433.4838375772      462.5313488022     1  0.24238838E+11
     -433.4838347081      462.3847942242     1  0.24310593E+11
     -433.4838174162      462.0663045734     1  0.23538722E+11
     -433.4838102648      460.8137391881     1  0.22599907E+11
     -433.4837988448      461.8768309505     1  0.24635111E+11
     -433.4837974208      461.7532483364     1  0.23349857E+11
     -433.4837282458      461.6906305717     1  0.23967227E+11
     -433.4837212659      462.3494701748     1  0.23354560E+11
     -433.4836354129      455.3658183480     1  0.22789105E+11
     -433.4836279500      462.1410230059     1  0.23244486E+11
     -433.4836168884      461.7028245623     1  0.23861437E+11
     -433.4836040916      461.9159038925     1  0.24242066E+11
     -433.4835746857      461.9839277438     1  0.23330948E+11
     -433.4835629946      461.6330623410     1  0.23761977E+11
     -433.4835559895      461.7990357788     1  0.23293102E+11
     -433.4835540612      461.6984882228     1  0.23063665E+11
     -433.4835524951      462.4274924281     1  0.23567468E+11
     -433.4835512841      460.9711409791     1  0.22765603E+11
     -433.4835197033      461.8777397657     1  0.24162553E+11
     -433.4835137881      462.3174183784     1  0.24886577E+11
     -433.4835108417      461.8946036714     1  0.23223417E+11
     -433.4835063366      462.6072934275     1  0.24880977E+11
     -433.4834843934      462.0659155320     1  0.23484643E+11
     -433.4834540245      462.1313760082     1  0.24018798E+11
     -433.4834382080      461.8947392653     1  0.23380130E+11
     -433.4834348846      455.4332886502     1  0.24539704E+11
     -433.4834209156      461.8433305348     1  0.24131959E+11
     -433.4834186658      461.2316200571     1  0.23699970E+11
     -433.4833754027      461.3224263163     1  0.22650872E+11
     -433.4833741207      461.6739646730     1  0.24890053E+11
     -433.4833714151      460.6048640968     1  0.22830683E+11
     -433.4833670501      461.7997088544     1  0.23584566E+11
     -433.4833413317      455.9525689113     1  0.22618088E+11
     -433.4833317241      461.9833260362     1  0.23989073E+11
     -433.4832911194      462.4804238992     1  0.25182105E+11
     -433.4832715374      458.7060730478     1  0.22778563E+11
     -433.4832468616      462.1120700207     1  0.24464225E+11
     -433.4832126682      462.2420477815     1  0.23645064E+11
     -433.4832071584      461.7393011370     1  0.23227771E+11
     -433.4832043706      461.5232426430     1  0.23193353E+11
     -433.4831763659      461.3193253665     1  0.22650820E+11
     -433.4831529110      461.8435537528     1  0.23748126E+11
     -433.4831058646      462.1465864342     1  0.23811510E+11
     -433.4831019692      457.2066954067     1  0.23769200E+11
     -433.4830895375      461.7233738480     1  0.23846061E+11
     -433.4830838223      461.9246961158     1  0.23996401E+11
     -433.4830782020      461.6680121023     1  0.23064672E+11
     -433.4830294249      456.6293430345     1  0.22859455E+11
     -433.4829961779      460.6321494516     1  0.22842560E+11
     -433.4829878567      462.1380242592     1  0.23741732E+11
     -433.4829833810      461.9208892974     1  0.23295453E+11
     -433.4829750708      462.4308051273     1  0.23823702E+11
     -433.4829699279      458.5330268479     1  0.24144283E+11
     -433.4829640645      462.2062268431     1  0.24038275E+11
     -433.4829481837      461.1588277831     1  0.22860188E+11
     -433.4829417050      461.8612164851     1  0.23572239E+11
     -433.4829298735      461.8578700650     1  0.24154885E+11
     -433.4829219676      461.6946518300     1  0.23063580E+11
     -433.4829148879      461.0226903942     1  0.23033640E+11
     -433.4829059090      461.9577544376     1  0.24013814E+11
     -433.4829027619      462.4504060758     1  0.24028993E+11
     -433.4829004987      460.5586820054     1  0.23301875E+11
     -433.4828688373      462.0312059874     1  0.24864532E+11
     -433.4828059693      461.4593906818     1  0.23627671E+11
     -433.4827654472      460.8744328769     1  0.22599569E+11
     -433.4827590592      461.9585112781     1  0.24097578E+11
     -433.4827572163      462.0136107551     1  0.23920256E+11
     -433.4827386350      461.3346587492     1  0.22647418E+11
     -433.4826966188      462.1540751132     1  0.23375677E+11
     -433.4826905916      461.9789785779     1  0.23856395E+11
     -433.4826865208      462.2878869355     1  0.24806547E+11
     -433.4826669254      462.0068508092     1  0.23341762E+11
     -433.4826636474      462.2559194247     1  0.24308476E+11
     -433.4826097928      462.1645354979     1  0.24375564E+11
     -433.4825946215      461.7841423465     1  0.23505997E+11
     -433.4825854841      461.9995776981     1  0.23702371E+11
     -433.4825768311      461.6716316010     1  0.24482008E+11
     -433.4824709476      461.4550627287     1  0.22843368E+11
     -433.4824497257      461.8714015292     1  0.24095263E+11
     -433.4824253545      462.0044962076     1  0.23919466E+11
     -433.4824029629      461.8742532924     1  0.24112125E+11
     -433.4823619875      461.6459325436     1  0.23160710E+11
     -433.4823579814      461.1050441121     1  0.22581013E+11
     -433.4823509190      461.7149167124     1  0.23053198E+11
     -433.4823492598      462.4124300043     1  0.24996702E+11
     -433.4823361839      462.1957126298     1  0.23583837E+11
     -433.4822920149      461.9689730688     1  0.23505610E+11
     -433.4822868889      462.0674870205     1  0.23525998E+11
     -433.4822766400      462.6907119098     1  0.24858989E+11
     -433.4822664375      461.7088464282     1  0.23499236E+11
     -433.4822599972      461.9786564597     1  0.24725972E+11
     -433.4822507374      461.1454893404     1  0.24085028E+11
     -433.4822347527      461.9088243730     1  0.23734643E+11
     -433.4822330308      461.7616780452     1  0.23523293E+11
     -433.4821900786      461.7563603835     1  0.23613699E+11
     -433.4821877374      461.9070472295     1  0.24059730E+11
     -433.4821777104      461.5860259248     1  0.23530185E+11
     -433.4821657817      461.5460252028     1  0.23480620E+11
     -433.4821411547      461.9096422096     1  0.23659892E+11
     -433.4821383334      462.2717818209     1  0.23664739E+11
     -433.4821029278      462.4359761957     1  0.23502783E+11
     -433.4820585015      461.8497424670     1  0.23250307E+11
     -433.4820457369      461.6621679596     1  0.24238585E+11
     -433.4820235069      462.3543613825     1  0.23530738E+11
     -433.4820141152      462.0253722186     1  0.23764337E+11
     -433.4819650524      458.6870232781     1  0.24124619E+11
     -433.4819585313      461.2561824750     1  0.22970055E+11
     -433.4819464539      462.2170803205     1  0.22870944E+11
     -433.4819206946      462.2565503486     1  0.23266471E+11
     -433.4818494433      461.8354450218     1  0.24639995E+11
     -433.4818465849      460.6344961056     1  0.22867466E+11
     -433.4818335795      462.0035737908     1  0.23941333E+11
     -433.4817490331      461.9653709997     1  0.23570975E+11
     -433.4817287431      461.9381486799     1  0.22852157E+11
     -433.4817189165      460.8498357390     1  0.22613385E+11
     -433.4817008431      461.8378777597     1  0.24252554E+11
     -433.4816459354      461.5398421848     1  0.23191557E+11
     -433.4816150057      461.9899608361     1  0.23753486E+11
     -433.4816052724      461.5042984415     1  0.23176157E+11
     -433.4815995730      461.7130919325     1  0.23456083E+11
     -433.4815801628      461.3372844567     1  0.23619596E+11
     -433.4815655246      461.2738226829     1  0.23487250E+11
     -433.4815445355      461.9937794596     1  0.23936472E+11
     -433.4815089129      461.4018919033     1  0.23124452E+11
     -433.4814628181      460.9367137217     1  0.23495563E+11
     -433.4814580082      462.0270920529     1  0.23480662E+11
     -433.4814336756      462.1867845739     1  0.23676020E+11
     -433.4814098417      458.3994973281     1  0.24144058E+11
     -433.4814079711      462.2633651862     1  0.24358167E+11
     -433.4813339125      461.4573161703     1  0.22906890E+11
     -433.4813039826      461.7642447106     1  0.24541704E+11
     -433.4813004746      456.5136652232     1  0.22856693E+11
     -433.4812032300      461.9286472633     1  0.24410232E+11
     -433.4811793305      455.5218246140     2  0.22603270E+11
     -433.4811611963      461.9813850160     1  0.23578662E+11
     -433.4811101816      461.8742074826     1  0.23503607E+11
     -433.4810806605      461.5659953458     1  0.23379564E+11
     -433.4810732128      461.7098171930     1  0.23278093E+11
     -433.4810234515      462.2029644073     1  0.22876555E+11
     -433.4809959697      461.8992318305     1  0.24080558E+11
     -433.4809915658      457.1234622325     1  0.23932397E+11
     -433.4809781539      461.5191744653     1  0.24265089E+11
     -433.4809554451      461.6271603387     1  0.23882369E+11
     -433.4809296648      461.8529620254     1  0.23658070E+11
     -433.4809220857      462.4348202331     1  0.23775361E+11
     -433.4808542708      461.2641646003     1  0.23288030E+11
     -433.4808476341      462.2972732872     1  0.22802467E+11
     -433.4808453032      456.7303594177     2  0.24141244E+11
     -433.4808416445      461.6166221693     1  0.24388594E+11
     -433.4808388661      461.7113437590     1  0.24457246E+11
     -433.4808129264      462.3943417631     1  0.24643031E+11
     -433.4807756207      462.0041371010     1  0.23487265E+11
     -433.4807721495      461.6077944206     1  0.23641557E+11
     -433.4807623144      461.4907877394     1  0.24608423E+11
     -433.4807500819      462.3580417144     1  0.24760606E+11
     -433.4807427234      461.4137509358     1  0.23340548E+11
     -433.4807355444      458.5378307189     1  0.23854891E+11
     -433.4807304680      460.8934330613     1  0.22576027E+11
     -433.4807163104      453.8600683643     1  0.23617187E+11
     -433.4807112133      461.7352827911     1  0.23536919E+11
     -433.4807070692      462.1080588736     1  0.23527296E+11
     -433.4807051932      461.7333402518     1  0.24005664E+11
     -433.4806785748      461.9281820461     1  0.23960596E+11
     -433.4806685907      462.4220254958     1  0.23672613E+11
     -433.4806080112      461.7322787809     1  0.23872879E+11
     -433.4805844797      461.9220419223     1  0.23651686E+11
     -433.4805621921      461.7399473543     1  0.23897516E+11
     -433.4805407401      457.6173034938     1  0.24423256E+11
     -433.4804712277      461.3626644185     1  0.23717607E+11
     -433.4804628333      461.8947649303     1  0.24272647E+11
     -433.4804584896      461.5215700136     1  0.23720630E+11
     -433.4804370844      460.9386707473     1  0.22587390E+11
     -433.4804209209      462.3212741713     1  0.24372186E+11
     -433.4804185380      461.7143054089     1  0.23659001E+11
     -433.4804171077      462.1888355658     1  0.23727610E+11
     -433.4803957996      461.7050722962     1  0.23446841E+11
     -433.4803705074      462.2780286876     1  0.24227119E+11
     -433.4803544127      462.0052537511     1  0.23487301E+11
     -433.4803262560      462.0522853996     1  0.23651632E+11
     -433.4803111769      461.3361928443     1  0.23613201E+11
     -433.4803008226      461.9807963245     1  0.23443774E+11
     -433.4802734087      461.9283427522     1  0.24286148E+11
     -433.4802498666      462.2431212126     1  0.23430539E+11
     -433.4802023012      461.1044678007     1  0.23622784E+11
     -433.4801280227      462.4473434695     1  0.23771119E+11
     -433.4801265117      461.0999967915     1  0.23620669E+11
     -433.4800986463      462.0420131062     1  0.23516521E+11
     -433.4800921769      461.1823368909     1  0.23311674E+11
     -433.4800750332      461.9737764944     1  0.23509750E+11
     -433.4800737240      462.0210862090     1  0.23980649E+11
     -433.4800409494      461.1028032264     1  0.22908867E+11
     -433.4800246370      461.8975172827     1  0.24045558E+11
     -433.4800219340      462.0192302524     1  0.23291120E+11
     -433.4800154040      461.9913421510     1  0.24517841E+11
     -433.4800066078      462.0294987988     1  0.23460932E+11
     -433.4799874959      461.3370918662     1  0.23608636E+11
     -433.4799788129      462.0639867856     1  0.23622362E+11
     -433.4799775047      462.0807338950     1  0.23542333E+11
     -433.4799225226      461.2357238756     1  0.23415935E+11
     -433.4798866686      461.8041090191     1  0.23336401E+11
     -433.4798484731      461.6020916961     1  0.23663349E+11
     -433.4798414759      461.7753348492     2  0.22834680E+11
     -433.4798014842      462.2045165997     1  0.23810688E+11
     -433.4797919036      462.4545106781     1  0.24135951E+11
     -433.4797789405      461.8651591899     1  0.23522678E+11
     -433.4797679259      461.8681916727     1  0.23837262E+11
     -433.4797511265      462.4312013216     1  0.24573767E+11
     -433.4797445376      461.4741993227     1  0.23325107E+11
     -433.4797314545      462.1318700164     1  0.23806151E+11
     -433.4797302988      461.7030286663     1  0.23463777E+11
     -433.4797184271      454.6369490120     1  0.23725109E+11
     -433.4797049575      461.6885001612     1  0.24110755E+11
     -433.4796660358      462.1890619247     1  0.23632401E+11
     -433.4796623828      461.7829604526     1  0.23991292E+11
     -433.4796181131      461.8332682393     1  0.24290558E+11
     -433.4796137885      461.8442946359     1  0.23754423E+11
     -433.4795790196      455.8806741881     1  0.24195056E+11
     -433.4795745453      461.2845610820     1  0.23485496E+11
     -433.4795629609      461.6287919198     1  0.24318880E+11
     -433.4795500011      462.1840171117     1  0.23434242E+11
     -433.4795238606      460.9925973562     1  0.22551229E+11
     -433.4795146020      461.4146534704     1  0.23215737E+11
     -433.4794653319      461.5472221266     1  0.23891231E+11
     -433.4794377942      460.9885606907     1  0.22571034E+11
     -433.4794208962      461.9019007866     1  0.23817862E+11
     -433.4794020816      462.1659532931     1  0.23858683E+11
     -433.4792692525      461.1885625987     1  0.23007231E+11
     -433.4792624168      462.0454907372     1  0.25414060E+11
     -433.4792580132      461.6640403174     1  0.23592055E+11
     -433.4792406876      462.4981015361     1  0.23443116E+11
     -433.4792297479      461.9008946417     1  0.24076594E+11
     -433.4791891649      455.7455032462     1  0.24149682E+11
     -433.4791724742      462.2028224046     1  0.22955162E+11
     -433.4791507138      461.2548336237     1  0.23250133E+11
     -433.4791471546      459.5096436857     2  0.24235680E+11
     -433.4791255845      462.1569433624     1  0.24225652E+11
     -433.4791227956      461.9063886819     1  0.24768824E+11
     -433.4790225833      461.6499918667     1  0.23174481E+11
     -433.4790138190      461.3190379102     1  0.23730930E+11
     -433.4790100754      458.6996508203     1  0.24042419E+11
     -433.4789981568      461.9954671945     1  0.24623434E+11
     -433.4789921745      461.3528891211     1  0.23606362E+11
     -433.4789902022      462.6182838646     2  0.23903590E+11
     -433.4789785699      461.6044336983     1  0.23266601E+11
     -433.4789588682      462.0231830491     1  0.24503796E+11
     -433.4789380092      460.9155880814     1  0.22589672E+11
     -433.4788767639      462.4132442043     1  0.23374773E+11
     -433.4788745688      462.1243636197     1  0.24672574E+11
     -433.4788586084      462.0679538890     1  0.23662700E+11
     -433.4788398945      460.7744839782     1  0.22590504E+11
     -433.4788122554      461.8268708763     1  0.24673387E+11
     -433.4787572232      462.2968381607     1  0.24254654E+11
     -433.4787524895      462.4471090900     1  0.23360126E+11
     -433.4787385003      461.3289473774     1  0.25675389E+11
     -433.4786998480      461.2252956014     1  0.23522003E+11
     -433.4786853182      461.5362533051     1  0.23567385E+11
     -433.4786487553      461.3284661438     1  0.23225653E+11
     -433.4786308975      461.2531915909     1  0.24530055E+11
     -433.4786293046      462.0564612239     1  0.24654250E+11
     -433.4785717198      461.3450381348     1  0.23090789E+11
     -433.4785229812      461.7771014062     1  0.23284211E+11
     -433.4785020177      461.3475596044     1  0.23602191E+11
     -433.4784769858      461.8396172138     1  0.23179330E+11
     -433.4784739079      461.8960282301     1  0.23360804E+11
     -433.4784651368      461.4824303475     1  0.25190725E+11
     -433.4784559353      461.7140708108     1  0.23340244E+11
     -433.4783884220      461.3310227363     1  0.22754925E+11
     -433.4783731774      460.8955495059     1  0.22589849E+11
     -433.4783645647      462.0294557519     1  0.23500299E+11
     -433.4783536508      461.4894940837     1  0.22942539E+11
     -433.4783475055      462.3207310073     1  0.23891672E+11
     -433.4783396755      459.3755898993     1  0.24357032E+11
     -433.4783168535      461.5764346550     1  0.24506250E+11
     -433.4782944373      461.1436627504     1  0.23335565E+11
     -433.4782668843      461.9224082551     1  0.24509455E+11
     -433.4782461427      462.8674826176     1  0.24237209E+11
     -433.4782330456      461.3452627840     1  0.22969855E+11
     -433.4782300582      461.6762880914     1  0.23340471E+11
     -433.4781622326      461.6991118008     1  0.24034321E+11
     -433.4781097713      462.3611224682     1  0.24519284E+11
     -433.4781066312      462.0570777225     1  0.24260503E+11
     -433.4780751443      462.1182853853     1  0.23465562E+11
     -433.4780736102      461.8546182362     1  0.23343027E+11
     -433.4780499598      461.9327429913     1  0.23706370E+11
     -433.4780364077      462.6303867904     1  0.23629900E+11
     -433.4779737040      462.2696447354     1  0.23401897E+11
     -433.4779541341      461.7365299152     1  0.23479247E+11
     -433.4779363711      461.0947996145     1  0.22964099E+11
     -433.4779265760      461.1705060803     1  0.22586712E+11
     -433.4778705007      462.0406682100     1  0.24610647E+11
     -433.4778185068      461.6349363354     1  0.24482313E+11
     -433.4778123420      461.3536471582     1  0.23496108E+11
     -433.4778054736      462.4369242877     1  0.23806676E+11
     -433.4777755157      461.7027445234     1  0.23439582E+11
     -433.4777662219      461.2809875327     1  0.23409781E+11
     -433.4777515754      460.8877533553     1  0.23526931E+11
     -433.4777480040      461.8342731270     1  0.23991091E+11
     -433.4777448077      461.2011020488     1  0.23087653E+11
     -433.4777180510      461.3752685743     1  0.23354531E+11
     -433.4776826020      461.8786526252     1  0.23818285E+11
     -433.4776727002      461.9016411082     1  0.23319211E+11
     -433.4776608226      461.4742265012     1  0.23574513E+11
     -433.4776581773      461.9953326877     1  0.23657218E+11
     -433.4776553218      462.0171194612     1  0.23382544E+11
     -433.4776229307      461.5927217299     1  0.23369060E+11
     -433.4776200705      461.5739592506     1  0.24551118E+11
     -433.4775709572      461.2405044365     2  0.24325770E+11
     -433.4775433256      461.9570653791     1  0.24475820E+11
     -433.4775314158      461.7416510475     1  0.23857404E+11
     -433.4775085802      461.6784799962     1  0.23064663E+11
     -433.4775023878      460.9893094629     1  0.22579513E+11
     -433.4774977165      461.9527510907     1  0.23996237E+11
     -433.4774902322      461.5773024095     1  0.23652775E+11
     -433.4774778680      461.9245485458     1  0.24550392E+11
     -433.4774506082      462.0321819085     1  0.24630368E+11
     -433.4774458000      462.2565995258     1  0.24654031E+11
     -433.4774105989      461.9715509132     1  0.23983058E+11
     -433.4774083934      462.8782295728     1  0.24273142E+11
     -433.4774023135      461.0063482595     1  0.22604229E+11
     -433.4773666785      461.4562998549     1  0.23338660E+11
     -433.4773521968      461.7576946374     1  0.24076958E+11
     -433.4773376155      461.2643266344     1  0.23089066E+11
     -433.4773311450      462.0479788616     1  0.23211959E+11
     -433.4773137518      461.7320185431     1  0.23862249E+11
     -433.4772806485      462.1965564599     1  0.23814161E+11
     -433.4772772064      460.9861726543     1  0.22577126E+11
     -433.4772726745      461.9928611572     1  0.23653059E+11
     -433.4772463832      461.5889872148     1  0.23637224E+11
     -433.4772360950      461.3015758968     1  0.23747837E+11
     -433.4771988125      461.4541026489     1  0.23186915E+11
     -433.4771437674      461.8488310282     1  0.23647463E+11
     -433.4771348802      461.8074406680     1  0.23455413E+11
     -433.4770802937      461.3175982890     1  0.23085401E+11
     -433.4770536719      462.5077690931     1  0.24162872E+11
     -433.4770493219      461.7865016880     1  0.24097114E+11
     -433.4770382042      456.4526228636     1  0.22850659E+11
     -433.4770217215      462.6416574376     1  0.23745760E+11
     -433.4769790418      461.5483965738     1  0.24335472E+11
     -433.4769754537      461.9615573205     1  0.23373484E+11
     -433.4769547922      460.9877032347     1  0.23200997E+11
     -433.4769076423      454.5921980684     1  0.23754444E+11
     -433.4768653669      461.7588885183     1  0.24451943E+11
     -433.4768641910      462.0607983056     1  0.22874064E+11
     -433.4768068942      461.8200728800     2  0.23818832E+11
     -433.4767808105      461.6962857353     1  0.23444337E+11
     -433.4767366013      461.6476077127     1  0.23627563E+11
     -433.4767085286      461.7574653926     1  0.23403251E+11
     -433.4766947078      461.7492819913     1  0.23379189E+11
     -433.4766699427      461.8992021552     1  0.22855125E+11
     -433.4766498247      461.6871149154     1  0.23154800E+11
     -433.4766077567      461.8152396169     1  0.24591031E+11
     -433.4766036889      461.7920334743     1  0.23584796E+11
     -433.4766000831      461.9320791174     1  0.23719377E+11
     -433.4765820074      461.8190109643     1  0.23518647E+11
     -433.4765786615      461.7083096753     1  0.24118915E+11
     -433.4765740623      461.6358421602     1  0.23580742E+11
     -433.4765578822      461.5586430878     1  0.23172983E+11
     -433.4765445317      461.7540142285     1  0.24543987E+11
     -433.4765210162      461.2971523145     1  0.23281133E+11
     -433.4765062238      461.1889572933     1  0.24418303E+11
     -433.4764868469      462.6079308769     1  0.24700057E+11
     -433.4764643175      461.9216487599     1  0.24569441E+11
     -433.4764603702      461.3480444242     1  0.23301788E+11
     -433.4764257307      461.8313812460     1  0.23327853E+11
     -433.4764242668      460.9980089424     1  0.22576176E+11
     -433.4764134342      462.2816604800     1  0.24344147E+11
     -433.4763913936      462.3464211825     1  0.23376593E+11
     -433.4763854089      458.7887860057     2  0.23679759E+11
     -433.4763718847      461.5604066084     1  0.23925026E+11
     -433.4763350460      461.7990668007     1  0.23313844E+11
     -433.4763186807      461.3683331967     1  0.23162200E+11
     -433.4762821516      461.0028396129     1  0.22572990E+11
     -433.4762424894      461.8564246992     1  0.24164627E+11
     -433.4762310605      461.5511396395     1  0.23406580E+11
     -433.4762275852      462.0393940380     1  0.24273723E+11
     -433.4762226782      462.0137844963     1  0.23673802E+11
     -433.4762117443      462.0456196631     1  0.22879856E+11
     -433.4761816280      461.4066302463     1  0.24006382E+11
     -433.4761448804      462.1466449036     1  0.23476979E+11
     -433.4761340734      461.7563376491     1  0.23293662E+11
     -433.4760859826      462.1012357231     1  0.23516278E+11
     -433.4760790411      461.6543118579     1  0.23253479E+11
     -433.4760600719      461.5451995343     1  0.23178609E+11
     -433.4760548135      462.0577177283     1  0.23490063E+11
     -433.4760326901      462.4964470434     1  0.23762904E+11
     -433.4760260717      462.0388919922     1  0.23812747E+11
     -433.4759981822      462.2194501001     1  0.23467835E+11
     -433.4759881230      462.1387007033     1  0.23796461E+11
     -433.4759723152      462.2549446640     1  0.22881833E+11
     -433.4759541579      462.2590671687     1  0.24131639E+11
     -433.4759491482      462.4252453814     1  0.23851668E+11
     -433.4759290923      461.8484174848     1  0.23996642E+11
     -433.4759260381      462.6023485394     1  0.23598530E+11
     -433.4759144477      462.0072182517     1  0.23563990E+11
     -433.4759089510      462.0274749297     1  0.23766656E+11
     -433.4758963056      461.2850263144     1  0.23128323E+11
     -433.4758771097      458.4183416954     1  0.22664939E+11
     -433.4758538075      461.8600146309     1  0.23395841E+11
     -433.4758503026      461.6657880011     1  0.23945723E+11
     -433.4758173073      461.0202836711     1  0.24213398E+11
     -433.4757960424      462.2192567953     1  0.25036044E+11
     -433.4757588671      461.6016619212     1  0.23516387E+11
     -433.4757338194      461.6070599808     1  0.24860505E+11
     -433.4757278982      461.4717144481     1  0.23437670E+11
     -433.4757124215      461.5445213044     1  0.23344904E+11
     -433.4756903700      461.6696391996     1  0.23632166E+11
     -433.4756687742      461.7881472554     1  0.23231740E+11
     -433.4756634411      460.9749774179     1  0.22587058E+11
     -433.4756518478      461.4318092591     1  0.24180008E+11
     -433.4756435426      461.6310026510     1  0.23590590E+11
     -433.4756402600      461.3816102670     1  0.23320317E+11
     -433.4756028869      461.6034699513     1  0.24076813E+11
     -433.4755900293      461.7776059296     1  0.24799211E+11
     -433.4755887855      461.9394854602     1  0.23298775E+11
     -433.4755873686      461.4050697251     1  0.24454132E+11
     -433.4755621011      461.3398492675     1  0.23316863E+11
     -433.4755382838      461.7109187680     1  0.23421491E+11
     -433.4755148166      461.6473188661     1  0.23980987E+11
     -433.4754796234      461.7881062305     1  0.24479620E+11
     -433.4754620969      461.5716730976     1  0.24471064E+11
     -433.4754162857      461.0702169871     2  0.23235998E+11
     -433.4753829207      461.8413844150     1  0.23475206E+11
     -433.4753793095      462.1396239254     1  0.23263153E+11
     -433.4753765915      462.4942271081     1  0.23779657E+11
     -433.4753509703      462.1473860405     1  0.24048675E+11
     -433.4753418486      461.4271980598     1  0.23887278E+11
     -433.4753075202      461.9845781748     1  0.23612267E+11
     -433.4752638976      461.7850730624     1  0.23235450E+11
     -433.4752079962      461.9060772899     1  0.23517521E+11
     -433.4751976751      461.6924142862     1  0.23463721E+11
     -433.4751441901      462.1032116781     1  0.23913154E+11
     -433.4751395221      461.8344303235     1  0.24855580E+11
     -433.4750991226      461.8617044917     1  0.23633609E+11
     -433.4750957247      462.2956588163     1  0.25127302E+11
     -433.4750890950      461.7963429494     1  0.23754123E+11
     -433.4750818101      461.8051503361     1  0.23377448E+11
     -433.4750525277      461.8091265642     1  0.25318930E+11
     -433.4750370921      462.0430067820     1  0.23798752E+11
     -433.4750351942      462.5779582610     1  0.23628510E+11
     -433.4749541348      461.3258398078     1  0.22988974E+11
     -433.4749471660      461.5554784205     1  0.23926764E+11
     -433.4749382102      462.1449754735     1  0.23591060E+11
     -433.4748492250      461.8846342968     1  0.23351998E+11
     -433.4747773482      461.8024694933     1  0.24488850E+11
     -433.4747557337      461.9747838942     1  0.23216931E+11
     -433.4747466252      460.9675296317     1  0.22757810E+11
     -433.4747379444      461.8127966988     1  0.24518620E+11
     -433.4747080631      462.0137497033     1  0.23321084E+11
     -433.4746732952      461.9201924126     1  0.23693537E+11
     -433.4746666783      461.4446644125     1  0.24571766E+11
     -433.4746365615      461.5692638095     1  0.23412515E+11
     -433.4746324073      459.2523761287     1  0.24126682E+11
     -433.4745567457      462.0540297858     1  0.22880044E+11
     -433.4745459043      462.0735070527     1  0.23695707E+11
     -433.4745414295      461.6180732920     1  0.24101531E+11
     -433.4744930808      461.8014350656     1  0.23376749E+11
     -433.4744817068      461.4542413079     1  0.23717644E+11
     -433.4744208302      453.4537312197     1  0.24675360E+11
     -433.4744187172      461.9220455713     1  0.23463823E+11
     -433.4743016197      462.8149887758     1  0.24183642E+11
     -433.4742664655      461.6353782719     1  0.23470228E+11
     -433.4742566434      462.0084027609     1  0.25252168E+11
     -433.4742391083      461.9318955240     2  0.23275940E+11
     -433.4742087905      461.9339696205     1  0.23484450E+11
     -433.4741819402      461.6798719506     1  0.23652036E+11
     -433.4741040811      462.0774376637     1  0.24822130E+11
     -433.4740918725      461.0489231540     1  0.23058737E+11
     -433.4740804317      461.7389488171     1  0.23593211E+11
     -433.4740556596      462.3379150328     1  0.23998910E+11
     -433.4740198421      461.3134820366     1  0.24348575E+11
     -433.4740005380      461.2028986291     1  0.22858280E+11
     -433.4739592895      461.1698591642     1  0.23169267E+11
     -433.4739172442      460.9702723083     1  0.22599719E+11
     -433.4739111634      460.7839300076     1  0.22798161E+11
     -433.4738754673      461.1123792138     1  0.22984192E+11
     -433.4738517265      462.4776579825     1  0.23423824E+11
     -433.4738401016      461.9397027066     1  0.23652849E+11
     -433.4738302660      461.5460490080     1  0.23133396E+11
     -433.4737969394      462.4535597581     1  0.23750815E+11
     -433.4737540000      461.0316572078     1  0.23309198E+11
     -433.4737466440      461.8632420012     1  0.23136631E+11
     -433.4737374116      461.6970034702     1  0.23811457E+11
     -433.4737353932      462.0411429016     1  0.23792278E+11
     -433.4737213772      457.0925049049     2  0.23797777E+11
     -433.4737083684      462.0527930045     1  0.23790463E+11
     -433.4736564831      461.4624392628     1  0.24109577E+11
     -433.4736476330      461.9715621809     1  0.22866531E+11
     -433.4736181475      460.7210917578     1  0.22793486E+11
     -433.4735633722      461.8513864269     1  0.24003168E+11
     -433.4735611088      461.7028521312     1  0.24546262E+11
     -433.4735398133      462.2959999588     1  0.24545487E+11
     -433.4735350277      462.1304360345     1  0.24323529E+11
     -433.4735207624      461.7119836197     1  0.23457447E+11
     -433.4734621273      461.0060741201     1  0.22708582E+11
     -433.4734296557      461.8614439764     1  0.24199781E+11
     -433.4734127474      461.3091024234     1  0.23100037E+11
     -433.4733655173      461.8777666619     1  0.23246153E+11
     -433.4733634445      461.7651535392     1  0.23106757E+11
     -433.4733462055      461.2099315188     1  0.23558821E+11
     -433.4733400965      461.9512330223     1  0.23590067E+11
     -433.4733273301      461.9101136283     1  0.24148946E+11
     -433.4733212010      461.6451165218     1  0.23608844E+11
     -433.4733017310      461.7285210112     1  0.25020329E+11
     -433.4732869809      461.5729204490     1  0.23151240E+11
     -433.4732736744      461.5654441180     1  0.23634742E+11
     -433.4732450369      456.1901501401     1  0.24272214E+11
     -433.4732322943      461.8376483282     1  0.24040685E+11
     -433.4732248046      461.5825846396     1  0.23065465E+11
     -433.4732160020      462.0945452783     1  0.24249640E+11
     -433.4732104695      461.3667720950     1  0.23943598E+11
     -433.4731880763      461.1951905567     1  0.22970634E+11
     -433.4731827639      460.8355662458     1  0.22868550E+11
     -433.4731738581      461.8119096607     1  0.24196574E+11
     -433.4731585652      461.6839134316     1  0.23137579E+11
     -433.4731451413      461.5944436597     1  0.23386394E+11
     -433.4731434254      461.8059728861     1  0.24563212E+11
     -433.4731386193      454.4789725691     1  0.23286355E+11
     -433.4730522614      461.5787282759     1  0.23662170E+11
     -433.4730319952      461.8459940046     1  0.23705439E+11
     -433.4729842850      462.5261191561     1  0.25130026E+11
     -433.4729750935      461.9369876182     1  0.23571921E+11
     -433.4729603515      461.7109331474     1  0.24039853E+11
     -433.4729513825      461.9015292747     1  0.23477538E+11
     -433.4729483693      461.7405549902     1  0.23549963E+11
     -433.4729040692      461.5191216009     1  0.24330733E+11
     -433.4728930213      461.4197914468     1  0.23199168E+11
     -433.4728755423      457.2634234084     1  0.25175001E+11
     -433.4728713259      461.9415028768     1  0.23239554E+11
     -433.4728120757      461.7765514848     1  0.23731142E+11
     -433.4728066033      456.3193003621     1  0.24535618E+11
     -433.4727966625      461.9333907481     1  0.23540295E+11
     -433.4727883216      461.8629846406     1  0.24517028E+11
     -433.4727794655      461.6235657748     1  0.23566163E+11
     -433.4727206145      461.6736153421     1  0.23411819E+11
     -433.4727185836      462.0600890808     1  0.24028263E+11
     -433.4727087764      462.1659311237     1  0.24669897E+11
     -433.4726944853      462.3039107998     1  0.24554330E+11
     -433.4726841375      461.8400103697     1  0.24490095E+11
     -433.4726727284      462.0691953343     1  0.24516628E+11
     -433.4726715722      461.6940440385     1  0.23636664E+11
     -433.4726518160      460.8278167398     1  0.22869201E+11
     -433.4726406408      461.4665960555     1  0.23181462E+11
[truncated: 308,512 more chars]
