# Supplementary material for: Structure, thermodynamics, and rearrangement mechanisms in gold clusters—insights from the energy landscapes framework
Source: Nanoscale. 2017 Dec 15;10(4):2004–16. doi: 10.1039/c7nr07123j (PMC5901115; doi:10.1039/c7nr07123j)
Supplement: Supplementary file 1 [file NR-010-C7NR07123J-s001.zip › minima/140_Au/gmin.xyz]

         140
     -508.0522091967      540.6700767200     2  0.54035517E+11
L1        -3.1298715923        -2.8307999416         6.5970349675   -0.50760    0.41317   -3.49426
L1        -6.3952683624        -0.2679086249         2.6868831979   -0.47575    0.47734   -3.49632
L1         4.2404281336        -2.5202975117         6.4575011131   -0.42251    0.43148   -3.42087
L1         3.8801884153         1.3738654889        -2.6142541346    1.00036    0.09892   -3.79798
L1         2.6432155422         5.6082918607         1.0940750366   -0.60314    0.37584   -3.57058
L1         3.8511345149        -0.5411218134        -0.4775666690    0.70030    0.04778   -3.82006
L1         3.1914796327        -0.2214505416         3.6023532529    0.99881    0.06496   -3.79805
L1         6.0444672428         1.6110071623        -4.2162525020   -0.57803    0.23202   -3.49451
L1        -2.7776309296        -0.4010506565        -0.4473888992    0.49068    0.23278   -3.82707
L1        -7.0683090212        -5.4759489816         3.9833566398   -0.00003    0.07541   -3.22580
L1        -1.8222317974         2.1419603887        -7.4004658072   -0.56719    0.60106   -3.49436
L1        -2.1515792668        -2.5302396676        -2.2987560125    0.97310    0.09827   -3.79889
L1        -2.5385535775        -2.1820424471        -5.1046554903   -0.53839    0.18925   -3.64375
L1        -0.9313428171        -6.4525607350         0.4281451012   -0.55295    0.46244   -3.56955
L1         1.0002394866         3.3910066654         1.0046186624    0.97463    0.16891   -3.80422
L1         3.8120481355        -2.4027401706         1.7048930318    0.99881    0.07170   -3.79805
L1        -1.7353377901         0.4814316814         3.4359474643    0.88932    0.20557   -3.80808
L1        -1.5229101628        -4.5971403868        -4.1108130682   -0.53785    0.17503   -3.57296
L1        -6.8189377287        -2.9086972276         3.3754815797   -0.26354    0.29337   -3.49362
L1        -3.5039787723         0.2882642046        -6.0564155359   -0.38421    0.12063   -3.63853
L1        -5.2212460858        -4.1694723159         5.3562247018   -0.27980    0.14632   -3.49133
L1         1.1337941679        -3.4238230610         1.9529619143    0.69122    0.36813   -3.82027
L1         3.4802757508         1.7268058923        -5.4074647022   -0.47787    0.25873   -3.64002
L1         1.5817982724        -0.6671663713         1.2842942588    0.41817    0.07538   -3.82939
L1        -6.3438448194         2.7928239275        -0.8497159803   -0.53640    0.55807   -3.49685
L1        -4.3654775899         4.2395699202         0.4813766691   -0.53839    0.09339   -3.64375
L1        -5.1491309759        -1.4065785238        -4.5026921790   -0.53640    0.31423   -3.49685
L1        -0.7303269553         6.4119347614        -5.4362861817   -0.42493    0.35065   -3.42020
L1        -2.7319141928        -0.1235774966         5.9336010286   -0.55295    0.36317   -3.56955
L1        -2.3015270340         2.5754785520         5.2124628216   -0.52764    0.33327   -3.57197
L1        -2.9917620174         6.2528427331        -3.8244914683   -0.56719    0.45740   -3.49436
L1        -3.1577663670        -0.0721822022        -3.2414454197    0.77372    0.20416   -3.80759
L1         2.6226762380         3.8004777640         3.2987006600   -0.59214    0.04903   -3.64489
L1         2.7201010491        -2.9256067001         4.2528451957    1.40640    0.13897   -3.75338
L1         4.8772525322         3.9774027747         1.5858333697   -0.47993    0.02141   -3.63972
L1        -1.5587236795        -4.3960091096         2.2534983225    0.91278    0.05146   -3.80140
L1         0.2033972594         4.0254755141        -4.5611001174    1.41061    0.06783   -3.75366
L1        -3.6063084299        -5.8450370452         0.9498712401   -0.41642    0.17678   -3.64063
L1        -1.6774120074         3.5594490017        -0.0765937826    0.90968    0.28179   -3.80732
L1         2.2519071460         6.0445043718        -1.6515851349   -0.47787    0.34791   -3.64002
L1         4.9787504854         4.0037720456        -5.1488188758   -0.42596    0.32699   -3.42059
L1        -0.0936352870         0.9091595003         5.7293903309   -0.56864    0.39696   -3.64525
L1         1.8260933801        -0.5770230451        -5.5438447389   -0.57684    0.32780   -3.64545
L1         1.6688749008        -3.5052483560         6.7566027049   -0.54235    0.44594   -3.51163
L1         0.5928983473         3.7539867883        -1.7658286534    0.70000    0.43310   -3.82025
L1         2.5776401416         1.8583712975         5.3843355550   -0.60006    0.31805   -3.57060
L1         6.9404040728         0.3558294335         4.0351690742   -0.42851    0.06116   -3.42030
L1         2.1981837141        -2.8358040575        -0.5963441910    0.96982    0.15431   -3.80437
L1         4.3930724414         6.0624221829        -3.3580402853   -0.42596    0.41035   -3.42059
L1        -2.1756026701        -2.2276880712         4.1396774236    0.91278    0.08306   -3.80140
L1         2.8430630776         3.8466943936        -3.4922677635    1.41354    0.12602   -3.75279
L1        -4.8426091186        -1.4994573938         4.7300040559   -0.41642    0.07703   -3.64063
L1        -4.4202579950         1.1811856980         3.9885795499   -0.53214    0.08294   -3.64250
L1        -2.6134817364        -4.9989349133         4.8919499584    0.01492    0.12697   -3.68965
L1        -1.9537999409        -6.9646753684         3.0010594230   -0.50760    0.52357   -3.49426
L1         2.7585785785        -4.8884234934        -2.4122743537   -0.53781    0.20495   -3.57288
L1        -5.8612290987         0.6504142584        -2.6646335029   -0.26412    0.16666   -3.63757
L1        -0.6473451209         1.0366959316         0.8336264355    0.77063    0.09471   -3.82608
L1         0.3522223528         3.5698850514         4.9454390794   -0.53781    0.28235   -3.57288
L1        -3.2238387149        -3.1183188634         0.2539163611    0.70559    0.15193   -3.80879
L1        -1.1057132822        -1.6657209613         1.5532599777    0.44121    0.06691   -3.82930
L1         6.1062909800        -0.3426502272        -2.1720943446   -0.47993    0.20224   -3.63972
L1        -4.7373193302         4.6234389999        -2.2853336876   -0.38421    0.07450   -3.63853
L1        -0.3941168098         6.2254672660        -2.7251477665   -0.46083    0.34799   -3.64007
L1        -4.4640947630         2.7525739625        -6.7979222950   -0.39931    0.31823   -3.42333
L1         3.2596447659         3.5550677552        -0.7168699032    1.00036    0.03837   -3.79798
L1        -3.8369981621        -0.9630719688         2.1287225258    0.70559    0.19060   -3.80879
L1         7.5953411552         0.1214395840         0.1590284838   -0.55712    0.42576   -3.51128
L1        -1.8333677152         5.1752587502         4.4317089470   -0.27924    0.19413   -3.40458
L1        -3.7750148317         2.0974375227        -1.3541366149    0.77372    0.32117   -3.80759
L1        -3.9194121950         3.8265307935         3.2167700072   -0.53785    0.11130   -3.57296
L1         0.5561984382        -3.2233371301        -2.8708924658    1.73465    0.18138   -3.75275
L1         0.6944688771        -6.1092939602         2.6963712260   -0.42509    0.27714   -3.64077
L1         0.4998061961        -1.1953641881         3.8914537156    0.69122    0.34299   -3.82027
L1         1.8413576132         6.2666207341        -4.4177738570   -0.55007    0.41728   -3.51137
L1        -4.0715002495         2.4307342664        -4.1259259037    1.65214    0.29290   -3.72885
L1         4.8258120831        -4.5779139238         4.6676217491   -0.42251    0.29174   -3.42087
L1         2.7899802907        -3.0212065426        -4.5468863608   -0.53896    0.14149   -3.57303
L1         5.4340755330         1.8051266405        -0.2979181815    1.41929    0.31940   -3.75216
L1        -4.1748950790        -3.8432792348        -3.5094983274   -0.58785    0.14889   -3.49401
L1        -0.3362812751        -6.5121160179         5.2073599344   -0.41453    0.33209   -3.42103
L1         2.2326876672        -0.9410314851        -2.7637346859    0.97463    0.13137   -3.80422
L1         0.9658635101         1.4957842593         3.1716178524    0.96982    0.13736   -3.80437
L1         5.5819422015         3.7433168648        -2.4776702373    0.09059    0.03480   -3.68097
L1         0.1026164268        -5.8750521441        -2.1384848125   -0.52764    0.45082   -3.57197
L1         5.9455729942        -3.9904736396         2.1910407085   -0.57613    0.24540   -3.49459
L1         1.1242241850        -5.2206354844        -4.6114715253   -0.27924    0.19517   -3.40458
L1         3.3591336368        -5.1150192326         2.4192389336   -0.47038    0.27458   -3.64019
L1        -0.8244231623        -0.3605022340        -6.5414816574   -0.57378    0.41835   -3.56916
L1        -2.2482546406         5.6087777539         1.7433932780   -0.52992    0.37897   -3.57199
L1        -1.2641099111         3.1750213045         2.6949115663    1.73465    0.12831   -3.75275
L1        -6.0620043271         1.0511593581        -5.3619758602   -0.38007    0.27229   -3.42567
L1        -2.6253347270         5.9696767170        -1.0349855868   -0.57378    0.41939   -3.56916
L1        -5.9104431132        -2.3963033038         0.8217282642   -0.33184    0.22291   -3.64104
L1         0.8342133654         1.9079038889        -6.4809098084   -0.46083    0.27945   -3.64007
L1        -5.0495458547         4.8104263472        -5.0078376637   -0.39931    0.08025   -3.42333
L1         4.4568886362        -2.6467532220        -2.3096166349   -0.59214    0.20079   -3.64489
L1        -0.4481534229        -0.7613777478        -3.8351945557    0.90968    0.18239   -3.80732
L1         0.0572216044        -3.9207375341         4.5259310108    1.39858    0.05322   -3.75488
L1        -1.0495161324         1.3954192475        -1.9473979734    0.40648    0.08414   -3.83024
L1         3.2157098974         1.6923868496         1.4653178484    0.70030    0.23343   -3.82006
L1         4.4415757427        -0.7129191445        -4.4046200048   -0.60314    0.21165   -3.57058
L1        -5.1911682422        -4.5003037305        -0.9947926458   -0.47575    0.30267   -3.49632
L1         1.6156906870         1.2222417623        -0.8766542282    0.41382    0.07192   -3.82943
L1        -4.6096495315        -6.3192256582         3.4861972711   -0.27980    0.19665   -3.49133
L1        -0.9204573362        -4.4587453247         6.9935460258   -0.41453    0.38938   -3.42103
L1        -4.9012279482        -1.8332251876        -1.7456475760   -0.22819    0.14587   -3.70190
L1        -5.9424030108         2.3694864575         1.8948622814   -0.58785    0.45946   -3.49401
L1        -0.0447919672        -1.0812699925        -1.0087497612    0.77063    0.13051   -3.82608
L1         2.4296088896         4.1989257298        -6.2164203977   -0.55007    0.33689   -3.51137
L1        -2.0480794502         3.9107289225        -2.8568284184    1.00717    0.10036   -3.79772
L1         2.2563732288        -5.5702967748         4.9602583911   -0.54235    0.30794   -3.51163
L1         7.5901013287         1.9449870573        -1.9282802718   -0.42901    0.33860   -3.42032
L1        -2.5908426035        -5.2491838564        -1.6050703058   -0.53214    0.23394   -3.64250
L1         0.1560341049        -2.8422635941        -5.6079985693   -0.52992    0.40315   -3.57199
L1         5.4006419075        -0.0735636347         1.8508592736    1.41789    0.31857   -3.75237
L1        -6.6467477168         3.1065241820        -3.5740551089   -0.38007    0.42237   -3.42567
L1        -3.3646522520         1.7336949363         1.4103554155    0.97310    0.15635   -3.79889
L1         7.0067054479         2.1904858934         1.9588504914   -0.55712    0.19483   -3.51128
L1         1.7392983999        -5.5335768277         0.1249828614   -0.56864    0.34671   -3.64525
L1         4.3762317043        -4.4636529511        -0.1150668959   -0.60006    0.25953   -3.57060
L1        -2.4491498961         4.2839457683        -5.7257546875    0.11634    0.12616   -3.68032
L1         7.5260530645        -1.7027186079         2.2444793015   -0.42851    0.33527   -3.42030
L1        -0.5079519609        -3.8328123719        -0.3169271477    0.88932    0.22068   -3.80808
L1         4.8441659139         2.0921789382         3.7417216396   -0.47788    0.04110   -3.63974
L1         4.8752109525         5.7209267026        -0.6411156793   -0.57803    0.37658   -3.49451
L1        -6.2097243054        -5.0500738991         1.5127408466   -0.26354    0.15674   -3.49362
L1         1.2274157425         1.5236670112        -3.7059392241    0.70000    0.32122   -3.82025
L1        -4.2394227109        -3.6760259367         2.8393876126    1.08168    0.19216   -3.78042
L1        -0.1448732524         4.3540731929        -7.2263788103   -0.42493    0.41040   -3.42020
L1         5.4798273733        -1.9757379843         4.0634659649    0.09401    0.01713   -3.68095
L1        -1.4262411633         1.7249760444        -4.7581711339    1.00717    0.13203   -3.79772
L1        -0.0066355868         5.8649936619         0.0599367629   -0.57684    0.41877   -3.64545
L1         7.0043545153         4.0038789390        -0.1372913966   -0.42901    0.07149   -3.42032
L1         4.7763880640         0.1191950810         5.7659593348   -0.57613    0.31604   -3.49459
L1         0.3840659094         5.4355489218         2.8094760860   -0.53896    0.33889   -3.57303
L1        -0.5320988087        -1.7979256675         6.4467442654   -0.42509    0.31032   -3.64077
L1         6.0730660395        -2.2273878659        -0.0157831357   -0.47788    0.19085   -3.63974
L1         2.1310537120        -0.7983354300         6.1742358347   -0.47038    0.33048   -3.64019
L1        -5.5072894150         0.2970724023         0.1074556879   -0.22819    0.12789   -3.70190
