# Supplementary material for: Structure, thermodynamics, and rearrangement mechanisms in gold clusters—insights from the energy landscapes framework
Source: Nanoscale. 2017 Dec 15;10(4):2004–16. doi: 10.1039/c7nr07123j (PMC5901115; doi:10.1039/c7nr07123j)
Supplement: Supplementary file 1 [file NR-010-C7NR07123J-s001.zip › minima/140_Au/min.data.amb]

     -507.9723196036      540.2993628449     2  0.54616499E+11
     -507.9698659346      540.3303484623     1  0.54616488E+11
     -507.8341825358      538.9168275704     1  0.56038099E+11
     -507.8209875453      539.7313147996     2  0.55181862E+11
     -507.8034333960      539.6969667552     1  0.54952754E+11
     -507.8033512876      539.6989307976     1  0.54957651E+11
     -507.8021691420      539.7038473651     1  0.54971289E+11
     -507.8021643189      539.7067107944     1  0.54932447E+11
     -507.8010201255      539.7569160484     1  0.54922237E+11
     -507.7991076738      539.7748708831     1  0.54935930E+11
     -507.7943172491      539.4007035755     1  0.55786719E+11
     -507.7916047645      539.0163465634     1  0.55365941E+11
     -507.7898486347      538.9862285731     1  0.55218825E+11
     -507.7839722839      539.0576597811     1  0.55462167E+11
     -507.7836900306      539.0464999575     1  0.55440190E+11
     -507.7823443357      539.7009299656     2  0.54748395E+11
     -507.7821212439      539.7419764100     1  0.54722293E+11
     -507.7802797619      539.7703147705     1  0.54671378E+11
     -507.7786186306      539.6182879752     1  0.54485126E+11
     -507.7772922860      539.6652641186     1  0.54761857E+11
     -507.7595742061      538.9035218850     1  0.53676873E+11
     -507.7542664286      538.8689044506     1  0.53608831E+11
     -507.7540424894      538.8690389211     1  0.53599325E+11
     -507.7497208150      531.9852799009     1  0.54901170E+11
     -507.7481871828      538.8004287488     1  0.53747375E+11
     -507.7408795094      532.1132902242     1  0.54857763E+11
     -507.7405592228      539.3941444174     2  0.55813033E+11
     -507.7360010714      534.0937675024     1  0.55047238E+11
     -507.7355970115      539.2097819338     1  0.55412861E+11
     -507.7355938289      539.2196002902     1  0.55422745E+11
     -507.7344065454      539.5256697492     2  0.55759254E+11
     -507.7338009389      539.2129425553     1  0.55479617E+11
     -507.7326833547      539.1483308497     1  0.55290373E+11
     -507.7296177265      534.2592500219     2  0.55926837E+11
     -507.7294853471      539.0070396835     2  0.53136381E+11
     -507.7293527707      539.2088762578     1  0.55557291E+11
     -507.7293333654      539.1861718852     1  0.55456700E+11
     -507.7292956563      539.1993813184     1  0.55547971E+11
     -507.7290085600      534.4926952983     2  0.55252855E+11
     -507.7288691019      539.1763297057     1  0.55451850E+11
     -507.7257142224      534.5115624020     2  0.55182242E+11
     -507.7256275750      539.2216123640     1  0.55341081E+11
     -507.7255789466      539.2115039398     1  0.55331782E+11
     -507.7255492032      539.2317330904     1  0.55314214E+11
     -507.7253709854      539.3024306559     1  0.55474809E+11
     -507.7241392871      534.4704261171     2  0.55189800E+11
     -507.7238316435      534.5693850283     2  0.55179749E+11
     -507.7181972559      539.0253722733     1  0.55314015E+11
     -507.7180373841      539.0339124544     1  0.55324239E+11
     -507.7169708311      539.4170655151     2  0.53251876E+11
     -507.7166293154      538.9977039067     1  0.53304843E+11
     -507.7160178592      534.3835957829     2  0.55705531E+11
     -507.7083244014      539.2218131626     1  0.55309237E+11
     -507.7063075749      539.0572301062     1  0.55024704E+11
     -507.7050008109      539.0754237046     1  0.55011969E+11
     -507.7043455188      539.0895034348     1  0.54964967E+11
     -507.7033380032      539.1029149593     1  0.54984816E+11
     -507.6985464760      539.0839943193     1  0.55072464E+11
     -507.6928589513      538.1844874510     1  0.54027266E+11
     -507.6904211959      538.9933720377     1  0.55369041E+11
     -507.6902377136      534.3457896412     1  0.55561244E+11
     -507.6885955941      538.2559502247     1  0.54110177E+11
     -507.6861915413      538.1839163187     1  0.54304649E+11
     -507.6846306493      538.2253628765     1  0.54140144E+11
     -507.6843362589      538.3709020323     1  0.54427124E+11
     -507.6843230553      538.3635894343     1  0.54445376E+11
     -507.6796755831      539.1538800935     1  0.54865269E+11
     -507.6795272450      538.0655383252     1  0.54138806E+11
     -507.6795178103      539.1626701300     1  0.54881264E+11
     -507.6794797038      539.1582259809     1  0.54872027E+11
     -507.6793172343      538.0626360408     1  0.54157790E+11
     -507.6787148706      534.5782401282     1  0.55519371E+11
     -507.6760259811      538.7870752970     1  0.53471958E+11
     -507.6741252333      538.3874751195     1  0.56244001E+11
     -507.6719048894      539.0649133669     1  0.55190525E+11
     -507.6718539729      539.0610843349     1  0.54961391E+11
     -507.6718149549      539.0562148537     1  0.54951453E+11
     -507.6716131561      538.1433915654     1  0.56089499E+11
     -507.6677943771      539.1091851891     1  0.54975085E+11
     -507.6652589563      539.1496284487     1  0.54595553E+11
     -507.6650555813      538.2193045566     1  0.56315356E+11
     -507.6640336427      539.0775607559     1  0.55033159E+11
     -507.6640001280      539.1585890283     1  0.54613448E+11
     -507.6636811402      535.4928975552     1  0.53612666E+11
     -507.6631435807      539.1192027252     1  0.55015947E+11
     -507.6621412832      538.2484449830     1  0.53383409E+11
     -507.6614936935      539.0188414598     2  0.54904046E+11
     -507.6613919516      539.0235659880     1  0.54909916E+11
     -507.6607210379      539.1557510910     1  0.54112499E+11
     -507.6604400942      539.1528465792     1  0.54657859E+11
     -507.6601640357      539.1517067463     1  0.54783567E+11
     -507.6599991074      539.1528749035     1  0.54780532E+11
     -507.6592726661      539.1698274221     1  0.54126338E+11
     -507.6580050514      538.3488016540     1  0.56075551E+11
     -507.6553908337      539.0506157088     1  0.54597673E+11
     -507.6540881778      539.0645427223     1  0.54573188E+11
     -507.6530298445      537.7804530789     1  0.55843555E+11
     -507.6523998330      539.0601264280     1  0.54747732E+11
     -507.6505517961      537.7208869946     1  0.56185776E+11
     -507.6494694292      537.9188369444     1  0.55704168E+11
     -507.6432143212      538.4130553153     1  0.55711605E+11
     -507.6425016243      537.8537518895     1  0.56131754E+11
     -507.6419681502      537.7281017889     1  0.55466526E+11
     -507.6418887147      537.4851299860     1  0.56045484E+11
     -507.6415760321      537.4926605979     1  0.56024075E+11
     -507.6405555632      537.6403005043     1  0.55862631E+11
     -507.6398487304      537.7697426399     1  0.53906595E+11
     -507.6397387530      537.7833435171     1  0.53916700E+11
     -507.6395118513      538.4386972144     1  0.53434873E+11
     -507.6390763386      538.4689465410     1  0.53474395E+11
     -507.6388073196      538.9289570644     1  0.56410149E+11
     -507.6387932663      537.8447492588     1  0.55474349E+11
     -507.6383722962      537.8344110378     1  0.55462192E+11
     -507.6370012132      532.5692298314     1  0.55666381E+11
     -507.6367269476      537.1028503215     1  0.57055276E+11
     -507.6346835554      532.6533841854     1  0.55647382E+11
     -507.6340017469      537.8750809595     1  0.55967244E+11
     -507.6325602251      534.0466097345     1  0.52953331E+11
     -507.6320599541      535.7636484596     1  0.54905627E+11
     -507.6317513831      539.0791712472     1  0.53358356E+11
     -507.6297974991      539.1925593207     1  0.56182036E+11
     -507.6294949119      535.0718416675     1  0.55088766E+11
     -507.6287608095      535.1204773472     2  0.55351909E+11
     -507.6285360096      539.1525793112     1  0.56182776E+11
     -507.6282575772      535.0908315618     2  0.55370572E+11
     -507.6281708061      538.4709662961     1  0.53299788E+11
     -507.6280337110      538.4831521296     1  0.53321430E+11
     -507.6278349213      535.8514547563     1  0.55035524E+11
     -507.6277879433      538.4990466294     1  0.53329823E+11
     -507.6276711366      532.4472199367     1  0.55332653E+11
     -507.6273994408      538.7821274028     1  0.55303607E+11
     -507.6271127079      538.8806057199     1  0.55791320E+11
     -507.6270005850      538.6245740244     1  0.56020333E+11
     -507.6269908698      532.4122149227     1  0.55380954E+11
     -507.6269206468      538.3635471599     1  0.55978124E+11
     -507.6268199260      539.1510381504     1  0.56166244E+11
     -507.6267874308      535.1481578094     2  0.55379565E+11
     -507.6267619779      535.0583889898     1  0.55080341E+11
     -507.6262960673      539.2273792259     1  0.56144395E+11
     -507.6262524229      538.8733583743     1  0.53482267E+11
     -507.6262038096      532.4331269503     1  0.55441784E+11
     -507.6257537724      535.1373143274     2  0.55610371E+11
     -507.6252283846      538.5246028426     1  0.53295227E+11
     -507.6251526198      538.5494762754     1  0.53302637E+11
     -507.6246059555      532.6220360045     1  0.55720325E+11
     -507.6245971492      538.3726016152     1  0.53557760E+11
     -507.6239568260      531.6420801612     1  0.54374590E+11
     -507.6233043395      538.8914337995     1  0.53213145E+11
     -507.6232404530      535.0083909103     2  0.55518672E+11
     -507.6232066600      538.9034845608     1  0.53222832E+11
     -507.6230901208      538.2905618283     1  0.53411740E+11
     -507.6229909733      532.4134554208     1  0.55536571E+11
     -507.6228935393      532.3910574366     1  0.55401190E+11
     -507.6228413926      538.8951258596     1  0.53264106E+11
     -507.6228014825      532.6106458451     1  0.55926464E+11
     -507.6227550607      538.8916654359     1  0.53219821E+11
     -507.6225832564      532.2891916793     1  0.55431312E+11
     -507.6223820891      539.0439022024     1  0.56240701E+11
     -507.6221078746      539.1930494277     1  0.53449103E+11
     -507.6214662063      538.0085849319     1  0.55435242E+11
     -507.6211725598      539.1775728903     1  0.53417589E+11
     -507.6210658585      534.2253228052     1  0.53017642E+11
     -507.6206366107      532.1568758286     1  0.55150463E+11
     -507.6203947283      532.4671165383     1  0.55544255E+11
     -507.6202200986      535.0420988635     2  0.56090136E+11
     -507.6198098508      539.0656061205     1  0.56231813E+11
     -507.6193887514      535.0646815893     2  0.55859566E+11
     -507.6193060866      539.1357435175     1  0.56229647E+11
     -507.6187677407      538.2687286085     1  0.55419844E+11
     -507.6186845917      532.3331257134     1  0.55469372E+11
     -507.6186507480      538.2851987401     1  0.55443340E+11
     -507.6179792628      532.4054165148     1  0.55746401E+11
     -507.6175294190      538.0416424503     1  0.55667931E+11
     -507.6174526230      535.1005133863     2  0.55583982E+11
     -507.6168081115      538.1220150052     1  0.55680424E+11
     -507.6164293468      538.4936139753     1  0.55737574E+11
     -507.6163994725      535.1038422663     2  0.55548771E+11
     -507.6161831921      538.3198931233     1  0.55302625E+11
     -507.6161246104      538.9860301878     1  0.56124614E+11
     -507.6160735987      525.9429077555     2  0.54457081E+11
     -507.6152830087      535.0239923222     2  0.55712490E+11
     -507.6147300005      536.6910829729     1  0.55342406E+11
     -507.6145949877      532.3806425829     1  0.55390477E+11
     -507.6142968820      538.0649096054     1  0.53220208E+11
     -507.6135994399      535.0367975027     2  0.56057527E+11
     -507.6131057019      535.0389439180     2  0.56055356E+11
     -507.6125045657      534.1636177093     1  0.54803145E+11
     -507.6109191321      534.7560351358     1  0.54760756E+11
     -507.6106413488      532.1439412554     1  0.54230042E+11
     -507.6106111098      532.2007467756     1  0.54263485E+11
     -507.6099877319      536.6465575261     1  0.55354965E+11
     -507.6097708182      532.2823162227     1  0.55999221E+11
     -507.6097545115      536.6512230112     1  0.55363608E+11
     -507.6096454086      538.1840597514     1  0.53200613E+11
     -507.6093422190      538.6727919243     1  0.53244535E+11
     -507.6090624852      539.2348518793     1  0.55948588E+11
     -507.6090334687      538.6870124733     1  0.53254191E+11
     -507.6088913039      534.9294298607     2  0.56186906E+11
     -507.6086854480      537.6989105142     1  0.55633670E+11
     -507.6085975623      539.2242814524     1  0.55929989E+11
     -507.6078092610      538.3366877446     1  0.54394527E+11
     -507.6076327207      539.1395775565     1  0.55921692E+11
     -507.6075096219      539.1347204286     1  0.55947502E+11
     -507.6074325788      538.3225586254     1  0.54353715E+11
     -507.6067915834      539.1656076462     1  0.55941250E+11
     -507.6066751064      539.2465824890     1  0.55902643E+11
     -507.6064577243      532.2281856218     1  0.55244607E+11
     -507.6062865968      539.2762343224     1  0.55881945E+11
     -507.6061293056      537.7899367370     1  0.55627841E+11
     -507.6059581836      539.1810083418     1  0.55912239E+11
     -507.6051386431      538.3813090681     2  0.51169888E+11
     -507.6049634455      538.5017085951     1  0.55395271E+11
     -507.6048040324      532.0760202497     1  0.54686787E+11
     -507.6047415259      538.3893677962     1  0.51192461E+11
     -507.6032604869      535.1223932205     1  0.55688189E+11
     -507.6027360004      526.4798519621     2  0.53826230E+11
     -507.6024767452      528.4639091413     1  0.53695856E+11
     -507.6024216860      525.8296238593     2  0.54188161E+11
     -507.6017710945      538.9073360621     1  0.54099271E+11
     -507.6016028415      533.6030991002     1  0.53066865E+11
     -507.6015612563      538.9793982671     1  0.53349389E+11
     -507.6011014346      538.6775469850     1  0.53421654E+11
     -507.6010872232      537.7308959201     1  0.54942374E+11
     -507.6008318036      539.1178933955     1  0.56011459E+11
     -507.5998574310      526.4240172200     2  0.53987413E+11
     -507.5997631310      539.1456149181     1  0.55949816E+11
     -507.5997559861      539.1382122080     1  0.55992563E+11
     -507.5995351423      537.9749664553     1  0.54698858E+11
     -507.5992571877      533.1245024791     2  0.58859640E+11
     -507.5991798504      528.7671399004     2  0.53689951E+11
     -507.5989455953      533.2146641659     2  0.57700263E+11
     -507.5987674094      539.1615416282     1  0.55966333E+11
     -507.5980796750      538.9896691986     1  0.54198116E+11
     -507.5977396836      538.3922747187     1  0.55557581E+11
     -507.5971060559      537.9061450340     1  0.55114560E+11
     -507.5967083300      533.2014383827     2  0.58825679E+11
     -507.5962915412      533.1945443091     2  0.58873862E+11
     -507.5953316975      537.6465555911     1  0.54951774E+11
     -507.5952432063      532.6445801214     1  0.54547156E+11
     -507.5951446925      532.9792637759     1  0.55152579E+11
     -507.5946216567      537.9164268494     1  0.55100962E+11
     -507.5945039719      537.9333662635     1  0.55124277E+11
     -507.5943853137      537.6389633649     1  0.54861756E+11
     -507.5941225795      532.6688412393     1  0.54533524E+11
     -507.5932293228      531.1719662161     1  0.55361879E+11
     -507.5927237190      538.6309276592     1  0.55330809E+11
     -507.5924434429      532.9790239037     1  0.54920059E+11
     -507.5920989773      535.0726803838     1  0.55997292E+11
     -507.5920598479      537.6466938182     1  0.54919295E+11
     -507.5918226747      537.9591022464     1  0.54984896E+11
     -507.5916789190      532.1185695174     1  0.55229795E+11
     -507.5915390695      537.5689840149     1  0.54858799E+11
     -507.5914094447      533.5931510540     1  0.53097968E+11
     -507.5914057338      533.5932077569     1  0.53094829E+11
     -507.5912909729      537.6190147424     1  0.54822947E+11
     -507.5912562343      538.9164442294     1  0.55650916E+11
     -507.5909510645      532.8525371772     1  0.55117620E+11
     -507.5909089883      533.5972467805     1  0.53095434E+11
     -507.5908490189      533.5709546710     1  0.53094019E+11
     -507.5907070908      536.6173054877     1  0.55065892E+11
     -507.5903596910      532.9266689877     1  0.55314984E+11
     -507.5903346743      532.6733504862     1  0.54525723E+11
     -507.5902956660      536.6437317102     1  0.55100980E+11
     -507.5902733777      536.6442732121     1  0.55136281E+11
     -507.5902238273      538.5003834536     1  0.55001309E+11
     -507.5901735463      538.5185724043     1  0.55628376E+11
     -507.5900673448      536.6498797682     1  0.55109691E+11
     -507.5898481516      533.5964435026     1  0.53045282E+11
     -507.5897414060      536.7779366301     1  0.55106332E+11
     -507.5896475005      533.5952912921     1  0.53092242E+11
     -507.5896419356      533.5875335231     1  0.53091730E+11
     -507.5896092591      533.5768872126     1  0.53044259E+11
     -507.5888463445      531.9100144060     1  0.54697455E+11
     -507.5884875546      533.5524544893     1  0.53093152E+11
     -507.5884614121      536.2121406625     1  0.54724414E+11
     -507.5880935607      538.6475569130     1  0.55251383E+11
     -507.5880179747      536.0290023443     1  0.54584483E+11
     -507.5878617005      537.4034960484     1  0.56343316E+11
     -507.5876267392      538.1612545923     1  0.54807621E+11
     -507.5872507642      534.5337419674     1  0.54903576E+11
     -507.5869359708      526.2956523725     2  0.54011351E+11
     -507.5868949732      536.2097400523     1  0.54696236E+11
     -507.5865712166      535.7606201939     2  0.51756136E+11
     -507.5864660941      536.8545570887     1  0.54778534E+11
     -507.5864218580      536.8039375112     1  0.55048760E+11
     -507.5862763124      536.8139880086     1  0.55057770E+11
     -507.5861516881      538.6496907811     1  0.55353241E+11
     -507.5860870928      536.0240726395     1  0.54555994E+11
     -507.5851448091      533.1793447028     1  0.55502828E+11
     -507.5844503197      533.1250214844     1  0.55566521E+11
     -507.5843746598      538.1721471446     1  0.53212835E+11
     -507.5835547743      532.3020861758     1  0.55303505E+11
     -507.5830697840      533.4750941631     2  0.57507055E+11
     -507.5829565425      538.6501910811     1  0.55795958E+11
     -507.5828027761      535.2888090604     2  0.53467107E+11
     -507.5827876513      537.5290176886     1  0.54904315E+11
     -507.5827456193      533.5028019568     1  0.53197396E+11
     -507.5827154181      532.7257661670     1  0.55345459E+11
     -507.5824866135      537.5949109069     1  0.55018191E+11
     -507.5821606705      539.4169952853     1  0.53433534E+11
     -507.5821594827      537.5867499858     1  0.54979704E+11
     -507.5820447806      538.1015101696     1  0.54845069E+11
     -507.5812533395      537.8489991047     1  0.54805160E+11
     -507.5810926452      537.7048844974     1  0.51191938E+11
     -507.5805858445      537.5914238871     1  0.54964478E+11
     -507.5804561422      538.9038813129     1  0.53914437E+11
     -507.5801001524      533.0977857748     1  0.55447419E+11
     -507.5799703964      533.5560519478     1  0.55794720E+11
     -507.5798933737      538.6205729720     1  0.55839151E+11
     -507.5788917917      538.2816813362     1  0.54986765E+11
     -507.5786893989      538.9218758849     1  0.53928360E+11
     -507.5784007932      535.8396485315     1  0.54490396E+11
     -507.5776517748      534.7503898429     1  0.55979961E+11
     -507.5773729967      535.9160495646     1  0.54603420E+11
     -507.5772777716      533.5854709385     1  0.55716763E+11
     -507.5772468452      531.9585745773     1  0.55293488E+11
     -507.5770522328      532.9168502837     1  0.55009891E+11
     -507.5769116854      538.0171213769     1  0.53173614E+11
     -507.5765744563      533.4471067372     1  0.55425662E+11
     -507.5764497724      532.0378550054     2  0.56822431E+11
     -507.5763995738      538.4402829193     1  0.55133622E+11
     -507.5759385964      533.3971729770     1  0.55541550E+11
     -507.5758507634      535.7770774433     1  0.53957254E+11
     -507.5758223635      537.4178630883     2  0.51724351E+11
     -507.5756314722      532.8979628674     1  0.55223511E+11
     -507.5754392009      538.1742300353     1  0.55054431E+11
     -507.5747663375      533.3737505549     1  0.53196195E+11
     -507.5747478436      533.3627258333     1  0.55861914E+11
     -507.5743532995      534.4042804451     1  0.54369134E+11
     -507.5742447774      534.4316621566     1  0.54363558E+11
     -507.5735979261      537.8095781291     1  0.51866253E+11
     -507.5734524639      529.8847310905     1  0.55259711E+11
     -507.5732179852      532.6555605763     1  0.54316912E+11
     -507.5730201408      532.6512969673     1  0.54296914E+11
     -507.5727815504      533.4244603107     1  0.55416278E+11
     -507.5726506972      532.6773529847     1  0.54324409E+11
     -507.5723453216      535.0864975011     1  0.55866565E+11
     -507.5720952786      533.0103723374     1  0.55095075E+11
     -507.5717856757      538.4540006377     1  0.53181518E+11
     -507.5710817500      538.4591545186     1  0.53230209E+11
     -507.5710114313      531.9755724443     2  0.56967342E+11
     -507.5701778339      527.8207242084     2  0.53549084E+11
     -507.5687788027      538.3292167404     1  0.54593029E+11
     -507.5685424116      530.3706164013     2  0.55500056E+11
     -507.5670441871      531.4800024877     2  0.56252943E+11
     -507.5661926502      534.9800858876     1  0.55012211E+11
     -507.5661645298      533.0753680227     1  0.53044285E+11
     -507.5661478545      532.1025025602     2  0.56322508E+11
     -507.5661198433      533.3377610323     1  0.55154310E+11
     -507.5660808336      535.8291740877     1  0.54121769E+11
     -507.5658782085      533.3555370965     1  0.55124487E+11
     -507.5658134435      531.5418921307     2  0.56176351E+11
     -507.5644989761      534.9961494179     1  0.54987197E+11
     -507.5640939699      537.7584221220     1  0.54277577E+11
     -507.5637192276      531.9674025210     2  0.56974143E+11
     -507.5637028995      533.2309850180     1  0.55557568E+11
     -507.5636825277      526.3450601209     2  0.53614523E+11
     -507.5635673331      532.2547754400     2  0.56406330E+11
     -507.5635302995      534.7993327332     1  0.54683951E+11
     -507.5634732948      534.8026739907     1  0.54619890E+11
     -507.5632382538      534.9955344367     1  0.55331627E+11
     -507.5629028509      534.6565014530     1  0.51102833E+11
     -507.5629011038      534.8037169773     1  0.54698136E+11
     -507.5627204541      534.8155046603     1  0.54692700E+11
     -507.5624839981      534.7919236405     1  0.54618926E+11
     -507.5623856203      534.6044172572     1  0.53557640E+11
     -507.5623806132      538.5973026617     1  0.55501466E+11
     -507.5623572020      533.3760721998     1  0.55497103E+11
     -507.5623471490      534.7907809868     1  0.54690311E+11
     -507.5620895282      534.8130697367     1  0.54699867E+11
     -507.5620658954      525.8039209706     2  0.53516763E+11
     -507.5620574659      534.8151630468     1  0.54687361E+11
     -507.5618756058      533.3014731261     1  0.55162480E+11
     -507.5614654993      533.2132386262     1  0.55221969E+11
     -507.5608396824      538.7143911361     1  0.55556146E+11
     -507.5604501436      538.2184958777     1  0.53964995E+11
     -507.5603935290      529.3390857999     1  0.55387327E+11
     -507.5601962769      538.1958770983     1  0.53913201E+11
     -507.5593652054      533.2865838246     1  0.55401635E+11
     -507.5587095564      534.5738759972     1  0.53491169E+11
     -507.5584254836      534.5719614205     1  0.53485904E+11
     -507.5583208944      537.5622758587     1  0.55956881E+11
     -507.5579095141      536.8685367776     1  0.56396220E+11
     -507.5578774471      536.8730026105     1  0.56406620E+11
     -507.5571323414      538.8956922770     1  0.53653674E+11
     -507.5568055046      539.2216914316     1  0.55150557E+11
     -507.5558073974      525.9013176542     2  0.54131373E+11
     -507.5557727291      538.9073662508     1  0.53615081E+11
     -507.5557452569      538.6861837832     1  0.55586985E+11
     -507.5555831266      538.2825164949     1  0.53064342E+11
     -507.5553001889      527.9721914055     1  0.53538000E+11
     -507.5552590200      534.5891174007     1  0.53493141E+11
     -507.5550671416      534.5855632548     1  0.53500982E+11
     -507.5546693844      538.9890780436     1  0.53740878E+11
     -507.5539916092      534.7280931424     1  0.54699699E+11
     -507.5538037294      538.2487221344     1  0.54329075E+11
     -507.5537594563      534.5401873794     1  0.54480959E+11
     -507.5533921677      534.7325121555     1  0.55521158E+11
     -507.5533144394      537.7047598220     1  0.56357859E+11
     -507.5531607969      534.7379498892     1  0.55530242E+11
     -507.5529464733      538.1443847450     1  0.54005168E+11
     -507.5526506030      538.1226677055     1  0.53953606E+11
     -507.5526216311      538.9851623028     1  0.53895210E+11
     -507.5523794965      537.7409193230     1  0.54456218E+11
     -507.5520693625      531.0359433292     1  0.54638171E+11
     -507.5510312276      534.4823564190     1  0.53622614E+11
     -507.5505692804      531.6007277029     1  0.55959186E+11
     -507.5505071786      534.5799052481     1  0.54657399E+11
     -507.5498997492      531.9947039064     2  0.56314603E+11
     -507.5493097658      537.9735654276     1  0.54260508E+11
     -507.5492606292      534.5757802066     1  0.54665529E+11
     -507.5487720812      533.4307982306     1  0.54903807E+11
     -507.5486899176      537.9586610084     1  0.54219640E+11
     -507.5482866265      527.0842506662     1  0.54108047E+11
     -507.5481771568      536.5711245515     2  0.51084137E+11
     -507.5480780821      532.8878173425     1  0.55010316E+11
     -507.5474583488      531.6604203021     1  0.55913473E+11
     -507.5468579439      535.2475041987     1  0.55519988E+11
     -507.5468552190      535.2492405838     1  0.55564416E+11
     -507.5468452244      538.2299349989     1  0.56614754E+11
     -507.5466814253      533.0015541248     1  0.55078591E+11
     -507.5466439841      534.6285474306     1  0.54389995E+11
     -507.5466123247      535.9137939987     1  0.55046250E+11
     -507.5465979232      538.2184212388     1  0.56631922E+11
     -507.5464291998      535.2414876400     1  0.55546212E+11
     -507.5464268090      537.7257790864     1  0.54670262E+11
     -507.5463047305      537.9581276350     2  0.54838088E+11
     -507.5460025485      536.7500230593     1  0.50933501E+11
     -507.5457736804      537.3230446730     1  0.51621963E+11
     -507.5455191895      534.9935705266     1  0.55348338E+11
     -507.5454404695      530.9381789719     1  0.55547582E+11
     -507.5453088971      537.7361270951     1  0.50710602E+11
     -507.5447634172      538.0249307568     1  0.53478579E+11
     -507.5446024555      533.2774224887     1  0.54677778E+11
     -507.5445137214      533.2882251315     2  0.57085634E+11
     -507.5444971689      538.3532121506     1  0.55425405E+11
     -507.5443962629      533.1712006699     1  0.52927673E+11
     -507.5441169432      534.4180647444     1  0.54463823E+11
     -507.5438930886      532.6291542958     1  0.54352434E+11
     -507.5438500974      537.2891480162     1  0.51593648E+11
     -507.5438463628      537.3093660876     1  0.51661357E+11
     -507.5437497118      533.0209332117     2  0.56063315E+11
     -507.5433798716      534.0952303681     1  0.53575439E+11
     -507.5428825804      535.4184297407     1  0.55366915E+11
     -507.5428808025      533.1104060873     1  0.52931884E+11
     -507.5421459727      533.0213531485     1  0.54804783E+11
     -507.5418032134      533.6408808584     1  0.55132564E+11
     -507.5417649463      533.4034275696     1  0.54918828E+11
     -507.5414278526      530.9523099051     1  0.54452221E+11
     -507.5414229010      533.0483264100     1  0.55069474E+11
     -507.5413867057      537.9945950029     1  0.54068428E+11
     -507.5407087382      527.9938702961     1  0.54095311E+11
     -507.5405617809      531.1212258256     1  0.54454581E+11
     -507.5405522195      532.3212164738     1  0.56107880E+11
     -507.5402709597      535.0782789107     1  0.55342548E+11
     -507.5401561931      536.2775900023     1  0.52977375E+11
     -507.5400581481      538.6082431481     1  0.55572072E+11
     -507.5400438783      532.8873986712     1  0.54613744E+11
     -507.5400026042      533.3714499636     1  0.54955231E+11
     -507.5399494717      534.2260034064     1  0.54632970E+11
     -507.5399171196      530.9671700646     1  0.55634059E+11
     -507.5397558104      537.7255320878     1  0.54367840E+11
     -507.5396954431      530.7674883449     1  0.54059342E+11
     -507.5396737223      533.3475092651     1  0.54877147E+11
     -507.5395665398      534.6407113139     1  0.56442099E+11
     -507.5394362734      532.2262698879     2  0.56528902E+11
     -507.5394057704      527.6436220610     1  0.53947929E+11
     -507.5392723496      537.7209439646     1  0.54387908E+11
     -507.5391649824      532.9823374057     1  0.56130697E+11
     -507.5390786974      538.0085790367     1  0.56069891E+11
     -507.5389453071      532.8630290361     1  0.54367585E+11
     -507.5389391911      538.0209496987     1  0.56080033E+11
     -507.5389321790      532.8381052630     1  0.54509024E+11
     -507.5388772490      533.4900872932     1  0.55033833E+11
     -507.5387356262      532.8346910326     1  0.54366617E+11
     -507.5385798063      538.6182421328     1  0.55501886E+11
     -507.5384408719      532.7525347200     1  0.55424258E+11
     -507.5383200991      534.2358914355     1  0.56077815E+11
     -507.5379668275      537.8941743792     1  0.53898243E+11
     -507.5376988628      536.9935938266     1  0.54429875E+11
     -507.5375364579      534.3805894461     1  0.56791824E+11
     -507.5373872695      537.3583599968     1  0.55723983E+11
     -507.5373186869      532.9466964274     1  0.54817504E+11
     -507.5371700265      530.5606915180     1  0.54619738E+11
     -507.5371323974      534.1237340935     1  0.53523609E+11
     -507.5370817133      534.2214059276     1  0.54737915E+11
     -507.5370380836      530.9688251379     1  0.53644245E+11
     -507.5368948977      533.7681880532     1  0.55241579E+11
     -507.5367544348      533.1695701256     1  0.54969185E+11
     -507.5367439000      534.2029070096     1  0.54546651E+11
     -507.5366919940      534.1021512256     1  0.53512574E+11
     -507.5363302507      538.9715039602     1  0.53609764E+11
     -507.5359485115      532.0741014945     2  0.55792164E+11
     -507.5359386309      538.4397614318     1  0.53948059E+11
     -507.5356042201      534.2244631208     1  0.56792425E+11
     -507.5355002646      533.8949974908     1  0.55201154E+11
     -507.5354279950      532.0505530892     2  0.55796320E+11
     -507.5353785703      533.6225695794     1  0.54925200E+11
     -507.5351701210      532.8081979122     1  0.54514332E+11
     -507.5351554500      535.4399122476     1  0.55655255E+11
     -507.5351109715      535.4550216861     1  0.55664141E+11
     -507.5350129454      533.8160517965     1  0.55227428E+11
     -507.5348794080      533.6103927541     1  0.54922507E+11
     -507.5345721455      531.2401158111     1  0.54559756E+11
     -507.5343784052      533.9776325305     1  0.55151018E+11
     -507.5340515860      533.6233445859     1  0.54857083E+11
     -507.5339330834      534.0514800601     1  0.53638915E+11
     -507.5338738896      530.9085076386     1  0.53636720E+11
     -507.5336290839      532.7623522783     1  0.54521747E+11
     -507.5335583437      537.4692674722     1  0.50473992E+11
     -507.5335154543      529.9626694809     1  0.54356663E+11
     -507.5333936481      525.6519985154     1  0.53681135E+11
     -507.5333242301      533.6234604463     1  0.54927381E+11
     -507.5332488042      536.2070465756     1  0.55950084E+11
     -507.5331783333      533.6038127234     1  0.54925428E+11
     -507.5331697749      529.6890595981     1  0.55631355E+11
     -507.5331503226      533.6277643489     1  0.54857919E+11
     -507.5331320801      533.6169854656     1  0.54938478E+11
     -507.5329568039      531.2553804152     1  0.54584012E+11
     -507.5327511884      531.2398546037     1  0.54583476E+11
     -507.5325336130      529.8637479231     1  0.54366313E+11
     -507.5324423360      530.0196791241     1  0.54359113E+11
     -507.5323546336      532.7816829559     1  0.54390921E+11
     -507.5323001787      533.6184942746     1  0.54940847E+11
     -507.5320962983      536.9424957109     1  0.55347217E+11
     -507.5320353827      536.8642645101     1  0.56470643E+11
     -507.5316872544      529.0407070471     1  0.55341921E+11
     -507.5316173483      529.7147991366     1  0.55019652E+11
     -507.5313295074      537.3842890917     1  0.55783423E+11
     -507.5311706507      533.4563341921     1  0.56798620E+11
     -507.5311269598      535.5843531886     1  0.55336137E+11
     -507.5309672368      532.7225213603     1  0.54526027E+11
     -507.5300741825      534.9352030173     1  0.55068214E+11
     -507.5299093048      534.9461545762     1  0.55077473E+11
     -507.5298507735      529.9852769248     1  0.54352568E+11
     -507.5298209391      537.9090927732     1  0.54007175E+11
     -507.5295925817      526.5584712997     2  0.53720109E+11
     -507.5295721762      533.1802450080     1  0.55288818E+11
     -507.5293485231      533.1780359559     1  0.54357864E+11
     -507.5293025087      537.8842976710     1  0.54029371E+11
     -507.5292823834      537.5448452710     1  0.55685797E+11
     -507.5290063210      529.8761087950     1  0.54371344E+11
     -507.5289135919      527.7488912816     1  0.54085108E+11
     -507.5288884950      534.0399194428     1  0.54330079E+11
     -507.5286694383      533.4526542683     1  0.56759578E+11
     -507.5285664151      538.2269860304     1  0.53137569E+11
     -507.5284196559      535.6009735805     1  0.55569452E+11
     -507.5283609557      537.6355766185     1  0.56199855E+11
     -507.5280428403      533.5233041324     1  0.55206509E+11
     -507.5278781063      533.1584011918     1  0.54371774E+11
     -507.5274273716      532.8422834166     2  0.57252462E+11
     -507.5268971138      538.4758906957     1  0.55321674E+11
     -507.5268306867      532.0198287615     2  0.56095922E+11
     -507.5266667455      532.4315320546     1  0.55036931E+11
     -507.5266409041      535.0140170769     2  0.50722772E+11
     -507.5264905586      537.8323994128     1  0.53931587E+11
     -507.5263711933      537.4020802864     1  0.50612999E+11
     -507.5263487513      532.9401812448     1  0.54862655E+11
     -507.5261370286      533.7243553319     1  0.54938899E+11
     -507.5258083006      534.5966080439     1  0.55456181E+11
     -507.5255276852      537.2595603291     1  0.50834339E+11
     -507.5255139618      530.8995962104     1  0.54003947E+11
     -507.5254077979      531.0914472526     1  0.55094538E+11
     -507.5250053661      531.6013619856     2  0.55540499E+11
     -507.5246075491      536.4757424853     1  0.55896210E+11
     -507.5236351094      533.1322076625     1  0.53714575E+11
     -507.5233323629      531.8339312437     1  0.55186969E+11
     -507.5232218463      537.2485364055     1  0.50590318E+11
     -507.5231062265      536.6176113070     1  0.50457326E+11
     -507.5228524462      538.0963150712     1  0.53889764E+11
     -507.5227169107      532.9770044374     1  0.55177994E+11
     -507.5225011995      531.7176468741     2  0.56673350E+11
     -507.5222569089      531.7699739558     2  0.56610831E+11
     -507.5220039829      538.3733832977     1  0.55398984E+11
     -507.5214290902      534.2586941690     1  0.54660189E+11
     -507.5211750320      527.4689885263     1  0.54094376E+11
     -507.5208123010      531.5930885547     2  0.55401861E+11
     -507.5208087743      536.1690113674     1  0.51621986E+11
     -507.5207512541      536.1492352963     1  0.51642062E+11
     -507.5207425963      537.8984997829     1  0.57953807E+11
     -507.5205328172      533.0046712201     1  0.55310810E+11
     -507.5203362078      529.7163555181     1  0.55312625E+11
     -507.5202035948      534.3835159704     1  0.54681434E+11
     -507.5199913420      534.7165130360     1  0.55460325E+11
     -507.5198567440      531.6798725629     1  0.54792709E+11
     -507.5197609776      531.5339228583     1  0.56034797E+11
     -507.5196077294      533.6773343935     1  0.56674350E+11
     -507.5195046026      536.4442975727     1  0.50384412E+11
     -507.5191025009      539.0530172806     1  0.53568224E+11
     -507.5190741486      533.4459490364     1  0.54708267E+11
     -507.5189239754      531.6574191064     1  0.55993873E+11
     -507.5188385062      533.0098665628     1  0.55635960E+11
     -507.5186723974      539.0760289395     1  0.53495264E+11
     -507.5185014099      532.3507630519     1  0.56062834E+11
     -507.5184248335      532.1582559250     1  0.55675052E+11
     -507.5181313713      534.0763852100     1  0.53741606E+11
     -507.5180620354      533.4624272868     1  0.54711099E+11
     -507.5177529991      538.8324552216     1  0.54007179E+11
     -507.5176425522      532.8349685214     1  0.54624267E+11
     -507.5176345678      538.2499768275     1  0.51869709E+11
     -507.5174971207      535.2092090704     1  0.53369663E+11
     -507.5174581749      538.2434205042     1  0.53885002E+11
     -507.5172310844      531.4633735145     2  0.55659705E+11
     -507.5171627689      536.5406356721     1  0.50558131E+11
     -507.5168066595      532.7307860868     2  0.57337541E+11
     -507.5166935913      533.0896800736     1  0.53717422E+11
     -507.5165633574      532.2235698897     2  0.56771690E+11
     -507.5164714790      531.5828328585     1  0.55465478E+11
     -507.5164026671      538.3330489908     1  0.53989814E+11
     -507.5158616964      532.1630696177     1  0.56321193E+11
     -507.5157477014      531.5669706389     1  0.54600316E+11
     -507.5153568005      536.8230823335     1  0.55919133E+11
     -507.5151227989      533.2022662687     1  0.54505081E+11
     -507.5149869604      538.3954246879     1  0.53816249E+11
     -507.5147862343      535.0609396392     1  0.56257114E+11
     -507.5143403693      532.8353201652     1  0.54628065E+11
     -507.5142282956      532.9224141602     1  0.55298328E+11
     -507.5138689275      533.0683429432     1  0.53753054E+11
     -507.5138661458      536.4441739454     1  0.50948523E+11
     -507.5136156527      538.3952049732     2  0.55492140E+11
     -507.5135854608      534.8614188021     1  0.54390920E+11
     -507.5135147684      538.1034443990     1  0.54956752E+11
     -507.5134593138      530.8988766334     1  0.55352083E+11
     -507.5134062995      532.2544150705     1  0.56143401E+11
     -507.5132840038      533.2329618418     1  0.54607877E+11
     -507.5132505740      533.6708637435     1  0.55784771E+11
     -507.5132026612      532.9230160246     1  0.55329988E+11
     -507.5129825390      533.1719656809     1  0.54419402E+11
     -507.5128265960      537.1223319906     1  0.55658008E+11
     -507.5127020862      535.3890039754     1  0.56506935E+11
     -507.5123930296      535.6227795145     1  0.55440012E+11
     -507.5123601955      534.7956763126     1  0.54219168E+11
     -507.5123557735      525.6904783677     2  0.53823416E+11
     -507.5116596940      537.0628530390     1  0.55524991E+11
     -507.5116575630      536.7567719172     1  0.52049679E+11
     -507.5115082592      537.0537387496     1  0.55515244E+11
     -507.5109734644      533.9839220040     1  0.54489582E+11
     -507.5108871887      534.0852018257     1  0.54819362E+11
     -507.5100416474      534.0750251507     1  0.54806073E+11
     -507.5099626674      535.1709453211     1  0.56156975E+11
     -507.5099486908      534.0839709253     1  0.54914055E+11
     -507.5092745629      533.9604888962     1  0.54535503E+11
     -507.5090715713      531.9829579970     1  0.54958954E+11
     -507.5088299600      534.7747643115     1  0.54340843E+11
     -507.5087928186      538.6351537270     1  0.51417037E+11
     -507.5085304195      527.2756913808     1  0.53796390E+11
     -507.5083806644      527.2772147110     1  0.53796211E+11
     -507.5083248030      532.3090405875     1  0.55018724E+11
     -507.5083162001      526.9112031813     1  0.53656513E+11
     -507.5078372138      533.5933436916     1  0.55660832E+11
     -507.5076063096      530.8912116520     2  0.54596107E+11
     -507.5073970540      527.2538532577     1  0.53872252E+11
     -507.5073492482      527.2504857563     1  0.53872687E+11
     -507.5073268484      534.2191360121     1  0.56296119E+11
     -507.5072111991      537.0714659785     1  0.50660919E+11
     -507.5070502237      531.6590894707     1  0.55509735E+11
     -507.5070015319      531.4940544241     1  0.55778278E+11
     -507.5069640400      533.9239172753     1  0.54548439E+11
     -507.5069540869      533.9304157681     1  0.54636799E+11
     -507.5068052182      535.1185627392     1  0.56224678E+11
     -507.5067719266      529.6471248713     1  0.54742838E+11
     -507.5067264134      533.9168277856     1  0.54613845E+11
     -507.5066156727      535.1277775941     1  0.56339471E+11
     -507.5064905469      533.8785337382     1  0.54495915E+11
     -507.5063451844      533.8919565874     1  0.54544711E+11
     -507.5060624315      538.0326396876     1  0.52134533E+11
     -507.5059312401      533.4446872163     1  0.54458362E+11
     -507.5056744370      533.9198328175     1  0.54548489E+11
     -507.5055880829      533.8912231475     1  0.54546976E+11
     -507.5055541349      533.9064544328     1  0.54614536E+11
     -507.5054739913      539.1035848903     1  0.54921418E+11
     -507.5054679306      533.9211178251     1  0.54637064E+11
     -507.5054193574      532.1028587450     2  0.56858965E+11
     -507.5053370329      534.7344104780     1  0.55708455E+11
     -507.5052810261      533.8771402445     1  0.54493405E+11
     -507.5048617279      536.7966152252     1  0.52219966E+11
     -507.5048160657      533.8565067908     1  0.54421917E+11
     -507.5047617008      533.8443343705     1  0.54420115E+11
     -507.5044367460      529.2237976736     1  0.54614961E+11
     -507.5044172672      539.0702073283     1  0.53835324E+11
     -507.5044135771      533.8892990829     1  0.54442924E+11
     -507.5043987740      533.3977113223     2  0.56623253E+11
     -507.5043526722      533.8527195324     1  0.54437579E+11
     -507.5041950614      535.1806917634     1  0.54119947E+11
     -507.5036803259      533.8960337234     1  0.54607599E+11
     -507.5035423959      533.8584004592     1  0.54602456E+11
     -507.5035016998      533.1014246112     1  0.53700274E+11
     -507.5034540832      533.1051497057     1  0.53671710E+11
     -507.5032846673      533.3775203590     1  0.55669834E+11
     -507.5032166253      532.5371110858     1  0.55128894E+11
     -507.5026738748      538.1365105132     1  0.52099179E+11
     -507.5026233077      536.2775541269     1  0.55372353E+11
     -507.5025570015      536.3029870759     1  0.50975684E+11
     -507.5024612552      536.8965988436     1  0.52641897E+11
     -507.5024401827      533.0635906907     1  0.53532866E+11
     -507.5024126890      538.1344024586     1  0.52115105E+11
     -507.5023420718      529.9571146098     1  0.54962903E+11
     -507.5020069063      533.0808357496     1  0.53535553E+11
     -507.5018470909      536.2883080505     1  0.55381686E+11
     -507.5015658060      538.9808859383     1  0.53892390E+11
     -507.5014034845      533.7334791797     1  0.54450633E+11
     -507.5009804083      533.1024688476     1  0.53639126E+11
     -507.5008028463      533.0601647635     1  0.53708776E+11
     -507.5007397709      533.1255408086     1  0.53662682E+11
     -507.5007195210      534.9757789818     1  0.56318979E+11
     -507.5006694890      533.8746018338     1  0.55175783E+11
     -507.5003835684      535.0880332958     2  0.59825964E+11
     -507.5002461382      536.2166117712     1  0.55339440E+11
     -507.5001986091      531.7523803680     1  0.54439966E+11
     -507.4999398786      533.4632745652     1  0.55849029E+11
     -507.4999350794      536.2039077055     1  0.51664251E+11
     -507.4998741475      538.3555134796     1  0.54843804E+11
     -507.4998728728      534.5734197545     1  0.54517173E+11
     -507.4998387430      527.1735898000     1  0.53881837E+11
     -507.4998121562      527.1647385730     1  0.53879011E+11
     -507.4997624945      533.6771179461     1  0.54295588E+11
     -507.4997382447      534.4901792583     1  0.54710574E+11
     -507.4996492556      529.3852368445     1  0.54719406E+11
     -507.4995713343      531.7692268511     1  0.54433196E+11
     -507.4994695083      538.5465336517     1  0.55283452E+11
     -507.4994439644      533.7010975527     1  0.54498208E+11
     -507.4993551783      538.5252423796     1  0.55284307E+11
     -507.4991351987      526.7893799224     1  0.53741772E+11
     -507.4991201663      533.6779727630     1  0.54293311E+11
     -507.4991150326      529.8076347447     1  0.54971898E+11
     -507.4989256550      533.6858586582     1  0.54296475E+11
     -507.4985024051      537.5544354661     1  0.51631040E+11
     -507.4984750593      536.0110602858     1  0.51068631E+11
     -507.4983378828      533.4513205206     1  0.55788357E+11
     -507.4981433760      537.7087124490     1  0.55253794E+11
     -507.4981096850      527.5842884550     2  0.54964794E+11
     -507.4981011094      537.5724279079     1  0.51657240E+11
     -507.4979861738      533.6712423069     1  0.54297328E+11
     -507.4979758697      534.2096742541     1  0.54254927E+11
     -507.4979105775      534.4489439138     1  0.54566342E+11
     -507.4978972904      533.4846973594     1  0.55803274E+11
     -507.4971889072      538.5783221251     1  0.55262124E+11
     -507.4970763610      533.6553973957     1  0.54391250E+11
     -507.4966457522      539.0759231522     1  0.54698535E+11
     -507.4966446890      531.3903252645     1  0.55868591E+11
     -507.4965638671      533.6562177633     1  0.54392317E+11
     -507.4964530678      538.4828422213     1  0.55361734E+11
     -507.4962229592      535.2607543059     1  0.55013275E+11
     -507.4961776146      538.8523987903     1  0.53381956E+11
     -507.4961521776      538.8560520996     1  0.53408405E+11
     -507.4961268229      533.6372294282     1  0.54280807E+11
     -507.4957308366      532.3388484524     1  0.56417180E+11
     -507.4955483113      534.5394753009     1  0.55500754E+11
     -507.4955020874      539.9590046978     1  0.52731770E+11
     -507.4953144764      533.6347030173     1  0.54283063E+11
     -507.4952986394      538.4959761909     1  0.55341229E+11
     -507.4951832892      529.1591889465     1  0.54715185E+11
     -507.4951606750      535.0314630695     1  0.52245961E+11
     -507.4950383225      533.6901540875     1  0.54308785E+11
     -507.4945908028      533.6942914953     1  0.54309986E+11
     -507.4945790020      538.3115247162     1  0.54962148E+11
     -507.4943064414      533.0415111879     1  0.53601571E+11
     -507.4940165734      535.2055817852     1  0.55051852E+11
     -507.4938689044      532.5190500608     1  0.55455833E+11
     -507.4937780600      536.8209084785     1  0.53186938E+11
     -507.4936684529      531.9774918194     1  0.54502379E+11
     -507.4936535658      532.9995234745     1  0.53756976E+11
     -507.4934038646      535.0794329344     1  0.56679861E+11
     -507.4933511846      534.2250624862     1  0.53812815E+11
     -507.4933308511      532.9454116441     1  0.55816811E+11
     -507.4932460619      534.9672839861     1  0.56302170E+11
     -507.4932260552      538.4341566626     1  0.55223548E+11
     -507.4924850660      534.9024652123     1  0.54062123E+11
     -507.4923064436      534.9495645258     1  0.56263779E+11
     -507.4921689872      537.4665866249     1  0.53304816E+11
     -507.4921667404      530.5021736028     1  0.55571530E+11
     -507.4920292499      533.0416633287     1  0.53703158E+11
     -507.4920171285      538.6150409760     1  0.54355984E+11
     -507.4919833163      534.2656640018     1  0.54276113E+11
     -507.4915053878      534.9134867282     1  0.54193764E+11
     -507.4914022820      533.2959810732     2  0.57011698E+11
     -507.4912695895      532.2664376207     1  0.55708693E+11
     -507.4910289080      533.2976205362     1  0.54876328E+11
     -507.4906677969      532.9591120519     1  0.53768074E+11
     -507.4903942526      535.0021567808     1  0.52263496E+11
     -507.4903452477      538.9710934431     1  0.53711329E+11
     -507.4900680088      538.4863456224     1  0.54535725E+11
     -507.4900328159      528.8833724158     1  0.55805437E+11
     -507.4899709618      530.6831711901     1  0.55689028E+11
     -507.4899116753      526.7685755877     1  0.53804105E+11
     -507.4897203542      534.3887313372     1  0.54815215E+11
     -507.4895469700      534.8698485398     1  0.52004418E+11
     -507.4893090164      534.6053618939     1  0.54079708E+11
     -507.4892256025      533.2827504133     1  0.54879661E+11
     -507.4891770220      533.4071513800     1  0.55819753E+11
     -507.4891231438      526.7429121745     1  0.53881901E+11
     -507.4890193906      533.3650129975     1  0.56096074E+11
     -507.4889314267      534.1668131943     1  0.54459394E+11
     -507.4888435998      536.3730570387     1  0.51438080E+11
     -507.4885084848      532.1305319823     1  0.55924275E+11
     -507.4884542756      532.7195643417     1  0.54331113E+11
     -507.4884210194      538.6110448612     1  0.56003603E+11
     -507.4883475398      534.3468108917     1  0.54598201E+11
     -507.4882631432      534.9760137296     1  0.56296946E+11
     -507.4880929219      535.2037174797     1  0.55150709E+11
     -507.4878974108      533.4070052298     1  0.55388696E+11
     -507.4878694546      527.5125118739     2  0.54981805E+11
     -507.4876738421      533.9763199747     1  0.53964568E+11
     -507.4876252900      533.5737383948     1  0.55404801E+11
     -507.4874045715      534.1682238912     1  0.55450461E+11
     -507.4873329866      535.4985279835     1  0.54718964E+11
     -507.4870857081      526.9710160482     1  0.53637577E+11
     -507.4868787452      533.5144599661     1  0.56150949E+11
     -507.4868604906      533.9885185712     1  0.53985214E+11
     -507.4867928269      526.9775984524     1  0.53640076E+11
     -507.4864385945      534.9859357316     1  0.54357560E+11
     -507.4864307625      531.5745331963     1  0.55980863E+11
     -507.4863611325      526.7985712117     1  0.53924737E+11
     -507.4863551506      535.1779788703     1  0.57121809E+11
     -507.4863377991      531.5606888583     1  0.55971770E+11
     -507.4862392371      533.9458549748     1  0.54521758E+11
     -507.4860862218      532.8680679844     1  0.53548021E+11
     -507.4860838775      532.8659033569     1  0.53552351E+11
     -507.4860237218      536.6486865873     1  0.52216916E+11
     -507.4859144298      534.9377747805     1  0.56495126E+11
     -507.4859042512      526.7988327969     1  0.53917960E+11
     -507.4858360369      534.4772226250     1  0.55919497E+11
     -507.4857896028      533.3398234832     1  0.56267532E+11
     -507.4857687624      533.9295873295     1  0.54166648E+11
     -507.4857274245      536.6521331109     1  0.52240360E+11
     -507.4856790976      532.5659703918     1  0.55672911E+11
     -507.4854607565      536.0634362010     1  0.51746415E+11
     -507.4854463098      533.9864655430     1  0.54036192E+11
     -507.4853826439      536.9288215283     1  0.56021149E+11
     -507.4852290153      529.6818704091     1  0.54828584E+11
     -507.4848090236      532.4756081454     1  0.54129250E+11
     -507.4847862154      533.9773417281     1  0.54032090E+11
     -507.4847790632      538.2865526211     1  0.54826074E+11
     -507.4847013740      538.3471755219     1  0.52872576E+11
     -507.4844446940      527.9262301243     2  0.55077655E+11
     -507.4844059869      529.7316567825     1  0.54833210E+11
     -507.4841607313      534.3538595499     1  0.54823402E+11
     -507.4839790776      537.8230307112     1  0.54702969E+11
     -507.4838471335      534.4806262219     1  0.54605362E+11
     -507.4837548682      534.1171308135     2  0.57612372E+11
     -507.4837427770      535.0169054006     1  0.52687799E+11
     -507.4837097823      532.6003502051     1  0.55823895E+11
     -507.4836083570      533.9208179443     1  0.54180189E+11
     -507.4834520507      533.4359128836     1  0.55810841E+11
     -507.4833137073      538.4134928364     1  0.55905024E+11
     -507.4832125724      533.1732336589     1  0.53966184E+11
     -507.4831850610      526.6660357772     1  0.53879018E+11
     -507.4831659385      538.4031109678     1  0.55756665E+11
     -507.4828711165      536.7124403736     1  0.51177095E+11
     -507.4827883264      538.4091001457     1  0.55778031E+11
     -507.4826106860      538.4663864718     1  0.56073311E+11
     -507.4824683290      535.0219877104     1  0.52692984E+11
     -507.4822287449      534.7967220368     1  0.52455982E+11
     -507.4821475519      538.6458791179     1  0.53655967E+11
     -507.4820080904      538.3558398875     1  0.53015758E+11
     -507.4818168599      537.0274513636     1  0.52336038E+11
     -507.4816970318      538.4557957142     1  0.56055010E+11
     -507.4816045095      534.0389513423     1  0.54060144E+11
     -507.4815081486      538.3679304992     1  0.55944682E+11
     -507.4813064982      537.3695844409     1  0.57448655E+11
     -507.4812672887      536.5314478447     1  0.52212072E+11
     -507.4811577370      534.5088252449     1  0.56026528E+11
     -507.4811520639      534.9365745382     1  0.56428953E+11
     -507.4810346518      538.5673161089     1  0.55372983E+11
     -507.4809326341      534.8419210670     1  0.56063027E+11
     -507.4808693880      534.5105516227     1  0.56027307E+11
     -507.4806578695      534.9617892375     1  0.56393528E+11
     -507.4806148854      533.8839168506     1  0.54158751E+11
     -507.4804024265      538.4779766698     1  0.54356060E+11
     -507.4802460640      533.8274690843     1  0.56568752E+11
     -507.4800340768      538.1847376509     1  0.55774178E+11
     -507.4798455243      538.4488266486     1  0.56063093E+11
     -507.4796439686      538.2752436027     1  0.52979039E+11
     -507.4795651877      531.6092369473     1  0.55603260E+11
     -507.4794277957      535.0116404251     1  0.56413378E+11
     -507.4793801345      534.8129846399     1  0.52437994E+11
     -507.4793679737      538.4788110832     1  0.54360504E+11
     -507.4791504002      529.6099099138     1  0.54954685E+11
     -507.4791224412      537.8784178696     2  0.51096925E+11
     -507.4790835978      531.9247179710     1  0.55798777E+11
     -507.4790618685      537.0257925084     1  0.52408994E+11
     -507.4789963305      538.2165198719     1  0.52807938E+11
     -507.4788554661      530.4544189490     1  0.55779841E+11
     -507.4788021843      534.4369096956     1  0.54701579E+11
     -507.4786615407      527.1550401903     2  0.54482788E+11
     -507.4786014176      534.5851788112     1  0.55171685E+11
     -507.4785914803      532.7918500642     1  0.55590114E+11
     -507.4785078849      536.7427065561     1  0.52384243E+11
     -507.4783866938      537.8122219235     1  0.55872019E+11
     -507.4781300472      538.2610279299     1  0.53147237E+11
     -507.4779752169      535.2630943847     1  0.56929165E+11
     -507.4776791295      532.5900414582     1  0.55796150E+11
     -507.4776235688      533.6615918138     1  0.53980508E+11
     -507.4774509611      533.6167240974     1  0.54113935E+11
     -507.4773498778      532.9977853182     1  0.53898789E+11
     -507.4773085487      532.9546370878     1  0.55330808E+11
     -507.4770816064      534.7615677327     2  0.59406139E+11
     -507.4769849418      533.8586428772     1  0.54734833E+11
     -507.4767786693      531.7662445967     1  0.57837491E+11
     -507.4767740651      530.2549742224     1  0.55250149E+11
     -507.4766642679      534.8306910626     1  0.56041133E+11
     -507.4765943352      529.1494503170     1  0.54583875E+11
     -507.4763028084      538.2978285448     1  0.54760060E+11
     -507.4762970673      540.0489630736     2  0.55787402E+11
     -507.4762217258      538.2566020043     1  0.54620907E+11
     -507.4762110444      534.7911534605     1  0.55524984E+11
     -507.4761548518      538.3364246530     1  0.55819463E+11
     -507.4761441000      537.7296294773     1  0.54586865E+11
     -507.4757394237      534.8333231399     1  0.56042615E+11
     -507.4756604617      535.0284542409     1  0.56564807E+11
     -507.4755616448      535.8671611023     1  0.54950270E+11
     -507.4754303662      535.0318775484     1  0.56616563E+11
     -507.4753283121      535.7245577682     1  0.51137204E+11
     -507.4752720963      532.9762473994     1  0.54005924E+11
     -507.4752608135      538.5267792852     1  0.55304852E+11
     -507.4752187480      537.7455537172     1  0.54591238E+11
     -507.4751521283      538.9751077671     1  0.54370425E+11
     -507.4751177397      538.2044361893     1  0.54419879E+11
     -507.4750049929      536.6963285808     1  0.56761199E+11
     -507.4748815831      526.3313378258     1  0.53915257E+11
     -507.4748172753      532.7052203996     1  0.54684244E+11
     -507.4747446533      532.4841627415     1  0.54821475E+11
     -507.4747277404      536.4099699099     1  0.55181800E+11
     -507.4744447884      532.5825530995     1  0.55533335E+11
     -507.4743897482      533.9555837759     1  0.53218130E+11
     -507.4741064049      529.3507042187     1  0.55094862E+11
     -507.4740320389      538.2744630117     1  0.54591488E+11
     -507.4740029316      538.3422604412     1  0.55832168E+11
     -507.4739098908      534.9887373631     1  0.56653556E+11
     -507.4738743284      532.5841214546     1  0.55534023E+11
     -507.4736962759      533.7527221301     1  0.53983726E+11
     -507.4732299943      532.6174777261     1  0.55589284E+11
     -507.4731496462      536.3693604987     1  0.55229639E+11
     -507.4731226915      538.2203270327     1  0.54425926E+11
     -507.4730806081      536.3817429488     1  0.55240665E+11
     -507.4730519726      538.6242390115     1  0.54150652E+11
     -507.4730191396      538.0387726440     1  0.53013532E+11
     -507.4730097621      534.2104532983     1  0.54063502E+11
     -507.4729502052      529.2242339778     1  0.54990575E+11
     -507.4729335254      536.9075273497     1  0.52383490E+11
     -507.4729257401      538.3882609978     1  0.52571387E+11
     -507.4727618433      532.5126688358     1  0.55216229E+11
     -507.4727279097      534.2137058830     1  0.54064544E+11
     -507.4726733046      531.3165148432     1  0.54941323E+11
     -507.4726444455      535.2004517356     1  0.51287074E+11
     -507.4721611505      528.6793856168     1  0.55474752E+11
     -507.4717455932      529.0160189317     1  0.54596104E+11
     -507.4716970452      538.3801683200     1  0.52677079E+11
     -507.4716368000      534.1987615863     1  0.54082446E+11
     -507.4716139556      529.4612633167     1  0.54968296E+11
     -507.4715986067      535.2895296407     1  0.53358983E+11
     -507.4715806261      538.9264152665     1  0.54956586E+11
     -507.4715554075      523.0392990252     2  0.53405208E+11
     -507.4715535454      537.9469861290     1  0.54607417E+11
     -507.4715031217      534.9916814481     1  0.56753261E+11
     -507.4713895155      536.1794474128     1  0.55530528E+11
     -507.4712741690      532.4800504051     1  0.55454078E+11
     -507.4712258874      533.8756519613     1  0.54267411E+11
     -507.4712024844      536.1446216764     1  0.51009468E+11
     -507.4711986947      534.2008250507     1  0.54052852E+11
     -507.4711741510      533.4484566780     2  0.54148574E+11
     -507.4710193633      532.6032672714     1  0.55842728E+11
     -507.4710063893      537.2050227974     1  0.51140673E+11
     -507.4708589059      537.6960172211     1  0.53547731E+11
     -507.4708294897      534.7959386593     1  0.56125884E+11
     -507.4708184082      534.4533595315     1  0.57897563E+11
     -507.4707960545      533.5607020603     1  0.55163996E+11
     -507.4707840727      532.4816314134     1  0.55454581E+11
     -507.4704814229      537.0032574129     1  0.52433491E+11
     -507.4702968024      529.7835824376     1  0.54915430E+11
     -507.4701946169      536.9263560755     1  0.52048604E+11
     -507.4700275069      534.7058799499     1  0.56261877E+11
     -507.4699732953      529.7586180308     1  0.54908872E+11
     -507.4699014698      533.7408301573     1  0.55182356E+11
     -507.4698610287      537.0239856295     1  0.52530229E+11
     -507.4698425771      539.3911808135     2  0.51720686E+11
     -507.4698322607      535.7708311440     1  0.55683297E+11
     -507.4698141864      532.8697297916     1  0.53912729E+11
     -507.4697430469      529.3055840452     1  0.54815160E+11
     -507.4696197775      532.9322514682     1  0.54103640E+11
     -507.4695551032      529.2448710315     1  0.55106627E+11
     -507.4695444091      536.7860750312     1  0.51845517E+11
     -507.4695347945      538.2867804070     1  0.52680545E+11
     -507.4693846141      533.3758960882     1  0.55979292E+11
     -507.4693302486      533.5211210785     1  0.54002698E+11
     -507.4692849510      533.5068112286     1  0.54003542E+11
     -507.4692585470      533.6453620622     1  0.54034151E+11
     -507.4691237357      533.6168245299     1  0.54034538E+11
     -507.4690263975      536.7183610309     1  0.51823208E+11
     -507.4690112081      534.0732427102     1  0.55190591E+11
     -507.4688416855      524.9317692933     1  0.54148545E+11
     -507.4688342911      533.5091278017     1  0.54184059E+11
     -507.4686626398      536.0390713230     1  0.55110865E+11
     -507.4685269832      532.5885188472     1  0.55842741E+11
     -507.4684413307      533.3983915383     1  0.56764444E+11
     -507.4683940936      538.8967434885     1  0.54112486E+11
     -507.4683190115      533.7385495299     1  0.55409275E+11
     -507.4682910793      538.8709276324     1  0.54118163E+11
     -507.4682458053      538.2710466965     1  0.54738118E+11
     -507.4681178318      536.5095212134     1  0.52481192E+11
     -507.4680874584      526.4611950416     1  0.53647144E+11
     -507.4680360671      536.5643485659     1  0.50752582E+11
     -507.4678009582      532.8759611404     1  0.54178202E+11
     -507.4677821754      533.1717358799     1  0.53271209E+11
     -507.4676187458      533.6642289911     1  0.54051863E+11
     -507.4675733615      533.5793026933     1  0.54450356E+11
     -507.4675427635      538.2981692766     1  0.52642138E+11
     -507.4674785858      530.8851657590     1  0.55289669E+11
     -507.4674647792      533.5606939796     1  0.54442967E+11
     -507.4673329453      531.5873120288     1  0.55252243E+11
     -507.4672269569      538.8153234586     1  0.53777974E+11
     -507.4672134087      534.2416390517     1  0.55270793E+11
     -507.4668988952      538.6994334001     1  0.53451685E+11
     -507.4668412914      527.7741576717     2  0.55203312E+11
     -507.4668156121      532.2963981753     1  0.53749720E+11
     -507.4667773263      531.1655617477     1  0.55719222E+11
     -507.4666949919      532.9031112363     1  0.54168682E+11
     -507.4666900078      533.5524361670     1  0.54539326E+11
     -507.4666482990      532.8898226792     1  0.55356280E+11
     -507.4666016109      538.0132269736     1  0.51866236E+11
     -507.4665826574      536.3635453499     1  0.50497615E+11
     -507.4664659870      538.7628229480     1  0.53621074E+11
     -507.4664084377      533.5599955952     1  0.54451087E+11
     -507.4662516580      538.2691740855     1  0.53481034E+11
     -507.4661896170      530.8907980175     1  0.55294890E+11
     -507.4661556597      535.1826645212     1  0.52292909E+11
     -507.4661502987      530.2351022673     1  0.54011782E+11
     -507.4660863869      538.3659859348     1  0.52604835E+11
     -507.4660313499      538.6973899747     1  0.53518398E+11
     -507.4659203301      533.4000313148     1  0.55606550E+11
     -507.4659175173      533.3176208518     1  0.54620057E+11
     -507.4659124160      529.7346573852     1  0.54915146E+11
     -507.4658791363      534.5012984044     1  0.56137238E+11
     -507.4657681471      533.5377244415     1  0.54442657E+11
     -507.4655876608      534.5777155450     1  0.52257392E+11
     -507.4655007908      532.4809612830     1  0.57857718E+11
     -507.4654077822      533.5390756758     1  0.54541824E+11
     -507.4652332930      532.2985506787     1  0.56559835E+11
     -507.4651934520      538.0064428109     1  0.51990976E+11
     -507.4651276622      535.0048312145     1  0.54155610E+11
     -507.4651035602      535.0113153113     1  0.54155127E+11
     -507.4648569288      534.8127618156     1  0.56372453E+11
     -507.4647611132      532.1566365304     1  0.56183483E+11
     -507.4646929561      529.7161497102     1  0.54920385E+11
     -507.4646402859      529.2390606925     1  0.54661671E+11
     -507.4646287743      538.3837076874     1  0.52695364E+11
     -507.4644534451      532.4158225405     1  0.55687036E+11
     -507.4644013988      533.5203721984     1  0.54428975E+11
     -507.4643521688      536.9478942030     1  0.55947459E+11
     -507.4643473844      537.2802198816     1  0.56931893E+11
     -507.4643072619      534.9902910994     1  0.54170981E+11
     -507.4642030678      526.9151498814     1  0.53778132E+11
     -507.4642007835      529.8454854981     1  0.54921616E+11
     -507.4641215041      533.4306536837     1  0.53315438E+11
     -507.4640485735      533.9038266017     1  0.54403923E+11
     -507.4640053536      529.3139701906     1  0.53874390E+11
     -507.4640019049      534.9924532018     1  0.54140935E+11
     -507.4639772892      539.3257595485     2  0.51807274E+11
     -507.4639555463      530.9282095363     1  0.55273585E+11
     -507.4639095070      528.9903749202     1  0.54429577E+11
     -507.4638841915      530.8897848578     1  0.55131487E+11
     -507.4638081853      534.6391860832     1  0.55879612E+11
     -507.4637875599      534.9376903028     1  0.53390764E+11
     -507.4636977207      532.4107940436     1  0.57904168E+11
     -507.4636568213      532.2637930064     1  0.55274222E+11
     -507.4636525114      536.6565231277     1  0.55115042E+11
     -507.4636478401      534.2302378348     1  0.54736827E+11
     -507.4635884503      533.0765896405     1  0.54060030E+11
     -507.4635467468      529.8345471987     1  0.54924387E+11
     -507.4634792509      526.5491355366     1  0.53634024E+11
     -507.4633669212      526.9097338590     1  0.53782706E+11
     -507.4633423007      537.5044191742     1  0.54821355E+11
     -507.4633141188      538.6184515646     1  0.53487624E+11
     -507.4632602977      536.8927619600     1  0.55838982E+11
     -507.4632253940      532.2777802771     1  0.55941326E+11
     -507.4632153478      533.1648608644     1  0.53271908E+11
     -507.4631390678      530.7825100530     2  0.56199960E+11
     -507.4631220566      536.8627236610     1  0.54518673E+11
     -507.4629970823      538.7292480135     1  0.53429151E+11
     -507.4627361699      535.9991294559     1  0.55623361E+11
     -507.4626522106      533.0685750344     1  0.54064249E+11
     -507.4626425258      536.2103323062     1  0.52046815E+11
     -507.4626387889      536.1835718900     1  0.52012085E+11
     -507.4625842912      529.2055209147     2  0.54374021E+11
     -507.4625130569      536.5484788792     1  0.56651225E+11
     -507.4624668423      535.5648254222     1  0.53831116E+11
     -507.4623608860      529.7552807909     2  0.54662766E+11
     -507.4622460667      536.2310645048     1  0.52052612E+11
     -507.4619360095      538.7244182626     1  0.53578557E+11
     -507.4618474928      538.4420937103     1  0.54093122E+11
     -507.4618155717      538.3804585526     1  0.54256495E+11
     -507.4618040416      537.1439003661     1  0.52127926E+11
     -507.4617722747      538.3815333296     1  0.54255405E+11
     -507.4616355904      536.1914039519     1  0.52023699E+11
     -507.4616283985      535.1850520328     1  0.52271858E+11
     -507.4615227919      533.6925107783     1  0.54841304E+11
     -507.4614513229      536.2360807375     1  0.52130430E+11
     -507.4614329250      538.2519103907     1  0.52732727E+11
     -507.4613292937      536.3578404890     1  0.52168479E+11
     -507.4613057259      533.4987045047     1  0.55444138E+11
     -507.4611040332      533.2241870915     1  0.56456382E+11
     -507.4611027916      537.8658000889     1  0.55951730E+11
     -507.4610856529      523.0884441152     2  0.53192315E+11
     -507.4609600189      534.5641229310     1  0.52261321E+11
     -507.4609431876      534.8982298137     1  0.56024132E+11
     -507.4608664870      531.6497481440     1  0.54646451E+11
     -507.4605585851      536.3457069367     1  0.52153959E+11
     -507.4605295898      533.7855813037     1  0.53949428E+11
     -507.4604967597      533.5979740672     1  0.54434701E+11
     -507.4604596406      537.7307898121     1  0.53999728E+11
     -507.4604168893      533.4915290765     1  0.55444383E+11
     -507.4603153150      533.5483545240     1  0.55560410E+11
     -507.4602406070      534.0854441380     1  0.54602855E+11
     -507.4602093239      532.1316840540     1  0.58498995E+11
     -507.4602060466      538.2668054618     1  0.52824672E+11
     -507.4601304392      534.1197666494     1  0.55336862E+11
     -507.4600509314      532.4072234596     1  0.54878797E+11
     -507.4599396784      538.7664664113     1  0.53517169E+11
     -507.4599354666      532.5944038487     1  0.57833312E+11
     -507.4595639236      535.3802285348     1  0.56801331E+11
     -507.4595627942      533.1968865190     1  0.56480101E+11
     -507.4594928885      535.3455887604     1  0.53259264E+11
     -507.4593493240      536.1741471180     1  0.52097131E+11
     -507.4591599492      536.3476153280     1  0.52289260E+11
     -507.4590199344      529.7311472940     1  0.55160108E+11
     -507.4587141940      536.1786546172     1  0.52086286E+11
     -507.4586903763      533.5473007802     1  0.54434258E+11
     -507.4586819422      537.1720880892     1  0.54599223E+11
     -507.4586139437      533.5392153323     1  0.53931262E+11
     -507.4582611367      533.4444458853     1  0.55020005E+11
     -507.4582065453      533.5475395268     1  0.53939958E+11
     -507.4580316088      535.3222220044     1  0.51052584E+11
     -507.4579857213      533.1471436876     1  0.53206533E+11
     -507.4579179004      532.5308140152     1  0.57876012E+11
     -507.4577973949      538.8704012937     1  0.53330358E+11
     -507.4575519130      533.3496620825     1  0.54639807E+11
     -507.4574732167      538.0052488536     1  0.54741558E+11
     -507.4574005363      538.7040143180     1  0.53405957E+11
     -507.4573732089      532.9598554559     1  0.54252519E+11
     -507.4573611111      538.5460741428     1  0.53359814E+11
     -507.4573573261      536.6212037511     1  0.53234073E+11
     -507.4571873816      524.7458072887     2  0.54087785E+11
     -507.4570448278      538.6734518710     1  0.53254909E+11
     -507.4570118268      538.5623579632     1  0.53264009E+11
     -507.4569999163      532.8236454980     1  0.55459354E+11
     -507.4569893892      533.0346480007     1  0.54285314E+11
     -507.4569611146      533.3963008413     1  0.53913663E+11
     -507.4567241466      534.6489867915     1  0.55915636E+11
     -507.4567199265      529.0628985305     1  0.54675291E+11
     -507.4566866401      538.7307825772     1  0.53374216E+11
     -507.4566062699      538.5751628106     1  0.53332786E+11
     -507.4565407369      532.4347789018     1  0.53023419E+11
     -507.4565330295      532.9208711004     1  0.55334225E+11
     -507.4564291211      538.8837981199     1  0.53293744E+11
     -507.4564148673      534.2215047453     1  0.54988643E+11
     -507.4564065875      537.7169286556     1  0.54081649E+11
     -507.4563733354      534.2657573390     1  0.53213406E+11
     -507.4563438230      538.8191834093     1  0.54035458E+11
     -507.4561595496      534.6617244579     1  0.55917145E+11
     -507.4560958191      536.9244815177     1  0.56736638E+11
     -507.4560065760      532.3586720499     1  0.55338713E+11
     -507.4559928761      537.1539856936     1  0.57492056E+11
     -507.4557793183      536.9199114614     1  0.55918770E+11
     -507.4557679594      530.6553352919     1  0.55666126E+11
     -507.4557504689      532.3671407496     1  0.55339691E+11
     -507.4554739245      537.6973938171     1  0.53930054E+11
     -507.4554716232      532.4072072821     1  0.54880751E+11
     -507.4554046413      534.5194274104     1  0.56111711E+11
     -507.4553721381      532.5297651826     1  0.58785432E+11
     -507.4551489656      538.5482664407     1  0.53439721E+11
     -507.4551374633      531.7986546155     1  0.55153335E+11
     -507.4550461101      532.9247272819     1  0.53089677E+11
     -507.4550265277      533.5136246977     1  0.53962940E+11
     -507.4549535719      534.1081281944     1  0.54120401E+11
     -507.4548570475      538.7281642482     1  0.53351777E+11
     -507.4548488607      538.3359726165     1  0.54357310E+11
     -507.4548191220      537.2106858709     1  0.54500134E+11
     -507.4545555391      533.5080707628     1  0.53958466E+11
     -507.4544410004      538.1374899923     1  0.56404068E+11
     -507.4542449272      535.0868296136     1  0.54148714E+11
     -507.4542258156      539.1561011113     1  0.51573143E+11
     -507.4541073081      531.5746212183     1  0.54416738E+11
     -507.4539550193      523.0842584985     2  0.53294687E+11
     -507.4539113117      538.6392551364     1  0.53153444E+11
     -507.4538784420      532.3439507970     1  0.58745543E+11
     -507.4538444898      534.3209813226     1  0.55259693E+11
     -507.4537758228      530.5602843104     1  0.55111478E+11
     -507.4536574671      533.5872165980     2  0.59888978E+11
     -507.4535847972      526.4556380214     1  0.53195208E+11
     -507.4532542955      538.6238918509     1  0.53308104E+11
     -507.4531674029      538.4080432687     1  0.53265774E+11
     -507.4529327616      532.7469985708     1  0.53584647E+11
     -507.4529282313      534.4906566634     1  0.56448084E+11
     -507.4529017130      532.6545573277     1  0.55579103E+11
     -507.4528438251      532.3490744559     1  0.58782551E+11
     -507.4528339166      533.5449998409     1  0.54014858E+11
     -507.4526379143      533.0555380524     1  0.54568614E+11
     -507.4525954427      533.3076996502     1  0.55493254E+11
     -507.4522637728      538.7075007364     1  0.53204985E+11
     -507.4522160020      538.6249338068     1  0.53150140E+11
     -507.4521446236      533.9313749076     1  0.54295483E+11
     -507.4520906360      538.7325793652     1  0.53447621E+11
     -507.4520636928      534.4119200936     1  0.55269477E+11
     -507.4519883666      537.7280375881     1  0.54595369E+11
     -507.4519797612      533.9315514685     1  0.55102945E+11
     -507.4519736575      532.4856652891     1  0.54902541E+11
     -507.4519435178      534.5241788653     1  0.53202374E+11
     -507.4516543107      536.9969830808     1  0.52848267E+11
     -507.4514814996      537.8308923523     1  0.52088859E+11
     -507.4508613437      530.6584468406     1  0.55046060E+11
     -507.4508408473      532.8070166803     1  0.55422020E+11
     -507.4508358553      531.9160431480     1  0.54413062E+11
     -507.4507548309      532.1922987369     1  0.54336860E+11
     -507.4507270045      533.3777913290     1  0.55090411E+11
     -507.4506728747      532.4817679258     1  0.54837936E+11
     -507.4505381743      532.4954590038     1  0.54838402E+11
     -507.4503351736      536.9763199866     1  0.51089858E+11
     -507.4502283950      534.6224712532     1  0.56159587E+11
     -507.4500506637      534.1299180040     1  0.53243204E+11
     -507.4498624697      531.9912028769     1  0.55008251E+11
     -507.4498532598      537.1127083635     1  0.51455706E+11
     -507.4498221486      533.1092224549     1  0.56548141E+11
     -507.4497969116      538.4494387429     1  0.54290305E+11
     -507.4496782353      531.9279791904     1  0.53679488E+11
     -507.4496495872      536.1306272301     1  0.52233872E+11
     -507.4496341512      533.6835028047     1  0.52160952E+11
     -507.4495221535      538.3446559006     1  0.52714285E+11
     -507.4494916011      523.8524595147     2  0.53642944E+11
     -507.4494694462      532.8651636507     1  0.53089804E+11
     -507.4494182302      534.6271059513     1  0.56115305E+11
     -507.4493508057      530.3630957040     1  0.53719992E+11
     -507.4493273702      534.3106364427     1  0.55075649E+11
     -507.4492902410      538.2554156737     1  0.54399641E+11
     -507.4490215920      536.4907964769     1  0.51861229E+11
     -507.4489568029      538.5868296856     1  0.53094912E+11
     -507.4488703394      538.7002456720     1  0.53261139E+11
     -507.4488496717      538.4561584800     1  0.52592995E+11
     -507.4487494645      532.0361366407     1  0.55794821E+11
     -507.4486859157      536.9740315373     1  0.52856391E+11
     -507.4486803909      527.3371836592     1  0.55221916E+11
     -507.4484231548      537.7114832099     1  0.54127324E+11
     -507.4483458529      536.0822513737     1  0.52169673E+11
     -507.4479769905      536.4699498420     1  0.51769129E+11
     -507.4479137472      534.2282757745     1  0.55277626E+11
     -507.4476854196      533.8694021031     2  0.57262924E+11
     -507.4476695726      537.7099151878     1  0.54202795E+11
     -507.4475137399      538.5511327105     1  0.53058176E+11
     -507.4474790663      534.4103774874     1  0.53222207E+11
     -507.4473460081      533.8494507171     1  0.52007520E+11
     -507.4473244089      538.5659981095     1  0.53086854E+11
     -507.4473096435      534.2897565814     1  0.53206189E+11
     -507.4472128536      538.5526620195     1  0.53136489E+11
     -507.4470593806      534.6380495885     1  0.53407247E+11
     -507.4468945175      532.1070185365     1  0.54899927E+11
     -507.4467227585      532.3297458797     1  0.55328606E+11
     -507.4466849659      536.9386677991     1  0.55604963E+11
     -507.4466685128      533.4623958853     1  0.53973946E+11
     -507.4464931342      526.4495885091     1  0.54173922E+11
     -507.4463684010      534.2677971985     1  0.53200629E+11
     -507.4462209427      534.3921422527     1  0.53065789E+11
     -507.4462145782      536.6898013626     1  0.56821118E+11
     -507.4460765316      530.6020392450     1  0.53829980E+11
     -507.4459926155      532.5631327055     1  0.55903446E+11
     -507.4459740704      536.2070790300     1  0.52063025E+11
     -507.4458368698      530.4388787967     1  0.55052065E+11
     -507.4457344647      538.5868116090     1  0.53143262E+11
     -507.4457246904      531.9792132015     1  0.55541565E+11
     -507.4455310967      532.5521922334     1  0.55905222E+11
     -507.4454314224      530.9329934951     1  0.54225075E+11
     -507.4453591238      536.1929711033     1  0.52061297E+11
     -507.4453319628      537.6116355985     1  0.54150561E+11
     -507.4452816003      536.2183597399     1  0.52005233E+11
     -507.4452601830      538.4047707533     1  0.53337368E+11
     -507.4452126886      537.1635609576     1  0.52066402E+11
     -507.4451135284      536.8599994920     1  0.55785020E+11
     -507.4450659646      538.3894897207     1  0.53264778E+11
     -507.4450212382      537.1415870939     1  0.51154294E+11
     -507.4449936172      533.7337658148     1  0.54341340E+11
     -507.4449919238      526.4467551136     1  0.54163776E+11
     -507.4447032557      526.3911466625     1  0.53798008E+11
     -507.4446564542      530.5758081598     1  0.53778535E+11
     -507.4445002549      530.5650625292     1  0.53778824E+11
     -507.4444872723      534.5281273327     1  0.55878336E+11
     -507.4444568998      538.3930368726     1  0.53271989E+11
     -507.4444433011      537.1547608019     1  0.51110965E+11
     -507.4443491819      536.1977475726     1  0.52130391E+11
     -507.4443375634      530.0387643745     1  0.54083450E+11
     -507.4442652055      531.8101419876     1  0.53897350E+11
     -507.4442440875      538.3421271404     1  0.52778591E+11
     -507.4441825323      531.5450873196     1  0.53003369E+11
     -507.4441607404      537.6722842373     1  0.54083772E+11
     -507.4441385429      536.0952225696     1  0.52213767E+11
     -507.4440696981      538.4105035652     1  0.53273159E+11
     -507.4440064869      530.5464783541     1  0.54100990E+11
     -507.4439481818      534.3711146612     1  0.54879213E+11
     -507.4438524658      532.3065657630     1  0.58408190E+11
     -507.4437843429      536.8281948382     1  0.56375760E+11
     -507.4436913283      536.2167064032     1  0.52061649E+11
     -507.4434246751      532.6562747861     1  0.54997606E+11
     -507.4432976769      537.7150480392     1  0.51748514E+11
     -507.4432630982      537.1449672116     1  0.52485861E+11
     -507.4432389935      532.6721895266     1  0.54997021E+11
     -507.4431670774      534.0329954987     1  0.54745232E+11
     -507.4431263844      536.9490324723     1  0.52828803E+11
     -507.4431131319      536.6629435807     1  0.54240944E+11
     -507.4430203096      538.4118098113     1  0.54150027E+11
     -507.4429765191      538.4081728426     1  0.53087909E+11
     -507.4428793211      531.3078852621     1  0.54732301E+11
     -507.4428646008      531.2969961626     1  0.54758624E+11
     -507.4428468917      538.5277437879     1  0.52949886E+11
     -507.4427306654      537.2002191575     1  0.51954282E+11
     -507.4427268608      526.5877890861     1  0.54661416E+11
     -507.4427089703      537.0435467736     1  0.53500991E+11
     -507.4426591548      528.9075159332     1  0.54662459E+11
     -507.4425982971      534.5366819037     1  0.54557811E+11
     -507.4425707013      536.1963387774     1  0.52016110E+11
     -507.4425491500      533.5007893522     1  0.55223277E+11
     -507.4425170125      534.0372502413     1  0.54747222E+11
     -507.4424243861      532.1379469139     1  0.54867936E+11
     -507.4423376872      530.5288020911     1  0.53992905E+11
     -507.4423330865      538.5261769361     1  0.52901622E+11
     -507.4422754077      529.5062573045     1  0.54003957E+11
     -507.4421839148      532.4872115045     1  0.58122743E+11
     -507.4421080728      530.2143045243     1  0.53709706E+11
     -507.4420923858      536.1965645948     1  0.52048830E+11
     -507.4418559707      538.3792002235     1  0.54052581E+11
     -507.4417759901      537.1078360701     1  0.50788479E+11
     -507.4417340693      530.2195824064     1  0.53713781E+11
     -507.4417266170      538.0706483479     1  0.54937651E+11
     -507.4414968008      532.0437091733     1  0.54045318E+11
     -507.4414868567      537.1833175864     1  0.54875005E+11
     -507.4413648244      530.4100018436     1  0.54953983E+11
     -507.4413092646      533.5880972937     1  0.54423125E+11
     -507.4411780156      538.3793799386     1  0.56401701E+11
     -507.4411349210      527.5797123675     2  0.53544155E+11
     -507.4411113053      538.4886537565     1  0.53026466E+11
     -507.4410468352      532.6026215365     1  0.53586758E+11
     -507.4407107972      532.5489573547     1  0.54111543E+11
     -507.4406815288      531.5354660682     1  0.55172350E+11
     -507.4405659521      534.3149784855     1  0.53382567E+11
     -507.4405047060      534.0153820370     1  0.54455619E+11
     -507.4404323843      532.0808292296     1  0.55050765E+11
     -507.4403385125      536.9391403741     1  0.52506768E+11
     -507.4403347634      533.6623978389     1  0.55362366E+11
     -507.4402540026      533.3941655502     1  0.54140094E+11
     -507.4401909769      525.4444911118     2  0.54332146E+11
     -507.4401347539      537.0254680848     1  0.50869782E+11
     -507.4401003509      534.5172565649     1  0.55705779E+11
     -507.4400315611      538.1773273788     2  0.55139021E+11
     -507.4399967300      537.6827271469     1  0.52030722E+11
     -507.4399947145      534.1391360576     1  0.54493045E+11
     -507.4398408420      533.8686894379     1  0.53617184E+11
     -507.4397867872      530.9454000434     1  0.55023777E+11
     -507.4395612188      537.0362323804     1  0.50826451E+11
     -507.4395233043      535.9924646247     1  0.51884394E+11
     -507.4394496945      531.4730146518     1  0.55424666E+11
     -507.4393916503      534.4600059813     1  0.55826987E+11
     -507.4393661739      538.1289795033     1  0.57352450E+11
     -507.4393366204      533.3837515566     1  0.54205239E+11
     -507.4392073881      533.0983377990     1  0.55558938E+11
     -507.4391396049      533.4471532893     1  0.54191825E+11
     -507.4391209918      529.4850192931     1  0.55111787E+11
     -507.4389138951      526.5274786669     1  0.54856518E+11
     -507.4387901516      526.1499608284     2  0.53860662E+11
     -507.4386731210      536.9846001138     1  0.52349363E+11
     -507.4385888759      537.1163315801     1  0.51254867E+11
     -507.4384315718      534.6569399184     1  0.56165308E+11
     -507.4383542304      531.8028126222     1  0.54895974E+11
     -507.4382136579      531.8005774709     1  0.54929868E+11
     -507.4381480584      535.9883302732     1  0.51810211E+11
     -507.4381181718      524.4502691395     2  0.53158180E+11
     -507.4380804706      536.1757859201     1  0.51529796E+11
     -507.4380737500      536.7276904657     1  0.56542544E+11
     -507.4378854678      535.9989749514     1  0.51895379E+11
     -507.4378303952      526.3401435423     1  0.54248128E+11
     -507.4378200167      525.3501955999     2  0.54334927E+11
     -507.4375473480      533.3584362273     1  0.54211724E+11
     -507.4375149359      535.9810245575     1  0.51842002E+11
     -507.4374295634      536.0059636988     1  0.51877244E+11
     -507.4372801261      536.8795625361     1  0.51665469E+11
     -507.4372563754      533.6304543176     1  0.54404128E+11
     -507.4372227457      538.0626214401     1  0.53860497E+11
     -507.4371036515      535.9872242792     1  0.51867914E+11
     -507.4370741021      535.9912756670     1  0.51821056E+11
     -507.4369907307      532.9193608102     1  0.54965410E+11
     -507.4369580288      535.9613335590     1  0.51835846E+11
     -507.4368974150      530.5530762450     1  0.54304144E+11
     -507.4368628806      526.3428151249     1  0.54258023E+11
     -507.4368557031      529.1610934692     1  0.54733882E+11
     -507.4367856706      537.3689229052     1  0.51376021E+11
     -507.4367541234      530.7271662281     1  0.56620675E+11
     -507.4365927946      531.8079474729     1  0.54912453E+11
     -507.4363555496      537.1000590403     1  0.54243175E+11
     -507.4363185553      538.3242776182     1  0.53501635E+11
     -507.4360827817      537.7742310458     1  0.52459091E+11
     -507.4357011095      533.2714367139     1  0.54859140E+11
     -507.4355333997      531.3650112051     1  0.55426246E+11
     -507.4354965981      539.1382579042     1  0.53912825E+11
     -507.4353225891      536.9612401634     1  0.53263322E+11
     -507.4353065306      538.2832457363     1  0.53012738E+11
     -507.4352164485      533.4792041963     1  0.51477078E+11
     -507.4352139836      539.1589629738     1  0.52131667E+11
     -507.4351373521      534.7029365196     1  0.56514212E+11
     -507.4349933151      528.9772596006     1  0.54595238E+11
     -507.4349709664      532.1694162209     1  0.55379092E+11
     -507.4348377972      538.3925057980     1  0.53067391E+11
     -507.4348366576      528.8222990778     1  0.54570775E+11
     -507.4348241053      532.5073478139     1  0.53031598E+11
     -507.4347932664      532.9554267484     1  0.55918029E+11
     -507.4347717786      539.1376035569     1  0.53998208E+11
     -507.4347246312      533.4713014467     1  0.56511809E+11
     -507.4347108127      532.9064641090     1  0.54967292E+11
     -507.4344079624      536.6912421485     1  0.56498732E+11
     -507.4343926161      537.1865782803     1  0.51092880E+11
     -507.4342626249      536.2052370668     1  0.51822652E+11
     -507.4339444003      538.3755660328     1  0.53339961E+11
     -507.4338987793      532.4172673766     1  0.53508658E+11
     -507.4337997766      533.3657283564     1  0.52076064E+11
     -507.4336888453      526.4874871996     1  0.54778655E+11
     -507.4336860269      531.3757891320     1  0.55969595E+11
     -507.4335485655      536.6687413122     1  0.51870754E+11
     -507.4335412074      537.6699498335     1  0.52122955E+11
     -507.4334649170      533.4821268601     1  0.54472986E+11
     -507.4333760320      531.7732640307     1  0.54005942E+11
     -507.4333712789      534.6042459499     1  0.56062504E+11
     -507.4332010497      532.3654297769     1  0.55412104E+11
     -507.4331892943      522.8447336874     2  0.53422959E+11
     -507.4331818159      533.4884503116     1  0.55804094E+11
     -507.4330908437      538.3610355005     1  0.53172439E+11
     -507.4330676795      537.3250171479     1  0.51863800E+11
     -507.4329537831      533.7382928342     1  0.55378036E+11
     -507.4328148079      533.6345143104     1  0.54192460E+11
     -507.4327458004      533.2590748342     1  0.56366381E+11
     -507.4326147243      536.6397904839     1  0.56381735E+11
     -507.4325783098      538.1959104399     1  0.53479727E+11
     -507.4324560180      533.0654407635     1  0.55614659E+11
     -507.4324245045      534.3950309698     1  0.54688068E+11
     -507.4322911353      538.3896452539     1  0.52986657E+11
     -507.4322362593      538.2884990014     1  0.52698711E+11
     -507.4321468949      537.2100035855     1  0.53247095E+11
     -507.4320403208      538.2979800923     1  0.52732737E+11
     -507.4320389767      531.4178175197     1  0.56580891E+11
     -507.4319752391      530.4386641620     1  0.53838831E+11
     -507.4319270631      534.5761543388     1  0.52352462E+11
     -507.4317855495      537.7022435065     1  0.53041284E+11
     -507.4317242655      536.9454431555     1  0.50832835E+11
     -507.4314861127      530.4642596671     1  0.55910673E+11
     -507.4314786596      525.3357902038     2  0.54436081E+11
     -507.4314719478      530.5469281247     1  0.54317175E+11
     -507.4313209171      537.5017543102     1  0.52580654E+11
     -507.4312848285      534.6652554790     1  0.52998754E+11
     -507.4312221513      538.3591320591     1  0.53103958E+11
     -507.4311100713      530.9558266693     1  0.56903049E+11
     -507.4310648456      537.0986926035     1  0.52031488E+11
     -507.4310231944      538.1109776042     1  0.53303237E+11
     -507.4307883446      538.0676375709     1  0.53508306E+11
     -507.4305982162      533.1992275081     1  0.52987796E+11
     -507.4305546832      522.7608392217     2  0.53383469E+11
     -507.4304903319      539.6213732355     1  0.52475913E+11
     -507.4304881777      537.0966414902     1  0.52159270E+11
     -507.4302085513      534.2013254292     1  0.53056863E+11
     -507.4300953437      538.3567916022     1  0.52901833E+11
     -507.4300870974      534.2026418698     1  0.54397138E+11
     -507.4300719575      534.1930748681     1  0.54393067E+11
     -507.4300325416      534.0094076722     1  0.53491489E+11
     -507.4299448993      532.9632992617     1  0.52966049E+11
     -507.4296527610      529.5663703920     1  0.55218132E+11
     -507.4292753145      538.5656449507     1  0.53101784E+11
     -507.4292066241      532.7030789605     1  0.54812723E+11
     -507.4289385823      530.6621177378     1  0.54025829E+11
     -507.4289019266      525.9960416886     2  0.54732097E+11
     -507.4287432251      538.5030310582     1  0.57113790E+11
     -507.4287243101      533.6214419693     1  0.53135750E+11
     -507.4287203798      534.0110358596     1  0.54005143E+11
     -507.4285480165      537.2661539942     1  0.56491765E+11
     -507.4284562469      532.7702762471     1  0.53822778E+11
     -507.4283673074      536.2912765416     1  0.50848692E+11
     -507.4282476786      534.2193433363     1  0.53026480E+11
     -507.4282242488      537.1996432321     1  0.51974507E+11
     -507.4280061954      537.1928402390     1  0.50925857E+11
     -507.4279815577      532.1896104163     1  0.55528802E+11
     -507.4279099309      533.3706532807     1  0.51471357E+11
     -507.4278664316      536.3146235949     1  0.53534505E+11
     -507.4278358139      537.9683285712     1  0.53133971E+11
     -507.4278081362      533.1672342029     1  0.53665940E+11
     -507.4277721732      531.4279046129     1  0.55020323E+11
     -507.4277490450      537.0270382067     1  0.52404512E+11
     -507.4277151519      532.5840297663     1  0.55725316E+11
     -507.4276589100      526.2845107618     1  0.53158796E+11
     -507.4275874459      533.4782747649     1  0.54310074E+11
     -507.4275838989      526.4806009069     2  0.53346027E+11
     -507.4275485497      538.1877818569     1  0.54238738E+11
     -507.4275266600      535.5073964747     1  0.52383301E+11
     -507.4275245815      536.8972181666     1  0.51699728E+11
     -507.4273731391      525.2378089873     2  0.54433653E+11
     -507.4273443601      538.3382713455     1  0.53006023E+11
     -507.4273219874      530.7158872865     1  0.55734510E+11
     -507.4272104033      538.3343528865     1  0.52999985E+11
     -507.4272021241      536.7987388419     1  0.55683966E+11
     -507.4271874721      536.8728791705     1  0.51736970E+11
     -507.4270897777      531.9940564065     1  0.53742872E+11
     -507.4270815197      536.0436695698     1  0.52094354E+11
     -507.4270585475      523.0092708968     1  0.52805183E+11
     -507.4269871620      524.1204710216     2  0.52889436E+11
     -507.4269527169      531.7614262389     1  0.57502609E+11
     -507.4269075866      534.3117354239     1  0.54250862E+11
     -507.4268151525      537.0264030921     1  0.52405578E+11
     -507.4266902681      533.8273103697     1  0.53679484E+11
     -507.4266589908      537.7848381019     1  0.52196323E+11
     -507.4266176006      533.1682522345     1  0.54014554E+11
     -507.4264171802      532.5758836806     1  0.53339852E+11
     -507.4264003135      530.5315861425     1  0.53931930E+11
     -507.4263802019      534.3685426009     1  0.55229242E+11
     -507.4259591112      536.9864249827     1  0.52380950E+11
     -507.4259037394      536.7528101758     1  0.51539247E+11
     -507.4258724471      534.9990389194     1  0.51912166E+11
     -507.4257964474      538.1581784508     1  0.55993924E+11
     -507.4257232004      534.2353447331     1  0.53945909E+11
     -507.4257212532      533.0592220951     1  0.55259695E+11
     -507.4256965585      538.7678867119     1  0.54281758E+11
     -507.4254267586      536.9871464480     1  0.50922479E+11
     -507.4253947643      526.4557551216     2  0.53394507E+11
     -507.4253751346      538.2741971227     1  0.52512203E+11
     -507.4253641534      540.0304447657     1  0.51402168E+11
     -507.4253254945      537.0774494144     1  0.51146523E+11
     -507.4251736586      532.9530433926     1  0.55442565E+11
     -507.4248998700      531.7951732695     1  0.54661243E+11
     -507.4247773613      537.1622484132     1  0.51859827E+11
     -507.4246263970      526.0705116640     2  0.54881517E+11
     -507.4246136249      533.4469922342     1  0.51377980E+11
     -507.4246122743      526.1524482367     1  0.54000705E+11
     -507.4245083316      532.3989961941     2  0.56290212E+11
     -507.4243848907      534.2082517059     1  0.54375387E+11
     -507.4243807206      530.9027704627     1  0.53733086E+11
     -507.4242647093      535.7491273204     1  0.56908304E+11
     -507.4242511299      533.9884113006     1  0.53482005E+11
     -507.4242180264      537.8095481903     2  0.53520227E+11
     -507.4241848117      538.0637130237     1  0.56267677E+11
     -507.4241084979      536.4828062721     1  0.53240783E+11
     -507.4240200215      536.0829948448     1  0.53566280E+11
     -507.4239866402      534.2219477359     1  0.54375100E+11
     -507.4239486457      534.0355720892     1  0.54870966E+11
     -507.4239225924      536.2048397289     1  0.52192865E+11
     -507.4239152504      537.5694356717     1  0.51775379E+11
     -507.4238090398      537.6955438912     1  0.56986219E+11
     -507.4237837283      525.7992911352     2  0.53063796E+11
     -507.4235868535      533.7572500771     2  0.57283085E+11
     -507.4235790061      525.9609639849     1  0.54308523E+11
     -507.4235730206      536.8076614235     1  0.53616967E+11
     -507.4235485404      536.6663549063     1  0.52104861E+11
     -507.4234619949      525.9562693979     1  0.54299630E+11
     -507.4234260196      526.1435664945     1  0.54012430E+11
     -507.4232769040      532.4126722627     1  0.53252655E+11
     -507.4232164260      538.0812622618     1  0.55887024E+11
     -507.4230838472      529.4957856885     1  0.53470342E+11
     -507.4230398012      538.9342315053     1  0.54139212E+11
     -507.4230278739      529.1604397850     1  0.57666917E+11
     -507.4229709321      532.5710784884     1  0.54496343E+11
     -507.4229245164      534.1531223952     1  0.53092178E+11
     -507.4228972806      535.1460943041     2  0.53181495E+11
     -507.4228776477      533.2881040855     1  0.53100484E+11
     -507.4227827514      539.1082504415     1  0.52561975E+11
     -507.4226064483      538.1130830425     1  0.53757603E+11
     -507.4225554936      533.1156140176     1  0.54165393E+11
     -507.4225415815      537.4468752888     1  0.54775339E+11
     -507.4225033483      534.3625321235     1  0.53017217E+11
     -507.4224677710      534.1215163439     1  0.54402494E+11
     -507.4223362531      536.1447214064     1  0.53138842E+11
     -507.4223321727      530.4335671540     1  0.54023862E+11
     -507.4222981560      538.1963935966     1  0.52629082E+11
     -507.4222619978      526.7262215528     1  0.54314752E+11
     -507.4222093629      537.0478344729     1  0.50685891E+11
     -507.4221380572      536.0465230687     1  0.53630448E+11
     -507.4219753071      534.1472103525     2  0.55271726E+11
     -507.4219663317      534.1380559429     1  0.53248526E+11
     -507.4219072084      534.1687778746     1  0.54408019E+11
     -507.4218992650      533.9510084835     1  0.53044182E+11
     -507.4213828621      537.1859950914     1  0.50977313E+11
     -507.4211998826      532.9991918260     1  0.55645647E+11
     -507.4210056752      532.8407046180     1  0.56883089E+11
     -507.4207237639      532.3368243002     1  0.55022776E+11
     -507.4206973979      538.7786226140     1  0.52662540E+11
     -507.4206116140      538.1814981468     1  0.52608712E+11
     -507.4204926106      533.0903016035     1  0.55394120E+11
     -507.4203938999      534.0258736105     1  0.54938364E+11
     -507.4203784464      532.9240281973     1  0.55491025E+11
     -507.4203531105      537.2143825940     1  0.50892126E+11
     -507.4203375961      534.4577664101     1  0.53072665E+11
     -507.4201453003      536.6046164595     1  0.52857768E+11
     -507.4198686260      529.3816361785     1  0.51299319E+11
     -507.4198469479      536.5928205038     1  0.54752867E+11
     -507.4197911900      536.2404403627     1  0.51842552E+11
     -507.4197134177      537.0135761384     1  0.52379481E+11
     -507.4196632274      525.8947604152     2  0.54852248E+11
     -507.4196207588      535.2082832712     1  0.52547754E+11
     -507.4195664061      532.6555494409     1  0.54184218E+11
     -507.4195362702      532.6385196264     1  0.56417062E+11
     -507.4194925009      538.3924927505     1  0.54007347E+11
     -507.4194705097      533.0616884078     1  0.52258384E+11
     -507.4192160567      536.6034951031     1  0.51322776E+11
     -507.4192010255      533.3007216845     1  0.55339406E+11
     -507.4191728102      535.9354801957     1  0.51978317E+11
     -507.4191673985      537.8888918220     1  0.55751352E+11
     -507.4189889317      530.2594545429     1  0.56448980E+11
     -507.4188667056      531.6619943697     1  0.53265044E+11
     -507.4186262009      526.9983557970     1  0.54620925E+11
     -507.4185596189      533.0715205643     1  0.54197247E+11
     -507.4182190521      538.0814182708     1  0.53724424E+11
     -507.4179491769      536.1298515188     1  0.51257640E+11
     -507.4179199150      530.5450291368     1  0.54800594E+11
     -507.4178485275      523.8298064930     1  0.53901246E+11
     -507.4176575802      536.2317183845     1  0.51918039E+11
     -507.4176254104      537.0409843683     1  0.56826245E+11
     -507.4176204102      530.0490307139     1  0.56143524E+11
     -507.4175628612      533.2626637751     1  0.55318382E+11
     -507.4175293069      536.1543474636     1  0.51847575E+11
     -507.4175241069      536.8023180640     1  0.51365133E+11
     -507.4174127131      538.8366074918     1  0.54117780E+11
     -507.4173890427      532.4709985955     1  0.54147346E+11
     -507.4173848275      538.2724920444     1  0.53297524E+11
     -507.4173799468      538.3611910256     1  0.55810474E+11
     -507.4172903978      532.9969630105     1  0.54926554E+11
     -507.4172179169      536.6894156469     1  0.53925036E+11
     -507.4171823045      533.9128355716     1  0.54349255E+11
     -507.4171650423      531.3274480026     1  0.56730159E+11
     -507.4170989077      538.0837665801     1  0.53735242E+11
     -507.4170565644      532.4606121319     1  0.54159805E+11
     -507.4170246346      534.5016267447     1  0.53223251E+11
     -507.4170126621      532.3843630278     1  0.54253122E+11
     -507.4169955783      536.8175785026     1  0.51664969E+11
     -507.4169859969      534.0800075603     1  0.54387688E+11
     -507.4168522981      536.0362838455     1  0.53656469E+11
     -507.4168276419      533.1229682039     1  0.55509963E+11
     -507.4167769038      535.9004783919     1  0.52098572E+11
     -507.4167209401      533.0922293937     1  0.55517103E+11
     -507.4167181554      536.5156040752     1  0.52213703E+11
     -507.4165154523      537.3352463964     1  0.51283658E+11
     -507.4164187215      535.9794961150     1  0.52193709E+11
     -507.4164019209      534.7376192456     1  0.52842365E+11
     -507.4163708091      536.5967494333     1  0.51394862E+11
     -507.4162945717      533.5834471684     1  0.55353251E+11
     -507.4162916098      526.3655510487     2  0.54530883E+11
     -507.4160469011      525.4870416245     1  0.53377937E+11
     -507.4160094962      535.9652978732     1  0.52076867E+11
     -507.4158528742      532.7809050058     1  0.52106757E+11
     -507.4156044759      536.2306521023     1  0.51987357E+11
     -507.4155957880      531.6997520946     1  0.53902910E+11
     -507.4154772202      533.4125853642     1  0.54348210E+11
     -507.4154104762      533.3961707011     1  0.53492968E+11
     -507.4152744654      536.9782281360     1  0.51037920E+11
     -507.4150978156      533.4992781019     1  0.54647703E+11
     -507.4150394611      530.5477894021     1  0.56079607E+11
     -507.4150197055      536.1248578922     1  0.52190960E+11
     -507.4149903268      535.3069527526     1  0.52445680E+11
     -507.4149444141      534.3398003936     1  0.54837791E+11
     -507.4148543220      534.1650284709     1  0.55318976E+11
     -507.4147941847      532.8509181152     1  0.55362648E+11
     -507.4147894755      528.6012296483     1  0.53533824E+11
     -507.4147433113      536.5947938553     1  0.51488790E+11
     -507.4147303963      527.8009869078     1  0.54762292E+11
     -507.4147283595      526.5032742573     1  0.54502675E+11
     -507.4146834316      533.9532887478     1  0.55097196E+11
     -507.4146710436      534.1475391158     1  0.55320703E+11
     -507.4146608771      529.6547986384     1  0.55175607E+11
     -507.4144947836      536.0559038345     1  0.51836804E+11
     -507.4144504065      533.5518614760     1  0.55578053E+11
     -507.4144273101      532.8844443887     1  0.56318192E+11
     -507.4143777857      536.9702268170     1  0.51066270E+11
     -507.4143325605      535.4867013009     1  0.52296236E+11
     -507.4143281359      532.6388340738     1  0.55304992E+11
     -507.4143079576      526.4900205527     1  0.54507358E+11
     -507.4142243979      536.9073059039     1  0.53481069E+11
     -507.4140849213      533.1370329004     1  0.53380865E+11
     -507.4140630253      536.0750993157     1  0.51709511E+11
     -507.4140203665      538.3735998453     1  0.53676813E+11
     -507.4138035950      538.6871845589     2  0.53704231E+11
     -507.4137741087      534.1687880190     1  0.54563298E+11
     -507.4137380386      530.3553182754     1  0.54133280E+11
     -507.4137132930      537.1100734034     1  0.52907967E+11
     -507.4136727495      525.7095632276     1  0.53502237E+11
     -507.4135480169      532.6893220608     1  0.54123610E+11
     -507.4134862304      531.9029227224     1  0.56868938E+11
     -507.4134582212      532.5442458680     1  0.56910778E+11
     -507.4133610601      534.5283496466     1  0.55721587E+11
     -507.4133029558      531.6200268353     1  0.56291784E+11
     -507.4131838939      537.0429030608     1  0.51116664E+11
     -507.4131375925      530.3489148347     1  0.55229081E+11
     -507.4130870279      532.8895641877     1  0.53186799E+11
     -507.4130403834      535.7727859389     1  0.51992698E+11
     -507.4129689416      535.8953999563     1  0.52047686E+11
     -507.4129519471      533.4533478108     1  0.53860836E+11
     -507.4129380188      526.0461351592     1  0.53876805E+11
     -507.4129133230      533.6009897045     1  0.54449710E+11
     -507.4128655428      533.4876158466     1  0.55099233E+11
     -507.4126332192      531.2554031951     1  0.56678088E+11
     -507.4125841229      532.2940140416     1  0.54039342E+11
     -507.4124384838      531.0161318941     1  0.56713925E+11
     -507.4123904611      532.5868440096     1  0.55121788E+11
     -507.4122752057      530.0581629034     1  0.54932853E+11
     -507.4122623329      525.7018365426     1  0.53622134E+11
     -507.4122174444      535.3619362676     1  0.54394664E+11
     -507.4121591799      529.5079975183     1  0.55076217E+11
     -507.4121457620      537.3954195420     1  0.56633294E+11
     -507.4121425900      536.3934270630     1  0.52574986E+11
     -507.4119750080      531.8880637592     1  0.56425526E+11
     -507.4119386675      538.3527124154     1  0.54535950E+11
     -507.4118739410      530.8036953750     1  0.55464844E+11
     -507.4118598129      535.2183407803     1  0.52500370E+11
     -507.4118289960      532.3172340288     1  0.54346133E+11
     -507.4118251182      532.0248048478     1  0.55997669E+11
     -507.4117285408      538.2134877761     1  0.53620679E+11
     -507.4116122323      532.4347146934     1  0.54149011E+11
     -507.4115212680      538.4677317585     1  0.54572894E+11
     -507.4114733003      536.1394499511     1  0.50653369E+11
     -507.4113171451      535.8172278010     1  0.52037344E+11
     -507.4112787461      535.7731344456     1  0.51982703E+11
     -507.4112645370      536.1670394301     1  0.52008377E+11
     -507.4112583302      532.4146944059     1  0.54204246E+11
     -507.4112468514      533.9351419250     1  0.54902636E+11
     -507.4112430065      538.1309444496     1  0.53095436E+11
     -507.4112418651      534.6706092286     1  0.53149814E+11
     -507.4112227757      524.9137597705     2  0.53136609E+11
     -507.4112073661      533.2248866904     1  0.56284556E+11
     -507.4111167290      533.7829969873     1  0.52913257E+11
     -507.4111071306      537.4511187428     1  0.54590976E+11
     -507.4110431189      534.5403457929     1  0.54523430E+11
     -507.4109974092      535.8242756860     1  0.52081499E+11
     -507.4109691383      532.6542503919     1  0.55209999E+11
     -507.4109604479      533.2533863850     1  0.53976156E+11
     -507.4109148381      528.6650044952     1  0.54626411E+11
     -507.4108914230      537.1747514902     1  0.51009250E+11
     -507.4107765937      534.1436135025     1  0.51799068E+11
     -507.4107265684      533.4473262413     1  0.54040208E+11
     -507.4107208960      534.5444865099     1  0.54491308E+11
     -507.4106897769      533.3701981153     1  0.55865686E+11
     -507.4106494764      529.7867984260     1  0.53537100E+11
     -507.4104117182      535.7825325084     1  0.52071691E+11
     -507.4103409756      533.8260802183     1  0.54680623E+11
     -507.4102988910      536.9139555596     1  0.51140626E+11
     -507.4102668101      534.0178674883     1  0.54593311E+11
     -507.4102516368      532.9318726605     1  0.53181460E+11
     -507.4102355585      536.1431669619     1  0.51627811E+11
     -507.4102136526      533.8849268331     1  0.52079164E+11
     -507.4101762370      533.4459819054     1  0.54067300E+11
     -507.4101659800      536.8555276363     1  0.54333047E+11
     -507.4101331446      538.2586965094     1  0.52506609E+11
     -507.4100811285      535.3911598635     1  0.54371275E+11
     -507.4100675963      533.6460145339     1  0.52954828E+11
     -507.4100558154      532.9424791730     1  0.52575359E+11
     -507.4100189388      530.9915475560     1  0.55830124E+11
     -507.4099833677      536.9172046884     1  0.51105348E+11
     -507.4099610682      533.2096426824     1  0.54142828E+11
     -507.4099377055      537.0815235728     1  0.52856902E+11
     -507.4099349454      530.4508611247     1  0.54062719E+11
     -507.4098482578      538.2418196220     1  0.53049775E+11
     -507.4098335347      532.1373337326     1  0.55632797E+11
     -507.4098027319      534.7335082449     1  0.52943132E+11
     -507.4097370621      532.3665470729     1  0.54594094E+11
     -507.4097322333      534.3549683066     1  0.54153560E+11
     -507.4097298595      536.9843037492     1  0.53337266E+11
     -507.4096731839      536.5603548617     1  0.52385888E+11
     -507.4096371335      531.5934279011     1  0.56757163E+11
     -507.4096145491      531.1202470544     1  0.54846625E+11
     -507.4095876220      538.6560294848     1  0.52420877E+11
     -507.4095775734      533.2262511237     1  0.55949407E+11
     -507.4095450333      537.2443195829     1  0.54975398E+11
     -507.4094961356      534.3531860989     1  0.54161525E+11
     -507.4094750297      533.1757002461     1  0.52755825E+11
     -507.4094454056      534.3985894867     1  0.54152041E+11
     -507.4094232875      532.6899070917     1  0.55529780E+11
     -507.4093914578      530.3009813392     1  0.53906154E+11
     -507.4093533581      530.3539368380     1  0.53904960E+11
     -507.4093220640      534.1261694754     1  0.54644870E+11
     -507.4092880016      534.5789828949     1  0.56347788E+11
     -507.4092275228      533.2299535221     1  0.55950524E+11
     -507.4092164242      535.3124376631     1  0.54401691E+11
     -507.4091939054      534.3977222705     1  0.54160208E+11
     -507.4091857736      536.3743940736     1  0.53089945E+11
     -507.4091675931      538.1432126949     1  0.53118956E+11
     -507.4090473311      535.2732617198     1  0.52675488E+11
     -507.4090306506      533.4309702829     1  0.55219870E+11
     -507.4090286659      535.9036552300     1  0.52189079E+11
     -507.4089965937      533.4047011339     1  0.54049779E+11
     -507.4088995000      530.4140042515     1  0.53953797E+11
     -507.4088793204      535.7079782763     1  0.51998445E+11
     -507.4088244041      530.9984181561     1  0.56718885E+11
     -507.4088099838      538.4198370198     1  0.50890891E+11
     -507.4088025659      528.0066082218     1  0.53288252E+11
     -507.4086787828      537.0519490353     1  0.53249288E+11
     -507.4085437371      531.5857409794     1  0.56759040E+11
     -507.4082900542      531.6313979363     1  0.56697581E+11
     -507.4082697383      534.3694619017     1  0.54257157E+11
     -507.4082173971      535.7222978297     1  0.52205729E+11
     -507.4082076790      535.3444890224     1  0.54395673E+11
     -507.4079643724      538.0833928039     1  0.53068789E+11
     -507.4079341228      535.7556524637     1  0.52048340E+11
     -507.4078888238      538.1019888425     1  0.53072827E+11
     -507.4078871879      533.8540752488     1  0.54651709E+11
     -507.4077652691      533.2389987725     1  0.55942577E+11
     -507.4077489287      536.1181298143     1  0.51870637E+11
     -507.4077426666      527.9707654398     1  0.54672890E+11
     -507.4077099524      533.1240104019     1  0.53773324E+11
     -507.4077082652      538.6625258868     1  0.55090681E+11
     -507.4076918993      532.5397384961     1  0.54306493E+11
     -507.4075992145      533.4125212456     1  0.54047755E+11
     -507.4075664019      532.9957477772     1  0.53124406E+11
     -507.4075230883      538.2628411590     1  0.53120890E+11
     -507.4074631491      532.2835994054     1  0.54251090E+11
     -507.4074173488      532.6149483293     1  0.55220425E+11
     -507.4074141019      533.2424686464     1  0.55943623E+11
     -507.4073216082      539.8621413848     1  0.51577156E+11
     -507.4072986239      535.7369420576     1  0.52268498E+11
     -507.4072882907      537.0824184826     1  0.52110748E+11
     -507.4071426403      534.3729859038     1  0.54213008E+11
     -507.4070652877      536.1710979114     1  0.51850931E+11
     -507.4068215312      532.9900780481     1  0.57262042E+11
     -507.4066759555      531.2675816406     2  0.54792201E+11
     -507.4066336833      537.0153425216     1  0.51117343E+11
     -507.4065784249      528.6952520396     1  0.54287894E+11
     -507.4065730771      536.5744872745     1  0.51345374E+11
     -507.4065510429      530.3452353639     1  0.53837006E+11
     -507.4065090846      525.7499060000     1  0.53882709E+11
     -507.4064251432      536.0508646248     1  0.55643544E+11
     -507.4063474594      536.3278989945     1  0.51962768E+11
     -507.4063194461      530.6046238854     1  0.53353814E+11
     -507.4062975522      533.8722046335     1  0.54660874E+11
     -507.4062964114      534.3543318285     1  0.54211866E+11
     -507.4062866895      532.3520608829     1  0.54406727E+11
     -507.4062649756      526.9138414538     1  0.54586738E+11
     -507.4062559247      533.6187975707     1  0.55340615E+11
     -507.4062442815      532.8538503560     1  0.51195169E+11
     -507.4062270196      532.9617835325     1  0.53132522E+11
     -507.4061523432      537.1119299149     1  0.51006699E+11
     -507.4060616893      525.8222969410     2  0.53101805E+11
     -507.4060304627      531.8840278817     1  0.55176662E+11
     -507.4060181392      530.3365420150     1  0.54148012E+11
     -507.4057302774      537.3228106055     1  0.56652760E+11
     -507.4056455658      533.1362699167     1  0.55176554E+11
     -507.4056443165      535.8222874449     1  0.52222753E+11
     -507.4055893763      533.7474010645     1  0.53820600E+11
     -507.4054914074      536.0355490879     1  0.53117431E+11
     -507.4053942756      524.0379948450     2  0.52927096E+11
     -507.4053415543      524.0214708343     1  0.56119364E+11
     -507.4053266602      536.5004095409     1  0.53055180E+11
     -507.4051063106      533.2971728758     1  0.55926877E+11
     -507.4050227893      534.4842068037     1  0.52849044E+11
     -507.4049708718      531.6117896197     1  0.55591738E+11
     -507.4049018533      537.7255293398     1  0.52049609E+11
     -507.4047837386      533.5167673804     1  0.53217675E+11
     -507.4047731930      533.3021745120     1  0.55927964E+11
     -507.4047427026      536.8551214999     1  0.51190024E+11
     -507.4046167913      530.1056056254     1  0.54126727E+11
     -507.4045914597      534.1105860347     1  0.54201778E+11
     -507.4045688188      536.1955351919     1  0.51832554E+11
     -507.4045618509      531.7586735753     1  0.54003016E+11
     -507.4043859467      526.3606070929     1  0.54281594E+11
     -507.4043786633      530.0449354786     1  0.54793638E+11
     -507.4043577354      538.2898666424     1  0.54163201E+11
     -507.4043243550      536.9990331069     1  0.56858210E+11
     -507.4042993722      524.2376991789     1  0.54715463E+11
     -507.4042476974      538.2220500536     1  0.54155579E+11
     -507.4042124347      536.9042135501     1  0.51475294E+11
     -507.4041169233      532.8619482688     1  0.54802051E+11
     -507.4041118061      532.2689492539     1  0.54417066E+11
     -507.4037580052      536.8742641612     1  0.53241766E+11
     -507.4037467071      536.4645500592     1  0.53024451E+11
     -507.4036296379      536.7960666664     1  0.50938523E+11
     -507.4035430650      534.3110401686     1  0.54242538E+11
     -507.4034707548      536.5622703336     1  0.51983091E+11
     -507.4033803844      530.5038946193     1  0.53783910E+11
     -507.4033158997      535.3444967312     1  0.52654902E+11
     -507.4032728777      536.4956048308     1  0.52126393E+11
     -507.4029631996      532.8664152482     1  0.55118107E+11
     -507.4029604664      534.6857174437     1  0.55198702E+11
     -507.4029081498      534.3512303868     1  0.54248500E+11
     -507.4028314189      535.2059480225     1  0.53109830E+11
     -507.4027420994      537.1134789977     1  0.50702799E+11
     -507.4026859286      536.9118663361     1  0.50889672E+11
     -507.4025980068      532.2566045944     1  0.54417251E+11
     -507.4025833530      533.8644808989     1  0.56916324E+11
     -507.4025435172      524.7769250814     1  0.52958252E+11
     -507.4025357078      536.5023373336     1  0.51633762E+11
     -507.4024914504      534.3260497817     1  0.54256768E+11
     -507.4023629208      534.3228987944     1  0.54255570E+11
     -507.4023142968      536.4810605882     1  0.50981644E+11
     -507.4022980181      529.9604819897     1  0.55794417E+11
     -507.4022787953      534.3634999591     1  0.54141095E+11
     -507.4022546282      533.5398092860     1  0.53327062E+11
     -507.4022515101      532.8692690926     1  0.55118413E+11
     -507.4022264466      525.2187858864     1  0.53931541E+11
     -507.4021577367      535.3563582374     1  0.52161120E+11
     -507.4021483597      536.4555422375     1  0.53091691E+11
     -507.4021332638      530.8215829454     2  0.55877930E+11
     -507.4020587286      536.7551364846     1  0.51079372E+11
     -507.4019953355      533.3771387856     1  0.53255864E+11
     -507.4018829120      538.1962268863     1  0.52830365E+11
     -507.4018743699      535.8485872558     1  0.52191013E+11
     -507.4018132780      532.3983776083     1  0.53113793E+11
     -507.4017585404      537.4638875221     1  0.53886659E+11
     -507.4017074525      535.3013094854     1  0.54380479E+11
     -507.4015983658      538.1929801526     1  0.52804011E+11
     -507.4015918483      532.5583331069     1  0.54743534E+11
     -507.4015853815      536.4842282618     1  0.50854750E+11
     -507.4013178083      533.1796125746     1  0.54175846E+11
     -507.4012662780      532.8102089324     1  0.54065337E+11
     -507.4012527190      536.1963123152     1  0.51956204E+11
     -507.4012192613      536.1343458873     1  0.51864537E+11
     -507.4012165501      536.0802858614     2  0.50520666E+11
     -507.4012010854      538.7089827770     1  0.54635908E+11
     -507.4011844427      534.5278615062     1  0.53119637E+11
     -507.4011571425      536.2236538829     1  0.53558113E+11
     -507.4010778562      535.4835927273     1  0.52421624E+11
     -507.4009537992      534.3268050762     1  0.54237846E+11
     -507.4009250104      535.0363719942     1  0.50967892E+11
     -507.4009148152      536.7784141470     1  0.51896629E+11
     -507.4008866514      530.5124769556     1  0.55623642E+11
     -507.4008566011      537.1315611834     1  0.50948420E+11
     -507.4008391401      535.0188849819     1  0.52674138E+11
     -507.4007423885      534.5209432410     1  0.54533949E+11
     -507.4007170133      532.5571175442     1  0.56714670E+11
     -507.4006110989      536.5297300376     1  0.52689406E+11
     -507.4005504239      533.7961921471     1  0.54596518E+11
     -507.4005368174      536.4553652829     1  0.51051581E+11
     -507.4005210587      536.5618753745     1  0.52904368E+11
     -507.4004982719      525.1067355932     1  0.53423264E+11
     -507.4004406685      535.3436939995     1  0.52550281E+11
     -507.4004199866      533.9312151717     1  0.54941418E+11
     -507.4003821779      529.5706837252     1  0.53051532E+11
     -507.4003659206      536.3492185604     1  0.51846806E+11
     -507.4003446393      532.9839311087     1  0.55168683E+11
     -507.4002948168      537.8048183845     1  0.54849181E+11
     -507.4002795446      532.2547315350     1  0.54438584E+11
     -507.4002473808      534.3251290892     1  0.54209531E+11
     -507.4001733351      532.5526085573     1  0.53733123E+11
     -507.4001319394      535.7352574643     1  0.52016175E+11
     -507.4000923420      536.4039942444     1  0.53122974E+11
     -507.4000796763      537.0450825340     1  0.50854825E+11
     -507.4000634446      533.1811808042     1  0.52425824E+11
     -507.3999832312      533.1052823738     1  0.52335844E+11
     -507.3999787657      538.7750591473     1  0.53241479E+11
     -507.3999564031      535.8027615932     1  0.52237983E+11
     -507.3999328749      531.8965694956     1  0.54819752E+11
     -507.3998433387      534.0770963447     1  0.60322318E+11
     -507.3998001967      534.3731116007     1  0.54208207E+11
     -507.3997893269      537.8741439010     1  0.51784894E+11
     -507.3997574773      537.2878955317     1  0.53327929E+11
     -507.3996862514      534.3486726646     1  0.54264707E+11
     -507.3996697010      538.3454218354     1  0.55701738E+11
     -507.3996568956      522.9993020763     1  0.52950063E+11
     -507.3996523991      528.8039641827     1  0.55942723E+11
     -507.3996468890      537.3279859323     1  0.54527622E+11
     -507.3996394122      535.4820412509     1  0.51842446E+11
     -507.3996083317      538.1409527201     1  0.52950738E+11
     -507.3995125207      533.2840587003     1  0.54615236E+11
     -507.3994789333      537.2018367626     1  0.51291540E+11
     -507.3994143979      530.4182583718     1  0.56453029E+11
     -507.3994126088      526.5482610459     1  0.54013868E+11
     -507.3993349154      526.9917343491     1  0.54451103E+11
     -507.3993006145      534.1981357220     1  0.52936801E+11
     -507.3992782754      536.4492227814     1  0.50928473E+11
     -507.3991979857      534.0651148690     1  0.53754247E+11
     -507.3990707963      538.6466221422     1  0.53880062E+11
     -507.3990591603      538.1539093907     1  0.52558748E+11
     -507.3990154019      535.5094503833     1  0.51902963E+11
     -507.3988917380      537.2063230903     1  0.56726996E+11
     -507.3988313974      532.7578251170     1  0.55121281E+11
     -507.3988005818      528.8162955786     1  0.55861038E+11
     -507.3987983631      537.2221775527     1  0.51862818E+11
     -507.3987947375      535.7243534093     1  0.52013015E+11
     -507.3986132674      533.0767667486     1  0.53526772E+11
     -507.3986115685      535.2699216290     1  0.52671576E+11
     -507.3985899879      534.4361155107     1  0.55775597E+11
     -507.3985475550      532.4358153300     1  0.54324895E+11
     -507.3985413134      535.9133428389     1  0.50600580E+11
     -507.3984100937      536.6596393665     1  0.51311118E+11
     -507.3983888664      528.1108886963     1  0.54642767E+11
     -507.3983649372      535.9797698688     1  0.53138865E+11
     -507.3983573009      533.3336781500     2  0.59451429E+11
     -507.3983482216      537.0543413479     1  0.51016497E+11
     -507.3983351715      525.5084907861     1  0.54285963E+11
     -507.3982868791      533.9687046526     1  0.54008222E+11
     -507.3982073584      534.0058104707     1  0.54020585E+11
     -507.3982000321      538.0893870066     1  0.52892846E+11
     -507.3981081784      533.0084357632     1  0.52299700E+11
     -507.3980889402      535.7241672229     1  0.52079437E+11
     -507.3980843585      531.7438938352     1  0.54164314E+11
     -507.3980790263      538.0805109452     1  0.52877390E+11
     -507.3980278466      526.6692301123     1  0.54867728E+11
     -507.3980268157      535.9916806671     1  0.51642820E+11
     -507.3979727416      536.4928996526     1  0.52631590E+11
     -507.3979648195      532.8128113244     1  0.54752038E+11
     -507.3979628271      538.3098628882     1  0.55163312E+11
     -507.3979569728      534.0715966368     1  0.53521709E+11
     -507.3979422806      536.7259392500     1  0.55636917E+11
     -507.3978755982      536.2736561516     1  0.52012759E+11
     -507.3978698695      537.0133184387     1  0.51103270E+11
     -507.3978654865      536.6860731466     1  0.51270670E+11
     -507.3978543532      535.8196300758     1  0.52179609E+11
     -507.3978165797      527.1792340668     1  0.54511106E+11
     -507.3978137935      537.1492329172     1  0.51078895E+11
     -507.3978101862      537.0948316049     1  0.51205480E+11
     -507.3977651802      533.0311563905     1  0.52253164E+11
     -507.3977188036      529.7237256986     1  0.53254542E+11
     -507.3977057939      532.6826793353     1  0.57292673E+11
     -507.3975968101      531.2592613533     1  0.52904386E+11
     -507.3975335175      534.4286474626     1  0.55746651E+11
     -507.3975244401      538.1923981218     1  0.56726982E+11
     -507.3975007700      535.9109889139     1  0.51968278E+11
     -507.3974900630      532.1221583786     1  0.54711233E+11
     -507.3973200953      527.2364260021     1  0.54191381E+11
     -507.3973095396      534.6374846066     1  0.52998138E+11
     -507.3971730307      535.9457859787     1  0.52020705E+11
     -507.3971715071      536.6901338091     1  0.51709050E+11
     -507.3971082963      534.3241947432     1  0.54247326E+11
     -507.3970866009      536.9618574538     1  0.50714725E+11
     -507.3969554937      536.4311493935     1  0.52980498E+11
     -507.3969542928      534.3202986290     1  0.54245810E+11
     -507.3969425882      537.2592941704     1  0.53746118E+11
     -507.3968709348      536.9287785562     1  0.50867708E+11
     -507.3967903591      536.5001087740     1  0.53154891E+11
     -507.3967090806      535.9203222808     1  0.51964685E+11
     -507.3967059178      531.6809392923     1  0.56534158E+11
     -507.3966434026      538.1000231629     1  0.52778697E+11
     -507.3966283356      533.4139264928     1  0.55469544E+11
     -507.3964604477      537.0468786521     1  0.51048806E+11
     -507.3963884933      534.2629476052     1  0.54255742E+11
     -507.3963316495      536.4385757575     1  0.51598501E+11
     -507.3963252922      536.9531705984     1  0.50979312E+11
     -507.3962281803      538.0920609138     1  0.52780742E+11
     -507.3962134123      536.1066653791     1  0.56390331E+11
     -507.3961901095      533.4153653067     1  0.55471633E+11
     -507.3961187785      536.9370786119     1  0.51824726E+11
     -507.3960670411      536.4871392683     1  0.52813968E+11
     -507.3960591999      536.1581293386     1  0.51285402E+11
     -507.3960466064      534.1394989907     1  0.54149702E+11
     -507.3960400298      534.3594603584     1  0.55119075E+11
     -507.3960036333      530.1606013171     1  0.53770185E+11
     -507.3959958131      537.8466228763     1  0.51757249E+11
     -507.3959352317      533.3876289787     1  0.54581205E+11
     -507.3959028872      534.1439223561     1  0.54160596E+11
     -507.3958988334      536.7247695092     1  0.51583613E+11
     -507.3958929490      529.0545546878     1  0.53262233E+11
     -507.3957360363      531.9845485337     1  0.56801498E+11
     -507.3955416681      531.8153908501     1  0.56731602E+11
     -507.3955013244      534.9706447220     1  0.52083450E+11
     -507.3954066933      536.8374968897     1  0.51491712E+11
     -507.3953981938      535.8896982384     1  0.52008881E+11
     -507.3953948358      529.8340891598     1  0.55786858E+11
     -507.3953602755      532.9809524836     1  0.55468066E+11
     -507.3953447890      530.1427508694     1  0.53719708E+11
     -507.3953107885      534.4867207658     1  0.55119627E+11
     -507.3953028869      537.0584519503     1  0.50898694E+11
     -507.3952719735      527.6455376909     2  0.54481062E+11
     -507.3950548949      530.1415078307     1  0.53771512E+11
     -507.3950467140      531.8413615774     1  0.56692842E+11
     -507.3950242080      534.0953903375     1  0.54158446E+11
     -507.3949392571      534.0682429819     1  0.54009689E+11
     -507.3948887624      534.5722804635     1  0.54687472E+11
     -507.3948241222      532.4069887408     1  0.55258191E+11
     -507.3948165941      526.7438875224     1  0.54019318E+11
     -507.3948113527      538.0372018070     1  0.52733255E+11
     -507.3947521436      532.8914118017     1  0.54659813E+11
     -507.3947285352      534.6674394968     1  0.55814422E+11
     -507.3947139475      536.7439416692     1  0.52351152E+11
     -507.3946947173      535.4512909121     1  0.54393688E+11
     -507.3944876492      536.6533305409     1  0.52636272E+11
     -507.3944396702      536.6979977697     1  0.51394373E+11
     -507.3944166067      535.8359639036     1  0.50477801E+11
     -507.3944001413      531.8272743147     1  0.52100585E+11
     -507.3942710661      537.6928303339     1  0.52737331E+11
     -507.3941566617      536.5773240721     1  0.50872417E+11
     -507.3941428401      537.9455922720     1  0.53339409E+11
     -507.3940891811      538.3055168890     1  0.52246051E+11
     -507.3939649137      538.0457340942     1  0.52790172E+11
     -507.3939637073      536.1225848422     1  0.51281751E+11
     -507.3939260475      533.5430826783     1  0.55311797E+11
     -507.3938642402      529.2069872987     1  0.55098096E+11
     -507.3938598132      532.9266663204     1  0.54617542E+11
     -507.3938405036      533.5614445014     1  0.55749323E+11
     -507.3936846650      533.8897150833     1  0.56237243E+11
     -507.3935527810      535.2302743150     1  0.51458266E+11
     -507.3935335410      532.4285064836     1  0.53991657E+11
     -507.3933709685      532.7311998942     1  0.54024180E+11
     -507.3930216299      534.9580405096     1  0.53196635E+11
     -507.3929789925      536.6917348826     1  0.51001849E+11
     -507.3929436394      532.3140941854     1  0.55175278E+11
     -507.3929383783      529.8358805402     1  0.55918291E+11
     -507.3928845846      529.5561621173     1  0.54448380E+11
     -507.3928412296      532.5021799078     1  0.56999620E+11
     -507.3927071474      528.4985894364     1  0.53612365E+11
     -507.3925484303      535.7643266623     1  0.51967423E+11
     -507.3925462734      538.0973211013     1  0.54524970E+11
     -507.3925422407      533.4208787422     1  0.53791034E+11
     -507.3924795279      532.2513605927     1  0.56729101E+11
     -507.3924596085      537.0511805414     1  0.52897942E+11
     -507.3923927068      522.6158309459     1  0.53001268E+11
     -507.3922603626      536.6329524828     1  0.55541773E+11
     -507.3922585692      529.2218871565     1  0.53638353E+11
     -507.3922444768      536.8180554268     1  0.50900796E+11
     -507.3922363627      532.1685634858     1  0.57062372E+11
     -507.3921897203      536.7310306762     1  0.51477384E+11
     -507.3921603966      529.2152805928     1  0.55096231E+11
     -507.3920513047      538.6710536286     1  0.54784182E+11
     -507.3920043846      537.9143586606     1  0.53674705E+11
     -507.3920024017      535.2378490693     1  0.51901798E+11
     -507.3919947653      537.6799117074     1  0.52919620E+11
     -507.3918459450      537.0469713441     1  0.50797330E+11
     -507.3916744291      536.1924007401     1  0.51623173E+11
     -507.3916385569      535.8406795980     1  0.52021731E+11
     -507.3916002600      536.2560707977     1  0.52864268E+11
     -507.3915291409      532.2926899376     1  0.55523536E+11
     -507.3914860498      534.1690741969     1  0.53754266E+11
     -507.3914794196      536.8545922531     1  0.50763123E+11
     -507.3914214619      535.7898599854     1  0.52021818E+11
     -507.3913879017      537.1709081253     1  0.56694869E+11
     -507.3913711276      536.9951793689     1  0.52447162E+11
     -507.3913541050      532.3866489256     1  0.54324301E+11
     -507.3911544513      533.2530719566     1  0.54079249E+11
     -507.3911080942      534.1491672624     1  0.53112064E+11
     -507.3910904945      536.7974325266     1  0.50990386E+11
     -507.3910802723      535.7601691041     1  0.51977617E+11
     -507.3910510430      533.7508426187     1  0.54627313E+11
     -507.3909840464      530.8701972951     1  0.55954175E+11
     -507.3909821266      538.6005665136     1  0.53400271E+11
     -507.3909581117      537.0942505321     1  0.50666684E+11
     -507.3908995387      527.1219459761     1  0.54048033E+11
     -507.3908252604      537.7422620340     1  0.53246300E+11
     -507.3908096156      537.8654515283     1  0.51688131E+11
     -507.3907278654      534.5859233294     1  0.51921878E+11
     -507.3906956902      535.7619487166     1  0.51505552E+11
     -507.3906160969      534.5366230867     1  0.51959565E+11
     -507.3905628511      537.7384270143     1  0.53043525E+11
     -507.3905584178      532.6829112055     1  0.54756545E+11
     -507.3904920925      526.9326059161     1  0.54444109E+11
     -507.3904755057      533.9595434079     1  0.53103305E+11
     -507.3904142344      536.9538735082     1  0.50787142E+11
     -507.3903128654      536.3260372953     1  0.52972570E+11
     -507.3902692361      536.6182256324     1  0.53225120E+11
     -507.3902455489      533.0125118479     1  0.55936131E+11
     -507.3901818743      536.2302847935     1  0.51812247E+11
     -507.3901787654      533.6943365835     1  0.54619286E+11
     -507.3901700872      535.8237355525     1  0.51180428E+11
     -507.3900675001      536.7546742167     1  0.52755889E+11
     -507.3899341030      532.9219488576     1  0.55972045E+11
     -507.3899143679      533.9878679682     1  0.54001741E+11
     -507.3897821328      534.1705870575     1  0.55679003E+11
     -507.3897028049      531.7826244486     1  0.56956392E+11
     -507.3896280718      531.4558101326     1  0.56522238E+11
     -507.3895041081      536.9279317347     1  0.50994483E+11
     -507.3894765551      529.4939959952     1  0.54777748E+11
     -507.3894591637      531.4604031318     1  0.56523502E+11
     -507.3894454546      538.4272721253     1  0.54569763E+11
     -507.3894160235      523.8615804331     1  0.52988976E+11
     -507.3893828082      536.2177803701     1  0.50712454E+11
     -507.3893749045      536.9358917731     1  0.51265166E+11
     -507.3893226868      531.3779148006     1  0.53635349E+11
     -507.3893167990      536.3359928505     1  0.53064417E+11
     -507.3892748484      535.7523475600     1  0.52009744E+11
     -507.3891606574      535.8121183491     1  0.52219367E+11
     -507.3889655282      531.0078998924     1  0.54831620E+11
     -507.3889257086      532.8832838954     1  0.53634069E+11
     -507.3889043130      533.6834651778     1  0.55325960E+11
     -507.3888766159      526.4715243416     1  0.54073794E+11
     -507.3888498880      537.4739468964     1  0.54122860E+11
     -507.3887153954      536.9268966883     1  0.51039184E+11
     -507.3886311275      537.9725557528     1  0.53126847E+11
     -507.3885835976      530.2267329991     1  0.54811014E+11
     -507.3885562364      532.5472389055     1  0.55487781E+11
     -507.3885524127      535.8240975693     1  0.50634802E+11
     -507.3884328233      538.6185635465     1  0.53200618E+11
     -507.3883438803      537.3823648572     1  0.53708531E+11
     -507.3883003714      537.6946173782     1  0.53158805E+11
     -507.3882468128      533.2104207044     1  0.53140514E+11
     -507.3881781777      534.2178952917     1  0.53082506E+11
     -507.3880349525      530.9033634761     1  0.55515384E+11
     -507.3879858835      532.6002872737     1  0.54801129E+11
     -507.3879833350      523.8427782805     1  0.53034114E+11
     -507.3878877672      537.0534202489     1  0.50747497E+11
     -507.3878490287      535.3042552193     1  0.51949862E+11
     -507.3878450147      531.9685286286     1  0.57270885E+11
     -507.3878302340      534.8606561609     2  0.57366886E+11
     -507.3876078756      533.8095401555     1  0.55647829E+11
     -507.3876066254      533.5574939775     1  0.53617447E+11
     -507.3875856634      531.6238188138     1  0.55895421E+11
     -507.3875204404      536.8675117073     1  0.51253736E+11
     -507.3875083931      530.5040036278     1  0.55698100E+11
     -507.3874540422      533.1831317635     1  0.53585505E+11
     -507.3874383856      537.6030997912     1  0.55613746E+11
     -507.3873834188      537.7122678544     1  0.53174599E+11
     -507.3873782755      532.9324622945     1  0.55090518E+11
     -507.3873741213      534.5410228448     1  0.52757253E+11
     -507.3873678725      531.5121201420     1  0.55285392E+11
     -507.3872992869      525.1683996189     1  0.54073282E+11
     -507.3872280470      535.8911630208     1  0.52017470E+11
     -507.3871758887      536.1966937983     1  0.52739818E+11
     -507.3871741441      532.9549165715     1  0.55085786E+11
     -507.3871502638      531.8218007077     1  0.56875645E+11
     -507.3871490291      530.7658529346     1  0.56366160E+11
     -507.3871302738      536.6850992234     1  0.57396432E+11
     -507.3870128497      535.9790203279     1  0.51490801E+11
     -507.3869954706      532.4190568387     1  0.54126841E+11
     -507.3869568943      536.0208075615     1  0.51162402E+11
     -507.3869438377      533.9268332370     1  0.54036117E+11
     -507.3868974642      533.7195779549     1  0.52047372E+11
     -507.3868421557      535.7535884654     1  0.52040371E+11
     -507.3867301801      536.0272776528     1  0.51595871E+11
     -507.3866753546      537.0058200144     1  0.54629554E+11
     -507.3866567168      536.0111125226     1  0.51627602E+11
     -507.3866410835      534.0621689837     1  0.53991874E+11
     -507.3866114231      533.3720885395     1  0.56278671E+11
     -507.3864724317      536.8481009573     1  0.52628177E+11
     -507.3864712809      536.1852828749     1  0.52700855E+11
     -507.3862640868      537.3797295159     1  0.53799812E+11
     -507.3862542805      534.0037234576     1  0.55491540E+11
     -507.3862457825      536.0100126968     1  0.51657802E+11
     -507.3859670891      533.0233538867     1  0.56682580E+11
     -507.3858690605      531.9536013581     1  0.57273013E+11
     -507.3858653454      533.0185369985     1  0.56686580E+11
     -507.3858319179      536.9956245645     1  0.54628487E+11
     -507.3857809386      535.4467121838     1  0.51980810E+11
     -507.3856796623      535.3059690786     1  0.53727337E+11
     -507.3855962885      537.2782869311     1  0.53270864E+11
     -507.3855928373      533.9816764141     1  0.55455328E+11
     -507.3855800556      536.3230406281     1  0.52460812E+11
     -507.3855762906      531.9570818526     1  0.54064031E+11
     -507.3855040698      533.9551039024     1  0.55995852E+11
     -507.3854152998      536.1022997395     1  0.51808342E+11
     -507.3854019117      530.6689308012     1  0.55666037E+11
     -507.3854000116      535.9423844395     1  0.51496586E+11
     -507.3853657265      532.1885498185     1  0.57011800E+11
     -507.3852668001      535.9782179639     1  0.51599718E+11
     -507.3852561208      532.3753362798     1  0.51508537E+11
     -507.3850551585      532.8920520999     1  0.53515595E+11
     -507.3850513220      536.9136194026     1  0.51947098E+11
     -507.3849489464      530.3533579890     1  0.55645085E+11
     -507.3849320346      530.2163085306     1  0.54481719E+11
     -507.3848454061      538.2637653636     1  0.52545930E+11
     -507.3848204079      526.3656897611     1  0.53938448E+11
     -507.3847627658      532.6851348743     1  0.57027438E+11
     -507.3847512755      532.8970286275     1  0.53515527E+11
     -507.3846544939      536.8511553891     1  0.54946657E+11
     -507.3846010194      535.9896940637     1  0.51655426E+11
     -507.3843942325      536.8287586021     1  0.51082096E+11
     -507.3843009330      532.6972047342     1  0.55200691E+11
     -507.3841606470      533.2298225556     1  0.56027666E+11
     -507.3840771579      533.9322779689     1  0.55546223E+11
     -507.3838651425      533.1973962448     1  0.55506787E+11
     -507.3837136594      536.3918163090     1  0.52879203E+11
     -507.3836396181      535.9808832580     1  0.51622316E+11
     -507.3836156322      533.3332732095     1  0.56198985E+11
     -507.3836070833      534.0084976978     1  0.54026839E+11
     -507.3836030976      538.0303455701     1  0.54549004E+11
     -507.3835984092      533.7912010717     1  0.56252109E+11
     -507.3835866481      537.1507490568     1  0.51493140E+11
     -507.3834086157      537.8138569195     1  0.53581880E+11
     -507.3833372916      529.4136576030     2  0.53637822E+11
     -507.3833173410      534.4321610359     1  0.56131114E+11
     -507.3831569232      531.9903938542     1  0.55785750E+11
     -507.3831452156      532.1179402632     1  0.55346029E+11
     -507.3830757758      536.0744203652     1  0.50798734E+11
     -507.3830702607      533.0327697882     1  0.52953639E+11
     -507.3830607658      526.7536775144     1  0.56186823E+11
     -507.3829898424      533.4042744227     1  0.55426354E+11
     -507.3829864429      536.9119029697     1  0.50894761E+11
     -507.3829235868      537.6565945009     1  0.52963892E+11
     -507.3828155026      522.9591467110     2  0.56781857E+11
     -507.3827735672      534.1572603221     1  0.53733506E+11
     -507.3827266099      534.1868957032     1  0.55654477E+11
     -507.3827054065      535.9309694390     1  0.50844423E+11
     -507.3826968617      536.5910148975     1  0.51938244E+11
     -507.3826223726      531.9673836385     1  0.55655972E+11
     -507.3824993446      534.4112467589     1  0.55144441E+11
     -507.3824842580      537.0043761985     1  0.50954773E+11
     -507.3824042543      537.4889713033     1  0.54362755E+11
     -507.3823536928      535.3384299402     1  0.52125621E+11
     -507.3823493005      537.4976115399     1  0.52923960E+11
     -507.3823427586      535.3080290428     1  0.51679880E+11
     -507.3822972844      533.2395948769     1  0.56022117E+11
     -507.3822962562      532.1750820739     2  0.57693344E+11
     -507.3822683810      526.0368291241     2  0.54019030E+11
     -507.3822538443      535.3890471493     1  0.51773603E+11
     -507.3822371204      535.9502678102     1  0.51575582E+11
     -507.3822180683      536.3168764362     1  0.50741532E+11
     -507.3820084847      531.8273426130     1  0.51250373E+11
     -507.3819632778      537.8641779753     1  0.53168349E+11
     -507.3819121830      536.1246918172     1  0.51300697E+11
     -507.3819002997      534.7295743484     1  0.53375937E+11
     -507.3818981580      538.5445525664     1  0.54721741E+11
     -507.3818751670      534.6888787561     1  0.51527556E+11
     -507.3818306801      537.7163539379     1  0.52454135E+11
     -507.3818176429      533.3426845232     1  0.56371413E+11
     -507.3817794552      536.1043955841     1  0.50750359E+11
     -507.3817740891      534.0094759498     1  0.55714903E+11
     -507.3817601381      536.7185871944     1  0.50764485E+11
     -507.3817099572      534.3870588326     1  0.56068984E+11
     -507.3816776677      535.8946027852     1  0.55728975E+11
     -507.3816746129      532.6790410220     1  0.55197525E+11
     -507.3816501422      536.3857054394     1  0.52612004E+11
     -507.3815694407      533.2429922815     1  0.56025987E+11
     -507.3815564480      536.5116553408     1  0.53662403E+11
     -507.3815361858      535.6601273504     1  0.52102801E+11
     -507.3815124613      537.0264302595     1  0.52489449E+11
     -507.3814494757      536.7490795600     1  0.50762141E+11
     -507.3814154709      537.7538233062     1  0.52422284E+11
     -507.3813948821      538.0612318647     1  0.54140933E+11
     -507.3813306956      523.4860049633     1  0.53041836E+11
     -507.3812252470      536.0865340736     1  0.52353896E+11
     -507.3808428255      531.9466728325     1  0.51133633E+11
     -507.3808397249      534.4848387250     1  0.51997664E+11
     -507.3807468830      536.7571239906     1  0.50881203E+11
     -507.3806968557      527.6454016101     1  0.54852237E+11
     -507.3806874638      535.6738247558     2  0.50449011E+11
     -507.3806518658      535.9091875115     1  0.55741144E+11
     -507.3806155405      536.6937746594     1  0.50771399E+11
     -507.3805896517      536.5533194323     1  0.50785746E+11
     -507.3803272715      536.7314491985     1  0.50792449E+11
     -507.3802840401      533.1841216516     1  0.52888858E+11
     -507.3802807682      532.3096394844     1  0.53117264E+11
     -507.3802782286      525.3046487212     1  0.53807676E+11
     -507.3802642333      536.4377188452     1  0.53299847E+11
     -507.3802495833      533.1926414918     1  0.54018894E+11
     -507.3802021558      535.7348232572     1  0.51998223E+11
     -507.3801817083      531.2716611486     1  0.53120244E+11
     -507.3801284886      532.8590552989     1  0.54789968E+11
     -507.3801131522      536.7528287795     1  0.50908968E+11
     -507.3800960563      526.6770125696     1  0.54429315E+11
     -507.3800511769      536.7828822244     1  0.53619161E+11
     -507.3799941409      528.6178992281     1  0.56029834E+11
     -507.3799650765      538.5324196257     1  0.53852115E+11
     -507.3799298990      537.1064095304     1  0.53921159E+11
     -507.3798330928      536.8932939367     1  0.50933939E+11
     -507.3797969461      537.3870932777     1  0.54132463E+11
     -507.3797905853      537.8428101052     1  0.53167354E+11
     -507.3797726312      533.3500159761     1  0.56376962E+11
     -507.3797579489      533.9735556518     1  0.54900093E+11
     -507.3797264586      536.3464934662     1  0.52069969E+11
     -507.3796883770      533.2038464125     1  0.56337895E+11
     -507.3794982309      537.0374928559     1  0.52695618E+11
     -507.3794191775      531.2704164355     1  0.56002624E+11
     -507.3793527916      533.9592243105     1  0.54160742E+11
     -507.3793361074      529.2795756357     1  0.54951710E+11
     -507.3793325742      536.1924378472     1  0.50424279E+11
     -507.3793174265      536.9960676581     1  0.52468073E+11
     -507.3793123203      537.0664251454     1  0.53635325E+11
     -507.3793015908      533.2883595109     1  0.56020264E+11
     -507.3792901291      535.7110833938     1  0.52067401E+11
     -507.3792877597      534.4723467464     1  0.51988830E+11
     -507.3792840817      525.4494242932     2  0.54885250E+11
     -507.3791778077      536.0212308017     1  0.52579669E+11
     -507.3791572666      533.0125807120     1  0.55435771E+11
     -507.3791000670      532.7248881642     1  0.53887220E+11
     -507.3789885716      535.7108784350     1  0.52042894E+11
     -507.3789303572      535.2783066752     1  0.51560967E+11
     -507.3787565701      536.7512802637     1  0.50855350E+11
     -507.3787181564      533.2161382396     1  0.56088270E+11
     -507.3787160526      536.2339838256     1  0.51695852E+11
     -507.3786896183      530.8586601556     1  0.55586746E+11
     -507.3786856474      530.3235148973     1  0.53411696E+11
     -507.3786814324      535.6056431246     1  0.53875666E+11
     -507.3786716132      537.9661800151     1  0.54129814E+11
     -507.3786559584      527.3618520597     1  0.56010197E+11
     -507.3786275133      529.6665117437     1  0.55261117E+11
     -507.3785990425      535.1805691414     1  0.52553330E+11
     -507.3785530781      536.8420502144     1  0.52601214E+11
     -507.3785135497      536.1252055741     1  0.52913268E+11
     -507.3784561004      535.7059899124     1  0.52000037E+11
     -507.3784514796      529.2732080720     1  0.55821174E+11
     -507.3784423632      532.9866043228     1  0.54132850E+11
     -507.3783962542      534.1965754275     1  0.52926167E+11
     -507.3782360182      535.6297239268     1  0.51894384E+11
     -507.3781971676      535.4123079082     1  0.51699919E+11
     -507.3781920569      533.6674832895     1  0.53242903E+11
     -507.3781841057      532.8250354176     1  0.54837409E+11
     -507.3781020816      532.2008408451     2  0.57648785E+11
     -507.3780611696      536.1033459187     1  0.51225487E+11
     -507.3780173358      533.9524294201     1  0.54111723E+11
     -507.3778447953      531.7119031656     1  0.55076319E+11
     -507.3778311834      535.0804736007     1  0.52265485E+11
     -507.3777789307      536.7040048491     1  0.51343506E+11
     -507.3777607201      532.2939507945     1  0.54101491E+11
     -507.3777238625      523.9634942621     2  0.53173549E+11
     -507.3776993518      536.6766973463     1  0.50849420E+11
     -507.3776009648      532.8448926990     1  0.53523124E+11
     -507.3775784873      534.6814642971     1  0.51706296E+11
     -507.3775708629      536.1888517986     1  0.51334518E+11
     -507.3775571487      535.6115979138     1  0.51837094E+11
     -507.3775521568      538.1260442882     1  0.53176507E+11
     -507.3775165934      535.4364773341     1  0.53672286E+11
     -507.3774776605      532.2756943960     1  0.54759468E+11
     -507.3774559264      536.9468620538     1  0.52466301E+11
     -507.3774459592      536.4261306536     1  0.51145872E+11
     -507.3774148835      537.6641090194     1  0.52879561E+11
     -507.3773627500      532.2349702072     1  0.55655398E+11
     -507.3773271966      535.7317829005     1  0.53260227E+11
     -507.3773210004      535.8305182034     1  0.50890587E+11
     -507.3772799688      532.8486176702     1  0.53523078E+11
     -507.3772280029      536.5883068677     1  0.52366603E+11
     -507.3772194272      536.5741883038     1  0.50751219E+11
     -507.3772153160      536.1589756969     1  0.51300808E+11
     -507.3771898214      533.2884410324     1  0.55956333E+11
     -507.3771688982      532.9726898682     1  0.55050435E+11
     -507.3771387804      524.0618311694     2  0.53131200E+11
     -507.3771267953      530.8126414824     1  0.53297993E+11
     -507.3770993601      533.0237765308     1  0.53378466E+11
     -507.3770025083      538.0000207293     1  0.57199219E+11
     -507.3769918729      533.0667560817     1  0.55641343E+11
     -507.3769043861      528.7087869525     1  0.54878062E+11
     -507.3768297077      537.9564415075     1  0.54668313E+11
     -507.3768151111      537.6523400020     1  0.52920694E+11
     -507.3767907377      532.6204050876     1  0.55760712E+11
     -507.3767845203      533.1373484671     1  0.56311661E+11
     -507.3767742680      525.4370132015     1  0.52784599E+11
     -507.3767725355      538.1152802841     1  0.53165820E+11
     -507.3767103299      536.3512984191     1  0.51583471E+11
     -507.3766408167      529.5427981803     1  0.55559170E+11
     -507.3766371508      530.6200550244     1  0.55223493E+11
     -507.3765924548      537.0585543427     1  0.53628470E+11
     -507.3765569374      538.1062606806     1  0.54275712E+11
     -507.3764995898      535.8591968642     1  0.50920932E+11
     -507.3764697647      535.9096663423     1  0.52681494E+11
     -507.3763717443      538.1304175264     1  0.53250118E+11
     -507.3763615338      532.2978809889     2  0.57667153E+11
     -507.3763279770      533.1248805412     1  0.56264489E+11
     -507.3762786210      536.6980884726     1  0.53081268E+11
     -507.3762615137      536.6914591792     1  0.53739660E+11
     -507.3762132495      537.0555217700     1  0.53593326E+11
     -507.3762024905      529.0937300000     1  0.56130905E+11
     -507.3761579356      536.1744093702     2  0.50441284E+11
     -507.3761184611      532.7444570387     1  0.53898737E+11
     -507.3761119432      536.6736355160     1  0.50758855E+11
     -507.3760930765      532.8116231147     1  0.55197893E+11
     -507.3760684340      536.0234231086     1  0.50828921E+11
     -507.3760417178      532.6300767022     1  0.55680363E+11
     -507.3760406708      537.6746469243     1  0.52506445E+11
     -507.3758899204      536.0340023760     1  0.50874038E+11
     -507.3758535225      529.2695999625     1  0.56146352E+11
     -507.3757908229      532.6412236767     1  0.55683917E+11
     -507.3754940997      529.8993440213     1  0.54724288E+11
     -507.3754808291      532.1883906431     1  0.55334552E+11
     -507.3753480991      536.7028953471     1  0.52389008E+11
     -507.3753335552      536.5399453612     1  0.50846382E+11
     -507.3753133451      536.9565302811     1  0.52521494E+11
     -507.3753003205      529.8947962521     1  0.54700526E+11
     -507.3752695094      531.2914817587     1  0.53911730E+11
     -507.3752039066      526.3147943737     1  0.54429444E+11
     -507.3751911074      537.6969157163     1  0.53386274E+11
     -507.3748430181      534.7796056516     1  0.51656130E+11
     -507.3748053656      536.9441232797     1  0.51219526E+11
     -507.3747384413      538.0558225165     1  0.53211009E+11
     -507.3747258857      536.4452250422     1  0.50657345E+11
     -507.3746937641      532.3489003073     1  0.55717508E+11
     -507.3746482850      532.9323366612     1  0.51269740E+11
     -507.3746130099      529.6812896182     1  0.53410765E+11
     -507.3745851875      536.7645614961     1  0.52669734E+11
     -507.3745721989      532.3309510858     1  0.54092930E+11
     -507.3745330995      532.8204636512     1  0.54920046E+11
     -507.3744908738      537.1576558901     1  0.53992782E+11
     -507.3744555056      535.5448856876     1  0.51879117E+11
     -507.3743817837      532.4128499570     1  0.56633551E+11
     -507.3743501744      537.9544757105     1  0.54699926E+11
     -507.3743242990      529.4212502219     1  0.55354596E+11
     -507.3742901836      536.6337099676     1  0.50897779E+11
     -507.3742672011      529.1412972297     1  0.54470109E+11
     -507.3741563566      537.6171892236     1  0.54181262E+11
     -507.3740631744      527.8768412278     1  0.54280037E+11
     -507.3740246692      536.5571915568     1  0.54525951E+11
     -507.3739800213      537.0834242196     1  0.52644977E+11
     -507.3739498119      531.8211323744     1  0.54977500E+11
     -507.3738783110      535.2764683083     1  0.52126768E+11
     -507.3738206330      535.5249171772     1  0.54033906E+11
     -507.3737867611      535.4353032841     1  0.53157980E+11
     -507.3737096656      525.3533068097     1  0.54992837E+11
     -507.3735805076      531.8312420590     1  0.54974206E+11
     -507.3735566197      535.5906005862     1  0.51867236E+11
     -507.3734803298      533.4745480769     1  0.53010571E+11
     -507.3734758414      536.4642283034     1  0.51375873E+11
     -507.3733972859      537.5640887359     1  0.54375221E+11
     -507.3733714815      533.8233133015     1  0.58831296E+11
     -507.3733703759      532.8025318920     1  0.52688010E+11
     -507.3733276293      536.5833470440     1  0.50765236E+11
     -507.3733147945      538.0978564739     1  0.53145041E+11
     -507.3732732782      533.0852164422     1  0.53511126E+11
     -507.3732693094      528.5024898166     1  0.53566415E+11
     -507.3732583388      530.3369542346     1  0.54782999E+11
     -507.3732412226      536.2331693350     1  0.51862932E+11
     -507.3732396241      531.8013610501     1  0.54994992E+11
     -507.3732352437      535.0657248276     1  0.53922243E+11
     -507.3732177134      531.5646377231     1  0.53909590E+11
     -507.3732046018      532.9576812678     1  0.54490057E+11
     -507.3732010497      537.0817512083     1  0.51377809E+11
     -507.3731917000      534.2628019555     1  0.54515886E+11
     -507.3731538670      537.0054339177     1  0.51175548E+11
     -507.3730799629      536.5973021342     1  0.50903405E+11
     -507.3730693817      537.0069127859     1  0.51162555E+11
     -507.3730329169      537.4608600093     1  0.54019955E+11
     -507.3730294126      537.3006483480     1  0.51704983E+11
     -507.3730185260      533.7784228458     1  0.53764633E+11
     -507.3730132002      536.9277150544     1  0.52040333E+11
     -507.3729711155      532.2493349928     1  0.54928739E+11
     -507.3729694172      537.9389940505     1  0.50314343E+11
     -507.3729295107      532.3088164410     2  0.57624987E+11
     -507.3729094369      536.5721587025     1  0.50798373E+11
     -507.3728592294      533.7641494857     1  0.58815186E+11
     -507.3727662637      533.9128222702     1  0.54102800E+11
     -507.3727555779      532.9598033925     1  0.53007965E+11
     -507.3726907614      530.2813454865     1  0.54782932E+11
     -507.3726566160      535.6955589657     1  0.52271132E+11
     -507.3725480582      532.9634438634     1  0.55038596E+11
     -507.3724289603      537.6691829703     1  0.53407047E+11
     -507.3724194304      532.9634515243     1  0.54735381E+11
     -507.3724021477      532.4168522652     1  0.51193708E+11
     -507.3723743344      532.2339638078     1  0.54962265E+11
     -507.3723285673      532.3011045280     1  0.54916073E+11
     -507.3723022888      531.7794010122     1  0.54086024E+11
     -507.3722372222      534.2315720829     1  0.55783140E+11
     -507.3722328425      525.5907448639     1  0.53402636E+11
     -507.3721928541      536.4121037018     1  0.50751014E+11
     -507.3720893304      535.1541026184     1  0.53731601E+11
     -507.3720093323      536.4636605063     1  0.51173595E+11
     -507.3719819632      538.1805463438     1  0.51675229E+11
     -507.3718725974      537.7957161215     1  0.53003079E+11
     -507.3718708459      536.5054855704     1  0.50805898E+11
     -507.3718631666      525.1590450843     1  0.54085092E+11
     -507.3718159221      532.9910798921     1  0.55050910E+11
     -507.3718084413      528.6628222915     1  0.54645970E+11
     -507.3717885271      530.5701477432     1  0.55434961E+11
     -507.3717818404      535.2067879060     1  0.52609483E+11
     -507.3716421324      527.8495653228     1  0.55289645E+11
     -507.3716376788      532.2567234045     1  0.54283547E+11
     -507.3716063605      532.0976556354     1  0.55855910E+11
     -507.3716043626      537.9862080884     1  0.53777009E+11
     -507.3715679193      531.2843425207     1  0.56056612E+11
     -507.3714298734      533.0789892038     1  0.54517290E+11
     -507.3713778042      534.0946005933     1  0.51465373E+11
     -507.3713697199      537.6188177176     1  0.51819746E+11
     -507.3713405429      530.6171168148     1  0.55241956E+11
     -507.3713367080      536.4258640666     1  0.51173672E+11
     -507.3713211141      526.1105197826     1  0.55107590E+11
     -507.3712548403      533.7090431856     1  0.52910616E+11
     -507.3712526154      534.9207111978     1  0.53243490E+11
     -507.3712320070      534.0374342048     1  0.56677247E+11
     -507.3711661052      536.4928384737     1  0.51196052E+11
     -507.3711204434      536.1803597477     1  0.52260197E+11
     -507.3710496686      526.1633279904     1  0.54104320E+11
     -507.3710355027      536.7551396415     1  0.51393386E+11
     -507.3709832460      538.1570675930     1  0.53499018E+11
     -507.3709688877      536.8436976794     1  0.51598229E+11
     -507.3709521744      529.2150221749     1  0.54603910E+11
     -507.3708910704      532.0239902233     1  0.54020430E+11
     -507.3708274590      533.6598468992     1  0.56437922E+11
     -507.3708122157      535.8088390024     2  0.50998781E+11
     -507.3708092214      537.1169304837     1  0.54400422E+11
     -507.3707843807      536.7978946836     1  0.53769889E+11
     -507.3707259400      537.8852310628     1  0.56607195E+11
     -507.3706393611      532.8514693161     1  0.54628862E+11
     -507.3705452230      536.1853173957     1  0.52257614E+11
     -507.3705396947      523.8458556184     1  0.55113115E+11
     -507.3705030095      525.2942121574     1  0.55133553E+11
     -507.3704112887      530.1717646166     1  0.58500977E+11
     -507.3703475959      529.9576474154     1  0.55700052E+11
     -507.3701775328      534.4057064662     1  0.53468190E+11
     -507.3701511143      529.5279535812     1  0.53906546E+11
     -507.3701429151      537.1830355916     1  0.54085357E+11
     -507.3701305008      536.5424431297     1  0.50871930E+11
     -507.3701177656      533.9081425402     1  0.55807722E+11
     -507.3700851159      538.4316312434     1  0.54829427E+11
     -507.3700754987      539.1652101342     1  0.53787275E+11
     -507.3700115685      536.0212192595     1  0.53430964E+11
     -507.3699491396      535.8434236406     2  0.50948145E+11
     -507.3699446809      529.6588473235     1  0.54246472E+11
     -507.3699316092      535.5669586868     1  0.54345992E+11
     -507.3699020859      536.0615180760     1  0.52733378E+11
     -507.3698936057      531.8512155745     1  0.54962722E+11
     -507.3698899242      533.8436437720     1  0.54135536E+11
     -507.3698878477      529.9953368543     1  0.54684081E+11
     -507.3698794323      535.8866119599     1  0.51740867E+11
     -507.3698497493      538.4273494240     1  0.54387080E+11
     -507.3697869104      535.4891319652     2  0.50670486E+11
     -507.3697281839      538.3061483952     1  0.54431730E+11
     -507.3696838065      530.1080212517     1  0.53806278E+11
     -507.3696528500      533.9301456736     1  0.54194626E+11
     -507.3694571385      535.7501609186     1  0.50565869E+11
     -507.3694079798      531.1614941101     1  0.55403725E+11
     -507.3693362526      532.9982076788     1  0.55155438E+11
     -507.3692244983      529.9248093650     1  0.55102060E+11
     -507.3691820000      536.7272543878     1  0.51379719E+11
     -507.3691765689      538.8454728152     1  0.52717495E+11
     -507.3691673414      532.1086277569     1  0.53120217E+11
     -507.3691234159      533.1506708072     1  0.53851913E+11
     -507.3689144441      537.3991836148     1  0.51943485E+11
     -507.3687766623      536.6849149893     1  0.51023578E+11
     -507.3687625217      533.8355922744     1  0.53664026E+11
     -507.3687578846      536.6909149488     1  0.51054626E+11
     -507.3687528896      537.7472398746     1  0.55209014E+11
     -507.3686953488      533.2901851813     1  0.56798230E+11
     -507.3686900530      537.3423511598     1  0.54695442E+11
     -507.3686094371      537.3650648863     1  0.52242642E+11
     -507.3685946150      527.8790169447     1  0.54296905E+11
     -507.3685934001      523.3119406171     1  0.53134142E+11
     -507.3685560601      535.5939493631     1  0.51918893E+11
     -507.3685497574      534.7378398925     1  0.52729815E+11
     -507.3685404353      530.9270212681     1  0.52380863E+11
     -507.3683563809      533.3141487152     1  0.55503349E+11
     -507.3683297610      533.0511999614     1  0.52406150E+11
     -507.3683276221      534.7562690071     1  0.52733019E+11
     -507.3682002387      535.4676659374     2  0.50939017E+11
     -507.3681964545      537.5896182125     2  0.51807729E+11
     -507.3681949115      527.1514700153     1  0.54357192E+11
     -507.3681354310      536.5558933437     1  0.50651897E+11
     -507.3680953265      531.7120669998     1  0.53487225E+11
     -507.3679679748      530.3900950405     1  0.54275779E+11
     -507.3679630371      538.2952967418     1  0.54522629E+11
     -507.3679442915      532.8673613178     1  0.56531663E+11
     -507.3679374287      531.4013003522     1  0.55450973E+11
     -507.3678995373      525.0689304889     1  0.54070380E+11
     -507.3677719814      525.2854298117     1  0.53994414E+11
     -507.3677577431      536.6628918355     1  0.50677088E+11
     -507.3676946767      535.4831817116     2  0.50433058E+11
     -507.3676351164      535.4914131542     2  0.50892486E+11
     -507.3676067557      536.9876723322     1  0.55126563E+11
     -507.3675987938      529.2113365064     1  0.54776622E+11
     -507.3675952510      532.8753750516     1  0.54693875E+11
     -507.3674998247      537.3467658267     1  0.56836736E+11
     -507.3674178879      532.2571505173     1  0.52546847E+11
     -507.3673796042      533.9046700898     1  0.55748112E+11
     -507.3673545599      536.9632354635     1  0.51329472E+11
     -507.3673238696      537.8719249510     1  0.54155393E+11
     -507.3673067904      536.4891530949     1  0.50845685E+11
     -507.3672081468      532.8290216540     1  0.56417437E+11
     -507.3671985479      536.8023543245     1  0.51523885E+11
     -507.3671729278      537.6743484009     1  0.54745132E+11
     -507.3671520289      531.5539079710     1  0.57069307E+11
     -507.3670959056      529.0553076692     1  0.53438186E+11
     -507.3670674629      534.1059484501     1  0.58377386E+11
     -507.3670341368      534.2720699871     1  0.56514087E+11
     -507.3670276773      533.3135375006     1  0.52495517E+11
     -507.3669285152      536.1366107145     1  0.51387758E+11
     -507.3669196500      525.4678125160     1  0.54359916E+11
     -507.3669177685      536.5224576897     1  0.53508345E+11
     -507.3668416446      537.2214599579     1  0.51536792E+11
     -507.3668384657      525.6893899383     1  0.53596092E+11
     -507.3668339401      537.2606584817     1  0.53450631E+11
     -507.3665007856      538.6264703811     1  0.52468761E+11
     -507.3664542741      533.1333999290     1  0.52662349E+11
     -507.3664529713      531.8627102198     1  0.52300501E+11
     -507.3664349058      537.3154060121     1  0.51420682E+11
     -507.3664052105      534.2599556933     1  0.56513365E+11
     -507.3662657844      532.6714028963     1  0.56856776E+11
     -507.3662412520      532.7274143310     1  0.55739432E+11
     -507.3662040043      537.0565928682     1  0.53017291E+11
     -507.3661422664      532.3069405477     1  0.54776103E+11
     -507.3660986810      531.9807163752     1  0.51802825E+11
     -507.3660836926      536.6605110782     1  0.51351275E+11
     -507.3660055570      533.2293532570     1  0.55855343E+11
     -507.3658827131      529.9846567462     1  0.54497503E+11
     -507.3658258425      534.3134938511     1  0.54537484E+11
     -507.3658180216      536.6955591914     1  0.50787253E+11
     -507.3657828912      536.7750021582     1  0.56496796E+11
     -507.3657793377      536.6451285290     1  0.51394911E+11
     -507.3657598345      536.3101991062     1  0.50612811E+11
     -507.3657496622      532.0157684936     1  0.55758245E+11
     -507.3656803248      538.7534263751     1  0.54278869E+11
     -507.3655607661      536.6999098856     1  0.50817998E+11
     -507.3655452092      523.9668461168     1  0.53613977E+11
     -507.3654249411      529.9094947480     1  0.52440964E+11
     -507.3653691651      528.0984675469     1  0.55290612E+11
     -507.3653396395      534.5765074693     1  0.52647665E+11
     -507.3653271176      536.7378477387     1  0.50991019E+11
     -507.3653247492      534.9434563978     1  0.52778162E+11
     -507.3652851598      532.1145000487     1  0.56278557E+11
     -507.3652826242      537.9940942536     1  0.54343486E+11
     -507.3652322703      536.7277139927     1  0.50930980E+11
     -507.3652240631      535.5844161790     1  0.50614859E+11
     -507.3652076011      530.7947261491     1  0.53807357E+11
     -507.3652054354      534.3180473253     1  0.54533604E+11
     -507.3651663355      534.7024694606     1  0.51653238E+11
     -507.3651438702      534.2736026627     1  0.54572515E+11
     -507.3650380560      531.8146130304     1  0.53931365E+11
     -507.3649835000      537.2895126682     1  0.54626449E+11
     -507.3648460175      537.0229259759     1  0.52394351E+11
     -507.3648342885      536.3483625153     1  0.50692163E+11
     -507.3648074369      533.2242115061     1  0.52012410E+11
     -507.3647470702      530.4216344509     1  0.52518980E+11
     -507.3647143276      534.3522401804     1  0.54533231E+11
     -507.3646600186      536.8076210286     1  0.51725087E+11
     -507.3646294710      532.4108008261     1  0.54170881E+11
     -507.3645833780      536.0881071589     1  0.51388369E+11
     -507.3645777177      533.7947391507     1  0.53243805E+11
     -507.3645598982      534.0980128784     1  0.52348562E+11
     -507.3645220899      536.8825106421     1  0.52324354E+11
     -507.3644750810      531.5836831577     1  0.57182626E+11
     -507.3644678899      535.6750773651     1  0.52296630E+11
     -507.3643634681      534.1690449628     1  0.52119672E+11
     -507.3643482333      532.7058096897     1  0.53287976E+11
     -507.3643420510      536.5965588214     1  0.51364773E+11
     -507.3642919720      534.2697652541     1  0.54572488E+11
     -507.3642716581      531.6648597882     1  0.55577746E+11
     -507.3641007215      537.2447986067     1  0.51500225E+11
     -507.3640938405      538.3937020013     1  0.53945345E+11
     -507.3640669127      534.4472416518     1  0.53359989E+11
     -507.3639874816      536.6532884260     1  0.50796335E+11
     -507.3639110250      532.6726943333     1  0.55789928E+11
     -507.3638600864      529.8185582560     1  0.58968659E+11
     -507.3638514929      531.6376342949     1  0.53936491E+11
     -507.3638364163      537.3462172999     1  0.54087300E+11
     -507.3638159159      536.5607750946     1  0.50965933E+11
     -507.3637814039      536.8296601012     1  0.52264232E+11
     -507.3637480656      537.4872639986     1  0.51590477E+11
     -507.3637266879      536.6053038527     1  0.50889327E+11
     -507.3637095730      531.4902863713     1  0.55225002E+11
     -507.3636979828      537.1560562162     1  0.52833297E+11
     -507.3636580252      536.4275087820     1  0.52351087E+11
     -507.3635930267      535.4474273554     1  0.53050517E+11
     -507.3635768642      532.5542475286     1  0.56587466E+11
     -507.3635758352      533.9194776651     1  0.51222453E+11
     -507.3635075258      532.3148681924     1  0.54131631E+11
     -507.3634964937      537.7790976494     1  0.53919668E+11
     -507.3634199793      536.9543084635     1  0.51610012E+11
     -507.3634160651      532.6138158935     1  0.55750026E+11
     -507.3633774289      529.8221372601     1  0.58982827E+11
     -507.3632645018      526.5038257936     1  0.54384320E+11
     -507.3632281798      533.8028357134     1  0.56018209E+11
     -507.3631952793      533.8763851443     1  0.54137203E+11
     -507.3631904481      536.9673289605     1  0.52569408E+11
     -507.3631501375      537.8477411084     1  0.52542097E+11
     -507.3631367689      537.4567591429     1  0.51738118E+11
     -507.3630961860      536.6410222883     1  0.50737100E+11
     -507.3630694079      532.7563140320     1  0.53038955E+11
     -507.3630410066      538.5786310130     1  0.53467935E+11
     -507.3630108005      532.8660521722     1  0.54793829E+11
     -507.3630096253      535.9505321953     1  0.50608688E+11
     -507.3629028181      535.4793575206     1  0.51866741E+11
     -507.3628631114      534.3359111402     1  0.54572519E+11
     -507.3628160404      534.1939327400     1  0.54646226E+11
     -507.3626927253      537.7805683145     1  0.56570462E+11
     -507.3625820321      533.7110806932     1  0.53183473E+11
     -507.3625299625      533.1936576211     1  0.55704159E+11
     -507.3624462036      531.5714460275     1  0.53936472E+11
     -507.3624275830      530.3310242891     1  0.56042944E+11
     -507.3623636155      536.4129856528     1  0.50643385E+11
     -507.3623582322      523.8738910082     1  0.53741239E+11
     -507.3623298506      534.5519143806     1  0.57066412E+11
     -507.3623231712      530.3380822816     1  0.56038906E+11
     -507.3622853596      532.8633092870     1  0.51968680E+11
     -507.3622472721      536.5450188521     1  0.50724391E+11
     -507.3622355693      537.5848361737     1  0.54476098E+11
     -507.3622243341      533.2947123679     1  0.55623914E+11
     -507.3621363463      532.6099283954     1  0.55254025E+11
     -507.3620066084      533.7622368181     1  0.52955914E+11
     -507.3620043786      536.3583517453     1  0.51463401E+11
     -507.3619169668      532.0817000476     1  0.56027430E+11
     -507.3618559730      531.1805505049     1  0.54846821E+11
     -507.3618091335      536.8630860745     1  0.51869587E+11
     -507.3617657254      536.1626248736     1  0.52416408E+11
     -507.3617364159      532.0883157899     1  0.55002304E+11
     -507.3616966565      530.0626411418     1  0.52390216E+11
     -507.3616360910      534.6329254056     1  0.52975077E+11
     -507.3616272265      537.2008560794     1  0.51946840E+11
     -507.3616093895      534.3559125516     1  0.54534663E+11
     -507.3615369813      537.9084094546     1  0.53413978E+11
     -507.3614526591      536.7224594244     1  0.50945979E+11
     -507.3614378525      537.6884663135     1  0.52920634E+11
     -507.3614269663      530.4051037847     1  0.54300302E+11
     -507.3613814195      525.9253644969     1  0.54821057E+11
     -507.3613661548      532.9087304368     1  0.55905585E+11
     -507.3613520751      534.4189891059     1  0.53696166E+11
     -507.3613170661      533.6917823352     1  0.51245619E+11
     -507.3612876766      531.3611126931     1  0.53867801E+11
     -507.3612333491      529.3898878516     1  0.55339641E+11
     -507.3612211705      534.3035101007     1  0.54574765E+11
     -507.3612042814      528.7951614919     1  0.55499602E+11
     -507.3611636743      536.6655234724     1  0.52937053E+11
     -507.3611513564      537.0194365603     1  0.51585241E+11
     -507.3610681580      535.9597922484     1  0.51462617E+11
     -507.3610638415      530.3216966757     1  0.54054315E+11
     -507.3609191104      536.1412381082     1  0.55564284E+11
     -507.3608113542      536.3096949981     1  0.52816228E+11
     -507.3607592622      536.8535643264     1  0.51613034E+11
     -507.3607133934      533.3748047946     1  0.55260724E+11
     -507.3606620328      537.7968784407     1  0.52482664E+11
     -507.3605975427      535.0690596725     1  0.51514809E+11
     -507.3605935576      531.7310691213     1  0.55364474E+11
     -507.3605433174      536.5680358704     1  0.52345607E+11
     -507.3604901604      536.2074279948     1  0.52483775E+11
     -507.3604491839      536.6223373919     1  0.50732457E+11
     -507.3604356671      534.7547360279     1  0.55459657E+11
     -507.3603005185      536.5652149822     1  0.52024575E+11
     -507.3602679563      536.4234897246     1  0.50968972E+11
     -507.3602235493      533.8109511148     1  0.54170639E+11
     -507.3602115174      533.1330282605     1  0.54776447E+11
     -507.3601887443      534.4837686384     1  0.51892818E+11
     -507.3601723147      534.4675211916     1  0.54242239E+11
     -507.3601352896      532.8859273705     1  0.55866076E+11
     -507.3600956988      531.9474166467     1  0.58891153E+11
     -507.3600461968      532.4854332183     1  0.51570690E+11
     -507.3600085200      535.5173572477     1  0.51474668E+11
     -507.3599977283      533.0747722939     1  0.53924975E+11
     -507.3599797377      532.4541569175     1  0.52724319E+11
     -507.3599569766      537.6352505084     1  0.52480663E+11
     -507.3599352701      525.5327548923     1  0.53538162E+11
     -507.3599246050      536.1693015904     1  0.52963857E+11
     -507.3599138137      530.0670997709     1  0.51337767E+11
     -507.3598243607      533.9624251109     1  0.59148512E+11
     -507.3598160565      533.7928582348     1  0.54375910E+11
     -507.3598086385      536.2870881166     1  0.50616526E+11
     -507.3597936590      536.9179651839     1  0.51106851E+11
     -507.3596039380      536.6396423298     1  0.51529125E+11
     -507.3595736338      529.0570938659     1  0.55673150E+11
     -507.3593558771      525.1447888820     2  0.53234964E+11
     -507.3593003501      533.8865013518     1  0.59156858E+11
     -507.3592649542      535.5311094228     1  0.51399474E+11
     -507.3592045259      537.3295968988     1  0.52517910E+11
     -507.3590693881      538.5275973158     1  0.54099122E+11
     -507.3590581546      538.5868216430     1  0.53268982E+11
     -507.3590465581      534.9896023025     1  0.53028223E+11
     -507.3590200439      537.4252803042     1  0.51618768E+11
     -507.3590092713      535.6363655625     1  0.50550072E+11
     -507.3589876047      524.8832279329     1  0.53474145E+11
     -507.3589390276      537.3237031474     1  0.53759194E+11
     -507.3589328710      532.2714170324     1  0.54768319E+11
     -507.3588262415      536.4583783963     1  0.51632666E+11
     -507.3588212324      534.9942478196     1  0.51612393E+11
     -507.3586989717      531.5220931611     1  0.56142394E+11
     -507.3586871572      537.1827562770     1  0.52534723E+11
     -507.3586778850      533.3038897902     1  0.53994175E+11
     -507.3586747748      529.8762909936     1  0.53732411E+11
     -507.3586596796      532.6543120556     1  0.57037994E+11
     -507.3586087108      532.5286390447     1  0.56589215E+11
     -507.3585994116      532.3478427295     1  0.51926834E+11
     -507.3585797943      536.6374040178     1  0.51414668E+11
     -507.3585467359      536.4316914362     1  0.51205076E+11
     -507.3585163335      536.7700777428     1  0.51294290E+11
     -507.3584451095      525.2454569492     1  0.53958797E+11
     -507.3583509787      530.0555487217     1  0.55631252E+11
     -507.3583495829      532.5554582722     1  0.56999355E+11
     -507.3583392738      532.7786716283     1  0.55399229E+11
     -507.3583316390      537.0101628501     1  0.51356549E+11
     -507.3583109943      538.1141838475     1  0.52818495E+11
     -507.3582607486      534.5345739848     1  0.53325573E+11
     -507.3582331860      537.0593769342     1  0.52941884E+11
     -507.3582029320      533.0366149996     1  0.54570557E+11
     -507.3581537103      536.9724297968     1  0.54445030E+11
     -507.3581469354      533.0237033025     1  0.54570282E+11
     -507.3581458068      534.6387006011     1  0.55437453E+11
     -507.3581338326      536.5807083112     1  0.51706910E+11
     -507.3581297502      537.2429059982     1  0.51445182E+11
     -507.3580216540      525.5064870816     1  0.53584264E+11
     -507.3580142823      532.6920613306     1  0.56548661E+11
     -507.3579578378      536.5939550793     1  0.51980532E+11
     -507.3579354837      536.0490204327     1  0.52604216E+11
     -507.3579094424      538.1176773780     1  0.54287152E+11
     -507.3578822768      535.6727670997     1  0.50937871E+11
     -507.3578607314      531.9788020233     1  0.56681497E+11
     -507.3578595923      536.2150548328     1  0.51477929E+11
     -507.3578365843      525.2424576263     1  0.53957989E+11
     -507.3578297234      537.4515280848     1  0.54357748E+11
     -507.3577696698      538.3578489900     1  0.55661178E+11
     -507.3577338280      533.1256176999     1  0.55585401E+11
     -507.3576912489      533.1198882037     1  0.55586074E+11
     -507.3576518406      534.3975643261     1  0.52865220E+11
     -507.3576086555      537.9126583823     1  0.53763810E+11
     -507.3575871078      527.4133009700     1  0.54354889E+11
     -507.3575722010      531.5811034473     1  0.59779365E+11
     -507.3575690956      537.1861104993     1  0.51703008E+11
     -507.3575327188      536.8391182742     1  0.54124245E+11
     -507.3575165600      534.8817925049     1  0.52477454E+11
     -507.3574604458      535.7458065946     1  0.52089257E+11
     -507.3574318462      536.9127169663     1  0.51429323E+11
     -507.3574204378      535.9613925719     1  0.50918038E+11
     -507.3572771201      531.4158367782     1  0.55249803E+11
     -507.3572420827      536.4653808411     1  0.50740164E+11
     -507.3572014420      538.2456781698     1  0.54286199E+11
     -507.3571633407      538.8976015146     1  0.54247663E+11
     -507.3571291798      530.3670861446     1  0.54226623E+11
     -507.3571250618      536.7957812338     1  0.51004249E+11
     -507.3570897780      535.8518496685     1  0.50692700E+11
     -507.3570769222      529.6635671930     1  0.53091652E+11
     -507.3570600355      538.2641992623     1  0.54103203E+11
     -507.3570467151      538.1785707027     1  0.54599627E+11
     -507.3570282245      536.7807458783     1  0.52124219E+11
     -507.3570166648      530.8666568369     1  0.59019684E+11
     -507.3570064235      536.1928552024     1  0.52709414E+11
     -507.3569986469      536.8941809415     1  0.51252595E+11
     -507.3569519345      534.7648141699     1  0.51613441E+11
     -507.3568518835      537.5956098421     1  0.52982193E+11
     -507.3568486765      535.7854800857     1  0.54114086E+11
     -507.3568357500      528.0676643606     1  0.54660235E+11
     -507.3568289649      536.5384467808     1  0.50726588E+11
     -507.3568238705      534.0227236066     1  0.53672948E+11
     -507.3567260807      533.9903099251     1  0.55421561E+11
     -507.3567029969      536.1828267607     1  0.52609657E+11
     -507.3566924694      535.9800519101     1  0.50872668E+11
     -507.3565802170      536.6682173970     1  0.51497796E+11
     -507.3565738517      534.6024664035     1  0.55436519E+11
     -507.3565715062      527.1703693509     1  0.54106968E+11
     -507.3565324123      536.3710439594     1  0.51024044E+11
     -507.3564984440      536.4311927164     1  0.50669590E+11
     -507.3564872099      524.9716500834     1  0.54047154E+11
     -507.3564578971      532.9603087312     1  0.52268551E+11
     -507.3564359954      536.6482284387     1  0.50644696E+11
     -507.3563987828      536.7852585912     1  0.52998026E+11
     -507.3563887034      536.4540000273     1  0.50776926E+11
     -507.3563688301      536.4090858062     1  0.50721961E+11
     -507.3563356530      527.2213138481     1  0.54567269E+11
     -507.3563197215      534.5218124326     1  0.51700590E+11
     -507.3562964788      527.1724177551     1  0.54142553E+11
     -507.3562549165      534.3163223911     1  0.52852944E+11
     -507.3562334928      536.6715485437     1  0.51395949E+11
     -507.3562004596      536.1343487715     1  0.51416067E+11
     -507.3561687971      536.1849048985     1  0.52575072E+11
     -507.3561639124      530.7863664150     1  0.54037842E+11
     -507.3560746242      534.5611195635     1  0.51641991E+11
     -507.3560569694      536.7280139146     1  0.51326945E+11
     -507.3560458560      536.6301682177     1  0.50701586E+11
     -507.3560409827      536.3345134494     1  0.50742397E+11
     -507.3560331063      537.4708016729     1  0.53893787E+11
     -507.3560181338      536.8397763536     1  0.51402841E+11
     -507.3559792237      534.3037126918     1  0.52769845E+11
     -507.3559591567      537.5159917069     1  0.51227993E+11
     -507.3559542662      537.3085586196     1  0.53008977E+11
     -507.3559502835      538.0317273463     1  0.53584974E+11
     -507.3559278565      534.6384091985     1  0.52980130E+11
     -507.3559240930      539.2507614047     1  0.51797173E+11
     -507.3559218629      533.1342054340     1  0.53506234E+11
     -507.3558889489      530.3959509956     1  0.55346808E+11
     -507.3558807120      537.2190375850     1  0.52209061E+11
     -507.3558357408      530.1078153216     1  0.55601688E+11
     -507.3557864249      535.9501621279     1  0.53373826E+11
     -507.3557222486      532.8944350441     1  0.53304750E+11
     -507.3557119629      536.7241877139     1  0.51449826E+11
     -507.3556575738      536.0237703788     1  0.52079768E+11
     -507.3556526484      532.9850230548     1  0.54660696E+11
     -507.3556383287      536.6712968691     1  0.51360432E+11
     -507.3555377452      536.0708786725     1  0.52223007E+11
     -507.3554483738      535.8192057865     1  0.50936823E+11
     -507.3554396936      532.7486228704     1  0.56094509E+11
     -507.3554367981      536.0698448763     1  0.53560125E+11
     -507.3554138622      529.6307502284     1  0.55146376E+11
     -507.3554128321      534.3412057180     1  0.54693471E+11
     -507.3554096216      531.2936728793     1  0.51495773E+11
     -507.3553941604      533.7385773821     1  0.54301739E+11
     -507.3553836290      535.7315116652     1  0.51136382E+11
     -507.3553591918      525.0157846215     1  0.53572001E+11
     -507.3553413082      537.8426441711     1  0.54905071E+11
     -507.3553280338      535.0088280696     1  0.52581312E+11
     -507.3553040591      532.9753816078     1  0.56516399E+11
     -507.3552315992      529.6873010272     1  0.55312132E+11
     -507.3551819627      537.6211390607     1  0.53057277E+11
     -507.3551069966      536.6713775129     1  0.51475167E+11
     -507.3550925984      535.9248198135     1  0.50907558E+11
     -507.3550472829      530.2848967770     1  0.55074309E+11
     -507.3550067851      531.7482423760     1  0.55761531E+11
     -507.3550014584      533.5708194165     1  0.52259021E+11
     -507.3549547298      537.5278105058     1  0.53284844E+11
     -507.3549524433      537.4841181436     1  0.53962658E+11
     -507.3549041928      524.8039297262     1  0.53526042E+11
     -507.3548532998      532.8655838695     1  0.55951456E+11
     -507.3547480523      534.2782030369     1  0.53504366E+11
     -507.3547346081      535.8681064972     1  0.50922540E+11
     -507.3547137575      534.0775848115     1  0.58775121E+11
     -507.3546841495      533.3467764200     1  0.55898543E+11
     -507.3546691103      538.8917722301     1  0.52767203E+11
     -507.3546483431      537.8340299785     1  0.54153481E+11
     -507.3546257593      536.1931504511     1  0.50652112E+11
     -507.3544337587      536.2191049404     1  0.51589189E+11
     -507.3544127409      536.3740718655     1  0.50721784E+11
     -507.3543716935      536.1728109328     1  0.52742919E+11
     -507.3543671956      536.1989354945     1  0.53040278E+11
     -507.3543384172      532.3541857609     1  0.53662304E+11
     -507.3543291971      536.0303934051     1  0.52340382E+11
     -507.3542742328      538.1826341212     1  0.53339042E+11
     -507.3541789349      536.4892239774     1  0.52282680E+11
     -507.3541271592      537.4532058623     1  0.52798792E+11
     -507.3541159419      532.2141539232     1  0.54787638E+11
     -507.3541104194      536.6267006615     1  0.51446481E+11
     -507.3541043977      537.8634078337     1  0.52631142E+11
     -507.3540596863      537.4800876173     1  0.53129392E+11
     -507.3540549863      531.7462792346     1  0.55763614E+11
     -507.3540356671      536.4859602115     1  0.53499766E+11
     -507.3540108619      523.9299538922     1  0.54966307E+11
     -507.3538593313      530.6663427507     1  0.54566829E+11
     -507.3537924220      533.9258081235     1  0.54794656E+11
     -507.3537911631      534.8346047635     1  0.53686488E+11
     -507.3537499837      535.9366559133     1  0.52048771E+11
     -507.3537430154      536.2955410410     1  0.56221030E+11
     -507.3537402669      535.5229868257     1  0.50631720E+11
     -507.3537279251      528.3354744431     1  0.53430371E+11
     -507.3537217867      533.6731948789     1  0.54308813E+11
     -507.3536875700      534.7485880754     2  0.52542968E+11
     -507.3536234333      534.1630686877     1  0.53019386E+11
     -507.3536189796      530.3779694206     1  0.54648298E+11
     -507.3535463761      536.7281699398     1  0.51512900E+11
     -507.3535387582      531.8906996530     1  0.56066471E+11
     -507.3535329384      528.9219266273     1  0.54877961E+11
     -507.3535267465      536.1723490068     1  0.51511371E+11
     -507.3535103472      533.4092948751     1  0.52312669E+11
     -507.3534528751      535.4438983430     1  0.52545104E+11
     -507.3533563097      532.3985868033     1  0.53957407E+11
     -507.3533407957      538.2016789667     1  0.54713961E+11
     -507.3533022579      536.4770275308     1  0.52696871E+11
     -507.3532981824      536.9285994877     1  0.54937640E+11
     -507.3531818319      534.2683676933     1  0.54106686E+11
     -507.3531496129      536.1811238905     1  0.50533405E+11
     -507.3531481137      534.3867221035     1  0.55194452E+11
     -507.3530463594      537.0286461505     1  0.53756533E+11
     -507.3530233175      538.2417127222     1  0.54659652E+11
     -507.3530204649      532.1481934443     1  0.52094524E+11
     -507.3529780539      533.5060239776     1  0.58624676E+11
     -507.3529694273      532.1249926975     1  0.56436897E+11
     -507.3529440798      534.8382616610     1  0.51508458E+11
     -507.3528905022      537.2306067068     1  0.52135701E+11
     -507.3528888660      537.0553224160     1  0.53581614E+11
     -507.3528576385      537.0400548750     1  0.53269644E+11
     -507.3528428959      536.3280613305     1  0.50689742E+11
     -507.3527867757      536.3493303811     1  0.51235597E+11
     -507.3527621398      525.3188386726     1  0.53434467E+11
     -507.3527395461      537.4394839196     1  0.51121779E+11
     -507.3527305860      532.3100543078     1  0.55865797E+11
     -507.3526966760      535.8255823509     1  0.50970893E+11
     -507.3526956569      535.4751663508     1  0.51562106E+11
     -507.3526858066      538.1405348376     1  0.54573961E+11
     -507.3526600382      531.1910142642     1  0.51401181E+11
     -507.3526147152      531.1633791980     2  0.55768829E+11
     -507.3525971051      536.8751554830     1  0.52173032E+11
     -507.3525389491      532.9420248325     1  0.54376872E+11
     -507.3525002747      533.0817903709     1  0.56858865E+11
     -507.3524830015      537.8361250898     1  0.52497383E+11
     -507.3524677200      535.6356477981     1  0.51624033E+11
     -507.3522513773      536.3443197081     1  0.50619091E+11
     -507.3521782559      529.7694796309     1  0.55068361E+11
     -507.3521707475      534.6816806781     1  0.52541109E+11
     -507.3521545219      534.4457468159     1  0.56163124E+11
     -507.3521508099      535.7271610617     1  0.52339622E+11
     -507.3521445533      535.8204524725     1  0.50828212E+11
     -507.3520843527      531.7579250101     1  0.56133804E+11
     -507.3520786811      537.6742799659     1  0.52941872E+11
     -507.3520363786      535.9672498253     1  0.52520201E+11
     -507.3519556607      536.8087897299     1  0.51304001E+11
     -507.3519389142      529.6606844352     1  0.55383145E+11
     -507.3519173066      535.7146799373     2  0.50371008E+11
     -507.3518554099      536.0825036435     1  0.51209794E+11
     -507.3518200888      537.4238666510     1  0.53762759E+11
     -507.3518028895      536.4464200238     1  0.50751529E+11
     -507.3517985984      530.7156581051     2  0.55614505E+11
     -507.3517457820      536.2615997530     1  0.50693992E+11
     -507.3517310887      536.8317186391     1  0.51103947E+11
     -507.3517151379      532.5468982807     1  0.56661768E+11
     -507.3516823086      533.6854520376     1  0.52273773E+11
     -507.3516662357      529.8433724812     1  0.54653048E+11
     -507.3516558497      535.7867023502     1  0.52207622E+11
     -507.3516233630      527.0971903855     1  0.54538712E+11
     -507.3515955485      536.9007828135     1  0.51324237E+11
     -507.3515035167      535.9326625622     1  0.52125310E+11
     -507.3514770605      532.1283161521     1  0.53955657E+11
     -507.3514614029      530.0172039008     1  0.55512996E+11
     -507.3514575705      536.3025971790     1  0.51338954E+11
     -507.3514489158      535.8121669469     1  0.50909989E+11
     -507.3514244482      532.0619671538     1  0.55778198E+11
     -507.3513581050      534.9619364152     1  0.53727430E+11
     -507.3513185004      535.4766940888     1  0.51455631E+11
     -507.3512535095      533.7953149887     1  0.51303033E+11
     -507.3512023198      536.7084324330     1  0.52112754E+11
     -507.3511845521      535.6417991969     1  0.51403194E+11
     -507.3511150875      536.6823677400     1  0.51713547E+11
     -507.3510984668      532.5706506081     1  0.54283544E+11
     -507.3510603327      535.9391863253     1  0.50917993E+11
     -507.3510578759      534.5864064622     1  0.55495099E+11
     -507.3510430766      532.3083853317     1  0.53347698E+11
     -507.3510391826      538.1642201185     1  0.57495601E+11
     -507.3510275902      532.6156028926     1  0.54684024E+11
     -507.3509584880      536.8703791340     1  0.52220891E+11
     -507.3509250421      537.7094005149     1  0.54150120E+11
     -507.3509076082      531.2674424936     1  0.51503255E+11
     -507.3508691130      535.1550830186     1  0.52823050E+11
     -507.3507237170      534.5423864998     1  0.55535277E+11
     -507.3507178610      532.5884041956     1  0.54286887E+11
     -507.3506794500      537.2828026020     1  0.51505763E+11
     -507.3506198507      537.1521257810     1  0.53924429E+11
     -507.3506007545      538.3392233779     1  0.51267849E+11
     -507.3505215550      537.2342726055     1  0.51872358E+11
     -507.3504790437      531.8754095777     1  0.55739401E+11
     -507.3504720576      532.7702408162     1  0.53326437E+11
     -507.3504708778      533.5871892674     1  0.53412381E+11
     -507.3504525933      536.3540582285     1  0.51524168E+11
     -507.3504180708      536.7897440338     1  0.51562633E+11
     -507.3503974655      532.3660971635     1  0.56076724E+11
     -507.3503725371      535.9440097085     1  0.50871825E+11
     -507.3503530555      536.2755363785     1  0.51023656E+11
     -507.3502766485      539.0250011379     1  0.53774495E+11
     -507.3502441309      526.4700405896     1  0.55295341E+11
     -507.3501827423      529.9235340678     1  0.54376415E+11
     -507.3500901107      535.0957444954     1  0.52752376E+11
     -507.3500712054      530.6445527009     1  0.55540053E+11
     -507.3500642070      535.7140314344     1  0.50859622E+11
     -507.3499857371      536.2668520192     1  0.51485797E+11
     -507.3499433766      536.4675297127     1  0.51220330E+11
     -507.3498625680      536.5107253855     1  0.51252508E+11
     -507.3498411042      532.9708914786     1  0.54620744E+11
     -507.3498161146      531.9676920026     1  0.55862143E+11
     -507.3498099510      538.2905620581     1  0.53271249E+11
     -507.3498014051      534.3190101699     1  0.55366207E+11
     -507.3497835433      532.0878289885     1  0.52214587E+11
     -507.3497633462      537.3778636275     1  0.51584359E+11
     -507.3497590377      533.6891802711     1  0.55303266E+11
     -507.3497571736      536.1173969094     1  0.51263220E+11
     -507.3496986736      536.1322841810     1  0.50601258E+11
     -507.3496208741      536.3390860954     1  0.51491793E+11
     -507.3496161308      533.8870214717     1  0.54859918E+11
     -507.3495693586      533.6282891459     1  0.52341105E+11
     -507.3495497230      536.0498895127     1  0.52017366E+11
     -507.3495380635      531.6108323915     1  0.52073225E+11
     -507.3495350576      535.7980846858     1  0.50949341E+11
     -507.3495111049      531.7008026590     1  0.53951451E+11
     -507.3495068775      533.1122091496     1  0.60144508E+11
     -507.3494740455      532.5717841985     1  0.54344819E+11
     -507.3494724206      534.1295757622     1  0.54310280E+11
     -507.3494705865      536.0685097050     1  0.50537017E+11
     -507.3494542701      532.6141828003     1  0.54699043E+11
     -507.3494458063      536.9358413322     1  0.57095244E+11
     -507.3494409755      535.6414781981     1  0.52995823E+11
     -507.3494242309      536.9319631292     1  0.53996918E+11
     -507.3493852216      527.3371649293     1  0.54330345E+11
     -507.3493569532      532.3232616833     1  0.53957778E+11
     -507.3493544753      533.1930256546     1  0.53641214E+11
     -507.3493332684      530.6317051031     1  0.54999639E+11
     -507.3493155973      530.5683855971     1  0.54264825E+11
     -507.3493049748      539.1586889695     1  0.53080510E+11
     -507.3492584642      538.1362691410     1  0.53399883E+11
     -507.3491995737      532.2920913885     1  0.55942713E+11
     -507.3491899825      536.9029671729     1  0.53905861E+11
     -507.3491681733      536.1903348928     1  0.52525405E+11
     -507.3491495413      531.3923507756     1  0.52034963E+11
     -507.3491304613      532.6752937965     1  0.54966501E+11
     -507.3491083528      537.3169564554     1  0.55478072E+11
     -507.3491060373      536.0270856649     1  0.51118348E+11
     -507.3490952995      526.1951215318     1  0.56289797E+11
     -507.3490420252      537.1580193756     1  0.51714919E+11
     -507.3490228686      530.1354944528     1  0.53217646E+11
     -507.3489973272      532.7748942757     1  0.53329352E+11
     -507.3489520713      537.8379636946     1  0.52411341E+11
     -507.3489410758      524.8829090820     1  0.53709359E+11
     -507.3489159471      527.3290006318     1  0.55378414E+11
     -507.3488990270      530.6086037888     1  0.54989177E+11
     -507.3488919995      535.7482560470     1  0.52301545E+11
     -507.3488613313      535.0113905077     1  0.52392356E+11
     -507.3488599663      536.5872170887     1  0.51518128E+11
     -507.3487594334      532.8663209424     1  0.52269607E+11
     -507.3487476125      531.9761264912     1  0.56537045E+11
     -507.3487136445      532.3835185233     1  0.53884787E+11
     -507.3486900291      536.2823134002     1  0.50585819E+11
     -507.3486798648      536.7887045780     1  0.54076327E+11
     -507.3486522867      533.5264638902     1  0.53413891E+11
     -507.3486409567      532.3476679838     1  0.53855349E+11
     -507.3486121809      529.3564095276     1  0.55032573E+11
     -507.3485260373      536.2649346860     1  0.50624143E+11
     -507.3485167522      535.0830251467     1  0.52584614E+11
     -507.3485127589      536.7630991122     1  0.51562282E+11
     -507.3485040947      532.4430240117     1  0.52953993E+11
     -507.3485018839      534.6894609542     1  0.52807124E+11
     -507.3484953205      536.1485665766     1  0.52512772E+11
     -507.3484879074      536.2385631749     1  0.51143396E+11
     -507.3484189401      537.9004431991     1  0.53085541E+11
     -507.3484056300      536.5604258432     1  0.51275688E+11
     -507.3483036552      529.9947276049     1  0.55609184E+11
     -507.3482469847      536.9703964375     1  0.54564405E+11
     -507.3482422477      536.4021750533     1  0.50861837E+11
     -507.3482296496      536.2028425025     1  0.51643460E+11
     -507.3482253873      535.9024449047     1  0.52113437E+11
     -507.3481977851      536.6199418709     1  0.51099609E+11
     -507.3481751759      529.0468730079     2  0.54279010E+11
     -507.3481714290      530.4684249795     1  0.56253111E+11
     -507.3481469024      536.4001236896     1  0.50693616E+11
     -507.3481300725      530.1420398683     1  0.55849278E+11
     -507.3481277457      534.5739493638     1  0.54967121E+11
     -507.3480872831      536.2608017240     1  0.50693367E+11
     -507.3480533974      534.6780951376     1  0.54014944E+11
     -507.3480032503      531.9789187951     1  0.56646473E+11
     -507.3479684942      536.2875912959     1  0.52016414E+11
     -507.3479642682      534.2058240244     1  0.52188903E+11
     -507.3479475380      531.9673661849     1  0.57009958E+11
     -507.3479379443      524.9645988245     1  0.53138182E+11
     -507.3479330160      533.0686022084     1  0.54757651E+11
     -507.3478774538      536.8358374246     1  0.51168468E+11
     -507.3478736284      531.2491549531     1  0.54924647E+11
     -507.3478340825      524.8710318534     1  0.53836093E+11
     -507.3478131098      534.5755267405     1  0.51428963E+11
     -507.3477983064      535.7792569936     1  0.51078830E+11
     -507.3477702653      536.0969276449     1  0.50531632E+11
     -507.3477586977      536.0265125760     1  0.50571531E+11
     -507.3477397143      533.9529927216     1  0.51224255E+11
     -507.3477316622      531.9815286592     1  0.56539984E+11
     -507.3477113121      538.5314270159     1  0.53643096E+11
     -507.3476678913      536.0904388991     1  0.51515882E+11
     -507.3476488955      533.6062433969     1  0.53286326E+11
     -507.3476377495      536.4902579452     1  0.51399188E+11
     -507.3476116683      536.3946082935     1  0.50821640E+11
     -507.3476064420      536.6472934240     1  0.54104838E+11
     -507.3475980225      536.9403543519     1  0.53788832E+11
     -507.3475730416      530.1485703281     1  0.55582872E+11
     -507.3475183739      536.2038595514     1  0.51662423E+11
     -507.3475039253      532.2538413205     1  0.55165730E+11
     -507.3474904835      530.1515974462     1  0.55578504E+11
     -507.3474793505      537.5721079886     1  0.53985418E+11
     -507.3474461341      535.8980035007     1  0.51275925E+11
     -507.3474298433      524.8565685177     1  0.53828387E+11
     -507.3474068740      536.5503577569     1  0.51820335E+11
     -507.3474033654      537.9557760965     1  0.52791041E+11
     -507.3473714370      530.8198625434     1  0.53456247E+11
     -507.3473233271      538.1867474885     1  0.56164729E+11
     -507.3473206304      532.2763836661     1  0.56321536E+11
     -507.3472886553      536.8594729248     1  0.51084480E+11
     -507.3472816258      531.8693977074     1  0.55809503E+11
     -507.3472425863      535.7915789064     1  0.51030690E+11
     -507.3472300969      531.8244380313     1  0.56482848E+11
     -507.3471596000      529.7636653393     1  0.55441670E+11
     -507.3471417023      529.6052836653     1  0.54745840E+11
     -507.3471382439      535.0540510719     1  0.52226984E+11
     -507.3471131973      530.6197506886     1  0.54998939E+11
     -507.3471002036      537.1299666776     1  0.57669998E+11
     -507.3470921500      536.5029517063     1  0.52161334E+11
     -507.3470886700      532.2682989237     1  0.56456531E+11
     -507.3470778566      531.7856639338     1  0.51476031E+11
     -507.3470625862      531.3269149330     1  0.51775863E+11
     -507.3469918184      536.5301500632     1  0.50873612E+11
     -507.3468840093      534.5405234762     1  0.51382236E+11
     -507.3468769433      536.5129256512     1  0.52254930E+11
     -507.3467861307      535.1001783097     1  0.51693656E+11
     -507.3467176537      537.7418208903     1  0.54612133E+11
     -507.3466809605      532.7805131220     1  0.52909467E+11
     -507.3466588390      530.1578478395     1  0.54645277E+11
     -507.3466327628      536.0878400302     1  0.52316134E+11
     -507.3465738445      536.5765915339     1  0.51247204E+11
     -507.3464424571      538.2212737258     1  0.56319339E+11
     -507.3464310052      533.5084444157     1  0.58896918E+11
     -507.3464206152      533.6457686433     1  0.51391841E+11
     -507.3463905433      531.6675283840     1  0.56610903E+11
     -507.3463803609      536.4172378789     1  0.50756565E+11
     -507.3463110948      532.2870911995     1  0.56325048E+11
     -507.3462720203      536.8570514746     1  0.55838618E+11
     -507.3462541029      536.3057170142     1  0.50616587E+11
     -507.3462310618      531.8901431845     1  0.56014576E+11
     -507.3462297196      536.4175780884     1  0.52889357E+11
     -507.3462127658      536.1143982447     1  0.51156751E+11
     -507.3462104576      536.6105345223     1  0.51310095E+11
     -507.3461560744      536.4460739892     1  0.51422548E+11
     -507.3461431076      536.4994107234     1  0.51368610E+11
     -507.3461324409      536.4357156207     1  0.50605205E+11
     -507.3461252936      533.4893024828     1  0.58933112E+11
     -507.3461062061      533.7525856393     1  0.56033149E+11
     -507.3460242692      536.2839362501     1  0.52301784E+11
     -507.3460104487      532.2874891509     1  0.53911963E+11
     -507.3460003769      536.1196286517     1  0.50534632E+11
     -507.3459402625      537.8977723763     1  0.54092504E+11
     -507.3459126808      536.1489597436     1  0.50493956E+11
     -507.3459098661      537.7453677854     1  0.52745253E+11
     -507.3458890231      529.1512683421     1  0.54664931E+11
     -507.3458834422      529.6407605126     1  0.53137065E+11
     -507.3458780371      536.4079559454     1  0.52331588E+11
     -507.3458184903      535.4170649715     1  0.52709743E+11
     -507.3458151958      536.9291343220     1  0.53833435E+11
     -507.3457596715      530.3034478794     1  0.54614436E+11
     -507.3457493419      536.4121936758     1  0.50661253E+11
     -507.3457105447      529.1093007521     1  0.54934253E+11
     -507.3456767179      538.2190519060     1  0.54500586E+11
     -507.3456637262      530.5955675571     1  0.54935076E+11
     -507.3456577210      536.4939697545     1  0.51364486E+11
     -507.3456249024      533.0636357050     1  0.52134617E+11
     -507.3456231416      535.9531904621     1  0.51407290E+11
     -507.3456167202      527.3893494325     1  0.54677514E+11
     -507.3455456992      535.6796519685     1  0.51263602E+11
     -507.3455373550      537.0912023186     1  0.51271056E+11
     -507.3455074694      535.5687205955     1  0.51444696E+11
     -507.3454864039      534.3680418475     2  0.59891927E+11
     -507.3454623020      536.4005611016     1  0.56330691E+11
     -507.3454531960      535.9254614583     1  0.51801982E+11
     -507.3453604895      536.6809032491     1  0.52549425E+11
     -507.3453517958      536.0402286637     1  0.50558872E+11
     -507.3453338073      536.4083872519     1  0.51295548E+11
     -507.3453083868      526.7131912945     1  0.55628994E+11
     -507.3453073661      532.8076613331     1  0.54664310E+11
     -507.3453045710      536.3940017160     1  0.50650372E+11
     -507.3452472066      533.1255726572     1  0.56970325E+11
     -507.3452293377      537.4776631411     1  0.53726980E+11
     -507.3451928435      536.4440924535     1  0.51255847E+11
     -507.3451739557      536.5433212203     1  0.50646815E+11
     -507.3451532855      536.1964139009     1  0.52178378E+11
     -507.3451248131      532.3623565440     1  0.55052729E+11
     -507.3450675843      528.9432774636     1  0.54570362E+11
     -507.3450325167      537.5387371357     1  0.51781055E+11
     -507.3450194310      535.8414259474     1  0.51158201E+11
     -507.3449982446      537.4536751215     1  0.53497312E+11
     -507.3449785332      536.1743863958     1  0.52380600E+11
     -507.3449750323      534.5641839588     1  0.51377246E+11
     -507.3449556233      533.9052365670     1  0.54909338E+11
     -507.3449377019      535.0771850320     1  0.52570206E+11
     -507.3449343840      535.9844803443     1  0.52490503E+11
     -507.3449325691      529.0335953055     1  0.55936366E+11
     -507.3449270637      536.9230801426     1  0.53796143E+11
     -507.3448426245      532.1413125860     1  0.54422985E+11
     -507.3448328515      536.1659101883     1  0.53239327E+11
     -507.3448140558      536.9369547297     1  0.53850495E+11
     -507.3447855397      536.4129428653     1  0.50638437E+11
     -507.3446670694      536.3863231110     1  0.50855439E+11
     -507.3446619262      536.3597291677     1  0.50774618E+11
     -507.3446575187      531.7406278525     1  0.56262431E+11
     -507.3446478423      537.2275875339     1  0.53025927E+11
     -507.3446433946      530.1071363209     1  0.54243254E+11
     -507.3446027440      535.6946762138     1  0.51097732E+11
     -507.3445994435      532.3053441324     1  0.56197053E+11
     -507.3445657731      534.9204831106     1  0.52575339E+11
     -507.3445375769      526.4349932830     1  0.53301557E+11
     -507.3445261613      534.9246156555     1  0.52546561E+11
     -507.3445249828      536.1915618359     1  0.50615254E+11
     -507.3445203763      537.7485393797     1  0.52514407E+11
     -507.3445121708      537.7763913349     1  0.52302197E+11
     -507.3444489473      536.3991083367     1  0.50696591E+11
     -507.3443929547      527.4850759576     1  0.54692341E+11
     -507.3443879563      536.8256244047     1  0.52333465E+11
     -507.3443584440      535.1702051775     1  0.52498723E+11
     -507.3443000936      536.1722552482     1  0.50920623E+11
     -507.3442956688      537.4910362751     1  0.53794983E+11
     -507.3442892656      536.4134472795     1  0.50808297E+11
     -507.3442469668      529.7086723848     1  0.53566864E+11
     -507.3442401658      527.5113128142     1  0.54874348E+11
     -507.3442105408      532.6257467958     1  0.53519401E+11
     -507.3442017617      536.4091558094     1  0.50778252E+11
     -507.3441793810      536.1628567483     1  0.50949872E+11
     -507.3441210837      537.7802776431     1  0.56734014E+11
     -507.3440547240      538.3291933688     1  0.54022663E+11
     -507.3440505856      536.7393907721     1  0.52563548E+11
     -507.3440299098      530.1604637413     1  0.54282811E+11
     -507.3440274009      529.9055607920     1  0.55334494E+11
     -507.3440026459      535.9618034333     1  0.52443334E+11
     -507.3439981716      529.2203665010     1  0.53473647E+11
     -507.3439792233      536.0983873723     1  0.52185466E+11
     -507.3439641180      531.7220316470     1  0.55162107E+11
     -507.3439614239      532.0592502875     1  0.51948866E+11
     -507.3439424594      537.4629099198     1  0.53558114E+11
     -507.3439387585      537.0008675521     1  0.53956004E+11
     -507.3439162705      536.1372884064     1  0.52118535E+11
     -507.3438820249      531.7672510752     1  0.55031074E+11
     -507.3438783089      535.3481604758     1  0.51634907E+11
     -507.3438653038      536.4543329567     1  0.50824654E+11
     -507.3438418879      531.7956374273     1  0.56210142E+11
     -507.3438289319      536.1589682534     1  0.50608253E+11
     -507.3438050483      537.7899254791     1  0.54181980E+11
     -507.3437907245      538.3256892162     1  0.54465592E+11
     -507.3437842201      535.9491914551     1  0.50454474E+11
     -507.3437034805      537.0441046332     1  0.51519457E+11
     -507.3436545606      534.4892436856     1  0.55560050E+11
     -507.3436134022      536.8683394218     1  0.51270715E+11
     -507.3435974519      535.1798729250     1  0.52430456E+11
     -507.3435776966      536.0067861480     1  0.50654417E+11
     -507.3435458467      530.5580746556     1  0.55630897E+11
     -507.3435276788      536.0449062161     1  0.51665361E+11
     -507.3434611385      535.9711870019     1  0.52463940E+11
     -507.3434276312      536.1439959204     1  0.51867024E+11
     -507.3434117123      537.7307047715     1  0.52474975E+11
     -507.3433853628      535.5026359780     1  0.52318489E+11
     -507.3433778760      535.9988260996     1  0.50614724E+11
     -507.3433348592      537.5739200201     1  0.51950247E+11
     -507.3433197887      536.1853367466     1  0.51935285E+11
     -507.3432522021      535.8388197697     1  0.51534064E+11
     -507.3432183188      536.0433966689     1  0.50546684E+11
     -507.3431424343      537.2937856493     1  0.51351352E+11
     -507.3430736477      529.8473265090     1  0.54405027E+11
     -507.3429495446      536.1819562362     1  0.51486566E+11
     -507.3429055593      536.7705681236     1  0.51253900E+11
     -507.3428979435      527.2734348537     1  0.54684805E+11
     -507.3428345494      536.2315247718     1  0.51127985E+11
     -507.3428327196      529.7975323612     1  0.55107644E+11
     -507.3427913973      534.7040096501     1  0.52215436E+11
     -507.3426218642      535.5665583488     1  0.51397536E+11
     -507.3426205828      536.4324757862     1  0.51439860E+11
     -507.3426120034      530.3679011350     1  0.55703358E+11
     -507.3425861810      536.4525697372     1  0.50731300E+11
     -507.3424608078      536.3047780100     1  0.50651773E+11
     -507.3424026051      534.4083978870     1  0.54083098E+11
     -507.3423745790      537.8485540421     1  0.52771563E+11
     -507.3423331126      536.1968315789     1  0.51840219E+11
     -507.3422961222      531.6898012362     1  0.53647870E+11
     -507.3422021889      536.5743518878     1  0.53001301E+11
     -507.3421911941      529.3583875405     1  0.54386353E+11
     -507.3421884857      535.5714813816     1  0.51446985E+11
     -507.3421860093      529.7919234022     1  0.55112369E+11
     -507.3421342304      536.3414558369     1  0.50755805E+11
     -507.3421301282      531.0002785753     1  0.55748819E+11
     -507.3421178670      524.8187344604     1  0.54022016E+11
     -507.3419909421      525.5568068896     1  0.54651194E+11
     -507.3419533915      535.8315134700     1  0.52730078E+11
     -507.3419452586      534.6694826916     1  0.52374858E+11
     -507.3419085322      530.9384480421     1  0.55613986E+11
     -507.3419066989      535.5735292191     1  0.52761070E+11
     -507.3418629052      537.2210898818     1  0.52837474E+11
     -507.3418443476      532.4453733371     1  0.51536689E+11
     -507.3418218978      536.2754349651     1  0.50747591E+11
     -507.3417986773      536.1938902429     1  0.55700607E+11
     -507.3417638231      536.0259719614     1  0.50611193E+11
     -507.3417504538      536.1274877562     1  0.51113172E+11
     -507.3417184867      536.1277380089     1  0.51186087E+11
     -507.3416744525      536.6194103638     1  0.52182207E+11
     -507.3416663228      534.4088088571     1  0.52815922E+11
     -507.3416650990      535.5112076567     1  0.52547841E+11
     -507.3416041069      530.1327844143     1  0.54258009E+11
     -507.3415987287      529.3811754232     1  0.55473899E+11
     -507.3415722340      536.2382641395     1  0.53089368E+11
     -507.3415533104      532.8338700636     1  0.56076422E+11
     -507.3415268570      536.6373636190     1  0.52266063E+11
     -507.3414591805      536.9482850472     1  0.51391090E+11
     -507.3414027132      536.1052240378     1  0.52303698E+11
     -507.3413758578      537.8244262831     1  0.52812653E+11
     -507.3413586307      535.8143838982     1  0.51532085E+11
     -507.3413335330      524.6940534772     1  0.53255213E+11
     -507.3412575681      536.9119745101     1  0.51956834E+11
     -507.3412361653      535.7137782889     1  0.52351402E+11
     -507.3412325625      535.4813284898     1  0.51411761E+11
     -507.3412039382      536.8216871247     1  0.53779844E+11
     -507.3411931056      536.5244381460     1  0.51388611E+11
     -507.3411840085      533.4222604194     1  0.51741203E+11
     -507.3411608363      534.1995184237     1  0.52979470E+11
     -507.3411184929      528.9654875487     1  0.54771440E+11
     -507.3411040265      536.8518791981     1  0.51933189E+11
     -507.3410058997      536.5694276129     1  0.51640042E+11
     -507.3409813487      528.9642405171     1  0.52611249E+11
     -507.3409722318      532.6307362025     1  0.55686431E+11
     -507.3409100378      532.8175098410     1  0.55727372E+11
     -507.3409039077      534.1541821077     1  0.55044205E+11
     -507.3408584708      522.0584192650     1  0.52632300E+11
     -507.3408387054      537.8295677655     1  0.53281807E+11
     -507.3408150813      535.5819842257     1  0.52710245E+11
     -507.3407990360      532.9122913296     1  0.55398111E+11
     -507.3407679163      537.3166361627     1  0.53846024E+11
     -507.3407068397      537.7425605145     1  0.54052601E+11
     -507.3406596931      533.6399153745     1  0.54457738E+11
     -507.3406491871      537.4418348325     1  0.53304582E+11
     -507.3405661839      527.3189478987     1  0.54509004E+11
     -507.3405076306      536.4973578821     1  0.52660974E+11
     -507.3404994616      532.9069769641     1  0.55583766E+11
     -507.3404230586      529.8500788399     1  0.55163841E+11
     -507.3404055995      534.3838955584     1  0.54083763E+11
     -507.3404031015      535.9864108234     1  0.51219334E+11
     -507.3403947525      536.2901747569     1  0.50713099E+11
     -507.3403776363      536.4917601529     1  0.52626938E+11
     -507.3403520304      534.3522881994     1  0.53590247E+11
     -507.3403414243      536.3306531695     1  0.50661321E+11
     -507.3403338792      527.1483367603     1  0.54786741E+11
     -507.3403210024      535.9079490744     1  0.51042889E+11
     -507.3402503041      525.9594240651     1  0.53978899E+11
     -507.3402283560      534.5475752930     1  0.52393895E+11
     -507.3402043267      533.7711506306     1  0.54970521E+11
     -507.3401487809      537.0076449139     1  0.51147562E+11
     -507.3400598729      538.2371424366     1  0.54246573E+11
     -507.3400574754      536.8052886956     1  0.51203606E+11
     -507.3399689346      535.1726434780     1  0.52356970E+11
     -507.3399492740      534.9430751199     1  0.52936120E+11
     -507.3399399033      537.0855056687     1  0.51116128E+11
     -507.3398976587      536.1458739390     1  0.52159189E+11
     -507.3398937530      526.4949036627     1  0.50764564E+11
     -507.3398839839      535.5470851402     1  0.51892760E+11
     -507.3398609672      532.8512608541     1  0.53919866E+11
     -507.3398310052      536.5876578672     1  0.53213098E+11
     -507.3398122425      535.3947542398     1  0.51410182E+11
     -507.3398060500      531.4475506553     1  0.53959831E+11
     -507.3397989922      533.1292874700     1  0.55298029E+11
     -507.3397877061      535.6266144914     1  0.51301849E+11
     -507.3397197975      538.7579603752     1  0.54249364E+11
     -507.3396817367      529.1873194846     1  0.54607374E+11
     -507.3396688371      535.3985000261     1  0.51979645E+11
     -507.3396312929      537.2020388429     1  0.52704891E+11
     -507.3395890126      535.8964838074     1  0.50692017E+11
     -507.3395866764      532.9670260455     1  0.57057663E+11
     -507.3395734801      536.4027609484     1  0.50800454E+11
     -507.3395384207      536.1082375750     1  0.52135391E+11
     -507.3394482357      535.1175471014     1  0.53814329E+11
     -507.3394457930      532.7885154160     1  0.54404293E+11
     -507.3393918522      537.1593876595     1  0.51555822E+11
     -507.3393771284      536.6784423291     1  0.52271280E+11
     -507.3393700135      533.2040870029     1  0.54928069E+11
     -507.3393500136      536.8244690575     1  0.52193276E+11
     -507.3393167369      535.6348126788     1  0.51843948E+11
     -507.3392492646      529.1631172511     1  0.55079730E+11
     -507.3392469219      533.2808136159     1  0.55712668E+11
     -507.3392259764      536.1746025780     1  0.51207494E+11
     -507.3392166647      532.6872386995     1  0.55703264E+11
     -507.3392139382      536.2861608476     1  0.50720225E+11
     -507.3391930063      535.4772540820     1  0.52229865E+11
     -507.3391475772      530.4999356895     1  0.53609723E+11
     -507.3391314249      536.4047641957     1  0.50887944E+11
     -507.3390710962      536.6577655343     1  0.52250304E+11
     -507.3390304466      530.4359924212     1  0.52063748E+11
     -507.3390255453      536.1600957409     1  0.52292087E+11
     -507.3389465514      537.1904197571     1  0.51642462E+11
     -507.3388517105      536.2388943330     1  0.52022580E+11
     -507.3388324876      536.1073919561     1  0.52065118E+11
     -507.3387266207      535.5374540647     1  0.51193504E+11
     -507.3386775404      528.5339683464     1  0.54606476E+11
     -507.3386584555      525.9404534573     1  0.54557182E+11
     -507.3386495450      535.7875434351     1  0.52511758E+11
     -507.3386421461      537.4860745584     1  0.53288350E+11
     -507.3385519545      528.6659512383     1  0.52987262E+11
     -507.3384261086      537.0116234003     1  0.51519434E+11
     -507.3384201182      531.3185017252     1  0.54716340E+11
     -507.3383823849      532.2216047595     1  0.54313074E+11
     -507.3383094170      536.2923798585     1  0.50531442E+11
     -507.3382821915      536.8732393806     1  0.52202210E+11
     -507.3382808165      532.3670850000     1  0.56165812E+11
     -507.3382665772      535.9004678224     1  0.50669663E+11
     -507.3382568982      537.8835254024     1  0.56248790E+11
     -507.3382231774      536.4678835823     1  0.52709140E+11
     -507.3381887061      536.0599086748     1  0.55626331E+11
     -507.3381658162      532.4415208068     1  0.54229863E+11
     -507.3381539286      537.5729909114     1  0.52735486E+11
     -507.3380496621      537.2441413207     1  0.51880011E+11
     -507.3380174988      533.2228516686     1  0.55720885E+11
     -507.3380067981      535.7494322486     1  0.53065163E+11
     -507.3379989691      535.7128354245     1  0.53124904E+11
     -507.3379882933      536.0608340726     1  0.52499046E+11
     -507.3379760866      536.6478716491     1  0.51714893E+11
     -507.3379626481      532.4264519794     1  0.53265847E+11
     -507.3379579504      535.2014981365     1  0.52421859E+11
     -507.3379414683      536.0576952444     1  0.55614425E+11
     -507.3379045054      536.8231295429     1  0.51360967E+11
     -507.3378865941      527.3733733324     1  0.54135198E+11
     -507.3378426403      533.9415291742     1  0.58580949E+11
     -507.3378336001      532.1387047504     1  0.53712861E+11
     -507.3377985239      528.5481455302     1  0.52111545E+11
     -507.3377939875      533.4363652603     1  0.54718122E+11
     -507.3376944051      533.0456982572     1  0.53719950E+11
     -507.3376896871      537.0108457690     1  0.53226553E+11
     -507.3376884227      533.7980309001     1  0.55389519E+11
     -507.3376640194      536.5188177513     1  0.52333951E+11
     -507.3376141349      535.9019569504     1  0.51335220E+11
     -507.3375954404      536.3917730505     1  0.50658038E+11
     -507.3375566737      537.9507314487     1  0.53986543E+11
     -507.3374790577      534.2300896814     1  0.52431714E+11
     -507.3374365413      538.2314121821     1  0.54323534E+11
     -507.3374329430      532.3301056115     1  0.54967235E+11
     -507.3374271617      533.0855132650     1  0.55154389E+11
     -507.3374246087      536.1798564870     1  0.50601275E+11
     -507.3373971150      536.4105896719     1  0.51260506E+11
     -507.3373944498      535.5328178124     1  0.51515720E+11
     -507.3373108433      536.1919137333     1  0.52494695E+11
     -507.3373052627      536.1125957492     1  0.51248416E+11
     -507.3372206251      537.0344845609     1  0.52789516E+11
     -507.3372114709      533.9417493317     1  0.56015964E+11
     -507.3371998377      535.5946120772     1  0.52302787E+11
     -507.3371386870      525.0605144979     1  0.53322533E+11
     -507.3370754227      534.5309620067     1  0.51410448E+11
     -507.3370691669      536.3938803298     1  0.51455718E+11
     -507.3370639998      537.0834030192     1  0.54214563E+11
     -507.3370220161      537.9574483059     1  0.53965980E+11
     -507.3369929509      537.1391940460     1  0.53134737E+11
     -507.3369887647      525.0523874051     1  0.53319389E+11
     -507.3369400049      532.3406151101     1  0.56071433E+11
     -507.3369299380      535.4340565112     1  0.53187373E+11
     -507.3369058943      533.8155224416     1  0.56185389E+11
     -507.3368744420      536.0968174567     1  0.51242522E+11
     -507.3368153427      534.6997708193     1  0.52595310E+11
     -507.3367699827      530.8380700975     1  0.53614594E+11
     -507.3367634071      528.5627876429     1  0.55887753E+11
     -507.3367518690      535.9763612152     1  0.50624789E+11
     -507.3367245212      532.6670404704     1  0.54575457E+11
     -507.3366171305      535.9783739045     1  0.51959016E+11
     -507.3365997842      535.8489280040     1  0.50681071E+11
     -507.3365875877      536.0872936226     1  0.53318449E+11
     -507.3365705418      536.1048130078     1  0.51247137E+11
     -507.3365506680      536.0690746053     1  0.51747156E+11
     -507.3365488058      528.9879533509     1  0.54760313E+11
     -507.3365187606      530.0008235730     1  0.54079785E+11
     -507.3365162615      531.6618286030     1  0.55238092E+11
     -507.3364797052      536.9486564006     1  0.51874409E+11
     -507.3364178155      536.4882431706     1  0.51649970E+11
     -507.3364001138      535.4330902788     1  0.51515475E+11
     -507.3363684814      532.5561169693     1  0.56326715E+11
     -507.3362577291      536.5574570180     1  0.52424273E+11
     -507.3362291372      535.3037642103     1  0.52427503E+11
     -507.3362102602      538.3471078553     1  0.54462000E+11
     -507.3361692755      537.1893127292     1  0.53297045E+11
     -507.3361253530      532.4296492903     1  0.55201403E+11
     -507.3361085053      535.7387399020     1  0.51196235E+11
     -507.3361041383      537.5579158240     1  0.52357433E+11
     -507.3360991281      536.9514204898     1  0.52261877E+11
     -507.3360470365      537.1586035940     1  0.51505412E+11
     -507.3360458499      528.6691160995     1  0.54727415E+11
     -507.3359932475      533.1075073950     1  0.55772543E+11
     -507.3359852526      536.5372500603     1  0.51321719E+11
     -507.3359773550      533.6007632422     1  0.57677752E+11
     -507.3359639186      535.5527264108     1  0.50502474E+11
     -507.3359546481      533.3744187084     1  0.55982216E+11
     -507.3359431191      526.0090213967     1  0.54110302E+11
     -507.3359124942      525.9330914720     1  0.54556572E+11
     -507.3358992552      536.2955849997     1  0.52416196E+11
     -507.3358924200      539.1595475622     1  0.53690123E+11
     -507.3358582957      536.5428873338     1  0.51268690E+11
     -507.3358349527      536.7272419911     1  0.51551925E+11
     -507.3358171608      533.6318753409     1  0.52474582E+11
     -507.3357901277      525.0385285925     1  0.53281693E+11
     -507.3357796061      531.7034128525     1  0.55321832E+11
     -507.3357425811      536.3264267440     1  0.50613948E+11
     -507.3357150027      537.1976904460     1  0.51519827E+11
     -507.3356744907      534.3345861081     1  0.52236301E+11
     -507.3356175796      536.5352713007     1  0.51385452E+11
     -507.3355723971      531.6830527682     1  0.55269548E+11
     -507.3355611342      536.8757930262     1  0.52088342E+11
     -507.3355588556      535.9214640728     1  0.52244169E+11
     -507.3355356580      537.9632370121     1  0.54765109E+11
     -507.3355203770      536.1534666821     1  0.51299019E+11
     -507.3354945607      537.6359512446     1  0.52391786E+11
     -507.3353842245      537.6321266274     1  0.55645121E+11
     -507.3353787841      535.7657773873     1  0.54877905E+11
     -507.3353263324      532.4900293523     1  0.53300745E+11
     -507.3352726057      533.2512664864     1  0.51701530E+11
     -507.3352332480      533.4425738972     1  0.52118186E+11
     -507.3351965000      535.9107439383     1  0.51032780E+11
     -507.3351685934      531.9641155599     1  0.52544104E+11
     -507.3351671190      535.4970680384     1  0.52290185E+11
     -507.3351275210      537.6928378100     1  0.54080589E+11
     -507.3351140015      531.6199753646     1  0.53566697E+11
     -507.3350955099      536.6668928122     1  0.55326702E+11
     -507.3349906247      536.1077332983     1  0.51837313E+11
     -507.3349846433      535.4878712412     1  0.52347609E+11
     -507.3349694485      536.7381279217     1  0.51923549E+11
     -507.3349422431      536.3741658769     1  0.50717518E+11
     -507.3349334929      532.4314377060     1  0.53999875E+11
     -507.3349096791      531.5350976773     1  0.53213393E+11
     -507.3349062001      537.7095838658     1  0.52944515E+11
     -507.3348853742      535.4890984710     1  0.52269337E+11
     -507.3348727995      532.2205959644     1  0.56396226E+11
     -507.3348694678      527.1234057100     1  0.54523560E+11
     -507.3348551911      531.7553968376     1  0.55836551E+11
     -507.3348399256      533.5713124355     1  0.50749177E+11
     -507.3348197383      532.2500274209     1  0.51348267E+11
     -507.3348128930      533.2536477463     1  0.56576577E+11
     -507.3347951365      536.1108750131     1  0.51201144E+11
     -507.3347756524      536.0492675041     1  0.50508413E+11
     -507.3347745724      536.9346421865     1  0.51443837E+11
     -507.3347730891      537.7008808737     1  0.52910209E+11
     -507.3347498138      536.3503989417     1  0.51260288E+11
     -507.3347056593      537.2333214038     1  0.51594062E+11
     -507.3346829142      535.7142222248     1  0.53761049E+11
     -507.3346764760      525.8438595385     1  0.55582817E+11
     -507.3346455601      529.0323012703     2  0.55129638E+11
     -507.3345705972      536.3179105296     1  0.50652478E+11
     -507.3345598580      535.8855016785     1  0.52127071E+11
     -507.3345083257      531.5770884928     1  0.53918602E+11
     -507.3345015733      532.6907044760     1  0.55552109E+11
     -507.3344838781      536.3477976907     1  0.50767342E+11
     -507.3344690563      535.6597946364     1  0.52585691E+11
     -507.3344262049      535.4720302280     1  0.52467932E+11
     -507.3343959903      536.0868594350     1  0.51327474E+11
     -507.3343755650      533.0239174581     1  0.53732495E+11
     -507.3343682211      533.7230176303     1  0.51470242E+11
     -507.3343497014      532.1155629240     1  0.55119174E+11
     -507.3343415171      529.4257610756     1  0.53024414E+11
     -507.3343403362      534.6400771247     1  0.54685575E+11
     -507.3343180376      536.9986951090     1  0.52971294E+11
     -507.3343104365      534.0385247786     1  0.54529494E+11
     -507.3342530615      531.9834354371     1  0.55824155E+11
     -507.3342164646      532.1714832933     1  0.54543267E+11
     -507.3340523024      532.2861612991     1  0.51371783E+11
     -507.3340095724      537.4488184746     1  0.52739687E+11
     -507.3339873776      537.1217446115     1  0.51370657E+11
     -507.3339481315      532.9231690048     1  0.54948852E+11
     -507.3339004630      534.7613787983     1  0.52035008E+11
     -507.3338365718      531.6274740264     1  0.55245224E+11
     -507.3338095824      538.2839857598     1  0.53156995E+11
     -507.3337616992      538.1996778011     1  0.53124825E+11
     -507.3337502094      535.0010879364     1  0.52557802E+11
     -507.3337278601      533.7725883799     1  0.51234950E+11
     -507.3337154452      532.3329448072     1  0.56513357E+11
     -507.3337103162      533.1629007502     1  0.55861370E+11
     -507.3337021995      533.3692782841     1  0.52702255E+11
     -507.3336692746      533.0160060672     1  0.53818811E+11
     -507.3336398145      537.3026291042     1  0.52734443E+11
     -507.3336360304      531.9251103095     1  0.55410665E+11
     -507.3335983411      536.0902278316     1  0.51208759E+11
     -507.3335880152      535.4575386797     1  0.52454491E+11
     -507.3335814933      535.7634008631     1  0.51394802E+11
     -507.3334159086      532.1329513029     1  0.50721063E+11
     -507.3333992440      535.8240692454     1  0.50769461E+11
     -507.3333964732      536.5745938683     1  0.52368223E+11
     -507.3333847475      535.9549756290     1  0.55565600E+11
     -507.3333837154      535.4068843968     1  0.52195123E+11
     -507.3333362554      532.2906282724     1  0.51394963E+11
     -507.3333291469      532.7672526519     1  0.54761068E+11
     -507.3333214040      538.4335446017     1  0.53743445E+11
     -507.3333181396      532.6841126781     1  0.55437254E+11
     -507.3332980338      535.8981165234     1  0.51818506E+11
     -507.3332318989      534.0533419935     1  0.52040037E+11
     -507.3332263904      532.7058242974     1  0.53223503E+11
     -507.3332202005      525.0115245036     1  0.53693504E+11
     -507.3332099067      529.0976066618     1  0.53054765E+11
     -507.3331621651      535.3914714943     1  0.52420294E+11
     -507.3330479126      529.5156093038     1  0.53886152E+11
     -507.3330327569      529.4348357055     1  0.53880931E+11
     -507.3330208048      537.7075320868     1  0.50981431E+11
     -507.3329818366      531.7417448630     1  0.55330790E+11
     -507.3329358076      538.7252089840     1  0.54026599E+11
     -507.3329214732      536.4735160088     1  0.50992176E+11
     -507.3329191352      532.3040257458     1  0.51366149E+11
     -507.3329119034      528.6957067734     1  0.54902258E+11
     -507.3328269332      532.8466390891     1  0.51683855E+11
     -507.3328155371      538.1464845901     1  0.54831285E+11
     -507.3327788552      535.9857089803     1  0.50537159E+11
     -507.3327591268      533.1006908937     1  0.56143854E+11
     -507.3327462076      537.7120312702     1  0.51013715E+11
     -507.3327277484      528.4644403297     1  0.55246139E+11
     -507.3327104355      538.8957401359     1  0.53168076E+11
     -507.3326989780      535.3495505940     1  0.50655165E+11
     -507.3326536371      528.0060404523     1  0.55565083E+11
     -507.3326337728      534.4501341879     1  0.53666797E+11
     -507.3326235048      524.7021505695     1  0.54150258E+11
     -507.3326144442      530.0189046106     1  0.53458721E+11
     -507.3326060150      525.5105411518     1  0.52800729E+11
     -507.3325433965      536.4255421632     1  0.51417926E+11
     -507.3325376349      532.4380311799     1  0.56352554E+11
     -507.3325311076      537.1966440637     1  0.52161008E+11
     -507.3324728203      535.9007087158     1  0.52867112E+11
     -507.3324043688      536.5340174707     1  0.51356617E+11
     -507.3323836017      538.5629275540     1  0.53008145E+11
     -507.3323529424      532.8226116055     1  0.56995009E+11
     -507.3323186303      524.8655870060     1  0.53433756E+11
     -507.3323037755      536.0620827667     1  0.51326775E+11
     -507.3322613840      533.8075519847     1  0.53625337E+11
     -507.3322268622      534.8568267765     1  0.54332512E+11
     -507.3322164923      531.3328319948     1  0.54956524E+11
     -507.3322054026      538.3058018854     1  0.53618142E+11
     -507.3321984809      536.8899705676     1  0.50966618E+11
     -507.3321634127      533.8102606806     1  0.53649200E+11
     -507.3321504080      537.9370776344     1  0.54890453E+11
     -507.3320747131      533.0063056896     1  0.53818669E+11
     -507.3320144043      533.5298128639     1  0.54636402E+11
     -507.3320006537      536.3433203526     1  0.53708231E+11
     -507.3319742320      535.9447576545     1  0.51319352E+11
     -507.3319725770      537.2755803428     1  0.55978580E+11
     -507.3318935213      536.2609828335     1  0.50619444E+11
     -507.3318895258      531.5906766333     1  0.51547034E+11
     -507.3318192023      537.1182749913     1  0.52032899E+11
     -507.3318072341      534.9199489101     1  0.53649125E+11
     -507.3317660473      524.8792491091     1  0.53426392E+11
     -507.3317507680      536.7720393234     1  0.52378578E+11
     -507.3317435271      533.3697405402     1  0.56208451E+11
     -507.3316438179      536.9505779312     1  0.51351625E+11
     -507.3316410789      536.0183120015     1  0.52439498E+11
     -507.3316285225      536.9282009128     1  0.52332683E+11
     -507.3315654384      528.6534308054     1  0.53672419E+11
     -507.3315572686      534.9550798854     2  0.53514596E+11
     -507.3315298359      537.0516235020     1  0.51118928E+11
     -507.3315052739      533.5901978595     1  0.52170807E+11
     -507.3315013922      536.0972317560     1  0.51335122E+11
     -507.3314788370      534.8521929176     1  0.52549861E+11
     -507.3314655693      536.4431297756     1  0.51076377E+11
     -507.3314403827      536.6436938205     1  0.51916536E+11
     -507.3314084526      536.4665522494     1  0.50781752E+11
     -507.3313910350      537.1240532554     1  0.52936350E+11
     -507.3313251462      535.0662702735     1  0.52534971E+11
     -507.3312767964      533.7371337575     1  0.53568665E+11
     -507.3312512540      532.5498338297     1  0.55182539E+11
     -507.3312408512      533.4713776146     2  0.52802955E+11
     -507.3311502524      536.9732556850     1  0.53415555E+11
     -507.3311111831      535.8755296819     1  0.50989778E+11
     -507.3310366509      524.5008875908     1  0.53454556E+11
     -507.3310346850      532.2173232719     1  0.55250247E+11
     -507.3309769894      534.4154674509     1  0.51873422E+11
     -507.3309448974      530.0435845804     1  0.53453359E+11
     -507.3309357623      530.7270606138     1  0.54901485E+11
     -507.3309170262      535.8886623372     1  0.51248061E+11
     -507.3309091906      535.5426142057     1  0.52006173E+11
     -507.3308763805      535.9825480619     1  0.53196101E+11
     -507.3308711202      535.8908814749     1  0.51200356E+11
     -507.3308651701      537.0143725834     1  0.54335573E+11
     -507.3308506465      536.9522596817     1  0.55442820E+11
     -507.3307391549      529.3936392251     1  0.54882781E+11
     -507.3307244307      535.6408480443     1  0.51929031E+11
     -507.3307062566      534.8675254097     1  0.53078382E+11
     -507.3306769158      536.4311475509     1  0.53511448E+11
     -507.3306347034      536.1096144229     1  0.51561746E+11
     -507.3306237365      533.5467906489     1  0.57897723E+11
     -507.3305791750      525.3398846515     1  0.54818751E+11
     -507.3305476953      530.9934045275     1  0.55731446E+11
     -507.3305214856      536.0017586859     1  0.52344232E+11
     -507.3305179370      532.5190018641     1  0.55033178E+11
     -507.3305043992      524.9414306537     1  0.53127700E+11
     -507.3304644376      536.0681746609     1  0.53076936E+11
     -507.3303988974      535.9197401429     1  0.50472616E+11
     -507.3303852425      537.5309111257     1  0.53872905E+11
     -507.3303486313      534.0486567988     1  0.51933163E+11
     -507.3303476298      528.4096240671     1  0.53022186E+11
     -507.3302261698      532.6004169211     1  0.54638909E+11
     -507.3302121366      529.0581579204     1  0.54697559E+11
     -507.3301991042      535.7845961328     1  0.52998249E+11
     -507.3301584542      535.7441082038     1  0.50619973E+11
     -507.3301392103      537.4104458021     1  0.52380269E+11
     -507.3300951494      526.9090560389     1  0.53007257E+11
     -507.3300936827      535.3433283424     1  0.52880780E+11
     -507.3300714439      531.8611995258     1  0.54838205E+11
     -507.3300051565      535.8970622437     1  0.51955972E+11
     -507.3299470924      537.2060822484     1  0.51539721E+11
     -507.3299107099      532.2201037234     1  0.54737422E+11
     -507.3298890780      527.0315538454     1  0.54564128E+11
     -507.3298819367      536.2790303799     1  0.50556294E+11
     -507.3298794416      531.6386318108     1  0.53093185E+11
     -507.3298714077      530.0328983782     1  0.53875168E+11
     -507.3298388673      536.1260805577     1  0.50549280E+11
     -507.3298266501      535.5617551755     1  0.52029519E+11
     -507.3298245655      532.1937813816     1  0.55248296E+11
     -507.3298185536      533.4303207808     1  0.53066708E+11
     -507.3298110731      533.7036232485     1  0.54975958E+11
     -507.3298062794      536.1849395477     1  0.50744295E+11
     -507.3297641583      533.7852555291     1  0.54892115E+11
     -507.3295969657      527.8530654203     1  0.54232696E+11
     -507.3295840542      532.1238562677     1  0.54561955E+11
     -507.3295557106      528.4719970321     1  0.58068852E+11
     -507.3295540560      534.0878527433     1  0.56468025E+11
     -507.3295015490      536.9595485761     1  0.50937569E+11
     -507.3294862291      532.2831780229     1  0.53886928E+11
     -507.3294592578      534.9969432756     1  0.52352572E+11
     -507.3293995048      535.8162172839     1  0.51260123E+11
     -507.3293652057      536.7582500312     1  0.51596255E+11
     -507.3293159664      524.5715562981     1  0.53028852E+11
     -507.3293009553      532.5117950748     1  0.54049400E+11
     -507.3292930883      531.3750747478     1  0.51920005E+11
     -507.3292547749      532.1227777829     1  0.56677566E+11
     -507.3292301029      536.8620184413     1  0.51320585E+11
     -507.3292161430      536.7489418669     1  0.52110395E+11
     -507.3292101549      536.6702331008     1  0.52654245E+11
     -507.3291660168      526.1015139559     1  0.56323827E+11
     -507.3291227420      531.9725012230     1  0.56418740E+11
     -507.3290406421      530.2534781896     1  0.54713118E+11
     -507.3289981525      536.1827000991     1  0.51125781E+11
     -507.3289793055      536.7079327261     1  0.52757725E+11
     -507.3289109396      533.1153605775     1  0.56729383E+11
     -507.3289035809      533.0395823396     1  0.55279252E+11
     -507.3289008862      536.7090336344     1  0.53054206E+11
     -507.3288925385      534.6067877105     1  0.53336419E+11
     -507.3288872632      533.9539860451     1  0.58868805E+11
     -507.3288828498      536.4527668109     1  0.53627099E+11
     -507.3288798913      534.2603898459     1  0.53314157E+11
     -507.3288636805      537.1016870300     1  0.50922169E+11
     -507.3288024866      533.2764977631     1  0.51668205E+11
     -507.3287005800      528.4942524633     1  0.53310193E+11
     -507.3286939556      537.1785519617     1  0.51499833E+11
     -507.3286229172      535.7997654600     1  0.52090879E+11
     -507.3286132730      528.8455342427     1  0.53827360E+11
     -507.3286043843      534.4874518944     1  0.52226721E+11
     -507.3285771127      533.2452640647     1  0.51750810E+11
     -507.3285753596      532.1053376490     1  0.54560924E+11
     -507.3285698274      529.6199984195     1  0.55690773E+11
     -507.3285250235      524.9220350151     1  0.53175930E+11
     -507.3284873219      533.2336395264     1  0.56463053E+11
     -507.3284773532      531.8837186896     1  0.56506693E+11
     -507.3284586751      534.8994506033     1  0.52433618E+11
     -507.3282958073      527.2327652023     1  0.54823140E+11
     -507.3282646427      537.8047550601     1  0.56304009E+11
     -507.3282391418      533.1331582989     1  0.52146847E+11
     -507.3282299826      534.4310220663     1  0.51820077E+11
     -507.3281962510      537.2880540583     1  0.52417711E+11
     -507.3281867025      532.9044504115     1  0.57130991E+11
     -507.3281451994      531.0801442654     1  0.51287711E+11
     -507.3281265547      536.4336930134     1  0.50880371E+11
     -507.3281043384      535.8930147776     1  0.51299912E+11
     -507.3280596737      536.3191275944     1  0.53503283E+11
     -507.3280223044      537.0626262202     1  0.51487117E+11
     -507.3280077201      531.9726135612     1  0.55109505E+11
     -507.3280020932      528.9444628439     1  0.55911787E+11
     -507.3279987138      536.6624469904     1  0.50951855E+11
     -507.3279825840      535.8991896966     1  0.51823133E+11
     -507.3279347990      535.8738754010     1  0.50749404E+11
     -507.3278935357      532.4109897614     1  0.53281669E+11
     -507.3278779353      534.6842347010     1  0.52375507E+11
     -507.3278733114      527.1801720177     1  0.54818465E+11
     -507.3278542374      535.9654577365     1  0.52473862E+11
     -507.3278376523      528.8437807883     1  0.54559108E+11
     -507.3278316033      535.7964200370     1  0.50379127E+11
     -507.3278230094      536.3176283963     1  0.53507201E+11
     -507.3278160079      534.5282365726     1  0.55653400E+11
     -507.3278107723      536.0869937725     1  0.50490455E+11
     -507.3278057393      535.7467440598     1  0.52708785E+11
     -507.3277718687      535.9583148732     1  0.50914160E+11
     -507.3277065541      536.3680550671     1  0.52733769E+11
     -507.3276690497      536.3753748088     1  0.52036697E+11
     -507.3276529965      533.7485172667     1  0.56381587E+11
     -507.3276382922      524.0667092447     1  0.53212093E+11
     -507.3276221436      536.5131710687     1  0.52248069E+11
     -507.3275449044      532.4253008500     1  0.54055559E+11
     -507.3275217619      534.0805659116     1  0.56470186E+11
     -507.3274799879      527.5354092686     1  0.54611365E+11
     -507.3274503896      535.9817410242     1  0.52586706E+11
     -507.3274031118      536.3289196776     1  0.51902956E+11
     -507.3273739276      535.9561839888     1  0.51239928E+11
     -507.3273017043      535.4700682014     1  0.53528289E+11
     -507.3272591746      536.3796886695     1  0.51357265E+11
     -507.3272399269      537.1681755484     1  0.51797318E+11
     -507.3272287185      538.2408386469     1  0.53663378E+11
     -507.3272167471      536.1287068147     1  0.50664955E+11
     -507.3271902163      537.8303375062     1  0.52547937E+11
     -507.3271800564      536.5589034783     1  0.52344390E+11
     -507.3271748724      534.8158975265     1  0.52504027E+11
     -507.3271517130      536.2068224402     1  0.50605204E+11
     -507.3271404968      534.0808359355     1  0.54612234E+11
     -507.3271041612      536.2731247608     1  0.55364956E+11
     -507.3270857107      534.7551260898     1  0.52117734E+11
     -507.3270788253      534.5115298197     1  0.55592635E+11
     -507.3270544891      536.9864636409     1  0.51493661E+11
     -507.3270497319      536.2991387647     1  0.53629773E+11
     -507.3270404329      534.8228806008     1  0.52823694E+11
     -507.3270356074      536.7865772082     1  0.53911758E+11
     -507.3270307698      536.2600902934     1  0.51198956E+11
     -507.3270124394      536.4667436981     1  0.53551089E+11
     -507.3269928894      535.8793122690     1  0.53180889E+11
     -507.3269690470      532.2652332022     1  0.55472418E+11
     -507.3269463215      531.9961857479     1  0.55499174E+11
     -507.3269413313      532.2767763436     1  0.56524355E+11
     -507.3269371701      534.0766914118     1  0.54588282E+11
     -507.3269243850      537.0829334048     1  0.51266391E+11
     -507.3269148840      529.7032131566     1  0.54689937E+11
     -507.3268710893      533.2119132271     1  0.52394767E+11
     -507.3268598116      534.8524612586     1  0.52995449E+11
     -507.3268490017      535.2401855682     1  0.53386631E+11
     -507.3268330216      535.4768650465     1  0.50658869E+11
     -507.3268299365      532.0932210986     1  0.54275159E+11
     -507.3268286645      536.0894746252     1  0.50636509E+11
     -507.3267781228      536.0025082208     1  0.52572611E+11
     -507.3267653428      533.5557030426     1  0.57691542E+11
     -507.3267610664      536.2616522284     1  0.55379931E+11
     -507.3267511554      533.3400131275     1  0.51820532E+11
     -507.3267424347      535.0329171817     1  0.52236767E+11
     -507.3267263267      535.4228164180     1  0.50557839E+11
     -507.3267240771      536.7451824749     1  0.51582735E+11
     -507.3267097062      532.4085665736     1  0.53273710E+11
     -507.3267037897      531.3760920549     1  0.53894596E+11
     -507.3267000240      532.4251648857     1  0.56445358E+11
     -507.3266814261      536.1524041495     1  0.50521135E+11
     -507.3266756442      530.6545660384     1  0.55174506E+11
     -507.3266275578      531.2222897694     1  0.53747939E+11
     -507.3264828338      536.3525490743     1  0.53602758E+11
     -507.3264126071      535.8473400805     1  0.52096116E+11
     -507.3264090494      536.7689372953     1  0.51074771E+11
     -507.3264016164      536.0798522700     1  0.50603111E+11
     -507.3263989428      531.1258354689     1  0.51332285E+11
     -507.3263807519      531.4867646785     1  0.58287292E+11
     -507.3263612099      537.1542531198     1  0.52496965E+11
     -507.3263335157      536.1731512473     1  0.52782540E+11
     -507.3263215017      532.1349350852     1  0.55989376E+11
     -507.3262927167      533.4098756069     1  0.56124412E+11
     -507.3262714472      529.4047052010     1  0.55303734E+11
     -507.3262671460      534.8453867462     1  0.53012448E+11
     -507.3261793336      534.5874133310     1  0.51889247E+11
     -507.3261423831      535.6379617578     1  0.52377198E+11
     -507.3261350150      536.0620638322     1  0.50525358E+11
     -507.3261307396      537.3025152743     1  0.51057883E+11
     -507.3260777743      538.2934411747     1  0.52879099E+11
     -507.3260661493      528.6079011249     1  0.55299989E+11
     -507.3260239495      535.5825583076     2  0.51065633E+11
     -507.3260093794      533.1898999648     1  0.52464571E+11
     -507.3259956634      537.1575553916     1  0.51610689E+11
     -507.3259316997      531.8384735739     1  0.54945794E+11
     -507.3258644150      537.6379164245     1  0.53239907E+11
     -507.3258269292      533.2595133545     1  0.54979132E+11
     -507.3257963721      535.7838939457     1  0.51555964E+11
     -507.3257231788      534.2886846698     1  0.55283780E+11
     -507.3256647076      537.0551649243     1  0.51057397E+11
     -507.3256167536      534.2842032165     1  0.55254290E+11
     -507.3255818095      535.7722705414     1  0.52230897E+11
     -507.3255615209      535.9214166479     1  0.51274551E+11
     -507.3255573162      534.7414884261     1  0.52386281E+11
     -507.3255524432      535.9130876141     1  0.52450956E+11
     -507.3255290028      534.5635413928     1  0.54761983E+11
     -507.3254635700      536.7273003657     1  0.53375298E+11
     -507.3254057763      537.0975991364     1  0.53934881E+11
     -507.3253364098      536.1835394338     1  0.50718372E+11
     -507.3253165506      538.2819999040     1  0.53741760E+11
     -507.3252954786      535.7886014491     1  0.52332813E+11
     -507.3252441950      531.1981816932     1  0.51446909E+11
     -507.3252392941      535.6733063699     1  0.51989874E+11
     -507.3252325519      536.6477100511     1  0.52380990E+11
     -507.3251461498      533.1241087457     1  0.54193075E+11
     -507.3251416679      535.7249233149     1  0.52398425E+11
     -507.3251272404      536.4680661513     1  0.52121575E+11
     -507.3250875933      537.1087509073     1  0.52908662E+11
     -507.3250281090      535.1776487682     1  0.53323022E+11
     -507.3250113584      529.5106839342     1  0.53045541E+11
     -507.3249503864      535.8148620292     1  0.52268309E+11
     -507.3249027394      535.6972422772     1  0.52382862E+11
     -507.3249005029      535.9735825133     1  0.53146139E+11
     -507.3248784671      536.0453213279     1  0.52154879E+11
     -507.3247213828      527.7839364299     1  0.54331548E+11
     -507.3246627584      526.8938380931     1  0.53537551E+11
     -507.3245979005      536.5177197795     1  0.51728888E+11
     -507.3245479479      535.8303103343     1  0.50821841E+11
     -507.3245231609      532.3890100945     1  0.54283946E+11
     -507.3245114747      536.5371589255     1  0.51087278E+11
     -507.3245080286      535.8797600885     1  0.52193569E+11
     -507.3244958967      522.1158869677     1  0.53695018E+11
     -507.3244764228      535.9011114668     1  0.51289174E+11
     -507.3244654373      533.1098512426     1  0.53820698E+11
     -507.3243307754      537.8341160694     1  0.52419773E+11
     -507.3242934833      534.0873927714     1  0.58714735E+11
     -507.3242702839      536.6075126409     1  0.52453066E+11
     -507.3242625643      533.1466068935     1  0.51252652E+11
     -507.3241519369      536.2949461669     1  0.51624159E+11
     -507.3241385557      535.8091553098     1  0.52095066E+11
     -507.3241008543      535.1411749648     1  0.52315777E+11
     -507.3240865836      537.4476310554     1  0.54687944E+11
     -507.3240740544      537.2877765580     1  0.53665334E+11
     -507.3239590440      531.3810581906     1  0.53122975E+11
     -507.3239449268      536.7556984791     1  0.52864432E+11
     -507.3238900696      531.8280482676     1  0.57794276E+11
     -507.3238587935      531.5402204004     1  0.54858662E+11
     -507.3238325112      537.1885465806     1  0.53203604E+11
     -507.3238269839      528.5814060610     1  0.55300654E+11
     -507.3238187872      536.0424582768     1  0.50724558E+11
     -507.3238016067      534.4822813636     1  0.52169206E+11
     -507.3237745152      534.1665049622     1  0.52210181E+11
     -507.3237173609      535.8046928511     1  0.50500473E+11
     -507.3237142509      523.7888072762     1  0.53410266E+11
     -507.3236841297      537.1595800008     1  0.51396707E+11
     -507.3236602576      535.7259432975     1  0.52177226E+11
     -507.3236588279      538.2520224873     1  0.51885381E+11
     -507.3236439253      524.7052293487     1  0.53403980E+11
     -507.3236335434      535.6547873725     1  0.52771133E+11
     -507.3236095606      536.5995613970     1  0.50958173E+11
     -507.3235737509      533.8884869941     1  0.51955428E+11
     -507.3235563867      536.9333919675     1  0.51267004E+11
     -507.3235549069      538.2385559337     1  0.53057440E+11
     -507.3235525318      532.8404686541     1  0.53802609E+11
     -507.3235472989      535.8189592476     1  0.50441317E+11
     -507.3235354216      535.6103050855     1  0.51694988E+11
     -507.3234556230      525.7091222532     1  0.55552071E+11
     -507.3233256733      524.7128195099     1  0.53398847E+11
     -507.3233084147      533.8228568436     1  0.55592391E+11
     -507.3232636420      532.6068616958     1  0.51198260E+11
     -507.3232392720      536.7178639449     1  0.52454395E+11
     -507.3232369294      533.3764657681     1  0.52104639E+11
     -507.3232186579      536.6743030089     1  0.51588300E+11
     -507.3232032417      533.2919306405     1  0.54950283E+11
     -507.3231747313      536.6958070922     1  0.51678990E+11
     -507.3231514195      531.8211805237     1  0.57785305E+11
     -507.3230927169      533.8249943010     1  0.56142437E+11
     -507.3230430258      533.5279437216     1  0.54727170E+11
     -507.3229914950      532.3331902244     1  0.56252738E+11
     -507.3229822464      533.2287334402     1  0.56398853E+11
     -507.3229796126      536.2698105189     1  0.50641932E+11
     -507.3229574300      537.2694686043     1  0.51548715E+11
     -507.3229434887      534.2358613203     1  0.52385393E+11
     -507.3229351645      523.9633703462     1  0.53054624E+11
     -507.3229159749      535.7418006613     1  0.52157607E+11
     -507.3229055126      536.7645480145     1  0.52091330E+11
     -507.3228956798      536.4661630556     1  0.50938649E+11
     -507.3228818500      536.4185304749     1  0.52140037E+11
     -507.3228548601      534.3473785667     1  0.52097756E+11
     -507.3228398232      536.2769296709     1  0.51523085E+11
     -507.3228169935      525.6170837014     1  0.54945436E+11
     -507.3228118203      535.9689680442     1  0.50504829E+11
     -507.3227831065      537.0509545641     1  0.52097055E+11
     -507.3227627901      534.4665049076     1  0.56249173E+11
     -507.3227570109      532.2611746527     1  0.53796999E+11
     -507.3227458640      533.8462640752     1  0.55103582E+11
     -507.3227426453      536.2827866558     1  0.50695083E+11
     -507.3227194122      536.4411729161     1  0.53815276E+11
     -507.3226184256      536.4478320307     1  0.53737660E+11
     -507.3226137243      536.7536768704     1  0.52644331E+11
     -507.3225818561      529.6410225380     1  0.53612437E+11
     -507.3225808360      537.4393619845     1  0.56837051E+11
     -507.3225267130      537.2780998802     1  0.51324971E+11
     -507.3224971284      536.1440565180     1  0.51414450E+11
     -507.3224931738      535.4963185786     1  0.51172415E+11
     -507.3224719824      529.9085616687     1  0.56923911E+11
     -507.3224356170      538.3763258698     1  0.53747323E+11
     -507.3223401502      530.4957883255     1  0.54724136E+11
     -507.3223204148      536.8697638374     1  0.51915108E+11
     -507.3222384481      529.6126044706     1  0.53143086E+11
     -507.3222262318      536.8767701569     1  0.55785896E+11
     -507.3221993816      530.6250008182     1  0.55186027E+11
     -507.3221824954      537.5107331480     1  0.52306391E+11
     -507.3221583592      535.7500641770     1  0.52294199E+11
     -507.3221334463      532.1969486486     1  0.55696444E+11
     -507.3220563073      536.6222129426     1  0.50955823E+11
     -507.3220505196      533.5659418777     1  0.57646411E+11
     -507.3220409442      538.2237091480     1  0.53565860E+11
     -507.3220181259      534.0413332652     1  0.53871263E+11
     -507.3219944589      524.7485680189     1  0.53159548E+11
     -507.3219771068      535.7978825168     1  0.51995284E+11
     -507.3219624062      536.4634347735     1  0.52203263E+11
     -507.3219364269      533.9588378016     1  0.55655205E+11
     -507.3218545078      537.0349358472     1  0.54401879E+11
     -507.3218330171      537.0114180066     1  0.52088560E+11
     -507.3217989050      528.1016313515     1  0.54727312E+11
     -507.3217765656      523.1329477827     1  0.53256206E+11
     -507.3217634774      533.2440464857     1  0.51602197E+11
     -507.3217623055      532.5628231210     1  0.56024431E+11
     -507.3216460272      533.3592282757     1  0.57610370E+11
     -507.3216231979      530.2308505733     1  0.57102689E+11
     -507.3215818285      532.1171204913     1  0.53415425E+11
     -507.3215707193      524.7669862970     1  0.53151090E+11
     -507.3215632189      537.0105154728     1  0.50988193E+11
     -507.3215563382      523.0967603899     1  0.53268480E+11
     -507.3215508240      532.0041445216     1  0.55952035E+11
     -507.3214437464      528.2570120560     1  0.58085721E+11
     -507.3214351435      536.5634263581     1  0.50864948E+11
     -507.3213915936      529.8230541692     1  0.54299076E+11
     -507.3213833969      534.4765358399     1  0.52356423E+11
     -507.3213775301      536.0501981408     1  0.51719514E+11
     -507.3213717589      538.1195733663     1  0.52421644E+11
     -507.3213603396      523.6949951072     1  0.53947916E+11
     -507.3212909127      535.2713800534     1  0.54178646E+11
     -507.3212369276      536.4751120495     1  0.51272373E+11
     -507.3211914707      536.2734610059     1  0.50965892E+11
     -507.3211880476      529.8552499247     1  0.55430701E+11
     -507.3211626068      536.7753130604     1  0.52347541E+11
     -507.3211411599      533.4761955712     1  0.57755102E+11
     -507.3211288443      530.9679108874     1  0.51333564E+11
     -507.3211259985      532.5152200319     1  0.55232349E+11
     -507.3211050223      534.5685673002     1  0.53487717E+11
     -507.3210997762      533.0416563834     1  0.52523192E+11
     -507.3210935137      531.0232602987     1  0.51282553E+11
     -507.3210690816      532.9767734192     1  0.55489522E+11
     -507.3210447008      536.6360461811     1  0.51726823E+11
     -507.3210197861      531.9727712665     1  0.56586792E+11
     -507.3209823219      536.0481871846     1  0.50578940E+11
     -507.3209254952      533.1694159281     1  0.57305361E+11
     -507.3209024621      534.9588350434     1  0.53889877E+11
     -507.3208989003      536.1014657043     1  0.50701888E+11
     -507.3208725291      536.3103549617     1  0.51046177E+11
     -507.3208381465      535.7337252013     1  0.52157950E+11
     -507.3208211837      534.3581272054     1  0.52861743E+11
     -507.3207440453      536.5695649092     1  0.51795721E+11
     -507.3207234367      535.8763753502     1  0.51172667E+11
     -507.3207058472      535.7531982001     1  0.51178806E+11
     -507.3206992047      536.8149324030     1  0.51511329E+11
     -507.3206971330      532.8091065108     1  0.51814947E+11
     -507.3206814382      536.5650663861     1  0.51064087E+11
     -507.3206675377      527.1334686748     1  0.58063232E+11
     -507.3206551863      536.3729284563     1  0.51224780E+11
     -507.3206356044      533.7194801157     1  0.53604098E+11
     -507.3206296199      535.9135577142     1  0.50529956E+11
     -507.3206126144      537.3180175301     1  0.51202263E+11
     -507.3205864987      533.8897023263     1  0.53369787E+11
     -507.3205513550      536.0336922336     1  0.51854444E+11
     -507.3205154283      533.9921399738     1  0.54380386E+11
     -507.3204432500      525.8812502163     1  0.54467134E+11
     -507.3203967152      536.4795214956     1  0.51680570E+11
     -507.3203848162      536.9972714992     1  0.51137479E+11
     -507.3203558159      538.0978533987     1  0.53492722E+11
     -507.3203127777      536.3300769012     1  0.51262397E+11
     -507.3203059662      535.8137284053     1  0.51326176E+11
     -507.3202859236      537.1228825641     1  0.53959050E+11
     -507.3202748095      531.8369788248     1  0.56351105E+11
     -507.3202309691      534.7158778989     1  0.58098244E+11
     -507.3202268402      532.8050591133     1  0.55550734E+11
     -507.3201822193      536.3386667896     1  0.51676081E+11
     -507.3201792782      536.2188934188     1  0.51244661E+11
     -507.3201739791      533.6694929261     1  0.54539233E+11
     -507.3201471118      525.5920074807     1  0.55482448E+11
     -507.3201405513      537.7176109105     1  0.51115094E+11
     -507.3200870961      535.8822850253     1  0.52863187E+11
     -507.3200842829      533.8194524818     1  0.56142752E+11
     -507.3200764345      532.4914935681     1  0.52679700E+11
     -507.3200463164      534.2366771115     1  0.51840728E+11
     -507.3200384772      535.5427698549     1  0.52669846E+11
     -507.3200188234      527.3800933338     1  0.54296408E+11
     -507.3199667943      536.8195014530     1  0.52931915E+11
     -507.3199142377      535.8693921382     1  0.51456263E+11
     -507.3199105075      536.5181615972     1  0.51057715E+11
     -507.3198573575      525.9110506696     1  0.54943870E+11
     -507.3198478165      536.2655873670     1  0.52214642E+11
     -507.3198323647      536.3767886246     1  0.55366933E+11
     -507.3198296603      535.1682974870     1  0.51049137E+11
     -507.3197859001      536.4316257543     1  0.55373416E+11
     -507.3197814774      535.9723778302     1  0.50846833E+11
     -507.3197516238      536.8911014984     1  0.51257304E+11
     -507.3197310359      526.0191274281     1  0.55002777E+11
     -507.3197275278      537.0248830770     1  0.51265709E+11
     -507.3197221262      532.7335238116     1  0.51521427E+11
     -507.3197109545      536.0540708050     1  0.50721407E+11
     -507.3197062839      533.8242356818     1  0.56144091E+11
     -507.3196973671      534.0457222578     1  0.52440429E+11
     -507.3196840027      535.7636632523     1  0.52043863E+11
     -507.3196368427      536.8461983546     1  0.55560856E+11
     -507.3195438019      536.8695964550     1  0.52595660E+11
     -507.3195291249      537.5260126279     1  0.51425583E+11
     -507.3194811585      530.0002216589     1  0.54564980E+11
     -507.3194453880      533.4902483615     1  0.54021675E+11
     -507.3194208997      536.3246145875     1  0.50803616E+11
     -507.3194148322      535.1989253790     1  0.55034270E+11
     -507.3194060092      525.6111637225     1  0.54454790E+11
     -507.3194013018      534.2749797710     1  0.51763620E+11
     -507.3193319856      532.9211162473     1  0.56607460E+11
     -507.3193137478      537.4420493290     1  0.54005883E+11
     -507.3192620440      536.9853238325     1  0.52118941E+11
     -507.3192477646      535.8254895710     1  0.51307147E+11
     -507.3191836480      536.8211468883     1  0.51171268E+11
     -507.3191805316      535.6018113599     1  0.52749112E+11
     -507.3191613255      536.6523116349     1  0.53304589E+11
     -507.3191470701      536.6320555574     1  0.52638856E+11
     -507.3191414209      531.9986782779     1  0.56171383E+11
     -507.3191330538      536.4268565312     1  0.51262937E+11
     -507.3191303130      532.7268899788     1  0.52814502E+11
     -507.3191102614      527.0880803279     1  0.54152886E+11
     -507.3190060840      537.1136444620     1  0.51039229E+11
     -507.3189808237      530.1991957277     1  0.55517147E+11
     -507.3189793719      537.1618323462     1  0.52266775E+11
     -507.3189211951      531.9839929411     1  0.56590999E+11
     -507.3189062891      533.7307792726     1  0.55816110E+11
     -507.3188430766      531.0314976746     1  0.52202082E+11
     -507.3188243655      536.5479851669     1  0.52587103E+11
     -507.3187829754      534.8074889229     1  0.51520493E+11
     -507.3187359642      536.4759347296     1  0.52132383E+11
     -507.3187231883      536.9054832461     1  0.55928262E+11
     -507.3187177160      537.5833304837     1  0.56296120E+11
     -507.3187090108      536.0447211593     1  0.50563165E+11
     -507.3186830526      538.3186900571     1  0.52912176E+11
     -507.3186575571      534.6544481795     1  0.52818206E+11
     -507.3186495875      536.6444460358     1  0.52543877E+11
     -507.3186308684      537.8361345476     1  0.53918615E+11
     -507.3185787595      533.1727838723     1  0.51778462E+11
     -507.3185420636      532.6248664815     1  0.52237498E+11
     -507.3185113554      536.5549579748     1  0.52238968E+11
     -507.3184753578      535.7913064145     1  0.52863544E+11
     -507.3184377665      531.4839480464     1  0.55083207E+11
     -507.3183914016      537.3193076581     1  0.53284689E+11
     -507.3183486945      531.6686042023     1  0.55719150E+11
     -507.3183103208      535.6068595152     1  0.52707421E+11
     -507.3182936417      536.5337995333     1  0.50796880E+11
     -507.3182775114      531.6498280674     1  0.56125741E+11
     -507.3182183739      530.6657422596     1  0.53337229E+11
     -507.3182056650      530.8516995561     1  0.55768130E+11
     -507.3181236252      536.7180856621     1  0.53818262E+11
     -507.3181182427      536.4720347167     1  0.51327739E+11
     -507.3181050842      534.6320982876     1  0.52617304E+11
     -507.3181007215      533.5909743667     1  0.56101887E+11
     -507.3180691098      535.4229555701     1  0.50785782E+11
     -507.3180001625      531.4465971709     1  0.58444747E+11
     -507.3179851155      534.0292788202     1  0.52008093E+11
     -507.3179761964      536.4928770387     1  0.50676853E+11
     -507.3179725260      529.9597427108     1  0.52013887E+11
     -507.3179698938      531.4460190491     1  0.58445154E+11
     -507.3179148236      533.5042747743     1  0.52987762E+11
     -507.3179136511      532.7264976217     1  0.56226233E+11
     -507.3179068754      536.5771041313     1  0.51190401E+11
     -507.3178995837      533.6622566812     1  0.56372303E+11
     -507.3178897953      533.2214731584     1  0.52042734E+11
     -507.3178642198      526.9535922852     1  0.53507246E+11
     -507.3177992703      536.6942664381     1  0.51005601E+11
     -507.3177902858      537.0729294765     1  0.51362685E+11
     -507.3177749454      536.1524773149     1  0.55463691E+11
     -507.3177667607      535.0532688819     1  0.53812757E+11
     -507.3177144055      536.0955778947     1  0.50513868E+11
     -507.3177014783      532.9810891364     1  0.55598940E+11
     -507.3176160496      533.3182893952     1  0.55667611E+11
     -507.3175696734      535.6239748856     1  0.52452917E+11
     -507.3175541755      536.3418957527     1  0.50921449E+11
     -507.3175190065      536.7157069177     1  0.51172705E+11
     -507.3175008586      528.4907495638     1  0.54722173E+11
     -507.3174874308      530.6631051711     1  0.54921294E+11
     -507.3174568473      535.9426921029     1  0.51268149E+11
     -507.3174147051      535.9693578101     1  0.51334705E+11
     -507.3174076812      534.7739773485     1  0.52898485E+11
     -507.3173921666      537.0677160622     1  0.51461301E+11
     -507.3173621981      535.9700726686     1  0.50825615E+11
     -507.3173437944      531.6614950985     1  0.55166897E+11
     -507.3173327640      532.9890337220     1  0.60289881E+11
     -507.3173197898      536.0086360274     1  0.54408852E+11
     -507.3172545912      536.1694602923     1  0.52136348E+11
     -507.3172239591      535.8303321307     1  0.50547347E+11
     -507.3172189316      536.6038392218     1  0.51202395E+11
     -507.3171847880      537.7305679808     1  0.52661349E+11
     -507.3170463027      536.7092125959     1  0.52682654E+11
     -507.3170384852      525.7189510496     1  0.54887837E+11
     -507.3169663183      537.0562537528     1  0.51368426E+11
     -507.3169088126      522.2002940043     1  0.53753575E+11
     -507.3169040589      536.7580095403     1  0.51340828E+11
     -507.3168777482      535.9721180812     1  0.51333614E+11
     -507.3168745612      535.5522594870     1  0.52382620E+11
     -507.3168720569      537.2741480860     1  0.54652191E+11
     -507.3168666645      536.4084913795     1  0.52024893E+11
     -507.3168410353      533.4384445219     1  0.57493661E+11
     -507.3167887843      536.0307278033     1  0.50641296E+11
     -507.3167578694      536.2092311233     1  0.51490278E+11
     -507.3167115532      535.8000122636     1  0.52112009E+11
     -507.3166640076      536.6490251324     1  0.50991494E+11
     -507.3166592862      534.9975902700     1  0.53971943E+11
     -507.3166479282      536.5665694772     1  0.51258193E+11
     -507.3166347392      535.3209529332     1  0.51295684E+11
     -507.3166311660      536.0161976203     1  0.50502142E+11
     -507.3165747473      535.9476604853     1  0.50933390E+11
     -507.3165506103      532.6250926049     1  0.56659802E+11
     -507.3165466110      532.5303147455     1  0.54521033E+11
     -507.3165304642      538.9485731730     1  0.52988810E+11
     -507.3164979671      535.1570058084     1  0.51992721E+11
     -507.3164787631      533.7915560753     1  0.54485026E+11
     -507.3164769929      535.9062408947     1  0.50646152E+11
     -507.3164588536      536.4174940070     1  0.52025446E+11
     -507.3164497103      536.7645048801     1  0.51289172E+11
     -507.3164083447      533.9694611485     1  0.55576935E+11
     -507.3163822383      528.9693772124     1  0.52167980E+11
     -507.3163647572      537.0650356459     1  0.51476283E+11
     -507.3163360714      535.3644505368     1  0.51430208E+11
     -507.3163128115      530.4346175571     1  0.54673278E+11
     -507.3162561312      536.4558473271     1  0.50826246E+11
     -507.3162452589      533.5376964669     1  0.55079914E+11
     -507.3161968554      532.2955052152     1  0.53656362E+11
     -507.3161939741      533.2122223188     1  0.54704509E+11
     -507.3161451719      530.5341305998     1  0.55275477E+11
     -507.3160889385      535.4070107527     1  0.51395645E+11
     -507.3160427769      535.0917866606     1  0.51590507E+11
     -507.3159852218      535.7377047269     1  0.52412957E+11
     -507.3159321036      532.0262636201     1  0.56214054E+11
     -507.3158658289      536.1995359079     1  0.52219592E+11
     -507.3158060646      535.9105450616     1  0.51208523E+11
     -507.3157565782      531.7464922834     1  0.53953012E+11
     -507.3157483630      536.6143242720     1  0.50951605E+11
     -507.3156874339      527.8299404365     1  0.56264941E+11
     -507.3156743297      536.6730918855     1  0.51648500E+11
     -507.3156657751      535.8765785931     1  0.51321356E+11
     -507.3155732424      534.7105650933     1  0.52616840E+11
     -507.3155647759      532.7491895817     1  0.54071006E+11
     -507.3155350093      535.9404336710     1  0.51888501E+11
     -507.3155262568      536.3336919817     1  0.52366151E+11
     -507.3154999835      535.9615316120     1  0.50658572E+11
     -507.3154911737      537.3514818063     1  0.54044127E+11
     -507.3154772374      537.3999656969     1  0.51134008E+11
     -507.3154729092      535.5871323723     1  0.52450469E+11
     -507.3154209447      536.9756446505     1  0.51796709E+11
     -507.3154178655      536.2007715811     1  0.52854465E+11
     -507.3153798483      535.4628962974     1  0.50975380E+11
     -507.3153635090      532.0744559470     1  0.55250948E+11
     -507.3153062453      536.6938108669     1  0.53178098E+11
     -507.3152870889      538.0906065672     1  0.53583903E+11
     -507.3151904918      536.3208598773     1  0.52883611E+11
     -507.3151888064      533.5336308425     1  0.54647048E+11
     -507.3151876184      528.7091500934     1  0.56275856E+11
     -507.3151823180      536.6326895269     1  0.51466655E+11
     -507.3151331888      535.6618816588     1  0.53423719E+11
     -507.3151132987      538.0186724861     1  0.52918375E+11
     -507.3151120737      535.4209733477     1  0.52333660E+11
     -507.3151107060      536.5493992693     1  0.51065593E+11
     -507.3150894307      523.6823001598     1  0.53337304E+11
     -507.3150850148      531.8594372222     1  0.54959214E+11
     -507.3150666684      527.1907262291     1  0.53698709E+11
     -507.3150561886      535.8808076823     1  0.50536676E+11
     -507.3150356069      536.0561269241     1  0.53017490E+11
     -507.3150326250      535.9359210972     1  0.52225032E+11
     -507.3150091319      534.6992719611     1  0.53766235E+11
     -507.3149912324      536.3327732432     1  0.51191990E+11
     -507.3149776222      532.4429422312     1  0.52990219E+11
     -507.3149639857      536.8565310860     1  0.52864022E+11
     -507.3149346493      536.6965672766     1  0.51913538E+11
     -507.3149331510      533.2586715712     1  0.52240256E+11
     -507.3149145251      530.4547181466     1  0.50741478E+11
     -507.3149088611      537.3058488730     1  0.53132289E+11
     -507.3149067780      534.2487267379     1  0.53852990E+11
     -507.3148979966      531.0486192219     1  0.55790975E+11
     -507.3148666081      536.0255813288     1  0.52534775E+11
     -507.3148364526      535.8004481695     1  0.50585991E+11
     -507.3148065699      536.9946296686     1  0.52950001E+11
     -507.3147878272      532.1219515393     1  0.54239016E+11
     -507.3147691450      525.6680490927     1  0.55087635E+11
     -507.3147497138      523.0005402525     1  0.54182501E+11
     -507.3147452296      531.7447289969     1  0.56772008E+11
     -507.3147437684      532.3457655000     1  0.53732985E+11
     -507.3147354189      536.5259701420     1  0.53438828E+11
     -507.3147090319      536.4996917611     1  0.51094534E+11
     -507.3146514703      530.7745661373     1  0.55292036E+11
     -507.3145881710      536.7179647459     1  0.52006180E+11
     -507.3145742925      537.3933755621     1  0.54662356E+11
     -507.3145671771      528.5485220582     1  0.54805212E+11
     -507.3145428936      529.3472877718     1  0.51515131E+11
     -507.3145262223      536.6408875738     1  0.52221069E+11
     -507.3144546981      532.9583078694     1  0.51897541E+11
     -507.3144361261      532.0525675637     1  0.54210420E+11
     -507.3144286356      535.5156037949     1  0.51186407E+11
     -507.3143518880      536.8871225063     1  0.52991203E+11
     -507.3143430123      536.2136202118     1  0.51208133E+11
     -507.3142741888      536.9349377705     1  0.52598524E+11
     -507.3142616088      529.6331456801     1  0.53408795E+11
     -507.3142558787      535.7308517829     1  0.51416433E+11
     -507.3142539008      535.0357943689     1  0.52214952E+11
     -507.3142382459      536.5994837241     1  0.50863691E+11
     -507.3142055237      532.9343861312     1  0.56757413E+11
     -507.3141865509      536.0190346987     1  0.51071917E+11
     -507.3141851580      536.6600238973     1  0.51176312E+11
     -507.3141834719      536.6022063033     1  0.52224378E+11
     -507.3141796507      536.0523499103     1  0.51400731E+11
     -507.3141372104      535.1043448819     1  0.53392430E+11
     -507.3141000501      536.1876421708     1  0.50987508E+11
     -507.3140724644      532.4311548581     1  0.54546426E+11
     -507.3140457687      534.3739219904     1  0.53052165E+11
     -507.3140349679      536.9104371739     1  0.51160881E+11
     -507.3139717842      524.7824301386     1  0.53128390E+11
     -507.3139417242      537.3878868975     1  0.51248229E+11
     -507.3139254039      538.7421246940     1  0.53867538E+11
     -507.3139237814      535.9457969517     1  0.50917287E+11
     -507.3139093032      533.7551992121     1  0.52940969E+11
     -507.3138735821      538.6697762146     1  0.53398020E+11
     -507.3138502155      536.2863528865     1  0.52309794E+11
     -507.3138376318      536.5724516021     1  0.53327267E+11
     -507.3138277655      533.0801376025     1  0.54461868E+11
     -507.3138265486      536.3800843765     1  0.51325964E+11
     -507.3138000912      536.2467709709     1  0.51289180E+11
     -507.3137783368      535.9221755043     1  0.52329275E+11
     -507.3137382941      532.3643004746     1  0.53162660E+11
     -507.3136751582      533.3775585795     1  0.56978244E+11
     -507.3136613306      532.2601248074     1  0.56418282E+11
     -507.3136116034      535.5610167768     1  0.52889906E+11
     -507.3136088774      536.0574428090     1  0.51180646E+11
     -507.3135881251      534.3498627256     1  0.52649698E+11
     -507.3135709986      535.8481598407     1  0.52552171E+11
     -507.3135100266      526.2249020081     2  0.54999165E+11
     -507.3134490513      535.1723891495     1  0.52388066E+11
     -507.3133561973      534.6371155610     1  0.54771695E+11
     -507.3133159209      523.7408077202     1  0.53070670E+11
     -507.3132829875      528.5239903432     1  0.54798880E+11
     -507.3132806082      535.7150115923     1  0.51227646E+11
     -507.3132501304      535.4439949693     1  0.51930566E+11
     -507.3132080258      536.4322720635     1  0.53335672E+11
     -507.3132032592      534.8322062787     1  0.51765573E+11
     -507.3131650466      534.7441970496     1  0.58296458E+11
     -507.3131492564      527.5087606450     1  0.54589054E+11
     -507.3131427117      525.6664276278     1  0.55052225E+11
     -507.3131130978      535.5780966114     1  0.51128539E+11
     -507.3130934612      536.9643827463     1  0.51076570E+11
     -507.3130882016      536.9125014661     1  0.51736742E+11
     -507.3130629517      535.7459506782     1  0.51348344E+11
     -507.3130297107      539.2000629097     1  0.52871436E+11
     -507.3130234645      535.0719143182     1  0.50975319E+11
     -507.3130221832      534.2823468098     1  0.53509689E+11
     -507.3130195836      536.1262531898     1  0.50655466E+11
     -507.3130150656      535.6496988467     1  0.52299215E+11
     -507.3130096532      536.4970023349     1  0.52199850E+11
     -507.3130077858      532.8938777582     1  0.56864225E+11
     -507.3129953980      531.8884049849     1  0.51495414E+11
     -507.3129396325      537.3051541772     1  0.52811879E+11
     -507.3128966070      536.5537962503     1  0.51508060E+11
     -507.3128460679      536.6388865235     1  0.52485191E+11
     -507.3128368836      535.5276799058     1  0.52979332E+11
     -507.3128295702      532.0686091321     1  0.52989224E+11
     -507.3127999131      527.6554919063     1  0.53489893E+11
     -507.3127895767      537.1260001634     1  0.50959200E+11
     -507.3127749706      536.6548608280     1  0.51254072E+11
     -507.3127738815      532.0329126765     1  0.51613257E+11
     -507.3127603978      536.6634922748     1  0.51428071E+11
     -507.3126724683      532.2763646643     1  0.53750564E+11
     -507.3126710409      528.0980036549     1  0.54396779E+11
     -507.3126516230      521.8811916947     1  0.53464671E+11
     -507.3126502543      536.4282770044     1  0.50972088E+11
     -507.3126394855      536.2000575117     1  0.51119950E+11
     -507.3126078255      535.0726594222     1  0.52280657E+11
     -507.3125714508      534.7079352507     1  0.51880326E+11
     -507.3125469449      535.5911089877     1  0.53221267E+11
     -507.3125391941      535.6488960959     1  0.52047367E+11
     -507.3124979060      535.6028654132     1  0.51843046E+11
     -507.3124759331      533.8003701047     1  0.53217975E+11
     -507.3124532949      531.2946161471     1  0.54100617E+11
     -507.3124401062      533.1907164437     1  0.51976593E+11
     -507.3123689648      532.4678910986     1  0.53516370E+11
     -507.3123503681      526.9902901041     1  0.53169856E+11
     -507.3123251739      535.8039558817     1  0.50679885E+11
     -507.3123214682      525.9955811832     1  0.55062303E+11
     -507.3122586042      535.8962665748     1  0.50753796E+11
     -507.3122540865      536.1676643651     1  0.52242525E+11
     -507.3121408840      528.4213528682     1  0.56959129E+11
     -507.3121265613      537.9141463275     1  0.51185813E+11
     -507.3121105958      536.5735308513     1  0.51457259E+11
     -507.3120989778      536.7051494845     1  0.53124015E+11
     -507.3120960395      531.2547096814     1  0.52823275E+11
     -507.3120526438      533.4269040939     1  0.54336214E+11
     -507.3120502676      530.8886180215     1  0.54592302E+11
     -507.3120342189      536.7622865225     1  0.51111325E+11
     -507.3120115269      537.3860687636     1  0.53499220E+11
     -507.3120099752      536.3938450178     1  0.51273279E+11
     -507.3119104487      536.7261062160     1  0.51392017E+11
     -507.3118998963      535.4055739432     1  0.52150883E+11
     -507.3118742943      534.7920895041     1  0.52351264E+11
     -507.3118492215      522.3410436138     1  0.53756756E+11
     -507.3117629326      531.8105180631     1  0.54950405E+11
     -507.3117461614      535.8078871694     1  0.51869237E+11
     -507.3117280666      535.1382475274     1  0.51150783E+11
     -507.3117102356      536.6868911613     1  0.51915870E+11
     -507.3117048141      531.3934135122     1  0.55182226E+11
     -507.3117021685      532.2667370896     1  0.55075095E+11
     -507.3116944521      535.5906372195     1  0.51989799E+11
     -507.3116804491      536.5287522003     1  0.51932113E+11
     -507.3116767850      530.5044079918     1  0.55287052E+11
     -507.3116255338      536.9713349883     1  0.51321704E+11
     -507.3115621433      532.8781408791     1  0.56143235E+11
     -507.3115235841      531.8126705104     1  0.54961891E+11
     -507.3115209155      536.4270091650     1  0.51048411E+11
     -507.3115149360      527.3298862421     1  0.54663209E+11
     -507.3114267499      536.6705879233     1  0.51478997E+11
     -507.3114139280      537.9650102424     1  0.54772005E+11
     -507.3113876473      536.4423226274     1  0.51893287E+11
     -507.3113574422      535.0785542265     1  0.52900962E+11
     -507.3113546956      530.5382202853     1  0.58584820E+11
     -507.3113376576      534.8702949438     1  0.52582908E+11
     -507.3113310817      537.5318436056     1  0.53738102E+11
     -507.3112985158      536.3656465177     1  0.50733634E+11
     -507.3112855973      532.1674816713     1  0.55566485E+11
     -507.3112518551      534.1370691990     1  0.52020708E+11
     -507.3112280548      535.8912487633     1  0.51348937E+11
     -507.3112102891      536.6832503541     1  0.52010045E+11
     -507.3111743512      535.6104913001     1  0.51375441E+11
     -507.3111647416      535.4460380978     1  0.50720468E+11
     -507.3111483608      535.9198770120     1  0.51414114E+11
     -507.3111058074      532.6919663974     1  0.54579668E+11
     -507.3110892403      535.5668944235     1  0.52764379E+11
     -507.3110412219      536.0507605348     1  0.51389081E+11
     -507.3110013668      534.6762859433     1  0.54147460E+11
     -507.3109763922      524.9182303900     2  0.53784023E+11
     -507.3109641471      531.9316606242     1  0.53692297E+11
     -507.3109510519      536.8332838752     1  0.51210306E+11
     -507.3109472543      532.5591221781     1  0.54086334E+11
     -507.3109171108      536.6706778126     1  0.50938537E+11
     -507.3109156776      535.8189178864     1  0.52344932E+11
     -507.3108968116      536.4929153790     1  0.52404998E+11
     -507.3108893819      536.3210257962     1  0.51135215E+11
     -507.3108837563      525.7264150073     1  0.55092179E+11
     -507.3108489663      532.7280816223     1  0.55433038E+11
     -507.3108036302      535.8113028396     1  0.50558442E+11
     -507.3107315633      532.9484480636     1  0.55794409E+11
     -507.3107084964      532.9054546478     1  0.53314199E+11
     -507.3106879424      536.4444218499     1  0.51334112E+11
     -507.3106808913      535.7430628586     2  0.50466707E+11
     -507.3106035947      532.7575419350     1  0.52199290E+11
     -507.3105901942      534.3208329844     1  0.52155573E+11
     -507.3105581127      525.5021990778     1  0.54807387E+11
     -507.3104943911      533.4289273326     1  0.54277978E+11
     -507.3104925546      529.6691404386     1  0.51045738E+11
     -507.3104376203      524.6931020132     1  0.53142437E+11
     -507.3104181224      537.2279928065     1  0.54173922E+11
     -507.3103937210      536.5547073166     1  0.50880517E+11
     -507.3103486212      528.0438646694     1  0.55372803E+11
     -507.3103400345      534.6346977787     1  0.53447128E+11
     -507.3102545676      536.3180049041     1  0.51452694E+11
     -507.3102493392      532.1905907702     1  0.56174701E+11
     -507.3102337651      534.4341191307     1  0.52331800E+11
     -507.3102228178      533.4252355274     1  0.54244718E+11
     -507.3101792290      535.8476727748     1  0.50559730E+11
     -507.3101571400      538.0020052124     1  0.53192325E+11
     -507.3101535197      532.1802404436     1  0.54659031E+11
     -507.3100727238      536.9203285015     1  0.52886180E+11
     -507.3100615565      532.1691154435     1  0.55587127E+11
     -507.3100562295      536.6135665807     1  0.51348577E+11
     -507.3099523282      527.2163526432     1  0.54646479E+11
     -507.3099489409      536.6155537467     1  0.51300189E+11
     -507.3099438552      531.7856438394     1  0.56478518E+11
     -507.3099333759      532.0047571640     1  0.53587160E+11
     -507.3099186683      535.8859530624     1  0.52951700E+11
     -507.3099012593      533.7450412537     1  0.55407537E+11
     -507.3098991030      535.9391049693     1  0.50651386E+11
     -507.3098460114      536.8721734725     1  0.52373613E+11
     -507.3098236565      535.3427444795     1  0.53336093E+11
     -507.3097679691      532.9700663927     1  0.54882633E+11
     -507.3097478661      531.5184366238     1  0.56548908E+11
     -507.3097360402      526.6188862218     1  0.53585122E+11
     -507.3096770219      536.3939726658     1  0.51356181E+11
     -507.3096547740      536.7372788437     1  0.51451812E+11
     -507.3096099273      536.2046196890     1  0.52271709E+11
     -507.3095921227      536.8559409676     1  0.52816855E+11
     -507.3095143804      531.5172262542     1  0.55737667E+11
     -507.3094735380      524.5607324610     1  0.53225361E+11
     -507.3094415036      535.8001160573     1  0.50809311E+11
     -507.3094309160      535.8195147131     1  0.50769800E+11
     -507.3094216297      532.8098748254     1  0.54181259E+11
     -507.3094090417      535.9739800376     1  0.52108750E+11
     -507.3093957045      536.6766797165     1  0.51222746E+11
     -507.3093732337      524.0338769169     1  0.55277951E+11
     -507.3093639764      537.0981720078     1  0.56059179E+11
     -507.3093361077      535.9613102786     1  0.52215588E+11
     -507.3092203570      534.7885709613     1  0.52164524E+11
     -507.3092052830      531.9012973252     1  0.54606252E+11
     -507.3091918537      536.6370410247     1  0.51206267E+11
     -507.3091772177      536.4068033746     1  0.52040945E+11
     -507.3091713083      536.0711438709     1  0.51523975E+11
     -507.3091576387      534.9428859074     1  0.53924860E+11
     -507.3091544340      531.6654403755     1  0.57051608E+11
     -507.3091443910      535.9708413764     1  0.50946068E+11
     -507.3091401095      536.0461162297     1  0.51255034E+11
     -507.3090970274      533.0841446695     1  0.50532177E+11
     -507.3090137864      536.8167441318     1  0.51279621E+11
     -507.3090079522      530.9831133995     1  0.51907661E+11
     -507.3090044901      536.6458999359     1  0.51610472E+11
     -507.3089978548      535.6990701859     1  0.51793533E+11
     -507.3089482739      524.4630449863     1  0.53273106E+11
     -507.3089346375      528.8325236762     1  0.56264797E+11
     -507.3088134623      536.9944638303     1  0.51242956E+11
     -507.3087722570      536.7282733577     1  0.51418571E+11
     -507.3087707475      536.4778289206     1  0.50555730E+11
     -507.3087681793      530.1387098933     1  0.56679185E+11
     -507.3087646839      526.5070900156     1  0.55078448E+11
     -507.3087477075      536.8695424550     1  0.52353591E+11
     -507.3087452444      526.9276471079     1  0.53529833E+11
     -507.3087156777      532.1345016338     1  0.54655679E+11
     -507.3087049309      526.5622574844     1  0.55370326E+11
     -507.3086956922      532.3930461159     1  0.52526786E+11
     -507.3086428544      536.7223822027     1  0.51352249E+11
     -507.3086367911      536.4885513694     1  0.51177662E+11
     -507.3086156183      536.1713183750     1  0.52240447E+11
     -507.3086028545      536.2836829734     1  0.52661186E+11
     -507.3086001147      536.7098019550     1  0.51137142E+11
     -507.3085518406      530.1398293945     1  0.56678817E+11
     -507.3085284311      535.7318967994     1  0.51214794E+11
     -507.3085138041      526.2498397043     1  0.52639826E+11
     -507.3085042061      529.9819535048     1  0.56567523E+11
     -507.3085018705      532.2623651627     1  0.53681851E+11
     -507.3084844587      535.2851898147     1  0.52240834E+11
     -507.3084800716      536.5706042534     1  0.52664659E+11
     -507.3084762136      536.7593680449     1  0.52625818E+11
     -507.3084050913      533.0316120838     1  0.51924846E+11
     -507.3083902592      527.4083934145     1  0.52573495E+11
     -507.3083885417      532.4347299237     1  0.54107435E+11
     -507.3083566858      535.3957911990     1  0.52632209E+11
     -507.3083535335      532.2815632867     1  0.55174197E+11
     -507.3083461061      532.3303966265     1  0.52051359E+11
     -507.3083448774      527.0349825817     1  0.57281718E+11
     -507.3083159104      534.4435853910     1  0.52300148E+11
     -507.3083039323      530.7753841530     1  0.54434073E+11
     -507.3082914767      535.5438977006     1  0.51940922E+11
     -507.3082725659      532.0637972555     1  0.52837646E+11
     -507.3082553547      533.7094001393     1  0.51872751E+11
     -507.3082423121      536.4567733535     1  0.52086882E+11
     -507.3082054529      531.4659473353     1  0.53745453E+11
     -507.3081129341      536.1920221266     1  0.52343408E+11
     -507.3080941879      532.4765258205     1  0.54870677E+11
     -507.3080621380      531.1965631049     1  0.51973206E+11
     -507.3080235147      535.9357765682     1  0.51094374E+11
     -507.3080199036      536.1647665584     1  0.52704553E+11
     -507.3079934338      535.3170877528     1  0.52466289E+11
     -507.3079672728      536.3600430594     1  0.50836397E+11
     -507.3079648484      536.9740795979     1  0.54864564E+11
     -507.3079623956      526.6473062993     1  0.54136109E+11
     -507.3079321219      536.1629155586     1  0.52330072E+11
     -507.3079218013      534.2195486038     1  0.53237197E+11
     -507.3079007918      533.6338675443     1  0.51074975E+11
     -507.3078905112      537.5837932034     1  0.52081087E+11
     -507.3078813591      532.8900101834     1  0.53312023E+11
     -507.3078708046      533.7349615668     1  0.54692123E+11
     -507.3078521185      532.0180349475     1  0.50966491E+11
     -507.3078346570      536.1503281127     1  0.52195552E+11
     -507.3077808504      531.8564495317     1  0.54975094E+11
     -507.3077739750      535.9897119168     1  0.51212014E+11
     -507.3077511827      534.3416553526     1  0.53520070E+11
     -507.3077049432      538.6060281563     1  0.54166677E+11
     -507.3077024613      532.0055049366     1  0.51469091E+11
     -507.3076870753      536.7348700271     1  0.51196384E+11
     -507.3076813843      536.0007844576     1  0.51302082E+11
     -507.3076528970      531.0635031234     1  0.55860863E+11
     -507.3076442484      536.5614300938     1  0.50946018E+11
     -507.3076425010      531.7048927461     1  0.53089846E+11
     -507.3075784931      532.0318496568     1  0.56080516E+11
     -507.3075754081      531.4303435411     1  0.53873385E+11
     -507.3075159810      531.8811968889     1  0.54927381E+11
     -507.3074791900      536.8410225970     1  0.52944784E+11
     -507.3074780010      537.0593687276     1  0.50993482E+11
     -507.3074404394      535.3177351185     1  0.52218803E+11
     -507.3074375966      533.9831572083     1  0.51044535E+11
     -507.3074262874      536.1343454385     1  0.52493934E+11
     -507.3074236455      531.1119691069     1  0.58571865E+11
     -507.3073672817      532.3237568469     1  0.55062305E+11
     -507.3073426890      536.4319216590     1  0.51446196E+11
     -507.3073105982      532.7737174204     1  0.51474642E+11
     -507.3073043735      536.4946727401     1  0.51384930E+11
     -507.3072673534      535.7745810802     1  0.51895174E+11
     -507.3072385452      532.2811321416     1  0.54733493E+11
     -507.3072281441      532.6791011071     1  0.55884041E+11
     -507.3071368471      536.5733505360     1  0.51123385E+11
     -507.3071348489      530.0631703660     1  0.53338919E+11
     -507.3071315028      537.4297996160     1  0.53930245E+11
     -507.3071283954      531.9392483736     1  0.54390672E+11
     -507.3070742078      536.6976475043     1  0.51883992E+11
     -507.3070584143      536.5424247143     1  0.53725922E+11
     -507.3070452838      537.4241732871     1  0.53914734E+11
     -507.3070429720      536.5069151915     1  0.51127828E+11
     -507.3070358318      536.3597540639     1  0.52104264E+11
     -507.3069940427      531.7058466408     1  0.52812576E+11
     -507.3069875912      535.6758501016     1  0.52052554E+11
     -507.3069721867      531.9988009868     1  0.55774563E+11
     -507.3069679363      536.0095911614     1  0.51275378E+11
     -507.3069330981      534.4155868141     1  0.54101012E+11
     -507.3069124642      536.7038434043     1  0.52066971E+11
     -507.3069073519      536.6855941677     1  0.51456157E+11
     -507.3068899785      535.7285511266     1  0.51722419E+11
     -507.3068807700      536.2680174617     1  0.53298126E+11
     -507.3068611919      537.1473610436     1  0.53978477E+11
     -507.3068424260      537.0485900288     1  0.51744051E+11
     -507.3067992518      536.9703924343     1  0.51287518E+11
     -507.3067549176      524.2295667250     1  0.53238686E+11
     -507.3067517838      536.5795240493     1  0.50899556E+11
     -507.3067476628      532.3164401402     1  0.55874363E+11
     -507.3067169090      531.3796615291     1  0.51002431E+11
     -507.3067148789      535.8669260675     1  0.51402715E+11
     -507.3066518919      536.3569388906     1  0.51023422E+11
     -507.3066155163      534.3632763263     1  0.53423127E+11
     -507.3065959095      536.4437251921     1  0.51319469E+11
     -507.3065421034      536.5652483644     1  0.55127832E+11
     -507.3064914511      535.2542481136     1  0.52530527E+11
     -507.3064897283      525.3673528206     1  0.54402502E+11
     -507.3064661490      536.0747716230     1  0.51090421E+11
     -507.3064348316      531.6814387859     1  0.53242776E+11
     -507.3064270934      535.6042726954     1  0.51315698E+11
     -507.3064237572      536.7370878544     1  0.52691775E+11
     -507.3064221662      535.2397287650     1  0.51990001E+11
     -507.3063580853      531.7603214772     1  0.53095807E+11
     -507.3063251751      526.7667559778     2  0.56033068E+11
     -507.3063050270      532.5604601086     1  0.53925241E+11
     -507.3062395597      530.6520401351     1  0.54372762E+11
     -507.3062119489      527.1017708627     1  0.53626678E+11
     -507.3061992996      536.5568421150     1  0.52626859E+11
     -507.3061802695      531.7668559433     1  0.53039218E+11
     -507.3061760873      532.9414305015     1  0.55343009E+11
     -507.3060262944      529.3690349294     1  0.53359727E+11
     -507.3060117192      530.7985337722     1  0.54398521E+11
     -507.3060096852      536.6252652269     1  0.51299505E+11
     -507.3059824835      536.6268153516     1  0.52305886E+11
     -507.3059496143      536.7267762752     1  0.52194408E+11
     -507.3059442349      532.8818446059     1  0.53471631E+11
     -507.3059425485      536.4873260010     1  0.53140979E+11
     -507.3059249879      535.4048632899     1  0.52653466E+11
     -507.3059023751      533.6151686930     1  0.52897558E+11
     -507.3058196663      537.4961843444     1  0.52732745E+11
     -507.3057840353      532.4315304743     1  0.55294019E+11
     -507.3057726793      535.4850151896     1  0.52026351E+11
     -507.3057522001      536.1333153505     1  0.51130225E+11
     -507.3057480880      535.6073053636     1  0.52367692E+11
     -507.3057291299      537.3993013444     1  0.51155253E+11
     -507.3056373957      537.4957752291     1  0.54589915E+11
     -507.3056068644      534.8085737637     1  0.53548151E+11
     -507.3056012030      529.3369168495     1  0.54149473E+11
     -507.3055940543      535.8851882143     1  0.52670503E+11
     -507.3055838774      536.0438359877     1  0.51784453E+11
     -507.3055715348      531.6061921484     1  0.54213074E+11
     -507.3055701385      537.2526004707     1  0.56471330E+11
     -507.3055467526      531.9939381152     1  0.53594007E+11
     -507.3055392408      534.6987171679     1  0.54383558E+11
     -507.3054939332      536.5627571399     1  0.51187294E+11
     -507.3054751676      537.9051548546     1  0.54074291E+11
     -507.3054399788      534.8216553928     1  0.52358527E+11
     -507.3054368404      536.6720384473     1  0.52148038E+11
     -507.3053921609      535.9153730901     1  0.51575964E+11
     -507.3053449905      532.4233608306     1  0.55902643E+11
     -507.3053203502      535.8017025525     1  0.51394483E+11
     -507.3052796784      535.7752190867     1  0.50764282E+11
     -507.3052664521      536.0085902470     1  0.51078064E+11
     -507.3052040841      536.6016098613     1  0.53006983E+11
     -507.3051818834      525.4668899483     1  0.54541693E+11
     -507.3051734957      533.3801075720     1  0.51744442E+11
     -507.3051678265      536.4791450890     1  0.51113696E+11
     -507.3051609169      538.1305604342     1  0.53186672E+11
     -507.3051232052      536.3780482843     1  0.52574152E+11
     -507.3051173217      527.1583262848     1  0.54146931E+11
     -507.3051124621      538.4929774964     1  0.51786433E+11
     -507.3050628939      535.8620293969     1  0.51650859E+11
     -507.3050211749      531.7561724409     1  0.54983155E+11
     -507.3050134200      535.2808866709     1  0.51676824E+11
     -507.3049975065      534.9014664755     1  0.52780178E+11
     -507.3049419747      532.9024594892     1  0.55383173E+11
     -507.3049123598      536.4939506409     1  0.51041751E+11
     -507.3048029695      531.8027398886     1  0.54377532E+11
     -507.3047992670      534.6195009789     1  0.53549332E+11
     -507.3047799949      532.8565147474     1  0.53290397E+11
     -507.3047456716      536.3893501658     1  0.50935477E+11
     -507.3047400236      536.7850743895     1  0.52588499E+11
     -507.3046905451      536.1128035005     1  0.53625583E+11
     -507.3046816075      524.9872687504     1  0.54601523E+11
     -507.3046615961      531.8600899526     1  0.56366477E+11
     -507.3046248759      530.0706635233     1  0.56540132E+11
     -507.3045761321      533.4809532030     1  0.55212404E+11
     -507.3045733147      535.2859252043     1  0.52310319E+11
     -507.3045598661      536.5695840119     1  0.51051782E+11
     -507.3045584749      536.2162424376     1  0.51109564E+11
     -507.3045401556      536.6061797422     1  0.55074796E+11
     -507.3045276999      532.6704405020     1  0.54052050E+11
     -507.3045151163      536.5332838595     1  0.52717330E+11
     -507.3045044740      536.6014905762     1  0.55123728E+11
     -507.3044761629      538.9922529898     1  0.51837648E+11
     -507.3044545418      532.0047592776     1  0.55746124E+11
     -507.3044510790      537.0502151331     1  0.51674599E+11
     -507.3044370603      532.1420667645     1  0.55244522E+11
     -507.3043675610      527.0304668528     1  0.54953905E+11
     -507.3043471124      529.8330935042     1  0.54428346E+11
     -507.3043243670      532.7089832491     1  0.56120183E+11
     -507.3043056966      536.6363299013     1  0.51801240E+11
     -507.3042233114      536.1290296670     1  0.51588428E+11
     -507.3041527127      529.4998261415     1  0.53783504E+11
     -507.3041419490      532.5345461991     1  0.52728780E+11
     -507.3041009593      526.1986934143     1  0.54294903E+11
     -507.3040859417      532.2076662151     1  0.55941025E+11
     -507.3040658102      536.6987354674     1  0.51398319E+11
     -507.3040162319      533.4790271252     1  0.55193787E+11
     -507.3039728023      533.0336114020     1  0.54508128E+11
     -507.3039594009      535.7937826070     1  0.51399597E+11
     -507.3039160185      535.7853229532     1  0.51444948E+11
     -507.3038748856      534.8225288117     1  0.54222192E+11
     -507.3038405912      536.9398529999     1  0.51444905E+11
     -507.3037734269      537.0246966870     1  0.53107045E+11
     -507.3037321035      537.0916882175     1  0.51222987E+11
     -507.3037227129      535.9281024950     1  0.52281243E+11
     -507.3037163314      533.9757146955     1  0.55589071E+11
     -507.3037103388      524.8539290260     1  0.53275010E+11
     -507.3036532339      532.5377444362     1  0.52477768E+11
     -507.3036389235      525.3365863559     1  0.54787772E+11
     -507.3035963255      524.8801566034     1  0.53262150E+11
     -507.3035915446      535.9250903783     1  0.51510050E+11
     -507.3035801782      535.6811742835     1  0.51958052E+11
     -507.3035738370      525.5894641364     1  0.53103947E+11
     -507.3035480971      526.0013057166     1  0.52791953E+11
     -507.3035424158      531.7587417082     1  0.55185858E+11
     -507.3035166932      532.7847041650     1  0.55571292E+11
     -507.3035085978      532.9798571051     1  0.54534549E+11
     -507.3034989608      533.3111651382     1  0.55470221E+11
     -507.3034921320      535.4882497449     1  0.51828960E+11
     -507.3034471476      534.4386768415     1  0.53422995E+11
     -507.3034355387      536.0929484987     1  0.53235352E+11
     -507.3034246653      536.1434919591     1  0.51361724E+11
     -507.3034191789      536.4628158096     1  0.52167924E+11
     -507.3033678484      537.6009789513     1  0.54365313E+11
     -507.3033634526      536.9439592500     1  0.51452834E+11
     -507.3033582577      531.9759323165     1  0.53613724E+11
     -507.3033478919      536.2595242681     1  0.50872975E+11
     -507.3032679922      536.3374306166     1  0.52064354E+11
     -507.3032634721      535.4043427820     1  0.50572063E+11
     -507.3032402014      535.8788106963     1  0.51688799E+11
     -507.3031729135      533.7191254829     1  0.54934833E+11
     -507.3031565831      531.5712746169     1  0.53946728E+11
     -507.3031156268      537.5717037299     1  0.54969488E+11
     -507.3031029253      536.2117379749     1  0.52157240E+11
     -507.3030771362      536.0783583611     1  0.51798849E+11
     -507.3030624601      524.8618369383     1  0.53268511E+11
     -507.3030509338      536.6368884944     1  0.55101898E+11
     -507.3030449439      530.6915552309     1  0.56029312E+11
     -507.3030260357      527.2536540299     1  0.54286335E+11
     -507.3030026994      535.6151819524     1  0.51078870E+11
     -507.3029989057      536.4626506491     1  0.50901791E+11
     -507.3029825493      534.4450056450     1  0.58169726E+11
     -507.3029277832      536.6987796646     1  0.52180794E+11
     -507.3029262586      536.5634390538     1  0.51152977E+11
     -507.3029251224      525.5997858567     1  0.53645063E+11
     -507.3029187753      537.2649404780     1  0.52170766E+11
     -507.3029117007      536.3390446453     1  0.52802581E+11
     -507.3028991839      529.9955490587     1  0.52098168E+11
     -507.3028686685      533.6527577312     1  0.54174676E+11
     -507.3028141698      534.5314355921     1  0.51974636E+11
     -507.3028040952      536.9694861827     1  0.54778435E+11
     -507.3027510323      535.6326556777     1  0.52296632E+11
     -507.3027206529      527.7599709279     1  0.55879934E+11
     -507.3026781377      536.0402512738     1  0.51214080E+11
     -507.3026682174      536.2463195865     1  0.50865592E+11
     -507.3026657686      532.5577138766     1  0.55550022E+11
     -507.3026512038      536.0445736747     1  0.54618990E+11
     -507.3026113790      536.7473291091     1  0.52300200E+11
     -507.3026098912      525.0131198907     1  0.54653029E+11
     -507.3025911537      536.5620133677     1  0.51361657E+11
     -507.3025532378      536.1837272603     1  0.53477782E+11
     -507.3025356961      535.7869849989     1  0.50777198E+11
     -507.3025270952      535.4439292599     1  0.51165245E+11
     -507.3025022722      535.8758005825     1  0.54152122E+11
     -507.3024941042      535.0777513958     1  0.53744010E+11
     -507.3024573159      534.6607883076     1  0.51838746E+11
     -507.3024283481      536.1598504345     1  0.51828252E+11
     -507.3024015882      529.9302352157     1  0.53756964E+11
     -507.3023390827      536.6987008489     1  0.52137552E+11
     -507.3022994619      536.8789587607     1  0.51646632E+11
     -507.3022535141      533.5567337702     1  0.51863523E+11
     -507.3022312534      536.4897016147     1  0.53067490E+11
     -507.3022140162      532.4520160614     1  0.51927240E+11
     -507.3022061692      533.0294800360     1  0.55070695E+11
     -507.3021830536      536.1951938943     1  0.51004690E+11
     -507.3021678882      536.3261321124     1  0.51196725E+11
     -507.3020824371      535.7778215143     1  0.53115378E+11
     -507.3020744481      531.2670276855     1  0.54126537E+11
     -507.3020381848      529.3791121670     1  0.53021651E+11
     -507.3019731998      532.2397957416     1  0.55948473E+11
     -507.3019466630      533.6564144534     1  0.55379954E+11
     -507.3019012906      535.8424231715     1  0.51254745E+11
     -507.3018686635      532.2561973186     1  0.52596032E+11
     -507.3018571878      531.9739305077     1  0.56081856E+11
     -507.3018504998      524.8613812014     1  0.53308209E+11
     -507.3018194476      531.6280771803     1  0.54042617E+11
     -507.3018097782      532.1904576716     1  0.55861208E+11
     -507.3018073217      532.0021653664     1  0.54135125E+11
     -507.3017279572      532.3102498887     1  0.52164308E+11
     -507.3017267526      537.0234041240     1  0.52983839E+11
     -507.3016501163      536.7609486277     1  0.52641924E+11
     -507.3015003977      527.0645165495     1  0.54690985E+11
     -507.3014978186      530.1055805075     1  0.53608791E+11
     -507.3014906940      533.4424976460     1  0.57622584E+11
     -507.3014814037      536.3731207746     1  0.52751941E+11
     -507.3014753936      530.7340187215     1  0.53596766E+11
     -507.3014551876      532.9597210442     1  0.54754045E+11
     -507.3014448794      536.3584255679     1  0.51336680E+11
     -507.3014062816      535.8524655683     1  0.52401947E+11
     -507.3013839727      534.4912496862     1  0.51564643E+11
     -507.3013712704      534.3929352865     1  0.57970904E+11
     -507.3013578911      537.3992216180     1  0.52825556E+11
     -507.3012890808      534.2100808165     1  0.56940942E+11
     -507.3012869332      533.3113692508     1  0.52128753E+11
     -507.3012326319      537.3435041080     1  0.54750933E+11
     -507.3012316021      532.7554508232     1  0.56288828E+11
     -507.3011968130      536.5022588552     1  0.51544132E+11
     -507.3011956607      532.7299797232     1  0.54193749E+11
     -507.3011741585      534.5588950560     1  0.53550299E+11
     -507.3011649631      530.3206712727     1  0.51036802E+11
     -507.3011522797      532.9450236740     1  0.54315157E+11
     -507.3011512451      531.4069025898     1  0.55100716E+11
     -507.3011407172      532.8743059322     1  0.54845079E+11
     -507.3011110323      536.3191676353     1  0.51140923E+11
     -507.3010842362      524.4751690501     1  0.54174520E+11
     -507.3010354437      536.3186974104     1  0.50938257E+11
     -507.3010094763      536.0597180519     1  0.50836879E+11
     -507.3009660568      536.7189319776     1  0.51919838E+11
     -507.3009611027      524.7608507653     1  0.54459468E+11
     -507.3009518601      532.1286357247     1  0.51950833E+11
     -507.3009479859      531.3968053889     1  0.55100309E+11
     -507.3009233822      536.9480922179     1  0.51365692E+11
     -507.3008332084      532.1599488269     1  0.53489236E+11
     -507.3008264126      536.1417597528     1  0.51886177E+11
     -507.3008215638      535.6473964404     2  0.50939845E+11
     -507.3007576512      533.8204304450     1  0.58231674E+11
     -507.3007328859      537.4829394932     1  0.54032911E+11
     -507.3007218804      530.1623822116     1  0.54434716E+11
     -507.3007135041      536.8667613988     1  0.52242179E+11
     -507.3007040846      533.1870434574     1  0.55778536E+11
     -507.3006984295      535.8365263258     1  0.51544499E+11
     -507.3006554131      536.2940041466     1  0.52085613E+11
     -507.3006360430      535.5981769399     1  0.54170195E+11
     -507.3005706193      536.5200114769     1  0.55427128E+11
     -507.3005268396      536.9278257483     1  0.53047456E+11
     -507.3005247531      536.2412736764     1  0.54172758E+11
     -507.3005145154      537.1159482563     1  0.52674565E+11
     -507.3004634896      536.6185254998     1  0.50999983E+11
     -507.3004283158      535.6661238426     1  0.53680584E+11
     -507.3004076175      534.5299611463     1  0.53471202E+11
     -507.3003955419      536.0447587483     1  0.50626614E+11
     -507.3003613429      535.7683438509     1  0.50600200E+11
     -507.3003289358      536.2699902040     1  0.52827730E+11
     -507.3002712433      535.3477197327     1  0.52339941E+11
     -507.3002081816      525.1768660507     1  0.54391888E+11
     -507.3002005689      536.3018609970     1  0.52351347E+11
     -507.3001496195      535.6886472493     1  0.51081703E+11
     -507.3001329037      534.2032951859     1  0.56725198E+11
     -507.3001153930      524.1255308574     2  0.56738465E+11
     -507.3000218529      531.6924891117     1  0.55020832E+11
     -507.3000105729      536.7701462731     1  0.52585257E+11
     -507.2999476707      535.7470111837     1  0.50398841E+11
     -507.2998843474      532.4729878450     1  0.52791787E+11
     -507.2998607820      535.7883044283     1  0.51648153E+11
     -507.2997903369      532.6101318695     1  0.56757524E+11
     -507.2997568783      532.9543734998     1  0.55630695E+11
     -507.2997460376      530.3411528095     1  0.55745719E+11
     -507.2997385793      535.2004862175     1  0.52683921E+11
     -507.2997211931      532.4183899419     1  0.52883563E+11
     -507.2996958752      535.9076933328     1  0.50564136E+11
     -507.2996787371      533.3730919769     1  0.55484488E+11
     -507.2996617417      534.7481908159     1  0.52522723E+11
     -507.2996500816      529.2773079745     1  0.54536186E+11
     -507.2995858881      532.2389888339     1  0.53784461E+11
     -507.2995685130      524.6558228625     1  0.53701061E+11
     -507.2995475789      537.3216107028     1  0.52938274E+11
     -507.2995138865      534.4289122719     1  0.52336845E+11
     -507.2994394580      536.3046735021     1  0.53158134E+11
     -507.2994138525      529.5317876702     1  0.51059317E+11
     -507.2994085982      536.4621731063     1  0.51129706E+11
     -507.2993808841      532.0181194902     1  0.56538110E+11
     -507.2993792480      532.2072047940     1  0.52161236E+11
     -507.2993724022      536.2680113237     1  0.51355007E+11
     -507.2993394621      536.2451937886     1  0.52846495E+11
     -507.2993225999      536.4830537661     1  0.51016871E+11
     -507.2993094256      535.6663605543     1  0.52044758E+11
     -507.2993082244      533.3799012609     1  0.55441380E+11
     -507.2993032542      531.7318465972     1  0.54969952E+11
     -507.2992509312      532.0608149645     1  0.54082911E+11
     -507.2991881557      536.5059970628     1  0.51294933E+11
     -507.2991351938      536.4577586517     1  0.51343267E+11
     -507.2991273627      527.0844773354     1  0.53982305E+11
     -507.2991084880      535.9061187247     1  0.51443939E+11
     -507.2990894516      536.5462276116     1  0.51139158E+11
     -507.2990841762      529.5290653135     1  0.53910722E+11
     -507.2989501962      526.8913962347     1  0.54506599E+11
     -507.2989477025      537.3202862977     1  0.52875375E+11
     -507.2989339816      533.4951457777     1  0.53278121E+11
     -507.2989298377      535.4760089886     1  0.51053082E+11
     -507.2987912081      533.2426487953     1  0.51836511E+11
     -507.2987513496      536.6151960051     1  0.52057937E+11
     -507.2987147229      532.6846417420     1  0.54339241E+11
     -507.2986984215      534.6077143295     1  0.52408479E+11
     -507.2986954571      533.7758585815     1  0.57946323E+11
     -507.2986118811      536.1127330856     1  0.51340146E+11
     -507.2986070687      536.1114071171     1  0.52639318E+11
     -507.2985900037      538.0620988820     1  0.52775224E+11
     -507.2985677408      536.6702807420     1  0.52262264E+11
     -507.2985376821      536.7852086662     1  0.52999431E+11
     -507.2984907880      535.3617154061     1  0.53702823E+11
     -507.2984787763      536.7821631444     1  0.52981554E+11
     -507.2984777048      534.3166860796     1  0.55923571E+11
     -507.2984511538      536.5747882504     1  0.52943765E+11
     -507.2983244629      537.5200334398     1  0.52282842E+11
     -507.2983047586      531.7301812582     1  0.55042137E+11
     -507.2982447997      529.8198176831     1  0.54084845E+11
     -507.2982406870      530.7336149390     1  0.55053639E+11
     -507.2982302652      536.4427897437     1  0.50962459E+11
     -507.2982285095      535.6298636533     1  0.51135423E+11
     -507.2982212968      533.9365100330     1  0.56781190E+11
     -507.2981753756      538.0620732575     1  0.53716824E+11
     -507.2981700022      536.8118762593     1  0.51513238E+11
     -507.2981610903      534.8606686772     1  0.53983410E+11
     -507.2981268576      526.8866184735     1  0.54434129E+11
     -507.2980706217      535.3484584560     1  0.50890819E+11
     -507.2980337813      534.9343604585     1  0.52564081E+11
     -507.2980048721      534.1311359655     1  0.53914022E+11
     -507.2979898234      537.0193904750     1  0.51443236E+11
     -507.2979701201      536.0194713802     1  0.51408659E+11
     -507.2979096629      533.7068540913     1  0.51792538E+11
     -507.2978468599      532.7689016956     1  0.52338423E+11
     -507.2978249304      535.0290338529     1  0.53740311E+11
     -507.2978204399      531.6827233051     1  0.55023334E+11
     -507.2978189894      528.0428736830     1  0.55445957E+11
     -507.2977987943      532.8670045827     1  0.54452777E+11
     -507.2977744785      537.1511450771     1  0.51233178E+11
     -507.2977601599      534.3643093523     1  0.53465478E+11
     -507.2977539801      533.4348057824     1  0.54949386E+11
     -507.2977342027      535.0512214106     1  0.52173831E+11
     -507.2977015929      535.7215823430     1  0.51522774E+11
     -507.2976636490      537.4777445453     1  0.53860732E+11
     -507.2976382944      531.7059365320     1  0.54943889E+11
     -507.2976282119      536.7732592303     1  0.51510922E+11
     -507.2976007733      536.6866336457     1  0.51329908E+11
     -507.2975957755      535.0582982763     1  0.52473184E+11
     -507.2975753844      535.7837527626     1  0.51915010E+11
     -507.2975396039      536.0245802505     1  0.51017912E+11
     -507.2975215062      525.4899163241     1  0.54495741E+11
     -507.2975146475      523.8803370439     1  0.53193492E+11
     -507.2974968803      534.9322285649     1  0.52491361E+11
     -507.2974878894      532.1427265038     1  0.53740920E+11
     -507.2974831733      526.2955057103     1  0.54578103E+11
     -507.2974788128      536.4393248419     1  0.51133962E+11
     -507.2974747091      532.5710904749     1  0.52116853E+11
     -507.2974647063      533.7546146872     1  0.54638131E+11
     -507.2974421483      532.6312179031     1  0.53257190E+11
     -507.2972931637      533.7215683247     1  0.54934284E+11
     -507.2971686132      538.2245433151     1  0.51945710E+11
     -507.2971582482      536.4285275771     1  0.51340105E+11
     -507.2971470483      532.8362101467     1  0.55837988E+11
     -507.2971388918      536.7617046110     1  0.54704702E+11
     -507.2971032554      537.4040837345     1  0.52367487E+11
     -507.2970666500      536.2272264092     1  0.52127689E+11
     -507.2970630377      536.6079696687     1  0.50842164E+11
     -507.2970572720      536.1085360371     1  0.54988952E+11
     -507.2970484559      531.7795211316     1  0.56846449E+11
     -507.2969156937      537.3013137611     1  0.52875207E+11
     -507.2969090374      536.0916483644     1  0.51740855E+11
     -507.2968827186      538.0747633126     1  0.53304229E+11
     -507.2967885498      529.0463427426     1  0.54395989E+11
     -507.2967587755      529.6713724676     1  0.54447992E+11
     -507.2967456096      521.4365846317     1  0.53184216E+11
     -507.2967372642      533.8753832333     1  0.55709977E+11
     -507.2967225749      536.5855494218     1  0.51151253E+11
     -507.2966385408      535.0038728213     1  0.53545933E+11
     -507.2966231073      535.5679017407     2  0.51225973E+11
     -507.2966216281      531.7961409590     1  0.53266337E+11
     -507.2965979524      536.1922323399     1  0.51554289E+11
     -507.2965968630      535.6806353322     1  0.52619200E+11
     -507.2965898831      536.7890355377     1  0.50997430E+11
     -507.2965822776      534.2065372003     1  0.51818494E+11
     -507.2965692774      532.7375947349     1  0.54701997E+11
     -507.2965180878      536.1583094803     1  0.51333532E+11
     -507.2965072892      536.5647580654     1  0.50921921E+11
     -507.2964715505      533.4695764430     1  0.52182034E+11
     -507.2964527465      532.2468341123     1  0.52108796E+11
     -507.2964249660      535.5031214128     1  0.52910554E+11
     -507.2963970653      534.6848956456     1  0.53700490E+11
     -507.2963950097      527.3593138072     2  0.54777032E+11
     -507.2963369228      536.8961845670     1  0.52314446E+11
     -507.2963334383      524.7678820345     1  0.53346889E+11
     -507.2963262177      531.6891331534     1  0.53268091E+11
     -507.2962890520      528.9397876774     1  0.54876569E+11
     -507.2962366784      523.9232795425     1  0.53190123E+11
     -507.2961867334      536.3551125337     1  0.51803096E+11
     -507.2961675706      525.7708003207     1  0.55913381E+11
     -507.2961309642      532.4531198568     1  0.52801352E+11
     -507.2960803350      522.8218028645     1  0.53407679E+11
     -507.2960784849      534.8197970813     1  0.52099275E+11
     -507.2960676128      536.8223452451     1  0.50965463E+11
     -507.2960353601      530.7050836006     1  0.53835155E+11
     -507.2960043577      522.4923357915     1  0.53743764E+11
     -507.2959994361      535.7614737828     1  0.52766924E+11
     -507.2959805979      535.7325379876     1  0.51211620E+11
     -507.2959605993      532.0209055250     1  0.55600650E+11
     -507.2959435741      529.9233427580     1  0.54437006E+11
     -507.2959324861      535.8183204672     1  0.51594835E+11
     -507.2959186074      528.2119780683     1  0.55448728E+11
     -507.2959163841      536.3283971727     1  0.51198332E+11
     -507.2959032769      533.2835669895     1  0.52159420E+11
     -507.2958259523      536.3993424376     1  0.51654299E+11
     -507.2957981783      534.5922885844     1  0.53240710E+11
     -507.2957741880      536.3454244197     1  0.51414711E+11
     -507.2957223647      535.4605911381     1  0.50809766E+11
     -507.2957201727      531.5851600680     1  0.53820951E+11
     -507.2957191454      530.4882183145     1  0.55684514E+11
     -507.2956599712      536.9431725471     1  0.50997955E+11
     -507.2956484179      537.3041205345     1  0.51585965E+11
     -507.2956304724      532.7249896115     1  0.56242937E+11
     -507.2955708971      536.0239849066     1  0.51902324E+11
     -507.2955670881      531.5875571803     1  0.53812105E+11
     -507.2955565637      533.8693122807     1  0.55695159E+11
     -507.2955135807      535.8213481468     1  0.53077318E+11
     -507.2954974539      535.8064659679     1  0.50760194E+11
     -507.2954686469      533.0317233583     1  0.58436906E+11
     -507.2954044264      536.7769443096     1  0.51084359E+11
     -507.2953921324      536.3150227800     1  0.54019866E+11
     -507.2953519522      535.1909621528     1  0.52221095E+11
     -507.2953399791      536.7397344240     1  0.51115589E+11
     -507.2953318062      534.7181844353     1  0.52720416E+11
     -507.2953233269      532.5933282813     1  0.56164542E+11
     -507.2952966170      532.2382349654     1  0.52903256E+11
     -507.2952868477      534.5489367567     1  0.52156819E+11
     -507.2952619788      535.3579435876     1  0.50925187E+11
     -507.2952198745      536.8867202090     1  0.51047594E+11
     -507.2951834241      532.1517411291     1  0.56261051E+11
     -507.2950886304      531.3273092073     1  0.50943280E+11
     -507.2950197414      531.5369627400     1  0.55049526E+11
     -507.2950152591      537.3451216218     1  0.54651558E+11
     -507.2949881633      533.1710091779     1  0.51218577E+11
     -507.2949761216      535.2930587368     1  0.53215769E+11
     -507.2949488351      536.7388837194     1  0.51656254E+11
     -507.2949333569      535.4511111440     1  0.53165114E+11
     -507.2949196685      536.4396865868     1  0.51354165E+11
     -507.2948967859      532.5374698251     1  0.53420452E+11
     -507.2948957485      535.7501125471     1  0.51303573E+11
     -507.2948828443      533.5701816105     1  0.51339651E+11
     -507.2948798564      536.7008334434     1  0.52273822E+11
     -507.2948634101      536.7800604432     1  0.51149043E+11
     -507.2948245384      535.8949113439     1  0.51204668E+11
     -507.2948218496      537.0238912588     1  0.52536253E+11
     -507.2947932138      535.7820879214     1  0.51619912E+11
     -507.2947232429      522.2030140398     1  0.53818404E+11
     -507.2947038345      537.1444490214     1  0.52591091E+11
     -507.2946864074      532.6518212018     1  0.51934148E+11
     -507.2946777890      532.4657528859     1  0.52577501E+11
     -507.2946581861      533.9477849810     1  0.50886981E+11
     -507.2946274152      531.4631822407     1  0.53577716E+11
     -507.2946253594      525.7023532936     1  0.55906221E+11
     -507.2945935468      535.8416211401     1  0.53789178E+11
     -507.2945749936      525.3891970189     1  0.54309599E+11
     -507.2945164442      536.9916529024     1  0.52725180E+11
     -507.2944926803      532.5327643361     1  0.53489514E+11
     -507.2944707254      532.7175984296     1  0.54398699E+11
     -507.2944585969      525.7835950925     1  0.52808466E+11
     -507.2944193696      537.1285796591     1  0.52628865E+11
     -507.2943791366      536.2150660515     1  0.52031946E+11
     -507.2943508952      537.4470463121     1  0.51555906E+11
     -507.2943095155      531.4233245352     1  0.55818887E+11
     -507.2943075157      526.9583638689     1  0.52838425E+11
     -507.2942358461      533.8689118243     1  0.55674049E+11
     -507.2942278304      536.9637363552     1  0.51043937E+11
     -507.2942195500      535.8466688654     1  0.51264174E+11
     -507.2942076601      536.5770670069     1  0.51788025E+11
     -507.2942050977      532.6336458105     1  0.53145255E+11
     -507.2941906804      537.3752187366     1  0.51780640E+11
     -507.2941375097      536.5893548565     1  0.50961063E+11
     -507.2941259796      529.9139580151     1  0.54443154E+11
     -507.2940065775      536.4446304898     1  0.51171910E+11
     -507.2939517878      534.7346707005     1  0.53682593E+11
     -507.2939477108      534.2776335452     1  0.52693073E+11
     -507.2939427940      529.2401663793     1  0.54187475E+11
     -507.2939054470      534.8610584267     1  0.54011852E+11
     -507.2938224673      533.5312850883     1  0.55756186E+11
     -507.2937581776      533.7543216943     1  0.58363844E+11
     -507.2937507441      533.4643434498     1  0.55279962E+11
     -507.2937167932      535.3238717899     1  0.53608799E+11
     -507.2937038483      535.6560960866     1  0.51997058E+11
     -507.2936752439      536.6534076620     1  0.51128092E+11
     -507.2936108524      536.6581684688     1  0.51521999E+11
     -507.2935970770      532.1184796218     1  0.51787052E+11
     -507.2935899756      532.8028754133     1  0.54109075E+11
     -507.2935255506      536.8478818470     1  0.52534648E+11
     -507.2935081447      536.4078711655     1  0.51254112E+11
     -507.2934845221      534.3196782727     1  0.56449406E+11
     -507.2934474457      533.5360046596     1  0.55757423E+11
     -507.2934278996      536.5018124815     1  0.51090719E+11
     -507.2934195459      536.4425146297     1  0.51203792E+11
     -507.2934131657      528.0041389630     1  0.54281120E+11
     -507.2933963706      536.2694711446     1  0.50954649E+11
     -507.2933904967      536.7847638487     1  0.53570750E+11
     -507.2933777322      536.2936102372     1  0.51335775E+11
     -507.2933267172      535.6439755203     1  0.52404633E+11
     -507.2933157928      530.8950918110     1  0.53683640E+11
     -507.2933087155      523.1553024767     1  0.53957739E+11
     -507.2932715923      535.8772687725     1  0.50800882E+11
     -507.2932487360      535.7344667587     1  0.52086914E+11
     -507.2932394954      536.3994459703     1  0.51896080E+11
     -507.2932274190      532.5264374251     1  0.53857182E+11
     -507.2931995349      536.0545550417     1  0.51395996E+11
     -507.2931382602      536.4699181024     1  0.51025679E+11
     -507.2931109913      528.7657623697     1  0.55500220E+11
     -507.2930735293      536.5320068561     1  0.50999921E+11
     -507.2930683715      534.6929547508     1  0.52168966E+11
     -507.2930636617      536.9351465707     1  0.51400396E+11
     -507.2930540680      536.7266365726     1  0.51194886E+11
     -507.2930338660      536.4395044280     1  0.51153946E+11
     -507.2930268058      532.5600586994     1  0.53421301E+11
     -507.2929937366      531.7206833823     1  0.51133930E+11
     -507.2929787960      535.3747908920     1  0.50659254E+11
     -507.2929468712      529.7334187576     1  0.53444862E+11
     -507.2929230181      536.7248704240     1  0.51135239E+11
     -507.2928920573      537.1639646880     1  0.53152672E+11
     -507.2928838058      533.7934465789     1  0.52558931E+11
     -507.2928825941      533.9114921450     1  0.54185009E+11
     -507.2928512871      536.1770594681     1  0.51259763E+11
     -507.2928428966      533.1768359257     1  0.58380310E+11
     -507.2927934383      535.9743492846     1  0.51380501E+11
     -507.2927906913      535.4720596601     1  0.50761476E+11
     -507.2927676533      536.6806589992     1  0.52083935E+11
     -507.2927263744      534.5680024611     1  0.54913426E+11
     -507.2926653779      534.4250438157     1  0.52393137E+11
     -507.2926599987      536.0628056173     1  0.51581546E+11
     -507.2926344923      531.8580519292     1  0.55291379E+11
     -507.2925586679      534.5856349022     1  0.53232097E+11
     -507.2925330456      536.8835796762     1  0.51439935E+11
     -507.2925197173      535.7597737295     1  0.51775009E+11
     -507.2925073008      532.5526383754     1  0.53490639E+11
     -507.2924647927      531.1772504637     1  0.54115132E+11
     -507.2924438863      536.0442884075     1  0.51061082E+11
     -507.2924364431      536.8436955168     1  0.51091223E+11
     -507.2924260479      533.1821050641     1  0.52384916E+11
     -507.2923411506      537.8240808913     1  0.53731610E+11
     -507.2923136603      536.3654937658     1  0.52658385E+11
     -507.2923120040      532.1467731883     1  0.51804945E+11
     -507.2922787063      536.0915121141     1  0.54047394E+11
     -507.2922764732      535.6925327991     1  0.51885962E+11
     -507.2922662872      536.4166242759     1  0.51006864E+11
     -507.2922146302      533.1844169925     2  0.55309508E+11
     -507.2922109298      535.3944342614     1  0.53145646E+11
     -507.2922005254      536.7059584193     1  0.52058732E+11
     -507.2921905421      536.8187758472     1  0.52048831E+11
     -507.2921137187      536.3438496090     1  0.51241780E+11
     -507.2920835947      536.3921751540     1  0.52747966E+11
     -507.2920291869      536.5249646186     1  0.52495367E+11
     -507.2920152682      535.7811709669     1  0.50853970E+11
     -507.2920133704      532.7050978681     1  0.55093467E+11
     -507.2919520000      537.5833414851     1  0.51818706E+11
     -507.2919441747      535.5349854527     1  0.51814464E+11
     -507.2919104621      536.7022059825     1  0.51425691E+11
     -507.2918944576      535.8972704196     1  0.51957936E+11
     -507.2918792985      533.1939878084     1  0.51391547E+11
     -507.2918756720      533.3716163195     1  0.51894346E+11
     -507.2918519480      536.4746972146     1  0.50967117E+11
     -507.2918072132      535.0717941250     1  0.54189560E+11
     -507.2917984918      532.3259426804     1  0.52015693E+11
     -507.2916957158      532.7728128254     1  0.55320463E+11
     -507.2916518687      524.9880893810     1  0.53742174E+11
     -507.2915946642      534.6067270098     1  0.53203961E+11
     -507.2915409951      537.5658336213     1  0.53524698E+11
     -507.2915396456      533.0308219634     1  0.54797996E+11
     -507.2914705620      536.1954889603     1  0.52037688E+11
     -507.2914475755      536.9535752822     1  0.52068854E+11
     -507.2913842211      532.2137237463     1  0.53765723E+11
     -507.2913756594      535.9083130464     1  0.51787958E+11
     -507.2913726879      536.8059777335     1  0.52235102E+11
     -507.2913458980      536.3632559692     1  0.52282784E+11
     -507.2912723479      532.5279533443     1  0.51874091E+11
     -507.2912537891      536.6815491276     1  0.51450718E+11
     -507.2912465344      535.8841740762     1  0.52950327E+11
     -507.2912203334      522.5731253220     1  0.53296293E+11
     -507.2912087000      537.8950053966     1  0.52942695E+11
     -507.2911702272      536.5699044442     1  0.52849870E+11
     -507.2911622584      536.5412950072     1  0.51119715E+11
     -507.2911517791      524.6196595756     1  0.53799176E+11
     -507.2911010824      536.7624231145     1  0.51186452E+11
     -507.2911000031      533.3908797346     1  0.54374598E+11
     -507.2910886602      533.1924437493     1  0.56277791E+11
     -507.2910718341      536.1985527073     1  0.52383382E+11
     -507.2910635189      536.6015836505     1  0.52933334E+11
     -507.2910063303      536.8023210132     1  0.52943245E+11
     -507.2909455346      535.9092672172     1  0.52076973E+11
     -507.2909427975      531.3549360286     1  0.53906433E+11
     -507.2909207749      536.7957967115     1  0.51270602E+11
     -507.2909103477      533.4163486875     1  0.53033642E+11
     -507.2909091017      536.8659430323     1  0.51070666E+11
     -507.2909068800      532.1518917048     1  0.51854785E+11
     -507.2908947540      536.4643671563     1  0.51079328E+11
     -507.2908834806      526.6737088662     1  0.54563935E+11
     -507.2908631838      532.8568523338     1  0.53451463E+11
     -507.2908042710      537.8844880971     1  0.54650243E+11
     -507.2907979150      535.5840540438     1  0.51181384E+11
     -507.2907680748      535.0391607824     1  0.53469402E+11
     -507.2907491524      537.6434362359     1  0.53390383E+11
     -507.2907413263      533.3571511828     1  0.55259313E+11
     -507.2907167316      535.3010567767     1  0.51221631E+11
     -507.2907070995      536.0951201232     1  0.53228889E+11
     -507.2906827639      534.3277145520     1  0.58120701E+11
     -507.2906478378      532.5253650788     1  0.55654757E+11
     -507.2906442480      533.2047215814     1  0.56285968E+11
     -507.2906336583      531.5860627161     1  0.56268210E+11
     -507.2905868757      535.8458708943     1  0.50925377E+11
     -507.2905852113      535.4153622063     1  0.50836754E+11
     -507.2905086679      536.4287513239     1  0.52762818E+11
     -507.2904843869      535.9533999725     1  0.52487241E+11
     -507.2904820111      536.1159514739     1  0.52111947E+11
     -507.2904711802      536.2411569597     1  0.51452064E+11
     -507.2904543613      536.3003187521     1  0.52984732E+11
     -507.2904345352      526.2889416044     1  0.53658033E+11
     -507.2904275204      535.9841429547     1  0.51166755E+11
     -507.2904179483      533.7519444877     1  0.56210874E+11
     -507.2904152241      536.1154240169     1  0.51279386E+11
     -507.2903312544      533.2059983388     1  0.52191338E+11
     -507.2903254458      536.5638234203     1  0.52012221E+11
     -507.2902764255      536.3751589641     1  0.53424087E+11
     -507.2902593858      536.1476220810     1  0.50842552E+11
     -507.2902579104      532.6183575061     1  0.55603199E+11
     -507.2902567456      533.3821123108     1  0.54948171E+11
     -507.2902537978      535.8102891561     1  0.51158636E+11
     -507.2902505368      535.7248149789     1  0.50547921E+11
     -507.2902336334      536.3254022587     1  0.51112270E+11
     -507.2901511713      535.4530169639     1  0.52352569E+11
     -507.2901362776      536.0780897084     1  0.52641550E+11
     -507.2901037401      531.9532688188     1  0.53242999E+11
     -507.2900943424      534.7229920466     1  0.54763695E+11
     -507.2900756397      536.2179779023     1  0.53222424E+11
     -507.2900269392      536.3317946841     1  0.51060026E+11
     -507.2900201361      535.6191012437     1  0.51632420E+11
     -507.2900147984      533.1951904071     1  0.56276940E+11
     -507.2900055551      536.0418162682     1  0.51113566E+11
     -507.2899704606      533.7321466644     1  0.56233501E+11
     -507.2899424195      535.0417554132     1  0.51711160E+11
     -507.2898636205      534.0922751770     1  0.51536479E+11
     -507.2898624197      536.4890979704     1  0.51336144E+11
     -507.2898504769      535.7051367048     1  0.52010004E+11
     -507.2897971613      536.8107402954     1  0.51385981E+11
     -507.2897850642      536.0067042598     1  0.51900554E+11
     -507.2897839567      535.7173138252     1  0.52796187E+11
     -507.2897084638      530.7061925703     1  0.53788900E+11
     -507.2896949736      535.5279680391     1  0.51221969E+11
     -507.2896583614      535.5391277991     1  0.51773332E+11
     -507.2896348163      536.4561108316     1  0.51057565E+11
     -507.2895692097      533.7561001934     1  0.56215331E+11
     -507.2895150655      536.5048521368     1  0.51683258E+11
     -507.2894862814      535.9780597393     1  0.51882297E+11
     -507.2894566977      535.7261692561     1  0.50840408E+11
     -507.2894355931      536.3664533285     1  0.51106868E+11
     -507.2893764980      529.5348635494     1  0.54594135E+11
     -507.2893627606      535.2293414363     1  0.51825513E+11
     -507.2892791772      533.6807046098     1  0.55283537E+11
     -507.2892663257      529.8905838159     1  0.55475244E+11
     -507.2892629521      535.7250257777     1  0.52079259E+11
     -507.2892548599      529.8886349078     1  0.55519414E+11
     -507.2892425854      535.8855711919     1  0.50949990E+11
     -507.2892302997      536.1730198720     1  0.53230828E+11
     -507.2892038970      533.4794847915     1  0.54686853E+11
     -507.2891889664      532.9297886905     1  0.54573710E+11
     -507.2891398465      533.7383938834     1  0.56238036E+11
     -507.2891326247      535.1759044094     1  0.51940826E+11
     -507.2891232985      535.5178790670     1  0.52055889E+11
     -507.2891208071      533.4739136594     1  0.52584207E+11
     -507.2890300315      532.5338876248     1  0.55702967E+11
     -507.2889291213      535.4270594733     1  0.51419962E+11
     -507.2889149050      534.9581629520     1  0.53573025E+11
     -507.2888962169      528.3309853705     1  0.54615136E+11
     -507.2888896389      530.7390167515     1  0.52569734E+11
     -507.2888707244      536.6396774936     1  0.51050029E+11
     -507.2888556765      536.9035193076     1  0.52369522E+11
     -507.2888137941      534.1556163214     1  0.53576396E+11
     -507.2888121531      532.1884818468     1  0.51920954E+11
     -507.2887948187      535.2861854606     2  0.50891499E+11
     -507.2887425271      537.2543893958     1  0.54711374E+11
     -507.2887232722      531.8902174180     1  0.53538036E+11
     -507.2886433691      536.2015132547     1  0.50920884E+11
     -507.2885585866      532.1499036774     1  0.51985970E+11
     -507.2885537652      535.7921401195     1  0.51004495E+11
     -507.2885067310      536.2249009373     1  0.51059925E+11
     -507.2884929896      534.1756642459     1  0.53528371E+11
     -507.2884278039      535.7938261646     1  0.51574948E+11
     -507.2884021045      526.3945287267     1  0.53425641E+11
     -507.2883747439      535.1738766066     1  0.53444277E+11
     -507.2883535955      536.0614987846     1  0.52857403E+11
     -507.2883488915      534.6722269008     1  0.53010858E+11
     -507.2883474848      536.6376266579     1  0.51573103E+11
     -507.2883342788      536.8411597183     1  0.51623946E+11
     -507.2882957725      533.0905570834     1  0.51015543E+11
     -507.2881565910      533.7097051925     1  0.54693757E+11
     -507.2881366536      536.5626546288     1  0.51965719E+11
     -507.2881319880      537.7435880763     1  0.53069451E+11
     -507.2881220956      533.2625019992     1  0.51502883E+11
     -507.2881061003      536.4986313948     1  0.51154138E+11
     -507.2880866059      525.4018236174     1  0.55497725E+11
     -507.2880725501      533.7677019280     1  0.51706687E+11
     -507.2880270306      524.2801857386     1  0.53972932E+11
     -507.2879737881      535.8696005771     1  0.52368653E+11
     -507.2879672279      535.9121663592     1  0.53346772E+11
     -507.2878366726      537.3424771789     1  0.52304092E+11
     -507.2878010185      528.2662340217     1  0.54605879E+11
     -507.2877790460      526.2424833952     1  0.55851808E+11
     -507.2877774266      526.1959299919     2  0.50715821E+11
     -507.2877447445      535.5662191252     1  0.51137027E+11
     -507.2877144191      536.8541487971     1  0.51251961E+11
     -507.2876735768      536.1754715968     1  0.53890780E+11
     -507.2876335591      531.8508701771     1  0.50825398E+11
     -507.2875886053      536.3260456216     1  0.50928713E+11
     -507.2875869082      535.9113158018     1  0.51250244E+11
     -507.2875803819      537.0194252047     1  0.54157498E+11
     -507.2875554375      536.2073063116     1  0.51938371E+11
     -507.2875502838      536.2308314001     1  0.51015362E+11
     -507.2874024968      537.3224411301     1  0.56353616E+11
     -507.2873946650      530.7679093619     1  0.55048144E+11
     -507.2873863861      537.6266721478     1  0.54465262E+11
     -507.2873331277      535.1368885483     1  0.52552804E+11
     -507.2873249454      536.7045745486     1  0.51881149E+11
     -507.2873101327      536.2109701514     1  0.51939589E+11
     -507.2872827832      536.3099559179     1  0.52206815E+11
     -507.2872584158      535.7179322492     1  0.51148849E+11
     -507.2871986228      532.5442695251     1  0.52379012E+11
     -507.2871930467      530.7585420863     1  0.50800663E+11
     -507.2871715155      536.6472626050     1  0.51790635E+11
     -507.2871366252      531.1683553678     1  0.51055226E+11
     -507.2871182266      531.5771131285     1  0.56268211E+11
     -507.2871101606      535.9547795585     1  0.51410233E+11
     -507.2870562808      536.3723985646     1  0.51266199E+11
     -507.2868705654      532.4441984620     2  0.52480971E+11
     -507.2868596532      536.1887940379     1  0.51677393E+11
     -507.2868547349      536.8768134311     1  0.54676264E+11
     -507.2868163419      536.1577189837     1  0.54348793E+11
     -507.2867982175      536.7816904475     1  0.51859110E+11
     -507.2867605081      522.7352521104     1  0.52355986E+11
     -507.2867576786      524.7248285513     1  0.54262845E+11
     -507.2867286578      534.4742467527     1  0.53535497E+11
     -507.2866967477      536.7862096947     1  0.51870353E+11
     -507.2866635732      536.7114695722     1  0.51630850E+11
     -507.2866089318      530.5731158267     1  0.53158509E+11
     -507.2865733031      525.7968725434     1  0.54580076E+11
     -507.2865478558      535.4089115525     1  0.51914192E+11
     -507.2865139487      533.9118678778     1  0.52626660E+11
     -507.2864656388      535.8663739338     1  0.51798807E+11
     -507.2864404312      527.8993297149     1  0.54135807E+11
     -507.2864125187      535.4938729828     1  0.51203684E+11
     -507.2863859980      524.0084000017     1  0.53404211E+11
     -507.2863727680      526.0574594260     1  0.53627336E+11
     -507.2863482690      534.4105463614     1  0.56379637E+11
     -507.2863269370      535.8290455813     1  0.50902258E+11
     -507.2863184820      532.2231412595     1  0.55180217E+11
     -507.2863026878      534.9498575966     1  0.51971462E+11
     -507.2862934769      535.8345630568     1  0.51779738E+11
     -507.2862331905      536.3229197548     1  0.50997017E+11
     -507.2861983345      534.2679143218     1  0.56425030E+11
     -507.2861817266      535.9336676212     1  0.51038435E+11
     -507.2861802200      535.4514426328     1  0.50785900E+11
     -507.2861786422      535.6047985931     1  0.51401581E+11
     -507.2861416199      538.3577149560     1  0.53474121E+11
     -507.2861243146      537.7513763448     1  0.54322676E+11
     -507.2860972534      531.2253199978     1  0.50674765E+11
     -507.2860721509      535.7987275543     1  0.50931644E+11
     -507.2860676777      532.5213936610     1  0.52323178E+11
     -507.2859889686      536.0975745536     1  0.51769557E+11
     -507.2859559432      532.1768003143     1  0.52012184E+11
     -507.2859392807      536.2056815317     1  0.52623758E+11
     -507.2859298660      537.7903612768     1  0.52991131E+11
     -507.2858871779      536.1886483636     1  0.51096066E+11
     -507.2858652201      534.0412152921     1  0.54386842E+11
     -507.2857753751      537.1715403382     1  0.52242894E+11
     -507.2857158948      536.9166771127     1  0.51100055E+11
     -507.2857027489      534.8577023055     1  0.51986222E+11
     -507.2856168587      534.7216206137     1  0.52230197E+11
     -507.2856148161      536.2930768929     1  0.52362116E+11
     -507.2855848733      535.8245706719     1  0.50945844E+11
     -507.2855656787      529.2878397362     1  0.54339039E+11
     -507.2855078379      533.3942314648     1  0.53750877E+11
     -507.2854775582      537.2943469423     1  0.52401346E+11
     -507.2854547855      536.1775586858     1  0.52102589E+11
     -507.2853927717      534.9736223217     1  0.53528101E+11
     -507.2853802849      533.9731319942     1  0.57868354E+11
     -507.2853124785      532.8564022097     1  0.58570995E+11
     -507.2852881902      535.7098620624     1  0.51654808E+11
     -507.2852706728      537.9725387403     1  0.53753101E+11
     -507.2851984625      535.7767303845     1  0.51273987E+11
     -507.2851885845      535.4833026477     1  0.51245605E+11
     -507.2851791298      536.7255071754     1  0.52349866E+11
     -507.2851596323      536.0897636654     1  0.50942274E+11
     -507.2850860400      536.1534384822     1  0.54748286E+11
     -507.2850444923      535.2430911044     1  0.51711451E+11
     -507.2850145342      536.6287281168     1  0.52155787E+11
     -507.2849732725      536.4815414977     1  0.50799424E+11
     -507.2849719085      535.9936206160     1  0.51090164E+11
     -507.2849539940      536.8020458659     1  0.50998562E+11
     -507.2849061300      534.4872822146     1  0.53441868E+11
     -507.2849021482      535.9678222929     1  0.51985018E+11
     -507.2848859144      530.9684011536     1  0.55467476E+11
     -507.2848832606      537.3431996845     1  0.53482779E+11
     -507.2848732835      531.8588132180     1  0.55345337E+11
     -507.2848644289      535.2726971204     1  0.51073772E+11
     -507.2848424423      535.4617146398     1  0.52303600E+11
     -507.2848278584      526.8486888276     1  0.53760408E+11
     -507.2848069952      535.7380154740     1  0.51885537E+11
     -507.2847977537      536.1766512767     1  0.51447937E+11
     -507.2847855284      537.2210793060     1  0.52801208E+11
     -507.2847549440      533.7560294161     1  0.53568400E+11
     -507.2847500310      535.9288468092     1  0.50942856E+11
     -507.2847200489      535.7237287534     1  0.51756237E+11
     -507.2847147262      533.1180333858     1  0.53892012E+11
     -507.2846035045      535.4967881292     1  0.51130341E+11
     -507.2846002398      536.4864787230     1  0.51756103E+11
     -507.2845864920      535.4984616780     1  0.51079085E+11
     -507.2845483617      535.4654003862     1  0.51316513E+11
     -507.2844896475      528.9319138782     1  0.54400552E+11
     -507.2844865458      521.1155308521     1  0.53169448E+11
     -507.2844737377      535.9041161047     1  0.51988378E+11
     -507.2844587221      531.3453448396     1  0.53179685E+11
     -507.2844204805      536.1825848565     1  0.51132724E+11
     -507.2844179803      536.7884442639     1  0.51958025E+11
     -507.2844130408      536.1526600263     1  0.51149173E+11
     -507.2843787352      532.7020462639     1  0.58102182E+11
     -507.2842952046      534.9978328865     1  0.51910574E+11
     -507.2842600139      532.5400834785     1  0.51738849E+11
     -507.2842573091      536.3814796131     1  0.50836220E+11
     -507.2842186286      536.5833944093     1  0.54116761E+11
     -507.2841875561      530.1845356523     1  0.55455104E+11
     -507.2841273533      536.3161053986     1  0.50831607E+11
     -507.2841170929      536.4097432356     1  0.53842745E+11
     -507.2841135753      536.5649699217     1  0.53413678E+11
     -507.2840826422      536.2529348018     1  0.51906206E+11
     -507.2840725688      531.5956936403     1  0.55303187E+11
     -507.2840306424      536.5723918110     1  0.51188889E+11
     -507.2840221452      531.5889316145     1  0.50777626E+11
     -507.2839648286      535.3150031470     1  0.51020548E+11
     -507.2839544043      534.3831082496     1  0.52852864E+11
     -507.2839520808      535.7167195322     1  0.50474912E+11
     -507.2839333972      536.9711301600     1  0.54812646E+11
     -507.2838069037      535.6509333642     1  0.52095483E+11
     -507.2837719105      535.7624001033     1  0.51549044E+11
     -507.2837602984      532.0485248706     1  0.55112661E+11
     -507.2837202713      533.5570245883     1  0.53490057E+11
     -507.2836848866      532.5686589839     1  0.55903028E+11
     -507.2836831115      536.2515125388     1  0.50841223E+11
     -507.2836686032      536.5561687535     1  0.52601867E+11
     -507.2836487145      537.2010475556     1  0.52184815E+11
     -507.2836282349      535.0035795212     1  0.53517680E+11
     -507.2835987206      524.0161673613     1  0.52710123E+11
     -507.2835794852      536.5282032564     1  0.51380194E+11
     -507.2835615152      532.8369627631     1  0.54871408E+11
     -507.2835546282      536.3523304474     1  0.50972026E+11
     -507.2835503167      535.9856281130     1  0.54749287E+11
     -507.2835488861      533.2461189367     1  0.52004361E+11
     -507.2835349964      536.1596565261     1  0.50955111E+11
     -507.2834561767      535.6258899586     1  0.52060938E+11
     -507.2834523999      536.5031580770     1  0.51252312E+11
     -507.2833847915      529.0427167118     1  0.54423406E+11
     -507.2832534188      535.4698760870     1  0.51298837E+11
     -507.2831887854      533.7656760341     1  0.51371771E+11
     -507.2831833424      533.6410594903     1  0.53471994E+11
     -507.2831577563      534.8589376276     1  0.53521729E+11
     -507.2831120511      536.7668249388     1  0.52050880E+11
     -507.2830581724      537.3215134964     1  0.51104975E+11
     -507.2830559399      536.1158186086     1  0.51422190E+11
     -507.2830171610      536.5681782283     1  0.50944976E+11
     -507.2829710559      534.8999919402     1  0.54195284E+11
     -507.2829121421      532.7338203421     2  0.52599969E+11
     -507.2828607102      536.3309032670     1  0.52212323E+11
     -507.2828573712      534.6584056270     1  0.53318035E+11
     -507.2828534116      532.6360086586     1  0.51742075E+11
     -507.2828422850      535.6159756851     1  0.50917854E+11
     -507.2828151324      536.4102836799     1  0.51254749E+11
     -507.2828072553      535.1627827358     1  0.51908543E+11
     -507.2827908595      531.9043780583     1  0.51871613E+11
     -507.2827813885      526.0958800878     1  0.53509738E+11
     -507.2827772533      527.0631916337     1  0.55678811E+11
     -507.2827260021      536.3171657662     1  0.55371396E+11
     -507.2827088554      535.7672280848     1  0.52027379E+11
     -507.2826440026      533.9973358507     1  0.54120738E+11
     -507.2826239881      532.6325033386     1  0.53392207E+11
     -507.2825989020      536.1664431411     1  0.50910390E+11
     -507.2825755676      536.3206116591     1  0.51137590E+11
     -507.2825723666      536.5075405193     1  0.50994344E+11
     -507.2825698853      536.4801648568     1  0.51373948E+11
     -507.2825582127      533.9865403929     1  0.58415840E+11
     -507.2824948557      532.6876323059     1  0.53119290E+11
     -507.2824750044      536.2372869160     1  0.51337744E+11
     -507.2824642937      530.6666832200     1  0.55183389E+11
     -507.2823929324      535.9645517884     1  0.52683754E+11
     -507.2823428639      536.3253175572     1  0.51197790E+11
     -507.2823382554      536.2201473330     1  0.52650992E+11
     -507.2822996421      536.4836193983     1  0.51322514E+11
     -507.2822557310      536.3277063899     1  0.51139172E+11
     -507.2822502807      532.7012865960     1  0.56300128E+11
     -507.2822315430      536.5000467447     1  0.51578109E+11
     -507.2821056596      534.4857808461     1  0.52614850E+11
     -507.2820292381      533.6288460866     1  0.51169806E+11
     -507.2819541267      536.3369417561     1  0.50898610E+11
     -507.2819127082      536.5110835099     1  0.51380405E+11
     -507.2818469466      533.1374758856     1  0.52628474E+11
     -507.2818414163      533.0159583465     1  0.58834184E+11
     -507.2818388077      536.4730157713     1  0.51646370E+11
     -507.2817733823      534.6751080608     1  0.52458492E+11
     -507.2817488863      534.3763081587     1  0.53534664E+11
     -507.2817041660      534.0041377138     1  0.54202560E+11
     -507.2816997590      536.6009244789     1  0.51306597E+11
     -507.2816758641      531.9841605721     1  0.55663888E+11
     -507.2816620383      535.4278604144     1  0.55438101E+11
     -507.2816460564      536.6555561082     1  0.51196881E+11
     -507.2816091214      534.2969278515     1  0.51261503E+11
     -507.2816071891      533.8127504932     1  0.51413679E+11
     -507.2815888376      536.0385299008     1  0.51554662E+11
     -507.2815801144      536.5898935913     1  0.53283237E+11
     -507.2815619565      535.2898711716     1  0.50811991E+11
     -507.2815602227      536.4290468093     1  0.51236009E+11
     -507.2815097845      536.2431532165     1  0.51795607E+11
     -507.2814309113      537.6124827298     1  0.53740220E+11
     -507.2814167730      532.7107573687     1  0.56302791E+11
     -507.2814129014      531.5159643040     1  0.54808546E+11
     -507.2814029059      533.2306297905     1  0.51803359E+11
     -507.2813824656      525.5404744848     1  0.53469129E+11
     -507.2813168264      535.9005804323     1  0.52637215E+11
     -507.2812885040      537.6089631618     1  0.53732928E+11
     -507.2812836670      535.6547092949     1  0.52209647E+11
     -507.2812722197      532.6223371075     1  0.53325013E+11
     -507.2812624093      525.9329827996     1  0.53443650E+11
     -507.2812570827      534.5652819764     1  0.54499440E+11
     -507.2812491634      536.2964081465     1  0.51197479E+11
     -507.2812011529      528.1528917718     1  0.53565814E+11
     -507.2811967778      536.4085538549     1  0.51479905E+11
     -507.2810658327      536.4323566468     1  0.51184427E+11
     -507.2810644332      533.7982225951     1  0.56068092E+11
     -507.2810616688      528.7095044458     1  0.55532222E+11
     -507.2810496135      536.2414292561     1  0.51796137E+11
     -507.2810370891      534.9403636193     1  0.58833166E+11
     -507.2810339298      533.6934709124     1  0.55949980E+11
     -507.2810274644      534.9353410988     1  0.51772959E+11
     -507.2810021684      536.3991469017     1  0.52871128E+11
     -507.2809823745      535.9793712485     1  0.51434438E+11
     -507.2809738335      532.6081446959     1  0.53278029E+11
     -507.2809487243      531.3017948061     1  0.54028761E+11
     -507.2809350768      534.3180062763     1  0.52811937E+11
     -507.2809139079      536.6371896311     1  0.51116153E+11
     -507.2807737489      531.0189737794     1  0.53334530E+11
     -507.2807712249      532.5305736262     1  0.53577255E+11
     -507.2807692833      530.8634907506     1  0.55888215E+11
     -507.2807623615      535.8832424463     1  0.50987300E+11
     -507.2807233960      536.4257127211     1  0.51403040E+11
     -507.2806831858      524.3132299471     1  0.53490462E+11
     -507.2806483494      531.5429267522     1  0.55892608E+11
     -507.2806406347      532.5162999202     1  0.56226489E+11
     -507.2806357905      529.8736684359     1  0.54248204E+11
     -507.2806260776      535.4164989174     1  0.50936655E+11
     -507.2806124484      536.1845983563     1  0.51160734E+11
     -507.2805617567      535.4397324552     1  0.52271338E+11
     -507.2804831798      536.2841417426     1  0.50976361E+11
     -507.2804150745      533.2322181087     1  0.51457682E+11
     -507.2803978348      536.5224645833     1  0.54194301E+11
     -507.2802942965      536.8309934229     1  0.51190256E+11
     -507.2802647839      532.6562002736     1  0.53990696E+11
     -507.2802471804      524.6390838000     1  0.54177030E+11
     -507.2802323703      534.1797618015     1  0.55421673E+11
     -507.2802170592      533.7161740861     1  0.55266335E+11
     -507.2801356616      536.3400908892     1  0.50793129E+11
     -507.2800820367      536.0522841460     1  0.52595613E+11
     -507.2800117913      524.2762463305     1  0.53095646E+11
     -507.2800078010      532.7280822642     1  0.55380777E+11
     -507.2799743174      529.1753408502     1  0.53555962E+11
     -507.2799452814      534.6430383731     1  0.51928405E+11
     -507.2799229073      526.9800827596     1  0.54171600E+11
     -507.2799202870      528.9911325350     1  0.54427492E+11
     -507.2799174142      535.4519863981     1  0.51348662E+11
     -507.2798948779      536.4105270295     1  0.50858905E+11
     -507.2798864514      529.9189085231     1  0.55283252E+11
     -507.2798726101      535.8349822202     1  0.51937902E+11
     -507.2798691695      524.3074848278     1  0.53501902E+11
     -507.2798259348      532.5390401329     1  0.52524714E+11
     -507.2797994203      535.8830718719     1  0.51248681E+11
     -507.2797921505      531.8353341211     1  0.54413918E+11
     -507.2797896529      537.2480368966     1  0.51705117E+11
     -507.2797683844      529.5783848964     1  0.56534809E+11
     -507.2797547743      524.8368679519     1  0.54441967E+11
     -507.2797253198      536.0422176551     1  0.51773150E+11
     -507.2797098174      531.1177813904     1  0.50781646E+11
     -507.2796640161      533.8579328552     1  0.53510508E+11
     -507.2796534782      535.3238819639     1  0.50993960E+11
     -507.2796391912      531.8413899010     1  0.51926429E+11
     -507.2795752936      531.9470681628     1  0.55883406E+11
     -507.2795658978      535.7687729789     1  0.51027138E+11
     -507.2795404439      536.4976731437     1  0.51154901E+11
     -507.2795034522      534.5635197471     1  0.53418057E+11
     -507.2795001529      536.3050226138     1  0.50737544E+11
     -507.2794588654      536.4909666320     1  0.51309210E+11
     -507.2794444742      538.4557562061     1  0.56997555E+11
     -507.2794270709      532.1497078453     1  0.55719679E+11
     -507.2793647560      530.7105525088     1  0.54094961E+11
     -507.2793633144      537.6958782417     1  0.54061120E+11
     -507.2792993626      529.1635240031     1  0.51005709E+11
     -507.2792792230      535.3468910742     1  0.51039268E+11
     -507.2792775118      524.1261128536     1  0.52995043E+11
     -507.2792304278      534.2418929527     1  0.51757896E+11
     -507.2792012009      529.6085834719     1  0.53010184E+11
     -507.2791500802      531.4091692580     1  0.53738564E+11
     -507.2790753000      532.5461533773     1  0.54163830E+11
     -507.2790721603      531.6945646536     1  0.50867436E+11
     -507.2790657612      536.2360756328     1  0.54999052E+11
     -507.2790466406      535.0689511798     1  0.53261109E+11
     -507.2790232089      536.0494013173     1  0.50863591E+11
     -507.2790174574      535.9963642710     1  0.51694153E+11
     -507.2789751792      535.3036479856     1  0.52349694E+11
     -507.2789589708      531.7349364866     1  0.50797094E+11
     -507.2789510391      536.2853562220     1  0.51016486E+11
     -507.2788931826      531.8190112130     1  0.56017861E+11
     -507.2788570444      530.9731908973     1  0.50699168E+11
     -507.2787983782      537.3148330945     1  0.54984401E+11
     -507.2786906103      535.7750357912     1  0.51959904E+11
     -507.2786853280      536.5164054184     1  0.50846111E+11
     -507.2786705321      535.5418596267     1  0.51070513E+11
     -507.2786624760      535.8055109188     1  0.51336819E+11
     -507.2785965460      529.4446359130     1  0.52734588E+11
     -507.2785319302      535.2047712246     1  0.50795378E+11
     -507.2784706567      535.7331723135     1  0.51028553E+11
     -507.2783984383      533.6225888538     1  0.57545371E+11
     -507.2783880021      536.6342473586     1  0.50988289E+11
     -507.2783835740      532.4874544989     1  0.52169496E+11
     -507.2783608162      527.8760165432     1  0.55244358E+11
     -507.2783332661      537.3352184243     1  0.54955315E+11
     -507.2783292476      531.6132719106     1  0.55801046E+11
     -507.2783092181      535.9641347332     1  0.51151722E+11
     -507.2783066524      536.7046875016     1  0.51973783E+11
     -507.2783040541      528.5173868472     1  0.56453721E+11
     -507.2782939550      530.3219864920     1  0.56624530E+11
     -507.2782925018      532.9376946468     1  0.53111459E+11
     -507.2782879790      536.3788142416     1  0.51167763E+11
     -507.2782821837      531.8529783253     1  0.53394751E+11
     -507.2782722038      536.2919071370     1  0.51318287E+11
     -507.2782662322      536.2368218763     1  0.51159605E+11
     -507.2782364023      536.2839468283     1  0.51268501E+11
     -507.2782202559      529.0850181711     1  0.54442245E+11
     -507.2782189862      536.2687960223     1  0.51014167E+11
     -507.2782027797      536.1069083208     1  0.51529872E+11
     -507.2781175760      526.1198197606     1  0.54738035E+11
     -507.2780686986      530.3153890090     1  0.56690026E+11
     -507.2780411098      535.5805221845     1  0.51395190E+11
     -507.2780187668      532.9992898589     1  0.58372043E+11
     -507.2780055741      535.7279550426     1  0.51409435E+11
     -507.2779811040      532.8284531605     1  0.54372129E+11
     -507.2779497397      535.4184677144     1  0.51796975E+11
     -507.2779057716      535.8060044835     1  0.51081312E+11
     -507.2778592092      536.0455579957     1  0.51627999E+11
     -507.2778580758      535.0240776924     1  0.53226067E+11
     -507.2777784870      532.8913929545     1  0.52584025E+11
     -507.2777466106      526.7703636340     1  0.55163342E+11
     -507.2776920173      536.0577240370     1  0.54143612E+11
     -507.2776834097      535.4597506379     1  0.51887849E+11
     -507.2776739336      534.4224025837     1  0.53604775E+11
     -507.2776367581      535.5422614866     1  0.51478447E+11
     -507.2776154386      532.4933091729     1  0.53219786E+11
     -507.2775988907      532.6422922996     1  0.52321933E+11
     -507.2775668327      532.3944159781     1  0.52753274E+11
     -507.2775061656      535.6518929050     1  0.51258126E+11
     -507.2774979954      535.4534645876     1  0.52376539E+11
     -507.2774940225      534.1557128410     1  0.58014658E+11
     -507.2774889106      536.3725258578     1  0.53089529E+11
     -507.2774866691      533.8884061993     1  0.53256813E+11
     -507.2774634652      532.6620143241     1  0.54938804E+11
     -507.2774269125      534.2379327680     1  0.51609069E+11
     -507.2774249637      535.4818169017     1  0.51096555E+11
     -507.2774217076      532.2223849660     1  0.51626497E+11
     -507.2774195861      537.5027841954     1  0.52152696E+11
     -507.2774114292      536.2481680809     1  0.51011290E+11
     -507.2773187681      533.0779561621     1  0.51443770E+11
     -507.2773039843      534.6685821653     1  0.51798348E+11
     -507.2772574397      533.6747507278     1  0.54367341E+11
     -507.2772001345      536.0812523633     1  0.51054002E+11
     -507.2771793866      535.9192411099     1  0.51702196E+11
     -507.2771771182      528.9608456671     1  0.54519505E+11
     -507.2771575548      537.4539997714     1  0.52258480E+11
     -507.2771328110      536.3794879659     1  0.50894173E+11
     -507.2771082968      525.4575352144     1  0.52426420E+11
     -507.2770879727      532.4903505811     1  0.53088602E+11
     -507.2770464364      536.3809871336     1  0.53191230E+11
     -507.2770355794      536.3654978291     1  0.51017551E+11
     -507.2770179043      536.3107388445     1  0.50911784E+11
     -507.2770167477      535.8931169462     1  0.53694524E+11
     -507.2769152943      528.9474954179     1  0.54407030E+11
     -507.2767974524      533.3054152848     1  0.54535340E+11
     -507.2767944091      536.2998301262     1  0.52241591E+11
     -507.2767830091      536.5204952928     1  0.51627821E+11
     -507.2767419494      532.4053881030     1  0.52811295E+11
     -507.2766456650      535.7049051005     1  0.50421778E+11
     -507.2766417473      531.5519331474     1  0.53644283E+11
     -507.2766406254      536.1515136943     1  0.51409063E+11
     -507.2766299736      535.6010459649     1  0.52301388E+11
     -507.2766238149      532.6959389601     1  0.56439960E+11
     -507.2765556817      538.2160524515     1  0.53820649E+11
     -507.2764347703      532.6318622727     1  0.52564906E+11
     -507.2764152335      537.2590268661     1  0.53561331E+11
     -507.2764016707      532.3253305042     1  0.51976241E+11
     -507.2763963384      534.3110069207     1  0.54871208E+11
     -507.2763738614      527.8074017065     1  0.53975913E+11
     -507.2763505507      532.2298702665     1  0.55023611E+11
     -507.2762966650      527.6122644509     1  0.55168845E+11
     -507.2762750573      531.3062157667     1  0.54467541E+11
     -507.2762478442      535.8030432845     1  0.51242243E+11
     -507.2762359624      535.8245185240     1  0.50865690E+11
     -507.2761594475      535.7992477800     1  0.52026311E+11
     -507.2761399352      537.7742586790     1  0.54910700E+11
     -507.2761359656      535.4419575529     1  0.52452099E+11
     -507.2760897235      535.8210678630     1  0.53551411E+11
     -507.2760388847      531.1208208812     1  0.51306948E+11
     -507.2760065931      532.6224098233     1  0.51786273E+11
     -507.2759805754      537.6199341063     1  0.56188736E+11
     -507.2759658428      533.5983062125     1  0.54114841E+11
     -507.2759576287      536.2178705330     1  0.50842052E+11
     -507.2759165478      536.2511532787     1  0.52333578E+11
     -507.2759039384      531.3617831500     1  0.54260539E+11
     -507.2758646263      537.2857091668     1  0.54089861E+11
     -507.2758290869      535.6698511149     1  0.51910032E+11
     -507.2758145869      531.6849995632     1  0.50874259E+11
     -507.2758017084      531.2260721489     1  0.54181027E+11
     -507.2757982471      534.8968352802     1  0.53100812E+11
     -507.2757690955      534.8646498103     1  0.51826017E+11
     -507.2757139287      535.8661820294     1  0.51813006E+11
     -507.2756927370      531.1952544026     1  0.51317961E+11
     -507.2756618038      536.7457410634     1  0.51522001E+11
     -507.2756349397      535.3607141134     1  0.52213423E+11
     -507.2755746603      533.1239789373     1  0.51373025E+11
     -507.2755460167      526.5930041167     1  0.56540093E+11
     -507.2755292248      539.0085721782     1  0.52565362E+11
     -507.2755064226      533.6716030047     1  0.54664118E+11
     -507.2753854561      535.8593133448     1  0.52125151E+11
     -507.2753380864      537.0994576990     1  0.52712971E+11
     -507.2753314577      535.4202349218     1  0.53567803E+11
     -507.2753158454      535.4306553361     1  0.50788467E+11
     -507.2753052079      536.0287605445     1  0.50962464E+11
     -507.2752971552      523.9342524937     1  0.53890589E+11
     -507.2752710054      534.3511022631     1  0.53313925E+11
     -507.2752643172      532.7781768806     1  0.55241759E+11
     -507.2752593981      532.3973994771     1  0.52622177E+11
     -507.2752102581      536.6378619016     1  0.52447285E+11
     -507.2752085856      525.5625081667     1  0.54556459E+11
     -507.2752027154      532.7829554715     1  0.55241106E+11
     -507.2751953105      534.8322647822     1  0.51563855E+11
     -507.2751752294      537.0882350167     1  0.53186841E+11
     -507.2751157351      532.1388207826     1  0.54619190E+11
     -507.2751101092      524.0889271336     1  0.53622815E+11
     -507.2751049537      522.3735210709     1  0.54289952E+11
     -507.2750971737      537.6487353819     1  0.52539104E+11
     -507.2750923981      537.0114218870     1  0.51038735E+11
     -507.2750818732      536.5185362832     1  0.50975750E+11
     -507.2750735609      534.8764631305     1  0.54039730E+11
     -507.2750508587      535.2779681382     1  0.51921311E+11
     -507.2750394521      532.6489354598     1  0.55875617E+11
     -507.2750173839      536.2434222210     1  0.51569052E+11
     -507.2749914611      532.5816118153     1  0.53249986E+11
     -507.2749821320      524.0854901419     1  0.53612853E+11
     -507.2749387835      535.4283441517     1  0.51221927E+11
     -507.2749218764      536.7210324201     1  0.53077696E+11
     -507.2749197712      536.1600343583     1  0.52038403E+11
     -507.2749059334      536.4655262762     1  0.51087544E+11
     -507.2748616410      536.7614090974     1  0.53529271E+11
     -507.2748460817      530.6057387891     1  0.50674310E+11
     -507.2748386457      536.5023178449     1  0.50946104E+11
     -507.2748357607      534.1045940801     1  0.54738222E+11
     -507.2748037641      536.3779292597     1  0.52681122E+11
     -507.2747879055      534.1566076787     1  0.51039802E+11
     -507.2747848046      536.0865741828     1  0.50992440E+11
     -507.2747593892      537.8782449365     1  0.53833047E+11
     -507.2747305774      532.0432890269     1  0.54789977E+11
     -507.2746930866      521.0841919243     1  0.51848344E+11
     -507.2746638882      532.0998451391     1  0.55369645E+11
     -507.2746369356      536.3018207922     1  0.50923918E+11
     -507.2746040686      535.8573355980     1  0.50944008E+11
     -507.2745677629      532.3796328702     1  0.52136704E+11
     -507.2745650386      537.0548640612     1  0.52690517E+11
     -507.2745554571      536.4787844199     1  0.51791034E+11
     -507.2745340422      532.3549054381     1  0.52653636E+11
     -507.2744792938      537.4309334413     1  0.52297531E+11
     -507.2744658303      537.6576474431     1  0.54691082E+11
     -507.2744482764      533.1106036705     1  0.53794430E+11
     -507.2744351501      527.7515980955     1  0.54403413E+11
     -507.2744274881      530.9312668136     1  0.53896884E+11
     -507.2744109552      527.6442304258     1  0.55238794E+11
     -507.2743851283      532.5505908410     1  0.55185401E+11
     -507.2743594558      535.7646647386     1  0.51979668E+11
     -507.2743160987      538.4031325165     1  0.57173982E+11
     -507.2743041791      536.2905903441     1  0.51006571E+11
     -507.2742328986      536.0004265981     1  0.51790139E+11
     -507.2742140289      531.9833608677     1  0.51827909E+11
     -507.2742127122      536.0552474095     1  0.50965542E+11
     -507.2741932208      535.6081022583     1  0.51728732E+11
     -507.2741759329      536.5441465910     1  0.51933748E+11
     -507.2741592228      535.7834695955     1  0.52487143E+11
     -507.2741504042      535.7476852782     1  0.52316862E+11
     -507.2740832653      537.0290171158     1  0.52048199E+11
     -507.2740434876      532.6946125918     1  0.54557931E+11
     -507.2739902994      527.7341928611     1  0.55038189E+11
     -507.2739473549      535.8727421804     1  0.52185400E+11
     -507.2739442110      527.0385681463     1  0.55798231E+11
     -507.2739332510      535.0963941415     1  0.52287504E+11
     -507.2739184553      536.2275561670     1  0.52587729E+11
     -507.2739101158      535.6305574372     1  0.51567587E+11
     -507.2739082342      530.9693572336     1  0.52185158E+11
     -507.2738697466      536.6967139354     1  0.52459047E+11
     -507.2738563640      532.3800010218     1  0.52248522E+11
     -507.2738514408      530.9381926185     1  0.55958144E+11
     -507.2738189767      538.1790382139     1  0.54332610E+11
     -507.2737976177      532.3877632382     1  0.52783989E+11
     -507.2737562440      538.4566037914     1  0.51592219E+11
     -507.2737368774      523.5311518729     2  0.52630020E+11
     -507.2737317440      535.8082236658     1  0.51305083E+11
     -507.2737249981      535.0806226800     1  0.52116482E+11
     -507.2737197185      532.2534399076     1  0.56466961E+11
     -507.2737009170      536.2472739191     1  0.50666853E+11
     -507.2736801157      535.8776667776     1  0.51792434E+11
     -507.2736667302      526.7209805593     1  0.54861376E+11
     -507.2736509356      536.0233747354     1  0.51963740E+11
     -507.2736066993      524.1055059833     1  0.53047414E+11
     -507.2735990082      535.5714887306     1  0.51374988E+11
     -507.2735912681      536.4263858696     1  0.51920195E+11
     -507.2735629100      535.2476639560     1  0.50708277E+11
     -507.2735437151      535.3941449072     1  0.51067804E+11
     -507.2734551538      536.1983633252     1  0.52244798E+11
     -507.2734349081      532.2794888382     1  0.52416324E+11
     -507.2734250163      535.7397492745     1  0.52838137E+11
     -507.2733548553      530.2518512812     1  0.53392472E+11
     -507.2733038215      535.4333044458     1  0.52180487E+11
     -507.2733023174      536.2467635971     1  0.50818486E+11
     -507.2732551315      536.6683553314     1  0.52488323E+11
     -507.2732334577      534.8291637408     1  0.51082496E+11
     -507.2732166983      538.1693559348     1  0.51180697E+11
     -507.2732100882      536.9345606762     1  0.54381110E+11
     -507.2731782023      531.2199716105     1  0.54183360E+11
     -507.2731737339      530.5756672809     1  0.54130502E+11
     -507.2731614718      536.9653884164     1  0.51639080E+11
     -507.2731204756      535.4738953567     1  0.51391782E+11
     -507.2731144622      530.6507595053     1  0.50586106E+11
     -507.2731001883      535.9671771430     1  0.51942072E+11
     -507.2730675020      531.9696162450     1  0.55731262E+11
     -507.2730432654      535.7628211829     1  0.51477496E+11
     -507.2730337505      535.9611349652     1  0.53418395E+11
     -507.2730190359      538.5510300759     2  0.54698001E+11
     -507.2730099663      536.1240885546     1  0.50904701E+11
     -507.2730002373      536.1620179391     1  0.51422396E+11
     -507.2729879769      536.9657848271     1  0.50995200E+11
     -507.2729409479      536.2988534077     1  0.52017542E+11
     -507.2729398398      532.2665057045     1  0.52868423E+11
     -507.2729300288      538.5164908085     1  0.53611167E+11
     -507.2729137705      534.9532209893     1  0.52743248E+11
     -507.2729072093      533.6221347103     1  0.58576854E+11
     -507.2728911330      536.1651189083     1  0.51079740E+11
     -507.2728686386      532.4230487015     1  0.53072820E+11
     -507.2728633974      534.3761492064     1  0.52263138E+11
     -507.2728573877      536.4051475724     1  0.50567015E+11
     -507.2728187426      532.4862871906     1  0.52538763E+11
     -507.2728007216      533.3218666382     1  0.51475020E+11
     -507.2727869106      535.4640445595     1  0.50926539E+11
     -507.2727836991      533.3240160285     1  0.51625318E+11
     -507.2727786413      535.7683377738     1  0.51274611E+11
     -507.2727457462      536.0164691837     1  0.52081169E+11
     -507.2726668495      533.7499228834     1  0.55879568E+11
     -507.2726589347      531.7286242153     1  0.55258347E+11
     -507.2726514698      535.3451726265     1  0.50654420E+11
     -507.2726484422      531.1764973021     1  0.55404179E+11
     -507.2726340771      533.4374606396     1  0.53088385E+11
     -507.2726040409      535.8608935111     1  0.51711884E+11
     -507.2725959443      537.1159502928     1  0.55007613E+11
     -507.2725364808      535.7800040518     1  0.52382654E+11
     -507.2724978658      535.4044164365     1  0.51031758E+11
     -507.2724865227      535.9611734173     1  0.51554799E+11
     -507.2724452252      528.4004315266     1  0.56663712E+11
     -507.2723976144      530.5762567451     1  0.55207199E+11
     -507.2723642190      531.6906987416     1  0.53937285E+11
     -507.2723177392      536.1441421048     1  0.50841570E+11
     -507.2723022335      533.0953177521     1  0.51565489E+11
     -507.2722829419      537.1890400608     1  0.53948136E+11
     -507.2722311215      535.8631389600     1  0.50836704E+11
     -507.2722070622      536.9818047394     1  0.51597288E+11
     -507.2721983212      536.0229185360     1  0.51267728E+11
     -507.2721868722      535.7897665411     1  0.52339589E+11
     -507.2721603339      533.8412975010     1  0.55994157E+11
     -507.2721195313      534.6222286186     1  0.54137808E+11
     -507.2720561521      531.0008368847     1  0.51395712E+11
     -507.2719740280      535.9710073812     1  0.53543402E+11
     -507.2719535622      529.7141713874     1  0.54156400E+11
     -507.2719497800      533.3405083287     1  0.51407821E+11
     -507.2719302479      535.4333963984     1  0.51130218E+11
     -507.2719230174      535.4744236516     1  0.54789105E+11
     -507.2718947173      534.0548569627     1  0.54779147E+11
     -507.2718875687      536.0091996378     1  0.51796866E+11
     -507.2718800019      536.0237261246     1  0.52628003E+11
     -507.2718565069      536.4824236302     1  0.50944185E+11
     -507.2718541209      534.2926752895     1  0.51164893E+11
     -507.2717967204      535.4132724418     1  0.51085228E+11
     -507.2717130409      533.3470472310     1  0.51391435E+11
     -507.2717046959      536.8135701131     1  0.50974892E+11
     -507.2716310095      536.1326658463     1  0.51024622E+11
     -507.2715958480      535.5424767023     1  0.51651592E+11
     -507.2715642174      536.8611396821     1  0.55434633E+11
     -507.2715542213      531.5561679975     1  0.52572119E+11
     -507.2715165842      530.5372255339     1  0.54124513E+11
     -507.2714870259      536.6932209126     1  0.52511776E+11
     -507.2714766996      535.3493096088     1  0.50790851E+11
     -507.2714553194      536.2874578503     1  0.51152588E+11
     -507.2714092272      535.4382607317     1  0.50921824E+11
     -507.2714036595      534.4084903056     1  0.58040793E+11
     -507.2713769632      535.9257376641     1  0.50955626E+11
     -507.2712308596      529.5514040832     1  0.54744595E+11
     -507.2711739172      533.7300954555     1  0.53119579E+11
     -507.2711177911      536.1671717289     1  0.52543031E+11
     -507.2710657071      535.6498196173     1  0.52013849E+11
     -507.2710339887      536.9824095300     1  0.54908955E+11
     -507.2710231050      532.4121833045     1  0.52854372E+11
     -507.2710135737      535.4475712270     1  0.51275197E+11
     -507.2709585645      536.3036364941     1  0.51115399E+11
     -507.2708980917      532.0977501736     1  0.53403963E+11
     -507.2708837653      535.4917135905     1  0.50861755E+11
     -507.2708765103      536.7495283288     1  0.54377950E+11
     -507.2708653054      536.0388739571     1  0.51314419E+11
     -507.2708130221      536.0989565104     1  0.52460406E+11
     -507.2707864015      535.6636455387     1  0.50806328E+11
     -507.2707069439      537.4984531602     1  0.51121919E+11
     -507.2706552547      536.5899136825     1  0.52354397E+11
     -507.2706370260      536.2057058066     1  0.52400090E+11
     -507.2705769555      537.0069849826     1  0.52222508E+11
     -507.2705756000      534.4185816664     1  0.52344683E+11
     -507.2704965144      524.7034493309     1  0.54631334E+11
     -507.2704812955      534.0596966363     1  0.53825154E+11
     -507.2704485629      536.0871541643     1  0.52015478E+11
     -507.2704252218      536.3053982300     1  0.51106042E+11
     -507.2703906389      534.6181681299     1  0.53806820E+11
     -507.2703485819      532.8212636588     1  0.55945073E+11
     -507.2703293820      527.0896796670     1  0.53602446E+11
     -507.2703171138      536.0050764839     1  0.51645413E+11
     -507.2702921568      536.1947806707     1  0.51230531E+11
     -507.2702205067      532.9810789438     1  0.51244142E+11
     -507.2701974841      536.3169251571     1  0.51069242E+11
     -507.2701608495      532.8173656140     1  0.51434599E+11
     -507.2701276927      535.9456750585     1  0.52489820E+11
     -507.2701215172      532.5644349872     1  0.55793928E+11
     -507.2701031726      531.5692120430     1  0.54608240E+11
     -507.2700581828      536.6270195380     1  0.51546949E+11
     -507.2700527457      531.7093229674     1  0.55258270E+11
     -507.2700056003      531.0561696987     1  0.51829808E+11
     -507.2699806771      521.6990902443     2  0.52426227E+11
     -507.2699660196      536.4864383383     1  0.52673204E+11
     -507.2699522602      536.4207648421     1  0.51171146E+11
     -507.2699500829      536.1059653134     1  0.50896667E+11
     -507.2699457353      535.6488732223     1  0.51927651E+11
     -507.2699377455      535.5047820068     1  0.51287085E+11
     -507.2698978241      535.9459495151     1  0.50872283E+11
     -507.2698229305      536.7244452966     1  0.51807709E+11
     -507.2697888753      535.4044425732     1  0.50821168E+11
     -507.2697491404      535.7917378631     1  0.52640685E+11
     -507.2697343697      529.7114500215     1  0.54563757E+11
     -507.2697076322      537.1403886025     1  0.52678049E+11
     -507.2696622767      536.1556468823     1  0.54417626E+11
     -507.2696566069      526.0978449940     1  0.55215066E+11
     -507.2696495323      532.9843284038     1  0.53002747E+11
     -507.2696448257      534.2769952546     1  0.51692660E+11
     -507.2695076377      536.1707082420     1  0.53847385E+11
     -507.2694676589      532.9980294619     1  0.51581140E+11
     -507.2694595703      535.8467598656     1  0.51327076E+11
     -507.2694090639      535.4381555355     1  0.51706062E+11
     -507.2694061190      532.5963114450     1  0.52960715E+11
     -507.2693963247      536.1454236940     1  0.50798406E+11
     -507.2693938439      535.0798717334     1  0.53276828E+11
     -507.2693683744      537.1912447510     1  0.51828135E+11
     -507.2693628575      535.5031036154     1  0.51034984E+11
     -507.2693433400      536.3438253800     1  0.50871038E+11
     -507.2692746504      534.2200392081     1  0.57439548E+11
     -507.2692706121      536.5139162609     1  0.51405187E+11
     -507.2692606982      532.6583676730     1  0.55341895E+11
     -507.2692545032      536.1437225229     1  0.50573557E+11
     -507.2692486471      534.1001089809     1  0.52451401E+11
     -507.2692450672      537.3854154197     1  0.55192451E+11
     -507.2692332499      538.4053916203     1  0.51333714E+11
     -507.2692097738      535.8450717369     1  0.51146834E+11
     -507.2691962395      536.4987673316     1  0.56109690E+11
     -507.2691761668      530.4912891273     1  0.51183244E+11
     -507.2691361504      531.4405772626     1  0.54081824E+11
     -507.2691339989      535.6673351263     1  0.51922696E+11
     -507.2691126244      537.1402158550     1  0.52649644E+11
     -507.2691077868      531.1892753048     1  0.54127176E+11
     -507.2690796002      538.2560988257     1  0.54889455E+11
     -507.2690473050      533.0588010263     1  0.55283754E+11
     -507.2690406159      535.2250030639     1  0.51070150E+11
     -507.2690375351      536.1158157416     1  0.51298206E+11
     -507.2690300321      532.8253253078     1  0.51723469E+11
     -507.2690077272      535.1653988116     1  0.53008273E+11
     -507.2689860583      538.3763849952     1  0.51481875E+11
     -507.2689376272      532.1572178892     1  0.54798886E+11
     -507.2688444833      531.2492956381     1  0.53614585E+11
     -507.2688259522      532.8433425111     1  0.51741912E+11
     -507.2688072571      537.2750840265     1  0.54905341E+11
     -507.2688060838      535.7305374072     1  0.52556160E+11
     -507.2687895797      533.6165400010     1  0.51241510E+11
     -507.2687789000      524.6866590173     1  0.54538870E+11
     -507.2687684114      535.0814806829     1  0.51879363E+11
     -507.2687137518      532.8994524598     1  0.52427422E+11
     -507.2686904253      536.0189329985     1  0.52460646E+11
     -507.2686886593      532.7031853404     1  0.55138630E+11
     -507.2686681711      536.3213441498     1  0.52575753E+11
     -507.2686624992      535.7132826598     1  0.51955512E+11
     -507.2686419268      535.8260006314     1  0.51831562E+11
     -507.2686406345      535.1023770044     1  0.52155511E+11
     -507.2686333536      535.5432216685     1  0.51502905E+11
     -507.2685928060      531.3220079507     1  0.55552148E+11
     -507.2685843913      535.7113699969     1  0.52063933E+11
     -507.2685444466      535.5881513708     1  0.51963837E+11
     -507.2685427245      536.6297837014     1  0.51655852E+11
     -507.2685300669      531.5029102134     1  0.55176633E+11
     -507.2685220937      527.6070947888     1  0.53789234E+11
     -507.2684941045      531.6587578024     1  0.56595559E+11
     -507.2684922494      531.5760814741     1  0.54165622E+11
     -507.2684431767      536.3795931603     1  0.50851529E+11
     -507.2684313068      532.0188366572     1  0.55425697E+11
     -507.2683444397      526.5928705156     1  0.56804566E+11
     -507.2683354132      535.8658119064     1  0.50765054E+11
     -507.2683023133      525.8515792610     1  0.54426913E+11
     -507.2682094175      536.6293079818     1  0.51962120E+11
     -507.2682072107      534.4426757063     1  0.52301479E+11
     -507.2681975899      526.2454122579     1  0.53270750E+11
     -507.2681899906      536.5921755621     1  0.51661689E+11
     -507.2681870660      535.3753389296     1  0.52836960E+11
     -507.2681595709      533.7199096341     1  0.52944090E+11
     -507.2681528821      534.5287752729     1  0.53283678E+11
     -507.2681043242      535.5357731423     1  0.51227184E+11
     -507.2680966692      536.5198820256     1  0.52108534E+11
     -507.2680927982      536.2181613768     1  0.51392458E+11
     -507.2680846356      536.1835508103     1  0.52402806E+11
     -507.2680746816      532.7690447456     1  0.55258245E+11
     -507.2680590229      530.4595772593     1  0.56710906E+11
     -507.2680567206      532.6644055481     1  0.54878259E+11
     -507.2679879046      536.1076241470     1  0.50966977E+11
     -507.2679641148      531.9179030375     1  0.51629395E+11
     -507.2679303269      535.2394853408     1  0.54879837E+11
     -507.2679280932      529.0208882769     1  0.52207656E+11
     -507.2678955240      531.6434599956     1  0.55167846E+11
     -507.2678910984      538.0315376560     1  0.54748082E+11
     -507.2678234680      536.2437447892     1  0.51238581E+11
     -507.2677881990      537.9910901360     1  0.54850903E+11
     -507.2677326344      535.0102803000     1  0.53356809E+11
     -507.2677121328      535.6143330631     1  0.51596663E+11
     -507.2676694150      534.1409071039     1  0.51653069E+11
     -507.2676483711      534.0063347030     1  0.51993030E+11
     -507.2676300790      536.7303814484     1  0.52322802E+11
     -507.2676155789      531.0257266355     1  0.53240965E+11
     -507.2676044218      531.1561902188     1  0.52947530E+11
     -507.2675944819      534.8840745692     1  0.51527044E+11
     -507.2675700003      525.8175559114     2  0.50323400E+11
     -507.2675364056      535.3297612868     1  0.51089575E+11
     -507.2675333643      536.1885519173     1  0.51016953E+11
     -507.2675242662      535.2204183649     1  0.51178742E+11
     -507.2674951592      535.3277309447     1  0.51097709E+11
     -507.2674119015      536.0315510286     1  0.52169258E+11
     -507.2673811339      535.2642640011     1  0.50908135E+11
     -507.2673477314      535.3253954235     1  0.50982453E+11
     -507.2673021330      535.2101762421     1  0.52335552E+11
     -507.2672611656      533.9257885812     1  0.53327253E+11
     -507.2672585829      528.2330362005     1  0.50785293E+11
     -507.2672202431      527.7206306945     1  0.54636200E+11
     -507.2672185685      526.2688587472     1  0.55514678E+11
     -507.2671882204      535.9808079952     1  0.52089328E+11
     -507.2671863994      532.2371933876     1  0.51889950E+11
     -507.2671760411      531.1695699767     1  0.51114099E+11
     -507.2671318066      535.4850063237     1  0.51866629E+11
     -507.2671304767      536.5101474622     1  0.52185954E+11
     -507.2671038902      532.8906974468     1  0.52368193E+11
     -507.2669900869      536.6338940523     1  0.51820082E+11
     -507.2669135719      536.5372201493     1  0.52457001E+11
     -507.2669119452      535.0595720857     1  0.53565857E+11
     -507.2669083585      532.0232665438     1  0.53744130E+11
     -507.2669056432      536.2295194686     1  0.52392677E+11
     -507.2668637624      528.7393417505     1  0.53735817E+11
     -507.2668220076      535.9429066569     1  0.50901774E+11
     -507.2667908143      532.5166191031     1  0.52231638E+11
     -507.2667803450      536.3792043565     1  0.51196643E+11
     -507.2667135175      536.3606334865     1  0.51945442E+11
     -507.2666934782      524.4959903308     1  0.53487604E+11
     -507.2666791698      536.5493388508     1  0.51063626E+11
     -507.2666768613      530.5547645157     1  0.55222889E+11
     -507.2666191890      533.4695909577     1  0.55896171E+11
     -507.2666047938      536.5258995070     1  0.52165713E+11
     -507.2665668608      536.1205210049     1  0.50639344E+11
     -507.2665434333      536.4904416997     1  0.50999190E+11
     -507.2665163077      536.9114641274     1  0.56957627E+11
     -507.2664732100      536.5838973602     1  0.52097452E+11
     -507.2664203480      537.4481972702     1  0.54039170E+11
     -507.2664188696      534.4678050388     1  0.53877621E+11
     -507.2663773243      534.2586316739     1  0.51273296E+11
     -507.2663417023      532.3089325121     1  0.52250368E+11
     -507.2662986356      535.1630856930     1  0.52964341E+11
     -507.2662732375      535.4078606126     1  0.52549075E+11
     -507.2662392968      533.2280620541     1  0.54018656E+11
     -507.2662125216      535.3100019041     1  0.51044557E+11
     -507.2662105731      536.0626846018     1  0.51001584E+11
     -507.2661847999      533.2530399627     1  0.51140314E+11
     -507.2661710733      536.6144402463     1  0.52643498E+11
     -507.2661487021      536.1405554127     1  0.51033443E+11
     -507.2661137960      531.3531905722     1  0.55453800E+11
     -507.2660371460      533.8732750097     1  0.51939885E+11
     -507.2660283737      535.3096377459     1  0.50862707E+11
     -507.2660100324      534.7859201510     1  0.52269013E+11
     -507.2659600726      531.6307462961     1  0.55169419E+11
     -507.2659542262      533.7660699402     1  0.51847008E+11
     -507.2659315124      523.6595868351     1  0.51873902E+11
     -507.2659194357      537.2746104774     1  0.50188475E+11
     -507.2658672563      536.7190110525     1  0.57165866E+11
     -507.2658631612      537.0689091759     1  0.51499892E+11
     -507.2658596896      531.5395654933     1  0.55138167E+11
     -507.2658511572      536.0759917411     1  0.52282703E+11
     -507.2658416599      534.5682652908     1  0.55271769E+11
     -507.2658196107      536.3448687510     1  0.51275558E+11
     -507.2657873951      535.9788391321     1  0.52056928E+11
     -507.2657721358      535.7743387153     1  0.50837052E+11
     -507.2657375962      532.4897810254     1  0.52126118E+11
     -507.2657030887      535.5522345108     1  0.52970528E+11
     -507.2657012384      533.1643971705     1  0.58314072E+11
     -507.2656736876      536.5400554908     1  0.50925899E+11
     -507.2656588625      535.9895568793     1  0.51566104E+11
     -507.2656577606      535.1523019967     1  0.53001100E+11
     -507.2656393104      535.7549228056     1  0.53843178E+11
     -507.2656363211      536.9177786754     1  0.51740853E+11
     -507.2655793551      537.1304821066     1  0.52697222E+11
     -507.2655497247      539.5556873686     1  0.51964227E+11
     -507.2655283338      535.4461428512     1  0.51538322E+11
     -507.2655194808      525.7176628423     1  0.50286480E+11
     -507.2654911849      532.7374100787     1  0.55110085E+11
     -507.2654768022      531.1139876072     1  0.53643245E+11
     -507.2654648896      536.2668883710     1  0.53901358E+11
     -507.2654545813      535.7080644135     1  0.52913099E+11
     -507.2654049208      535.5233408894     1  0.52745668E+11
     -507.2653786163      535.4033105860     1  0.51085121E+11
     -507.2652632300      530.9986160499     1  0.54140324E+11
     -507.2652495271      536.6172887790     1  0.51118178E+11
     -507.2651727088      536.1602459363     1  0.51259825E+11
     -507.2651708242      535.8193105614     1  0.50758639E+11
     -507.2651556907      528.8477327524     1  0.51008602E+11
     -507.2651410479      537.0686020599     1  0.51615778E+11
     -507.2651259355      535.4263785759     1  0.51126846E+11
     -507.2651227048      536.1523561758     1  0.50736413E+11
     -507.2651151032      531.9047136782     1  0.52278249E+11
     -507.2650890070      535.3967004235     1  0.52451895E+11
     -507.2650867031      535.5851022760     1  0.50886037E+11
     -507.2650547394      531.5373003758     1  0.50883200E+11
     -507.2650290082      535.4087515580     1  0.51230643E+11
     -507.2649434986      534.4329233883     1  0.53480628E+11
     -507.2649249830      531.7421709781     1  0.55782793E+11
     -507.2649220020      534.5066815865     1  0.51725493E+11
     -507.2649050945      535.3493369296     1  0.52930019E+11
     -507.2648884668      533.3037450609     1  0.51618754E+11
     -507.2648596994      529.9024785841     1  0.52143569E+11
     -507.2648191736      536.0759742036     1  0.51373922E+11
     -507.2648029124      532.4156700226     1  0.51360694E+11
     -507.2647644294      532.6434481468     1  0.51305725E+11
     -507.2647390742      537.4491971055     1  0.52866323E+11
     -507.2647327451      536.0319615117     1  0.50892962E+11
     -507.2647067103      535.6462339304     1  0.51395198E+11
     -507.2646486758      531.4626243847     1  0.55909530E+11
     -507.2646344054      531.9099152567     1  0.50851010E+11
     -507.2645610320      532.5531400335     1  0.52664115E+11
     -507.2645507110      532.0708435002     1  0.51303035E+11
     -507.2645481609      535.7317121302     1  0.51647873E+11
     -507.2645463181      535.5183706038     1  0.50786180E+11
     -507.2645073443      539.1711873451     1  0.52992947E+11
     -507.2644953201      527.9933627786     1  0.53978312E+11
     -507.2644730869      535.8473093163     1  0.51182148E+11
     -507.2644692777      534.3729280390     1  0.51617773E+11
     -507.2644513153      532.4871134257     1  0.51677146E+11
     -507.2644457385      527.7522556155     1  0.53361527E+11
     -507.2644435890      535.8821536248     1  0.53490448E+11
     -507.2643939541      535.1873557192     1  0.52817781E+11
     -507.2643805880      535.9142935075     1  0.50767106E+11
     -507.2643794712      531.8749344889     1  0.54424246E+11
     -507.2643749404      536.3309953366     1  0.52356040E+11
     -507.2643673207      530.4386012676     1  0.52958676E+11
     -507.2643450775      536.5068204840     1  0.51070972E+11
     -507.2643437544      530.7401118575     1  0.55306750E+11
     -507.2643319489      536.4954206910     1  0.51207900E+11
     -507.2643212881      537.1405180536     1  0.52475185E+11
     -507.2643147551      529.6340791003     1  0.50891665E+11
     -507.2643046899      537.4537872155     1  0.55701300E+11
     -507.2643021509      523.7096462130     1  0.52772519E+11
     -507.2642946551      533.4992799894     1  0.55675948E+11
     -507.2642884660      536.3244397283     1  0.51248716E+11
     -507.2642758852      537.4350810023     1  0.52299998E+11
     -507.2642591474      537.1915409862     1  0.52390437E+11
     -507.2642401302      537.2025395298     1  0.52603427E+11
     -507.2642348604      535.9448960888     1  0.51012074E+11
     -507.2642171981      529.7574110586     1  0.52970166E+11
     -507.2642106224      536.9807014756     1  0.52869552E+11
     -507.2641798060      536.1159635794     1  0.52562636E+11
     -507.2641706857      535.2920981322     1  0.51158327E+11
     -507.2640861893      536.4145043477     1  0.51004092E+11
     -507.2640836877      537.2330384709     1  0.53165530E+11
     -507.2640708284      535.5632015233     1  0.50658446E+11
     -507.2640653695      536.5547894861     1  0.51382085E+11
     -507.2640256732      534.9249408191     1  0.51586546E+11
     -507.2639610621      536.4241534072     1  0.51458833E+11
     -507.2639397851      521.3501498668     1  0.54896272E+11
     -507.2639113227      530.5457082700     1  0.55377887E+11
     -507.2638689193      534.6304083910     1  0.51890277E+11
     -507.2638655379      523.9021728439     1  0.53460842E+11
     -507.2637677314      534.3209862996     1  0.52255547E+11
     -507.2637491388      535.3263241891     1  0.51028825E+11
     -507.2637467577      534.5823908670     1  0.52602196E+11
     -507.2637173003      536.2271652743     1  0.51146619E+11
     -507.2637126416      531.2928851051     1  0.57006441E+11
     -507.2636353217      536.0626252226     1  0.51276552E+11
     -507.2636189792      535.5146791103     1  0.50948344E+11
     -507.2636170616      536.7415972611     1  0.51223941E+11
     -507.2635810594      535.5141048124     1  0.52424115E+11
     -507.2635249206      535.0707755168     1  0.51883065E+11
     -507.2634789253      537.2449895173     1  0.53185446E+11
     -507.2634727592      536.3574170601     1  0.51185900E+11
     -507.2634546723      527.5449617793     1  0.50751073E+11
     -507.2634261720      535.5099924357     1  0.50746952E+11
     -507.2633972918      527.7501809580     1  0.53364342E+11
     -507.2633943723      533.4451706399     1  0.55851089E+11
     -507.2633326686      536.4244705491     1  0.51216065E+11
     -507.2633234091      536.5647278644     1  0.51416862E+11
     -507.2633131174      529.4072082455     1  0.56342445E+11
     -507.2633011056      536.4532396939     1  0.52090867E+11
     -507.2632626436      536.3186488705     1  0.50919134E+11
     -507.2632539259      524.0841946581     1  0.53486732E+11
     -507.2632128770      533.1731105648     1  0.51571470E+11
     -507.2631630412      536.3195089137     1  0.51075717E+11
     -507.2631587066      532.7503830538     1  0.50808516E+11
     -507.2631226006      535.8300482947     1  0.51084429E+11
     -507.2630825128      535.8629049053     1  0.51851472E+11
     -507.2630681548      537.3726910496     1  0.51123805E+11
     -507.2630626729      538.5544256102     2  0.54855824E+11
     -507.2630102603      535.8602718977     1  0.51851696E+11
     -507.2629958636      536.0029578688     1  0.50864518E+11
     -507.2629829309      530.0155106878     1  0.53035463E+11
     -507.2629641021      526.1073051207     1  0.54075884E+11
     -507.2629556174      532.7635414699     1  0.56018380E+11
     -507.2629303617      536.2392631838     1  0.51094405E+11
     -507.2629115657      535.9049079519     1  0.53978762E+11
     -507.2629087981      532.7485587584     1  0.51233199E+11
     -507.2628981521      534.8956660132     1  0.52793036E+11
     -507.2628732273      536.1793519055     1  0.51481018E+11
     -507.2628713252      535.4610010953     1  0.51007228E+11
     -507.2628656021      535.3510806139     1  0.50867404E+11
     -507.2628433450      536.0225979165     1  0.52747931E+11
     -507.2628248792      531.6946555100     1  0.50866068E+11
     -507.2628207516      536.1179526617     1  0.50787494E+11
     -507.2628049983      535.8205149443     1  0.51530600E+11
     -507.2628010599      532.3787748033     1  0.52789069E+11
     -507.2627898054      530.1666533553     1  0.53816656E+11
     -507.2627816851      535.7517659775     1  0.52291807E+11
     -507.2627773041      536.2283173864     1  0.51064948E+11
     -507.2627277285      536.0833853880     1  0.51385934E+11
     -507.2626666522      536.0527246471     1  0.51924214E+11
     -507.2626179646      535.5367807179     1  0.50567053E+11
     -507.2626134332      533.7277281927     1  0.52705253E+11
     -507.2625704264      533.4514760396     1  0.55855393E+11
     -507.2625523149      530.2680444567     1  0.55442624E+11
     -507.2624550994      535.6655456082     1  0.53578450E+11
     -507.2624417693      535.7313508160     1  0.53013857E+11
     -507.2624355945      535.3778791121     1  0.49897888E+11
[truncated: 320,167 more chars]
