# Supplementary material for: Structure, thermodynamics, and rearrangement mechanisms in gold clusters—insights from the energy landscapes framework
Source: Nanoscale. 2017 Dec 15;10(4):2004–16. doi: 10.1039/c7nr07123j (PMC5901115; doi:10.1039/c7nr07123j)
Supplement: Supplementary file 1 [file NR-010-C7NR07123J-s001.zip › minima/140_Au/min.data.dec]

     -508.0522091967      540.6700767200     2  0.54035517E+11
     -508.0338047620      540.6582395777     2  0.53806265E+11
     -508.0326113989      540.6673576877     2  0.53824704E+11
     -508.0325836903      540.6723880431     2  0.53791468E+11
     -507.9993407237      539.9406418299     4  0.52726618E+11
     -507.9671685099      540.1249019974     1  0.54259589E+11
     -507.9667881024      540.1086399780     1  0.54254817E+11
     -507.9664673090      540.1109199620     1  0.54320709E+11
     -507.9651567917      540.1587466412     1  0.54329956E+11
     -507.9618570509      540.0987509449     1  0.54377258E+11
     -507.9605273494      540.1266810105     1  0.54372894E+11
     -507.9604385392      539.8657462118     1  0.54098952E+11
     -507.9577779075      539.8975465622     1  0.54109726E+11
     -507.9507540435      539.9230417096     1  0.54167877E+11
     -507.9292707489      539.7640034575     1  0.54252575E+11
     -507.9270438645      539.7837678287     1  0.54254496E+11
     -507.9251861547      538.9933086365     2  0.55556427E+11
     -507.9249149985      539.9119564948     1  0.54294635E+11
     -507.9236767638      538.9259926998     2  0.55569651E+11
     -507.9226531553      539.1747736250     2  0.55304805E+11
     -507.9117349452      539.3059159830     4  0.56412760E+11
     -507.9105571078      539.1908506846     2  0.55094122E+11
     -507.9098963275      540.1446443008     2  0.53203967E+11
     -507.9093168617      540.1411683200     1  0.53734131E+11
     -507.9076660477      540.1475534421     1  0.53874578E+11
     -507.9036161605      538.9962851818     2  0.55280236E+11
     -507.9031342201      539.0636023459     2  0.55270718E+11
     -507.9031287987      538.9983127778     2  0.55272650E+11
     -507.9012595365      539.0916098223     2  0.55225139E+11
     -507.9009030625      539.0561807063     2  0.55206767E+11
     -507.8997900791      538.3934437408     2  0.54906275E+11
     -507.8990655630      538.3876274547     2  0.54901410E+11
     -507.8986895407      539.2056925476     1  0.54722448E+11
     -507.8958539837      538.5828231417     2  0.54919264E+11
     -507.8942977294      539.0508472129     1  0.54949883E+11
     -507.8924801393      538.5924609932     2  0.55231623E+11
     -507.8924473333      538.3489366085     2  0.55120115E+11
     -507.8920189371      539.1975302090     1  0.54885858E+11
     -507.8917541577      539.5948285358     2  0.54811180E+11
     -507.8909943006      539.5638842008     2  0.54977276E+11
     -507.8902991612      539.5449045123     2  0.54988910E+11
     -507.8884946995      539.5230388095     2  0.55140321E+11
     -507.8879271882      539.5553961349     2  0.55131599E+11
     -507.8875300744      539.7353243469     2  0.54776085E+11
     -507.8865677709      539.6413505433     2  0.54928035E+11
     -507.8860412415      539.7398663788     2  0.54939478E+11
     -507.8855013168      539.6232626463     2  0.55079706E+11
     -507.8839500243      539.6805274715     2  0.55097582E+11
     -507.8835782047      539.4885242296     2  0.55254704E+11
     -507.8835069625      539.6296453841     2  0.55060951E+11
     -507.8831884377      539.6109005676     2  0.55089653E+11
     -507.8830445899      539.5140930916     2  0.55236136E+11
     -507.8826098817      539.5161730794     2  0.55273888E+11
     -507.8820196372      539.0725243446     1  0.54843480E+11
     -507.8813534359      539.4890161823     2  0.55063211E+11
     -507.8812296692      539.5168446929     2  0.55082409E+11
     -507.8794673305      539.6248224275     2  0.55185718E+11
     -507.8793520768      539.0619270628     2  0.54686316E+11
     -507.8758820031      539.1903147454     1  0.54804259E+11
     -507.8721320679      539.2096289080     2  0.54656744E+11
     -507.8709010485      539.1711125959     1  0.54942659E+11
     -507.8706044201      539.5851835329     2  0.54966129E+11
     -507.8693195507      539.6376954901     2  0.54891792E+11
     -507.8683866227      539.1185082711     2  0.54825788E+11
     -507.8673308591      539.6329058526     2  0.54768215E+11
     -507.8673068425      539.6262575178     2  0.54751820E+11
     -507.8658327554      539.1652680739     1  0.54879858E+11
     -507.8655298665      539.6693594406     2  0.54703535E+11
     -507.8653331257      539.6531225596     2  0.54705010E+11
     -507.8649870616      539.0289457540     1  0.55071676E+11
     -507.8625181682      539.1361442553     1  0.54618482E+11
     -507.8621251072      539.1884426775     1  0.55016780E+11
     -507.8618278518      539.5693075639     2  0.55015379E+11
     -507.8614962219      539.1217585068     1  0.54590321E+11
     -507.8614065354      539.5419839215     2  0.55012355E+11
     -507.8613536414      539.5298884337     2  0.55017939E+11
     -507.8609194415      539.2157671480     1  0.54565328E+11
     -507.8602951607      539.1346368806     1  0.54578411E+11
     -507.8597840122      539.6054343869     2  0.54952265E+11
     -507.8597804791      539.1224686945     2  0.54499187E+11
     -507.8597098097      539.5415678385     2  0.54945130E+11
     -507.8595063410      539.1525758606     1  0.54533570E+11
     -507.8590455173      539.5304362091     2  0.54967292E+11
     -507.8589039156      539.1996809116     2  0.54437202E+11
     -507.8587582627      539.1611907631     1  0.54554148E+11
     -507.8583419085      539.1124308847     2  0.54449365E+11
     -507.8566119712      539.1373984605     2  0.54443557E+11
     -507.8562646926      539.1482849378     2  0.54393170E+11
     -507.8553031131      539.1224611114     1  0.54655641E+11
     -507.8550724742      539.0659873963     1  0.54673058E+11
     -507.8549014953      539.1673925956     2  0.54417623E+11
     -507.8527071222      539.1440843175     1  0.54702824E+11
     -507.8526347608      539.1486596548     1  0.54681753E+11
     -507.8521025762      539.2104380177     1  0.54677295E+11
     -507.8503067794      538.5228251804     2  0.53630253E+11
     -507.8500861323      539.2310992063     1  0.54645755E+11
     -507.8497992449      539.0795521065     2  0.54530972E+11
     -507.8497755827      539.0863991672     2  0.54602279E+11
     -507.8496406856      539.0919761432     2  0.54581634E+11
     -507.8492902451      539.1574865306     2  0.54572090E+11
     -507.8487060928      539.0330706404     2  0.54557428E+11
     -507.8484386420      537.5774259460     1  0.54177448E+11
     -507.8474013804      539.1829007447     2  0.54542376E+11
     -507.8438764855      537.5248611093     1  0.54137058E+11
     -507.8433167834      537.5476573887     1  0.54201943E+11
     -507.8431936723      538.5574361699     2  0.53859729E+11
     -507.8418488058      538.6093530934     2  0.53774957E+11
     -507.8413740679      538.5920966009     2  0.53757482E+11
     -507.8406663664      538.5231558320     2  0.53951525E+11
     -507.8390058595      538.5356474009     2  0.53972169E+11
     -507.8379564343      538.7699197652     1  0.53677513E+11
     -507.8379165308      538.5702083960     2  0.53864614E+11
     -507.8364924725      538.6296988286     2  0.53985816E+11
     -507.8345469936      538.8754722015     1  0.56065342E+11
     -507.8340334039      538.8514786130     1  0.53688009E+11
     -507.8313643383      538.5726455583     2  0.54086083E+11
     -507.8311230378      538.8129461590     1  0.55803338E+11
     -507.8308157756      538.7785626318     1  0.53889564E+11
     -507.8298206721      539.7958168227     2  0.54859402E+11
     -507.8282116972      539.8978866768     4  0.53013984E+11
     -507.8268214066      539.8190970871     1  0.54867683E+11
     -507.8255959432      538.9576420127     1  0.55466676E+11
     -507.8200611689      538.9253497271     2  0.55702820E+11
     -507.8185212340      539.4037287816     1  0.54676027E+11
     -507.8185118677      539.4082637584     1  0.54684409E+11
     -507.8184612942      539.5103610093     1  0.54871623E+11
     -507.8170957254      539.4165463383     1  0.54593208E+11
     -507.8164515103      539.5352793530     1  0.54894418E+11
     -507.8163857252      539.4217640667     1  0.54709004E+11
     -507.8162311233      538.4793095864     1  0.55566846E+11
     -507.8160104929      539.0706222265     2  0.55116743E+11
     -507.8154631611      539.5332346279     1  0.54507061E+11
     -507.8137705824      539.5645763020     1  0.54634741E+11
     -507.8135033378      539.2561824392     1  0.54734524E+11
     -507.8126012441      539.2022961052     1  0.54430977E+11
     -507.8123526060      539.0235978062     2  0.54992380E+11
     -507.8121372230      539.5327871134     1  0.54682629E+11
     -507.8118395571      539.4893166401     1  0.54844293E+11
     -507.8116596852      539.5872483757     1  0.54637000E+11
     -507.8110735054      539.0732812382     1  0.55430857E+11
     -507.8110616194      539.2930704887     1  0.54736713E+11
     -507.8106148620      539.2324127328     1  0.54434741E+11
     -507.8103671361      539.3048059874     1  0.54756736E+11
     -507.8096995938      539.0165582008     1  0.53020729E+11
     -507.8093819125      539.4524993800     1  0.54623493E+11
     -507.8065761416      539.2957183148     1  0.54568183E+11
     -507.8033960021      539.3634569540     1  0.55832753E+11
     -507.8032697297      539.0186218594     1  0.55367174E+11
     -507.8030566123      539.0128473317     1  0.55611737E+11
     -507.8009084009      539.5096327807     1  0.54681678E+11
     -507.8008341581      539.5141621373     1  0.54688205E+11
     -507.8007707923      539.7310949119     1  0.53055383E+11
     -507.8002262695      539.1211871414     1  0.55305687E+11
     -507.8000259958      539.5307549849     1  0.54686377E+11
     -507.7999756220      539.1363436261     1  0.55553307E+11
     -507.7994457908      539.4926903039     1  0.54582154E+11
     -507.7993050771      539.4948482310     1  0.54587205E+11
     -507.7992783517      538.8770124767     1  0.55259874E+11
     -507.7989928351      538.7519407088     1  0.55131112E+11
     -507.7986326648      539.4703437272     1  0.54483219E+11
     -507.7986135481      539.5002137333     1  0.54664132E+11
     -507.7983177681      539.5081660717     1  0.54635892E+11
     -507.7979650038      539.5150209233     1  0.54565325E+11
     -507.7979317279      539.4575303367     1  0.54534353E+11
     -507.7978720093      539.5097470338     1  0.54683263E+11
     -507.7977314871      539.5812232791     1  0.54649420E+11
     -507.7976471039      539.3744812965     1  0.53045095E+11
     -507.7976441905      539.4809123456     1  0.54491635E+11
     -507.7976413793      539.5135620606     1  0.54644706E+11
     -507.7974707706      539.5400998828     1  0.54625244E+11
     -507.7972561349      539.5593194734     1  0.54629533E+11
     -507.7971732907      539.4182386026     1  0.54387925E+11
     -507.7970951634      539.5553490501     1  0.54585427E+11
     -507.7968600399      539.4200959993     1  0.54485636E+11
     -507.7962722956      539.4796098017     1  0.54452030E+11
     -507.7961294389      538.9786845366     2  0.54769964E+11
     -507.7961167140      539.5540346002     1  0.54565125E+11
     -507.7961046264      539.0651598361     2  0.54859913E+11
     -507.7958856302      539.4864006992     1  0.54353272E+11
     -507.7957495966      539.5582465738     1  0.54639287E+11
     -507.7956062208      539.5727202371     1  0.54633281E+11
     -507.7955467829      539.0813103374     2  0.54828231E+11
     -507.7954724193      539.0137397278     2  0.54836485E+11
     -507.7950206214      539.1469051588     2  0.54839497E+11
     -507.7949160833      538.9909184125     2  0.54752455E+11
     -507.7942283771      539.0122473447     2  0.54712995E+11
     -507.7937929485      539.4588555050     1  0.54688806E+11
     -507.7937474923      539.5180148617     1  0.54346162E+11
     -507.7935624811      539.4696186664     1  0.54662190E+11
     -507.7933509909      538.2629267885     1  0.54852193E+11
     -507.7931144188      539.4738753555     1  0.54620420E+11
     -507.7931072202      539.0222413489     2  0.54729889E+11
     -507.7930980680      539.1774534369     2  0.54807061E+11
     -507.7928512848      538.9967789434     2  0.54774886E+11
     -507.7928381452      539.4787912322     1  0.54634718E+11
     -507.7927921608      539.4654270698     1  0.54642687E+11
     -507.7927795133      539.4699193075     1  0.54602689E+11
     -507.7927628238      539.4834191016     1  0.54702790E+11
     -507.7923919216      539.5156373136     1  0.54647841E+11
     -507.7922349422      538.5401616726     1  0.54595599E+11
     -507.7912116385      539.4380481692     1  0.54449290E+11
     -507.7911458174      538.4474400944     1  0.54793145E+11
     -507.7909566632      539.0956466019     2  0.54731365E+11
     -507.7905944748      539.2887288154     1  0.54440929E+11
     -507.7905054327      539.2870307394     1  0.54435554E+11
     -507.7904502049      538.4853618231     1  0.55648055E+11
     -507.7903027661      539.4424033789     1  0.54491069E+11
     -507.7901848750      539.3357722272     1  0.54442935E+11
     -507.7879936471      539.3462933080     1  0.54412247E+11
     -507.7876137984      540.4815664559     2  0.54142410E+11
     -507.7868418419      539.8745941879     1  0.52873995E+11
     -507.7861774953      539.3636921561     1  0.54423611E+11
     -507.7840710966      538.8312344475     1  0.52976064E+11
     -507.7839094309      538.8416068818     1  0.52978453E+11
     -507.7837971180      538.8922503137     1  0.52887318E+11
     -507.7836673756      538.8349176633     1  0.52981576E+11
     -507.7831287785      539.2780787648     1  0.54496005E+11
     -507.7829069202      538.8467045379     1  0.52973995E+11
     -507.7825858354      538.9927219018     1  0.55226385E+11
     -507.7821345866      538.9716852467     1  0.52990716E+11
     -507.7819342216      538.4242592745     1  0.55334223E+11
     -507.7818298592      538.0809248182     1  0.55176075E+11
     -507.7817947700      539.0399852645     1  0.55083239E+11
     -507.7815489392      538.7773491095     1  0.55092673E+11
     -507.7815231875      538.0532965612     1  0.55176329E+11
     -507.7814744670      538.7712356313     1  0.55095734E+11
     -507.7811922372      538.9116553478     1  0.52927049E+11
     -507.7805357780      538.0753412408     1  0.55294415E+11
     -507.7800392202      538.8481040012     1  0.55104986E+11
     -507.7800214957      539.5275264743     1  0.54468799E+11
     -507.7799245581      539.5536151341     1  0.54446260E+11
     -507.7798879293      538.8540081278     1  0.55103885E+11
     -507.7797151491      538.7611677652     1  0.54939097E+11
     -507.7795978181      538.3772771501     1  0.54918689E+11
     -507.7792977112      538.2856904568     1  0.55115100E+11
     -507.7786275553      538.4052417183     1  0.55044739E+11
     -507.7781088132      538.7871131680     1  0.54997433E+11
     -507.7777873336      539.5466861012     1  0.54330228E+11
     -507.7777692826      538.8780008598     1  0.55402831E+11
     -507.7776604291      539.5276155451     1  0.54376852E+11
     -507.7775876636      538.8673743776     1  0.55401052E+11
     -507.7775105706      539.5721193310     1  0.53112546E+11
     -507.7770540880      538.7173623017     1  0.55282857E+11
     -507.7769609096      539.5695125079     1  0.53108421E+11
     -507.7769363239      538.7181576735     1  0.55282130E+11
     -507.7768788477      538.6960912434     1  0.55284764E+11
     -507.7767775163      539.5802527189     1  0.53012507E+11
     -507.7764056087      539.5747421724     1  0.53047293E+11
     -507.7761615385      538.7462265381     2  0.56647416E+11
     -507.7761567914      539.5666129376     1  0.54304243E+11
     -507.7759561485      539.5759104192     1  0.53117699E+11
     -507.7758049896      538.7349343426     2  0.56653144E+11
     -507.7757697242      538.9664476193     1  0.55318974E+11
     -507.7757026967      539.4374241356     1  0.54247398E+11
     -507.7755904067      539.2850682828     2  0.52914367E+11
     -507.7754346936      539.2965797017     2  0.52835152E+11
     -507.7752992721      539.4362257345     1  0.54180393E+11
     -507.7750278214      538.8029542298     1  0.55212938E+11
     -507.7747709620      539.4064148625     1  0.54116233E+11
     -507.7747473587      539.5775433710     1  0.53114197E+11
     -507.7747071347      538.8052446758     1  0.55213188E+11
     -507.7745857711      538.6364520258     1  0.55182010E+11
     -507.7745119800      539.0314302767     1  0.52995627E+11
     -507.7744850146      539.0931241082     1  0.55218381E+11
     -507.7742221768      539.2742139864     2  0.52896724E+11
     -507.7738488656      539.0632017719     1  0.55348554E+11
     -507.7736561293      539.4034921967     1  0.54207762E+11
     -507.7735095786      539.4502654284     1  0.54457270E+11
     -507.7732961774      539.4809937655     1  0.54531234E+11
     -507.7731824071      538.3292295338     1  0.54821334E+11
     -507.7731182271      539.2749514122     2  0.52978704E+11
     -507.7730709319      539.4435243280     1  0.54474678E+11
     -507.7730262287      539.1900312413     1  0.55351604E+11
     -507.7728252203      539.4843277962     1  0.54451732E+11
     -507.7727650879      539.4504468828     1  0.54398551E+11
     -507.7725986703      539.4910054938     1  0.54469227E+11
     -507.7725386954      539.4938785956     1  0.54432205E+11
     -507.7723284993      538.5963977598     1  0.54889179E+11
     -507.7723161582      538.5868256089     1  0.54891131E+11
     -507.7721867016      538.2215642159     1  0.55025420E+11
     -507.7720372388      539.4542490093     1  0.54473693E+11
     -507.7719889260      539.2886890566     2  0.52900211E+11
     -507.7713772144      539.3136388061     1  0.54229751E+11
     -507.7708979346      538.6378526868     1  0.54927678E+11
     -507.7708242774      538.6483835278     1  0.54925779E+11
     -507.7703239090      539.3092725690     1  0.54206629E+11
     -507.7701875269      538.6608129599     4  0.57345605E+11
     -507.7700539367      539.3132161208     1  0.54174624E+11
     -507.7700404427      539.2954311123     1  0.54217062E+11
     -507.7698650305      538.4864924524     1  0.54920284E+11
     -507.7696393715      538.9636446246     1  0.55545419E+11
     -507.7695774515      538.5130134262     1  0.53334837E+11
     -507.7693709289      539.0109854002     1  0.55720839E+11
     -507.7691118491      539.3111906702     2  0.58809924E+11
     -507.7689648959      538.5894393441     1  0.54825966E+11
     -507.7688848697      539.0005104678     1  0.55594995E+11
     -507.7687338875      538.5088950498     1  0.53346276E+11
     -507.7686024170      538.9580116377     1  0.55096373E+11
     -507.7684146049      539.3293686679     2  0.58838030E+11
     -507.7667823596      538.5201858318     1  0.55049755E+11
     -507.7666237731      539.3934970664     2  0.58778067E+11
     -507.7665958123      537.8650768590     2  0.53366186E+11
     -507.7657369813      539.1655506988     1  0.53981262E+11
     -507.7657339757      539.1559482218     1  0.53988732E+11
     -507.7656268260      539.3442436635     1  0.52909186E+11
     -507.7647124848      539.2054231033     1  0.54245857E+11
     -507.7642992645      533.6185286289     1  0.54877091E+11
     -507.7642506489      539.2540930856     1  0.54273961E+11
     -507.7642169638      539.2580873007     1  0.54247047E+11
     -507.7640929118      539.2901498916     1  0.54243343E+11
     -507.7640893518      539.2781899507     1  0.54255529E+11
     -507.7635010128      538.4993048038     1  0.53435989E+11
     -507.7632750934      538.2627772801     2  0.56775507E+11
     -507.7630412801      533.8119581921     1  0.54875599E+11
     -507.7628267947      537.9774150303     2  0.53384659E+11
     -507.7623193614      538.9143132082     2  0.56883640E+11
     -507.7620107941      537.8546303219     2  0.53562156E+11
     -507.7617450479      538.7024917152     1  0.56897056E+11
     -507.7612067838      538.1934083358     2  0.56698707E+11
     -507.7603983524      538.8570836352     2  0.52969314E+11
     -507.7598990398      539.1674996808     1  0.54599548E+11
     -507.7598933215      539.1680664465     1  0.54606574E+11
     -507.7578336798      538.6771937807     1  0.53333685E+11
     -507.7577897291      533.8612034630     1  0.54903730E+11
     -507.7576918614      539.2200586491     1  0.54572762E+11
     -507.7573608502      539.2423382847     1  0.54647794E+11
     -507.7573587994      538.6646309381     1  0.53381004E+11
     -507.7567625398      539.2253590121     1  0.54591810E+11
     -507.7563758573      538.6616397627     1  0.53387009E+11
     -507.7562849522      539.2917616832     1  0.54508772E+11
     -507.7561468892      539.2656399842     1  0.55291656E+11
     -507.7558972691      538.6964823400     1  0.53393916E+11
     -507.7557887934      539.2382850579     1  0.54584206E+11
     -507.7556528203      539.1012633369     1  0.52874821E+11
     -507.7555045650      537.8265642223     2  0.56951216E+11
     -507.7552424155      539.0359523541     1  0.55213415E+11
     -507.7543160784      533.7910994417     1  0.55101909E+11
     -507.7540904421      538.3356564023     2  0.55600819E+11
     -507.7540664334      538.4520807938     2  0.55521582E+11
     -507.7533836663      538.6821315215     1  0.53282376E+11
     -507.7526435083      538.6407873600     1  0.53260272E+11
     -507.7526148412      538.6715303630     1  0.53325785E+11
     -507.7525638261      538.6415889782     1  0.53251707E+11
     -507.7520467332      538.3074952911     2  0.55730626E+11
     -507.7519210143      538.6408646580     1  0.54760696E+11
     -507.7518815327      538.8560149655     1  0.55528262E+11
     -507.7518362468      538.5041308862     1  0.54051185E+11
     -507.7518083499      538.3570124354     2  0.55324903E+11
     -507.7517014139      538.8602475953     1  0.55523325E+11
     -507.7511954077      539.4057893697     1  0.55555477E+11
     -507.7511037546      538.2629998217     2  0.55510975E+11
     -507.7510823966      538.3512977632     2  0.55301269E+11
     -507.7507626509      538.7857733751     2  0.52833681E+11
     -507.7505466613      533.6122273962     1  0.55254325E+11
     -507.7500642940      538.6551744451     1  0.53418768E+11
     -507.7500580200      538.8778298977     1  0.55398223E+11
     -507.7499073326      539.4217086610     1  0.55567959E+11
     -507.7499019438      539.4158205590     1  0.55542010E+11
     -507.7497115009      538.9624519418     1  0.55453863E+11
     -507.7496592507      538.6569675661     1  0.53328097E+11
     -507.7496526539      538.6518344592     1  0.53309044E+11
     -507.7493807636      538.8002284254     2  0.52833033E+11
     -507.7493499347      539.0475340461     1  0.55218806E+11
     -507.7491325428      538.2867499912     2  0.55779506E+11
     -507.7490819932      538.5304551121     1  0.54059664E+11
     -507.7489873221      538.4342212631     2  0.55446407E+11
     -507.7489165820      538.9931053027     1  0.54165126E+11
     -507.7489068659      538.9906065199     1  0.54735913E+11
     -507.7483797343      538.4958326261     2  0.55925161E+11
     -507.7481062283      538.9535964739     1  0.54267838E+11
     -507.7476076314      538.6037019921     1  0.53535868E+11
     -507.7472551024      539.3810806074     1  0.55376290E+11
     -507.7471874926      538.5761546152     1  0.54999624E+11
     -507.7471004812      538.4175477416     2  0.56910699E+11
     -507.7470677312      538.8576465104     2  0.52751466E+11
     -507.7470598752      539.3777843485     1  0.55350487E+11
     -507.7466757664      538.9985021029     1  0.54830876E+11
     -507.7466494020      538.2661217957     2  0.55905060E+11
     -507.7466108329      538.5480569490     2  0.55445296E+11
     -507.7465863159      538.5851120538     1  0.54997362E+11
     -507.7464876869      539.0264196756     1  0.54291217E+11
     -507.7464705007      538.5732208189     1  0.53400733E+11
     -507.7463995445      539.5026698917     1  0.55494818E+11
     -507.7460925450      538.5598791236     1  0.53450696E+11
     -507.7460649358      538.5928533412     1  0.53475738E+11
     -507.7458013718      538.6406939195     1  0.53286019E+11
     -507.7455824090      539.1890159835     1  0.55208070E+11
     -507.7454133690      538.6282704131     1  0.53346866E+11
     -507.7449188693      538.4409745240     1  0.54919608E+11
     -507.7448759950      538.5561220963     1  0.53457991E+11
     -507.7447269361      538.8102592848     1  0.54571557E+11
     -507.7446486453      538.5637563698     1  0.53444828E+11
     -507.7446145281      538.5890353645     1  0.53453148E+11
     -507.7444864844      538.8415030103     1  0.54581998E+11
     -507.7444473216      538.9998962401     1  0.55255715E+11
     -507.7443482513      538.8569067838     1  0.54648289E+11
     -507.7439114765      538.5500125627     1  0.54871035E+11
     -507.7438830551      538.4108699891     1  0.54046648E+11
     -507.7437853275      539.0840278206     1  0.55714613E+11
     -507.7433937610      539.0810276108     1  0.54989202E+11
     -507.7426183819      538.6296062329     2  0.55758696E+11
     -507.7424224852      538.9522460334     1  0.55286766E+11
     -507.7424099408      538.7688675862     1  0.54860398E+11
     -507.7423225474      538.4828768993     2  0.55891861E+11
     -507.7422548447      538.4752705450     2  0.55883763E+11
     -507.7420964591      538.5349981460     2  0.55474002E+11
     -507.7419354580      538.8881881661     1  0.54800632E+11
     -507.7418492759      538.9764910031     1  0.54386392E+11
     -507.7418301716      537.3437714117     2  0.56169729E+11
     -507.7417140893      538.5302496655     2  0.55473309E+11
     -507.7415012493      538.9893115177     1  0.54993547E+11
     -507.7410982920      538.6214581848     1  0.55113061E+11
     -507.7409545091      538.5249387282     1  0.55054560E+11
     -507.7407007284      538.9620167197     1  0.55148237E+11
     -507.7404631749      538.8693540188     1  0.54872613E+11
     -507.7403583854      538.5341682848     1  0.55052392E+11
     -507.7398873621      538.6290695965     1  0.54151150E+11
     -507.7398764541      538.4560175445     1  0.54652749E+11
     -507.7398264765      538.9644466478     1  0.55055933E+11
     -507.7396628961      538.5189563028     1  0.53376229E+11
     -507.7396541514      537.3178761704     2  0.56185357E+11
     -507.7396437414      538.4563279766     1  0.54654360E+11
     -507.7393989190      538.5195419204     1  0.53366810E+11
     -507.7393780127      539.1670641171     1  0.55210044E+11
     -507.7393461571      538.5794217634     2  0.55150733E+11
     -507.7391644117      538.5098947203     1  0.53367240E+11
     -507.7391458474      539.2008312710     1  0.54357015E+11
     -507.7391404194      538.5139162623     1  0.53372271E+11
     -507.7390554559      539.2054509034     1  0.54323106E+11
     -507.7390246517      538.4594753495     1  0.53464284E+11
     -507.7389632671      539.1879956712     1  0.54365810E+11
     -507.7383319094      539.0404159403     1  0.55041023E+11
     -507.7382795852      538.4596111211     1  0.54958082E+11
     -507.7380599050      538.4640240370     1  0.54525541E+11
     -507.7380489783      538.4446343523     1  0.54508753E+11
     -507.7380158495      539.2303306507     1  0.54410486E+11
     -507.7378292034      538.7728438855     1  0.54851427E+11
     -507.7378243022      538.4685264437     1  0.54528849E+11
     -507.7377645271      538.0578357410     2  0.56334273E+11
     -507.7376637284      539.2713497974     1  0.54383207E+11
     -507.7376136916      539.2569777386     1  0.54396914E+11
     -507.7375365705      539.0868503227     1  0.55328337E+11
     -507.7374991114      538.2968922004     1  0.54419267E+11
     -507.7374925880      538.2976276905     1  0.54418361E+11
     -507.7373819398      538.8307606316     1  0.55310354E+11
     -507.7372041644      538.5228341632     2  0.55248949E+11
     -507.7370240477      538.3850968466     2  0.56028188E+11
     -507.7369007596      538.8612673841     1  0.55408895E+11
     -507.7367629497      538.8944444478     1  0.55412841E+11
     -507.7367070029      538.3004509243     1  0.54417851E+11
     -507.7367024758      538.8019722583     2  0.53085134E+11
     -507.7365947390      538.3043609596     1  0.54420816E+11
     -507.7365690103      537.9634737837     2  0.55494565E+11
     -507.7365465257      538.5018139218     2  0.55251093E+11
     -507.7362960609      538.4519433912     2  0.55062204E+11
     -507.7359942506      538.5377524048     1  0.52742393E+11
     -507.7359644099      538.2689968772     2  0.57160076E+11
     -507.7358902203      538.4504764203     2  0.55036877E+11
     -507.7358685615      538.7706312732     2  0.53200960E+11
     -507.7358647452      538.9377411261     1  0.55357154E+11
     -507.7358448353      538.0572966574     2  0.56385451E+11
     -507.7356904708      538.2680493127     1  0.54277123E+11
     -507.7356392034      538.6372508429     1  0.54913067E+11
     -507.7355090295      538.8125744376     1  0.54982879E+11
     -507.7354184966      538.7754337785     2  0.53195787E+11
     -507.7353712340      539.0512475911     1  0.54124873E+11
     -507.7353630789      538.2702279530     1  0.54286685E+11
     -507.7353239162      538.4024932447     1  0.53894684E+11
     -507.7352177351      539.2793615038     1  0.54315573E+11
     -507.7351557500      537.6306350383     2  0.56326900E+11
     -507.7351255343      538.9310051802     1  0.55446059E+11
     -507.7350406455      538.3307035082     1  0.54430329E+11
     -507.7350394529      538.3271748342     1  0.54430961E+11
     -507.7350204089      539.0557193485     1  0.54132523E+11
     -507.7348582160      538.9750719824     1  0.55156097E+11
     -507.7347299211      538.7743001702     2  0.53191973E+11
     -507.7347160812      538.4589858189     2  0.55290407E+11
     -507.7343611271      538.4666694426     2  0.55264991E+11
     -507.7343053408      538.9954938526     1  0.55211691E+11
     -507.7342040593      538.9741551614     2  0.55420242E+11
     -507.7338694620      539.1018089782     1  0.54404592E+11
     -507.7335609378      538.5099356043     2  0.55567823E+11
     -507.7334130200      538.7910220451     2  0.53185415E+11
     -507.7333979199      538.3352030277     1  0.54562721E+11
     -507.7333066375      538.9842511164     1  0.55365745E+11
     -507.7332319304      538.3329891864     1  0.54563781E+11
     -507.7329810683      539.2836699063     1  0.53895617E+11
     -507.7329069344      538.4560429512     1  0.53520361E+11
     -507.7328450668      538.6037045742     2  0.55057067E+11
     -507.7325378874      538.5912927609     2  0.55103120E+11
     -507.7324897225      538.6213060954     1  0.55502545E+11
     -507.7322030806      538.3274434304     1  0.54298210E+11
     -507.7319907494      538.5228415280     2  0.55073312E+11
     -507.7318035911      538.5582090332     1  0.54147313E+11
     -507.7316568692      538.4469452281     1  0.53912550E+11
     -507.7315853433      538.3391710146     2  0.56489716E+11
     -507.7315297194      538.2019111075     2  0.55250848E+11
     -507.7312234457      538.3882736769     2  0.55254434E+11
     -507.7309774880      538.5278564706     1  0.55094008E+11
     -507.7308501170      539.0904029468     1  0.55168613E+11
     -507.7307936066      538.5450139664     1  0.55059465E+11
     -507.7307530687      539.3448418959     1  0.53633004E+11
     -507.7306602092      539.3501246474     1  0.53639892E+11
     -507.7305636066      539.3439855012     1  0.55246219E+11
     -507.7305430988      538.4123335575     2  0.55575101E+11
     -507.7301663662      538.9527824213     1  0.53200344E+11
     -507.7300492148      539.3356871436     1  0.53709638E+11
     -507.7299477174      538.5650600596     1  0.54621676E+11
     -507.7298812770      538.5641115055     1  0.54622325E+11
     -507.7296165089      538.8387734856     2  0.53154160E+11
     -507.7290582632      538.4709316740     2  0.55224037E+11
     -507.7289410461      539.4277533493     1  0.55321499E+11
     -507.7285507893      539.4322821779     1  0.55310216E+11
     -507.7284897659      538.5722743124     1  0.54744637E+11
     -507.7283594837      538.0149192709     2  0.55112021E+11
     -507.7283170603      538.4814872572     2  0.55212019E+11
     -507.7283074003      538.5719652236     1  0.54746125E+11
     -507.7281188580      539.2932280142     1  0.53661984E+11
     -507.7280474928      538.5029403744     2  0.55163250E+11
     -507.7278353069      539.2865011546     1  0.53657338E+11
     -507.7277555839      538.9813337993     1  0.55559251E+11
     -507.7274608436      539.1099756124     1  0.54976463E+11
     -507.7273864102      538.5259154723     2  0.55494473E+11
     -507.7273693301      538.9799614726     1  0.55209605E+11
     -507.7272092898      539.2853073909     1  0.53691511E+11
     -507.7270692719      537.4065319322     2  0.56500639E+11
     -507.7270298773      538.0095122061     2  0.55111877E+11
     -507.7269822974      538.5124137781     1  0.54640690E+11
     -507.7269116905      539.1672914452     1  0.54984919E+11
     -507.7268784873      539.1722128084     1  0.54962434E+11
     -507.7268608831      538.2233069522     2  0.57543757E+11
     -507.7266141825      538.7647663048     1  0.52836181E+11
     -507.7266075932      538.7671647929     1  0.52836267E+11
     -507.7264138525      538.6554372350     1  0.52916681E+11
     -507.7264026957      538.5465617223     2  0.55506863E+11
     -507.7263486112      538.7578909782     1  0.52838316E+11
     -507.7262043610      539.3238658974     2  0.53706098E+11
     -507.7261436546      538.7643493823     1  0.52837508E+11
     -507.7259305808      537.7840923435     2  0.56313756E+11
     -507.7259094114      538.3964213789     2  0.55364959E+11
     -507.7257522197      539.2239998966     1  0.54953381E+11
     -507.7254398901      538.8048090311     1  0.52790318E+11
     -507.7254202029      538.3863451756     2  0.55343632E+11
     -507.7252369519      538.4556479588     1  0.54525362E+11
     -507.7252315047      538.4536801609     1  0.54521769E+11
     -507.7249390685      538.2197645899     2  0.55272290E+11
     -507.7249038069      539.2875239088     1  0.53829016E+11
     -507.7246812105      538.0099145877     2  0.55151977E+11
     -507.7245708158      538.6309213714     2  0.56108781E+11
     -507.7245579760      538.9999136157     1  0.55093645E+11
     -507.7244456686      538.7954204184     1  0.52789990E+11
     -507.7244220999      539.0001406202     1  0.55218713E+11
     -507.7244080969      538.4818306754     1  0.55281019E+11
     -507.7242803817      538.3725301659     1  0.54429867E+11
     -507.7242538585      539.2462876408     1  0.53691225E+11
     -507.7241993885      538.2598213977     2  0.55132507E+11
     -507.7240578319      538.9947576029     1  0.55216547E+11
     -507.7240136667      539.2886792767     1  0.53475625E+11
     -507.7240091222      538.5465205907     1  0.54839824E+11
     -507.7239705997      538.2727348002     2  0.56600647E+11
     -507.7236410288      538.4930848414     1  0.54035551E+11
     -507.7236058773      538.7909456721     1  0.55267094E+11
     -507.7233841539      539.3306359259     1  0.53412236E+11
     -507.7233242654      538.0693089754     2  0.55367556E+11
     -507.7233225125      539.1910644659     1  0.53507913E+11
     -507.7231600868      538.5415286995     1  0.54837922E+11
     -507.7231081724      539.4108848110     1  0.53435577E+11
     -507.7226478208      537.7921141027     1  0.53781424E+11
     -507.7224466041      538.5741998865     1  0.54821064E+11
     -507.7223364698      539.0301332258     1  0.55185241E+11
     -507.7223344829      539.3692462332     2  0.53389463E+11
     -507.7223141687      537.9678149543     2  0.54627256E+11
     -507.7222805273      538.9403607489     1  0.55023962E+11
     -507.7221569006      538.3986933080     2  0.55657024E+11
     -507.7220656755      539.0822157066     1  0.55106937E+11
     -507.7220025707      538.7275764540     1  0.53119637E+11
     -507.7219752203      538.1595010693     2  0.55094957E+11
     -507.7216546496      539.0829008065     1  0.55162865E+11
     -507.7215818948      538.2395167175     2  0.54373460E+11
     -507.7215667122      538.2444612585     2  0.54911555E+11
     -507.7215352487      537.9847639603     2  0.55096473E+11
     -507.7215337497      538.9998720281     2  0.55294386E+11
     -507.7215258275      538.9836031773     1  0.55068542E+11
     -507.7213528229      537.5694641017     2  0.56550062E+11
     -507.7213212294      538.6276465244     1  0.55439254E+11
     -507.7212845470      539.0286479939     2  0.55112157E+11
     -507.7212682081      538.6364747587     1  0.52935113E+11
     -507.7211410289      538.6288198504     1  0.55434466E+11
     -507.7211174595      539.0219450749     1  0.54978247E+11
     -507.7210364979      539.0218011087     1  0.54977991E+11
     -507.7209665788      538.1177205713     1  0.53238042E+11
     -507.7209156855      539.0253942416     1  0.54951330E+11
     -507.7208699202      537.4883951420     2  0.56555850E+11
     -507.7207767813      538.2577936860     2  0.56598695E+11
     -507.7206993604      538.9811760049     1  0.55029497E+11
     -507.7204165102      538.1384530451     2  0.54567570E+11
     -507.7202954988      538.6391403765     2  0.55434226E+11
     -507.7202272449      539.0249634318     1  0.55059308E+11
     -507.7198197634      538.0297975233     2  0.55427085E+11
     -507.7197874529      539.0168914527     2  0.55304418E+11
     -507.7195615560      539.0613201552     1  0.54913679E+11
     -507.7194627621      538.2523340344     2  0.55088280E+11
     -507.7194315786      538.9735106239     2  0.55426232E+11
     -507.7193872519      538.9578558969     1  0.55196597E+11
     -507.7192720278      537.5156087159     2  0.56641942E+11
     -507.7189950464      538.5989266722     1  0.55167117E+11
     -507.7189882700      537.2398230048     1  0.55796177E+11
     -507.7188800379      538.9730369629     1  0.55307398E+11
     -507.7185918510      539.1215065644     1  0.55251541E+11
     -507.7184339750      539.0543780637     1  0.54993599E+11
     -507.7182324296      538.9941804752     1  0.54976621E+11
     -507.7181308855      538.8383855257     1  0.54870796E+11
     -507.7176841249      539.1704413940     1  0.55183257E+11
     -507.7175012955      538.9852403540     2  0.55424470E+11
     -507.7173994102      537.1354241518     2  0.55716743E+11
     -507.7169409657      538.7764617121     1  0.54939690E+11
     -507.7165702218      538.7744968600     1  0.54998955E+11
     -507.7165561969      538.1204506817     1  0.55920323E+11
     -507.7164674587      532.6118646976     1  0.54571779E+11
     -507.7163223079      538.8924982299     1  0.55120781E+11
     -507.7161721330      538.9755741263     1  0.55092524E+11
     -507.7158655495      538.5889536243     1  0.54873187E+11
     -507.7157695591      538.9838987150     1  0.55026627E+11
     -507.7157453820      538.8696074814     1  0.54722788E+11
     -507.7157036722      538.1242790085     2  0.55440277E+11
     -507.7156589076      538.5648629698     1  0.55078389E+11
     -507.7155594792      538.6241453931     2  0.55372236E+11
     -507.7155105382      538.0682705869     2  0.55393857E+11
     -507.7155001354      538.9776819067     1  0.55090674E+11
     -507.7153118629      538.9308319273     1  0.55173033E+11
     -507.7152916957      538.9714904710     1  0.55184952E+11
     -507.7151517045      538.5804745283     1  0.54873221E+11
     -507.7150308867      538.1639578811     1  0.54903185E+11
     -507.7149234710      538.5708713086     1  0.54879616E+11
     -507.7148289638      538.4691627067     1  0.56211898E+11
     -507.7147327621      539.0412249311     1  0.54387867E+11
     -507.7147313498      538.5588433204     1  0.56072469E+11
     -507.7147270190      538.8563401111     1  0.55671561E+11
     -507.7146756097      538.7507601290     1  0.53006290E+11
     -507.7146365217      538.9621297321     1  0.55202729E+11
     -507.7144550912      538.7546668120     1  0.53006641E+11
     -507.7144530498      538.9576919335     2  0.55225620E+11
     -507.7143790249      538.7307601497     1  0.54744906E+11
     -507.7143774749      538.7643532175     1  0.52953495E+11
     -507.7140769027      538.9293637569     2  0.55382688E+11
     -507.7140611115      538.9423203962     1  0.55202664E+11
     -507.7139817404      538.7485848743     1  0.53009865E+11
     -507.7139646597      538.0049919260     2  0.55617934E+11
     -507.7139275024      538.7588290233     1  0.53004140E+11
     -507.7139246025      538.7589145638     1  0.53003701E+11
     -507.7139210355      539.2057049674     1  0.52912699E+11
     -507.7139067722      539.1983700394     1  0.52962792E+11
     -507.7138540284      538.8204209590     1  0.55029918E+11
     -507.7138271511      538.7487564762     1  0.53007041E+11
     -507.7137192727      538.7479045500     1  0.53007371E+11
     -507.7136981547      538.7279473975     1  0.54831381E+11
     -507.7136639365      538.7159996878     2  0.55618355E+11
     -507.7136523455      539.1995039555     1  0.52963787E+11
     -507.7136448970      539.0029935411     1  0.54882040E+11
     -507.7133766604      538.1663721489     2  0.55412054E+11
     -507.7133219330      538.9578047866     1  0.55107845E+11
     -507.7132638979      539.0805758546     2  0.54851000E+11
     -507.7132610701      538.7560960880     1  0.53008322E+11
     -507.7132386459      532.6001792595     1  0.54568809E+11
     -507.7132321015      539.0806438674     2  0.54865278E+11
     -507.7129491041      539.2021694813     1  0.52919549E+11
     -507.7129082503      539.2691064122     1  0.54911525E+11
     -507.7128741982      538.3234810514     1  0.53783901E+11
     -507.7128561476      538.7718168013     1  0.52972265E+11
     -507.7127728087      537.3573594712     2  0.56119020E+11
     -507.7126962257      539.2023875616     1  0.52966035E+11
     -507.7126699900      539.2083747809     1  0.52968735E+11
     -507.7126316204      539.0608483183     1  0.54414521E+11
     -507.7125802926      530.9819492471     1  0.54112707E+11
     -507.7124403578      538.7867526692     1  0.52971146E+11
     -507.7124091668      537.3395961882     1  0.55687593E+11
     -507.7124056360      538.1946659288     2  0.54857456E+11
     -507.7123367588      537.9092527138     1  0.53874075E+11
     -507.7120760228      539.1033782274     1  0.54629470E+11
     -507.7119452644      537.1856103529     1  0.55959550E+11
     -507.7116605833      539.8812321818     1  0.53583153E+11
     -507.7116276371      539.1074393185     1  0.54632607E+11
     -507.7112411944      537.8516510896     1  0.54176878E+11
     -507.7112248130      539.0640722968     2  0.55092641E+11
     -507.7111774905      537.0024571671     2  0.55927682E+11
     -507.7111736764      538.1556223002     1  0.54678133E+11
     -507.7110969170      539.1042933310     1  0.54636883E+11
     -507.7109069825      539.3002205797     1  0.54909774E+11
     -507.7108257925      539.1099142037     2  0.55241650E+11
     -507.7108120115      539.1029541009     2  0.55358447E+11
     -507.7108000122      537.2141046907     2  0.55620338E+11
     -507.7107670013      537.0190738842     1  0.55961372E+11
     -507.7105799079      539.0974205599     2  0.55425836E+11
     -507.7103740341      538.6785498000     1  0.54969649E+11
     -507.7102847791      538.4022712060     1  0.56349940E+11
     -507.7101527012      539.0889577062     1  0.54714809E+11
     -507.7101343597      538.8727866586     1  0.54782940E+11
     -507.7101324086      538.9504521391     2  0.55369423E+11
     -507.7100614890      536.2145638050     1  0.53833659E+11
     -507.7100058251      539.1287170893     1  0.54652101E+11
     -507.7099826469      538.4890436065     1  0.54149352E+11
     -507.7095679686      538.4962728794     1  0.54071202E+11
     -507.7093321424      538.7767127819     1  0.54994759E+11
     -507.7091311718      539.0957040359     2  0.55233287E+11
     -507.7090926689      539.1005746355     2  0.55398294E+11
     -507.7090247583      539.1092489872     2  0.55065952E+11
     -507.7090186974      538.4399098017     1  0.56452149E+11
     -507.7089659833      536.8797786674     2  0.55905153E+11
     -507.7089171970      538.7956707564     1  0.55072146E+11
     -507.7088461874      538.0898063447     1  0.53938841E+11
     -507.7087722681      538.4385198197     1  0.56455823E+11
     -507.7086651556      539.0806945415     2  0.55473289E+11
     -507.7086516575      532.1145754841     1  0.53969622E+11
     -507.7085551934      539.0883656037     2  0.55344028E+11
     -507.7084964807      538.4419146713     1  0.56251984E+11
     -507.7082534577      539.0680713512     2  0.55511102E+11
     -507.7078328470      538.4268536652     1  0.53811779E+11
     -507.7077577536      539.1691419064     1  0.53239091E+11
     -507.7077139977      537.9983514501     2  0.55781083E+11
     -507.7075271851      538.1928338798     1  0.53194242E+11
     -507.7073713306      538.3275322580     2  0.56186174E+11
     -507.7073610695      538.7836428236     1  0.54853808E+11
     -507.7071860800      538.2015665087     2  0.56676186E+11
     -507.7070964160      539.3710126820     1  0.53391426E+11
     -507.7070684018      538.6397231176     2  0.55874392E+11
     -507.7067999763      537.9526006776     2  0.55824395E+11
     -507.7067836633      537.9922249758     2  0.55821724E+11
     -507.7066502727      538.7881430349     1  0.54851576E+11
     -507.7066009002      538.6885155552     2  0.55102877E+11
     -507.7065966298      539.0774110890     2  0.55513773E+11
     -507.7065343791      539.3215022537     1  0.53421673E+11
     -507.7064520599      539.3140719030     1  0.53423646E+11
     -507.7063864752      539.1402407466     2  0.55672201E+11
     -507.7060061427      538.3208511470     1  0.53977744E+11
     -507.7056893745      539.3050316057     1  0.53508576E+11
     -507.7054825694      538.4718163589     1  0.54976427E+11
     -507.7053943861      538.4749851371     1  0.54748715E+11
     -507.7053913841      538.5156877865     1  0.55026798E+11
     -507.7053733665      537.8339418361     1  0.54376287E+11
     -507.7053592413      538.1867361566     1  0.54023432E+11
     -507.7053486926      538.6969752466     2  0.55117040E+11
     -507.7052683097      539.1348681205     2  0.55599049E+11
     -507.7051416096      538.4735913439     1  0.54731863E+11
     -507.7050795606      532.8917117759     1  0.54334782E+11
     -507.7050524722      532.0877463347     1  0.53993942E+11
     -507.7050377799      538.0304831097     2  0.55002872E+11
     -507.7049014285      538.4822281607     1  0.54740013E+11
     -507.7048486079      539.2205568712     1  0.54935402E+11
     -507.7048100438      538.6277543396     1  0.53091821E+11
     -507.7045330648      537.9293379728     2  0.55836931E+11
     -507.7044050642      538.2117306269     1  0.54827108E+11
     -507.7042404087      538.4777985203     1  0.52862363E+11
     -507.7041115056      538.3601718062     2  0.56358741E+11
     -507.7035564295      538.5027887896     1  0.54925527E+11
     -507.7034873332      538.5395728706     1  0.54990780E+11
     -507.7034572120      537.9464668192     2  0.55069532E+11
     -507.7034171446      533.7858587901     1  0.54203280E+11
     -507.7034025629      537.2207594102     2  0.56234108E+11
     -507.7033811617      538.2306579120     2  0.56551247E+11
     -507.7033523449      538.0818914007     1  0.54231736E+11
     -507.7033242330      539.0824701319     1  0.53339755E+11
     -507.7033009394      537.9508545843     2  0.55045494E+11
     -507.7032342645      538.5214986765     1  0.55073213E+11
     -507.7032329614      538.5430265535     1  0.54974852E+11
     -507.7031776385      538.5274251462     1  0.55005460E+11
     -507.7030884275      538.2656953962     1  0.55059525E+11
     -507.7030719476      538.0420383054     2  0.54981298E+11
     -507.7028816887      538.1097582773     1  0.54162376E+11
     -507.7028405837      538.1025147517     1  0.54225718E+11
     -507.7028062768      538.4771871978     1  0.54956102E+11
     -507.7027932760      538.1807490970     2  0.54796072E+11
     -507.7027133965      539.1213515617     1  0.55330709E+11
     -507.7026902599      538.9397448482     2  0.53463254E+11
     -507.7023280966      538.9963412321     1  0.52815029E+11
     -507.7022026907      538.0914689382     1  0.54151104E+11
     -507.7021707106      539.1299750320     1  0.55029783E+11
     -507.7020553813      538.1368124794     1  0.54478957E+11
     -507.7019798096      538.1566841890     1  0.53129429E+11
     -507.7017577299      538.9270763609     1  0.53479233E+11
     -507.7016933025      538.1562025334     1  0.53122051E+11
     -507.7012741843      537.9317067908     1  0.55571822E+11
     -507.7011615925      538.5413208890     2  0.54629845E+11
     -507.7011425971      538.9227941925     1  0.54626346E+11
     -507.7010793431      538.2427426861     2  0.56016584E+11
     -507.7010190120      538.5570507274     1  0.55693199E+11
     -507.7009851925      538.2900319476     1  0.55424984E+11
     -507.7009646630      538.8746944183     2  0.54657912E+11
     -507.7009590454      537.9886434319     1  0.55674274E+11
     -507.7006673524      537.8508490391     1  0.55671628E+11
     -507.7006477035      538.1835166045     1  0.53128638E+11
     -507.7006295229      539.7586310568     1  0.52740630E+11
     -507.7005794939      539.1424038439     1  0.55239871E+11
     -507.7005623144      538.8489554648     2  0.54940358E+11
     -507.7005132055      539.8080520271     1  0.53330866E+11
     -507.7005111782      538.3070138102     1  0.55436412E+11
     -507.7005033173      537.3860688405     1  0.55809014E+11
     -507.7004701409      538.0729617129     1  0.55797215E+11
     -507.7004203269      538.5033360085     1  0.55187744E+11
     -507.7003663595      539.2483785218     1  0.53583745E+11
     -507.7002506295      538.8414268801     1  0.55176546E+11
     -507.7002353187      537.9990983753     1  0.55670159E+11
     -507.7002321722      538.2445187167     2  0.55944541E+11
     -507.7002300603      538.1935915689     1  0.53130054E+11
     -507.7001968683      538.1694668263     1  0.54253276E+11
     -507.7001531435      538.9557323316     1  0.52968274E+11
     -507.7001229061      538.8880840951     2  0.55095135E+11
     -507.6998672990      536.2003566571     1  0.55594559E+11
     -507.6998102130      539.2155437208     1  0.55336197E+11
     -507.6996794404      538.9215137110     1  0.54575100E+11
     -507.6996666750      539.1739777148     1  0.55034783E+11
     -507.6994041153      537.8502989621     2  0.56117012E+11
     -507.6993106499      537.4295210861     1  0.55569078E+11
     -507.6991069088      538.3003367399     1  0.55558426E+11
     -507.6990128201      538.7109663219     2  0.55036136E+11
     -507.6989050857      537.7526443213     1  0.54168512E+11
     -507.6988759628      538.2944179342     1  0.55568451E+11
     -507.6988745238      537.9046538990     1  0.55955061E+11
     -507.6986627674      532.6984191457     1  0.54204052E+11
     -507.6986144029      538.4878782635     1  0.55234779E+11
     -507.6985049362      538.7273130008     1  0.53201903E+11
     -507.6984575185      533.0104753762     1  0.54045277E+11
     -507.6983949618      536.1673647041     1  0.55636576E+11
     -507.6983280558      538.6166532652     1  0.53093404E+11
     -507.6982633926      538.7073489152     2  0.55051030E+11
     -507.6981941040      539.2398105675     1  0.55304821E+11
     -507.6980236360      538.8209508597     2  0.55251019E+11
     -507.6980028055      537.8178821285     2  0.56098643E+11
     -507.6978553900      537.8361113992     1  0.56031098E+11
     -507.6977104810      538.4961127946     1  0.54621157E+11
     -507.6975934420      538.6903935461     1  0.53569550E+11
     -507.6975643017      537.4402621917     1  0.55582446E+11
     -507.6973894804      538.1546868716     2  0.55174326E+11
     -507.6973839211      538.7986935185     1  0.54808519E+11
     -507.6973422527      537.9775829102     1  0.54008007E+11
     -507.6972785809      538.8101207585     1  0.54780220E+11
     -507.6971594686      532.5550529070     1  0.54194868E+11
     -507.6969993417      539.1189145548     1  0.54386511E+11
     -507.6969282440      538.3460331408     1  0.55561594E+11
     -507.6968587286      538.9882374288     1  0.52823343E+11
     -507.6967998389      538.5670176233     2  0.55037836E+11
     -507.6967528896      537.7623571586     1  0.54178536E+11
     -507.6967085831      538.9412380658     1  0.55133680E+11
     -507.6965928508      538.8449659236     1  0.54829955E+11
     -507.6965030501      537.3629188590     2  0.55468648E+11
     -507.6963842968      538.6651579924     1  0.55025166E+11
     -507.6962468824      538.2088936025     2  0.56922611E+11
     -507.6962342120      537.9667722141     2  0.55127729E+11
     -507.6961156149      538.0612590074     2  0.55121964E+11
     -507.6959954246      532.9441525890     2  0.58446916E+11
     -507.6959786168      538.1578984785     1  0.54272686E+11
     -507.6959234696      538.0884758994     1  0.53264423E+11
     -507.6959067010      538.8354773385     1  0.54704299E+11
     -507.6957989007      538.8298914178     1  0.54760101E+11
     -507.6957499494      538.4451370098     1  0.55420682E+11
     -507.6957127152      537.4960792468     1  0.55782031E+11
     -507.6956347191      538.1453043627     2  0.54923977E+11
     -507.6956275168      537.8504622263     1  0.53993160E+11
     -507.6955381964      539.8167301486     1  0.53272113E+11
     -507.6954302047      532.0411157824     1  0.53851170E+11
     -507.6951275155      537.3698097855     1  0.54743140E+11
     -507.6951204614      538.9932364731     1  0.54687915E+11
     -507.6950205690      538.2547994055     1  0.52688205E+11
     -507.6948124685      538.8680517856     1  0.54714672E+11
     -507.6947189073      537.8718587443     1  0.54046171E+11
     -507.6944607630      538.0060394253     2  0.55374596E+11
     -507.6941959329      538.8132671465     1  0.55173862E+11
     -507.6941208507      532.9231847247     2  0.58476927E+11
     -507.6940067608      539.1531293808     1  0.53450724E+11
     -507.6938761620      538.4612785427     1  0.55419697E+11
     -507.6937883439      537.9265796025     1  0.54064857E+11
     -507.6936813754      537.9867926052     1  0.54006095E+11
     -507.6932780629      539.4170519141     1  0.53203785E+11
     -507.6932144091      537.9737395787     1  0.54222298E+11
     -507.6931278043      538.8876217742     1  0.54676093E+11
     -507.6931067728      537.7051903393     1  0.55703988E+11
     -507.6929312976      538.9566929426     2  0.55150906E+11
     -507.6925347990      539.2778585415     1  0.53332881E+11
     -507.6925115712      539.3992638583     1  0.53216275E+11
     -507.6924297980      538.1482682573     2  0.56244137E+11
     -507.6923412128      536.2235875309     1  0.55689643E+11
     -507.6923216849      538.3484934247     2  0.55643261E+11
     -507.6920693561      537.6471296087     1  0.55466826E+11
     -507.6920424677      538.1843641656     2  0.56064543E+11
     -507.6920413717      539.3954565352     1  0.53267943E+11
     -507.6919603858      537.5717011902     1  0.55459762E+11
     -507.6918041607      538.5596011787     1  0.54942063E+11
     -507.6916956734      538.1040811514     1  0.55707802E+11
     -507.6916731865      539.1185982267     1  0.54424211E+11
     -507.6914541102      538.0686869374     2  0.56309894E+11
     -507.6914326329      539.1123913236     1  0.54391645E+11
     -507.6913103750      538.8312108063     2  0.55043647E+11
     -507.6912198637      537.9371119346     1  0.55878531E+11
     -507.6912178689      538.5151857765     1  0.55005463E+11
     -507.6911377930      536.9891381049     1  0.55683644E+11
     -507.6909894535      533.0006976156     2  0.58422365E+11
     -507.6909877369      539.0939270808     1  0.54484652E+11
     -507.6909676951      538.5815881914     1  0.54943679E+11
     -507.6909353379      532.6481800217     1  0.54008389E+11
     -507.6908891088      538.2022785725     1  0.54665572E+11
     -507.6907308084      539.0968058669     1  0.54491012E+11
     -507.6907171265      539.0852607853     1  0.54497821E+11
     -507.6906555074      537.5311529905     2  0.55429221E+11
     -507.6905660586      534.9003729819     2  0.55204252E+11
     -507.6905489586      536.2041108576     1  0.55689703E+11
     -507.6904778878      538.0028167628     1  0.53848273E+11
     -507.6903398228      537.4617802990     2  0.55412311E+11
     -507.6902156373      539.0409051204     2  0.55692244E+11
     -507.6901655761      538.5185112488     1  0.54981707E+11
     -507.6901427953      537.5036437125     1  0.54620637E+11
     -507.6900746830      538.1338478383     2  0.57733991E+11
     -507.6899613108      538.5352867945     1  0.54977869E+11
     -507.6899447111      538.2969613552     1  0.55385506E+11
     -507.6898921663      538.7854787463     1  0.54853065E+11
     -507.6895849072      538.7941416609     1  0.54839825E+11
     -507.6895472787      538.1115330815     2  0.56066838E+11
     -507.6892726384      537.6815187828     2  0.53174363E+11
     -507.6892675390      538.9351573908     2  0.55280718E+11
     -507.6891859392      538.3378713924     1  0.55402114E+11
     -507.6890822298      532.8014308885     1  0.54921216E+11
     -507.6889330681      538.7594459291     1  0.54762823E+11
     -507.6889137338      534.8073750588     2  0.55277093E+11
     -507.6885524157      537.3151359941     1  0.54889192E+11
     -507.6884490996      538.7178644825     1  0.54868441E+11
     -507.6884164117      538.2394546527     1  0.54710011E+11
     -507.6883634280      538.6839975999     1  0.55139919E+11
     -507.6883356493      537.7903407651     2  0.56395784E+11
     -507.6883043717      534.1407722075     1  0.54071205E+11
     -507.6881334288      538.7147497237     1  0.54957340E+11
     -507.6880779941      538.0055234994     1  0.56299082E+11
     -507.6877741149      538.7107730698     1  0.56148261E+11
     -507.6877022168      539.0889917923     1  0.53782876E+11
     -507.6875866412      538.6877442974     1  0.54939848E+11
     -507.6873518584      537.7822753835     1  0.55506614E+11
     -507.6873340405      538.9385664582     1  0.52970641E+11
     -507.6873217847      538.6641381927     1  0.56067421E+11
     -507.6872993187      537.9452139783     1  0.53981264E+11
     -507.6871768794      537.8543916625     1  0.54264879E+11
     -507.6870530761      539.2980930551     1  0.53214930E+11
     -507.6869530261      537.7560933414     1  0.55321179E+11
     -507.6869155757      538.0507517557     1  0.55260137E+11
     -507.6869097905      539.2802492848     1  0.53225725E+11
     -507.6868709395      538.6787748508     1  0.56268359E+11
     -507.6868463934      538.6392884796     1  0.56268325E+11
     -507.6867916361      538.1385790570     1  0.56214152E+11
     -507.6867588132      538.0475468478     1  0.55261588E+11
     -507.6866933158      538.5566565927     1  0.55334252E+11
     -507.6866850428      538.2113066734     1  0.54519512E+11
     -507.6866633353      538.3748761251     1  0.56124711E+11
     -507.6866362694      538.3796747682     1  0.55632455E+11
     -507.6865487642      538.8673026146     2  0.54538542E+11
     -507.6865311437      538.6404262597     1  0.54974103E+11
     -507.6863792924      538.3035126383     1  0.55747201E+11
     -507.6863594328      538.4793364099     1  0.55029858E+11
     -507.6863350123      537.7657929729     1  0.55654568E+11
     -507.6863102731      538.4890203954     1  0.55010341E+11
     -507.6862524222      535.2463708492     2  0.54931138E+11
     -507.6861632728      538.8283455947     2  0.59336009E+11
     -507.6861174651      538.3544514510     1  0.56141090E+11
     -507.6860090268      538.3437012057     1  0.54232881E+11
     -507.6859910451      535.1768625097     2  0.55143611E+11
     -507.6859000374      538.4139093391     2  0.56283602E+11
     -507.6855926316      532.8212004562     1  0.54913394E+11
     -507.6855738898      538.2036077532     2  0.54782933E+11
     -507.6855532570      537.6970022265     2  0.55598230E+11
     -507.6854566483      539.2797846933     1  0.53273612E+11
     -507.6854496207      537.9827241448     1  0.53938725E+11
     -507.6853872143      538.9414262438     1  0.54797881E+11
     -507.6853708563      538.4988146901     1  0.55002141E+11
     -507.6852687652      538.9306924125     1  0.54301799E+11
     -507.6851442826      538.0049738650     1  0.53981061E+11
     -507.6850958580      538.3163510218     2  0.54572124E+11
     -507.6850306321      538.4643638578     1  0.55200228E+11
     -507.6848802839      538.4764100585     1  0.55821204E+11
     -507.6848637429      536.7555178603     2  0.55054876E+11
     -507.6846796681      537.6957820980     2  0.55195482E+11
     -507.6846489798      537.0366936372     2  0.54781926E+11
     -507.6846353030      538.4754229845     1  0.55807432E+11
     -507.6845775818      537.8072480773     1  0.54183860E+11
     -507.6844701073      538.5230363634     1  0.54920172E+11
     -507.6844032859      537.8960312838     1  0.54174331E+11
     -507.6843469249      537.9940316762     1  0.53738273E+11
     -507.6843220382      538.7808540946     1  0.55216584E+11
     -507.6842911994      537.7383770822     2  0.55359067E+11
     -507.6841129875      537.9922093904     1  0.53738593E+11
     -507.6840996464      537.8384897776     1  0.54110657E+11
     -507.6840427357      537.2125736139     1  0.55614912E+11
     -507.6839749063      538.0815925780     1  0.55408347E+11
     -507.6839704997      538.6577207999     1  0.53474032E+11
     -507.6836305319      538.8666172537     2  0.54940446E+11
     -507.6835680916      538.0435449362     1  0.53960601E+11
     -507.6835113917      538.5588348398     1  0.54610215E+11
     -507.6835004685      538.5145191637     1  0.55007217E+11
     -507.6834394564      538.7254102334     2  0.53321891E+11
     -507.6833849965      538.7289477043     2  0.53324742E+11
     -507.6833754669      537.6981862069     1  0.55756562E+11
     -507.6832566022      538.4117428076     1  0.55157559E+11
     -507.6831766255      538.3377869535     1  0.53331332E+11
     -507.6830107987      538.5557654031     1  0.54598422E+11
     -507.6829593960      532.4931645102     1  0.55406320E+11
     -507.6828119537      538.1279992905     1  0.54135816E+11
     -507.6826461387      538.1344871704     1  0.54090714E+11
     -507.6826209617      538.1428650701     1  0.54093507E+11
     -507.6824569400      535.9308844115     1  0.55720338E+11
     -507.6824051594      538.1267444283     1  0.54136038E+11
     -507.6823101265      537.8123068674     1  0.54134823E+11
     -507.6822448153      538.8911257347     1  0.54334870E+11
     -507.6822270831      539.1929715750     1  0.53885685E+11
     -507.6821277083      535.1658991486     2  0.55035371E+11
     -507.6820299435      537.9350908803     1  0.54140899E+11
     -507.6819978725      538.1395495603     1  0.55076634E+11
     -507.6818415104      538.8985852647     2  0.55216525E+11
     -507.6817615257      537.7884133247     1  0.55804633E+11
     -507.6817165137      537.6266779302     1  0.55846736E+11
     -507.6816557900      532.9917489236     1  0.53745493E+11
     -507.6815917997      538.5906683218     1  0.54549619E+11
     -507.6815435154      538.5935778959     1  0.53422601E+11
     -507.6814742530      538.6334236114     2  0.52705131E+11
     -507.6814402513      538.1182570991     1  0.54145814E+11
     -507.6814230969      538.1248271462     1  0.54147594E+11
     -507.6813006073      538.8961365081     1  0.54350882E+11
     -507.6812701892      538.5925756449     1  0.53421046E+11
     -507.6811388988      531.9722331842     2  0.56724407E+11
     -507.6810996803      538.8801958368     1  0.54983604E+11
     -507.6810308245      538.8710222081     2  0.54850329E+11
     -507.6808618723      538.8497381384     2  0.54754822E+11
     -507.6807891509      538.8565628205     2  0.54711078E+11
     -507.6805848536      538.8628201564     2  0.55072194E+11
     -507.6804831194      538.0484499213     1  0.53812878E+11
     -507.6804547633      538.7589229006     1  0.54987325E+11
     -507.6803627854      538.0475599739     1  0.53812641E+11
     -507.6803167270      538.9002615644     2  0.54692291E+11
     -507.6801958264      532.9908235322     1  0.53737571E+11
     -507.6801788360      538.5394861034     1  0.55013362E+11
     -507.6801548188      538.6182845930     2  0.52787755E+11
     -507.6801295633      538.2330353300     1  0.54391116E+11
     -507.6800773071      538.2422627459     1  0.54386653E+11
     -507.6798993097      537.6860376597     1  0.55592687E+11
     -507.6798532776      538.3721958046     2  0.55969470E+11
     -507.6798260879      538.7361077505     1  0.53278961E+11
     -507.6798121961      537.9963261159     1  0.54007251E+11
     -507.6797961218      538.8625019390     1  0.54846979E+11
     -507.6797571065      538.1858670872     1  0.54153678E+11
     -507.6797291243      538.1847876514     1  0.54155248E+11
     -507.6794192855      538.8967154352     1  0.54889522E+11
     -507.6794053357      539.1546123088     1  0.53380157E+11
     -507.6791951500      536.9058481584     1  0.55222115E+11
     -507.6790795935      537.6801709464     2  0.55578123E+11
     -507.6789458169      538.1219363579     1  0.54816842E+11
     -507.6788775507      538.7310004263     1  0.53298418E+11
     -507.6788426201      538.6317538278     2  0.52791851E+11
     -507.6787164308      535.8737153604     1  0.55901702E+11
     -507.6786865187      537.7754656435     2  0.55654189E+11
     -507.6786481768      538.6228608186     1  0.53425041E+11
     -507.6785956638      538.6263081235     1  0.53443376E+11
     -507.6783095139      535.0474355725     2  0.54835413E+11
     -507.6782991877      538.9555368936     1  0.54000431E+11
     -507.6782895448      538.9533815902     1  0.53943905E+11
     -507.6782457255      538.9535470416     1  0.53996633E+11
     -507.6781826553      538.9554871666     1  0.53999320E+11
     -507.6780361505      539.0139133408     1  0.54389397E+11
     -507.6777591007      538.9547780111     1  0.53936884E+11
     -507.6775146167      538.9397503641     1  0.54598970E+11
     -507.6774872920      538.9254554834     1  0.54825119E+11
     -507.6774259134      538.3736271590     1  0.52860686E+11
     -507.6773964518      538.9452027424     1  0.54609087E+11
     -507.6773567859      538.2244621819     2  0.54705913E+11
     -507.6772808593      538.9381860483     1  0.54532580E+11
     -507.6772231150      538.1441317256     1  0.56191815E+11
     -507.6771668095      538.8625084934     2  0.54913957E+11
     -507.6770939418      538.9576820556     1  0.54008012E+11
     -507.6770157710      538.7816723147     2  0.54782115E+11
     -507.6769814209      538.8560792667     2  0.54887835E+11
     -507.6769614312      538.9543227525     1  0.54005458E+11
     -507.6769160202      538.8525226528     1  0.53836312E+11
     -507.6767463862      538.9202995697     2  0.55158270E+11
     -507.6765877485      537.6445409160     2  0.55408318E+11
     -507.6764350137      538.8047593647     2  0.55143994E+11
     -507.6762587661      539.1636316863     1  0.53477096E+11
     -507.6762416698      532.9247516366     1  0.53906966E+11
     -507.6760485965      538.7850718573     2  0.55172979E+11
     -507.6760451646      538.4747406958     1  0.55120349E+11
     -507.6759951259      538.0831840260     2  0.54025129E+11
     -507.6759664491      538.9858475535     1  0.54017024E+11
     -507.6759343385      539.1753786790     1  0.53457884E+11
     -507.6758798213      533.3717796362     1  0.54645909E+11
     -507.6758542057      538.9400642304     1  0.54524288E+11
     -507.6757683583      537.7929941722     1  0.53992102E+11
     -507.6757378037      532.5654044127     1  0.53763349E+11
     -507.6757102977      537.9697583547     1  0.54045352E+11
     -507.6757091527      538.3284054975     1  0.56271587E+11
     -507.6756349421      537.9075584712     1  0.53864433E+11
     -507.6756128928      538.4984981153     1  0.55154075E+11
     -507.6755864522      534.9526000155     2  0.55031391E+11
     -507.6755201286      537.7994268217     1  0.53822424E+11
     -507.6755083203      538.8743746092     1  0.53772909E+11
     -507.6753971037      537.8457571572     1  0.55742714E+11
     -507.6753609140      538.1660425506     1  0.54193660E+11
     -507.6752564004      535.0563688364     2  0.54840877E+11
     -507.6752517844      531.1630424464     1  0.54951344E+11
     -507.6752202748      538.9431751895     1  0.54713285E+11
     -507.6751724566      538.9416547066     1  0.54712565E+11
     -507.6750591535      536.2093677760     1  0.55468207E+11
     -507.6749950453      537.8208866645     1  0.55586681E+11
     -507.6749623173      538.1999439285     1  0.54955347E+11
     -507.6749337599      536.1341775410     1  0.55256643E+11
     -507.6748217420      538.5012624864     1  0.54784742E+11
     -507.6748041123      538.9389330360     1  0.54724301E+11
     -507.6748024942      537.9778687193     1  0.55749549E+11
     -507.6747576470      538.9404826863     1  0.54726693E+11
     -507.6747390833      538.0114236166     2  0.53978915E+11
     -507.6746601923      537.1837030484     1  0.55019647E+11
     -507.6746453288      538.8583800779     1  0.54512546E+11
     -507.6746307976      538.7329965819     1  0.54779824E+11
     -507.6746266161      538.0108052485     2  0.53966451E+11
     -507.6746111198      538.8576576873     1  0.54512069E+11
     -507.6745454287      538.1361939988     2  0.54927035E+11
     -507.6745158483      537.9725012528     1  0.56229268E+11
     -507.6744881272      537.9708544160     1  0.56115699E+11
     -507.6744743003      538.5747282153     1  0.53210706E+11
     -507.6743871503      538.9034949557     1  0.55340957E+11
     -507.6743657744      538.1811026830     1  0.53832358E+11
     -507.6743641273      538.5555200911     1  0.53211252E+11
     -507.6743428653      538.7261290966     1  0.54762466E+11
     -507.6743343421      538.8501254204     1  0.54522852E+11
     -507.6742905744      537.9021809235     1  0.53867661E+11
     -507.6742827442      538.9605207987     1  0.54593554E+11
     -507.6742340150      538.1391199100     1  0.56205903E+11
     -507.6741460875      537.8851783596     1  0.53871060E+11
     -507.6741154483      538.5802722075     1  0.53209881E+11
     -507.6740721111      537.8823587527     1  0.53869643E+11
     -507.6740657569      537.7373502859     2  0.55710197E+11
     -507.6740583160      537.5963569080     4  0.54743970E+11
     -507.6740088272      538.8054587463     2  0.55176593E+11
     -507.6739750185      538.1697299197     1  0.54197884E+11
     -507.6739418716      538.1399793046     2  0.53918458E+11
     -507.6738939747      538.8774799831     2  0.55309492E+11
     -507.6738765482      539.2849868123     1  0.53568549E+11
     -507.6738699061      537.1964125733     1  0.54997794E+11
     -507.6738626831      538.2877564884     1  0.52672756E+11
     -507.6738564494      537.8064039255     1  0.55405214E+11
     -507.6737742051      538.5216289624     1  0.55117590E+11
     -507.6737515348      538.8652955367     1  0.54408184E+11
     -507.6736302431      538.8357298662     1  0.54980341E+11
     -507.6735955572      538.8684135836     1  0.54410099E+11
     -507.6735930290      538.2567100378     1  0.55197066E+11
     -507.6735647917      538.2739945943     2  0.56135984E+11
     -507.6735490614      538.9507752205     1  0.54755071E+11
     -507.6734441764      538.5259618273     1  0.55100115E+11
     -507.6733791416      537.5581446712     2  0.54885707E+11
     -507.6733273452      538.5110477623     1  0.55131185E+11
     -507.6733084236      537.6896179971     2  0.55502702E+11
     -507.6732868831      537.9740369832     1  0.56634308E+11
     -507.6732719005      538.5722857220     1  0.53212220E+11
     -507.6732062199      538.8694909779     1  0.54431025E+11
     -507.6731456311      537.8687224944     2  0.55671744E+11
     -507.6731321941      538.9701261458     1  0.54738914E+11
     -507.6731109372      537.9741351274     1  0.55776154E+11
     -507.6730871154      535.0482822312     1  0.55209567E+11
     -507.6730657440      538.5488082378     1  0.53188006E+11
     -507.6730036676      536.1069641915     1  0.55668235E+11
     -507.6729283398      537.8296675267     1  0.53258708E+11
     -507.6727995878      538.7640061910     1  0.54718916E+11
     -507.6727586310      537.2351850979     1  0.55132127E+11
     -507.6727543850      538.7507263687     1  0.54727799E+11
     -507.6727397194      537.0045254995     1  0.55407006E+11
     -507.6726672607      536.0851420785     1  0.55824450E+11
     -507.6726072638      537.8560163694     1  0.53255896E+11
     -507.6725295860      538.3389881641     1  0.52676304E+11
     -507.6725213742      538.8710044095     1  0.54539095E+11
     -507.6724900454      537.8382796614     1  0.53241833E+11
     -507.6724855462      537.9829725786     1  0.55774290E+11
     -507.6723002866      538.2401476465     1  0.54731010E+11
     -507.6722084178      539.2814657010     1  0.53717329E+11
     -507.6720912411      538.2417211168     1  0.54734159E+11
     -507.6720876141      538.1784837546     2  0.53930096E+11
     -507.6720182661      538.5641341131     1  0.53177113E+11
     -507.6718583378      538.2805660919     1  0.54473525E+11
     -507.6718484681      538.8185099144     2  0.54925375E+11
     -507.6717537604      538.5652749921     1  0.53528813E+11
     -507.6717522237      537.3082354128     1  0.55120038E+11
     -507.6715156679      538.9432261909     1  0.53985359E+11
     -507.6714776817      531.6488196444     2  0.55914503E+11
     -507.6714618718      538.1925075491     1  0.54491611E+11
     -507.6714239423      539.8297347745     1  0.54830944E+11
     -507.6713693294      537.8488010498     1  0.53257049E+11
     -507.6713544898      538.2141574381     1  0.53841521E+11
     -507.6713446339      538.7851417450     1  0.54944518E+11
     -507.6712407402      538.1947318414     1  0.54455791E+11
     -507.6712095717      537.0766113118     1  0.55341991E+11
     -507.6711186000      538.3497125611     1  0.54741587E+11
     -507.6710978470      538.9461507947     1  0.53978344E+11
     -507.6709890068      537.8745087271     1  0.56683177E+11
     -507.6706805713      537.8624521907     1  0.54076109E+11
     -507.6706401339      537.1638548757     2  0.54882575E+11
     -507.6706066112      532.1756341666     2  0.56069813E+11
     -507.6705698166      537.9947464638     1  0.53576011E+11
     -507.6704900954      538.9323726612     1  0.54581151E+11
     -507.6704332762      537.8704590109     1  0.53909890E+11
     -507.6704192944      538.8530057792     1  0.55030665E+11
     -507.6704045088      538.7249286118     1  0.54354258E+11
     -507.6702689081      538.7084539230     1  0.54349192E+11
     -507.6702499117      537.4898391316     1  0.56134063E+11
     -507.6702100539      537.9130035047     1  0.55884357E+11
     -507.6701708228      538.8426366125     2  0.55235220E+11
     -507.6700798183      537.8799680016     1  0.53913204E+11
     -507.6700154271      537.8674609132     1  0.53910243E+11
     -507.6700055245      538.4167412436     1  0.53272233E+11
     -507.6699548033      537.3353467102     1  0.55085445E+11
     -507.6697722421      537.9302769614     1  0.53153383E+11
     -507.6695823780      538.7981633723     1  0.54845773E+11
     -507.6695347961      537.7162344028     1  0.53699658E+11
     -507.6694435595      538.0202210761     1  0.55368485E+11
     -507.6694379634      537.2555559295     2  0.52990401E+11
     -507.6693133307      538.8176011966     1  0.54846860E+11
     -507.6692896203      537.8580254690     1  0.54079351E+11
     -507.6692731352      539.2250832750     2  0.55470626E+11
     -507.6691738531      538.9301077169     1  0.54572859E+11
     -507.6690612857      538.1103657013     1  0.54642544E+11
     -507.6689951889      538.8361364577     1  0.54651927E+11
     -507.6689910023      536.0115306151     1  0.55995097E+11
     -507.6689661381      538.8345856853     1  0.54651363E+11
     -507.6689624578      537.3393336841     1  0.55918510E+11
     -507.6688573579      538.7488288389     1  0.54276317E+11
     -507.6688357030      538.8128347974     2  0.55064862E+11
     -507.6688130847      538.8897648581     1  0.54890469E+11
     -507.6687213052      538.8293324084     1  0.54584984E+11
     -507.6687069449      538.7348956826     1  0.54270666E+11
     -507.6686450254      537.9595581735     1  0.56571341E+11
     -507.6685705835      538.8566172121     1  0.54843818E+11
     -507.6685469089      538.8297462186     1  0.54655195E+11
     -507.6685191951      538.8322880806     1  0.54657471E+11
     -507.6684974276      537.8183421403     1  0.56102133E+11
     -507.6684091500      538.9279022687     1  0.54692957E+11
     -507.6683924559      538.9275193048     1  0.54693465E+11
     -507.6683362071      538.3518324062     1  0.56151438E+11
     -507.6682621777      539.6088777740     1  0.52829949E+11
     -507.6681560031      538.0265324181     1  0.54196753E+11
     -507.6679618589      538.8339112164     1  0.54664229E+11
     -507.6679472098      538.8329679257     1  0.54664722E+11
     -507.6678201607      537.3726091029     2  0.55176566E+11
     -507.6677490641      538.1539430692     1  0.55993907E+11
     -507.6677164100      538.1989965416     1  0.55872992E+11
     -507.6677006959      537.7434104377     2  0.55450087E+11
     -507.6675359848      538.3747742430     2  0.52914112E+11
     -507.6673779518      536.0580785613     1  0.55375033E+11
     -507.6672494965      537.9099562588     1  0.54702581E+11
     -507.6672252737      537.4947340228     1  0.55838110E+11
     -507.6671875962      538.1456439856     1  0.56336785E+11
     -507.6671846441      538.2660543960     1  0.54875392E+11
     -507.6670734413      538.3160984303     1  0.56166795E+11
     -507.6670600452      538.8100178804     1  0.55613382E+11
     -507.6669121022      538.8794490304     1  0.54804004E+11
     -507.6668956967      538.8309674395     1  0.54766153E+11
     -507.6668696285      536.4761690698     1  0.55407828E+11
     -507.6666936973      538.8793848814     1  0.54707030E+11
     -507.6666689053      536.1537662212     1  0.55373795E+11
     -507.6666097826      538.8674126802     1  0.54699000E+11
     -507.6665439004      538.7498379980     1  0.54523620E+11
     -507.6665394971      537.8343346120     1  0.56638402E+11
     -507.6665333412      536.2385717323     1  0.55158928E+11
     -507.6664779806      539.5947172796     1  0.53019902E+11
     -507.6664725956      538.8042934116     1  0.54341279E+11
     -507.6664670747      538.0710186152     1  0.53594204E+11
     -507.6663689899      538.7350874027     1  0.54517911E+11
     -507.6662746343      538.7416102297     1  0.54367162E+11
     -507.6662635822      538.7412366574     1  0.54367594E+11
     -507.6661678996      538.7506245729     2  0.53971161E+11
     -507.6660695220      538.7343526887     1  0.54363844E+11
     -507.6660463562      537.9655762655     1  0.54183171E+11
     -507.6659873786      537.1854826202     1  0.55296326E+11
     -507.6659708704      536.4873755823     1  0.55378836E+11
     -507.6659564319      538.7363408163     1  0.54366053E+11
     -507.6658930044      538.1557015357     1  0.54654780E+11
     -507.6658240692      533.2557101458     1  0.54907617E+11
     -507.6657874451      538.2862112360     1  0.52836698E+11
     -507.6657445509      537.1804251523     1  0.55294742E+11
     -507.6656739137      538.0984696543     2  0.53814106E+11
     -507.6653654017      536.1554650723     1  0.55385861E+11
     -507.6651124670      535.9515779979     1  0.55578619E+11
     -507.6650377284      531.4913287225     2  0.56090918E+11
     -507.6649372580      538.7262860205     2  0.54075770E+11
     -507.6648251446      538.9678115041     2  0.55556298E+11
     -507.6647642926      534.2745939066     2  0.55497444E+11
     -507.6646827675      537.7238694180     2  0.55812416E+11
     -507.6645388195      538.0358360773     1  0.56080086E+11
     -507.6643509832      538.2945195613     1  0.52836893E+11
     -507.6643430765      537.7033287457     1  0.53903481E+11
     -507.6643354442      538.0541989391     1  0.56242801E+11
     -507.6643186555      538.7510359906     1  0.53830203E+11
     -507.6642823595      538.0504414422     1  0.53278455E+11
     -507.6641616657      538.1121050054     1  0.56247960E+11
     -507.6640665636      538.7852031378     1  0.54979630E+11
     -507.6640604051      537.2971218339     1  0.55177348E+11
     -507.6638350295      538.7937431944     1  0.54966210E+11
     -507.6638200063      538.0327551403     2  0.54029410E+11
     -507.6637822128      538.7489145206     1  0.54740740E+11
     -507.6637372495      537.9383816510     1  0.55448151E+11
     -507.6636210002      538.2833635862     1  0.54805965E+11
     -507.6636066538      538.7932419483     2  0.54098277E+11
     -507.6635578454      538.1339467177     2  0.53789600E+11
     -507.6635415598      538.7208681911     1  0.54913193E+11
     -507.6632471046      538.3404297677     2  0.54721033E+11
     -507.6630776707      537.8794155060     1  0.54876078E+11
     -507.6630154451      537.8186111868     1  0.56093329E+11
     -507.6629774392      539.0152445851     1  0.55956630E+11
     -507.6628360163      538.2154552349     1  0.55506134E+11
     -507.6628177726      538.1444005271     2  0.53934467E+11
     -507.6626756729      535.2862351309     1  0.53697014E+11
     -507.6624108371      538.0673582086     1  0.53286856E+11
     -507.6623944692      537.8842308333     1  0.54136949E+11
     -507.6621215773      537.4341889954     1  0.55235394E+11
     -507.6620598021      538.1002784731     1  0.53285594E+11
     -507.6619331174      538.3269118756     1  0.53931736E+11
     -507.6618524204      538.1413774095     1  0.55424190E+11
     -507.6618433636      537.9803754337     1  0.55975091E+11
     -507.6616659585      538.0328005209     1  0.55972076E+11
     -507.6615892525      537.4165230867     1  0.55122824E+11
     -507.6615661201      538.9516921643     1  0.54267861E+11
     -507.6613392718      538.4585512217     1  0.54148855E+11
     -507.6612082661      538.1132417524     1  0.53288514E+11
     -507.6610944413      537.9828330755     1  0.55956307E+11
     -507.6610464672      538.2127991543     1  0.54780417E+11
     -507.6610341827      537.0167788150     2  0.56042101E+11
     -507.6609784157      536.5847751384     1  0.55174867E+11
     -507.6609663390      536.7008441769     1  0.55321364E+11
     -507.6609275041      538.1312089619     2  0.53765610E+11
     -507.6608454211      538.0505070627     1  0.56551869E+11
     -507.6608324321      537.4659578317     1  0.55230784E+11
     -507.6607544066      538.4722816227     1  0.54156925E+11
     -507.6607172755      538.9553015701     1  0.54240933E+11
     -507.6606736419      538.9395794183     1  0.54252555E+11
     -507.6605721493      538.0382909332     1  0.53066835E+11
     -507.6603168520      538.7718401247     2  0.54745431E+11
     -507.6602623974      538.2358751640     1  0.55943319E+11
     -507.6601849762      538.3397273908     1  0.55934384E+11
     -507.6600827727      535.2188958200     1  0.55184574E+11
     -507.6600620079      538.0471656510     1  0.53067166E+11
     -507.6600061433      537.6025777554     1  0.54653641E+11
     -507.6599181471      538.9389537771     1  0.54330132E+11
     -507.6598866095      537.9737484876     2  0.54124512E+11
     -507.6597815264      538.6957482587     2  0.54201635E+11
     -507.6597803242      537.9492518899     1  0.55954238E+11
     -507.6596522487      538.0292216742     1  0.53063911E+11
     -507.6596267969      529.7906440430     1  0.54716460E+11
     -507.6594318147      538.1663193659     1  0.53222375E+11
     -507.6594279269      538.0092290025     1  0.53103834E+11
     -507.6594252713      537.6968657330     1  0.55103368E+11
     -507.6593930607      538.1295068303     1  0.55838563E+11
     -507.6591182340      536.6251828916     2  0.54143844E+11
     -507.6591169136      537.8124668725     1  0.55016338E+11
     -507.6590199607      537.6464920160     1  0.55744180E+11
     -507.6589737783      538.7429466754     2  0.54193728E+11
     -507.6588835241      537.7343236772     1  0.53954605E+11
     -507.6588709534      538.1143822507     1  0.53059000E+11
     -507.6588676012      537.3419487149     2  0.55054045E+11
     -507.6588630990      539.0526543058     1  0.56322995E+11
     -507.6588481718      537.8580047100     2  0.55632548E+11
     -507.6587711961      538.3100930336     1  0.53331329E+11
     -507.6587609294      532.2244780076     2  0.56174814E+11
     -507.6587550570      538.0993122794     1  0.53746129E+11
     -507.6587538294      538.0011639134     1  0.53583767E+11
     -507.6585661609      538.6470542971     1  0.54441736E+11
     -507.6585515776      538.0707403943     2  0.54222675E+11
     -507.6585268294      538.6483257562     1  0.54442138E+11
     -507.6583817385      538.1269123406     1  0.53052112E+11
     -507.6583176892      538.0729248659     1  0.55571780E+11
     -507.6582612441      538.6957231931     1  0.55127588E+11
     -507.6581851812      538.7934335565     2  0.54498948E+11
     -507.6580633242      538.9531844407     1  0.53763510E+11
     -507.6580339330      537.2849645215     4  0.55491954E+11
     -507.6579823749      539.0961080692     1  0.53133775E+11
     -507.6579283080      538.1376654047     1  0.53016697E+11
     -507.6578934761      537.0234408866     2  0.55905237E+11
     -507.6578742525      538.0312940990     1  0.53101591E+11
     -507.6578537716      537.2562560012     2  0.55801443E+11
     -507.6577836265      538.8024792690     2  0.54510365E+11
     -507.6577597013      537.3004524791     1  0.55700579E+11
     -507.6577333980      534.1977325134     1  0.54815810E+11
     -507.6577016244      539.0796860231     1  0.54824063E+11
     -507.6576227004      539.2239354196     1  0.56534681E+11
     -507.6576205138      536.3385334854     4  0.55152584E+11
     -507.6576068994      538.0781648762     1  0.53081720E+11
     -507.6575185380      538.9550414327     1  0.53756371E+11
     -507.6574863831      538.1002746982     1  0.53078719E+11
     -507.6573905975      538.1460033004     1  0.53016976E+11
     -507.6573772331      538.1327242684     1  0.53056627E+11
     -507.6572899879      538.3052307893     1  0.53333269E+11
     -507.6572438795      538.1041060542     1  0.53042536E+11
     -507.6572394677      536.8665193930     2  0.56060790E+11
     -507.6572298703      538.9455972286     1  0.53763942E+11
     -507.6571835537      538.1245286966     1  0.53039239E+11
     -507.6571609593      534.3715005406     1  0.55316760E+11
     -507.6571502983      538.1959348808     1  0.53237401E+11
     -507.6571242889      536.1788350071     1  0.55099234E+11
     -507.6571024687      536.3572580495     1  0.54801475E+11
     -507.6570939021      534.9634891415     2  0.53493422E+11
     -507.6570232147      538.9475474278     1  0.53825867E+11
     -507.6569820033      538.0876690511     1  0.53075087E+11
     -507.6569532546      537.7301877574     2  0.55736298E+11
     -507.6569354546      539.2776201286     1  0.53264795E+11
     -507.6568909659      537.9975498846     1  0.56042847E+11
     -507.6568841731      538.8745991261     1  0.55097982E+11
     -507.6568818504      537.8477560991     1  0.54001590E+11
     -507.6568598744      537.9830989627     2  0.55844757E+11
     -507.6568246419      538.8709050592     1  0.55093912E+11
     -507.6567988950      538.9624703022     1  0.53820819E+11
     -507.6566453699      538.8491739475     2  0.54790524E+11
     -507.6566040998      538.5115517574     1  0.53627305E+11
     -507.6565657020      536.0898983011     1  0.54994330E+11
     -507.6562527486      539.1916098097     1  0.55217799E+11
     -507.6561590375      539.1935555555     1  0.55222617E+11
     -507.6561468462      537.9746604524     2  0.54069514E+11
     -507.6560212049      536.5240217866     1  0.55419258E+11
     -507.6559530723      538.8785820731     1  0.55113663E+11
     -507.6558466481      538.8195943687     2  0.54821081E+11
     -507.6558304002      537.9652780394     1  0.53735115E+11
     -507.6557473443      537.8973066504     2  0.56115662E+11
     -507.6555885772      539.2533155355     1  0.53342992E+11
     -507.6555667661      538.1684080764     2  0.54608550E+11
     -507.6555478476      535.0599951495     1  0.55013021E+11
     -507.6555396936      537.6784029375     1  0.54564594E+11
     -507.6555100596      537.3360748167     1  0.53653380E+11
     -507.6555061828      538.9525901208     1  0.54431166E+11
     -507.6554156553      536.3722213990     1  0.54946210E+11
     -507.6552426415      534.1317349524     1  0.54829735E+11
     -507.6551869324      537.3961661411     1  0.55884520E+11
     -507.6550710244      538.2309975254     1  0.53102001E+11
     -507.6550086137      537.8499265330     1  0.53810474E+11
     -507.6549932129      536.0648630270     1  0.55017663E+11
     -507.6548890775      539.2548532698     1  0.53435950E+11
     -507.6548748296      538.9147306841     1  0.54346139E+11
     -507.6548415012      538.8008891393     2  0.54973396E+11
     -507.6548304206      535.2087679331     1  0.54950254E+11
     -507.6548208138      538.2561757321     1  0.53857465E+11
     -507.6548031773      538.9141872028     1  0.54344298E+11
     -507.6547606348      534.9057846173     4  0.53497426E+11
     -507.6547241094      538.8351084567     2  0.54947336E+11
     -507.6545981513      539.1936104369     1  0.55242604E+11
     -507.6545583534      535.5980836894     2  0.54598441E+11
     -507.6545191050      538.0804696017     1  0.53602679E+11
     -507.6543706538      536.2725056841     1  0.54759325E+11
     -507.6543671718      538.1474306377     2  0.52879316E+11
     -507.6543548898      536.3017234578     1  0.54903317E+11
     -507.6543241983      538.2580989472     1  0.53859143E+11
     -507.6542261822      537.9802384357     2  0.53890234E+11
     -507.6542238934      537.9981132867     2  0.53870605E+11
     -507.6542137850      538.9530640341     1  0.54495349E+11
     -507.6542071947      537.4496274400     1  0.54838980E+11
     -507.6541751740      537.7314966848     1  0.55856688E+11
     -507.6541614197      538.1068628465     2  0.52554436E+11
     -507.6541120271      537.5997016364     2  0.55926280E+11
     -507.6538998503      535.9328808896     1  0.55507971E+11
     -507.6538878062      537.7320765128     1  0.55501962E+11
     -507.6538400054      537.7430993121     1  0.55728524E+11
     -507.6538036279      539.2428652249     1  0.55189516E+11
     -507.6537138937      535.5805913382     2  0.54659903E+11
     -507.6536425241      538.9437847508     1  0.55069388E+11
     -507.6535727254      535.4281967902     2  0.54841636E+11
     -507.6534549819      538.0081953260     2  0.54021424E+11
     -507.6533894255      537.7078114267     2  0.56137769E+11
     -507.6533737073      539.0893690837     1  0.53724776E+11
     -507.6532707816      537.6510635131     1  0.55726957E+11
     -507.6531216160      538.9302851128     1  0.54465595E+11
     -507.6530841626      538.7063704916     1  0.54088061E+11
     -507.6530481680      538.9298067928     1  0.54463323E+11
     -507.6530330510      534.9711552022     1  0.55214630E+11
     -507.6527437871      537.9767185868     2  0.54034171E+11
     -507.6527397236      538.7055650083     1  0.54093797E+11
     -507.6527015023      538.2759473062     1  0.55938277E+11
     -507.6526952663      536.2173220529     1  0.54981391E+11
     -507.6526789193      537.7165784085     1  0.55638735E+11
     -507.6525470906      537.8956398872     1  0.56071981E+11
     -507.6524254273      533.1836394139     1  0.54684907E+11
     -507.6523273712      538.8245012237     1  0.54810593E+11
     -507.6523219443      537.6789603673     1  0.55694022E+11
     -507.6522884874      538.8632163160     1  0.54326667E+11
     -507.6522658857      537.8546955416     1  0.55709765E+11
     -507.6522267831      537.7289408741     1  0.55868061E+11
     -507.6522150776      538.8638672712     1  0.54324814E+11
     -507.6522100361      538.1790896200     1  0.54380951E+11
     -507.6521971204      535.8443322046     1  0.55451014E+11
     -507.6521798879      538.8257900189     1  0.54802603E+11
     -507.6521668335      533.1402899058     1  0.54698454E+11
     -507.6521643845      538.1806741832     1  0.55493222E+11
     -507.6521034048      538.9191383004     1  0.53845221E+11
     -507.6519452529      538.9604155130     1  0.55092732E+11
     -507.6519380851      538.1744476568     1  0.54378839E+11
     -507.6519353081      538.2743636147     1  0.53471082E+11
     -507.6518422484      538.9473290541     1  0.53341350E+11
     -507.6518034194      538.9335814573     1  0.54393041E+11
     -507.6517906974      539.2572577055     1  0.55206605E+11
     -507.6516613844      538.3685263017     1  0.55516766E+11
     -507.6516463908      538.2769322900     1  0.54401760E+11
     -507.6515775147      538.0694894868     1  0.55584292E+11
     -507.6515103272      537.4039873420     1  0.55757060E+11
     -507.6514634160      538.2005432856     1  0.55573193E+11
     -507.6514147247      538.8298592867     1  0.54824197E+11
     -507.6513833114      538.7841636981     1  0.54817375E+11
     -507.6512887290      534.1520996758     2  0.54300278E+11
     -507.6512572138      538.9555102159     1  0.53338138E+11
     -507.6511551064      538.5048748089     1  0.53624533E+11
     -507.6511010805      537.8609038585     1  0.56263841E+11
     -507.6510983101      537.5897710064     2  0.56284000E+11
     -507.6510296456      538.8518665862     1  0.54224223E+11
     -507.6510128193      538.8501429096     1  0.54223801E+11
     -507.6510077649      538.0430529079     2  0.53799725E+11
     -507.6509608834      538.2435834926     2  0.53717418E+11
     -507.6508232586      538.0252780066     2  0.53803010E+11
     -507.6507683514      538.8483721823     1  0.54211511E+11
     -507.6507446001      538.8469067716     1  0.54211076E+11
     -507.6506737318      537.9531493552     1  0.53738738E+11
     -507.6506338099      535.1417731371     1  0.54851254E+11
     -507.6505837493      538.1920642190     1  0.54371725E+11
     -507.6505824419      537.8578049700     1  0.55730627E+11
     -507.6505765602      538.4100824029     1  0.53099951E+11
     -507.6505240127      533.1993212103     1  0.54656096E+11
     -507.6505037707      538.9309815122     1  0.54385580E+11
     -507.6504745832      539.1750130996     1  0.53603699E+11
     -507.6504168606      533.1583989713     1  0.54639780E+11
     -507.6503980537      538.1644336798     1  0.53518497E+11
     -507.6503808602      538.1522126580     1  0.53037928E+11
     -507.6503515767      535.5819756657     2  0.54809220E+11
     -507.6503472842      538.8716361010     1  0.54479094E+11
     -507.6503038566      539.2009551574     1  0.53438249E+11
     -507.6502693581      538.8724601972     1  0.54476788E+11
     -507.6502332602      538.7260855196     1  0.54214916E+11
     -507.6502238827      538.7042285165     1  0.53620187E+11
     -507.6502214869      537.5502444961     1  0.53697868E+11
     -507.6502147077      538.6710282869     1  0.53997783E+11
     -507.6501545928      538.1971368465     1  0.53035995E+11
     -507.6501382828      538.2261010016     1  0.56105858E+11
     -507.6501182195      538.1403509987     1  0.55490313E+11
     -507.6501149289      536.1501798052     1  0.54999821E+11
     -507.6500699163      538.9538807883     1  0.53281331E+11
     -507.6500596794      538.7041271841     1  0.53619570E+11
     -507.6499330598      537.4982348309     2  0.56157137E+11
     -507.6498989702      538.8464581988     1  0.54289851E+11
     -507.6497463303      536.4047509288     1  0.55041479E+11
     -507.6496162413      538.8738795701     1  0.54316712E+11
     -507.6495528122      538.8878694329     1  0.54323412E+11
     -507.6495013483      537.6069271963     2  0.55352552E+11
     -507.6494991783      538.1795853572     1  0.55599120E+11
     -507.6494308989      538.2234873848     1  0.54659442E+11
     -507.6492493749      537.6553409901     1  0.55829607E+11
     -507.6492412647      537.8382269892     1  0.54025775E+11
     -507.6490330601      535.4954542768     2  0.54859080E+11
     -507.6488241961      538.8963328956     1  0.55120711E+11
     -507.6487968669      538.8427507205     1  0.54929873E+11
     -507.6487812247      538.8398222569     1  0.54459925E+11
     -507.6487573389      535.1434738141     1  0.54928942E+11
     -507.6487563257      538.8414386297     1  0.54935853E+11
     -507.6487497847      538.8400736149     1  0.54460489E+11
     -507.6487363744      537.2394267465     2  0.55677463E+11
     -507.6486759559      539.2274014691     1  0.53218297E+11
     -507.6486270092      537.4563363172     1  0.53913822E+11
     -507.6486109496      538.7159990975     1  0.53637533E+11
     -507.6485557865      538.3118712683     2  0.54295785E+11
     -507.6484602338      538.8647072145     1  0.54451031E+11
     -507.6484465609      539.2225591346     1  0.53214021E+11
     -507.6484416483      538.8630030561     1  0.54450523E+11
     -507.6483619835      538.8479235026     1  0.55248445E+11
     -507.6482689285      538.8505431356     1  0.55268701E+11
     -507.6482311187      537.8706953996     2  0.54201271E+11
     -507.6481963394      539.2244710475     1  0.53154302E+11
     -507.6480434710      537.9163540682     2  0.54154821E+11
     -507.6479587933      537.8111529946     1  0.55970269E+11
     -507.6479118334      538.7100418936     1  0.54269344E+11
     -507.6478427787      538.8493127646     1  0.54910911E+11
     -507.6477059192      537.8366334014     1  0.55846342E+11
     -507.6476556267      536.0829785435     1  0.54932111E+11
     -507.6475211624      537.3518821487     2  0.53865867E+11
     -507.6475120967      538.2807780667     1  0.53780044E+11
     -507.6474334038      538.0925952332     1  0.53869745E+11
     -507.6473521289      537.4837325886     1  0.55612446E+11
     -507.6473460686      538.5612777681     1  0.55539914E+11
     -507.6473046337      538.5315017924     1  0.55537543E+11
     -507.6472467848      539.2161503366     1  0.53215665E+11
     -507.6472221063      539.2714407596     1  0.53482261E+11
     -507.6471689251      537.8899758049     1  0.55791708E+11
     -507.6471372289      538.2635037774     1  0.53783308E+11
     -507.6471176338      539.2164106671     1  0.53214990E+11
     -507.6469498164      539.5703371575     1  0.54600910E+11
     -507.6469458117      538.1095619741     1  0.53754414E+11
     -507.6469367610      536.0926561177     1  0.54964059E+11
     -507.6468857911      538.2974263667     2  0.53735301E+11
     -507.6468816522      538.9059835002     1  0.53244401E+11
     -507.6468084791      535.0562391499     1  0.55072470E+11
     -507.6468016594      538.3893451716     1  0.56267643E+11
     -507.6467854525      537.7174617327     1  0.55765618E+11
     -507.6467792379      537.5870807947     2  0.56532566E+11
     -507.6467561778      538.6989380584     1  0.53632564E+11
     -507.6467493410      538.8914754639     1  0.54901583E+11
     -507.6467001179      535.6230278282     2  0.54875201E+11
     -507.6466808356      536.1687695932     1  0.54964182E+11
     -507.6466219138      535.0199783848     1  0.54983873E+11
     -507.6465937169      538.6990621041     1  0.53631882E+11
     -507.6465512308      535.1049161482     2  0.54288252E+11
     -507.6465348534      532.1383659067     2  0.55768632E+11
     -507.6464495286      539.2039118607     1  0.56059705E+11
     -507.6463909014      538.7217860218     1  0.54493603E+11
     -507.6463740349      539.2236450278     1  0.55823138E+11
     -507.6462691849      537.6566033076     1  0.53702125E+11
     -507.6461672910      538.7243927442     1  0.54488202E+11
     -507.6461375027      537.7770764137     1  0.55533175E+11
     -507.6461040641      538.3517590198     1  0.55716057E+11
     -507.6460499087      536.2114505437     1  0.55076356E+11
     -507.6460276137      538.3091127604     1  0.53758116E+11
     -507.6459944576      535.1381040372     1  0.54849349E+11
     -507.6459578309      539.1474160314     1  0.53711059E+11
     -507.6458490114      537.8640607658     1  0.53026770E+11
     -507.6457388342      538.0877265041     1  0.55855853E+11
     -507.6457167264      538.1893407666     1  0.53281139E+11
     -507.6455983962      538.5067173822     1  0.53002082E+11
     -507.6454210773      537.8709422361     1  0.53026875E+11
     -507.6453127477      539.6100260708     1  0.54812202E+11
     -507.6453095976      535.1878217007     1  0.54873189E+11
     -507.6453029591      535.1105962592     1  0.55173441E+11
     -507.6452703068      538.7029134575     1  0.54151633E+11
     -507.6451784901      538.5018856095     1  0.53078632E+11
     -507.6451747787      538.7265177619     1  0.54501378E+11
     -507.6451704913      531.3821685607     1  0.55025374E+11
     -507.6451307620      537.9973132669     1  0.54114565E+11
     -507.6451193364      538.7115741115     1  0.53649832E+11
     -507.6450051332      538.2180748693     1  0.55459519E+11
     -507.6450013988      535.0889395949     2  0.54289298E+11
     -507.6449947054      537.8875677774     1  0.54177180E+11
     -507.6448667601      535.1110039901     1  0.55154210E+11
     -507.6448211504      536.7676666318     1  0.55118619E+11
     -507.6447961857      537.8715446778     2  0.54143584E+11
     -507.6447886880      535.9767068379     1  0.55148193E+11
     -507.6447652879      534.9454015792     1  0.55098757E+11
     -507.6447439597      538.8881792682     1  0.55419594E+11
     -507.6444328101      538.8602727623     1  0.54804433E+11
     -507.6444089975      537.5667402209     1  0.55999995E+11
     -507.6443923229      537.7785916754     1  0.56154985E+11
     -507.6443277617      538.6644829145     1  0.55088976E+11
     -507.6442964834      536.2938729395     1  0.52935155E+11
     -507.6442028994      535.1955543146     1  0.55070764E+11
     -507.6441351916      537.4045442269     1  0.55691313E+11
     -507.6441240269      537.8817082399     1  0.53023991E+11
     -507.6441178570      538.3960506956     1  0.53241416E+11
     -507.6441083349      532.7721028001     1  0.54174756E+11
     -507.6440936015      538.6652305422     1  0.55094426E+11
     -507.6440778845      536.8073048886     1  0.54948182E+11
     -507.6440295827      538.3772603072     1  0.55759140E+11
     -507.6440193225      535.0845267816     1  0.55318969E+11
     -507.6439527887      538.5985036775     1  0.54764106E+11
     -507.6439210223      529.6641457224     1  0.54475012E+11
     -507.6439177359      537.9729472436     1  0.54115444E+11
     -507.6438881275      538.4894896267     1  0.53069765E+11
     -507.6438837485      529.6820649560     1  0.54451071E+11
     -507.6438732068      538.0771812237     1  0.55500293E+11
     -507.6436788819      538.3751170384     1  0.53231388E+11
     -507.6436409918      537.7372340119     1  0.55745889E+11
     -507.6434777219      538.3874361240     1  0.53227450E+11
     -507.6434057257      536.5464518588     1  0.55272862E+11
     -507.6433756578      535.1786502147     1  0.54567818E+11
     -507.6433491008      535.1758731759     1  0.54568133E+11
     -507.6433007428      538.3412128639     1  0.55952608E+11
     -507.6432958528      538.3649355083     2  0.55793797E+11
     -507.6432648950      538.3940937911     1  0.53242419E+11
     -507.6431266409      538.4013035949     1  0.53240730E+11
     -507.6431055849      538.1696642857     1  0.53931861E+11
     -507.6430631142      538.2220731205     1  0.56205873E+11
     -507.6430580798      538.3801743592     1  0.53222270E+11
     -507.6430552808      538.3701001742     1  0.53241007E+11
     -507.6430123833      537.5440289575     1  0.56009434E+11
     -507.6429518352      537.5451581001     1  0.55511887E+11
     -507.6428936642      538.3991992463     1  0.53238625E+11
     -507.6428674954      538.6053530104     1  0.54083709E+11
     -507.6428525665      537.9787189902     1  0.54155887E+11
     -507.6428295932      535.5313055588     2  0.54975798E+11
     -507.6427946672      538.1971266230     2  0.56524964E+11
     -507.6427411843      537.3979066497     1  0.55706491E+11
     -507.6426335972      539.1655269765     1  0.53248597E+11
     -507.6425864694      538.1483781930     1  0.53931931E+11
     -507.6425657699      538.3032259974     1  0.56281769E+11
     -507.6425133418      538.6753048015     1  0.55123044E+11
     -507.6425107741      538.0725362054     1  0.53872786E+11
     -507.6424795044      538.6692093333     1  0.54096448E+11
     -507.6424567875      538.0603570499     2  0.53601410E+11
     -507.6424417966      538.6700090000     1  0.54094167E+11
     -507.6423829552      537.6330928557     1  0.55468762E+11
     -507.6422895345      537.5918505640     1  0.53914064E+11
     -507.6422539023      537.5113701685     1  0.55578105E+11
     -507.6422528916      538.7094162045     1  0.53673677E+11
     -507.6421222121      535.0553016489     1  0.55148521E+11
     -507.6421034939      538.1949508613     1  0.53522014E+11
     -507.6420809600      538.9571918469     1  0.55247257E+11
     -507.6420677202      538.6793694320     1  0.55075067E+11
     -507.6420483754      538.7255774730     1  0.55059921E+11
     -507.6420150630      538.6981186891     1  0.54191690E+11
     -507.6419162576      537.7044885002     1  0.53000859E+11
     -507.6418705758      539.1866102838     1  0.53223396E+11
     -507.6418514606      534.8492391870     1  0.55298813E+11
     -507.6418336379      537.8128837962     1  0.55499561E+11
     -507.6418206735      536.5363789239     1  0.55416912E+11
     -507.6417769438      537.9356285969     2  0.54068542E+11
     -507.6416945195      532.1470205374     2  0.55953891E+11
     -507.6416888762      535.1139809570     2  0.54309042E+11
     -507.6416632943      537.9077542512     1  0.54193669E+11
     -507.6415815976      537.7022348741     1  0.52963284E+11
     -507.6415259125      537.6858013418     1  0.52999743E+11
     -507.6415110120      532.1167690946     2  0.55583181E+11
     -507.6415090859      536.5161604434     1  0.55433451E+11
     -507.6414550387      537.7108593998     1  0.56041635E+11
     -507.6414166274      537.9671536261     1  0.54215580E+11
     -507.6413822408      535.0969120217     1  0.54432382E+11
     -507.6413772327      537.9072400114     1  0.55610929E+11
     -507.6413752227      537.5643828186     1  0.55738637E+11
     -507.6413699347      536.6936163477     2  0.56695810E+11
     -507.6413374615      536.9103582234     2  0.55235384E+11
     -507.6412836032      535.1512189215     1  0.54569034E+11
     -507.6412749083      535.1482572847     1  0.54568813E+11
     -507.6412366226      537.9214220018     2  0.54074043E+11
     -507.6410378655      536.5401695430     1  0.55448303E+11
     -507.6409973886      537.3618928253     1  0.55133850E+11
     -507.6409882277      538.5495039153     1  0.55776281E+11
     -507.6409221983      537.6170744947     1  0.57131753E+11
     -507.6409090429      530.1736133463     2  0.55591041E+11
     -507.6408867324      538.2295881684     1  0.55461510E+11
     -507.6408355685      537.9503923673     1  0.55872830E+11
     -507.6407918505      537.4119561999     1  0.55151481E+11
     -507.6407382621      537.3305556275     1  0.55325572E+11
     -507.6406835421      529.7085727791     1  0.54448411E+11
     -507.6406751635      538.1604408333     1  0.55505565E+11
     -507.6406228356      537.0953575203     1  0.57020675E+11
     -507.6405901498      538.4776281329     1  0.55827479E+11
     -507.6405465203      537.6735527883     1  0.55793384E+11
     -507.6405302832      534.5461427402     1  0.53189749E+11
     -507.6405188274      538.7030776004     1  0.55467142E+11
     -507.6405125816      537.6669771098     1  0.55896167E+11
     -507.6404052369      539.1663218033     1  0.53402766E+11
     -507.6403969072      538.3989785664     2  0.54938393E+11
     -507.6403618407      537.7112366937     1  0.52998929E+11
     -507.6403544006      538.7059874908     1  0.54320563E+11
     -507.6403268554      538.3498268263     2  0.58962797E+11
     -507.6403124059      537.1669198209     2  0.54967904E+11
     -507.6402043545      537.9601054882     1  0.55721301E+11
     -507.6401816053      538.7434101432     1  0.55074376E+11
     -507.6400825710      538.6281441582     1  0.56009388E+11
     -507.6400398681      538.0572990761     1  0.54075569E+11
     -507.6399049760      537.6512579293     1  0.53966240E+11
     -507.6398591082      537.0751185371     1  0.57022646E+11
     -507.6396967152      536.1541279053     1  0.54942468E+11
     -507.6396606072      538.0893866116     1  0.53179523E+11
     -507.6396441674      539.1871853460     1  0.53377395E+11
     -507.6396133205      537.5309918742     1  0.55945926E+11
     -507.6395976641      538.2667894625     1  0.53080073E+11
     -507.6395516049      534.8317141790     1  0.55277430E+11
     -507.6395199262      537.3667150246     1  0.55178655E+11
     -507.6394818542      538.9389991927     1  0.53242620E+11
     -507.6394430781      537.4059306533     1  0.55994547E+11
     -507.6393788362      537.4368782379     2  0.54099612E+11
     -507.6393709788      539.2357526758     1  0.54931764E+11
     -507.6393691369      535.0964655491     1  0.55124555E+11
     -507.6393517870      538.1452310212     1  0.53096298E+11
     -507.6393411387      538.1677517345     1  0.55582706E+11
     -507.6392761336      538.4195074701     1  0.53197022E+11
     -507.6392231921      539.1923643985     1  0.54968593E+11
     -507.6391683945      538.5010985504     1  0.55312293E+11
     -507.6390950123      538.3256510765     2  0.53858421E+11
     -507.6390818056      538.1209324533     1  0.53083296E+11
     -507.6390737600      537.4797852898     1  0.55324754E+11
     -507.6390613075      538.6711282759     1  0.54883137E+11
     -507.6390479245      538.3557790084     1  0.53487623E+11
     -507.6390143942      537.5436286303     1  0.56318214E+11
     -507.6388962303      537.7701922165     1  0.55119467E+11
     -507.6388921271      536.2966770850     2  0.54356329E+11
     -507.6387865994      538.7021742938     1  0.53685933E+11
     -507.6387735320      537.5331297962     1  0.53563157E+11
     -507.6387427341      537.7034122076     1  0.56142111E+11
     -507.6387011021      537.8718485238     1  0.54800843E+11
     -507.6386840057      537.5809097111     2  0.55561251E+11
     -507.6386754155      539.3136351200     1  0.53353278E+11
     -507.6386698337      538.2677754095     1  0.55613547E+11
     -507.6386370987      534.1787780633     1  0.54813803E+11
     -507.6385675186      538.4232093981     1  0.53177353E+11
     -507.6384748673      534.9970432814     2  0.54409115E+11
     -507.6384119414      537.8451096025     1  0.53206548E+11
     -507.6383870900      538.0056427912     1  0.53098110E+11
     -507.6383189810      538.5164404550     1  0.55216474E+11
     -507.6383042880      537.4102695838     1  0.55883030E+11
     -507.6382872989      538.0400044531     1  0.54156225E+11
     -507.6382831529      536.7029408959     1  0.55393593E+11
     -507.6382261301      538.0969128777     1  0.53173806E+11
     -507.6381369077      537.8798118327     1  0.53203740E+11
     -507.6381302986      538.0100634916     1  0.56714774E+11
     -507.6380918584      535.1712597017     1  0.54590517E+11
     -507.6380814442      538.4070511155     1  0.55913508E+11
     -507.6380522705      529.6145473846     1  0.54426347E+11
     -507.6380330539      535.1712244864     1  0.54590298E+11
     -507.6379540873      538.7703154971     1  0.53176273E+11
     -507.6379483976      538.5682691562     1  0.56388557E+11
     -507.6379254482      537.5050157207     1  0.55718887E+11
     -507.6378723447      534.1950147733     1  0.54801115E+11
     -507.6378516660      538.1725960120     1  0.53000715E+11
     -507.6378397960      538.3595408104     1  0.55525545E+11
     -507.6378287251      537.8592452863     1  0.55835327E+11
     -507.6377957703      538.7749755338     1  0.53150245E+11
     -507.6377165174      538.6280313276     1  0.53681905E+11
     -507.6377082045      537.8618880113     1  0.53205848E+11
     -507.6376136361      538.7833867147     1  0.53116468E+11
     -507.6375837426      538.4161887062     1  0.53209414E+11
     -507.6374837746      537.4945750511     1  0.55816439E+11
     -507.6374694468      535.0315078910     1  0.54548449E+11
     -507.6374674571      538.1033598880     1  0.55692319E+11
     -507.6374505438      537.4974555424     2  0.52995026E+11
     -507.6374134129      537.3688029250     1  0.55487310E+11
     -507.6373994063      538.7218808494     1  0.55055493E+11
     -507.6373647924      538.5870744775     1  0.54773090E+11
     -507.6373636072      537.5611421921     1  0.54010006E+11
     -507.6371991643      533.0054032959     1  0.55348044E+11
     -507.6371826201      538.2079686040     1  0.53161647E+11
     -507.6371003994      537.8901715265     1  0.53202300E+11
     -507.6370475120      538.0862067538     1  0.53176694E+11
     -507.6370305093      534.9189805785     1  0.54844864E+11
     -507.6370113111      534.6196936607     1  0.54990704E+11
     -507.6369946834      537.0852715628     1  0.56897214E+11
     -507.6369731623      537.5189856582     2  0.55562012E+11
     -507.6369645235      537.7980230105     1  0.55393148E+11
     -507.6369330561      537.9298271138     1  0.56066833E+11
     -507.6369063769      537.5212436473     1  0.53606940E+11
     -507.6368997495      536.5796587108     1  0.55586769E+11
     -507.6368744948      536.6377305085     1  0.55414422E+11
     -507.6368699456      538.2164820302     1  0.53701202E+11
     -507.6368230615      538.7047883633     2  0.58804272E+11
     -507.6368209546      538.2395367131     1  0.53099174E+11
     -507.6368132721      538.7848861579     1  0.53170620E+11
     -507.6367549178      538.2164421090     1  0.53159465E+11
     -507.6367128693      537.5891194688     1  0.55662599E+11
     -507.6366986572      536.7814196491     1  0.54538787E+11
     -507.6366935346      538.2321814472     1  0.55734653E+11
     -507.6365789560      537.4408984476     1  0.55412730E+11
     -507.6365600481      537.5829004737     1  0.55117323E+11
     -507.6365432031      537.8598347707     1  0.54815150E+11
     -507.6365300123      538.1073245563     1  0.55579286E+11
     -507.6364867592      537.5153550276     1  0.55650463E+11
     -507.6364284740      537.5878098302     1  0.55116296E+11
     -507.6364207010      537.4962423364     1  0.55193635E+11
     -507.6363784202      538.2229327428     1  0.53158823E+11
     -507.6363746660      537.2455595879     2  0.55696225E+11
     -507.6363242209      537.5993708120     1  0.53916793E+11
     -507.6362597319      537.4440019408     1  0.55678423E+11
     -507.6362400575      537.5184189724     1  0.53604247E+11
     -507.6361624673      538.6166863006     1  0.54521321E+11
     -507.6360851787      538.1833613329     1  0.52999560E+11
     -507.6360422747      537.6138245653     1  0.55200738E+11
     -507.6360294365      539.0994049272     1  0.53401580E+11
     -507.6359968082      538.6156118423     1  0.54530920E+11
     -507.6359651111      537.2337138272     1  0.55328576E+11
     -507.6359619854      536.3247148198     2  0.54362414E+11
     -507.6359585636      539.0739748669     1  0.53684712E+11
     -507.6359152941      537.6187514154     1  0.55199861E+11
     -507.6358833477      537.5727547428     1  0.54027725E+11
     -507.6358723334      537.0293559508     1  0.56830477E+11
     -507.6357347386      538.6525417349     1  0.53997080E+11
     -507.6356616411      538.3680824281     1  0.55820496E+11
     -507.6355601230      539.6546116199     1  0.54351457E+11
     -507.6355525161      537.4651836389     1  0.56018966E+11
     -507.6355238725      537.7827551070     1  0.55566950E+11
     -507.6353316167      539.6750337188     1  0.54343053E+11
     -507.6353004998      538.2046627263     1  0.53331541E+11
     -507.6352879977      538.1836386223     1  0.55442119E+11
     -507.6352528058      537.0292040274     2  0.55163998E+11
     -507.6351938356      537.9982555979     1  0.55974613E+11
     -507.6351849176      538.5063552710     1  0.55544481E+11
     -507.6351342115      537.9974174194     1  0.55971043E+11
     -507.6351154165      537.9523995499     1  0.56379168E+11
     -507.6351035035      537.5715985642     1  0.55836588E+11
     -507.6350807695      538.2348049146     1  0.53711515E+11
     -507.6350762830      539.0641632378     1  0.53384311E+11
     -507.6350443483      539.1659064966     1  0.55045128E+11
     -507.6350152465      538.2146265081     1  0.53431947E+11
     -507.6349877234      536.9757919224     2  0.55512804E+11
     -507.6349716242      538.3423366999     1  0.55886218E+11
     -507.6349453347      539.0904822494     1  0.54682625E+11
     -507.6349197741      537.9246849075     1  0.56354172E+11
     -507.6348780480      538.6359038230     1  0.54927770E+11
     -507.6348576716      537.8934212447     1  0.54880197E+11
     -507.6348565825      539.0326477921     1  0.53173482E+11
     -507.6348104440      538.6394541835     1  0.54931102E+11
     -507.6347737069      538.7263430751     1  0.56057508E+11
     -507.6347549445      539.0327230089     1  0.53172607E+11
     -507.6346548278      538.3999917195     1  0.56532961E+11
     -507.6346490388      538.3123969993     1  0.54126347E+11
     -507.6346238793      537.5679164991     2  0.57027223E+11
     -507.6345908948      538.5520243854     1  0.55894726E+11
     -507.6345874884      539.9018453907     1  0.54683580E+11
     -507.6345305458      537.6714380525     1  0.55769101E+11
     -507.6345250746      538.3785743816     1  0.56456925E+11
     -507.6345151751      538.6674744951     1  0.56391534E+11
     -507.6345092757      537.2561083352     2  0.55705029E+11
     -507.6344772214      537.0104548035     2  0.55537417E+11
     -507.6343795705      537.5859663350     1  0.53632808E+11
     -507.6343313962      536.1225772896     1  0.55070385E+11
     -507.6343047041      536.9493345296     2  0.55366569E+11
     -507.6342681259      537.7517292795     1  0.57005348E+11
     -507.6342449904      537.5870808963     1  0.53632995E+11
     -507.6342040566      538.4844395681     1  0.53142191E+11
     -507.6341824493      535.0653213372     1  0.54809388E+11
     -507.6341747763      538.1749531143     1  0.53614893E+11
     -507.6341097129      535.0637147778     1  0.54808587E+11
     -507.6339694492      539.1298904624     1  0.53451514E+11
     -507.6339552172      539.0623906948     1  0.53380182E+11
     -507.6338301024      538.2502574510     1  0.54120190E+11
     -507.6338118681      538.0958030609     1  0.55403575E+11
     -507.6336931994      537.3392438214     1  0.55454197E+11
     -507.6336457941      538.2036998243     2  0.57437480E+11
     -507.6336146266      537.2765037943     1  0.55613242E+11
     -507.6335537758      537.9642963128     1  0.53275033E+11
     -507.6334271026      537.3373313083     1  0.55262423E+11
     -507.6333833385      537.3686458005     1  0.55191631E+11
     -507.6333091746      538.4994366118     1  0.53059508E+11
     -507.6332190861      538.0385482674     1  0.56282274E+11
     -507.6332150329      539.1772521637     1  0.53062022E+11
     -507.6331239651      537.3272297456     1  0.55555609E+11
     -507.6329918497      538.7965890302     1  0.53309074E+11
     -507.6329587693      537.6328678346     1  0.53930383E+11
     -507.6329539826      538.4447419742     1  0.55423805E+11
     -507.6329503853      537.3718452890     1  0.55238548E+11
     -507.6329397098      538.0263313841     1  0.53257136E+11
     -507.6329251180      536.8450690002     1  0.54483646E+11
     -507.6328988539      538.2241259955     1  0.53651605E+11
     -507.6328368196      537.3135376230     1  0.55237989E+11
     -507.6328165499      538.0865141921     1  0.52787661E+11
     -507.6328087943      537.4539288965     1  0.53800686E+11
     -507.6327547257      538.7981154334     1  0.53310862E+11
     -507.6326964928      538.7961638715     1  0.53306563E+11
     -507.6325848773      538.0304652414     1  0.54283687E+11
     -507.6325804582      538.0383003530     1  0.56247377E+11
     -507.6325725311      538.4132371247     1  0.54096390E+11
     -507.6325356547      538.6690441789     1  0.56583387E+11
     -507.6325329275      537.9842412266     1  0.55226542E+11
     -507.6324666805      538.2384762558     1  0.53111878E+11
     -507.6324568330      539.4322551081     1  0.52624981E+11
     -507.6323753553      536.9733402078     2  0.55514172E+11
     -507.6323567210      537.3437835663     1  0.55561581E+11
     -507.6323494815      532.1742656843     2  0.55622378E+11
     -507.6323458468      538.7980090947     1  0.53308681E+11
     -507.6323232064      536.7758084322     1  0.54993749E+11
     -507.6322442300      539.1988040509     1  0.53368031E+11
     -507.6322326195      536.6149568913     1  0.54749842E+11
     -507.6321471186      537.6256838616     1  0.55461452E+11
     -507.6321281616      530.0510367955     2  0.55701546E+11
     -507.6321246093      539.0502261775     1  0.53117077E+11
     -507.6321121944      535.4011346374     1  0.54037058E+11
     -507.6321058473      538.4517529279     1  0.55516827E+11
     -507.6320313186      537.9152803969     1  0.55322351E+11
     -507.6319145485      538.1030499703     1  0.53347976E+11
     -507.6318713259      532.0941794942     2  0.55888565E+11
     -507.6318088407      536.8036848644     1  0.55445057E+11
     -507.6317948672      538.5631375321     1  0.52930762E+11
     -507.6317929627      539.0483193620     1  0.53112281E+11
     -507.6316984079      538.4209103014     1  0.54105312E+11
     -507.6316463801      537.1632698276     1  0.55452821E+11
     -507.6316417566      538.1029065541     1  0.53345165E+11
     -507.6314931028      538.7825391941     1  0.54598722E+11
     -507.6314485401      537.6346472012     1  0.53938264E+11
     -507.6314400105      538.7607822577     1  0.57788409E+11
     -507.6313919415      538.2131442008     1  0.54203970E+11
     -507.6313045944      538.1495977927     1  0.53376806E+11
     -507.6312946836      537.9390682551     1  0.55291594E+11
     -507.6312914814      537.6174847094     1  0.55461704E+11
     -507.6311949903      538.8016466470     1  0.53300454E+11
     -507.6311767668      533.0475922168     1  0.54433780E+11
     -507.6310773344      537.5754469321     1  0.55211097E+11
     -507.6310711242      533.1100171595     1  0.54145961E+11
     -507.6310505428      539.0324280152     1  0.53152123E+11
     -507.6310192508      538.7831749498     1  0.53265236E+11
     -507.6309723661      538.4846961590     1  0.53169613E+11
     -507.6309713188      538.8062098530     1  0.54580219E+11
     -507.6309264949      535.2120386036     2  0.54448056E+11
     -507.6308587460      539.1631059663     1  0.53524340E+11
     -507.6308094236      536.7912345360     1  0.54749706E+11
     -507.6307943440      537.5692253845     1  0.53674346E+11
     -507.6307832493      539.0338783952     1  0.53142382E+11
     -507.6307371697      537.3658176667     1  0.55872399E+11
     -507.6307291589      539.7026791389     1  0.54972151E+11
     -507.6306613621      537.4914949127     1  0.55705987E+11
     -507.6306578926      538.4790153680     1  0.54807406E+11
     -507.6306324688      533.0494657208     1  0.54122510E+11
     -507.6306295373      538.2728203251     1  0.54228651E+11
     -507.6305893778      537.0867593934     1  0.55535768E+11
     -507.6305736851      538.7971782560     1  0.53256250E+11
     -507.6305695387      538.6327258248     1  0.53095209E+11
     -507.6305641572      537.6957639835     1  0.55506912E+11
     -507.6305599094      537.2800128029     1  0.55904420E+11
     -507.6304892664      538.3762434595     1  0.55032325E+11
     -507.6304732579      537.7902337833     1  0.55578455E+11
     -507.6304546794      537.4873616835     1  0.55205611E+11
     -507.6304403259      538.4995683186     1  0.53086175E+11
     -507.6303380882      537.8187303216     1  0.54969904E+11
     -507.6303315653      532.0173659546     1  0.53134539E+11
     -507.6303073924      537.6995625317     1  0.55505733E+11
     -507.6303053986      533.1273914859     1  0.52950562E+11
     -507.6302953354      538.8083822775     1  0.53310939E+11
     -507.6302713040      537.5186875990     1  0.55262395E+11
     -507.6302638022      537.9768295023     1  0.55279305E+11
     -507.6302033180      532.1200407566     2  0.55641923E+11
     -507.6301608442      537.5705313280     1  0.55211181E+11
     -507.6301250280      538.5467658666     1  0.53128814E+11
     -507.6301235326      539.1292013871     1  0.54055397E+11
     -507.6301036393      537.8691830252     1  0.55911596E+11
     -507.6300498264      536.7917220977     1  0.55608448E+11
     -507.6300408894      537.4052301428     1  0.55499242E+11
     -507.6299757898      537.5284455259     2  0.55832071E+11
     -507.6299685698      537.8950262429     1  0.55210184E+11
     -507.6299381890      537.9767536354     1  0.55574595E+11
     -507.6298945165      539.0928749379     1  0.53253397E+11
     -507.6298922816      537.9505134139     1  0.55289515E+11
     -507.6298425005      538.7282595492     1  0.57903679E+11
     -507.6296865598      538.6235686903     2  0.59437812E+11
     -507.6296744306      538.6190298330     2  0.59382066E+11
     -507.6296369759      537.8690312220     1  0.55437767E+11
     -507.6296142924      538.3387052456     1  0.55606807E+11
     -507.6295685426      536.7031877780     1  0.55238123E+11
     -507.6295327894      538.5312946701     1  0.55342035E+11
     -507.6295260766      538.2705490349     1  0.53096965E+11
     -507.6295161619      538.8741486910     1  0.54913301E+11
     -507.6295140323      537.5232824380     1  0.55705408E+11
     -507.6294754812      536.7806633127     1  0.54899912E+11
     -507.6294133118      534.9321406079     1  0.54779097E+11
     -507.6293895252      538.8562536715     1  0.53071938E+11
     -507.6293532535      534.8921860983     1  0.54514263E+11
     -507.6293339482      538.7863373564     1  0.53279363E+11
     -507.6292965723      538.8126279539     1  0.53291798E+11
     -507.6292451890      536.7421298417     1  0.54905227E+11
     -507.6292365888      538.5256400276     1  0.54857544E+11
     -507.6292323689      539.1309646810     1  0.53672221E+11
     -507.6291302919      538.5324954150     1  0.54804181E+11
     -507.6291010706      537.3135581202     2  0.55290130E+11
     -507.6290112253      538.8565998717     1  0.54874895E+11
     -507.6289727861      538.8141503329     1  0.53299934E+11
     -507.6289612691      531.8182819000     1  0.55709483E+11
     -507.6289463211      538.5223647597     1  0.54856485E+11
     -507.6288893193      538.8950671052     1  0.53105411E+11
     -507.6288584883      532.7551384967     1  0.54094616E+11
     -507.6287901950      539.4572556260     1  0.52798143E+11
     -507.6287471412      538.0347132395     1  0.55405077E+11
     -507.6287275974      537.9613725908     1  0.55159720E+11
     -507.6287106726      538.1909756450     1  0.53653784E+11
     -507.6287060365      536.6827778298     1  0.55028692E+11
     -507.6286837194      537.2166239667     1  0.55340088E+11
     -507.6285174317      537.5609997753     1  0.53806278E+11
     -507.6284982531      538.9784038355     1  0.53150521E+11
     -507.6284761765      537.4243476572     2  0.55271077E+11
     -507.6284255809      538.8919739423     1  0.54512084E+11
     -507.6284230637      537.4148771591     2  0.55280822E+11
     -507.6283805947      538.5171845872     1  0.54607643E+11
     -507.6283374236      537.9781194745     1  0.55229123E+11
     -507.6282748288      537.8695108135     1  0.55413518E+11
     -507.6282631278      538.7375021651     1  0.53831437E+11
     -507.6282067573      537.9228873483     1  0.55517292E+11
     -507.6282036147      538.2873644451     1  0.54210022E+11
     -507.6281506746      538.4934292506     1  0.54730643E+11
     -507.6281170694      537.9680063782     1  0.55359957E+11
     -507.6281142134      536.7942631450     1  0.55023709E+11
     -507.6281019701      531.4241793782     1  0.54753653E+11
     -507.6280803680      531.4286470043     1  0.54732575E+11
     -507.6279564547      535.3787038809     1  0.52870075E+11
     -507.6279247694      537.3234011235     1  0.53653616E+11
     -507.6278439591      536.6572478142     1  0.55176294E+11
     -507.6278198428      537.9487969473     1  0.55563530E+11
     -507.6277848081      538.8541130894     1  0.53069468E+11
     -507.6277391843      538.7163169719     1  0.53785014E+11
     -507.6277328453      538.0597039962     1  0.53894211E+11
     -507.6277104718      538.2747746141     1  0.54246039E+11
     -507.6276244221      537.3074328352     1  0.54947394E+11
     -507.6275818663      538.9263040213     1  0.54795616E+11
     -507.6275713656      539.0352549811     1  0.53349484E+11
     -507.6275687941      537.5446912024     1  0.55871408E+11
     -507.6275623038      538.8497437479     1  0.54697906E+11
     -507.6275497486      537.3023683850     1  0.54948643E+11
     -507.6275266037      533.1221987228     1  0.55070179E+11
     -507.6274820517      538.3395602010     1  0.54284390E+11
     -507.6274536972      536.2852806491     1  0.54893164E+11
     -507.6274483691      537.3042341782     1  0.54945812E+11
     -507.6274427445      539.0343871841     1  0.53350326E+11
     -507.6273759755      537.2990789086     1  0.54947147E+11
     -507.6273268660      538.5577011000     1  0.54776436E+11
     -507.6273222239      536.8344232544     1  0.54786594E+11
     -507.6272816803      537.7201817898     1  0.55718260E+11
     -507.6272125521      538.8683821490     1  0.54711148E+11
     -507.6271993117      535.4214274423     1  0.54063136E+11
     -507.6271052548      538.9782645638     1  0.53091104E+11
     -507.6270298421      538.5968103551     1  0.53144431E+11
     -507.6269653815      538.5736467200     1  0.55591977E+11
     -507.6269544519      538.8714418114     1  0.53055712E+11
     -507.6268448434      537.8994954249     1  0.57002264E+11
     -507.6267104600      537.7283379795     1  0.55178321E+11
     -507.6267033452      533.1439222201     1  0.54357300E+11
     -507.6267021926      535.6780954260     1  0.55038410E+11
     -507.6266610308      538.5992385417     1  0.53223891E+11
     -507.6266202296      538.7270820492     1  0.58766626E+11
     -507.6266108762      537.4305113515     1  0.55287035E+11
     -507.6265983214      538.1636465117     1  0.53486140E+11
     -507.6265775002      538.0695862748     1  0.55441499E+11
     -507.6265641371      539.0333536013     1  0.53278839E+11
     -507.6265541065      537.1468203518     1  0.56673752E+11
     -507.6265382933      539.0473045790     1  0.53407826E+11
     -507.6265295279      538.6059910356     1  0.55001152E+11
     -507.6265082862      538.8189087224     1  0.53203377E+11
     -507.6264924890      537.8601202432     1  0.54915750E+11
     -507.6264908932      539.5789723118     1  0.54339889E+11
     -507.6264408952      538.5739286357     1  0.53229380E+11
     -507.6264279521      533.1222853632     1  0.55090035E+11
     -507.6263945751      536.1505591192     1  0.54988663E+11
     -507.6263902284      536.7074344909     1  0.55154140E+11
     -507.6263842241      538.6083862625     1  0.53045903E+11
     -507.6263438196      537.7837283112     1  0.55721310E+11
     -507.6262361511      538.6294351712     1  0.54712681E+11
     -507.6261809204      536.1298167868     1  0.55150104E+11
     -507.6261731035      537.4844023591     1  0.53872714E+11
     -507.6260773827      539.5973290445     1  0.54469962E+11
     -507.6260268915      537.7525092979     1  0.55746987E+11
     -507.6259056311      538.0984976245     1  0.55852130E+11
     -507.6258303668      538.5402053985     1  0.53034335E+11
     -507.6257676737      538.1025682071     1  0.55851578E+11
     -507.6257439967      536.4394306485     1  0.55319002E+11
     -507.6255201208      534.9290209075     1  0.54809094E+11
     -507.6254681337      538.7706162770     1  0.53208845E+11
     -507.6254501577      535.2679096090     1  0.54764730E+11
     -507.6254489568      537.6835899015     1  0.54013291E+11
     -507.6254424647      538.0018047865     1  0.55305255E+11
     -507.6254171899      531.6394886969     2  0.55156420E+11
     -507.6254082728      536.1220090395     1  0.55154287E+11
     -507.6253999776      537.6087244476     1  0.52875248E+11
     -507.6253591887      537.6280711213     1  0.55374348E+11
     -507.6253431402      533.1364589521     1  0.55050950E+11
     -507.6253321341      537.6955493180     1  0.55168116E+11
     -507.6252679834      537.6300391337     1  0.55374106E+11
     -507.6252225082      535.2655402483     1  0.54767021E+11
     -507.6251427439      534.9722684674     1  0.53051426E+11
     -507.6250202701      538.7682122912     1  0.53169539E+11
     -507.6249990584      530.1123877398     1  0.55293002E+11
     -507.6249675008      536.2954482613     1  0.54890424E+11
     -507.6248717851      537.8450962424     1  0.54573048E+11
     -507.6248356624      539.0286256418     1  0.53284055E+11
     -507.6248267659      533.1425021747     1  0.55034826E+11
     -507.6247587075      539.0815910548     1  0.53362052E+11
     -507.6247122401      538.7774243877     1  0.53160983E+11
     -507.6246856430      531.4919222204     1  0.54730607E+11
     -507.6246676797      537.7453430677     1  0.55458121E+11
     -507.6246106037      537.7479983463     1  0.55457890E+11
     -507.6246048246      539.1632083725     1  0.52982662E+11
     -507.6245908663      538.4336874106     1  0.54078040E+11
     -507.6245713912      537.0031111899     1  0.54636588E+11
     -507.6245195011      536.3500884766     1  0.54755597E+11
     -507.6244885496      538.1151343332     1  0.53349394E+11
     -507.6244763680      538.4979458500     1  0.54937957E+11
     -507.6243674857      537.1196342577     1  0.54566786E+11
     -507.6242615214      539.1525284124     1  0.53101149E+11
     -507.6242213010      536.3635409754     1  0.54774249E+11
     -507.6242196344      538.1151532295     1  0.53346609E+11
     -507.6242139031      536.7854698786     1  0.55795668E+11
     -507.6241732369      538.5848149269     1  0.53079660E+11
     -507.6241680370      537.9436687355     1  0.55438290E+11
     -507.6241482775      538.5831229205     1  0.53078685E+11
     -507.6241301813      538.8870253287     1  0.55478992E+11
     -507.6240597724      534.5978152610     1  0.55431211E+11
     -507.6240411881      539.5306620372     1  0.55236394E+11
     -507.6239938636      538.5339359687     1  0.55040730E+11
     -507.6238860975      539.0494137857     1  0.53348053E+11
     -507.6238841575      537.7034471326     1  0.54031146E+11
     -507.6238671563      537.7149583708     1  0.53044609E+11
     -507.6238554181      538.5160414064     1  0.54935741E+11
     -507.6237692843      537.0221867545     1  0.55572628E+11
     -507.6237320385      538.4435894795     1  0.54086497E+11
     -507.6235993647      537.6915281119     1  0.55634586E+11
     -507.6235845367      538.0788249938     1  0.53121589E+11
     -507.6235583848      538.5816497766     2  0.53331428E+11
     -507.6235340535      538.7129906521     1  0.54805132E+11
     -507.6235078089      536.7964519893     1  0.54829478E+11
     -507.6234823694      538.1501949111     1  0.53351962E+11
     -507.6234807191      537.6200952297     1  0.55338980E+11
     -507.6234497829      538.2249149749     1  0.53370981E+11
     -507.6233789346      538.2623753375     1  0.52971704E+11
     -507.6233473356      539.1784601077     1  0.53075757E+11
     -507.6233156093      537.7296385285     1  0.56147709E+11
     -507.6232470829      538.6720067497     1  0.54881678E+11
     -507.6232184635      538.6269234068     1  0.58462392E+11
     -507.6230971217      534.9897776565     1  0.55015805E+11
     -507.6230409502      538.6711783845     1  0.53151515E+11
     -507.6229598974      536.9768646029     1  0.54820026E+11
     -507.6229451260      538.0295514500     1  0.55579508E+11
     -507.6228870301      537.5819628863     2  0.55488293E+11
     -507.6228724652      533.1294824649     1  0.54380711E+11
     -507.6228495248      538.1363837767     1  0.53492805E+11
     -507.6227972497      538.7119827268     1  0.54853359E+11
     -507.6227797474      538.6815680326     1  0.55410141E+11
     -507.6227539853      532.7660538757     1  0.54092425E+11
     -507.6227447249      538.4451320768     1  0.55201836E+11
     -507.6227304387      537.9038092271     1  0.56029849E+11
     -507.6227292750      538.2681575125     1  0.52993102E+11
     -507.6227229874      538.6706964230     1  0.53119638E+11
     -507.6227204020      538.6651884894     1  0.53156892E+11
     -507.6227173586      538.0635963203     1  0.54894429E+11
     -507.6227036724      538.6673606793     1  0.53120881E+11
     -507.6226647492      537.2200992806     1  0.55540316E+11
     -507.6226056008      537.8602687021     1  0.55840353E+11
     -507.6225960808      538.1487703066     1  0.53225017E+11
     -507.6225862868      538.8925315639     1  0.55641128E+11
     -507.6225798902      538.1409287792     1  0.53308538E+11
     -507.6225511454      532.7871920827     1  0.55266277E+11
     -507.6225368722      538.6709617953     1  0.53152065E+11
     -507.6225298671      538.1466633693     1  0.53221850E+11
     -507.6225245727      537.9903104608     1  0.55292172E+11
     -507.6225123652      538.6973875928     1  0.54865311E+11
     -507.6224865349      538.1459187175     1  0.53222397E+11
     -507.6223110757      538.5673896706     1  0.55842027E+11
     -507.6222993292      533.3846014649     1  0.54695543E+11
     -507.6222697484      538.2741802545     1  0.54376563E+11
     -507.6222672495      538.6706405825     1  0.55308811E+11
     -507.6222478769      537.7819139099     2  0.55835735E+11
     -507.6222257804      538.6651469211     1  0.55854532E+11
     -507.6222026783      538.7156116902     1  0.54810646E+11
     -507.6221813601      534.6049022917     2  0.54666425E+11
     -507.6221640976      537.5883279531     1  0.55781321E+11
     -507.6221256137      538.6040832285     1  0.54239015E+11
     -507.6220000370      538.6661986804     1  0.53189455E+11
     -507.6219923631      537.9994914071     1  0.55085002E+11
     -507.6219503104      537.4316697468     1  0.55457769E+11
     -507.6219386976      537.6231010511     2  0.55691365E+11
     -507.6218810205      537.2558756608     1  0.55409222E+11
     -507.6218423987      538.1147114401     1  0.54039678E+11
     -507.6218102554      537.6897474791     2  0.55730327E+11
     -507.6217958514      538.8614003752     1  0.54695215E+11
     -507.6216915042      538.0700606460     1  0.53128359E+11
     -507.6216636775      538.8598176635     1  0.54730116E+11
     -507.6216586320      535.9114296832     1  0.55125700E+11
     -507.6216190123      538.4134909366     1  0.56038227E+11
     -507.6215985922      537.8712131950     1  0.55387124E+11
     -507.6215106911      538.7362304767     1  0.54789430E+11
     -507.6214965943      539.3476137593     1  0.55403691E+11
     -507.6214756661      537.8984297059     1  0.54005039E+11
     -507.6214311337      531.5028833011     1  0.54698393E+11
     -507.6214219126      538.6352394580     1  0.55993883E+11
     -507.6213070090      538.6000198909     1  0.56025863E+11
     -507.6212968881      537.2183249219     1  0.55406553E+11
     -507.6212626359      537.6998374219     1  0.56030390E+11
     -507.6210978889      533.3266244169     1  0.54379859E+11
     -507.6210958664      538.6581357382     1  0.53058096E+11
     -507.6210846852      538.0201057285     1  0.55072551E+11
     -507.6210830087      536.4220197809     1  0.55344024E+11
     -507.6210648143      536.2350522768     1  0.54622338E+11
     -507.6209894700      538.1447255780     1  0.53299209E+11
     -507.6209680438      538.1645599382     1  0.55348686E+11
     -507.6209599347      539.4888809529     1  0.52773808E+11
     -507.6209415807      538.0540544204     1  0.53141505E+11
     -507.6208855341      535.5873508399     1  0.54608538E+11
     -507.6208778996      538.0550599674     1  0.53139552E+11
     -507.6208695347      538.1022734357     1  0.56575725E+11
     -507.6207911773      536.2565005422     1  0.54478750E+11
     -507.6207467973      537.7737819641     2  0.57804205E+11
     -507.6207389066      537.0570987888     1  0.54678741E+11
     -507.6205863907      537.8717360927     2  0.55889760E+11
     -507.6205802798      537.5735792687     1  0.55792064E+11
     -507.6205197731      537.9848726998     1  0.55674252E+11
     -507.6204619989      533.3203466357     1  0.54384934E+11
     -507.6204242091      537.7861573764     1  0.55621084E+11
     -507.6201487978      538.1194369437     1  0.54099592E+11
     -507.6201308956      538.1198889741     1  0.54046247E+11
     -507.6200972889      537.3710691459     1  0.54169013E+11
     -507.6200862067      539.3740396019     1  0.55379505E+11
     -507.6199330640      538.1090376891     1  0.53061204E+11
     -507.6199270801      538.0940107314     1  0.54082873E+11
     -507.6198756967      537.2577889906     1  0.53928998E+11
     -507.6198265580      537.3859859313     1  0.54181284E+11
     -507.6197328709      537.5188087956     1  0.55145990E+11
     -507.6197121151      536.2531768516     1  0.54603742E+11
     -507.6197100819      538.6696659317     1  0.52901230E+11
     -507.6196815861      537.6740206304     1  0.53957009E+11
     -507.6195938303      537.5147100571     1  0.55659144E+11
     -507.6195303417      533.3733646557     1  0.54693434E+11
     -507.6195222160      538.5850627720     1  0.56189545E+11
     -507.6195206859      538.0587958032     1  0.55686832E+11
     -507.6194932049      538.6134720655     1  0.53567912E+11
     -507.6194436334      536.2540130418     1  0.54603728E+11
     -507.6193155930      533.2950163681     1  0.54374765E+11
     -507.6192883938      535.3109276249     1  0.54398065E+11
     -507.6192773642      538.3401934942     1  0.55088803E+11
     -507.6192641718      538.6927573708     1  0.54283371E+11
     -507.6192498648      537.4025002676     1  0.54178767E+11
     -507.6192439865      536.3624760504     1  0.54530371E+11
     -507.6191775139      538.3955841115     2  0.57701333E+11
     -507.6191235473      536.9036114161     1  0.54708045E+11
     -507.6190154961      536.1345522400     1  0.55351203E+11
     -507.6189497001      538.5005055547     1  0.54900368E+11
     -507.6189470021      538.9729725228     1  0.53088904E+11
     -507.6189124300      538.0919941634     1  0.54125562E+11
     -507.6188935670      538.0893300927     1  0.54095341E+11
     -507.6188276547      537.4702846987     1  0.54125704E+11
     -507.6187764556      535.4230435959     1  0.54198840E+11
     -507.6187750966      537.4569468143     1  0.54120152E+11
     -507.6187660738      536.2895741624     1  0.54467456E+11
     -507.6187275928      538.1492742701     1  0.53575974E+11
     -507.6185127653      537.3468730570     1  0.54487483E+11
     -507.6184675731      538.8037440982     1  0.56183359E+11
     -507.6184506331      538.1437877972     1  0.53547849E+11
     -507.6184436217      537.4440704649     2  0.55971840E+11
     -507.6183837885      535.6272518147     1  0.54608033E+11
     -507.6183206153      537.9398550245     1  0.54804464E+11
     -507.6182996604      536.2083420199     1  0.54611956E+11
     -507.6182039699      537.7516890958     1  0.52989276E+11
     -507.6181991051      537.6724947989     1  0.55581840E+11
     -507.6180646896      537.6118912386     2  0.55992093E+11
     -507.6178150665      537.4863513708     1  0.54125966E+11
     -507.6177981526      538.3908930455     1  0.55308401E+11
     -507.6177153104      538.9495954748     1  0.53098577E+11
     -507.6177117770      530.3600868952     1  0.55318672E+11
     -507.6176263040      538.3687078215     1  0.53396548E+11
     -507.6176067713      539.2476698224     1  0.53306206E+11
     -507.6175931335      538.5635819274     1  0.55043506E+11
     -507.6175801098      537.6634873734     1  0.53983417E+11
     -507.6175110167      538.5869203659     1  0.54563485E+11
     -507.6174904710      537.6865042540     1  0.53967879E+11
     -507.6174229273      538.6041490292     1  0.54299008E+11
     -507.6174047322      538.1581266107     2  0.59081397E+11
     -507.6173990710      538.1593531521     2  0.59101746E+11
     -507.6173671298      531.4717764015     1  0.55229847E+11
     -507.6172979072      538.1246347783     1  0.54107995E+11
     -507.6172739985      535.2678624713     1  0.54395952E+11
     -507.6172532171      538.2547472371     1  0.55433487E+11
     -507.6172451764      537.6446889864     1  0.55093898E+11
     -507.6171770919      538.3729213550     1  0.53394036E+11
     -507.6171487828      537.4828244165     1  0.55033828E+11
     -507.6171027931      537.8619023774     1  0.55885979E+11
     -507.6170991248      535.2157748898     1  0.54112061E+11
     -507.6170053916      537.4807018864     1  0.55035118E+11
     -507.6170015527      538.5548292079     1  0.55908062E+11
     -507.6169417615      533.3127809676     1  0.54372009E+11
     -507.6168982878      537.9333555363     1  0.55501209E+11
     -507.6168966700      537.0124791460     1  0.54706401E+11
     -507.6167655453      537.8778227108     1  0.56950092E+11
     -507.6167544100      537.0682274248     1  0.54774299E+11
     -507.6166441838      537.9056256400     1  0.55377261E+11
     -507.6166400927      538.0926849213     1  0.54138044E+11
     -507.6166167374      537.9641252853     1  0.55180452E+11
     -507.6165788941      539.1657524093     1  0.53709466E+11
     -507.6164264151      537.8046042782     1  0.55436046E+11
     -507.6163543208      538.3747865017     1  0.53401728E+11
     -507.6163476671      537.7072305862     1  0.53976340E+11
     -507.6163254614      537.0606147808     1  0.53390119E+11
     -507.6163047364      532.4707201983     1  0.54157532E+11
     -507.6162876127      537.6766277872     1  0.53912067E+11
     -507.6162551324      537.0565230327     1  0.55267277E+11
     -507.6162312836      538.6223708056     1  0.53801705E+11
     -507.6161358370      537.5155383560     2  0.55954723E+11
     -507.6161340537      537.6255749499     1  0.53961273E+11
     -507.6161141553      538.7921906881     1  0.56181869E+11
     -507.6161079422      538.3791204051     1  0.53398681E+11
     -507.6160869391      539.1567521261     1  0.53222844E+11
     -507.6160376667      538.3874380925     1  0.55084429E+11
     -507.6160216343      536.3083096987     1  0.54637913E+11
     -507.6159655720      537.7075017159     1  0.55574503E+11
     -507.6159430251      539.1555089766     1  0.53249158E+11
     -507.6158849073      537.8463802373     1  0.54164866E+11
     -507.6158371564      538.6794201909     1  0.54330713E+11
     -507.6158220282      538.1800915102     1  0.54223233E+11
     -507.6157757479      538.1640761426     1  0.53422052E+11
     -507.6157652890      539.2185460863     1  0.53527493E+11
     -507.6157425140      536.3077202395     1  0.54634034E+11
     -507.6157402609      537.6459479577     1  0.57173456E+11
     -507.6157358211      539.2327582366     1  0.53464872E+11
     -507.6156935935      537.6062747001     1  0.54734830E+11
     -507.6156753910      537.4481161077     1  0.55142989E+11
     -507.6156741260      538.5805141482     1  0.53690910E+11
     -507.6156664998      537.6974007530     1  0.55301647E+11
     -507.6156446758      538.4318189407     1  0.55279198E+11
     -507.6156223994      537.9439434784     1  0.52851060E+11
     -507.6155992763      538.0647482565     1  0.55083905E+11
     -507.6155890780      538.7612623664     1  0.55723149E+11
     -507.6155780794      538.0854236842     1  0.55192004E+11
     -507.6155568121      537.7985279895     1  0.56265543E+11
     -507.6155511846      538.6041481439     1  0.53531882E+11
     -507.6155280667      538.7964224479     1  0.52989945E+11
     -507.6154844582      538.6018222874     1  0.53507013E+11
     -507.6154225965      538.0735079599     1  0.55082735E+11
     -507.6154177251      536.9282217831     1  0.55414930E+11
     -507.6154001493      538.6280646060     1  0.53525239E+11
     -507.6153967015      536.1588297641     1  0.54864277E+11
     -507.6153797281      537.8350730817     1  0.55526170E+11
     -507.6153757607      537.7482316457     1  0.53005059E+11
     -507.6153278457      537.9666900775     1  0.55780072E+11
     -507.6153151177      537.7451232126     1  0.54833105E+11
     -507.6152772518      538.0852319142     1  0.55192487E+11
     -507.6152525986      537.7428290005     1  0.52967431E+11
     -507.6152165540      537.8755933334     1  0.54160875E+11
     -507.6152131307      538.6254652120     1  0.53529639E+11
     -507.6152112935      538.6481193509     1  0.54516178E+11
     -507.6151247000      538.0941678168     1  0.55191487E+11
     -507.6150924362      538.6630543506     1  0.54276509E+11
     -507.6150670157      538.3662053902     1  0.53353811E+11
     -507.6150100767      533.0703078503     1  0.54184388E+11
     -507.6150069557      538.4618930506     1  0.54345642E+11
     -507.6149959323      538.1198481506     1  0.55191936E+11
     -507.6149404011      533.0710077881     1  0.54220403E+11
     -507.6149208999      537.6796675518     1  0.55650303E+11
     -507.6149155721      537.7319692444     1  0.53003800E+11
     -507.6149139256      537.0683155549     1  0.55284217E+11
     -507.6149064075      538.1351715123     1  0.54046007E+11
     -507.6148973174      538.0815570921     1  0.55731116E+11
     -507.6148728333      538.4243517539     1  0.56207603E+11
     -507.6148650853      533.0627070253     1  0.54205309E+11
     -507.6148555697      536.9887084366     1  0.54669246E+11
     -507.6148451236      538.1623778743     1  0.53647932E+11
     -507.6148311627      538.4775351931     1  0.55434490E+11
     -507.6148137446      538.3896694878     1  0.56237996E+11
     -507.6148040266      538.0443559450     1  0.53671990E+11
     -507.6147607926      537.2189652728     1  0.54116754E+11
     -507.6147136700      537.9463482456     1  0.55814333E+11
     -507.6147124316      538.1408882133     1  0.54078947E+11
     -507.6147098551      538.1097457887     1  0.53506576E+11
     -507.6146678461      533.0788808824     1  0.54197984E+11
     -507.6146342681      538.3844620355     1  0.55278594E+11
     -507.6146002026      537.4322341490     1  0.55397853E+11
     -507.6145848666      537.4282635351     1  0.55372188E+11
     -507.6145746787      538.1260796880     1  0.55192232E+11
     -507.6145597980      537.8394162267     1  0.53955827E+11
     -507.6144617868      537.6998289311     1  0.55814488E+11
     -507.6144469262      537.5805850223     1  0.55209007E+11
     -507.6144058091      537.6684254415     1  0.55904099E+11
     -507.6143505677      538.1846869933     1  0.55268421E+11
     -507.6143071377      537.8142752954     1  0.55407070E+11
     -507.6142905078      538.5329437522     2  0.58810765E+11
     -507.6142752124      532.1498253611     1  0.55418935E+11
     -507.6142715266      538.5313390544     2  0.58781931E+11
     -507.6142113370      537.9376036032     1  0.54735132E+11
     -507.6141943424      537.9369056257     2  0.57293415E+11
     -507.6141457369      537.6807541076     1  0.53809942E+11
     -507.6141399352      537.6021200827     2  0.55515668E+11
     -507.6141014755      537.2626079723     1  0.53492703E+11
     -507.6140645180      537.5710159006     1  0.54726538E+11
     -507.6140418525      532.1648269254     1  0.55400395E+11
     -507.6139932549      538.6849711317     1  0.53782949E+11
     -507.6139283488      538.4983697939     2  0.58810629E+11
     -507.6138801129      539.2861551163     1  0.53341183E+11
     -507.6138508967      537.7542564680     1  0.53002883E+11
     -507.6138140956      537.7758955357     1  0.55166113E+11
     -507.6138123743      537.5000682412     1  0.54607352E+11
     -507.6137087293      537.5969193545     2  0.55524033E+11
     -507.6136909605      537.7491385164     1  0.54043131E+11
     -507.6136356994      537.9510481753     1  0.54009039E+11
     -507.6135211161      537.9184569862     1  0.54724352E+11
     -507.6134973188      538.7038388507     1  0.54958396E+11
     -507.6134381455      537.7891544140     1  0.55723638E+11
     -507.6134136832      533.2064846502     1  0.53256696E+11
     -507.6133839622      538.4641756571     1  0.54013386E+11
     -507.6130910761      537.8572173094     1  0.53995315E+11
     -507.6128821780      536.5657522496     1  0.55313236E+11
     -507.6127914554      537.1206795147     1  0.55369524E+11
     -507.6127862334      539.1408337292     1  0.53086045E+11
     -507.6126998272      538.4467527206     1  0.53083839E+11
     -507.6126931130      537.5000521349     1  0.54613423E+11
     -507.6126626937      537.7607857111     1  0.55629800E+11
     -507.6126466175      537.7142917050     1  0.55870334E+11
     -507.6125874765      537.8172031464     1  0.52876171E+11
     -507.6125645338      537.5056344673     2  0.55792259E+11
     -507.6124388885      536.9188352517     1  0.55719058E+11
     -507.6123975967      538.0788571412     1  0.55501055E+11
     -507.6123939346      537.8169715245     1  0.52910790E+11
     -507.6123566365      532.7235436374     1  0.54309903E+11
     -507.6123025831      538.4994123915     1  0.54234651E+11
     -507.6122119715      539.0835373002     1  0.52673195E+11
     -507.6121747422      535.5645223482     1  0.55251736E+11
     -507.6121327677      537.9779635744     1  0.54720140E+11
     -507.6121312345      538.1264642773     1  0.55050669E+11
     -507.6121078259      539.0182642556     1  0.53347899E+11
     -507.6120720510      537.9672642750     1  0.54074290E+11
     -507.6120330415      538.1765624694     2  0.53145268E+11
     -507.6119896311      537.7959205109     1  0.52909514E+11
     -507.6119457246      537.5639178064     1  0.54451530E+11
     -507.6119438849      537.5674380047     1  0.54454019E+11
     -507.6119153123      537.5595819848     1  0.55642223E+11
     -507.6118698043      538.0718086105     1  0.53248124E+11
     -507.6118648755      538.1470869001     1  0.54318994E+11
     -507.6118114481      532.4293213418     1  0.54186039E+11
     -507.6117574400      536.8672069948     1  0.54902131E+11
     -507.6116980749      538.4001240001     1  0.55571542E+11
     -507.6116834556      537.9614822279     1  0.54958024E+11
     -507.6116694087      537.6139259980     1  0.55547190E+11
     -507.6114315702      538.3966279376     1  0.55568543E+11
     -507.6113846341      534.7164054146     1  0.55931483E+11
     -507.6113481140      538.4451088866     1  0.53106187E+11
     -507.6113120247      538.3155305359     1  0.53081827E+11
     -507.6112644373      537.8363730758     1  0.52874235E+11
     -507.6112273991      538.4771328692     1  0.54060821E+11
     -507.6111368743      537.8491338397     1  0.55581595E+11
     -507.6111088723      537.5554702598     1  0.55568829E+11
     -507.6109811928      537.4294715204     2  0.54345997E+11
     -507.6109799673      539.1145756192     1  0.53053342E+11
     -507.6109381488      538.0890928105     1  0.55498059E+11
     -507.6109366001      536.4294826566     1  0.54489344E+11
     -507.6109047537      538.1677511649     1  0.54338338E+11
     -507.6108477401      531.6935415582     2  0.55284075E+11
     -507.6108275822      537.9427831340     1  0.55711256E+11
     -507.6108101814      537.7440094108     1  0.55630607E+11
     -507.6107611210      537.6365993055     1  0.54977873E+11
     -507.6107355791      535.1316942425     1  0.54730644E+11
     -507.6106956208      533.1053854432     1  0.54296169E+11
     -507.6106470747      538.0358508237     1  0.53355131E+11
     -507.6106326297      538.2181963337     1  0.54162052E+11
     -507.6106280082      538.8361057534     1  0.54690599E+11
     -507.6106092744      539.1141591846     1  0.52917646E+11
     -507.6105965382      538.0881873461     1  0.55492859E+11
     -507.6105951615      537.6434983979     1  0.54611868E+11
     -507.6105550765      537.2470524314     1  0.55417149E+11
     -507.6105294602      538.1012816795     1  0.55489756E+11
     -507.6104629594      538.0263124336     1  0.53330819E+11
     -507.6104605251      535.1291188481     1  0.54731894E+11
     -507.6104580712      537.4372634764     2  0.54344660E+11
     -507.6104548536      537.8128784719     1  0.52907275E+11
     -507.6104445158      537.7711755605     2  0.56718369E+11
     -507.6104317990      538.4632286807     1  0.55402578E+11
     -507.6104300656      537.7398804923     1  0.55148720E+11
     -507.6103604232      539.1054938399     1  0.53033262E+11
     -507.6103280145      538.2320029789     1  0.54268562E+11
     -507.6103084814      537.6449824949     1  0.55421516E+11
     -507.6102827172      536.9927136114     2  0.55178461E+11
     -507.6102640648      539.0824474982     1  0.53201306E+11
     -507.6102588346      537.2713852162     1  0.56774429E+11
     -507.6101630128      537.5715124450     1  0.55579865E+11
     -507.6101354718      538.1210911097     1  0.54272148E+11
     -507.6099778670      538.0308584248     1  0.53345740E+11
     -507.6098571318      537.8519296205     1  0.52889837E+11
     -507.6098007880      537.8481928748     1  0.55612631E+11
     -507.6097804610      538.0198366665     1  0.53329573E+11
     -507.6097533791      537.8679001863     1  0.52886217E+11
     -507.6096825117      537.8416447921     1  0.55613599E+11
     -507.6096708033      538.1035470696     2  0.53148222E+11
     -507.6096255631      538.4915370416     1  0.55260296E+11
     -507.6095170522      537.7519349059     1  0.55533131E+11
     -507.6094899605      537.8876983996     2  0.57197127E+11
     -507.6094707144      537.0011654980     1  0.54825686E+11
     -507.6094565745      536.4771503041     1  0.54400253E+11
     -507.6094513339      538.5094795772     1  0.54389963E+11
     -507.6093844567      538.3544957279     1  0.53039857E+11
     -507.6093685036      537.3526482795     1  0.55514232E+11
     -507.6093658248      537.8507295916     1  0.55413908E+11
     -507.6093217971      537.6098772366     1  0.53002018E+11
     -507.6092755266      538.1478814980     1  0.53952928E+11
     -507.6092715821      538.1438191129     1  0.53955143E+11
     -507.6092566791      538.0648996378     1  0.53929349E+11
     -507.6091727483      537.3548294773     1  0.54894811E+11
     -507.6091211866      538.1082547693     1  0.54298781E+11
     -507.6090785969      538.2056969836     1  0.54207409E+11
     -507.6090524105      538.4721450571     1  0.53129766E+11
     -507.6089946824      537.8258074244     1  0.53995809E+11
     -507.6088973253      535.0972615537     1  0.54717905E+11
     -507.6088808480      538.4501591477     1  0.55196505E+11
     -507.6088462093      537.3326161155     1  0.54768595E+11
     -507.6088087151      537.7080965650     1  0.54209648E+11
     -507.6087929859      538.2088427612     1  0.54232240E+11
     -507.6087911624      537.6186252440     1  0.53002288E+11
     -507.6087811291      538.2507093729     1  0.54283153E+11
     -507.6086826674      537.3312890394     1  0.54769473E+11
     -507.6086744511      538.4403872760     1  0.54957071E+11
     -507.6086550812      538.4444467441     1  0.53096911E+11
     -507.6085713093      537.8505274796     1  0.55586491E+11
     -507.6085185362      539.1034412433     1  0.53217998E+11
     -507.6085051562      538.4835320209     1  0.55817992E+11
     -507.6084957078      535.4128108363     1  0.55125581E+11
     -507.6084789652      537.4572696820     1  0.54693487E+11
     -507.6084734526      537.9472663306     1  0.54025239E+11
     -507.6084468061      535.6586588614     1  0.54849612E+11
     -507.6084446361      537.4529339029     1  0.54690632E+11
     -507.6084356220      537.9347659771     2  0.57453867E+11
     -507.6084113280      539.0643261996     1  0.52930139E+11
     -507.6084032195      538.4714235951     1  0.53117201E+11
     -507.6083948027      532.7843066910     1  0.54269526E+11
     -507.6082898749      538.0592139795     1  0.53932570E+11
     -507.6082035594      538.0488938612     1  0.53972675E+11
     -507.6081940977      538.8394746456     1  0.55383749E+11
     -507.6081681251      538.8513702191     1  0.55287745E+11
     -507.6081183809      532.9308333641     1  0.53047269E+11
     -507.6080608542      538.4210441531     1  0.55298149E+11
     -507.6080474267      537.6914014970     1  0.52959653E+11
     -507.6080326745      536.4875008170     1  0.54974159E+11
     -507.6080288454      538.0717880051     1  0.53630910E+11
     -507.6080166889      537.8984856842     1  0.54169315E+11
     -507.6080034403      537.9290435485     1  0.52902307E+11
     -507.6079977060      537.5168706123     1  0.54294720E+11
     -507.6079225792      537.9341727557     1  0.52902918E+11
     -507.6078968282      537.5243487409     1  0.54291229E+11
     -507.6078553128      538.5548455644     1  0.53593997E+11
     -507.6077644815      539.7287847692     1  0.54643755E+11
     -507.6077371160      536.6476094163     1  0.55079701E+11
     -507.6076969280      538.7246528797     1  0.54405494E+11
     -507.6076073211      538.2962343277     2  0.53301114E+11
     -507.6075426475      538.7668072897     1  0.53030442E+11
     -507.6074434662      537.9817880258     1  0.52922553E+11
     -507.6074403115      537.9298760014     1  0.54166011E+11
     -507.6074017643      531.9429072633     1  0.54663531E+11
     -507.6073994010      539.2600210300     1  0.54979282E+11
     -507.6073879164      537.6534038495     1  0.52984390E+11
     -507.6072623650      538.7509964030     1  0.52992741E+11
     -507.6072007295      537.9500748312     1  0.54120898E+11
     -507.6071631548      537.8034220713     1  0.54166071E+11
     -507.6070601609      534.4213009131     1  0.52786647E+11
     -507.6069927283      538.3064134771     2  0.53225200E+11
     -507.6069731483      537.2404684703     1  0.54468738E+11
     -507.6069633124      538.8483049438     1  0.55359799E+11
     -507.6069456913      537.6329775143     1  0.55128246E+11
     -507.6069008711      538.7230889179     1  0.53029325E+11
     -507.6068958969      538.4778642514     2  0.59107452E+11
     -507.6068948156      538.5854165840     1  0.53415179E+11
     -507.6068914710      537.3251880987     1  0.55321872E+11
     -507.6068741109      537.6174240502     1  0.55169329E+11
     -507.6068519353      539.7114096591     1  0.54512895E+11
     -507.6068317415      538.0826626532     2  0.57376751E+11
     -507.6067501515      538.4222579699     2  0.59097371E+11
     -507.6067230836      537.3517902936     1  0.56222719E+11
     -507.6067096651      538.8455709262     1  0.55358191E+11
     -507.6067051520      539.2894454757     1  0.54922057E+11
     -507.6066282790      538.4352045842     1  0.54939685E+11
     -507.6065573670      538.4959058398     1  0.55760212E+11
     -507.6065439058      538.4819987148     2  0.59061748E+11
     -507.6065299735      537.9606453550     1  0.55153388E+11
     -507.6065240911      538.0964807458     1  0.52857643E+11
     -507.6064947522      537.9470029584     1  0.52900510E+11
     -507.6064507619      538.4948759704     1  0.53802024E+11
     -507.6064063060      534.0006719729     1  0.54729475E+11
     -507.6063703067      538.2869858675     2  0.59008343E+11
     -507.6063045280      538.3257928405     1  0.55557574E+11
     -507.6063019737      537.7005721498     1  0.54308129E+11
     -507.6062989368      538.4719209854     1  0.52918865E+11
     -507.6061800685      535.1198177315     1  0.54742551E+11
     -507.6061439583      536.4385400782     1  0.55069166E+11
     -507.6060679910      538.4724402299     1  0.52919167E+11
     -507.6060407234      538.0340560973     1  0.54650841E+11
     -507.6060300473      537.4264253178     1  0.54474094E+11
     -507.6059961414      536.3769743782     1  0.54620105E+11
     -507.6059942292      538.4505260255     1  0.55610999E+11
     -507.6058974607      537.9454395991     1  0.52885729E+11
     -507.6058728921      537.8452988554     1  0.54949028E+11
     -507.6058621494      537.7511619609     1  0.54825941E+11
     -507.6058443943      538.1731227870     1  0.53720799E+11
     -507.6058054633      538.1204676023     1  0.54002298E+11
     -507.6057910211      537.8896865914     1  0.54958325E+11
     -507.6057897699      538.1215522946     1  0.54001701E+11
     -507.6057698678      537.8598561746     1  0.54947370E+11
     -507.6057273192      539.1128213687     1  0.53755370E+11
     -507.6057187924      537.7413682643     1  0.55025384E+11
     -507.6056976725      539.2733780976     1  0.53046549E+11
     -507.6056935147      537.9027122912     1  0.54956759E+11
     -507.6056272754      537.6146711916     1  0.54875350E+11
     -507.6055500692      537.7243929532     1  0.53812900E+11
     -507.6055379609      537.5940354000     2  0.54237290E+11
     -507.6054908051      537.6296920964     1  0.54911121E+11
     -507.6054717690      537.5350042789     1  0.55327315E+11
     -507.6053785246      538.2096654151     1  0.55188203E+11
     -507.6053599921      538.1760261354     1  0.53009006E+11
     -507.6053278776      538.7290287745     1  0.55162565E+11
     -507.6052936707      537.8565953722     1  0.54933956E+11
     -507.6052449943      537.1502532091     1  0.55439796E+11
     -507.6052145503      538.1380507614     1  0.53250212E+11
     -507.6051853350      537.8710718142     1  0.54932221E+11
     -507.6051577633      539.3879668973     1  0.53603939E+11
     -507.6051547991      538.1830602368     1  0.55025957E+11
     -507.6051309832      537.9333117114     1  0.54960853E+11
     -507.6051263163      539.3012226649     1  0.52977629E+11
     -507.6050625584      538.4295125535     1  0.55689197E+11
     -507.6050607674      538.1584285557     1  0.52942312E+11
     -507.6049896294      538.0884230958     1  0.54041592E+11
     -507.6049779435      538.5096251307     1  0.53085003E+11
     -507.6049406798      536.3710765393     1  0.54868996E+11
     -507.6048363253      537.7028089879     1  0.56736869E+11
     -507.6048121344      536.5967170050     1  0.54756450E+11
     -507.6047494580      538.0492711887     1  0.53451840E+11
     -507.6047340762      537.8941914207     1  0.57252792E+11
     -507.6046366219      538.1003858028     1  0.54032675E+11
     -507.6045980874      538.5130323394     1  0.55557623E+11
     -507.6045679694      537.6429561347     1  0.54728688E+11
     -507.6045651648      536.5975302699     1  0.54825385E+11
     -507.6045080151      538.4216604707     1  0.55654990E+11
     -507.6044937886      539.1567543249     1  0.55026839E+11
     -507.6044910170      537.9125645229     1  0.54024921E+11
     -507.6044353304      537.6235039127     1  0.54471056E+11
     -507.6043885021      538.0701698637     1  0.54617544E+11
     -507.6043312899      537.7747547055     1  0.52998894E+11
     -507.6043121240      540.3300065921     2  0.51360599E+11
     -507.6042517472      538.2489328828     1  0.54789634E+11
     -507.6042398057      537.3836710994     1  0.53562253E+11
     -507.6042066445      538.1352666167     1  0.54092202E+11
     -507.6041623514      538.1367051159     1  0.54091276E+11
     -507.6041584351      538.0938895788     1  0.54073594E+11
     -507.6041376079      539.7432664578     1  0.54032356E+11
     -507.6041342539      537.8500101240     1  0.55500106E+11
     -507.6041182567      536.6181316737     1  0.55122651E+11
     -507.6041138991      537.7949884906     1  0.54253937E+11
     -507.6041024211      536.5983674694     1  0.54838135E+11
     -507.6040876545      538.5007586263     1  0.52835629E+11
     -507.6040491759      538.0318161617     1  0.53443039E+11
     -507.6040429134      538.0915173097     1  0.54070464E+11
     -507.6040353710      537.6084640056     2  0.54231041E+11
     -507.6038708977      538.5012245887     1  0.52835962E+11
     -507.6038665413      538.3385161181     1  0.55730746E+11
     -507.6038599328      538.3401771506     1  0.54806783E+11
     -507.6038030774      537.9662156855     1  0.54872060E+11
     -507.6037270271      538.2528316400     1  0.54669147E+11
     -507.6037122087      537.5620363184     1  0.55262469E+11
     -507.6037042361      537.6454353774     1  0.54888432E+11
     -507.6036233750      537.8570686859     1  0.54756146E+11
     -507.6035816571      537.5615396830     1  0.55262998E+11
     -507.6034802599      537.4662516239     2  0.53700889E+11
     -507.6033916469      538.0279931903     1  0.53549557E+11
     -507.6033842671      538.0444710858     1  0.54149075E+11
     -507.6033701656      538.4503111787     1  0.55336393E+11
     -507.6033614456      537.4001626270     1  0.54466420E+11
     -507.6033400463      538.0554430211     1  0.54100693E+11
     -507.6033125977      538.1587159766     2  0.55083553E+11
     -507.6032981561      537.5887165969     1  0.55366273E+11
     -507.6032676626      538.3519326962     1  0.54864487E+11
     -507.6032339796      537.5546198863     1  0.54976521E+11
     -507.6032196671      537.6745728044     1  0.55359360E+11
     -507.6032037851      538.1706716144     1  0.53018500E+11
     -507.6032014306      537.7284530362     1  0.53944213E+11
     -507.6031942121      538.3333294068     1  0.55728440E+11
     -507.6031621631      538.2467469932     1  0.54778460E+11
     -507.6031417020      537.5884364226     1  0.55366729E+11
     -507.6031331509      537.6391534789     1  0.55160950E+11
     -507.6031184561      538.4512087916     1  0.53834955E+11
     -507.6030927694      538.0213155123     1  0.53577858E+11
     -507.6030168594      538.5783294540     1  0.54569520E+11
     -507.6029873779      537.3094447925     1  0.54102131E+11
     -507.6029662145      538.4561783596     1  0.56019254E+11
     -507.6029573663      537.8802958547     1  0.53769865E+11
     -507.6029245043      538.2695409815     1  0.54410380E+11
     -507.6029053686      537.8928074957     1  0.54821548E+11
     -507.6028856957      539.4401075368     1  0.53488881E+11
     -507.6028788447      538.4939049295     1  0.53258444E+11
     -507.6028685205      538.9830794363     1  0.52793755E+11
     -507.6026804803      537.2677296414     1  0.54020190E+11
     -507.6026529220      538.2691485051     1  0.54398439E+11
     -507.6025905931      537.5585372824     1  0.55106517E+11
     -507.6025523731      537.2255576841     1  0.55441498E+11
     -507.6024868591      539.4215152063     1  0.53416212E+11
     -507.6024563906      538.5054611172     1  0.52873002E+11
     -507.6023816557      537.5578954121     1  0.55317817E+11
     -507.6023745006      538.1099690761     1  0.54630893E+11
     -507.6023393886      538.5058247775     1  0.52872753E+11
     -507.6022458423      536.3002656432     1  0.54818306E+11
     -507.6021205305      536.5486325248     1  0.54395782E+11
     -507.6020907691      536.3785882440     1  0.54959065E+11
     -507.6020853106      538.0699527909     1  0.54677551E+11
     -507.6020544669      537.7570499105     1  0.55374506E+11
     -507.6019882586      538.6893406034     1  0.53079905E+11
     -507.6019583258      536.4092130442     1  0.54999530E+11
     -507.6019387090      538.3309005663     1  0.55673114E+11
     -507.6019283948      537.3504579899     1  0.54395859E+11
     -507.6019032501      536.6019992994     1  0.54649728E+11
     -507.6017933432      536.4585319415     1  0.55017701E+11
     -507.6017643169      536.2828433032     1  0.54513061E+11
     -507.6017626351      536.4242033038     1  0.54892099E+11
     -507.6017223712      537.0965799236     1  0.54591523E+11
     -507.6016969075      538.5024165391     1  0.53197407E+11
     -507.6016920110      538.3924006914     1  0.55352980E+11
     -507.6016332730      538.0444813124     1  0.52966296E+11
     -507.6016174003      538.9690976702     1  0.52969926E+11
     -507.6016110210      539.0249835289     1  0.53530193E+11
     -507.6016075893      537.7078154984     1  0.53876053E+11
     -507.6016055777      538.4608538416     1  0.53666227E+11
     -507.6015735624      537.8209462492     1  0.54894018E+11
     -507.6015679713      538.1041671140     1  0.54176964E+11
     -507.6015403670      538.6158536313     1  0.56180921E+11
     -507.6015064381      538.5054361777     1  0.55377877E+11
     -507.6015006891      538.3775469278     1  0.54451596E+11
     -507.6014382619      538.2649177075     1  0.54461932E+11
     -507.6013931346      537.0802330915     1  0.55545514E+11
     -507.6013593621      538.2622018330     1  0.54453877E+11
     -507.6012960376      536.4138891338     1  0.55093729E+11
     -507.6012714531      538.4587865847     1  0.53316924E+11
     -507.6012140098      537.3512724357     1  0.54334350E+11
     -507.6012074312      538.5038520597     1  0.54018305E+11
     -507.6011907777      538.0513422505     1  0.52967194E+11
     -507.6011866017      536.4127786284     1  0.55116487E+11
     -507.6011596437      537.2403921585     1  0.54475627E+11
     -507.6010996193      538.2206283348     1  0.52978915E+11
     -507.6010759890      538.0579240439     1  0.52965743E+11
     -507.6010508785      537.9694033734     1  0.57153315E+11
     -507.6010103604      538.5738328258     1  0.54458126E+11
     -507.6009911786      539.0422051747     1  0.53033554E+11
     -507.6008953109      538.5806872788     1  0.55267707E+11
     -507.6007963168      537.7449445383     1  0.53012716E+11
     -507.6007787640      538.3957279138     1  0.55532843E+11
     -507.6007764621      537.9382001962     1  0.54305008E+11
     -507.6007582871      537.7081841852     1  0.55050937E+11
     -507.6007121746      537.7013220849     1  0.53877910E+11
     -507.6005719897      538.2793326708     1  0.55873859E+11
     -507.6005152290      536.5376555401     1  0.55082472E+11
     -507.6004965668      538.2655714061     2  0.58387419E+11
     -507.6004883780      537.4801721211     1  0.54458025E+11
     -507.6004438281      537.4544870662     1  0.54744544E+11
     -507.6004389671      537.8671662874     1  0.53618321E+11
     -507.6003536263      538.2459853556     1  0.53991422E+11
     -507.6003395959      538.2539804342     1  0.54817140E+11
     -507.6002560962      538.1929952788     1  0.52954043E+11
     -507.6001644345      538.5004831802     1  0.53201319E+11
     -507.6001449699      537.5518402294     1  0.55640398E+11
     -507.6000717700      534.6056744152     1  0.56031772E+11
     -507.6000682290      538.4440679532     1  0.55771312E+11
     -507.6000359594      538.1632632790     1  0.54818290E+11
     -507.6000252550      537.5417779203     1  0.54563945E+11
     -507.5999942649      538.5216129335     1  0.54034817E+11
     -507.5999292284      535.2519974913     1  0.54199386E+11
     -507.5997761779      537.6090897200     1  0.54732511E+11
     -507.5997643839      538.4733887030     1  0.53101786E+11
     -507.5997479540      538.0642077178     1  0.52964239E+11
     -507.5997304770      537.6392076348     1  0.56058783E+11
     -507.5997110812      538.5073843018     1  0.53522558E+11
     -507.5997062508      538.2242537567     1  0.55587441E+11
     -507.5996978180      537.5661566304     1  0.55638497E+11
     -507.5996640483      536.6049510808     1  0.54872802E+11
     -507.5996390856      538.4743304680     1  0.53101986E+11
     -507.5996274052      537.2682911416     1  0.55360788E+11
     -507.5996082934      538.2564104552     1  0.55815783E+11
     -507.5995518558      537.5207741829     1  0.54429413E+11
     -507.5994649792      535.3441251923     1  0.56013480E+11
     -507.5993916591      536.4095893449     1  0.55071977E+11
     -507.5993893227      538.3798308888     1  0.55149691E+11
     -507.5993463395      533.3070735312     1  0.54130466E+11
     -507.5993063934      538.3308578850     1  0.55029016E+11
     -507.5992147346      536.7091832300     1  0.55769144E+11
     -507.5991874821      538.3174309672     1  0.54965577E+11
     -507.5991826058      538.3210151310     1  0.55486984E+11
     -507.5991252410      539.2253153787     1  0.53114208E+11
     -507.5991018493      537.9165024905     1  0.55300457E+11
     -507.5990701234      533.3219406450     1  0.54156505E+11
     -507.5989893644      538.3699486268     1  0.55299583E+11
     -507.5989172043      538.4822122831     1  0.53577000E+11
     -507.5989009582      533.3435915599     1  0.54123175E+11
     -507.5988718513      537.3868401610     1  0.54839311E+11
     -507.5988614018      536.5654725847     1  0.55028610E+11
     -507.5988333738      538.1620797643     1  0.53996267E+11
     -507.5988272569      538.3676728859     1  0.53249252E+11
     -507.5988024406      538.4905489135     1  0.53001965E+11
     -507.5987830302      537.4729358123     1  0.55027802E+11
     -507.5987744226      535.8424764839     1  0.54795743E+11
     -507.5987421759      538.1149809497     1  0.53253673E+11
     -507.5987378771      537.7329559624     1  0.55004101E+11
     -507.5986797263      537.6403936238     1  0.55674081E+11
     -507.5986544857      538.0882138864     1  0.54130169E+11
     -507.5986507719      538.0856445197     1  0.54132849E+11
     -507.5986453521      538.3639303335     1  0.53273342E+11
     -507.5986060122      537.3437294144     1  0.56422754E+11
     -507.5985734938      538.6890262224     1  0.53798646E+11
     -507.5985722758      537.6033632074     2  0.55761440E+11
     -507.5984877777      536.4547895177     1  0.54880847E+11
     -507.5984551237      533.3480868152     1  0.54158926E+11
     -507.5983653168      538.5725824961     1  0.56019649E+11
     -507.5983154266      537.3835240866     1  0.54329436E+11
     -507.5983117592      537.1961116074     1  0.55056886E+11
     -507.5982839186      537.2328719490     1  0.55601332E+11
     -507.5982090726      535.0651130279     1  0.53565508E+11
     -507.5981934988      539.0329973116     1  0.53293760E+11
     -507.5981876082      537.5264446529     1  0.55392362E+11
     -507.5981183952      537.7335876833     1  0.55288749E+11
     -507.5980899615      537.0081594094     1  0.55662186E+11
     -507.5980508299      538.4710506557     1  0.55075822E+11
     -507.5980429060      537.8779843161     1  0.53781751E+11
     -507.5980218635      537.5446238965     1  0.55224853E+11
     -507.5979529808      537.6476243272     1  0.55672072E+11
     -507.5979502155      537.7021782545     1  0.55237034E+11
     -507.5979273261      535.1625470467     1  0.54873801E+11
     -507.5979098818      537.6605272552     1  0.52875700E+11
     -507.5979082296      538.4091005641     1  0.55922656E+11
     -507.5978011407      537.5374638537     1  0.55390827E+11
     -507.5977844742      538.6832355072     1  0.53737390E+11
     -507.5977117787      537.4553382363     1  0.54912823E+11
     -507.5976842929      537.7191233063     1  0.54759971E+11
     -507.5976696455      537.7728399501     1  0.55520957E+11
     -507.5976627632      537.1929510761     1  0.55073870E+11
     -507.5976567522      537.2022393282     1  0.55055190E+11
     -507.5976258467      537.9483977236     2  0.57012488E+11
     -507.5975614612      538.3196364840     1  0.55592284E+11
     -507.5975350657      537.6552541179     1  0.55067591E+11
     -507.5975147514      539.2452530403     1  0.53210433E+11
     -507.5974555912      535.1634842606     1  0.54872409E+11
     -507.5974043550      538.2989184944     1  0.53377301E+11
     -507.5973903199      538.9517151105     1  0.52657838E+11
     -507.5973832686      537.4841044347     1  0.55322481E+11
     -507.5973800900      536.3614431051     1  0.55020022E+11
     -507.5973343691      536.3350251574     1  0.54523178E+11
     -507.5972903671      535.3222278746     1  0.56301067E+11
     -507.5972726181      538.4601246415     1  0.55158107E+11
     -507.5972634227      537.1651521394     1  0.55209163E+11
     -507.5972567560      538.5177725290     1  0.52754902E+11
     -507.5972548981      538.6902968971     1  0.53805638E+11
     -507.5971679320      538.5170284155     1  0.55906634E+11
     -507.5971305903      536.5718245712     1  0.55037657E+11
     -507.5971249953      537.8256105320     1  0.57022864E+11
     -507.5970591447      538.2950294876     1  0.55130111E+11
     -507.5970445366      538.0036177703     1  0.53856659E+11
     -507.5970032702      537.1991319893     1  0.55072168E+11
     -507.5969191568      537.9883187534     1  0.53361838E+11
     -507.5968783447      538.1349032575     1  0.54065081E+11
     -507.5968650006      538.0387860336     1  0.54277917E+11
     -507.5968471134      538.3049642358     1  0.55159580E+11
     -507.5968356461      538.3636621137     1  0.52887155E+11
     -507.5967551008      537.6642022808     1  0.54754641E+11
     -507.5967487958      536.4349456735     1  0.55121568E+11
     -507.5966070131      537.3633682236     1  0.55146066E+11
     -507.5966025145      538.0114533005     1  0.55364300E+11
     -507.5965955284      537.7439509383     1  0.53911800E+11
     -507.5965926700      537.4592133053     1  0.54849316E+11
     -507.5965870851      537.6225863624     1  0.55479996E+11
     -507.5965286454      537.7265742136     1  0.54632717E+11
     -507.5965158225      537.2656686685     1  0.55475725E+11
     -507.5965088491      537.1082153193     1  0.54131121E+11
     -507.5964837020      537.1140570963     1  0.53937102E+11
     -507.5964527553      538.4647147202     1  0.53476439E+11
     -507.5964346681      536.6053822066     1  0.54731409E+11
     -507.5964102302      538.2068113205     1  0.53989020E+11
     -507.5964013839      538.2096377262     1  0.54100227E+11
     -507.5963759927      537.6248057720     1  0.55480080E+11
     -507.5962811500      539.2554102940     1  0.53115202E+11
     -507.5962480674      536.4573648479     1  0.54544964E+11
     -507.5962281701      537.6012421725     1  0.54832281E+11
     -507.5962258830      537.9935879414     1  0.53862400E+11
     -507.5962033709      538.4209083172     1  0.53100492E+11
     -507.5961438406      537.3422089250     1  0.55378303E+11
     -507.5961234713      537.2050829767     1  0.54050862E+11
     -507.5961220896      537.7744637574     1  0.54707638E+11
     -507.5960894571      537.0901523367     1  0.54598257E+11
     -507.5960656401      537.2170288928     1  0.55485388E+11
     -507.5959981652      537.7906485268     1  0.55092016E+11
     -507.5959157352      537.1909001362     1  0.54582170E+11
     -507.5959009852      537.7904142992     1  0.56183990E+11
     -507.5958605184      537.5377417927     2  0.55911503E+11
     -507.5958546702      537.2553608693     1  0.55105382E+11
     -507.5958233611      537.1297367156     1  0.54129540E+11
     -507.5958165966      538.2604187539     1  0.55001096E+11
     -507.5956931070      537.2632450898     1  0.55104888E+11
     -507.5956567431      537.3421409850     1  0.54341098E+11
     -507.5956466598      538.3213076263     1  0.53437021E+11
     -507.5956427608      537.6823332054     1  0.53688235E+11
     -507.5955998045      537.2559635535     1  0.55083687E+11
     -507.5955764959      537.6330813365     1  0.54869061E+11
     -507.5955689699      538.3007663117     1  0.53950507E+11
     -507.5955519849      537.7449944415     1  0.55561911E+11
     -507.5955350296      537.7438338967     1  0.55561113E+11
     -507.5955298990      537.6210423992     1  0.54871787E+11
     -507.5954741135      537.2540525999     1  0.55159455E+11
     -507.5954347896      538.7790683415     1  0.53098455E+11
     -507.5954321771      537.8403652966     2  0.58256238E+11
     -507.5954292913      537.2639498666     1  0.55083205E+11
     -507.5954228237      537.6834577614     1  0.54873188E+11
     -507.5953724241      537.2734940019     1  0.54225399E+11
     -507.5953583466      537.8416795159     1  0.53530448E+11
     -507.5953233549      538.7807541255     1  0.53100366E+11
     -507.5952877018      535.1788413046     1  0.55146954E+11
     -507.5952796721      538.2845923249     1  0.54552545E+11
     -507.5952675222      537.5430938586     1  0.54645069E+11
     -507.5952514873      536.5448896846     1  0.55019590E+11
     -507.5952413845      537.0040850514     2  0.54391542E+11
     -507.5951976596      534.9221459568     1  0.55280180E+11
     -507.5951876223      538.3963720887     1  0.52953810E+11
     -507.5951757947      537.7606267919     1  0.54613730E+11
     -507.5950939202      537.6935587940     1  0.52808755E+11
     -507.5950732490      537.7649978560     1  0.53723275E+11
     -507.5950551900      538.4829614012     1  0.52940247E+11
     -507.5950010834      539.3024676753     1  0.53018090E+11
     -507.5949008069      537.3391750310     1  0.54231851E+11
     -507.5948571744      538.6109258758     1  0.53645210E+11
     -507.5947678352      539.0224018852     1  0.53168912E+11
     -507.5947209554      537.7670625742     1  0.53947618E+11
     -507.5947081122      537.4098163490     1  0.54428543E+11
     -507.5947058457      536.7164729672     1  0.54295093E+11
     -507.5947035761      535.1483619031     2  0.54932189E+11
     -507.5946882451      539.0840865670     2  0.53561885E+11
     -507.5946366748      538.8985497866     1  0.53972896E+11
     -507.5946160502      538.2557447131     1  0.54105983E+11
     -507.5945644961      538.5001797086     1  0.52860437E+11
     -507.5945625347      536.8606325619     1  0.54363640E+11
     -507.5945452278      538.1742505517     2  0.52877006E+11
     -507.5944411779      539.3570104015     1  0.54760689E+11
     -507.5944350534      537.6921128147     1  0.52804404E+11
     -507.5944007779      537.5940974269     1  0.54883677E+11
     -507.5943871858      534.9353704106     1  0.55236460E+11
     -507.5943633967      536.9461736573     2  0.54521490E+11
     -507.5943488333      539.0117689081     1  0.53455557E+11
     -507.5943456475      537.6459855078     1  0.54863542E+11
     -507.5942916689      539.3527459066     1  0.54768942E+11
     -507.5942641635      537.4087622103     1  0.54549577E+11
     -507.5941818436      538.1865609323     1  0.54065477E+11
     -507.5941284233      537.9668272182     1  0.53876342E+11
     -507.5941270492      537.8765847544     1  0.54023413E+11
     -507.5940743793      537.4056575932     1  0.54449071E+11
     -507.5940134211      536.8409745926     1  0.54469706E+11
     -507.5939748732      537.7190623446     1  0.54851773E+11
     -507.5938905804      530.0723920587     1  0.55397875E+11
     -507.5938716336      537.5297680618     2  0.53627860E+11
     -507.5938598608      538.9023906215     2  0.53460212E+11
     -507.5938519736      537.5347788503     1  0.55232859E+11
     -507.5938328154      536.7303927814     1  0.55575596E+11
     -507.5938176294      537.5411863321     1  0.54282953E+11
     -507.5938003402      537.4944409428     1  0.52806643E+11
     -507.5937120250      537.7307974121     1  0.54928900E+11
     -507.5937069599      537.6944108642     1  0.54153285E+11
     -507.5936834102      538.3020482773     1  0.55104147E+11
     -507.5936546839      537.4690256562     1  0.55112180E+11
     -507.5936197378      537.3272426179     1  0.54698186E+11
     -507.5935694577      538.4090604667     1  0.54307701E+11
     -507.5935520912      539.3814514397     1  0.54737810E+11
     -507.5935188732      538.5016130676     1  0.53069100E+11
     -507.5935014564      538.7939857959     1  0.53061468E+11
     -507.5934424862      538.7970420997     1  0.53050304E+11
     -507.5934278782      536.5433151316     1  0.54772010E+11
     -507.5933510286      539.3772817805     1  0.54750567E+11
     -507.5933326969      536.5390946480     1  0.54769815E+11
     -507.5932831997      537.7241798577     1  0.54814011E+11
     -507.5932437913      539.0942407858     1  0.52661464E+11
     -507.5932216436      538.9992254771     1  0.53338493E+11
     -507.5932139514      538.7749936032     1  0.53066135E+11
     -507.5931703118      530.0714490568     1  0.55398831E+11
     -507.5931594823      536.4072918313     1  0.55129952E+11
     -507.5931470580      536.8292401606     1  0.54414159E+11
     -507.5931043855      538.9990335158     1  0.53357280E+11
     -507.5931032267      537.7326912389     1  0.54812953E+11
     -507.5930705847      537.4717779435     1  0.55110263E+11
     -507.5930351808      536.4512451626     1  0.54613442E+11
     -507.5930113882      538.7832789696     1  0.53079120E+11
     -507.5929151549      538.4351102251     1  0.54363328E+11
     -507.5928840163      538.0561840023     1  0.55364437E+11
     -507.5928640405      538.0196081095     1  0.54762594E+11
     -507.5928352891      537.7021325478     1  0.54753072E+11
     -507.5927839760      533.1106904230     1  0.54044623E+11
     -507.5926614279      537.7106995221     1  0.54751916E+11
     -507.5926574241      533.1054381349     1  0.54074717E+11
     -507.5925051672      539.0511079602     1  0.53174973E+11
     -507.5924263425      539.2303436440     1  0.54882323E+11
     -507.5924189384      537.2068349182     1  0.54504221E+11
     -507.5922904726      538.4606084470     1  0.53838972E+11
     -507.5922055307      533.8116713542     1  0.53379807E+11
     -507.5922042628      536.7565943524     1  0.54559634E+11
     -507.5921859717      538.2737526818     2  0.52873397E+11
     -507.5921795329      537.7015236990     1  0.54355924E+11
     -507.5921537689      537.2297753820     1  0.54455346E+11
     -507.5921197940      535.4939731290     1  0.53921073E+11
     -507.5921163107      537.3632150249     2  0.53777043E+11
     -507.5920506902      538.0620231762     1  0.53654239E+11
     -507.5920289870      537.4169359105     1  0.55244597E+11
     -507.5920114589      537.4144773167     1  0.54190640E+11
     -507.5919209173      537.1214121027     1  0.55405783E+11
     -507.5919028386      538.0052235647     1  0.53943434E+11
     -507.5918766957      537.5392824788     1  0.54233385E+11
     -507.5918585256      538.7028642742     2  0.58674609E+11
     -507.5918070196      531.9519294311     1  0.54389565E+11
     -507.5917761167      538.6462065862     1  0.53666886E+11
     -507.5917737785      537.8776019451     1  0.53936154E+11
     -507.5917715495      531.9502037401     1  0.54415633E+11
     -507.5916912578      538.5154895416     1  0.55700847E+11
     -507.5916361252      538.2181464019     1  0.54940333E+11
     -507.5916145750      536.4149975180     1  0.54990333E+11
     -507.5915799212      539.0914379442     1  0.52684978E+11
     -507.5915765839      537.9374223676     1  0.53937322E+11
     -507.5915616346      537.3850741976     1  0.54630575E+11
     -507.5915555668      537.5707043805     2  0.53621464E+11
     -507.5915338072      536.7758766912     1  0.54582236E+11
     -507.5915028886      537.5807698813     1  0.54786988E+11
     -507.5914914366      537.2989034814     1  0.56303258E+11
     -507.5914855564      538.3610849204     1  0.55361651E+11
     -507.5914242805      536.8517368296     1  0.54444429E+11
     -507.5913878676      536.7969068533     1  0.54551214E+11
     -507.5912986396      539.2581062299     1  0.54862799E+11
     -507.5912965581      536.4684212593     1  0.54871723E+11
     -507.5912853106      539.2506221016     1  0.54867758E+11
     -507.5912761577      538.6783619568     1  0.53779557E+11
     -507.5912310105      538.2796835030     1  0.52876110E+11
     -507.5912217261      538.4625872337     1  0.53068592E+11
     -507.5911732195      533.8207614722     1  0.53383879E+11
     -507.5911547190      536.3794627478     1  0.54844167E+11
     -507.5910580826      538.2274171574     1  0.54042920E+11
     -507.5910551364      537.8061850429     1  0.55204415E+11
     -507.5910172174      530.0832693965     1  0.55310095E+11
     -507.5909202167      538.9043067556     1  0.54370109E+11
     -507.5908665285      536.5604278108     1  0.55764951E+11
     -507.5908398273      537.3529019760     1  0.54630521E+11
     -507.5908339483      538.3434481778     1  0.53256300E+11
     -507.5908297296      537.9726622326     1  0.53860719E+11
     -507.5907526414      535.4784173191     1  0.53905766E+11
     -507.5907499348      537.6861861423     1  0.55209988E+11
     -507.5907179880      538.4393336667     1  0.52841694E+11
     -507.5906970844      537.5390832829     1  0.54404800E+11
     -507.5906745096      537.4810824571     1  0.54909359E+11
     -507.5906528205      537.3783251673     1  0.55486705E+11
     -507.5906038102      538.3376714836     1  0.53280546E+11
     -507.5905926224      537.7439179320     1  0.54673532E+11
     -507.5905687783      532.9906640574     1  0.53010998E+11
     -507.5904634045      539.0690394482     1  0.52517223E+11
     -507.5904246053      537.7766116311     1  0.52993746E+11
     -507.5904097368      533.1035351483     1  0.54053600E+11
     -507.5903523755      536.2696517659     1  0.54496326E+11
     -507.5903186885      537.6158221067     1  0.54038230E+11
     -507.5902868457      537.5094264902     1  0.54388133E+11
     -507.5902638413      536.3088048100     2  0.56143984E+11
     -507.5902456466      539.2739602843     1  0.54844186E+11
     -507.5901422132      537.2687404216     1  0.54025820E+11
     -507.5900434842      537.6152890970     1  0.54579632E+11
     -507.5900227471      537.6257931250     1  0.54398636E+11
     -507.5900212095      531.9484161883     1  0.54402615E+11
     -507.5900120112      533.1098837358     1  0.54056346E+11
     -507.5899769214      536.9485051299     1  0.54322106E+11
     -507.5899718186      535.6285218672     1  0.55973109E+11
     -507.5899613497      537.5013993153     1  0.54464891E+11
     -507.5899392559      533.0010971296     1  0.53017872E+11
     -507.5899313697      537.8112133807     1  0.55200778E+11
     -507.5899149091      537.4024923167     1  0.54955346E+11
     -507.5899083565      537.2886689858     1  0.54012575E+11
     -507.5899069356      538.0205121899     1  0.55132841E+11
     -507.5897667722      537.1918833389     1  0.55024971E+11
     -507.5897642050      537.2652041945     1  0.56812020E+11
     -507.5897541717      537.3959823136     1  0.54209199E+11
     -507.5897305414      538.2426637976     1  0.52216679E+11
     -507.5897145741      534.5092453147     1  0.55495689E+11
     -507.5896978351      537.8211633616     1  0.53555473E+11
     -507.5896514566      532.8274036455     1  0.56109779E+11
     -507.5896407682      536.9800906079     2  0.54955151E+11
     -507.5896356192      537.2811645620     1  0.54003333E+11
     -507.5896194934      537.1790281546     1  0.55341149E+11
     -507.5896028504      531.9370936174     1  0.54387424E+11
     -507.5895860981      537.7540222826     1  0.55089457E+11
     -507.5895376876      537.3444261805     2  0.57354580E+11
     -507.5895196945      538.4951013462     1  0.53048672E+11
     -507.5895184656      532.8874782920     1  0.54637502E+11
     -507.5895027461      537.5443879778     1  0.55442732E+11
     -507.5894769629      532.9426405118     1  0.54510225E+11
     -507.5894503929      538.1941974796     1  0.54192020E+11
     -507.5894259062      537.6383414976     1  0.55208354E+11
     -507.5893855400      537.3452033573     1  0.53973816E+11
     -507.5893830189      539.2018835159     1  0.55241669E+11
     -507.5893562287      537.5416526373     1  0.54275345E+11
     -507.5893264156      537.6170095789     1  0.55222447E+11
     -507.5892838588      537.7443934269     1  0.55198511E+11
     -507.5892720103      538.4919606673     1  0.55701047E+11
     -507.5892594242      537.6391651148     1  0.52938746E+11
     -507.5892566525      539.0729032709     1  0.52630790E+11
     -507.5892175972      537.3157776506     1  0.54836926E+11
     -507.5891310807      535.3270329311     1  0.54979059E+11
     -507.5891251038      532.8481336686     1  0.56107791E+11
     -507.5890399357      537.6382258738     1  0.55187966E+11
     -507.5890260538      536.7285801804     2  0.54771009E+11
     -507.5889969850      537.8130994464     1  0.53565767E+11
     -507.5889826515      536.1141318753     1  0.54312519E+11
     -507.5889523187      537.7324614665     1  0.55063914E+11
     -507.5889059262      537.0386177996     2  0.55153762E+11
     -507.5889023965      537.7450654630     1  0.55060850E+11
     -507.5888894120      536.9721499072     1  0.54318631E+11
     -507.5888855014      537.7661233726     1  0.53684071E+11
     -507.5888271258      538.2821573669     1  0.54749265E+11
     -507.5888204871      531.3850316896     1  0.54324943E+11
     -507.5888174642      538.2825758974     2  0.56195805E+11
     -507.5888037346      537.5414592439     1  0.56797934E+11
     -507.5887964415      537.5222979337     1  0.56936731E+11
     -507.5886990638      537.5276661621     1  0.52948519E+11
     -507.5886908838      537.5456239785     1  0.55422084E+11
     -507.5886307346      537.6202414766     1  0.55172392E+11
     -507.5886051698      536.9787077287     2  0.54952374E+11
     -507.5885716807      538.0692260103     1  0.55170272E+11
     -507.5885334794      537.4213797567     1  0.54486747E+11
     -507.5884652786      537.5748542043     1  0.54753843E+11
     -507.5884546027      532.4139194497     1  0.53041114E+11
     -507.5884386471      537.0281948587     1  0.53431782E+11
     -507.5884259794      537.7379647602     1  0.55228149E+11
     -507.5884213333      537.3448922753     1  0.54668304E+11
     -507.5883924242      536.8710169812     2  0.54677860E+11
     -507.5883813479      539.3020036397     1  0.54783387E+11
     -507.5881881279      537.6092237244     1  0.54200078E+11
     -507.5881791041      537.6532944537     1  0.54547199E+11
     -507.5881483183      537.7634297281     1  0.55086438E+11
     -507.5880968859      532.3438214170     1  0.53078395E+11
     -507.5880789418      538.3079282595     1  0.54796670E+11
     -507.5880476101      537.5426775325     1  0.55384993E+11
     -507.5879429860      532.9891413354     1  0.55156361E+11
     -507.5879168040      538.6521061565     1  0.53161279E+11
     -507.5879062282      537.6211780346     1  0.54571585E+11
     -507.5879042838      535.8743484812     1  0.53583028E+11
     -507.5878828246      533.1623402538     1  0.55636195E+11
     -507.5878718129      535.0740702517     1  0.54957322E+11
     -507.5877433930      537.4258288972     1  0.55237555E+11
     -507.5877315855      537.3045783534     1  0.54233838E+11
     -507.5877286554      537.0801871533     1  0.54272464E+11
     -507.5876762982      537.3994417485     1  0.54579615E+11
     -507.5875845730      538.6066436732     1  0.53788221E+11
     -507.5875525860      537.6931834519     1  0.53758662E+11
     -507.5875486797      537.9221889566     1  0.54032771E+11
     -507.5875356726      536.6315442639     1  0.54107391E+11
     -507.5875339983      538.6538988533     1  0.53170371E+11
     -507.5874467359      537.3275786342     1  0.54846499E+11
     -507.5874047405      537.0925427461     1  0.54272354E+11
     -507.5873798350      537.6451269564     1  0.54051903E+11
     -507.5873635537      537.2863821145     1  0.54892391E+11
     -507.5873167884      538.1257296906     1  0.52948367E+11
     -507.5872298197      537.3133801403     1  0.54998521E+11
     -507.5871320544      537.3881215701     1  0.54837204E+11
     -507.5870692490      538.1699443656     1  0.55080347E+11
     -507.5870184045      538.0049871365     1  0.53901113E+11
     -507.5870169088      538.0028554631     1  0.53959255E+11
     -507.5869559905      539.3295185016     1  0.54762982E+11
     -507.5869190137      538.5888854387     1  0.52604778E+11
     -507.5868976069      535.0620936952     1  0.54892575E+11
     -507.5868929328      535.3058243955     1  0.54982516E+11
     -507.5868828174      539.1258914544     1  0.53635116E+11
     -507.5868814668      537.4397006412     1  0.54765664E+11
     -507.5868241305      539.1498048734     1  0.53441344E+11
     -507.5867912225      537.6243961665     1  0.55608798E+11
     -507.5867860796      538.3537396962     1  0.52717483E+11
     -507.5867222529      537.8793622490     1  0.54887593E+11
     -507.5867001860      532.8815796705     1  0.54633831E+11
     -507.5866860753      537.9357258877     1  0.53949168E+11
     -507.5866650805      537.9697669360     1  0.54042821E+11
     -507.5866517696      538.1071599831     1  0.53025217E+11
     -507.5866116611      536.5952346485     1  0.54557056E+11
     -507.5865938180      532.9371533536     1  0.53009221E+11
     -507.5864431632      537.3294061480     1  0.54760589E+11
     -507.5864407899      538.3505081056     1  0.52360342E+11
     -507.5863921673      537.3194911088     1  0.55258055E+11
     -507.5862705584      538.5588306700     1  0.52972675E+11
     -507.5862321284      538.5230025000     1  0.52994290E+11
     -507.5862096694      537.4185279216     1  0.56813354E+11
     -507.5861842862      537.3955296657     1  0.54301459E+11
     -507.5861714976      538.3829985150     1  0.52320074E+11
     -507.5861596766      537.7672435784     1  0.54829871E+11
     -507.5861206529      537.3683295385     1  0.55061358E+11
     -507.5860996521      537.7658139162     1  0.54830829E+11
     -507.5860160782      538.1164077576     2  0.54568869E+11
     -507.5860114025      538.5712679534     1  0.55439940E+11
     -507.5860068269      537.5574600259     1  0.54882644E+11
     -507.5859241865      537.6202058781     1  0.52956574E+11
     -507.5858777225      537.4107246488     1  0.55179388E+11
     -507.5858227037      537.3890588800     1  0.54651707E+11
     -507.5858101706      533.0183338807     1  0.52929341E+11
     -507.5857962234      537.4151544580     1  0.55178807E+11
     -507.5857747029      537.3228821790     1  0.55256111E+11
     -507.5857583098      536.7583504552     1  0.53854742E+11
     -507.5857331065      537.7929663708     1  0.54071435E+11
     -507.5857260803      538.0616001132     1  0.54892656E+11
     -507.5857235876      538.4979800460     1  0.52961296E+11
     -507.5856701782      538.4015413790     1  0.55209629E+11
     -507.5855778783      538.0073794441     1  0.53557350E+11
     -507.5855127992      537.6975294289     1  0.54856128E+11
     -507.5855026589      538.5218667024     2  0.58310074E+11
     -507.5854579548      536.4542471125     1  0.54805091E+11
     -507.5854470264      538.4932656090     1  0.53626390E+11
     -507.5854447069      537.6906334441     1  0.54858838E+11
     -507.5854347868      537.0903329496     1  0.54970002E+11
     -507.5854285415      537.3131319678     1  0.55163652E+11
     -507.5853807033      537.9698412181     1  0.55001789E+11
     -507.5853643248      537.7019442325     1  0.54225393E+11
     -507.5852907189      538.3343822684     1  0.54104829E+11
     -507.5852710177      538.2766946965     1  0.55489392E+11
     -507.5851909319      538.3977381354     1  0.55204856E+11
     -507.5851729242      538.1382017529     1  0.55951505E+11
     -507.5851673381      537.4881554499     1  0.54849731E+11
     -507.5851640350      536.4186958376     1  0.54848048E+11
     -507.5851181445      537.2103927385     1  0.54289619E+11
     -507.5850975756      538.2893063613     1  0.55220816E+11
     -507.5850915003      537.4401400140     1  0.54906549E+11
     -507.5850903363      536.4344811812     1  0.54850471E+11
     -507.5850863851      538.1838620630     1  0.53202169E+11
     -507.5850674072      536.9852212015     2  0.55298382E+11
     -507.5850471124      537.4210102279     1  0.54436232E+11
     -507.5850281301      537.3603112348     1  0.54924197E+11
     -507.5850171677      534.9707547395     1  0.54797680E+11
     -507.5850075179      537.2632704060     1  0.54236034E+11
     -507.5849975058      538.6786754039     1  0.55175895E+11
     -507.5849037304      538.0264970750     1  0.54988219E+11
     -507.5848808316      536.4785521284     1  0.54767031E+11
     -507.5848405777      538.3742607921     1  0.55008428E+11
     -507.5848040773      538.4253749576     1  0.54332722E+11
     -507.5847960085      537.2747343512     1  0.54233288E+11
     -507.5847864514      537.6471929820     1  0.54790699E+11
     -507.5847693274      537.7360562089     1  0.52944077E+11
     -507.5847512530      538.0261736460     1  0.53818584E+11
     -507.5847335726      531.5727386776     1  0.55455466E+11
     -507.5847010568      537.7280813792     1  0.53008618E+11
     -507.5846870561      537.9081893993     2  0.58684500E+11
     -507.5846696719      537.3588254685     1  0.54532116E+11
     -507.5846620245      537.9140153611     2  0.58711431E+11
     -507.5846383570      537.3039976276     1  0.54353588E+11
     -507.5845947177      537.8934620788     1  0.52970604E+11
     -507.5845615422      538.6359532393     1  0.55402357E+11
     -507.5845455782      538.1885468961     1  0.53196055E+11
     -507.5845257604      538.3748099426     1  0.54625516E+11
     -507.5845225580      537.1506333477     1  0.54218807E+11
     -507.5845122777      537.8001426832     1  0.54292254E+11
     -507.5844811543      537.5955227907     1  0.54296426E+11
     -507.5844263883      537.3002198789     1  0.54796062E+11
     -507.5843884351      538.2450589663     1  0.56479887E+11
     -507.5843691536      537.1105314654     1  0.54971918E+11
     -507.5843648247      539.7407963749     1  0.53621411E+11
     -507.5843456779      538.0864359292     1  0.53768215E+11
     -507.5843153548      538.0129926119     1  0.54008640E+11
     -507.5842879108      538.3273916639     1  0.55435927E+11
     -507.5842761029      538.3022931484     1  0.54292104E+11
     -507.5842465134      536.3421270938     1  0.55006406E+11
     -507.5842022758      535.5069771626     1  0.53781962E+11
     -507.5841911307      535.9828771600     1  0.54841328E+11
     -507.5841283583      537.9001979862     1  0.52970806E+11
     -507.5841148265      537.1700544989     1  0.56442845E+11
     -507.5841103944      537.1063928256     1  0.54971998E+11
     -507.5841061738      537.8012908022     1  0.54300701E+11
     -507.5840941707      538.0089198129     1  0.53807382E+11
     -507.5840854275      532.9005405228     1  0.53011852E+11
     -507.5840061224      536.6708442288     1  0.54226088E+11
     -507.5839311423      537.4539521098     1  0.54306886E+11
     -507.5838924232      537.9424859429     2  0.57077933E+11
     -507.5838837411      537.1651684873     1  0.54227862E+11
     -507.5838669096      539.0407313466     1  0.52878356E+11
     -507.5838270253      537.4685309129     1  0.54592159E+11
     -507.5838055930      537.9325952338     1  0.52925108E+11
     -507.5837917420      537.0195576206     1  0.55782859E+11
     -507.5837856008      537.0184355402     1  0.55783601E+11
     -507.5837696601      537.4942187388     1  0.55319215E+11
     -507.5837539037      539.0419305436     1  0.52902653E+11
     -507.5837301437      537.7308576023     1  0.54204827E+11
     -507.5837130592      537.4830799471     1  0.54590492E+11
     -507.5837020322      538.0212547111     1  0.55153698E+11
     -507.5836724723      537.4680156093     1  0.54586232E+11
     -507.5836303512      537.1420133866     1  0.55064901E+11
     -507.5836201639      539.2100640385     1  0.55684016E+11
     -507.5835887168      538.3140005609     1  0.56058050E+11
     -507.5835781661      536.7430545146     1  0.54601284E+11
     -507.5835655517      537.4824056263     1  0.54584494E+11
     -507.5835509955      537.1767493999     1  0.54227710E+11
     -507.5835332605      537.9928312175     1  0.54990856E+11
     -507.5835227820      538.1099679599     1  0.55104015E+11
     -507.5835180073      537.1712043128     1  0.54215504E+11
     -507.5835034226      537.6431014919     1  0.54855854E+11
     -507.5834547350      538.0019450892     1  0.54052543E+11
     -507.5834469866      538.2230784376     1  0.53130309E+11
     -507.5834155300      538.2330174021     1  0.55391940E+11
     -507.5833765575      537.3708510151     1  0.54561060E+11
     -507.5833306537      537.0451545771     1  0.55781901E+11
     -507.5833251362      538.8274452753     1  0.52315745E+11
     -507.5833147198      537.5657794525     1  0.54994371E+11
     -507.5832731233      536.5492817988     1  0.54809341E+11
     -507.5832026347      537.3033140205     1  0.54354148E+11
     -507.5831861262      536.5939642299     1  0.54535787E+11
     -507.5831759443      538.7211370134     1  0.55560673E+11
     -507.5831699914      536.6549099807     1  0.54421458E+11
     -507.5831612465      538.1999475009     1  0.54204616E+11
     -507.5831344562      537.9127073778     1  0.52927775E+11
     -507.5831222043      538.0638338644     1  0.55244880E+11
     -507.5830495652      538.2124357663     1  0.56146764E+11
     -507.5830478788      537.4202940763     1  0.54527932E+11
     -507.5830416916      536.6478712800     1  0.54419675E+11
     -507.5830244535      538.3085612146     1  0.54832576E+11
     -507.5830100956      537.4549247569     2  0.56565014E+11
     -507.5829489149      538.6901473387     1  0.55398071E+11
     -507.5829189216      539.0669570958     1  0.52854078E+11
     -507.5828911655      537.1366334472     1  0.54974508E+11
     -507.5828881672      539.0672017167     1  0.52878335E+11
     -507.5828868502      537.1544132469     1  0.55066562E+11
     -507.5828230070      537.3282356034     1  0.54692438E+11
     -507.5827378765      537.3440417137     1  0.54332089E+11
     -507.5827022929      538.1312697581     1  0.55604886E+11
     -507.5826331075      536.9850854387     1  0.56224085E+11
     -507.5825972614      538.2657036183     1  0.54222304E+11
     -507.5825003775      536.9799058062     1  0.56227286E+11
     -507.5824846286      537.1911266912     1  0.54586639E+11
     -507.5824756400      538.6911675125     1  0.55882449E+11
     -507.5824619206      536.6407105825     1  0.54512024E+11
     -507.5824364094      537.7849433946     1  0.54929207E+11
     -507.5824346317      536.6425774825     1  0.54497722E+11
     -507.5824329744      537.0918127118     1  0.54416719E+11
     -507.5824173854      538.2000910590     1  0.55780660E+11
     -507.5823742690      536.6383718505     1  0.54515599E+11
     -507.5823681543      539.2760891443     1  0.53558621E+11
     -507.5823648304      537.1465593307     1  0.54681655E+11
     -507.5823537176      538.6588016939     1  0.55403217E+11
     -507.5823524413      537.5656645956     1  0.54417261E+11
     -507.5823503523      538.6263149654     1  0.53233140E+11
     -507.5823249645      537.9090068099     1  0.52905009E+11
     -507.5823053216      538.0667723273     1  0.54085405E+11
     -507.5822962798      537.3953953382     1  0.54685171E+11
     -507.5822837303      538.5078062029     1  0.52666041E+11
     -507.5822376469      537.8548192425     1  0.54985692E+11
     -507.5822116465      538.6949951892     1  0.55801972E+11
     -507.5821856335      537.6147549961     1  0.54247374E+11
     -507.5821028474      538.1963998470     1  0.54208048E+11
     -507.5820859657      537.4420502917     1  0.54278953E+11
     -507.5820788316      537.8572512660     1  0.54984987E+11
     -507.5820577319      537.6844774185     1  0.54309078E+11
     -507.5820540193      537.3700955097     1  0.54317858E+11
     -507.5820099480      538.2493939204     1  0.56239531E+11
     -507.5820058433      537.7908410130     1  0.54929472E+11
     -507.5819273029      538.3973261558     1  0.52250662E+11
     -507.5819246494      537.9258800492     1  0.52950395E+11
     -507.5818035341      536.6999214689     1  0.54066468E+11
     -507.5817616939      537.3424924398     1  0.54722999E+11
     -507.5816887530      538.1776851849     1  0.53305190E+11
     -507.5816623029      537.0843646553     1  0.54398698E+11
     -507.5816545966      537.5725782312     2  0.53805806E+11
     -507.5816315583      536.6205081910     1  0.54542931E+11
     -507.5816296280      538.1045943985     1  0.53738247E+11
     -507.5816262118      538.2987511885     1  0.55396913E+11
     -507.5816065137      537.7167874722     1  0.54137938E+11
     -507.5816045617      537.7097854077     1  0.54741392E+11
     -507.5815760766      537.8226872847     1  0.54219742E+11
     -507.5815676448      533.4339166850     1  0.55159933E+11
     -507.5815523249      537.4402538322     1  0.54414367E+11
     -507.5815508926      537.7606280374     1  0.53683261E+11
     -507.5815320892      537.4055228525     1  0.54432004E+11
     -507.5815043551      537.8187998227     1  0.54216975E+11
     -507.5814827720      536.8787973158     1  0.53671662E+11
     -507.5814580420      537.7574674240     1  0.53918471E+11
     -507.5813790603      538.1355786106     1  0.53815264E+11
     -507.5813709460      537.3958823155     1  0.54500933E+11
     -507.5813592479      538.3892955092     1  0.55548430E+11
     -507.5812706286      538.2882637677     1  0.55733916E+11
     -507.5812503592      532.8786606834     1  0.53038027E+11
     -507.5811891037      535.5889773078     1  0.54070332E+11
     -507.5811819287      537.7939522012     1  0.53884027E+11
     -507.5811641775      536.6084128785     1  0.54673322E+11
     -507.5811488221      539.2520627404     1  0.53293859E+11
     -507.5811079642      536.6113969506     1  0.54731172E+11
     -507.5810859729      537.5064549918     1  0.54485151E+11
     -507.5810713778      537.3276724739     1  0.54774664E+11
     -507.5810608787      537.4891099937     1  0.54468338E+11
     -507.5810535702      538.8956174830     4  0.53825068E+11
     -507.5810259713      538.2734330971     1  0.55370470E+11
     -507.5810190694      538.1019311056     1  0.53789400E+11
     -507.5810060190      537.3961337092     1  0.54323238E+11
     -507.5809937961      536.5934568239     1  0.54746779E+11
     -507.5809800252      538.4951416274     1  0.52754510E+11
     -507.5809698956      536.6105608230     1  0.54673354E+11
     -507.5809643812      536.6044903082     1  0.54729335E+11
     -507.5809620246      537.9181785842     1  0.52900753E+11
     -507.5809359273      537.6255768260     1  0.54950212E+11
     -507.5809111812      537.4739096033     1  0.54458832E+11
     -507.5808481061      537.1231563279     1  0.54511086E+11
     -507.5808260896      538.0767904248     2  0.57233851E+11
     -507.5807921413      537.7809491559     1  0.54366593E+11
     -507.5807577017      538.7292949176     1  0.55841863E+11
     -507.5807349784      538.9848078626     1  0.52983543E+11
     -507.5806969726      534.8221335175     1  0.53907180E+11
     -507.5806386418      536.6121104817     1  0.54746681E+11
     -507.5805749224      537.1212022818     1  0.54528018E+11
     -507.5805665361      537.9501359020     1  0.52945506E+11
     -507.5805411761      537.7749651582     1  0.54361719E+11
     -507.5805218083      537.7068632616     1  0.54407664E+11
     -507.5804852460      538.4113515711     1  0.55402546E+11
     -507.5804789277      537.7068537086     1  0.54408532E+11
     -507.5804756692      537.7159356805     1  0.54287484E+11
     -507.5804479461      539.3959483802     1  0.55272002E+11
     -507.5804362869      536.6144889928     1  0.54747579E+11
     -507.5803785916      537.3985784860     1  0.54527848E+11
     -507.5803385704      538.6098149601     1  0.53117835E+11
     -507.5803326731      538.0069585580     1  0.53783302E+11
     -507.5802584487      539.3913380505     1  0.55305425E+11
     -507.5802511623      538.4184999530     1  0.55018354E+11
     -507.5801814147      537.3496973085     1  0.54181615E+11
     -507.5801320107      537.5167114297     1  0.54686528E+11
     -507.5801177404      538.1565598819     1  0.53224777E+11
     -507.5800755472      536.6799526331     1  0.54248342E+11
     -507.5800014096      537.4708704178     1  0.54871404E+11
     -507.5799283967      538.0641090693     1  0.55036352E+11
     -507.5798956244      537.9988815317     1  0.53773566E+11
     -507.5798251512      536.4249350240     1  0.54857724E+11
     -507.5797838814      538.5144454347     1  0.52731956E+11
     -507.5797659267      536.5750282502     1  0.54323347E+11
     -507.5797333588      538.6839482430     1  0.53805130E+11
     -507.5797300748      538.4208215744     1  0.55367990E+11
     -507.5796919023      538.7956952132     1  0.52228670E+11
     -507.5796534111      538.3072214097     1  0.55394334E+11
     -507.5796415429      535.5890281517     1  0.53804545E+11
     -507.5796174864      537.4752947308     1  0.54503981E+11
     -507.5795846320      538.2027494507     1  0.54821259E+11
     -507.5795520757      536.4916916918     1  0.55883023E+11
     -507.5795135594      537.9454237256     1  0.53705791E+11
     -507.5793432983      536.9975466088     2  0.53752042E+11
     -507.5793280791      536.4296612319     1  0.54857000E+11
     -507.5791748965      537.7465444123     1  0.54203459E+11
     -507.5791698676      538.9339257986     1  0.52595133E+11
     -507.5791553896      536.2649885961     1  0.54615704E+11
     -507.5791341775      537.7816977865     1  0.52819821E+11
     -507.5791327063      538.2786811408     1  0.55748836E+11
     -507.5790727367      537.2554897307     1  0.54333431E+11
     -507.5790157555      538.0408625289     1  0.54098910E+11
     -507.5790091987      538.5108117728     1  0.55645926E+11
     -507.5789864270      532.2722574749     1  0.53027091E+11
     -507.5789572853      537.7348432294     1  0.54151118E+11
     -507.5789258854      535.2638003819     1  0.52988629E+11
     -507.5789009860      532.5209705314     1  0.53504129E+11
     -507.5788717497      533.1851848819     1  0.54563515E+11
     -507.5788656622      537.5989736251     1  0.54496582E+11
     -507.5788465907      537.5386325995     1  0.54451709E+11
     -507.5788302601      537.5177550460     1  0.54976542E+11
     -507.5787960456      536.5825264635     1  0.54788828E+11
     -507.5787559297      536.5824107922     1  0.54789039E+11
     -507.5787367571      536.5715706056     1  0.54799051E+11
     -507.5787156836      537.5836437215     1  0.54461934E+11
     -507.5786914839      535.4612664500     1  0.55604073E+11
     -507.5786814184      537.5960128667     2  0.53794563E+11
     -507.5786803885      536.5886577220     1  0.54728359E+11
     -507.5786171175      538.2228376958     1  0.53030721E+11
     -507.5785445733      536.5890576763     1  0.54729111E+11
     -507.5785109201      533.9964008803     1  0.55859774E+11
     -507.5784871253      538.2269534659     1  0.53035495E+11
     -507.5784375913      536.7097925204     4  0.55055189E+11
     -507.5784335378      537.7482850900     1  0.54691047E+11
     -507.5784294307      538.4351830504     1  0.55039110E+11
     -507.5784223402      538.0051520311     1  0.54181273E+11
     -507.5783916940      537.1200792025     1  0.54427062E+11
     -507.5783630259      538.8143731906     1  0.52344367E+11
     -507.5783433667      532.8611044236     1  0.53521245E+11
     -507.5783323074      536.7640994928     1  0.54060306E+11
     -507.5783305852      538.1618977947     1  0.54482005E+11
     -507.5782905199      536.5737465230     1  0.54801422E+11
     -507.5782887127      537.5123887488     1  0.54466082E+11
     -507.5782528167      537.1286674215     1  0.54426275E+11
     -507.5781366973      538.1951349027     2  0.56123883E+11
     -507.5781257744      537.1972708900     1  0.54282842E+11
     -507.5780954478      538.2298130009     1  0.53031949E+11
     -507.5780730481      536.4675503928     1  0.54776455E+11
     -507.5780672815      536.5914817301     1  0.54805857E+11
     -507.5780628930      538.5692752557     1  0.56091931E+11
     -507.5780469807      537.7555087371     1  0.54711343E+11
     -507.5780445730      537.5581216791     1  0.54610554E+11
     -507.5780051937      531.1853987890     1  0.54229264E+11
     -507.5778830959      538.0573155951     1  0.54056900E+11
     -507.5778452919      536.4880242450     1  0.54200717E+11
     -507.5778302181      537.3465030000     1  0.55224733E+11
     -507.5778177609      536.5941505852     1  0.54806090E+11
     -507.5778146982      538.0956893475     1  0.54436538E+11
     -507.5777873252      536.2599430122     2  0.54295629E+11
     -507.5777838578      536.4001816272     1  0.54830514E+11
     -507.5777713425      538.0449524037     1  0.53878001E+11
     -507.5777077031      537.3505212570     1  0.55879334E+11
     -507.5777015646      538.9223737591     1  0.52523133E+11
     -507.5776979438      537.3055110530     1  0.56421552E+11
     -507.5776285360      536.5625250284     1  0.54276665E+11
     -507.5776000684      538.2597030578     1  0.54155460E+11
     -507.5775851139      538.0018991092     1  0.55221410E+11
     -507.5775549202      536.9266720234     1  0.52952274E+11
     -507.5775485312      536.5264561610     1  0.54853221E+11
     -507.5775382536      537.3106790490     1  0.54934886E+11
     -507.5775254287      538.0927004566     1  0.55325760E+11
     -507.5775125949      539.5855322916     1  0.53422136E+11
     -507.5775082006      537.0529422482     2  0.54103695E+11
     -507.5774639057      537.2884027162     1  0.54826418E+11
     -507.5774323624      539.1735792157     1  0.53180172E+11
     -507.5774189334      538.1526882650     1  0.54398037E+11
     -507.5773947288      537.3661867314     1  0.54403004E+11
     -507.5773711278      538.6312043838     1  0.53111937E+11
     -507.5773636672      532.5879040658     1  0.54637641E+11
     -507.5773418865      536.3506750206     1  0.54580894E+11
     -507.5773365800      537.3315834434     1  0.54773372E+11
     -507.5773110475      537.6727175084     2  0.53843889E+11
     -507.5772887013      538.1516584984     1  0.52363084E+11
     -507.5772823726      536.4058266677     1  0.54829858E+11
     -507.5772651780      534.3079562392     1  0.55526606E+11
     -507.5772002383      537.2969315988     1  0.54314575E+11
     -507.5771893842      537.4290073991     1  0.56541037E+11
     -507.5771419915      538.2350556415     1  0.53027178E+11
     -507.5771173862      537.5761140304     1  0.55051695E+11
     -507.5770866863      539.1862210961     1  0.53162706E+11
     -507.5770715818      539.2569427435     1  0.53253772E+11
     -507.5770696539      532.8434477308     1  0.53521713E+11
     -507.5770274737      537.2649111722     1  0.54583821E+11
     -507.5770153252      537.5180453489     1  0.54798244E+11
     -507.5770047741      537.7014644158     1  0.55336630E+11
     -507.5769886020      538.2588860469     1  0.54351470E+11
     -507.5769561226      538.2226660134     1  0.55079291E+11
     -507.5769304908      538.3252073668     1  0.52904224E+11
     -507.5769189647      537.5490991542     1  0.53954097E+11
     -507.5768859761      537.2135499656     1  0.54625479E+11
     -507.5768786266      537.4159481523     1  0.54561789E+11
     -507.5768748436      538.2754126501     1  0.52938139E+11
     -507.5768380776      537.3596046212     1  0.55913232E+11
     -507.5768298501      537.7375691736     1  0.54275036E+11
     -507.5768285044      537.4434532807     1  0.54127508E+11
     -507.5767874091      532.5960871309     1  0.54634290E+11
     -507.5767667265      538.7832280087     1  0.52308218E+11
     -507.5767304854      538.0713185136     1  0.55114733E+11
     -507.5767284520      533.1573061069     1  0.55322546E+11
     -507.5767110518      537.9681007970     1  0.54236389E+11
     -507.5765968241      537.7469404707     1  0.54469430E+11
     -507.5765871202      536.3746541364     1  0.54805280E+11
     -507.5765555819      538.1633435264     1  0.53865068E+11
     -507.5765409973      532.8603237932     1  0.53545295E+11
     -507.5764874939      537.7306155650     1  0.55063085E+11
     -507.5764480555      537.1220435288     2  0.54025250E+11
     -507.5764382093      537.7400881949     1  0.54464387E+11
     -507.5763734064      537.2910083328     1  0.54345345E+11
     -507.5763297066      537.5577732584     1  0.53676310E+11
     -507.5763154034      537.4252665823     1  0.56587942E+11
     -507.5762834230      537.3485222333     1  0.56219177E+11
     -507.5762569025      539.6686065957     1  0.53498611E+11
     -507.5761651274      537.2627105819     1  0.56580707E+11
     -507.5761435211      537.6413265946     1  0.54464634E+11
     -507.5761256363      538.0365872297     1  0.55475193E+11
     -507.5761090997      537.7044045755     1  0.54590667E+11
     -507.5760920639      537.6412802380     1  0.54465536E+11
     -507.5760711005      536.6227881274     1  0.54558191E+11
     -507.5759941396      537.7407026830     1  0.54251341E+11
     -507.5759899599      536.5509720409     1  0.54862083E+11
     -507.5759807076      536.3992146228     1  0.54741790E+11
     -507.5759471928      536.6036618798     1  0.54119631E+11
     -507.5759067648      537.3382368399     1  0.54579949E+11
     -507.5758859405      537.7368607266     1  0.54248523E+11
     -507.5757362255      536.2236127306     1  0.54511851E+11
     -507.5757286713      539.0210229839     1  0.52932154E+11
     -507.5757170468      538.3038597405     1  0.54430161E+11
     -507.5757115793      537.2205128461     1  0.54376209E+11
     -507.5757031368      537.8204578431     2  0.57121092E+11
     -507.5756993671      537.7495881040     1  0.55061538E+11
     -507.5756931596      536.2534922559     1  0.54479262E+11
     -507.5756689896      537.8068847724     1  0.55086282E+11
     -507.5756421266      537.2537040279     1  0.54375996E+11
     -507.5756134754      533.1747897234     1  0.55339256E+11
     -507.5756058144      537.1676085859     1  0.54737007E+11
     -507.5755395260      536.5985469160     1  0.54244367E+11
     -507.5755315367      538.1629458244     1  0.55376703E+11
     -507.5755120499      538.1407246889     1  0.54329132E+11
     -507.5755099796      531.0485914136     1  0.54808811E+11
     -507.5755088800      537.7357938329     1  0.55067841E+11
     -507.5754514427      537.5693466601     1  0.53789570E+11
     -507.5754424926      538.0721693114     1  0.53420089E+11
     -507.5754164659      537.7715135559     1  0.54244030E+11
     -507.5753777972      537.6938914899     1  0.54467703E+11
     -507.5753404807      537.3014064082     1  0.54332786E+11
     -507.5753178453      532.5413028426     1  0.54659803E+11
     -507.5753050514      538.7017040391     1  0.53556746E+11
     -507.5752892890      538.1714023556     1  0.52966158E+11
     -507.5752874057      537.2809703412     1  0.54865908E+11
     -507.5752690615      537.7686690121     1  0.54241318E+11
     -507.5752333205      537.4112627016     1  0.54379693E+11
     -507.5752307773      537.7455439191     2  0.54130525E+11
     -507.5751961868      538.3839298649     1  0.55218099E+11
     -507.5751781449      538.3851045809     1  0.55219725E+11
     -507.5751418366      537.3901026660     1  0.54625473E+11
     -507.5751053541      529.5650884575     1  0.55268088E+11
     -507.5750926493      538.7055388516     1  0.53566394E+11
     -507.5750742423      538.3638953368     1  0.55333671E+11
     -507.5750369104      537.7778662239     1  0.54576551E+11
     -507.5750291712      538.4146314122     1  0.55549862E+11
     -507.5750221215      538.3887115647     1  0.55299290E+11
     -507.5750208146      537.7537281133     1  0.54771503E+11
     -507.5750058897      538.1829866995     1  0.53017504E+11
     -507.5749364031      537.6964655281     1  0.54476245E+11
     -507.5749082700      537.2744392949     1  0.54371908E+11
     -507.5748934160      537.2807395709     1  0.54723868E+11
     -507.5748108975      535.6220610760     1  0.53828407E+11
     -507.5747843356      537.6003346575     1  0.53805196E+11
     -507.5747735969      536.2705996348     1  0.54636198E+11
     -507.5747717677      537.3960199992     1  0.54661824E+11
     -507.5747612539      537.5974940029     1  0.53965023E+11
     -507.5747206673      537.7543789966     1  0.55066342E+11
     -507.5747122448      536.9974127339     1  0.53671809E+11
     -507.5746582187      538.1847524918     1  0.54436898E+11
     -507.5746034233      537.6589943203     1  0.54398047E+11
     -507.5745864070      537.2414134494     1  0.54404214E+11
     -507.5745844281      537.3436571509     1  0.54660510E+11
     -507.5745415880      538.6030897708     1  0.54064510E+11
     -507.5745101219      537.9793579331     1  0.53265299E+11
     -507.5744968604      533.6769286135     1  0.55697237E+11
     -507.5744931176      536.4233503820     1  0.54277223E+11
     -507.5744800321      536.6004220364     2  0.55857522E+11
     -507.5744783474      538.6362120401     1  0.53119404E+11
     -507.5744731537      538.0539201331     1  0.55236460E+11
     -507.5744500606      537.7711013246     1  0.52873747E+11
     -507.5743614327      538.1355054932     1  0.55301858E+11
     -507.5743593327      537.9475234564     1  0.53982211E+11
     -507.5743210670      538.2848987821     1  0.52976021E+11
     -507.5742404296      538.2809825343     1  0.55016423E+11
     -507.5742246136      538.6140471399     1  0.52922899E+11
     -507.5742049079      537.6600277126     1  0.54406393E+11
     -507.5741999700      539.0302300877     1  0.53032944E+11
     -507.5741835350      536.5924108831     1  0.55331149E+11
     -507.5741661193      538.2062680539     1  0.55639749E+11
     -507.5741097819      537.1920993238     1  0.54648388E+11
     -507.5740691939      538.0502601448     1  0.53864689E+11
     -507.5740490056      536.4106540337     1  0.54281552E+11
     -507.5740434701      536.4071628994     1  0.54288695E+11
     -507.5740354626      537.5290678361     1  0.54664981E+11
     -507.5740270337      537.5191809640     1  0.54666718E+11
     -507.5740224104      537.1419266776     1  0.54927340E+11
     -507.5739793178      539.2428467544     1  0.54899047E+11
     -507.5739360206      537.1553044187     1  0.54608956E+11
     -507.5738992127      538.1524991106     1  0.52963904E+11
     -507.5738906224      538.5352948032     1  0.55382431E+11
     -507.5738779941      537.5999785391     1  0.53861503E+11
     -507.5738500038      538.0296144144     1  0.53781287E+11
     -507.5738363243      537.7897027025     1  0.55050374E+11
     -507.5738343143      536.9275512191     1  0.56005612E+11
     -507.5738143951      537.6805794727     1  0.53120077E+11
     -507.5737939390      538.3823592140     1  0.53778294E+11
     -507.5737814079      537.7652928641     1  0.52855297E+11
     -507.5737736426      537.9299315292     1  0.54563545E+11
     -507.5737583790      536.3870565683     1  0.54535649E+11
     -507.5737388119      538.1053934396     1  0.55415261E+11
     -507.5736071742      537.8240021604     1  0.55003142E+11
     -507.5735866184      538.0562991066     1  0.53834978E+11
     -507.5735848427      537.9609962884     1  0.53834765E+11
     -507.5735787185      536.4143924250     1  0.54285807E+11
     -507.5735726924      539.5266939718     1  0.52327797E+11
     -507.5735430432      538.0269561592     1  0.53829771E+11
     -507.5734160608      537.6447160163     2  0.54043846E+11
     -507.5733717925      532.6442605566     1  0.56681394E+11
     -507.5733467695      539.2542448216     1  0.54908282E+11
     -507.5733395526      533.1043123752     1  0.54592388E+11
     -507.5733137832      538.2137358256     1  0.54873851E+11
     -507.5733093920      537.7239995146     1  0.54422244E+11
     -507.5733062324      537.8407882402     1  0.54775588E+11
     -507.5732278912      538.1696393350     1  0.52965682E+11
     -507.5731967449      537.5484086030     1  0.53926644E+11
     -507.5731350186      537.7064269384     1  0.55004958E+11
     -507.5731154900      536.9987712383     2  0.54284161E+11
     -507.5730927940      538.7851001607     1  0.53325195E+11
     -507.5730600814      538.2713949409     1  0.55523103E+11
     -507.5730549785      537.5493917272     1  0.55251721E+11
     -507.5730402788      538.0347009200     1  0.55317560E+11
     -507.5730323229      538.3114782151     1  0.54647068E+11
     -507.5729993949      537.8095058473     1  0.54544440E+11
     -507.5729933085      537.4817824773     2  0.56704097E+11
     -507.5729408308      537.9479431278     1  0.54832745E+11
     -507.5728858416      539.1997429853     1  0.53493938E+11
     -507.5728520859      537.7266728609     1  0.54430930E+11
     -507.5728457620      538.5801271077     1  0.54798861E+11
     -507.5728350510      537.3241506036     1  0.54484386E+11
     -507.5728077401      537.9421282988     1  0.53836057E+11
     -507.5728044717      537.7187179707     1  0.55300603E+11
     -507.5727951987      537.2495584755     1  0.54912289E+11
     -507.5727872329      537.0488371549     1  0.56037883E+11
     -507.5727511642      537.7037360237     1  0.54980988E+11
     -507.5726517275      537.7757214931     1  0.56951308E+11
     -507.5726327854      536.5808189356     1  0.54808803E+11
     -507.5726183964      531.5535810846     1  0.55559109E+11
     -507.5726156706      538.6525445264     1  0.54005658E+11
     -507.5726105907      537.6707696918     1  0.53083230E+11
     -507.5725897968      539.0699110753     1  0.53344970E+11
     -507.5725536087      534.4774637464     1  0.55416558E+11
     -507.5725159846      531.6618731228     1  0.54393456E+11
     -507.5725120438      536.2549767935     1  0.54572395E+11
     -507.5724872885      533.0477709235     1  0.54550427E+11
     -507.5724856493      537.8451092160     1  0.54801433E+11
     -507.5724559958      537.3402096568     1  0.54347984E+11
     -507.5724159148      538.3970131068     1  0.55187676E+11
     -507.5723904329      537.7569882323     1  0.54961020E+11
     -507.5723756698      537.3966789366     1  0.54807817E+11
     -507.5723561235      536.2031784697     1  0.54656949E+11
     -507.5722983484      537.3254928934     1  0.53807374E+11
     -507.5722472703      537.4017261361     1  0.54438520E+11
     -507.5722432880      537.1954908568     1  0.53699469E+11
     -507.5721624779      538.1567315205     1  0.55597195E+11
     -507.5721493427      536.7349547441     1  0.54156098E+11
     -507.5720827031      536.8722849376     1  0.56533451E+11
     -507.5720816649      536.1259149905     2  0.54487043E+11
     -507.5720696340      537.4109130981     1  0.56584076E+11
     -507.5720379505      537.4187964323     1  0.54389738E+11
     -507.5720128299      537.2463660256     1  0.54775106E+11
     -507.5719690814      537.6619665128     1  0.53087121E+11
     -507.5719630209      536.5113484997     1  0.54342200E+11
     -507.5719496749      533.0059934687     1  0.53056170E+11
     -507.5719476920      537.8471592086     1  0.54547258E+11
     -507.5719184464      537.1829709972     2  0.53784606E+11
     -507.5719088512      537.3344773183     2  0.54099203E+11
     -507.5718792297      537.6032265833     1  0.54696169E+11
     -507.5718397892      537.7566040727     1  0.54073120E+11
     -507.5718097579      537.3722810649     1  0.54641210E+11
     -507.5717956250      537.8004918802     1  0.54113531E+11
     -507.5717633455      537.4886352479     1  0.54493993E+11
     -507.5716881772      537.5332008908     2  0.54155975E+11
     -507.5716673697      531.4956459612     2  0.55386610E+11
     -507.5716106869      537.6389338725     2  0.54135120E+11
     -507.5715864672      537.6650649708     1  0.54516764E+11
     -507.5715664764      536.3253675649     1  0.54512918E+11
     -507.5715631667      537.1073267282     1  0.54687414E+11
     -507.5715572469      537.3997624417     1  0.56636946E+11
     -507.5715470444      537.6619249789     1  0.57181036E+11
     -507.5715341886      538.5887175481     1  0.55400027E+11
     -507.5714935563      533.2006990013     1  0.55350559E+11
     -507.5714509726      533.7799329897     2  0.55751559E+11
     -507.5714093194      537.1452505615     1  0.54648514E+11
     -507.5713818397      537.6581616377     1  0.54511736E+11
     -507.5713259794      537.9906888960     1  0.55368670E+11
     -507.5713141406      537.8863818971     1  0.54547315E+11
     -507.5712509485      538.5571469806     1  0.53803748E+11
     -507.5712388218      537.4663882592     1  0.54880243E+11
     -507.5712025396      536.9509412832     1  0.53834949E+11
     -507.5711950900      537.1644126994     1  0.54583721E+11
     -507.5711314658      537.5513398886     1  0.53928524E+11
     -507.5711288778      538.5923888430     1  0.53745372E+11
     -507.5710780568      537.6766834685     1  0.53113761E+11
     -507.5710760360      537.2482548646     1  0.54697635E+11
     -507.5710677252      537.6422225918     1  0.54471910E+11
     -507.5710132859      537.4034140312     1  0.53846816E+11
     -507.5709932975      537.9035728885     1  0.54569602E+11
     -507.5709882845      538.9075562988     1  0.53619024E+11
     -507.5709848427      537.7573205024     1  0.55093227E+11
     -507.5709742379      537.2636900137     1  0.54638350E+11
     -507.5709250848      538.7043196753     1  0.54058820E+11
     -507.5709066874      538.2600885899     1  0.55525781E+11
     -507.5708563483      537.3312140624     1  0.54565356E+11
     -507.5708176888      537.6362758570     1  0.54467032E+11
     -507.5707983255      533.8262431653     1  0.55133731E+11
     -507.5707828836      537.7840907422     1  0.55862755E+11
     -507.5707791952      537.9202587856     1  0.53633194E+11
     -507.5707751787      538.4423962581     1  0.53632934E+11
     -507.5707543139      538.2253539295     1  0.55449809E+11
     -507.5707183678      533.9537026168     1  0.54975359E+11
     -507.5706991343      537.8003954532     1  0.54078212E+11
     -507.5706011038      532.6154361812     1  0.54629395E+11
     -507.5705957231      537.7141479101     1  0.57078362E+11
     -507.5705770067      538.0125014130     1  0.53066076E+11
     -507.5704846248      538.3357968172     1  0.52013667E+11
     -507.5704831688      538.9370370422     1  0.52470719E+11
     -507.5704222342      537.6302319975     1  0.54564494E+11
     -507.5704048911      536.7617154528     1  0.54133266E+11
     -507.5703818906      538.1059971086     1  0.55360992E+11
     -507.5703075513      537.5703470960     1  0.56121909E+11
     -507.5702911559      538.2834869322     1  0.55262457E+11
     -507.5702453522      532.2412204891     1  0.54995864E+11
     -507.5702342418      538.0638535267     1  0.55649223E+11
     -507.5702009139      536.4230508519     2  0.54229939E+11
     -507.5701850315      537.8760414851     1  0.53584644E+11
     -507.5701658754      532.1397246396     1  0.52968173E+11
     -507.5701382691      533.2078863811     1  0.55297527E+11
     -507.5700939544      537.8755135419     1  0.53583088E+11
     -507.5700927143      537.6273668337     1  0.54552329E+11
     -507.5700837760      537.6273443566     1  0.54551422E+11
     -507.5700350892      538.3749574188     1  0.51990322E+11
     -507.5700189871      537.3388789085     1  0.54469853E+11
     -507.5699808578      538.6149326367     1  0.55741306E+11
     -507.5699093710      539.2459891107     1  0.54096115E+11
     -507.5698594147      537.1691199434     1  0.56834265E+11
     -507.5698484249      537.7006336212     2  0.56441219E+11
     -507.5698082377      538.7035230188     1  0.53975677E+11
     -507.5697258006      537.5687797243     1  0.54615231E+11
     -507.5696898057      537.8329002471     1  0.53826653E+11
     -507.5696094813      537.9917878359     1  0.55043631E+11
     -507.5695696553      536.0010207847     1  0.55809526E+11
     -507.5695440059      537.5405584837     1  0.56903074E+11
     -507.5695377276      538.8153811129     1  0.54050342E+11
     -507.5695327829      537.3692131443     1  0.53863679E+11
     -507.5694688543      537.2534497135     1  0.53675735E+11
     -507.5694544172      539.5598469074     1  0.54860584E+11
     -507.5694422871      538.6896536736     1  0.53633248E+11
     -507.5694347623      537.4051691518     1  0.54583860E+11
     -507.5693651746      537.9438821530     1  0.55212227E+11
     -507.5691726447      537.5731473422     1  0.54311514E+11
     -507.5691631844      536.3570340174     1  0.54572639E+11
     -507.5691436383      538.5630520267     1  0.53795127E+11
     -507.5691326524      537.6864315297     2  0.56676347E+11
     -507.5691138945      537.3781295751     1  0.54795205E+11
     -507.5691089925      538.2960353074     1  0.55119575E+11
     -507.5690987701      537.2236536288     1  0.53674508E+11
     -507.5690617908      536.0528825724     1  0.56091049E+11
     -507.5690133140      537.1298747065     1  0.55154135E+11
     -507.5689792807      537.8622688239     1  0.54522387E+11
     -507.5689551138      538.8518463978     1  0.52803654E+11
     -507.5689333774      537.5245417945     1  0.55837965E+11
     -507.5689202317      537.2888506903     1  0.53887281E+11
     -507.5689125477      537.5450517622     1  0.53561919E+11
     -507.5689063451      539.0185427749     1  0.53066740E+11
     -507.5688994564      538.2129631096     1  0.55707541E+11
     -507.5688867137      538.2973395775     1  0.55139242E+11
     -507.5688400564      536.3629542179     1  0.54574397E+11
     -507.5688380555      538.1974070078     1  0.55722087E+11
     -507.5688348562      537.2558350779     1  0.54533197E+11
     -507.5688129739      538.6039429305     1  0.53921196E+11
     -507.5687448240      537.9883031955     1  0.53623381E+11
     -507.5687254120      539.1089075530     1  0.50451546E+11
     -507.5686704301      538.2554215830     1  0.52853868E+11
     -507.5686101800      535.5183105172     1  0.53655276E+11
     -507.5686052479      535.9374648382     1  0.55350796E+11
     -507.5685659436      535.5394234204     1  0.53657596E+11
     -507.5685558627      537.3021307933     1  0.54726005E+11
     -507.5684751014      536.5673151470     1  0.54307261E+11
     -507.5684730541      536.6353946274     1  0.56065677E+11
     -507.5684720284      537.8024309831     1  0.53812229E+11
     -507.5684702216      537.2718013006     1  0.54538504E+11
     -507.5684678555      538.2375302845     2  0.55842417E+11
     -507.5684434194      537.3329492823     1  0.54635875E+11
     -507.5683919031      538.2778075570     1  0.56407783E+11
     -507.5683436390      538.4481664839     1  0.53576250E+11
     -507.5682966376      539.0219108613     1  0.53039829E+11
     -507.5682881429      537.8634140364     1  0.53846711E+11
     -507.5682337203      537.3820556613     1  0.53924273E+11
     -507.5681872949      537.4380947480     1  0.54977585E+11
     -507.5681398661      537.3088802028     1  0.55009356E+11
     -507.5681269558      537.1329096359     1  0.55144020E+11
     -507.5681043965      536.6652690248     2  0.56490096E+11
     -507.5680905169      537.5343847882     1  0.54551392E+11
     -507.5680885273      537.6944693568     1  0.53735641E+11
     -507.5680737852      537.6985951713     1  0.53732608E+11
     -507.5680357286      534.8480240691     1  0.53736287E+11
     -507.5679647213      538.6222319419     1  0.55831889E+11
     -507.5679352387      531.6497044528     1  0.55598147E+11
     -507.5679300327      533.6285074508     1  0.55380847E+11
     -507.5679205691      537.5159479198     1  0.53948393E+11
     -507.5678571803      533.9974759658     1  0.54988396E+11
     -507.5678222671      534.8506739850     1  0.53734713E+11
     -507.5678107293      537.8212992564     1  0.55481400E+11
     -507.5677930045      537.4412929177     1  0.54737193E+11
     -507.5677510249      538.2974577071     1  0.55248413E+11
     -507.5677446596      538.5964466258     1  0.55827315E+11
     -507.5677320002      537.6083302277     1  0.54279541E+11
     -507.5677075909      537.4910367786     1  0.54354512E+11
     -507.5677003527      538.2929295434     1  0.55214028E+11
     -507.5676982595      538.3396311868     1  0.55572846E+11
     -507.5676894082      537.0724287671     1  0.53791710E+11
     -507.5676874609      537.7050118789     2  0.56489766E+11
     -507.5676410486      537.6185240315     1  0.54314104E+11
     -507.5676171810      538.1013994811     1  0.53131201E+11
     -507.5676157349      537.4646525509     1  0.53958833E+11
     -507.5676094074      537.7970007406     1  0.53822721E+11
     -507.5675528559      538.6794096106     1  0.55394642E+11
     -507.5674876666      537.3353734037     1  0.54926239E+11
     -507.5674779323      536.5775994162     2  0.56556609E+11
     -507.5674667991      539.1573407397     1  0.53298583E+11
     -507.5674522589      538.2472698991     1  0.52885773E+11
     -507.5674349699      537.5407562735     1  0.54166904E+11
     -507.5674095138      538.6118404568     1  0.53659770E+11
     -507.5673214359      537.1769012014     1  0.55226801E+11
     -507.5673122050      537.8394296504     1  0.54212443E+11
     -507.5673013913      537.6104911483     1  0.53791856E+11
     -507.5672517243      537.5167684706     2  0.54168042E+11
     -507.5672041810      538.6141850569     1  0.53682927E+11
     -507.5671701773      539.1512237924     1  0.53184189E+11
     -507.5671517198      530.5226686415     1  0.54198742E+11
     -507.5671459306      537.2723612045     1  0.54666824E+11
     -507.5671443350      537.3492426838     1  0.53916242E+11
     -507.5671330695      538.0503808378     1  0.55498498E+11
     -507.5671063685      538.1806961389     1  0.55427340E+11
     -507.5671053007      537.1295476892     1  0.54792807E+11
     -507.5671024179      532.3838284856     1  0.54505555E+11
     -507.5670943194      537.9875628653     1  0.54027932E+11
     -507.5670234669      536.0801369787     1  0.55949860E+11
     -507.5670125494      537.1083217241     1  0.53931628E+11
     -507.5669969022      538.5594691988     1  0.54321829E+11
     -507.5669388580      537.8056578008     1  0.53830025E+11
     -507.5669368670      537.2665165044     1  0.54781986E+11
     -507.5668734629      537.6213448071     1  0.56094817E+11
     -507.5668516599      537.4214648692     1  0.53959388E+11
     -507.5668306983      537.7111787086     1  0.54523729E+11
     -507.5668174104      532.2694097293     1  0.55034930E+11
     -507.5667822972      537.7605726019     2  0.54363906E+11
     -507.5666692958      529.0571513423     1  0.54659264E+11
     -507.5666567192      537.8613034939     1  0.54649645E+11
     -507.5666472843      537.6442641337     1  0.53807020E+11
     -507.5666415908      536.5563285186     1  0.56138495E+11
     -507.5665955614      537.7108004266     1  0.53733213E+11
     -507.5665733584      537.2266193700     1  0.54539891E+11
     -507.5665604311      538.2064259735     1  0.54887088E+11
     -507.5665367463      537.6079125414     1  0.53592005E+11
     -507.5665004307      532.3407362186     1  0.55718883E+11
     -507.5664955653      538.2359889955     1  0.54212589E+11
     -507.5664518500      537.6358179671     1  0.54592326E+11
     -507.5664428378      538.5729182929     1  0.54479099E+11
     -507.5664400216      537.7149239617     1  0.53753166E+11
     -507.5664216223      537.8539783495     1  0.54274758E+11
     -507.5664179284      537.3881741778     1  0.54775608E+11
     -507.5663780095      537.2718865323     1  0.54516365E+11
     -507.5663158913      534.1514664162     1  0.55520135E+11
     -507.5663054320      537.2912819211     1  0.54605966E+11
     -507.5662824990      538.1255477395     1  0.55128765E+11
     -507.5662572670      537.4783277216     1  0.56069264E+11
     -507.5662289067      537.2892511943     1  0.56159066E+11
     -507.5661735565      538.7775412556     1  0.54156103E+11
     -507.5661172166      530.0380278208     1  0.55485020E+11
     -507.5661022183      539.2036422019     1  0.53400594E+11
     -507.5660976277      538.3845853299     1  0.53055021E+11
     -507.5660785645      537.1661923224     1  0.55208538E+11
     -507.5660510026      539.2160314925     1  0.53449567E+11
     -507.5660466406      538.4020362514     1  0.53994257E+11
     -507.5659720124      537.1712978968     2  0.53980536E+11
     -507.5658591766      531.4726378632     2  0.55530225E+11
     -507.5658502872      538.6337728539     1  0.55912665E+11
     -507.5658258728      538.2334666062     1  0.54202246E+11
     -507.5658026568      538.5377698380     1  0.53748932E+11
     -507.5657638445      538.3990567678     1  0.53995270E+11
     -507.5657356529      537.2909580010     1  0.54689222E+11
     -507.5657198035      538.2014540583     2  0.58062770E+11
     -507.5656824863      537.1730625731     1  0.55207877E+11
     -507.5656562244      538.3170406433     1  0.55682629E+11
     -507.5656420735      537.5643806756     1  0.53959919E+11
     -507.5656054051      535.8982011427     1  0.54430413E+11
     -507.5655219978      537.9394720153     1  0.54128390E+11
     -507.5655073704      536.0012196167     1  0.53093250E+11
     -507.5654032532      538.4243331194     1  0.53057036E+11
     -507.5653503995      537.1668748877     1  0.55205388E+11
     -507.5653475626      538.3198699563     1  0.53496721E+11
     -507.5653449701      537.5146646407     2  0.54197854E+11
     -507.5653344252      537.6469553773     1  0.53558090E+11
     -507.5653305029      537.7295412573     1  0.54460006E+11
     -507.5652770735      537.0949607851     1  0.54886007E+11
     -507.5652408524      538.3118841959     1  0.55700174E+11
     -507.5652277272      537.3096076132     1  0.54710967E+11
     -507.5652122944      537.8460435756     1  0.54274718E+11
     -507.5651238429      537.1118192562     1  0.54847671E+11
     -507.5650983548      537.2511768371     1  0.54540281E+11
     -507.5650891596      533.0076787861     1  0.53519348E+11
     -507.5650616686      537.2361336448     1  0.53770421E+11
     -507.5650334757      538.4697123622     1  0.53437567E+11
     -507.5650122583      538.0283788417     1  0.54126706E+11
     -507.5650080890      537.3357505481     1  0.54688081E+11
     -507.5649910045      537.1844218420     1  0.54899532E+11
     -507.5649889047      538.0109383443     1  0.54867162E+11
     -507.5649620279      537.8421719612     1  0.55522141E+11
     -507.5649433397      537.1739299016     1  0.55204737E+11
     -507.5649052674      539.1836180068     1  0.53399311E+11
     -507.5648432135      537.6538421035     1  0.56324186E+11
     -507.5648053859      538.9874890463     1  0.52189516E+11
     -507.5648021410      539.2567829063     1  0.53070993E+11
     -507.5647700873      537.7777596754     1  0.54311026E+11
     -507.5647344035      537.0547629764     1  0.53833924E+11
     -507.5646871640      538.1981389287     1  0.55199981E+11
     -507.5646761344      539.0828200941     1  0.55510983E+11
     -507.5646381295      532.1902795762     1  0.53809658E+11
     -507.5645856411      537.6096331171     1  0.53809059E+11
     -507.5643655063      538.1957115687     1  0.55197973E+11
     -507.5643564602      537.4518666766     2  0.54435915E+11
     -507.5643385998      537.2793142284     1  0.54637784E+11
     -507.5643037115      539.2120970174     1  0.53471935E+11
     -507.5642268651      537.3410247230     2  0.56636991E+11
     -507.5641595637      537.6062114255     1  0.54692026E+11
     -507.5641133840      537.2135051150     1  0.54566814E+11
     -507.5640578080      537.2667633155     1  0.53768775E+11
     -507.5640205160      538.1484580653     1  0.54249621E+11
     -507.5640108919      537.7493744688     1  0.54277316E+11
     -507.5639861622      537.3929266124     1  0.55154091E+11
     -507.5639270199      537.3648905522     1  0.53911513E+11
     -507.5639153758      537.9537797319     1  0.54419343E+11
     -507.5638479993      537.4126314723     1  0.55159460E+11
     -507.5638395773      537.9815393576     1  0.54039828E+11
     -507.5637598945      537.8187393586     1  0.54374032E+11
     -507.5637437100      537.9822006145     1  0.54947134E+11
     -507.5637343644      537.9797358320     1  0.54042869E+11
     -507.5637291267      538.0675322496     1  0.54066892E+11
     -507.5637222361      537.9889019804     1  0.54967604E+11
     -507.5636881699      537.0523608550     1  0.56180209E+11
     -507.5636720047      538.0662081806     1  0.54068047E+11
     -507.5636408331      537.6227766015     1  0.53922243E+11
     -507.5635835669      538.9784113871     1  0.52260221E+11
     -507.5635784139      538.2529456158     1  0.54166338E+11
     -507.5635579926      537.6927703481     2  0.56772774E+11
     -507.5635504051      537.4406215381     2  0.54542902E+11
     -507.5635393623      537.6990268173     1  0.59204489E+11
     -507.5635105996      537.0314663707     1  0.56560976E+11
     -507.5634112355      538.7145668869     1  0.55542955E+11
     -507.5633932817      538.7896553785     1  0.53637245E+11
     -507.5633819624      534.9802964842     1  0.53134928E+11
     -507.5633593941      537.2217460941     1  0.54559608E+11
     -507.5633579226      537.6175119971     1  0.54844779E+11
     -507.5633490211      535.5283076718     1  0.53638136E+11
     -507.5633324202      537.6155609417     1  0.53814055E+11
     -507.5633067177      538.1883352316     1  0.55516044E+11
     -507.5633010720      536.3005625234     1  0.54780065E+11
     -507.5632886228      537.8055329316     1  0.56992834E+11
     -507.5632829777      536.2104647828     1  0.55078604E+11
     -507.5632694826      539.6605069889     1  0.55154268E+11
     -507.5632652749      538.9668080127     1  0.52330821E+11
     -507.5631922598      537.3472064779     1  0.54900337E+11
     -507.5631411862      531.5728239784     2  0.55292700E+11
     -507.5631378078      534.4576534298     1  0.55945879E+11
     -507.5631295650      534.4605641812     1  0.55946623E+11
     -507.5630749694      536.0265195044     1  0.53012285E+11
     -507.5630512457      538.9737026107     1  0.53270407E+11
     -507.5630185538      528.4190510335     1  0.54897125E+11
     -507.5629919889      537.5601236640     1  0.53777735E+11
     -507.5629612443      537.5594698269     1  0.53777795E+11
     -507.5629127510      538.9712569570     1  0.52291214E+11
     -507.5628995656      536.3505686829     2  0.54538711E+11
     -507.5628726055      537.7806486618     1  0.53895740E+11
     -507.5628665870      537.5150405032     1  0.54085739E+11
     -507.5628599028      538.6580057919     1  0.53835202E+11
     -507.5628423402      531.6572795206     2  0.55396222E+11
     -507.5627694443      537.6538766643     1  0.54696281E+11
     -507.5627652912      537.5108107951     1  0.53680527E+11
     -507.5627410509      538.4854534507     1  0.53813720E+11
     -507.5627056927      537.8341850222     1  0.54234024E+11
     -507.5626957411      537.5207216575     1  0.56937923E+11
     -507.5626769396      537.2631897461     1  0.54539088E+11
     -507.5626434870      537.4060335192     1  0.54064432E+11
     -507.5626114425      537.6236688006     1  0.54829674E+11
     -507.5626009481      537.7849521038     1  0.54376421E+11
     -507.5624160620      537.4203157742     1  0.54729286E+11
     -507.5623913117      537.4254767429     1  0.54678463E+11
     -507.5623538647      538.8167249457     1  0.53610038E+11
     -507.5623339495      537.2838196395     1  0.54491259E+11
     -507.5623270122      538.3659496510     1  0.52936524E+11
     -507.5623239680      538.2210515735     2  0.55190053E+11
     -507.5623210002      532.1865031145     1  0.53730062E+11
     -507.5623144699      537.5377107286     1  0.56151100E+11
     -507.5623006990      537.7199855742     1  0.54587232E+11
     -507.5622971427      533.1629747658     1  0.54676398E+11
     -507.5622949621      538.0438775723     1  0.55172860E+11
     -507.5622775942      532.1849575982     1  0.53727947E+11
     -507.5622711796      535.5228240987     1  0.53635071E+11
     -507.5622145754      537.5981021661     1  0.53771657E+11
     -507.5621812779      537.5761351107     1  0.53767103E+11
     -507.5621792338      536.2445297699     1  0.55052823E+11
     -507.5621423760      537.0282095463     1  0.53834556E+11
     -507.5621370970      537.1302711177     1  0.56112815E+11
     -507.5621339778      536.6556607530     2  0.54426413E+11
     -507.5620604452      537.1845425217     1  0.53716001E+11
     -507.5620261160      537.4608097620     1  0.53976540E+11
     -507.5620107883      537.1828624172     1  0.53711496E+11
     -507.5620020468      537.5562048848     1  0.54114876E+11
     -507.5619829795      537.6901511635     1  0.54627780E+11
     -507.5619776895      537.4384025560     1  0.53990520E+11
     -507.5619693884      538.4197907922     1  0.54586404E+11
     -507.5619653391      537.4184162664     1  0.55251137E+11
     -507.5619604599      538.4647272006     1  0.52159932E+11
     -507.5619416411      535.3935579337     1  0.53719785E+11
     -507.5619324656      537.4166846792     1  0.54069120E+11
     -507.5618555059      537.9551911135     1  0.55035638E+11
     -507.5618248042      538.1700728358     1  0.54311155E+11
     -507.5617721439      538.9443889047     1  0.52666119E+11
     -507.5616788410      538.0130903486     1  0.53823581E+11
     -507.5616682210      537.1658112463     1  0.53724021E+11
     -507.5616435134      537.6222434564     1  0.53765668E+11
     -507.5616353551      537.4908443590     1  0.54162819E+11
     -507.5616160460      537.9231868286     1  0.54902789E+11
     -507.5616120834      538.0410716539     1  0.54178447E+11
     -507.5616053061      532.9563928831     1  0.53514772E+11
     -507.5615814217      533.0087926776     1  0.54619054E+11
     -507.5615802630      537.6418069777     1  0.54226562E+11
     -507.5614583794      537.8111016858     1  0.54357863E+11
     -507.5614557625      538.9505805125     1  0.53450331E+11
     -507.5614403907      537.1682872773     1  0.53791749E+11
     -507.5614333302      537.5602453091     1  0.53895481E+11
     -507.5614121604      537.9367856016     1  0.54223395E+11
     -507.5613959270      537.3524066358     1  0.56221823E+11
     -507.5613564230      538.3460152782     1  0.53862215E+11
     -507.5613349976      535.4435707574     1  0.53723924E+11
     -507.5613272002      537.6650768661     1  0.54233143E+11
     -507.5613121490      537.9151894641     1  0.53658587E+11
     -507.5613063715      537.9986173739     1  0.54254434E+11
     -507.5613049616      538.1663525831     1  0.55197397E+11
     -507.5613009797      537.3478529981     1  0.56225604E+11
     -507.5612998807      536.0058713273     1  0.55067830E+11
     -507.5612779742      537.4893842784     1  0.54279039E+11
     -507.5612552828      537.8281283075     1  0.53906934E+11
     -507.5612349169      531.4907239934     1  0.55586477E+11
     -507.5612009968      537.8307635693     1  0.53907889E+11
     -507.5611821563      537.5694999277     1  0.53766764E+11
     -507.5611370416      537.5712829206     1  0.53995183E+11
     -507.5611182223      537.3562389262     1  0.54046832E+11
     -507.5610919703      534.7165437010     1  0.55434164E+11
     -507.5610549535      538.1630069037     1  0.55197058E+11
     -507.5610226887      537.9431818423     1  0.54213310E+11
     -507.5609871760      535.4228301367     1  0.53722934E+11
     -507.5609139145      538.0236642124     1  0.53836808E+11
     -507.5609024555      537.3547424302     1  0.54716012E+11
     -507.5608892497      536.8531388366     1  0.54452529E+11
     -507.5608723146      537.5791748852     1  0.53834779E+11
     -507.5608598703      537.5840420360     1  0.56489536E+11
     -507.5608098867      537.6827645408     1  0.53934211E+11
     -507.5607827724      537.1336720742     1  0.56107271E+11
     -507.5607350126      538.1463138365     1  0.54307988E+11
     -507.5607217764      536.1685729201     1  0.54787514E+11
     -507.5607169358      537.6899742089     2  0.58975206E+11
     -507.5606716435      537.4413243468     1  0.54731170E+11
     -507.5606515016      537.2725588196     1  0.53744556E+11
     -507.5606480238      537.2124810418     1  0.53784566E+11
     -507.5606426919      539.1393969002     1  0.56029367E+11
     -507.5606265248      535.9774452261     1  0.54486777E+11
     -507.5606185437      535.3538702429     1  0.53721718E+11
     -507.5605895115      537.2834974617     1  0.53755713E+11
     -507.5605816094      536.1746698912     1  0.54805507E+11
     -507.5605759186      538.1681094172     1  0.54865958E+11
     -507.5605731301      537.8764920063     1  0.57049983E+11
     -507.5605667305      537.9183989814     1  0.55109280E+11
     -507.5605371197      539.6149267703     1  0.54222983E+11
     -507.5605277439      537.7957300781     1  0.53783232E+11
     -507.5605253358      537.3843215898     1  0.53757212E+11
     -507.5605179500      537.5511252228     1  0.53895322E+11
     -507.5604817933      536.8821689751     1  0.53055698E+11
     -507.5604762274      537.9321171959     1  0.53708795E+11
     -507.5604601526      537.5510579793     1  0.56940045E+11
     -507.5604036244      538.2557804683     1  0.54279776E+11
     -507.5604015782      538.2130966595     1  0.54315351E+11
     -507.5603815092      537.5490547817     1  0.56239997E+11
     -507.5603795204      535.4139909427     1  0.53725438E+11
     -507.5603761111      537.1041075536     1  0.53752097E+11
     -507.5603728844      537.3588132486     1  0.53952654E+11
     -507.5603555497      539.3356409258     1  0.55261270E+11
     -507.5603275402      537.4075571241     1  0.53756198E+11
     -507.5603078006      534.5669829642     1  0.55397614E+11
     -507.5602446563      534.0878310794     1  0.54381586E+11
     -507.5602386264      537.9925027338     1  0.55346898E+11
     -507.5602372576      537.9335887587     1  0.53727052E+11
     -507.5602226445      537.3574007959     1  0.53951614E+11
     -507.5602074003      529.6121201246     1  0.54402358E+11
     -507.5601551036      537.4893795842     1  0.53767204E+11
     -507.5601452771      539.5786547790     1  0.54707578E+11
     -507.5601056697      537.3578057225     1  0.56126393E+11
     -507.5600494252      538.0190442475     1  0.54167986E+11
     -507.5599746943      537.5893991033     1  0.53364408E+11
     -507.5599425277      537.1190335536     1  0.54815471E+11
     -507.5599373565      537.5696828245     1  0.53834562E+11
     -507.5598903431      537.9654417508     1  0.54098206E+11
     -507.5598789866      538.1372883153     1  0.54184292E+11
     -507.5598485156      537.6047830722     1  0.53904675E+11
     -507.5598442907      532.3274535114     1  0.55585561E+11
     -507.5598054805      537.6670248074     1  0.53873173E+11
     -507.5597820343      538.0310435798     1  0.53771555E+11
     -507.5597403543      535.5058217514     1  0.55454454E+11
     -507.5597190558      529.4093016469     1  0.55067751E+11
     -507.5596488398      532.3699200957     1  0.57415833E+11
     -507.5596315997      537.1445148436     1  0.54779696E+11
     -507.5596037353      537.1714257732     1  0.54749278E+11
     -507.5595932129      537.1592774952     1  0.54719005E+11
     -507.5595821444      537.2418930219     1  0.53782760E+11
     -507.5595749551      529.6825135365     1  0.56537780E+11
     -507.5595083416      537.9063624492     1  0.53761480E+11
     -507.5594772473      538.1813438253     1  0.53736969E+11
     -507.5594667256      538.7584103803     1  0.53744052E+11
     -507.5594228436      537.9034011808     1  0.53732859E+11
     -507.5593992806      539.1782475928     1  0.52952355E+11
     -507.5593920593      537.6306829832     1  0.54594168E+11
     -507.5593848178      537.6240941390     1  0.53790394E+11
     -507.5593173173      531.5136378465     2  0.55539408E+11
     -507.5593052342      529.3614793704     1  0.55021628E+11
     -507.5592864275      537.4169479857     1  0.54377811E+11
     -507.5592415124      538.1857368793     1  0.53735178E+11
     -507.5591958650      537.9386223524     1  0.53724792E+11
     -507.5591886402      532.2729171445     1  0.54894053E+11
     -507.5591761760      538.4605472124     1  0.53530513E+11
     -507.5591173040      538.9697853424     1  0.53587718E+11
     -507.5590879064      537.8484191934     1  0.53672750E+11
     -507.5590796685      539.1980493415     1  0.52906864E+11
     -507.5590703984      537.1914300928     1  0.54737070E+11
     -507.5590653828      538.3304317806     1  0.53720837E+11
     -507.5590591686      539.1451267807     1  0.54479733E+11
     -507.5590196529      536.1263298350     1  0.54805437E+11
     -507.5589657347      537.9399527732     1  0.53742922E+11
     -507.5588563779      529.7151094820     1  0.54747168E+11
     -507.5588426464      534.0497553641     1  0.55323027E+11
     -507.5588289233      537.6330597835     1  0.54425947E+11
     -507.5588034110      538.0719002520     1  0.52904017E+11
     -507.5587588951      537.6529243210     1  0.53784647E+11
     -507.5587388253      537.4622188229     1  0.54359146E+11
     -507.5587199696      537.5153446104     1  0.53672765E+11
     -507.5587125589      538.2309233609     1  0.54784237E+11
     -507.5586568262      538.1165565573     1  0.54359265E+11
     -507.5586545217      537.6933202081     1  0.54129878E+11
     -507.5586407350      535.4594331500     1  0.53913585E+11
     -507.5586162521      538.2185758837     1  0.54561520E+11
     -507.5585927359      539.5347239887     1  0.54609928E+11
     -507.5585877642      537.6643818053     1  0.53917970E+11
     -507.5585835535      538.7828894196     1  0.53717547E+11
     -507.5585632930      537.3081541569     1  0.53739258E+11
     -507.5585158736      537.3179432524     1  0.53750298E+11
     -507.5585075377      538.0075099290     1  0.53792821E+11
     -507.5584294822      537.7133867009     1  0.54451998E+11
     -507.5584266615      533.9577452265     1  0.55518354E+11
     -507.5584046702      538.1055587118     2  0.58332110E+11
     -507.5583653496      538.2424075411     1  0.55059522E+11
     -507.5583488356      536.0339872726     1  0.55692231E+11
     -507.5583218966      537.3967759283     1  0.54654021E+11
     -507.5582721129      537.3667580212     1  0.54643039E+11
     -507.5582617632      530.8646346930     1  0.54239329E+11
     -507.5582580553      537.5841179770     1  0.53905281E+11
     -507.5582531334      537.8950605373     1  0.53639699E+11
     -507.5582435117      539.3940119452     1  0.55031968E+11
     -507.5582405460      533.4590210813     1  0.55712847E+11
     -507.5582257565      538.2480948651     1  0.55015278E+11
     -507.5581683040      538.3861407497     1  0.55107270E+11
     -507.5581507985      538.4768111903     1  0.55171743E+11
     -507.5581358565      538.3602113797     1  0.53730758E+11
     -507.5581311692      538.8882406837     1  0.55060806E+11
     -507.5581295104      537.5771112805     1  0.53589005E+11
     -507.5581001062      537.9599447881     1  0.55330223E+11
     -507.5580591335      538.5153845226     1  0.55027861E+11
     -507.5579836715      539.5389398894     1  0.54769299E+11
     -507.5579312461      538.1389578839     1  0.55145590E+11
     -507.5579166925      537.3148096846     1  0.55347356E+11
     -507.5578699619      537.2739915235     1  0.54876394E+11
     -507.5578446175      537.9931211342     1  0.55110357E+11
     -507.5578356891      537.9172636515     1  0.53658528E+11
     -507.5577967044      537.6082218576     1  0.54723024E+11
     -507.5577768022      537.8975108282     1  0.53637548E+11
     -507.5577669538      537.9661456692     1  0.53604028E+11
     -507.5577586729      538.4013769116     1  0.55293373E+11
     -507.5577535366      535.2610920407     1  0.55222635E+11
     -507.5577442484      537.3966497875     1  0.54268272E+11
     -507.5577157869      538.3224022800     1  0.53825506E+11
     -507.5577005006      538.5665771022     1  0.53872743E+11
     -507.5576893853      537.6538056412     1  0.53958149E+11
     -507.5576769472      537.6126025672     1  0.54385270E+11
     -507.5576593900      537.9206584908     1  0.53657716E+11
     -507.5575686788      537.9049977691     1  0.55310508E+11
     -507.5575660456      538.2426856559     1  0.54449015E+11
     -507.5575065911      537.7315105976     1  0.54264910E+11
     -507.5574862867      538.9139609088     1  0.55126551E+11
     -507.5574783203      537.2569800936     1  0.54817995E+11
     -507.5574186467      536.6236405272     1  0.53851184E+11
     -507.5574088480      537.2338532721     1  0.54688728E+11
     -507.5574044680      537.6590425464     1  0.53916585E+11
     -507.5574033217      537.4645627705     1  0.54264320E+11
     -507.5573818595      537.6610471236     1  0.53916482E+11
     -507.5573780738      537.9958520036     1  0.53655287E+11
     -507.5573630110      537.3178488852     1  0.56128733E+11
     -507.5573418507      537.4819299462     1  0.53592555E+11
     -507.5573393274      538.1059614515     1  0.55218743E+11
     -507.5573153424      538.8442963511     1  0.53744271E+11
     -507.5572489753      537.9853590424     1  0.53595303E+11
     -507.5571986766      537.4655101716     1  0.54343578E+11
     -507.5571903039      537.9995993586     1  0.53654342E+11
     -507.5571766001      537.6221789869     1  0.53910628E+11
     -507.5571724083      538.4084310498     1  0.53622605E+11
     -507.5571600466      538.3011655732     1  0.53715649E+11
     -507.5571478372      537.9366723463     1  0.53615701E+11
     -507.5571058563      537.9279348172     1  0.53621491E+11
     -507.5570898358      537.8368054465     1  0.54607937E+11
     -507.5570639519      538.0910049543     1  0.54980109E+11
     -507.5570262873      537.9753399267     1  0.53642799E+11
     -507.5570012535      537.5124240462     1  0.54684976E+11
     -507.5569987459      536.9396990128     1  0.56183928E+11
     -507.5569901021      538.1763459449     1  0.54161463E+11
     -507.5569281790      537.9231504001     1  0.53779033E+11
     -507.5569262474      538.2997880984     1  0.53735966E+11
     -507.5569018933      537.4005356790     2  0.54942688E+11
     -507.5569000340      530.8772216821     1  0.54328461E+11
     -507.5568966917      529.5245346699     1  0.54913519E+11
     -507.5568667320      537.6250736992     1  0.53911053E+11
     -507.5568574808      538.2114415505     1  0.54796683E+11
     -507.5568537683      533.0184828807     1  0.54935384E+11
     -507.5568488471      536.8982421415     2  0.56610671E+11
     -507.5568384340      536.9404481197     1  0.56185885E+11
     -507.5568366205      537.9202039378     1  0.53750533E+11
     -507.5568232398      537.6443558211     1  0.53957979E+11
     -507.5567768271      537.9217410295     1  0.55017496E+11
     -507.5567755404      537.7432726279     1  0.54505618E+11
     -507.5567457709      538.1272348211     1  0.55661409E+11
     -507.5567216710      538.2166276321     1  0.55427062E+11
     -507.5566548063      537.4631854585     1  0.53995390E+11
     -507.5566459427      538.2851863747     1  0.55155262E+11
     -507.5565580039      532.2378475267     1  0.57526626E+11
     -507.5565550657      537.6552586313     2  0.56578724E+11
     -507.5565532319      537.5289587231     1  0.54388013E+11
     -507.5565350626      537.9777764384     1  0.53640505E+11
     -507.5564902050      537.1697422240     1  0.54751026E+11
     -507.5564864359      537.1991260064     1  0.53931081E+11
     -507.5564790976      532.8926716440     1  0.54603449E+11
     -507.5564602046      532.6732873205     1  0.54744027E+11
     -507.5564495841      537.0316521207     1  0.54032788E+11
     -507.5564375092      537.3160739159     1  0.53911716E+11
     -507.5564053910      538.3380478031     1  0.55375154E+11
     -507.5563980004      537.4917911209     1  0.53755556E+11
     -507.5563419200      535.7512490618     1  0.55361249E+11
     -507.5563175485      537.4628263913     1  0.54983831E+11
     -507.5562921434      528.6904109694     1  0.54819408E+11
     -507.5562829086      537.0323262228     1  0.54032141E+11
     -507.5562716658      537.4652523484     1  0.54160604E+11
     -507.5561967374      537.9404162531     1  0.55973459E+11
     -507.5561472513      538.3251143180     1  0.55336702E+11
     -507.5560982199      538.2162453687     1  0.53610955E+11
     -507.5560341510      538.3306121278     1  0.52823786E+11
     -507.5560325524      538.2937014452     1  0.54015244E+11
     -507.5559951103      533.4076179186     1  0.55750180E+11
     -507.5559928403      538.4960719566     1  0.55033628E+11
     -507.5559781146      531.2342089219     1  0.55523494E+11
     -507.5559722904      535.3337230232     1  0.55252540E+11
     -507.5559658861      538.6056417708     1  0.53818137E+11
     -507.5559382328      536.6743365836     1  0.53636515E+11
     -507.5559311632      536.5081871252     1  0.54374296E+11
     -507.5558904029      538.1378333224     1  0.55602984E+11
     -507.5558711211      537.2580094821     1  0.54877429E+11
     -507.5558395937      538.6544853974     1  0.55498204E+11
     -507.5558089122      537.3151283932     1  0.53913351E+11
     -507.5557827922      534.6600494565     1  0.55536171E+11
     -507.5557465660      537.6454420550     1  0.54649099E+11
     -507.5557026964      538.9488683409     1  0.52237363E+11
     -507.5556793588      534.6606029026     1  0.55535948E+11
     -507.5556310844      537.4884568387     1  0.54413530E+11
     -507.5556138445      531.4775597147     2  0.55076581E+11
     -507.5556010626      537.6439050777     1  0.54614712E+11
     -507.5555427375      537.6954167051     1  0.54581518E+11
     -507.5555347773      537.9578963697     1  0.54296363E+11
     -507.5555313494      537.9573384977     1  0.54297606E+11
     -507.5555135353      537.8776747731     1  0.56229300E+11
     -507.5555062852      538.5670690737     1  0.53528413E+11
     -507.5554930250      538.7114707015     1  0.53497935E+11
     -507.5554835001      538.0644737942     1  0.52916349E+11
     -507.5554471263      537.7302335697     1  0.53930812E+11
     -507.5554419416      528.5056263575     1  0.55012816E+11
     -507.5553755150      531.4320626177     2  0.55086555E+11
     -507.5553483113      538.3727661520     1  0.53765043E+11
     -507.5553311888      538.0102545007     1  0.55097500E+11
     -507.5552751740      537.8846648878     1  0.53637236E+11
     -507.5552676481      538.3456153540     1  0.53750348E+11
     -507.5552506819      537.2282267754     1  0.54823783E+11
     -507.5552326684      529.5110456252     1  0.55010497E+11
     -507.5551811479      537.6253143893     1  0.54944998E+11
     -507.5551738723      536.8866165635     1  0.55160773E+11
     -507.5551676297      536.0980986498     1  0.55692769E+11
     -507.5551272487      538.1252740273     1  0.54714143E+11
     -507.5551178616      537.8864825417     1  0.53626795E+11
     -507.5550957171      537.5002209558     1  0.54308695E+11
     -507.5550701436      538.0745912553     1  0.54890060E+11
     -507.5550483883      537.3269149754     2  0.56707641E+11
     -507.5549629626      537.3073519970     1  0.54832399E+11
     -507.5548772093      538.7329239977     1  0.53475058E+11
     -507.5548657696      536.9082198919     1  0.54554460E+11
     -507.5547840859      537.2326886245     1  0.54661796E+11
     -507.5547438368      539.3434678710     1  0.54865878E+11
     -507.5547343099      538.2964244607     1  0.53724261E+11
     -507.5547114673      537.6585230874     2  0.55068244E+11
     -507.5547081548      537.2056924730     2  0.53851100E+11
     -507.5546638337      534.3099840585     1  0.55528093E+11
     -507.5546464797      537.4328127684     2  0.54903591E+11
     -507.5546302078      533.0298430678     1  0.54751094E+11
     -507.5546040353      537.9458650684     1  0.53843737E+11
     -507.5545792270      537.4963276783     1  0.54433580E+11
     -507.5545561675      532.2893458587     1  0.58392391E+11
     -507.5545370336      537.4008186709     1  0.53682675E+11
     -507.5545284776      537.8145074544     1  0.53919623E+11
     -507.5545252496      536.9626610762     1  0.55601850E+11
     -507.5545050576      529.7026946439     1  0.54855613E+11
     -507.5544896878      538.2950999557     1  0.53744568E+11
     -507.5544330286      538.0935221971     1  0.54214870E+11
     -507.5543814467      538.3806223472     1  0.53201007E+11
     -507.5543704033      535.0272834774     1  0.55050844E+11
     -507.5543543594      534.3114031984     1  0.55526146E+11
     -507.5543214008      538.8694682878     1  0.53930747E+11
     -507.5543146213      538.2351224690     1  0.54632914E+11
     -507.5542230374      535.9872212913     1  0.54879091E+11
     -507.5541378080      538.5986149278     1  0.55152007E+11
     -507.5541254362      539.4290920431     1  0.55197052E+11
     -507.5540581562      537.8950973872     1  0.53878675E+11
     -507.5540104548      537.5246260776     1  0.53940190E+11
     -507.5539778033      538.0411454870     1  0.54680924E+11
     -507.5539592502      537.8997685850     1  0.53633750E+11
     -507.5538984194      537.8993357632     1  0.53876777E+11
     -507.5538563200      537.5261110932     1  0.53940457E+11
     -507.5538508736      529.5529063637     1  0.56362841E+11
     -507.5538348395      537.6522372024     1  0.53871539E+11
     -507.5538069943      537.9015252190     1  0.53623315E+11
     -507.5537858288      537.3534171910     1  0.54718302E+11
     -507.5537232679      538.6128400481     1  0.53790955E+11
     -507.5537028386      537.6784231910     1  0.54251202E+11
     -507.5536935640      537.5497487685     1  0.54185512E+11
     -507.5536606675      537.7676993217     1  0.52819324E+11
     -507.5536092218      535.0309219502     1  0.55078878E+11
     -507.5536032269      536.1136240425     1  0.55639737E+11
     -507.5535962637      536.9256287469     1  0.54631091E+11
     -507.5535939315      534.8857365950     1  0.55325230E+11
     -507.5535917021      538.0738649130     1  0.53440283E+11
     -507.5535327090      534.8879773086     1  0.55320604E+11
     -507.5535142644      537.5225324531     1  0.54354011E+11
     -507.5535129929      538.3635375107     1  0.54440420E+11
     -507.5534843870      537.6438314625     1  0.56246201E+11
     -507.5534710039      538.0503786907     1  0.52792445E+11
     -507.5534340225      538.3794103707     1  0.53580783E+11
     -507.5534290102      537.0795737269     1  0.54983137E+11
     -507.5534259151      538.0085673435     1  0.55195891E+11
     -507.5533794934      538.4330062039     1  0.53973517E+11
     -507.5533660221      538.3805719416     1  0.53578595E+11
     -507.5533503635      537.3755158676     1  0.54708459E+11
     -507.5532590012      538.7563946119     1  0.53617369E+11
     -507.5531988676      538.3246868984     1  0.53793544E+11
     -507.5531864330      537.2264952793     1  0.56258740E+11
     -507.5531756364      538.6985387659     1  0.53688011E+11
     -507.5531037688      538.8226835085     1  0.53658841E+11
     -507.5530930078      538.6211927926     1  0.53961114E+11
     -507.5530032842      537.2350811313     1  0.54767532E+11
     -507.5530011596      537.3713440378     1  0.54716760E+11
     -507.5529225049      538.2801010217     1  0.54610216E+11
     -507.5529203447      537.8502288309     1  0.52935171E+11
     -507.5529136818      538.5536668103     1  0.53271661E+11
     -507.5528778667      537.7778394049     1  0.54103800E+11
     -507.5528607735      536.8454558155     1  0.53554716E+11
     -507.5528165989      532.0484952574     1  0.54991397E+11
     -507.5528125769      537.8576083338     1  0.55180020E+11
     -507.5527550930      538.4447067443     1  0.52736322E+11
     -507.5527495276      537.5738481476     1  0.54020027E+11
     -507.5527373135      537.6594361295     1  0.53867603E+11
     -507.5527260377      538.3283518807     1  0.55155872E+11
     -507.5526847586      538.6177054300     1  0.53907754E+11
     -507.5526624791      536.8513389478     1  0.54341343E+11
     -507.5526611482      538.1210896054     1  0.54924109E+11
     -507.5526523421      533.0801677246     1  0.54835580E+11
     -507.5526303175      538.0652395025     1  0.52773354E+11
     -507.5525952721      538.4077320941     1  0.52643223E+11
     -507.5525815037      538.5521451155     1  0.53295034E+11
     -507.5525485618      537.4973324715     1  0.54000657E+11
     -507.5525235548      537.5223497938     2  0.54530098E+11
     -507.5524912330      537.9630464566     1  0.53803083E+11
     -507.5524739453      537.5040693216     1  0.53952446E+11
     -507.5524726321      538.4282220694     1  0.57380798E+11
     -507.5524599391      537.8768394276     1  0.54617510E+11
     -507.5524579498      537.7084311961     1  0.52880054E+11
     -507.5524564768      538.7759384490     1  0.53591636E+11
     -507.5524142865      537.7392852422     1  0.52676861E+11
     -507.5523932111      538.1542851309     1  0.54916722E+11
     -507.5523645194      532.0181458968     1  0.58075313E+11
     -507.5523631218      537.8742515328     1  0.54614144E+11
     -507.5523452617      537.0930495435     1  0.55794515E+11
     -507.5523425462      538.3534110425     1  0.55161995E+11
     -507.5522821003      537.4857294077     1  0.54876916E+11
     -507.5522795407      537.9289436815     1  0.53676476E+11
     -507.5522594741      537.6286966008     1  0.56126194E+11
     -507.5522035050      537.9692751350     1  0.56746243E+11
     -507.5521947008      537.4993612508     1  0.53952986E+11
     -507.5521265168      537.5122845817     1  0.53999374E+11
     -507.5520654148      538.9739582015     1  0.52326023E+11
     -507.5520554748      534.5754593107     1  0.55519489E+11
     -507.5520395509      538.0568446275     1  0.54496725E+11
     -507.5520357139      537.0670634453     1  0.56573074E+11
     -507.5520057875      537.5799018228     1  0.54165104E+11
     -507.5519988901      537.5373332873     2  0.54522393E+11
     -507.5519844553      537.6756517762     1  0.54112152E+11
     -507.5518979709      534.5702515847     1  0.55512643E+11
     -507.5518849291      538.5478073819     1  0.53292750E+11
     -507.5518707414      537.9074513893     1  0.53704241E+11
     -507.5518531818      538.5783825093     1  0.53918920E+11
     -507.5518452004      539.3750136881     1  0.55043055E+11
     -507.5518365684      538.6023173978     1  0.53993302E+11
     -507.5518324709      537.9680046078     1  0.55254067E+11
     -507.5518104738      530.8682754288     1  0.55293407E+11
     -507.5518063930      537.6485880681     1  0.54119950E+11
     -507.5517665525      536.9448107297     1  0.55822828E+11
     -507.5517573249      538.6599125174     1  0.53681286E+11
     -507.5517492973      537.6418742417     1  0.54043008E+11
     -507.5517361178      537.8437051129     1  0.53865832E+11
     -507.5517194619      537.9903769803     1  0.55393053E+11
     -507.5517183630      537.5399986674     1  0.54149961E+11
     -507.5516560003      537.5024444522     1  0.53968148E+11
     -507.5516491069      537.1835851318     1  0.56247714E+11
     -507.5516219586      537.5024856627     1  0.53967705E+11
     -507.5515771147      537.6445060572     1  0.54043266E+11
     -507.5515106258      538.7050853858     1  0.53607744E+11
     -507.5514458373      538.4644431643     1  0.53315675E+11
     -507.5514261947      537.6264845797     1  0.54518165E+11
     -507.5514008186      538.0879391454     1  0.52735369E+11
     -507.5513761626      538.8025440561     1  0.53808274E+11
     -507.5513584378      537.8448480038     1  0.53652392E+11
     -507.5513429958      537.6393087464     1  0.54131702E+11
     -507.5513226354      537.0756255731     1  0.54504511E+11
     -507.5513180889      537.6414784859     1  0.54131723E+11
     -507.5513127173      537.6093765427     1  0.56120051E+11
     -507.5513049548      537.0190106858     1  0.56096792E+11
     -507.5513037551      535.9419069733     1  0.54877072E+11
     -507.5512419398      537.4709475533     1  0.54486231E+11
     -507.5512259872      537.8714241336     1  0.52790253E+11
     -507.5511299042      538.6534590679     1  0.53679517E+11
     -507.5511227374      529.5576173565     1  0.54886515E+11
     -507.5511163856      537.5901028062     1  0.53906140E+11
     -507.5511139774      537.5262942572     1  0.54066565E+11
     -507.5510937518      537.9414586948     1  0.53672662E+11
     -507.5510611516      537.9395225328     1  0.53828105E+11
     -507.5510258812      537.7413835269     1  0.54725160E+11
     -507.5509895993      537.7338695766     1  0.56032976E+11
     -507.5509676217      534.3125485926     1  0.55896437E+11
     -507.5509479512      538.3612123284     1  0.53142068E+11
     -507.5509256090      537.5187812192     1  0.54067087E+11
     -507.5509011153      538.5018795757     1  0.53201671E+11
     -507.5508906839      537.4545404267     1  0.53917753E+11
     -507.5508698863      537.8469520894     1  0.53650209E+11
     -507.5508537421      537.8416263654     1  0.53867967E+11
     -507.5508017347      533.1099964861     1  0.54807292E+11
     -507.5507980423      536.8202485748     1  0.53641297E+11
     -507.5507866110      537.5882878355     1  0.53903975E+11
     -507.5507705207      537.5260875083     1  0.54262271E+11
     -507.5507504542      537.7129262954     1  0.54121474E+11
     -507.5507181315      537.6362320873     1  0.54093040E+11
     -507.5506950855      537.8642073806     1  0.53650263E+11
     -507.5506680350      539.6930931161     1  0.55722502E+11
     -507.5506583101      537.6153731338     1  0.54122347E+11
     -507.5506536637      537.9213294247     1  0.53700350E+11
     -507.5506072364      536.3047771557     1  0.55038088E+11
     -507.5505358541      537.6293009316     1  0.54093515E+11
     -507.5505103409      537.1931187622     1  0.54537260E+11
     -507.5504974966      537.8677119680     1  0.53649491E+11
     -507.5504964928      538.6942085075     1  0.53708716E+11
     -507.5504497438      535.3962787374     1  0.55290048E+11
     -507.5504465152      537.3596175645     1  0.54605836E+11
     -507.5504269382      537.7388888130     2  0.55549484E+11
     -507.5504124073      538.3540534289     1  0.52642633E+11
     -507.5503759743      538.7320381310     1  0.53325002E+11
     -507.5503738739      537.7866848937     2  0.55786536E+11
     -507.5503628616      537.5633084479     1  0.55354075E+11
     -507.5503593502      537.5605645499     1  0.55350660E+11
     -507.5503383804      537.9963314906     1  0.55381691E+11
     -507.5503251464      535.6908726542     1  0.55730791E+11
     -507.5502615778      536.0898981928     1  0.55037684E+11
     -507.5502278532      538.0969772703     1  0.53898830E+11
     -507.5502062552      536.5525206636     1  0.54571392E+11
     -507.5501854615      537.0581646884     1  0.54982014E+11
     -507.5501458739      537.8926192405     1  0.53645437E+11
     -507.5501248672      537.6323914876     1  0.54114329E+11
     -507.5501083577      537.6767200641     1  0.53792456E+11
     -507.5501057951      538.4919323702     1  0.55219108E+11
     -507.5500700498      535.6835986771     1  0.55730408E+11
     -507.5500658162      538.7020965241     1  0.53609255E+11
     -507.5500644961      535.1829519585     1  0.53652457E+11
     -507.5500576385      538.4421038518     1  0.52861982E+11
     -507.5500399559      535.1735214878     1  0.53602466E+11
     -507.5500326067      536.6392982163     1  0.54056694E+11
     -507.5500294831      537.6355695381     1  0.54112936E+11
     -507.5500156857      537.3725941817     1  0.54726914E+11
     -507.5499965045      537.2350711645     1  0.54843451E+11
     -507.5499954844      537.9201315328     1  0.53685170E+11
     -507.5499843066      538.0974084879     1  0.53899717E+11
     -507.5498384336      537.4945368534     1  0.54071967E+11
     -507.5498330854      537.2415209953     1  0.56599160E+11
     -507.5498206917      537.6298433437     1  0.54545695E+11
     -507.5498007330      537.6674627635     2  0.56602868E+11
     -507.5497817132      537.3041459023     1  0.54156927E+11
     -507.5497726571      537.3751563029     1  0.54289474E+11
     -507.5497539832      537.6010426829     1  0.56442642E+11
     -507.5497331675      537.8849795189     1  0.53626973E+11
     -507.5497186305      538.2595902876     1  0.53896435E+11
     -507.5497120523      537.8763833581     1  0.53632870E+11
     -507.5496949984      537.3758536348     1  0.54345695E+11
     -507.5496816116      538.6205283557     1  0.55329864E+11
     -507.5496640156      538.4540797386     1  0.53574246E+11
     -507.5496242170      537.9025803378     1  0.53682937E+11
     -507.5496225879      537.6336859612     1  0.53912233E+11
     -507.5496028605      537.9123353953     1  0.53636802E+11
     -507.5495601376      538.5787486931     1  0.53467581E+11
     -507.5495463409      537.6140344789     1  0.53878628E+11
     -507.5495158433      538.2611132069     1  0.54089730E+11
     -507.5495134855      531.5608136037     1  0.55241203E+11
     -507.5494598064      537.6337471552     1  0.53913345E+11
     -507.5494451718      536.8657816130     2  0.55413986E+11
     -507.5494330067      537.5091017013     1  0.54070403E+11
     -507.5494166770      537.5074578841     1  0.54760258E+11
     -507.5493914660      537.3596419772     1  0.54662000E+11
     -507.5493872191      537.6321464460     1  0.54174855E+11
     -507.5493853307      532.4741290692     1  0.54972059E+11
     -507.5493758796      537.8356004422     1  0.53867018E+11
     -507.5493662145      538.1067415671     1  0.54241566E+11
     -507.5493162922      537.6126743155     1  0.53883474E+11
     -507.5493151640      538.5033518402     1  0.55088234E+11
     -507.5493020627      538.4035149920     1  0.53599064E+11
     -507.5492493763      535.5694348571     2  0.55679412E+11
     -507.5491901858      537.8809752757     1  0.54536569E+11
     -507.5491804995      534.8086127414     1  0.55655341E+11
     -507.5491326609      537.9053844692     1  0.53680630E+11
     -507.5491051419      538.4101177560     1  0.52701458E+11
     -507.5490974734      537.5983079966     1  0.54180587E+11
     -507.5490738139      537.8623228736     1  0.54125330E+11
     -507.5490481934      537.7465633991     1  0.53910838E+11
     -507.5490132816      538.2740917876     1  0.53705554E+11
     -507.5489930506      534.8123906631     1  0.55650265E+11
     -507.5489833954      529.3394307160     1  0.54832621E+11
     -507.5489683458      532.6934824818     1  0.54806997E+11
     -507.5488806106      537.6834268288     1  0.56487749E+11
     -507.5488728656      537.2623328444     1  0.53839086E+11
     -507.5488486796      538.1227285496     1  0.53863489E+11
     -507.5488471029      538.2770378355     1  0.53704786E+11
     -507.5488298324      536.0360618321     1  0.54700673E+11
     -507.5488107102      536.0461375430     1  0.54675248E+11
     -507.5487828870      537.6737392458     1  0.53794533E+11
     -507.5487818051      537.3374381890     1  0.54666656E+11
     -507.5487644624      538.0952925551     1  0.53956414E+11
     -507.5487482446      538.5934277708     1  0.53442713E+11
     -507.5487421647      537.9799221542     1  0.55692469E+11
     -507.5486982803      538.9970929330     1  0.53273884E+11
     -507.5486183617      537.5655515778     1  0.53704795E+11
     -507.5485416874      537.7284903198     2  0.55625840E+11
     -507.5485219071      537.5482819006     1  0.54024216E+11
     -507.5484839739      536.6385959776     1  0.53789031E+11
     -507.5484432346      538.1052354198     1  0.53763048E+11
     -507.5484328101      538.1265897649     1  0.53836854E+11
     -507.5484230948      538.3654982362     1  0.52638929E+11
     -507.5483901647      539.0074955366     1  0.53257348E+11
     -507.5483801640      538.6901839998     1  0.54083137E+11
     -507.5483682801      537.3247368801     1  0.58026978E+11
     -507.5483536698      538.4982975415     2  0.57578312E+11
     -507.5483352270      538.2394150472     1  0.53673590E+11
     -507.5483025798      537.2573788855     1  0.53773102E+11
     -507.5482918167      535.1075200315     1  0.54918141E+11
     -507.5482845679      537.7503585078     1  0.56662344E+11
     -507.5482714126      537.4330549230     1  0.56052781E+11
     -507.5482611372      537.7118088465     1  0.54057515E+11
     -507.5482551385      538.4782870774     1  0.53800947E+11
     -507.5482385608      537.2316606771     1  0.54183588E+11
     -507.5481415017      538.6828156489     1  0.54029570E+11
     -507.5481035752      537.6872669556     1  0.53665036E+11
     -507.5480817334      538.4758825175     1  0.52851625E+11
     -507.5480691156      537.7318595667     1  0.54542065E+11
     -507.5480210146      537.8371383139     1  0.55112121E+11
     -507.5480011595      537.3408641883     1  0.54064723E+11
     -507.5479936292      531.6510464128     1  0.54549528E+11
     -507.5478760990      538.3161377483     1  0.53809658E+11
     -507.5478494668      537.8914539508     1  0.55166009E+11
     -507.5478323384      538.7795598890     1  0.53989092E+11
     -507.5478298873      533.9601128125     1  0.55781456E+11
     -507.5477917612      534.5717511818     1  0.55406058E+11
     -507.5477890534      535.3703946746     1  0.55129077E+11
     -507.5477842197      537.1910341721     1  0.56701730E+11
     -507.5477748976      538.0908780281     1  0.53963362E+11
     -507.5477628895      538.2164475369     1  0.54362051E+11
     -507.5477204495      534.5709126286     1  0.55406193E+11
     -507.5475647461      538.2401131480     1  0.53614149E+11
     -507.5475535697      536.5391421435     1  0.55286529E+11
     -507.5475457155      537.0084165614     1  0.56833392E+11
     -507.5475389729      538.2453765833     1  0.53662470E+11
     -507.5475273577      539.0353854952     1  0.54944857E+11
     -507.5474409700      537.7490052842     1  0.54053795E+11
     -507.5474350786      535.7503950252     1  0.54793230E+11
     -507.5473659526      539.1539455095     1  0.57219323E+11
     -507.5473263794      538.9888680300     1  0.53468222E+11
     -507.5472751228      537.3224441283     1  0.53817636E+11
     -507.5472716183      531.8614207766     1  0.54409246E+11
     -507.5472577165      538.0205205176     1  0.52963089E+11
     -507.5472403381      537.1709831684     1  0.56551483E+11
     -507.5472103754      539.3181689678     1  0.54908424E+11
     -507.5471965516      538.2555312707     1  0.53492827E+11
     -507.5471739368      538.0114156023     1  0.52958433E+11
     -507.5471423321      538.9966516416     1  0.53446757E+11
     -507.5471202163      535.3730935224     1  0.55146354E+11
     -507.5471176050      537.3736734633     1  0.56407829E+11
     -507.5471007002      538.6454314266     1  0.53539128E+11
     -507.5470870582      537.5811553279     1  0.54419847E+11
     -507.5470646634      537.5538072214     1  0.53955917E+11
     -507.5470587486      537.4162162000     1  0.53682774E+11
     -507.5470522702      537.0130347252     2  0.54251519E+11
     -507.5470385776      537.3584223567     1  0.53802777E+11
     -507.5470247499      539.4811649212     1  0.51780761E+11
     -507.5470039604      537.6016430497     1  0.54747880E+11
     -507.5469843526      537.7784748096     1  0.53992826E+11
     -507.5469522769      538.8425075696     1  0.54677862E+11
     -507.5469484409      535.4480544589     1  0.53895915E+11
     -507.5469261348      534.1351330923     1  0.55260132E+11
     -507.5469134902      537.5971556323     1  0.54744683E+11
     -507.5468759247      538.7808308067     1  0.54786173E+11
     -507.5468025428      529.2558423803     1  0.54720362E+11
     -507.5468001400      538.2341585510     1  0.53617572E+11
     -507.5467668337      539.0209435143     1  0.54920914E+11
     -507.5467268117      537.7298730133     1  0.53898880E+11
     -507.5467029706      531.8729215190     1  0.55822236E+11
     -507.5466476733      537.2952013387     1  0.53722803E+11
     -507.5466159755      538.4541896354     1  0.55922107E+11
     -507.5465902892      537.3441652108     2  0.56899806E+11
     -507.5465793587      538.2408525978     1  0.54971728E+11
     -507.5465649946      538.5073684761     1  0.53793465E+11
     -507.5465331037      537.6182761350     1  0.54765011E+11
     -507.5465174719      537.5266479878     1  0.54094360E+11
     -507.5464903702      537.7233443999     1  0.53592591E+11
     -507.5464561307      538.0157199374     1  0.53004136E+11
     -507.5464547400      538.0593692025     1  0.53747168E+11
     -507.5464390974      539.4933753301     1  0.54832115E+11
     -507.5464225751      529.5274844328     1  0.54719005E+11
     -507.5464213388      537.9541527939     1  0.53825871E+11
     -507.5464126237      537.7799154886     1  0.54001400E+11
     -507.5464083259      537.5122000857     1  0.56381245E+11
     -507.5464023869      539.0269313848     1  0.54918746E+11
     -507.5463856690      537.4499387570     1  0.54341150E+11
     -507.5463651382      538.1766548329     1  0.53385666E+11
     -507.5462956469      539.2530911556     1  0.54708583E+11
     -507.5462773037      538.7239047144     1  0.53601852E+11
     -507.5462328053      536.6798383286     1  0.55424316E+11
     -507.5462254123      534.1561041759     1  0.55280620E+11
     -507.5462215293      538.8252041102     1  0.54580537E+11
     -507.5462047073      530.0172988777     2  0.54638899E+11
     -507.5461866430      538.4451580154     1  0.53611307E+11
     -507.5461778354      537.0909774228     1  0.54063326E+11
     -507.5461575365      538.4886765613     2  0.57701508E+11
     -507.5461269746      537.7243614347     1  0.53789457E+11
     -507.5461224894      538.4425490173     1  0.53702401E+11
     -507.5460930726      537.4111228620     1  0.54340769E+11
     -507.5460522454      536.0007540748     2  0.55706544E+11
     -507.5459834001      534.1555195820     1  0.55242981E+11
     -507.5459521059      537.7251778788     1  0.53944821E+11
     -507.5459283899      537.8580403232     1  0.55295584E+11
     -507.5459193560      537.3348243932     1  0.54595406E+11
     -507.5458997707      536.9862657102     1  0.56891486E+11
     -507.5458856808      537.8958516968     1  0.54006846E+11
     -507.5458593793      539.2058177961     1  0.53226472E+11
     -507.5458308606      537.7242293127     1  0.53906243E+11
     -507.5457857563      539.3691616369     1  0.54575258E+11
     -507.5457705233      538.2336081811     1  0.53873209E+11
     -507.5457550697      537.0658903987     1  0.56042089E+11
     -507.5457208128      538.0495118497     1  0.54038419E+11
     -507.5457030176      532.0171741936     1  0.54900498E+11
     -507.5456978935      538.4693263623     1  0.55346826E+11
     -507.5456967085      537.9479237620     1  0.54047742E+11
     -507.5456865585      537.7465663446     1  0.56251121E+11
     -507.5456803503      538.2799482337     1  0.52892873E+11
     -507.5456642731      537.9550237257     1  0.55958184E+11
     -507.5456155470      534.5149300516     1  0.55260023E+11
     -507.5456050473      532.8176635767     1  0.55557533E+11
     -507.5455332670      537.8938658648     1  0.54016253E+11
     -507.5455113392      538.7922787338     1  0.54140940E+11
     -507.5454852927      537.4293328725     1  0.53870978E+11
     -507.5454677330      533.6812905780     1  0.54318727E+11
     -507.5454248028      537.4295371471     1  0.53870869E+11
     -507.5453943990      537.8890915406     1  0.55298227E+11
     -507.5453901195      537.9615512980     1  0.55927212E+11
     -507.5453448216      537.3449068101     1  0.54479478E+11
     -507.5453401990      537.6556783999     1  0.54503391E+11
     -507.5453128786      534.5126314243     1  0.55258987E+11
     -507.5453020525      530.1191165093     1  0.54602930E+11
     -507.5452697063      539.4230471555     1  0.55238983E+11
     -507.5452420969      537.4401779745     1  0.54138616E+11
     -507.5451453741      539.2399484693     1  0.54675586E+11
     -507.5451236030      531.5014769211     1  0.53262962E+11
     -507.5451151709      537.7636163561     1  0.53956971E+11
     -507.5451083979      538.3020434124     1  0.55363634E+11
     -507.5450990870      538.6869606772     1  0.54016948E+11
     -507.5450648063      537.6578784078     1  0.54504930E+11
     -507.5450321701      539.2321435444     1  0.53161496E+11
     -507.5450080864      537.5324277826     1  0.54281758E+11
     -507.5449570197      538.8064814431     1  0.53518083E+11
     -507.5449388107      539.3749307443     1  0.54588983E+11
     -507.5449328851      537.6756080758     1  0.52774045E+11
     -507.5448992641      537.7653339041     1  0.53958545E+11
     -507.5448526650      537.7400125993     1  0.53477353E+11
     -507.5448404585      539.0727905656     1  0.55003948E+11
     -507.5448373812      537.4116931067     1  0.53923172E+11
     -507.5447847816      538.4558344532     1  0.53630874E+11
     -507.5447476335      538.4798259245     1  0.53709016E+11
     -507.5447279099      537.7391042672     1  0.53477059E+11
     -507.5446706472      538.2949574751     1  0.54456981E+11
     -507.5446624798      538.3428247914     1  0.52954750E+11
     -507.5446107730      534.1754633896     1  0.55226615E+11
     -507.5445727405      538.0832103404     1  0.54354212E+11
     -507.5445696376      537.2448220091     2  0.56823333E+11
     -507.5445615501      536.8249877987     1  0.53961575E+11
     -507.5445455680      536.8238024695     1  0.54779165E+11
     -507.5445443508      537.6021037348     2  0.56558814E+11
     -507.5445419342      535.5779680296     1  0.55667802E+11
     -507.5445107479      532.8678097586     1  0.54659253E+11
     -507.5445021217      538.0631907904     1  0.53996138E+11
     -507.5444886759      530.7551914766     1  0.54297378E+11
     -507.5444781159      537.4910378526     1  0.54318066E+11
     -507.5444751498      537.4907860832     1  0.54318556E+11
     -507.5444717265      538.8594563645     1  0.54628932E+11
     -507.5444506300      539.0755590259     1  0.54959312E+11
     -507.5444192916      537.3655792057     1  0.53999470E+11
     -507.5444078112      537.4794125275     1  0.54243014E+11
     -507.5443829349      530.7528223168     1  0.54297549E+11
     -507.5443309559      537.8377832564     1  0.53507526E+11
     -507.5442786365      536.2805360378     2  0.54854157E+11
     -507.5442753836      537.4796165937     1  0.54243573E+11
     -507.5442711943      537.4637383872     1  0.53755356E+11
     -507.5442455724      536.8373678893     1  0.53739062E+11
     -507.5442422474      534.6174195790     1  0.55671920E+11
     -507.5442127832      538.0036341743     1  0.53690073E+11
     -507.5441741226      537.4101815750     1  0.56466555E+11
     -507.5441531248      538.0839172366     1  0.54198018E+11
     -507.5441145562      537.0892915930     2  0.56726730E+11
     -507.5441017193      537.4471199887     1  0.53975674E+11
     -507.5440945207      537.6326360627     2  0.54510902E+11
     -507.5440858096      537.4463482771     1  0.53975606E+11
     -507.5440837526      539.5429136271     1  0.54896341E+11
     -507.5440592306      537.4359123859     1  0.53966705E+11
     -507.5440416158      537.2220793057     1  0.53697169E+11
     -507.5440351040      538.6903151602     1  0.53721272E+11
     -507.5440316699      537.2230704328     1  0.53698279E+11
     -507.5440181404      538.0022246999     1  0.53688875E+11
     -507.5439916366      538.1969987978     1  0.54885943E+11
     -507.5439860947      538.2200687567     1  0.53650955E+11
     -507.5439768356      536.3134102381     1  0.54437508E+11
     -507.5439568041      537.1706945574     1  0.55839533E+11
     -507.5439220148      535.6973943671     1  0.54748135E+11
     -507.5439051119      537.6925109495     1  0.54061828E+11
     -507.5438985459      538.2153693541     1  0.53649247E+11
     -507.5438826367      537.4400469217     1  0.54408200E+11
     -507.5438677430      538.4274408575     1  0.53654416E+11
     -507.5438240691      537.6797365080     1  0.54599034E+11
     -507.5437939431      536.3142037595     1  0.54427616E+11
     -507.5437760217      532.6558724808     1  0.54668207E+11
     -507.5437645919      536.7819695793     1  0.53819511E+11
     -507.5437573992      538.8609893159     1  0.54614388E+11
     -507.5437311852      538.2259657396     1  0.53649096E+11
     -507.5437290342      536.3130688690     1  0.54438331E+11
     -507.5436481126      537.1816617848     1  0.55970600E+11
     -507.5436381596      538.4484776523     1  0.53678705E+11
     -507.5436309139      538.2214173178     1  0.53647390E+11
     -507.5435908175      537.3253501605     1  0.54045314E+11
     -507.5435744116      538.5296487781     1  0.53852198E+11
     -507.5435729280      538.7121070716     1  0.52940378E+11
     -507.5435698728      538.2202454590     1  0.53726441E+11
     -507.5435644532      532.6671408179     1  0.54668075E+11
     -507.5435591265      530.5808258696     1  0.55609077E+11
     -507.5435415062      538.3447731808     1  0.55507620E+11
     -507.5434770373      537.4678202665     1  0.54394469E+11
     -507.5434423068      538.5850542054     1  0.55484378E+11
     -507.5434017347      537.6130761342     2  0.54499608E+11
     -507.5433748844      537.0902435939     1  0.54181360E+11
     -507.5433100067      538.2247648567     1  0.53724369E+11
     -507.5432852851      532.8963679846     1  0.54564180E+11
     -507.5432593719      537.4856842970     1  0.54306879E+11
     -507.5432233615      532.9185901262     1  0.55325362E+11
     -507.5431705248      538.3774526517     1  0.52549108E+11
     -507.5431249574      533.4867409461     1  0.54774059E+11
     -507.5431121419      539.0213996748     1  0.54411945E+11
     -507.5431085051      537.4858783827     1  0.54307400E+11
     -507.5430696853      537.6199800328     1  0.53707530E+11
     -507.5430233286      536.7255481894     1  0.53852661E+11
     -507.5430211186      537.4744800007     1  0.54366269E+11
     -507.5430130469      535.6931158890     1  0.54758128E+11
     -507.5430092250      532.6359746857     1  0.54731542E+11
     -507.5429798370      537.6293718032     1  0.53729604E+11
     -507.5429724700      538.3751370472     1  0.52550181E+11
     -507.5429521933      538.9517422049     1  0.53252115E+11
     -507.5429414721      538.5586551095     1  0.55346245E+11
     -507.5429248863      536.3274429931     1  0.54420217E+11
     -507.5428509713      538.0329803216     1  0.54111724E+11
     -507.5428035914      537.6291321794     1  0.54201399E+11
     -507.5427809582      536.6914371268     2  0.53584205E+11
     -507.5427661420      535.5133472594     1  0.55565428E+11
     -507.5427216692      534.9136127712     1  0.54505200E+11
     -507.5426667035      537.5287862516     1  0.54030583E+11
     -507.5426386478      537.3667371499     1  0.54512001E+11
     -507.5425987504      537.3804400875     1  0.54596882E+11
     -507.5425955210      538.1074439347     1  0.53997465E+11
     -507.5425854990      537.1350647750     1  0.55773966E+11
     -507.5425730031      535.3287971501     1  0.55331093E+11
     -507.5425659935      533.3452857018     1  0.54067835E+11
     -507.5425609549      537.4495022970     1  0.56349609E+11
     -507.5425501940      537.8723101073     1  0.53891178E+11
     -507.5425119536      538.7677203768     1  0.53712857E+11
     -507.5424871874      537.4759872973     1  0.54820475E+11
     -507.5424837200      538.0673655602     1  0.52839965E+11
     -507.5424536916      537.3788283192     1  0.54640524E+11
     -507.5424373030      538.1934470292     1  0.55296329E+11
     -507.5424331596      537.7640390992     1  0.54039318E+11
     -507.5423870036      537.5313876547     1  0.53787818E+11
     -507.5423796884      537.9876625995     1  0.53728580E+11
     -507.5423652920      537.7276789786     1  0.55126105E+11
     -507.5423474988      537.1749249248     2  0.54059101E+11
     -507.5423332748      537.5332558285     1  0.54030107E+11
     -507.5423244609      537.9924097698     1  0.53728103E+11
     -507.5423067905      537.4821845445     1  0.54364760E+11
     -507.5422829071      537.6459369642     1  0.54275721E+11
     -507.5422560744      533.5538789725     1  0.54657313E+11
     -507.5422189251      537.6369313808     1  0.54199395E+11
     -507.5421577727      538.2535964899     1  0.54294660E+11
     -507.5421488069      537.0766766513     1  0.53541733E+11
     -507.5420674138      537.6485980400     1  0.54276008E+11
     -507.5420315312      537.5804123599     1  0.53537909E+11
     -507.5420159906      538.5801946229     1  0.53750984E+11
     -507.5420001351      538.2408774044     1  0.54953596E+11
     -507.5419958940      532.4963003297     1  0.54139576E+11
     -507.5419910557      537.7603618956     1  0.53997114E+11
     -507.5419859263      536.9251322233     1  0.53726605E+11
     -507.5419824629      537.2675883971     1  0.56094196E+11
     -507.5419776326      537.9584350940     1  0.54869091E+11
     -507.5419276670      537.7714197676     1  0.54035454E+11
     -507.5419161249      538.2452344057     1  0.54911518E+11
     -507.5418727747      537.2201156669     1  0.56099719E+11
     -507.5418657563      537.8203371196     1  0.53187813E+11
     -507.5418539419      538.5823367700     1  0.53765650E+11
     -507.5418428808      538.4326205379     1  0.53659441E+11
     -507.5418370004      537.4476009288     1  0.53803478E+11
     -507.5418197964      537.4882277034     1  0.54818651E+11
     -507.5417953285      537.6478056376     1  0.50929079E+11
     -507.5417875018      537.3662785144     1  0.55407155E+11
     -507.5417618327      537.8217784686     1  0.53186585E+11
     -507.5417449624      535.7638052491     1  0.58961890E+11
     -507.5417334448      537.1505415130     1  0.55770067E+11
     -507.5416972521      537.7628789934     1  0.54004844E+11
     -507.5416955419      538.3912489990     1  0.54539973E+11
     -507.5416549079      534.9940949622     1  0.55375409E+11
     -507.5416531164      536.9912481561     1  0.54553426E+11
     -507.5416456868      537.1266929707     1  0.53529073E+11
     -507.5416250388      535.7761812086     1  0.59002236E+11
     -507.5415649835      536.7692898536     1  0.55955242E+11
     -507.5415505984      535.4680443007     1  0.55759399E+11
     -507.5415394267      537.5981717329     1  0.54309591E+11
     -507.5415239083      537.5332427366     1  0.53640732E+11
     -507.5415126202      538.0555055671     1  0.52832142E+11
     -507.5415063423      537.8081753355     1  0.54595750E+11
     -507.5414956054      538.0150554921     1  0.56998345E+11
     -507.5414904362      537.5125429479     1  0.54417828E+11
     -507.5414875919      533.7203447204     1  0.53440219E+11
     -507.5414841930      538.4273576631     1  0.53649883E+11
     -507.5414801491      537.4572479685     1  0.53989179E+11
     -507.5414609472      537.8295909399     1  0.53186394E+11
     -507.5414403863      539.1051777026     1  0.54775002E+11
     -507.5413665364      538.9868181174     1  0.53353930E+11
     -507.5413421390      537.3536083203     1  0.54004696E+11
     -507.5413012252      538.3044735018     1  0.53629920E+11
     -507.5412954936      531.9605515914     1  0.55037678E+11
     -507.5412818038      538.1675416662     1  0.52018878E+11
     -507.5412626625      535.6351256253     1  0.56784016E+11
     -507.5412241858      537.3093356474     1  0.53818317E+11
     -507.5412048592      536.2991479967     2  0.55651851E+11
     -507.5412028624      538.0865194446     1  0.55893914E+11
     -507.5411441579      537.7206816675     1  0.53709363E+11
     -507.5410878122      537.6251608329     1  0.54623645E+11
     -507.5410414591      537.9338832217     1  0.53871180E+11
     -507.5410389334      534.0570662459     1  0.53078005E+11
     -507.5410146794      538.1683756206     1  0.53811117E+11
     -507.5409918373      530.6527553201     1  0.56213309E+11
     -507.5409761884      537.7863437772     1  0.54129773E+11
     -507.5409357412      537.5246948006     1  0.53048391E+11
     -507.5409226899      538.9745114090     1  0.53320795E+11
     -507.5409172136      537.3076090701     1  0.54812215E+11
     -507.5408882268      537.0121781803     1  0.54557489E+11
     -507.5408608836      535.5625032021     1  0.55553366E+11
     -507.5408577571      537.4055444128     1  0.53690146E+11
     -507.5408016760      537.7526193916     1  0.54121848E+11
     -507.5407522657      537.7366629239     1  0.53708053E+11
     -507.5407315476      538.3864127938     1  0.53601523E+11
     -507.5406927448      537.8541422988     1  0.53153245E+11
     -507.5406882620      534.3949043699     1  0.55506573E+11
     -507.5406799909      537.7394873004     1  0.53708761E+11
     -507.5406375539      537.8993333738     1  0.54093809E+11
     -507.5405798893      538.0161324759     1  0.53734255E+11
     -507.5405666087      537.3339594705     1  0.55449811E+11
     -507.5405536556      537.7309563934     1  0.53716249E+11
     -507.5405366033      537.4193595929     1  0.54183961E+11
     -507.5405293725      537.5377093820     1  0.56806230E+11
     -507.5405112882      537.3839728589     1  0.54252396E+11
     -507.5404660150      537.7456302124     1  0.53705173E+11
     -507.5404612121      535.7265762797     1  0.54775114E+11
     -507.5404553425      537.9016596150     1  0.54091472E+11
     -507.5404321935      536.3939088982     2  0.55998168E+11
     -507.5404087478      538.0935788712     1  0.56345156E+11
     -507.5403846293      538.0157408542     1  0.54261217E+11
     -507.5403803548      538.2344958169     1  0.56064281E+11
     -507.5403635719      537.8415775053     1  0.54574995E+11
     -507.5403501150      534.3927392139     1  0.55505685E+11
     -507.5403423009      538.0847252532     1  0.53726213E+11
     -507.5402857120      537.7075693290     1  0.54003436E+11
     -507.5402572376      538.2345021790     1  0.56063000E+11
     -507.5402305504      537.8406042669     1  0.53133124E+11
     -507.5402253018      537.3556165083     1  0.54119788E+11
     -507.5402126208      538.1908495643     1  0.53623396E+11
     -507.5402075049      538.0167233677     1  0.53742062E+11
     -507.5401856523      537.7332332017     1  0.53490063E+11
     -507.5401520737      537.6422861020     1  0.54610656E+11
     -507.5401139525      534.5345372807     1  0.54666576E+11
     -507.5400806669      537.2498577888     1  0.54503590E+11
     -507.5400701922      536.7599861290     1  0.55826732E+11
     -507.5400567128      537.7323393000     1  0.53489857E+11
     -507.5400089947      537.7465373584     1  0.53714402E+11
     -507.5399887047      536.3634067347     2  0.55710994E+11
     -507.5399667035      537.1806918267     2  0.54229467E+11
     -507.5399400665      538.3839472965     1  0.53625382E+11
     -507.5399147041      537.7050553538     1  0.54749200E+11
     -507.5399048882      538.4897043170     1  0.53398906E+11
     -507.5398925721      537.6310292731     1  0.53836634E+11
     -507.5398868609      532.3983367944     1  0.55297406E+11
     -507.5398546055      538.0695201372     1  0.53701712E+11
     -507.5398287786      537.8633564240     1  0.53149849E+11
     -507.5398254355      537.6295649713     1  0.54643459E+11
     -507.5396861712      534.6560106662     1  0.54867899E+11
     -507.5396756129      537.5082721319     1  0.53201721E+11
     -507.5396672098      537.8312397661     1  0.53520222E+11
     -507.5396655658      537.4232749784     1  0.54745030E+11
     -507.5396543369      532.5197741957     1  0.54877544E+11
     -507.5395908384      534.4472050929     1  0.54442459E+11
     -507.5395876973      536.9572030536     1  0.53743082E+11
     -507.5395545133      530.2547446955     1  0.54422021E+11
     -507.5395444523      538.3158830718     1  0.52090148E+11
     -507.5395430516      530.7375895445     1  0.54375213E+11
     -507.5395342678      536.7732493597     1  0.53936510E+11
     -507.5395091171      534.4470245024     1  0.54441590E+11
     -507.5395033585      532.2593845936     1  0.54633749E+11
     -507.5394902589      536.9898180590     1  0.53715306E+11
     -507.5394603742      539.3200155164     1  0.54638387E+11
     -507.5394329803      538.1850256658     1  0.53626903E+11
     -507.5394275877      535.3582478658     1  0.55656018E+11
     -507.5394263770      532.9618963620     1  0.55374171E+11
     -507.5394155660      532.2518532020     1  0.54646646E+11
     -507.5393769543      533.5860864708     1  0.54587394E+11
     -507.5393586150      537.7127651122     1  0.53998770E+11
     -507.5392405314      538.6693258062     1  0.53707772E+11
     -507.5392381101      537.6445171868     1  0.53838974E+11
     -507.5392278299      532.2505476507     1  0.54678937E+11
     -507.5392108389      538.5120340003     1  0.53371130E+11
     -507.5392043445      537.0911179805     1  0.55733377E+11
     -507.5391698736      537.1597544787     1  0.56193094E+11
     -507.5391561799      539.3215810028     1  0.54610314E+11
     -507.5391262336      531.1842505378     1  0.55219814E+11
     -507.5391082703      537.6709029150     1  0.53658790E+11
     -507.5390509414      538.0589289390     1  0.53846211E+11
     -507.5390445262      533.6345827523     1  0.55943659E+11
     -507.5389968646      536.2432482909     1  0.54732110E+11
     -507.5389896292      537.1137231220     1  0.55743183E+11
     -507.5389808283      538.9295250998     1  0.53145760E+11
     -507.5389547116      538.1117331001     1  0.54984355E+11
     -507.5389373426      537.7235840582     1  0.56474571E+11
     -507.5388838236      532.6149006182     1  0.54791010E+11
     -507.5388561978      537.8394224244     1  0.54564802E+11
     -507.5388384333      538.6703909197     1  0.53721087E+11
     -507.5388069579      536.9158107509     1  0.53823824E+11
     -507.5387922661      537.4289988415     1  0.54140391E+11
     -507.5387505604      537.1475394615     1  0.55687847E+11
     -507.5387392206      538.6742132838     1  0.53712710E+11
     -507.5387334563      537.0423429848     1  0.54305945E+11
     -507.5386879465      537.9290070754     1  0.53643513E+11
     -507.5386482657      537.3736456269     1  0.54255611E+11
     -507.5386108239      537.6215377637     2  0.54763475E+11
     -507.5385662622      538.1741884965     1  0.53768712E+11
     -507.5385432562      537.9331358650     1  0.54041328E+11
     -507.5385413830      532.6056670770     1  0.54792603E+11
     -507.5385162806      538.9585136691     1  0.53515386E+11
     -507.5385025379      537.7210876262     1  0.53814773E+11
     -507.5384998618      538.9357455805     1  0.53128513E+11
     -507.5384963177      537.6138215092     1  0.53866886E+11
     -507.5384932344      537.8183597462     1  0.53941786E+11
     -507.5384614863      537.9051484428     1  0.53567823E+11
     -507.5384131764      537.4942427369     1  0.53966432E+11
     -507.5383952208      531.1989519671     1  0.55286001E+11
     -507.5383585364      537.0175131971     1  0.54161740E+11
     -507.5383405480      537.2531462896     1  0.54516736E+11
     -507.5382802797      537.6344111805     1  0.53776452E+11
     -507.5382761795      533.0880564925     1  0.53807610E+11
     -507.5382705267      538.1792494817     1  0.53766515E+11
     -507.5382619898      532.6331991246     1  0.54779657E+11
     -507.5382514831      534.4318991668     1  0.54439800E+11
     -507.5382197252      534.3080816543     1  0.55059975E+11
     -507.5382069098      535.0178780241     1  0.55661037E+11
     -507.5381830602      537.7370203997     1  0.53805365E+11
     -507.5381815980      537.4959398902     1  0.55510808E+11
     -507.5381719618      538.3087743083     1  0.52969580E+11
     -507.5381681975      534.3050790960     1  0.55058442E+11
     -507.5381159381      537.6249347630     1  0.54913697E+11
     -507.5381022337      532.1744167094     1  0.55016676E+11
     -507.5380826482      532.6264645525     1  0.54780138E+11
     -507.5380667207      537.5457649832     1  0.55136349E+11
     -507.5380546738      537.8756651039     1  0.53496151E+11
     -507.5380306476      538.7864269951     1  0.54702911E+11
     -507.5380244887      539.1290839458     1  0.54956206E+11
     -507.5379871764      538.8551151099     1  0.53961273E+11
     -507.5379855223      538.8322322099     1  0.53870265E+11
     -507.5379839290      537.7460742197     1  0.54076747E+11
     -507.5379789200      527.2201570066     1  0.54837322E+11
     -507.5379601512      537.1463755555     1  0.53821215E+11
     -507.5379435806      535.4742732104     1  0.55513066E+11
     -507.5379364017      537.7381549966     1  0.54071834E+11
     -507.5379189956      531.6715276959     1  0.54389137E+11
     -507.5378820095      537.0032586881     1  0.54361217E+11
     -507.5378630127      530.0877755779     2  0.54589288E+11
     -507.5378567532      537.8392776540     1  0.53991481E+11
     -507.5378479751      537.0319202439     1  0.56674397E+11
     -507.5377979389      535.9553349611     1  0.54849700E+11
     -507.5377575287      537.2747267368     1  0.54154817E+11
     -507.5377360507      536.7877805813     1  0.53882459E+11
     -507.5376560873      538.4099291878     1  0.53752467E+11
     -507.5376057755      538.9606754454     1  0.53610422E+11
     -507.5375969930      538.0005707613     1  0.54762456E+11
     -507.5375876428      537.8361151878     1  0.53529670E+11
     -507.5375718841      538.4016887468     1  0.54866985E+11
     -507.5375488784      537.4354802928     1  0.54142690E+11
     -507.5375405598      538.6627262934     1  0.55372956E+11
     -507.5375386093      537.8874887897     1  0.53893069E+11
     -507.5375305728      538.1717726947     1  0.55097310E+11
     -507.5375212773      534.3733729523     1  0.55230531E+11
     -507.5375141855      538.2438119847     1  0.55102693E+11
     -507.5375128396      537.3463625877     1  0.54857059E+11
     -507.5374990745      534.7069435774     1  0.55005319E+11
     -507.5374815432      538.0014048825     1  0.54724898E+11
     -507.5374795232      537.5508197856     1  0.53619686E+11
     -507.5374577084      538.4012321322     1  0.53770063E+11
     -507.5374422413      537.2906390188     1  0.54167155E+11
     -507.5374407324      537.6206075620     1  0.53716953E+11
     -507.5374320741      535.9650912288     1  0.54833118E+11
     -507.5374240926      532.2702965985     1  0.54641612E+11
     -507.5374042176      537.5434671703     1  0.53884868E+11
     -507.5373775105      537.6524361738     1  0.53646445E+11
     -507.5373513679      537.2986486531     1  0.53729416E+11
     -507.5373483546      534.3669063285     1  0.55230343E+11
     -507.5372753785      537.5479177450     1  0.53620797E+11
     -507.5372191757      530.0531330600     1  0.54776570E+11
     -507.5372147685      535.0301200888     1  0.55295531E+11
     -507.5371779730      537.3079661476     1  0.56585583E+11
     -507.5371449768      536.8864570538     1  0.55602608E+11
     -507.5370496255      537.2430722173     1  0.56506055E+11
     -507.5370014816      538.2437855038     1  0.54432164E+11
     -507.5369523324      537.4394098126     1  0.55536440E+11
     -507.5369494449      538.1760589848     1  0.53750086E+11
     -507.5369417825      533.6064507586     1  0.56308505E+11
     -507.5369243089      536.7906912537     2  0.53585144E+11
     -507.5368929292      537.7649333871     1  0.53544985E+11
     -507.5368684364      538.9832770635     1  0.54598117E+11
     -507.5367826941      533.0352215084     1  0.53816584E+11
     -507.5367800070      538.1785693333     1  0.53749243E+11
     -507.5367704741      537.8605044952     1  0.53725256E+11
     -507.5367425527      536.9050699059     1  0.54375567E+11
     -507.5367398928      537.8211237842     1  0.53868789E+11
     -507.5367206801      537.3968814681     1  0.54174724E+11
     -507.5366567942      536.9553777634     1  0.54339118E+11
     -507.5366369337      537.1095806646     2  0.54413467E+11
     -507.5366291454      538.2847095721     1  0.52842449E+11
     -507.5366050291      537.0528104010     1  0.54132375E+11
     -507.5365901170      537.7765827294     1  0.54072253E+11
     -507.5365821493      537.3703306755     1  0.57162310E+11
     -507.5365635613      532.7060925042     1  0.55783469E+11
     -507.5365522028      537.7765377009     1  0.54072662E+11
     -507.5364992078      533.0155443380     1  0.55401193E+11
     -507.5364805776      537.7687141463     1  0.53838163E+11
     -507.5364638099      538.0114705096     1  0.54804724E+11
     -507.5364081736      537.7245176545     1  0.54472831E+11
     -507.5363961438      538.2354432329     1  0.53766031E+11
     -507.5363900385      537.4514448084     1  0.54162736E+11
     -507.5363644128      537.9040879114     1  0.54337064E+11
     -507.5363628581      538.3151279447     1  0.56953541E+11
     -507.5363585911      537.6269493138     1  0.53686982E+11
     -507.5363492121      538.8445884610     1  0.54835316E+11
     -507.5363207257      530.2183391706     1  0.54600999E+11
     -507.5363066987      538.6311620010     1  0.55364489E+11
     -507.5362901959      537.2437060001     1  0.55991844E+11
     -507.5362662219      537.9070110452     1  0.56072478E+11
     -507.5362575602      538.8589006532     1  0.53342845E+11
     -507.5362185223      536.9897084626     1  0.54109291E+11
     -507.5362137922      538.4902858445     1  0.55920794E+11
     -507.5362028301      537.4116659661     1  0.53808052E+11
     -507.5361979312      535.1332250680     1  0.55284406E+11
     -507.5361501800      533.6294362156     1  0.56310219E+11
     -507.5361360912      538.1831982207     1  0.55155391E+11
     -507.5361282647      537.4611225337     1  0.53936266E+11
     -507.5361108372      537.8843597993     1  0.53845384E+11
     -507.5361074502      536.7053562270     1  0.55833646E+11
     -507.5360867701      537.8813167716     1  0.53842233E+11
     -507.5360569585      538.9789055964     1  0.53742510E+11
     -507.5360420443      538.0430041190     1  0.54204232E+11
     -507.5360272531      538.1440881056     1  0.53729697E+11
     -507.5360252120      537.4569795780     1  0.54162303E+11
     -507.5360229101      538.0987135224     1  0.54409207E+11
     -507.5360060724      534.1966596311     1  0.54862679E+11
     -507.5359828643      533.9442189242     1  0.55559408E+11
     -507.5359781721      538.5627409510     1  0.54601600E+11
     -507.5359518446      537.6957694679     1  0.53764502E+11
     -507.5359500021      537.3444781172     1  0.56540768E+11
     -507.5359211858      537.8677691577     1  0.53890402E+11
     -507.5358913724      537.7055664685     1  0.53628960E+11
     -507.5358836375      537.4724266781     1  0.53864943E+11
     -507.5358553455      531.2897424310     1  0.53261652E+11
     -507.5358228414      537.4676139430     1  0.54353612E+11
     -507.5358027298      538.2831837644     1  0.55114343E+11
     -507.5357540872      538.7824367947     1  0.53359416E+11
     -507.5357517030      537.1800980079     2  0.54288737E+11
     -507.5357418816      533.0218484633     1  0.54218139E+11
     -507.5357309958      537.6210902525     1  0.54183737E+11
     -507.5357073858      537.8393023211     1  0.53791946E+11
     -507.5356943679      532.8836824950     1  0.56313133E+11
     -507.5356829862      537.4278607123     1  0.54107987E+11
     -507.5356699920      539.0045499868     1  0.53787644E+11
     -507.5356617460      539.0916209021     1  0.54760094E+11
     -507.5356471567      537.4257598302     1  0.54108502E+11
     -507.5356374326      537.2893213119     1  0.53820909E+11
     -507.5356315289      536.9102104410     1  0.56492413E+11
     -507.5355781479      536.7123118316     1  0.55832868E+11
     -507.5355606928      537.4258919236     1  0.53874080E+11
     -507.5355527283      536.0561739796     1  0.55136183E+11
     -507.5355354206      534.8652419942     1  0.54015964E+11
     -507.5355270699      536.0880572859     1  0.54758015E+11
     -507.5355180755      537.5409666640     1  0.53760283E+11
     -507.5354878085      538.4946811094     1  0.53307157E+11
     -507.5354631588      537.2288455300     2  0.56480060E+11
     -507.5354493109      538.8589061307     1  0.54885222E+11
     -507.5354362624      538.9795366341     1  0.53061961E+11
     -507.5354215730      537.8840679436     1  0.52784076E+11
     -507.5353954838      537.4358216835     1  0.54115832E+11
     -507.5353796784      538.3280090605     1  0.55485146E+11
     -507.5353539944      536.5948140867     1  0.55800072E+11
     -507.5353273450      537.3771205828     1  0.53863048E+11
     -507.5352861879      536.9735722084     1  0.54351840E+11
     -507.5352807063      537.8650861963     1  0.53174579E+11
     -507.5352558067      537.4375284019     1  0.54116173E+11
     -507.5352419630      536.8253748757     1  0.53882656E+11
     -507.5352360086      537.6147799950     1  0.54913671E+11
     -507.5352166942      538.1500443713     1  0.53718675E+11
     -507.5351638887      532.8820574819     1  0.55599730E+11
     -507.5351584487      537.0982604677     1  0.56123872E+11
     -507.5351448755      536.9097497505     1  0.56091729E+11
     -507.5351388291      537.4931625302     1  0.53839966E+11
     -507.5351125118      538.9664129211     1  0.53618930E+11
     -507.5351058278      531.5849024863     1  0.54433299E+11
     -507.5350923262      539.1582393503     1  0.53085016E+11
     -507.5350748430      539.2391940179     1  0.52878937E+11
     -507.5350682312      538.3411173690     2  0.52294197E+11
     -507.5349590370      537.0959558202     1  0.53671665E+11
     -507.5349441884      537.3456799182     1  0.54235054E+11
     -507.5349108301      539.2153846735     1  0.52969482E+11
     -507.5349026410      538.5159158348     1  0.53279832E+11
     -507.5348813025      538.2511949390     1  0.53785488E+11
     -507.5348715811      539.0847498354     1  0.54499647E+11
     -507.5348246154      538.3809631581     1  0.53718720E+11
     -507.5348232732      538.2505250708     1  0.53786397E+11
     -507.5348072695      537.8658765989     1  0.53896790E+11
     -507.5347908927      537.7077285571     1  0.53452040E+11
     -507.5347472013      539.1318897930     1  0.54785489E+11
     -507.5347439876      534.2524274296     1  0.55408088E+11
     -507.5347420372      535.8538742281     1  0.59260718E+11
     -507.5347311827      537.6954330276     1  0.53527136E+11
     -507.5347268059      536.5771551419     1  0.55295253E+11
     -507.5347127951      537.5977392223     1  0.53814754E+11
     -507.5347080324      537.8621211541     1  0.54217895E+11
     -507.5346957947      532.5901604478     1  0.55379687E+11
     -507.5346708388      534.9756867168     1  0.52872116E+11
     -507.5346597247      538.4539366910     1  0.54887289E+11
     -507.5346526955      538.5148734218     1  0.53310946E+11
     -507.5346438706      537.2983281581     1  0.55763494E+11
     -507.5346391648      537.8659671296     1  0.54517908E+11
     -507.5346303617      531.5716342666     1  0.55135292E+11
     -507.5345230063      538.3845173185     1  0.53637285E+11
     -507.5344894442      537.7115770825     1  0.53452482E+11
     -507.5344349711      533.9333568539     1  0.53332047E+11
     -507.5343654217      537.3968521331     1  0.54004539E+11
     -507.5343382475      538.7898623824     1  0.53450312E+11
     -507.5343187961      537.7049266710     1  0.54234260E+11
     -507.5342954222      531.4922361040     1  0.54958983E+11
     -507.5342092429      537.5128221397     1  0.54111442E+11
     -507.5341834044      537.2757906367     2  0.56172346E+11
     -507.5341788679      537.9651298850     1  0.53799594E+11
     -507.5341596160      537.5140229932     1  0.54111196E+11
     -507.5341581054      537.7700485046     1  0.53548449E+11
     -507.5341501782      539.0863998144     1  0.54485131E+11
     -507.5341348485      538.2311853433     1  0.55401687E+11
     -507.5341313567      537.4781043571     1  0.53869146E+11
     -507.5341278958      532.6159991351     1  0.54706898E+11
     -507.5341235147      535.1111481195     1  0.55363554E+11
     -507.5341127128      537.3739437449     1  0.54253876E+11
     -507.5341108204      537.0549560586     1  0.53567758E+11
     -507.5341023596      536.9861936883     1  0.53013699E+11
     -507.5340467865      537.5318628297     1  0.54096285E+11
     -507.5340296477      537.8694629568     1  0.54214909E+11
     -507.5340232199      533.5228107368     1  0.55166793E+11
     -507.5340207558      539.1434313867     1  0.54775486E+11
     -507.5340162147      536.1123038302     1  0.55162956E+11
     -507.5340134511      532.0887790061     1  0.54982657E+11
     -507.5340024125      538.2247481722     1  0.53793559E+11
     -507.5339887765      537.7770535736     1  0.53549300E+11
     -507.5339798684      535.2323422247     1  0.53215844E+11
     -507.5339396259      532.7057113781     1  0.54725798E+11
     -507.5339134238      538.7903680735     1  0.53541507E+11
     -507.5338983756      530.4289776017     1  0.55292699E+11
     -507.5338768066      537.8210708022     1  0.53950987E+11
     -507.5338644712      537.7842630932     1  0.53566728E+11
     -507.5338442428      537.6313304611     1  0.53614565E+11
     -507.5338361611      537.4333170349     1  0.54183883E+11
     -507.5338286498      537.1702605357     1  0.55933511E+11
     -507.5338175037      536.9604935312     2  0.54638791E+11
     -507.5337934653      537.7826121951     1  0.53760274E+11
     -507.5337879237      538.0819986837     2  0.56598457E+11
     -507.5337705189      537.8077855392     1  0.54111336E+11
     -507.5337656411      536.4544134604     2  0.54982281E+11
     -507.5337607255      537.7948575440     1  0.56047364E+11
     -507.5337375518      538.2062985379     1  0.53633017E+11
     -507.5337311131      535.0169727823     1  0.53668761E+11
     -507.5337268324      538.6812021628     1  0.55250623E+11
     -507.5337014846      537.7907194743     1  0.56103049E+11
     -507.5336903564      537.7677660703     1  0.53562023E+11
     -507.5336774853      537.7937099460     1  0.53984621E+11
     -507.5336729729      536.3965156735     1  0.52890459E+11
     -507.5336711393      535.4822573295     1  0.56001286E+11
     -507.5336547274      537.6308631906     1  0.53612130E+11
     -507.5336301295      538.2668927047     1  0.54968270E+11
     -507.5335999150      537.7098747313     1  0.53643840E+11
     -507.5335974401      537.3946154383     1  0.54040618E+11
     -507.5335806304      536.7796129870     1  0.54008042E+11
     -507.5335795499      537.1660977485     1  0.56142630E+11
     -507.5335752328      535.1828079693     1  0.55069672E+11
     -507.5335535112      537.7307664520     1  0.53486070E+11
     -507.5335458074      537.7171254428     1  0.53488330E+11
     -507.5335291443      538.8625146248     1  0.54813155E+11
     -507.5335225127      539.1810173221     1  0.52068151E+11
     -507.5335085989      537.0138436695     1  0.54352961E+11
     -507.5334852940      538.0443916893     1  0.55352469E+11
     -507.5334780664      538.3765009571     1  0.55558731E+11
     -507.5334718820      536.9471894993     1  0.54282113E+11
     -507.5334528652      531.6164766935     1  0.54696754E+11
     -507.5334405548      539.1825882822     1  0.51920247E+11
     -507.5334286845      533.0447702117     1  0.55459566E+11
     -507.5334243972      537.0408561043     1  0.52916745E+11
     -507.5334046172      536.9703790684     1  0.53010092E+11
     -507.5333792527      537.5277202892     1  0.54056746E+11
     -507.5333368192      532.9340173999     1  0.54737183E+11
     -507.5333074763      537.7908960964     1  0.56103791E+11
     -507.5333035671      533.4335600486     1  0.55640879E+11
     -507.5332959148      537.7149702343     1  0.53634561E+11
     -507.5332853008      537.8730345508     1  0.56752635E+11
     -507.5332824794      537.7940862410     1  0.56055485E+11
     -507.5332689367      537.5317435476     1  0.54055097E+11
     -507.5332592158      537.7083828360     1  0.53536317E+11
     -507.5332526079      537.9524684119     1  0.54511486E+11
     -507.5332469752      538.3445148164     1  0.54113410E+11
     -507.5332351823      537.4111448134     1  0.54047399E+11
     -507.5332180924      537.4903593319     1  0.54277852E+11
     -507.5332125449      537.5133071568     1  0.54424954E+11
     -507.5331804839      538.6476905727     1  0.53602064E+11
     -507.5331665232      537.6953750585     1  0.53538839E+11
     -507.5331638399      537.8166446610     1  0.53909349E+11
     -507.5331589623      537.8485292372     1  0.53991764E+11
     -507.5331006524      537.4121341472     1  0.54047738E+11
     -507.5330974178      538.0370069231     1  0.55366192E+11
     -507.5330882806      538.1640890799     1  0.54677927E+11
     -507.5330640374      538.4110217297     1  0.53866046E+11
     -507.5330525974      533.2521239424     1  0.54580172E+11
     -507.5330284733      537.3932907181     1  0.54100694E+11
     -507.5330137489      534.2551555956     1  0.56648749E+11
     -507.5330091162      538.2279377282     1  0.53825332E+11
     -507.5329675976      537.5950137110     1  0.56154715E+11
     -507.5329610435      537.3920226798     1  0.54101330E+11
     -507.5329192287      538.3852284727     1  0.53678514E+11
     -507.5329147931      530.6992015936     1  0.54404188E+11
     -507.5328940105      532.0324143465     1  0.54154889E+11
     -507.5328735886      538.4051152517     1  0.53733327E+11
     -507.5328709904      532.2856643020     1  0.54678208E+11
     -507.5328528434      537.2437926258     2  0.56121036E+11
     -507.5327939466      537.0110738130     1  0.54297232E+11
     -507.5327901298      537.9821987063     1  0.57145065E+11
     -507.5327802011      537.4899607416     1  0.53713737E+11
     -507.5327532778      538.3289407428     1  0.55013784E+11
     -507.5326683909      537.7449843249     1  0.53512710E+11
     -507.5326556451      537.0312963830     1  0.53020212E+11
     -507.5326533474      537.9794504897     1  0.54263647E+11
     -507.5326211025      534.4717339745     1  0.54464898E+11
     -507.5325612131      535.2042136933     1  0.54765331E+11
     -507.5325420722      536.9437477570     1  0.56237268E+11
     -507.5325297883      538.6440120733     1  0.55135216E+11
     -507.5325169579      538.3032562936     1  0.53629611E+11
     -507.5325041989      528.6357234371     1  0.54030009E+11
     -507.5324889039      539.6199524724     1  0.55966628E+11
     -507.5324478357      532.0428179449     1  0.54225709E+11
     -507.5324451365      537.1331099394     1  0.52954386E+11
     -507.5324413287      538.0072703988     1  0.54352955E+11
     -507.5323932513      537.3598123129     1  0.55825955E+11
     -507.5323876896      537.2779615742     2  0.56113548E+11
     -507.5323822578      537.4979813220     1  0.53722946E+11
     -507.5323253555      535.2230610785     1  0.54755228E+11
     -507.5323082401      538.4065565222     1  0.54452335E+11
     -507.5323063951      537.7157443934     1  0.53486805E+11
     -507.5322924111      538.2045129576     1  0.53811571E+11
     -507.5322894552      537.4158937446     1  0.56600985E+11
     -507.5322839338      537.8229737319     1  0.53681902E+11
     -507.5322365248      532.4137894689     1  0.54508514E+11
     -507.5322312000      537.7589700379     1  0.53557701E+11
     -507.5322185926      538.2784961195     1  0.53837613E+11
     -507.5321946428      538.3952282453     1  0.53745334E+11
     -507.5321908308      537.7165134244     1  0.53486398E+11
     -507.5321734281      532.6161224997     1  0.54743029E+11
     -507.5321606813      537.7881443860     1  0.53473290E+11
     -507.5321596543      537.5128844353     1  0.57103899E+11
     -507.5321577078      532.4089661279     1  0.54508529E+11
     -507.5320759735      538.9775797239     1  0.53258856E+11
     -507.5320673074      536.8806828492     1  0.53930422E+11
     -507.5320513110      537.2082045694     2  0.56170895E+11
     -507.5320236888      538.3784085826     1  0.53723482E+11
     -507.5319817613      536.9932368004     1  0.53925956E+11
     -507.5319277717      536.0798570030     2  0.55297011E+11
     -507.5319080447      538.0145430184     1  0.54838857E+11
     -507.5319019449      537.7889616147     1  0.53516588E+11
     -507.5318893153      538.7876252439     1  0.54435835E+11
     -507.5318859223      537.7368939058     1  0.53482150E+11
     -507.5318771410      534.0458099139     1  0.54706797E+11
     -507.5318700873      537.8838425072     1  0.53901324E+11
     -507.5318498189      537.7925155763     1  0.53473691E+11
     -507.5318133884      538.7172140267     1  0.55350172E+11
     -507.5317527254      538.2248201682     1  0.53800914E+11
     -507.5317351596      537.7714103967     1  0.54053947E+11
     -507.5317135061      538.3832652306     1  0.53196666E+11
     -507.5317107447      530.9992065865     1  0.54310733E+11
     -507.5316986424      533.0981054992     1  0.54599150E+11
     -507.5316822125      537.4671972198     1  0.54132524E+11
     -507.5316616026      534.1630944882     1  0.54934343E+11
     -507.5316408464      531.0268033639     1  0.54982695E+11
     -507.5316388945      538.0126174343     1  0.54003466E+11
     -507.5316338150      538.1128833789     1  0.54231575E+11
     -507.5315726731      537.8311286297     1  0.53604232E+11
     -507.5315710461      534.3313336983     1  0.55588448E+11
     -507.5315618155      532.8596370807     1  0.56230648E+11
     -507.5315570832      537.8624645623     1  0.53922874E+11
     -507.5315299986      537.2607961696     1  0.55779948E+11
     -507.5315209263      533.0799294424     1  0.54645288E+11
     -507.5315058785      531.0193651034     1  0.54982119E+11
     -507.5314793071      537.3962464090     1  0.54308740E+11
     -507.5314588320      532.7470887480     1  0.55587308E+11
     -507.5314420116      535.5314708803     1  0.54539894E+11
     -507.5314344721      537.7516323831     1  0.53620381E+11
     -507.5314297543      538.2881446491     1  0.53634998E+11
     -507.5314139813      534.0528861608     1  0.54706710E+11
     -507.5314006577      530.5992134070     1  0.54402405E+11
     -507.5313772154      536.8358451160     1  0.53686893E+11
     -507.5313700218      534.2736385189     1  0.55076716E+11
     -507.5313529036      539.0068510986     1  0.53765944E+11
     -507.5313481363      532.8957967675     1  0.56234249E+11
     -507.5313458422      538.2845705642     1  0.53637357E+11
     -507.5313367514      537.8436625641     1  0.53609177E+11
     -507.5313331157      538.7715641101     1  0.54331579E+11
     -507.5312965535      537.0019662196     1  0.53596996E+11
     -507.5312655056      537.0445330879     1  0.53737391E+11
     -507.5312520125      538.7094440666     1  0.54184727E+11
     -507.5312130843      531.0070831445     1  0.54313349E+11
     -507.5312017239      538.3264241504     1  0.55360236E+11
     -507.5311982051      538.2926558662     1  0.54973643E+11
     -507.5311664417      538.1212031927     1  0.54081525E+11
     -507.5311531343      539.2900823826     1  0.54057053E+11
     -507.5311346081      538.2879002377     1  0.54945363E+11
     -507.5311206483      537.1248043002     1  0.53761243E+11
     -507.5311187917      537.7748318848     1  0.53517424E+11
     -507.5311121027      537.8819337581     1  0.53417554E+11
     -507.5310999344      537.7233673006     1  0.53482882E+11
     -507.5310900383      537.8802588753     1  0.54006791E+11
     -507.5310853296      534.2735314517     1  0.55075241E+11
     -507.5310616488      530.5212077032     1  0.54152826E+11
     -507.5310538314      537.7416634916     1  0.56326678E+11
     -507.5310490396      537.7017596945     1  0.53642859E+11
     -507.5310429374      537.8486396966     1  0.53611527E+11
     -507.5310385544      535.1078068029     1  0.55677870E+11
     -507.5309972948      539.0094420200     1  0.54150317E+11
     -507.5309510350      537.6156321944     1  0.54361312E+11
     -507.5309439157      537.8082904036     1  0.54139779E+11
     -507.5309028524      532.1010252989     1  0.55285707E+11
     -507.5308971013      534.0359992996     1  0.54696170E+11
     -507.5308952114      537.4648111031     1  0.57138932E+11
     -507.5308724696      537.2711592289     1  0.54328221E+11
     -507.5308639678      537.6459892071     1  0.54213803E+11
     -507.5308522264      538.7952952785     1  0.53457775E+11
     -507.5308502081      537.4928172829     1  0.54202357E+11
     -507.5308298938      537.9502282124     1  0.57237014E+11
     -507.5308288436      537.8399014579     1  0.55777657E+11
     -507.5308275743      538.6420419265     1  0.51917995E+11
     -507.5308243384      535.6001622841     2  0.55544634E+11
     -507.5308190953      537.4583480456     1  0.53763296E+11
     -507.5308103938      534.4914749978     1  0.55489630E+11
     -507.5307318118      537.6463173834     1  0.54212754E+11
     -507.5307298478      537.1882549610     1  0.55964711E+11
     -507.5306984416      537.5790700690     1  0.56629218E+11
     -507.5306427311      537.6858591284     1  0.53616485E+11
     -507.5306343119      531.4344421475     1  0.53395156E+11
     -507.5306319958      533.1264737323     1  0.53847666E+11
     -507.5305819707      537.9271042339     1  0.53952902E+11
     -507.5305808508      536.8589281666     1  0.53963178E+11
     -507.5305647792      537.2877236884     2  0.54541251E+11
     -507.5305637687      530.5090221061     1  0.54154315E+11
     -507.5305585255      538.3344933541     1  0.55176202E+11
     -507.5305198365      536.0911131482     1  0.52892277E+11
     -507.5305026407      537.4480884808     1  0.53866303E+11
     -507.5304931817      537.8940291435     1  0.56143983E+11
     -507.5304745991      538.2887948447     1  0.53521763E+11
     -507.5304366108      532.6069498805     1  0.54855276E+11
     -507.5304022350      536.8505776612     1  0.55374474E+11
     -507.5303906910      537.2913040622     1  0.54077414E+11
     -507.5303882102      537.4689681882     1  0.53936013E+11
     -507.5303686344      538.2990685461     1  0.54176024E+11
     -507.5303481557      533.6953683192     1  0.53139882E+11
     -507.5303298206      539.0531398373     1  0.54732524E+11
     -507.5303088860      532.6098266462     1  0.54588907E+11
     -507.5302776288      536.5533348801     1  0.55366115E+11
     -507.5302673315      537.1238236951     1  0.55547787E+11
     -507.5302337497      537.4702274496     1  0.54702339E+11
     -507.5301854434      537.7802969630     1  0.56148739E+11
     -507.5301624034      538.3199065480     1  0.55381270E+11
     -507.5301456394      537.3839866551     1  0.54303533E+11
     -507.5300987062      532.4591956628     1  0.54994911E+11
     -507.5300704548      536.8859939680     1  0.54611127E+11
     -507.5300606768      537.9153695634     1  0.56169994E+11
     -507.5300389185      539.0240767498     1  0.54719981E+11
     -507.5300086415      532.8085397382     1  0.53217764E+11
     -507.5299789176      537.3681314915     1  0.54065823E+11
     -507.5299700677      537.4831690638     1  0.54308631E+11
     -507.5298384345      537.1580598108     2  0.54518817E+11
     -507.5298306884      538.9924736447     1  0.54010335E+11
     -507.5298133548      539.6307420107     1  0.55634597E+11
     -507.5298030811      537.8788622530     1  0.54010430E+11
     -507.5297729173      537.2930378152     1  0.54356967E+11
     -507.5297530024      537.5792488990     1  0.53684344E+11
     -507.5297274310      539.0564608760     1  0.54037581E+11
     -507.5297138761      537.5203471285     1  0.54206673E+11
     -507.5297067207      537.8360993162     1  0.55800057E+11
     -507.5296943697      537.0156618712     1  0.55549288E+11
     -507.5296905416      532.4685265298     1  0.54995014E+11
     -507.5296865634      535.9440477946     2  0.55200545E+11
     -507.5296843057      532.5781387051     1  0.54558987E+11
     -507.5296350733      539.2379763017     1  0.56308550E+11
     -507.5296266794      536.9053666279     1  0.54625745E+11
     -507.5296072393      534.4420304018     1  0.54958331E+11
     -507.5295688787      537.4214399505     1  0.54286870E+11
     -507.5295310494      537.2542750345     2  0.54341363E+11
     -507.5295218120      537.9330280996     1  0.54734878E+11
     -507.5295049874      535.7328742069     2  0.55804685E+11
     -507.5294770021      533.7509875922     1  0.55606493E+11
     -507.5294658359      537.0371495839     1  0.53776486E+11
     -507.5294311002      537.5221504607     1  0.54206846E+11
     -507.5293894136      538.7350281902     1  0.53542155E+11
     -507.5293399633      537.4451472707     1  0.53915990E+11
     -507.5293168651      538.6639550918     1  0.53014853E+11
     -507.5293107548      534.5216902801     1  0.54670295E+11
     -507.5293073448      531.6571620430     1  0.54191501E+11
     -507.5293043849      537.7023277555     1  0.55926929E+11
     -507.5292702575      536.3417222836     1  0.55298284E+11
     -507.5292351952      537.8510216942     1  0.54154829E+11
     -507.5292233690      538.1981428053     1  0.53741286E+11
     -507.5292220448      531.1958655178     1  0.54371263E+11
     -507.5292108995      538.5971258142     1  0.53468414E+11
     -507.5291831534      534.2000217835     1  0.55076419E+11
     -507.5291751327      538.6600352026     1  0.53336818E+11
     -507.5291660266      539.0712300840     1  0.53510434E+11
     -507.5291579931      534.8926461677     1  0.55198035E+11
     -507.5291537205      536.8982867123     1  0.54405332E+11
     -507.5291067096      534.8926125274     1  0.55198141E+11
     -507.5291002621      538.2422040821     1  0.55002409E+11
     -507.5290868775      537.5289368372     1  0.53867228E+11
     -507.5290707622      534.4443778008     1  0.54954061E+11
     -507.5290681133      537.8067180157     1  0.53566369E+11
     -507.5290636977      537.8027433774     1  0.53552020E+11
     -507.5290602224      537.9710433920     1  0.53649531E+11
     -507.5290412417      538.2817695899     1  0.54721896E+11
     -507.5290147508      537.6478269757     1  0.56622438E+11
     -507.5290087145      537.6547622403     1  0.54416966E+11
     -507.5289951027      536.8874539738     1  0.54516760E+11
     -507.5289725963      538.6583577176     1  0.52962564E+11
     -507.5289635077      537.3259563236     1  0.54300907E+11
     -507.5289340804      530.2873241987     1  0.56182871E+11
     -507.5289200565      537.9146867644     1  0.53921429E+11
     -507.5288908411      537.6812076288     1  0.53609994E+11
     -507.5288818164      537.4493794279     1  0.54310758E+11
     -507.5288733351      537.4497612205     1  0.54311958E+11
     -507.5288710099      536.7054249892     1  0.54226616E+11
     -507.5288534226      532.3266466029     1  0.54967669E+11
     -507.5288090554      529.3926792060     1  0.55216855E+11
     -507.5287885364      537.5263770988     1  0.56530963E+11
     -507.5287729047      530.9262939570     1  0.54201558E+11
     -507.5287655912      537.6689673132     1  0.53662336E+11
     -507.5287625929      537.4956159890     1  0.53685577E+11
     -507.5287537529      538.2628765551     1  0.53700129E+11
     -507.5287497489      537.5551612505     1  0.53687137E+11
     -507.5287075413      538.2142668619     1  0.53778451E+11
     -507.5286755289      537.6012840541     1  0.56088817E+11
     -507.5286719901      535.4734331767     1  0.56067277E+11
     -507.5286414551      532.6265934098     1  0.54564404E+11
     -507.5285805727      537.3963356697     1  0.54163391E+11
     -507.5285758513      537.6750848111     1  0.53661034E+11
     -507.5285703532      537.5430607086     1  0.53795877E+11
     -507.5285363103      537.6225159328     1  0.55000262E+11
     -507.5285179921      538.9820948044     1  0.54497582E+11
     -507.5285047219      537.4193236146     1  0.57388116E+11
     -507.5285014028      536.9001654598     1  0.54422130E+11
     -507.5284947130      537.4908395509     1  0.53659386E+11
     -507.5284874468      538.2113184260     1  0.53780865E+11
     -507.5284842585      537.6019765404     1  0.54925816E+11
     -507.5284498389      536.8889959119     1  0.54489989E+11
     -507.5284400840      537.3092841524     1  0.54283428E+11
     -507.5284368453      538.2477785850     1  0.53666126E+11
     -507.5284221227      531.4849737785     1  0.55140763E+11
     -507.5283595788      537.8187301118     1  0.53559600E+11
     -507.5283482591      531.0027326216     1  0.54237147E+11
     -507.5283458265      530.0177155908     1  0.54848062E+11
     -507.5283206535      536.7936475199     1  0.54172113E+11
     -507.5283176485      538.3938585995     1  0.53691495E+11
     -507.5282921705      530.9960511875     1  0.54233624E+11
     -507.5282829570      537.1471993667     1  0.55810263E+11
     -507.5282264190      537.8127279755     1  0.53958864E+11
     -507.5281400411      538.0350103878     1  0.53720224E+11
     -507.5281134048      538.6758468900     1  0.53433531E+11
     -507.5281027870      537.7201986610     1  0.53656209E+11
     -507.5280659249      537.7874306404     1  0.53992716E+11
     -507.5280305335      536.9212850371     1  0.55420630E+11
     -507.5280213878      538.2740248771     1  0.54145934E+11
     -507.5280044965      537.3651532413     1  0.54301342E+11
     -507.5279996219      534.5739430990     1  0.54498765E+11
     -507.5279923731      537.4750425832     1  0.55914907E+11
     -507.5279555371      531.0298997104     1  0.54221925E+11
     -507.5279192297      538.2600217085     1  0.54048169E+11
     -507.5279073664      532.3564693388     1  0.54972228E+11
     -507.5278969320      538.7164460186     1  0.55270842E+11
     -507.5278879865      537.5319223338     1  0.56514514E+11
     -507.5278799524      537.8569821791     1  0.54100322E+11
     -507.5278632493      536.6154883565     2  0.55431897E+11
     -507.5278498102      531.6381835922     1  0.54135970E+11
     -507.5278367082      532.6094448222     1  0.54568159E+11
     -507.5278299348      538.2927505129     1  0.55481796E+11
     -507.5278230153      531.0146069979     1  0.54218658E+11
     -507.5278014755      537.3683064130     1  0.54301588E+11
     -507.5277703386      535.1683474276     1  0.55273974E+11
     -507.5277678070      538.2781320054     1  0.53794210E+11
     -507.5277537490      537.7250282810     1  0.53656698E+11
     -507.5277138663      534.5767262539     1  0.54509515E+11
     -507.5277094426      537.6705543975     1  0.53655858E+11
     -507.5277013988      536.8691125447     1  0.55098809E+11
     -507.5277001270      534.1816825309     1  0.55037811E+11
     -507.5276454453      531.7439316598     1  0.55134784E+11
     -507.5276425561      532.6233586899     1  0.54809367E+11
     -507.5276383377      537.2855627843     1  0.53941214E+11
     -507.5276030995      537.6726616582     1  0.53655516E+11
     -507.5275889002      537.9989833338     1  0.54059370E+11
     -507.5275295451      537.8442323809     1  0.53999832E+11
     -507.5275175704      537.6589941352     1  0.53469884E+11
     -507.5275149429      537.3839252129     1  0.54247456E+11
     -507.5274991579      533.7500220023     1  0.55612820E+11
     -507.5274813436      536.9073319488     4  0.54816255E+11
     -507.5274293788      538.2683842864     1  0.53783545E+11
     -507.5273895061      537.3836280810     1  0.54248165E+11
     -507.5273792575      538.6658938954     1  0.53693681E+11
     -507.5273652546      538.2524841935     1  0.53791324E+11
     -507.5273526805      538.2868882827     1  0.54873252E+11
     -507.5273492296      538.8460580514     1  0.53753141E+11
     -507.5273365839      538.8579838491     1  0.53886414E+11
     -507.5273334590      537.0409115799     1  0.53847475E+11
     -507.5273039139      537.0908363405     1  0.53802393E+11
     -507.5272957202      535.2098586591     1  0.55357915E+11
     -507.5272749227      537.5780558681     1  0.53536733E+11
     -507.5272574585      537.8341222939     1  0.57629652E+11
     -507.5272446626      537.6626240772     1  0.53470302E+11
     -507.5272278083      538.3248684243     1  0.53684380E+11
     -507.5272169062      537.6479648062     1  0.53677359E+11
     -507.5272020628      537.6831540292     1  0.53789108E+11
     -507.5271832620      538.4034862207     2  0.53482490E+11
     -507.5271759827      539.0619470861     1  0.53655554E+11
     -507.5271252144      538.1801129898     1  0.54853851E+11
     -507.5271218493      537.0952926117     1  0.53856143E+11
     -507.5270964044      536.9928376775     1  0.53943289E+11
     -507.5270890420      537.9319887288     1  0.54076233E+11
     -507.5270669775      534.7088844814     1  0.54760670E+11
     -507.5270497860      532.7019518933     1  0.54597201E+11
     -507.5270174578      536.8735032198     1  0.55091941E+11
     -507.5270040046      536.3297946858     1  0.55653786E+11
     -507.5270007658      537.5062299161     1  0.56228184E+11
     -507.5269777717      537.4500733782     1  0.54302503E+11
     -507.5269544468      538.4938120662     1  0.54447411E+11
     -507.5269406826      537.4786295526     1  0.53692908E+11
     -507.5269268375      537.3013532429     1  0.55611868E+11
     -507.5269242355      537.8887429547     1  0.54033991E+11
     -507.5268990110      538.1277207619     1  0.54010891E+11
     -507.5268832230      536.3340393283     1  0.55653203E+11
     -507.5268694174      537.3416511570     1  0.54261641E+11
     -507.5268092775      537.6010541381     1  0.53533881E+11
     -507.5268037075      538.0922879015     1  0.53503234E+11
     -507.5267938251      537.7344646960     1  0.53749332E+11
     -507.5267690558      538.2368591267     1  0.53760094E+11
     -507.5267572129      534.6988936822     1  0.53385645E+11
     -507.5267292898      537.6512624545     1  0.53697701E+11
     -507.5266983492      537.4522951477     1  0.54302730E+11
     -507.5266875492      539.0230758008     1  0.55719691E+11
     -507.5266861274      539.5498383257     1  0.55924644E+11
     -507.5266638910      537.4742102634     1  0.53666739E+11
     -507.5265988993      537.6779333762     1  0.55304932E+11
     -507.5265775020      532.2970231005     1  0.54523727E+11
     -507.5265168332      532.2951575503     1  0.54525531E+11
     -507.5264701655      536.7322513681     1  0.55875050E+11
     -507.5264660735      538.0697779141     1  0.53603043E+11
     -507.5264499728      530.9299364994     1  0.54295041E+11
     -507.5264391411      535.2129081619     1  0.55367328E+11
     -507.5264145192      538.0598961958     1  0.53590352E+11
     -507.5264121627      530.3706165448     1  0.56029120E+11
     -507.5264074328      539.2099617446     1  0.53877818E+11
     -507.5263997181      529.5068029802     1  0.54022825E+11
     -507.5263533510      537.6323281360     1  0.53866791E+11
     -507.5263455175      533.9002154809     1  0.54379847E+11
     -507.5263322723      537.6088883121     1  0.55914477E+11
     -507.5262693654      537.7161628674     1  0.53593171E+11
     -507.5262474414      538.7343508251     1  0.54224937E+11
     -507.5262444820      537.2044019716     1  0.53749868E+11
     -507.5261846596      532.4007571693     1  0.54530616E+11
     -507.5261836446      538.0738200745     1  0.53583216E+11
     -507.5261744576      537.9220037650     1  0.53364972E+11
     -507.5261722252      538.1351251619     1  0.54347994E+11
     -507.5261389851      537.8484033209     1  0.53930470E+11
     -507.5261223366      538.7775635993     1  0.54767258E+11
     -507.5261205906      539.0708502053     1  0.53870573E+11
     -507.5261180578      532.3941257836     1  0.54531302E+11
     -507.5261123736      537.3149813445     1  0.55825030E+11
     -507.5260809404      537.3893349801     1  0.56347124E+11
     -507.5260376467      537.7070492962     1  0.53626573E+11
     -507.5259762903      538.1234599566     1  0.53463674E+11
     -507.5259629803      537.6533186136     1  0.53850588E+11
     -507.5259294644      536.7897197346     1  0.55389079E+11
     -507.5259097310      537.8359352628     1  0.53960196E+11
     -507.5258946564      536.8962720781     1  0.55862415E+11
     -507.5258641345      537.0802706461     1  0.53896078E+11
     -507.5258534345      537.8676795276     1  0.54046571E+11
     -507.5257772089      535.0517147632     1  0.53472291E+11
     -507.5257430649      536.9829675892     4  0.55939306E+11
     -507.5257411812      536.7130389810     1  0.56187551E+11
     -507.5257144168      526.6791006727     1  0.54866687E+11
     -507.5256863629      537.6483275613     1  0.55277981E+11
     -507.5256793741      537.9049011237     1  0.56156944E+11
     -507.5256765075      529.0680170276     1  0.54935321E+11
     -507.5256752467      537.1521338425     2  0.56422194E+11
     -507.5256691414      533.6227226660     1  0.54796044E+11
     -507.5256424142      535.0425219049     1  0.53472887E+11
     -507.5256369689      532.4179300111     1  0.54573753E+11
     -507.5256212652      531.4307801631     1  0.54915490E+11
     -507.5256041440      532.4143670607     1  0.54573756E+11
     -507.5255255128      537.8028140937     1  0.53944101E+11
     -507.5254864345      537.3114835933     1  0.56057923E+11
     -507.5254851649      537.7518180987     1  0.56513178E+11
     -507.5254830960      532.8318681383     1  0.53823420E+11
     -507.5254683156      537.3355090161     1  0.55855265E+11
     -507.5254609409      532.4378784472     1  0.55068682E+11
     -507.5254420958      537.7102758670     1  0.53753721E+11
     -507.5254093055      539.3944549673     1  0.54626338E+11
     -507.5253993445      537.6601045953     1  0.53695158E+11
     -507.5253483435      537.5020985785     1  0.54407232E+11
     -507.5253460265      528.5872956123     1  0.54257997E+11
     -507.5253302689      538.1665424814     1  0.54323098E+11
     -507.5253281815      536.5310572249     1  0.55368844E+11
     -507.5253192497      538.3661987808     1  0.53191291E+11
     -507.5252972774      537.5021410960     1  0.54407697E+11
     -507.5252595152      529.4483320186     1  0.54130363E+11
     -507.5252474694      538.8667672296     1  0.53234579E+11
     -507.5252457941      538.4998093278     1  0.53262560E+11
     -507.5252191240      538.2535307902     1  0.53658603E+11
     -507.5252107112      535.0637050082     1  0.53907224E+11
     -507.5252076866      533.4612699244     1  0.54524724E+11
     -507.5251078989      538.2144347666     1  0.53581579E+11
     -507.5250934986      533.4569675766     1  0.54559150E+11
     -507.5250863670      537.7234940836     1  0.53590194E+11
     -507.5250848388      538.4485799866     1  0.54004946E+11
     -507.5250669819      537.6677612511     1  0.53503340E+11
     -507.5250560054      538.7697083294     1  0.55131401E+11
     -507.5250239620      533.8239328142     1  0.55659534E+11
     -507.5249630807      538.2392873315     1  0.53692812E+11
     -507.5249261046      537.6687522097     1  0.53503010E+11
     -507.5248759879      537.7668975030     1  0.53722546E+11
     -507.5248376849      537.7324529950     1  0.53514743E+11
     -507.5248296971      538.9942511177     1  0.55165778E+11
     -507.5248188372      531.7662213973     1  0.54974436E+11
     -507.5248177895      539.1294397238     1  0.53603577E+11
     -507.5248120152      537.7156250221     1  0.53623534E+11
     -507.5248003105      537.6354149877     1  0.53719006E+11
     -507.5247336887      537.1374510206     1  0.55611278E+11
     -507.5247225931      537.3311673987     1  0.53822567E+11
     -507.5246886615      538.2138235109     1  0.53600323E+11
     -507.5246791356      536.6474526161     1  0.54785670E+11
     -507.5246636951      537.6900178400     1  0.53490709E+11
     -507.5246568846      538.5643059794     1  0.55245216E+11
     -507.5246388183      538.4175214831     1  0.53658994E+11
     -507.5246138675      537.9670344769     1  0.54032625E+11
     -507.5245986045      537.0677913828     1  0.57082005E+11
     -507.5245786786      537.7196709032     1  0.53904424E+11
     -507.5245704916      537.5237809720     1  0.54253409E+11
     -507.5245463816      537.7804102130     1  0.53620645E+11
     -507.5245448003      537.5228429212     1  0.54252550E+11
     -507.5245242915      537.7371167560     1  0.53515135E+11
     -507.5244940943      537.7324600366     1  0.53560477E+11
     -507.5244858429      537.9627745388     1  0.53951483E+11
     -507.5244533926      537.6352812574     1  0.53647906E+11
     -507.5244452887      535.8155286685     1  0.54543869E+11
     -507.5244237008      537.6814546233     1  0.53862156E+11
     -507.5243996159      533.6153379670     1  0.54794497E+11
     -507.5243754237      537.7932093985     1  0.53625583E+11
     -507.5243691368      538.0072728505     1  0.53523302E+11
     -507.5243291460      534.2026605754     1  0.55791957E+11
     -507.5243101519      538.0072558587     1  0.53520580E+11
     -507.5243021874      532.4094136762     1  0.54665365E+11
     -507.5242827243      536.4912634213     1  0.55585715E+11
     -507.5242772732      537.3319245385     1  0.54380201E+11
     -507.5242534235      538.9110357234     1  0.53885412E+11
     -507.5242425103      537.5708118474     1  0.56130978E+11
     -507.5242401388      536.4918306300     1  0.55586409E+11
     -507.5242161410      537.7979060442     1  0.53613861E+11
     -507.5241779920      533.6206408842     1  0.54801211E+11
     -507.5241469596      537.1852643166     1  0.53814995E+11
     -507.5241336011      537.2997638168     1  0.54817279E+11
     -507.5241035648      536.8250039294     1  0.55087766E+11
     -507.5241025404      537.0212297884     1  0.54001208E+11
     -507.5240797300      537.7137718045     1  0.53637429E+11
     -507.5240784316      536.2532328005     2  0.55521304E+11
     -507.5240420600      535.9723522072     1  0.52790806E+11
     -507.5240079156      533.4343092565     1  0.54545808E+11
     -507.5240031966      533.4332866060     1  0.54540297E+11
     -507.5239901691      536.5931538024     1  0.54832518E+11
     -507.5239772771      538.4121581684     1  0.53576191E+11
     -507.5239730051      538.4125296991     1  0.53576894E+11
     -507.5239697146      538.5731773561     1  0.53191320E+11
     -507.5239378671      537.5419434198     1  0.53476885E+11
     -507.5239204437      537.5405624084     1  0.53479900E+11
     -507.5238983340      536.4433747793     2  0.55826666E+11
     -507.5238794003      536.8232110091     1  0.55085396E+11
     -507.5238664559      537.6478398325     1  0.53558796E+11
     -507.5238651042      538.2438656553     1  0.54180783E+11
     -507.5238484565      532.4026793957     1  0.54665850E+11
     -507.5238373433      532.1410325453     1  0.55102299E+11
     -507.5238225505      535.0575320538     1  0.53623215E+11
     -507.5238189502      537.7264770277     1  0.53306514E+11
     -507.5238043729      537.6769421437     1  0.53491562E+11
     -507.5237427311      538.4261750184     1  0.53815090E+11
     -507.5237343455      538.9747850753     1  0.54607041E+11
     -507.5237322886      537.7184190592     1  0.53637940E+11
     -507.5237164304      537.7185653976     1  0.53561359E+11
     -507.5236969536      537.5082945661     1  0.54189705E+11
     -507.5236576700      538.4086040868     1  0.53583974E+11
     -507.5236514201      537.0955304767     2  0.56420195E+11
     -507.5236405460      537.6359357983     1  0.53700936E+11
     -507.5236261327      535.0665728241     1  0.53672533E+11
     -507.5236177683      538.0531997946     1  0.54370838E+11
     -507.5236065784      531.4295580295     1  0.55005709E+11
     -507.5235970152      530.8140211319     1  0.54065970E+11
     -507.5235878142      537.3109110976     1  0.54116560E+11
     -507.5235746028      538.5760702555     1  0.53063026E+11
     -507.5235540597      533.2948349849     1  0.54272382E+11
     -507.5235472600      538.2173826518     1  0.54423109E+11
     -507.5235430428      538.0573490157     1  0.53550450E+11
     -507.5235288443      537.3404409077     1  0.53884088E+11
     -507.5235047898      537.5660032762     1  0.53474012E+11
     -507.5234952530      537.5646065626     1  0.53477018E+11
     -507.5234845741      537.0790976473     1  0.53932534E+11
     -507.5234691729      538.0931703598     1  0.53675511E+11
     -507.5234607948      534.8444146849     1  0.54094133E+11
     -507.5234508493      537.7282575045     1  0.53331535E+11
     -507.5234433138      529.6476614144     1  0.54326758E+11
     -507.5234230671      533.0704865638     1  0.55542229E+11
     -507.5234214906      538.6095497079     1  0.53139430E+11
     -507.5234180863      535.4495666806     1  0.54379795E+11
     -507.5234057888      532.1480354649     1  0.55092728E+11
     -507.5233939956      538.1097837063     1  0.54411737E+11
     -507.5233846175      537.5892614384     1  0.53910752E+11
     -507.5233809653      537.4870454150     1  0.56275840E+11
     -507.5233753668      531.5226577342     1  0.55264720E+11
     -507.5233558614      528.6103364982     1  0.53900018E+11
     -507.5233385791      538.6128395098     1  0.53168721E+11
     -507.5233299752      538.5532270300     1  0.55233814E+11
     -507.5232755297      538.0719377650     1  0.53789677E+11
     -507.5232686774      538.9330530247     1  0.53888074E+11
     -507.5232423445      537.2416550680     1  0.55779208E+11
     -507.5232246011      538.6800149004     1  0.53451982E+11
     -507.5231873003      538.0891440455     1  0.53684043E+11
     -507.5231430777      537.4856265683     1  0.54185051E+11
     -507.5231297231      539.1043365103     1  0.53933940E+11
     -507.5230772487      537.6331734522     1  0.53559709E+11
     -507.5230329020      537.8321032869     1  0.54051572E+11
     -507.5229929134      538.8971629616     1  0.54534531E+11
     -507.5229811067      537.9248332452     1  0.53966376E+11
     -507.5229729231      537.3405201220     1  0.53304082E+11
     -507.5229205080      534.2672937762     1  0.54332254E+11
     -507.5229089455      537.5921889896     1  0.53756114E+11
     -507.5229060216      537.0384355521     1  0.55165382E+11
     -507.5228811966      538.5851280648     1  0.53398938E+11
     -507.5228588444      538.4066021691     1  0.53632936E+11
     -507.5228301290      538.2559891689     1  0.52465618E+11
     -507.5228028441      532.9221145008     1  0.54324988E+11
     -507.5228015167      533.6536960197     1  0.54796031E+11
     -507.5227893234      537.1802275106     1  0.55772817E+11
     -507.5227716225      538.3981223475     1  0.53641323E+11
     -507.5227694597      537.5908812558     1  0.53755824E+11
     -507.5227443240      537.5182114977     1  0.55695914E+11
     -507.5226350802      537.6031323533     1  0.53628928E+11
     -507.5226235062      536.8865798758     1  0.53987610E+11
     -507.5225708405      537.6943813877     1  0.53655818E+11
     -507.5224863215      538.3456805955     1  0.53565533E+11
     -507.5224787706      537.6361879248     1  0.53770092E+11
     -507.5224479339      538.3305816054     1  0.54085048E+11
     -507.5224406717      532.2263341142     1  0.53360889E+11
     -507.5224326626      537.6004812623     1  0.53630142E+11
     -507.5223926227      538.5894277198     1  0.53179368E+11
     -507.5223557274      538.4119081050     1  0.53629716E+11
     -507.5223324894      538.4152599872     1  0.53611683E+11
     -507.5223231918      537.2515448312     1  0.53847686E+11
     -507.5223177715      536.2891680211     1  0.55763760E+11
     -507.5223117905      538.0669479024     1  0.53793303E+11
     -507.5222841700      538.4121265716     1  0.53630723E+11
     -507.5222798653      538.4018165880     1  0.53629093E+11
     -507.5222553079      538.4155258951     1  0.53612678E+11
     -507.5222451993      537.3453805211     1  0.53684866E+11
     -507.5222019634      537.5898804466     1  0.53793152E+11
     -507.5222009349      538.3932808390     1  0.53637407E+11
     -507.5221895397      534.6058425369     1  0.53986254E+11
     -507.5221796794      529.9738743179     1  0.54520087E+11
     -507.5221677764      537.5412688835     1  0.53818911E+11
     -507.5221397659      537.3011817076     1  0.54501201E+11
     -507.5221039639      538.3925379157     1  0.54888464E+11
     -507.5220388662      538.6826133778     1  0.54072137E+11
     -507.5220253646      537.5894790443     1  0.53793959E+11
     -507.5220159727      537.3010112552     1  0.54500880E+11
     -507.5220059123      536.8796595905     1  0.53982053E+11
     -507.5219352659      535.8329244079     1  0.58434043E+11
     -507.5219314110      538.3534954181     1  0.54333281E+11
     -507.5219225175      537.6727790830     1  0.53508854E+11
     -507.5219123874      537.6589789139     1  0.53511132E+11
     -507.5218961657      537.7789709121     2  0.56587839E+11
     -507.5218916856      537.6962604753     1  0.53804119E+11
     -507.5218877236      538.3372037955     1  0.52405529E+11
     -507.5218425149      531.7316475281     1  0.55168001E+11
     -507.5218383738      537.1794650561     1  0.55783146E+11
     -507.5218362872      537.9189499635     1  0.53588099E+11
     -507.5218341985      537.9058702133     1  0.54058920E+11
     -507.5218171673      538.7730092788     1  0.54821894E+11
     -507.5217965830      537.9161566009     1  0.53593107E+11
     -507.5217594767      537.0214213381     1  0.55336816E+11
     -507.5217415922      538.5760093392     1  0.53344339E+11
     -507.5217158302      537.5805850814     1  0.56696356E+11
     -507.5217122079      532.6790447238     1  0.54600101E+11
     -507.5216370129      530.0133666224     1  0.54315824E+11
     -507.5216110105      537.7503057378     1  0.56156529E+11
     -507.5216074724      537.6471727003     1  0.53567611E+11
     -507.5216041764      528.2336592560     1  0.54386614E+11
     -507.5215992122      537.5368987564     1  0.57219522E+11
     -507.5215932685      538.3268569371     1  0.53702979E+11
     -507.5215812103      538.1921384597     1  0.53908537E+11
     -507.5215767949      531.2756265283     1  0.56085999E+11
     -507.5215690572      536.9772807821     1  0.54018400E+11
     -507.5215606099      538.2540095683     1  0.53400891E+11
     -507.5215539499      538.1642807139     1  0.53829601E+11
     -507.5215309411      537.5849902166     1  0.52929498E+11
     -507.5215155846      537.6341611926     1  0.53570097E+11
     -507.5215139692      538.1553461634     1  0.53567599E+11
     -507.5215037629      537.5438358290     1  0.55793577E+11
     -507.5214400991      537.2642221761     1  0.55806377E+11
     -507.5214332206      536.6724672918     1  0.55281759E+11
     -507.5214156352      537.5201219080     1  0.53543454E+11
     -507.5214102013      536.8459379968     1  0.55789488E+11
     -507.5213800165      537.5473023898     1  0.55798001E+11
     -507.5213784350      537.5288470720     1  0.53549394E+11
     -507.5213413499      535.0158595031     1  0.55142185E+11
     -507.5213160770      537.6035497527     2  0.56214625E+11
     -507.5213071128      535.0183007721     1  0.55143858E+11
     -507.5212809810      536.6687632743     1  0.55278580E+11
     -507.5212705171      537.2920993426     1  0.55547576E+11
     -507.5212658391      538.3951289374     1  0.54035073E+11
     -507.5211573168      536.4781924458     1  0.54850382E+11
     -507.5211401117      536.8033366211     1  0.54050478E+11
     -507.5211171165      538.7702725505     1  0.53481561E+11
     -507.5211157836      537.8281647058     1  0.54263640E+11
     -507.5210823319      537.0377258357     1  0.55610549E+11
     -507.5210508075      533.9876868374     1  0.55128815E+11
     -507.5210482772      537.0422723764     1  0.53874928E+11
     -507.5210430461      537.4314401194     1  0.53741188E+11
     -507.5209629572      537.4334833350     1  0.53755712E+11
     -507.5209078834      537.2933749019     1  0.53462120E+11
     -507.5208946811      537.1176570622     1  0.54271761E+11
     -507.5208808111      534.3564040802     1  0.55097291E+11
     -507.5208704368      537.8461490838     1  0.53756850E+11
     -507.5208031218      538.1417844759     1  0.53837971E+11
     -507.5207765451      534.3540806763     1  0.55098081E+11
     -507.5207729226      537.9139618827     1  0.53490542E+11
     -507.5207715442      535.5557999855     1  0.54756608E+11
     -507.5207638452      537.2638174073     1  0.53256232E+11
     -507.5207586446      528.4168039006     1  0.54384001E+11
     -507.5207500595      536.8398543354     1  0.55367965E+11
     -507.5207296346      538.5540157951     1  0.53097003E+11
     -507.5206689217      539.0955908799     1  0.53361549E+11
     -507.5206568821      538.3981852894     1  0.53646571E+11
     -507.5206523722      536.8412095507     1  0.55366801E+11
     -507.5206319079      529.2841663231     1  0.54293475E+11
     -507.5206139547      534.3079956263     1  0.52984090E+11
     -507.5206077069      530.9750711220     1  0.54323320E+11
     -507.5205343287      538.9983789381     1  0.51866066E+11
     -507.5205040083      538.1304534736     1  0.55008865E+11
     -507.5204984722      536.6141573694     1  0.54687000E+11
     -507.5204900355      537.3389451524     1  0.54766311E+11
     -507.5204839868      533.0432185794     1  0.54289637E+11
     -507.5204810597      537.1754035782     1  0.53847404E+11
     -507.5204616073      537.2576648147     1  0.53520861E+11
     -507.5204600796      534.6651328218     1  0.55135451E+11
     -507.5204222826      538.3935458153     1  0.53652963E+11
     -507.5204137528      537.9487354138     1  0.54290657E+11
     -507.5204122574      532.5060989897     1  0.54567267E+11
     -507.5203803738      537.6732725182     1  0.54331500E+11
     -507.5203558362      530.8519384314     1  0.54089190E+11
     -507.5203036515      534.6709662150     1  0.55132821E+11
     -507.5202884949      538.7792042556     1  0.53162925E+11
     -507.5202819194      538.5787209098     1  0.53470963E+11
     -507.5202654162      537.5082148537     1  0.53535115E+11
     -507.5202616365      536.8708926199     1  0.54075134E+11
     -507.5202467969      537.5288907546     1  0.56708927E+11
     -507.5202453395      531.9751265570     1  0.54460837E+11
     -507.5202366854      538.5616501029     1  0.53054520E+11
     -507.5202298678      538.1943989267     1  0.54112678E+11
     -507.5202056844      538.3987735995     1  0.53655421E+11
     -507.5202021453      538.7173155793     1  0.54996038E+11
     -507.5201860658      538.1229450673     1  0.55010355E+11
     -507.5201822687      537.9697891556     1  0.54083975E+11
     -507.5201644131      538.6183082636     1  0.54465740E+11
     -507.5201617987      539.3541203539     1  0.54689256E+11
     -507.5201458494      536.1974862861     1  0.55348901E+11
     -507.5201206550      535.2589104098     1  0.55073788E+11
     -507.5201055799      537.3625649310     1  0.56550961E+11
     -507.5200908674      537.5048637507     1  0.53529672E+11
     -507.5200885918      537.5982523176     1  0.53840957E+11
     -507.5200670699      538.1639537649     1  0.53826830E+11
     -507.5200440096      538.1535381771     1  0.54469910E+11
     -507.5200107784      533.9948002788     1  0.55129876E+11
     -507.5200070179      537.3159453496     1  0.53410268E+11
     -507.5199929216      537.3764500213     1  0.53965447E+11
     -507.5199783673      538.3941603232     1  0.53661731E+11
     -507.5199620753      537.5625114109     1  0.53415694E+11
     -507.5199529220      537.5179601934     1  0.53533629E+11
     -507.5199458456      537.6676805040     1  0.56383535E+11
     -507.5199411954      536.6533516063     1  0.54699179E+11
     -507.5199309976      538.1265693265     1  0.55016014E+11
     -507.5198864127      534.6881383502     1  0.52892885E+11
     -507.5198661084      538.6113060076     1  0.53958583E+11
     -507.5198527140      532.0438121882     1  0.55098926E+11
     -507.5198489046      537.0906761004     1  0.53947430E+11
     -507.5198329933      538.1238141618     1  0.55016461E+11
     -507.5198255521      531.6826110192     1  0.54707828E+11
     -507.5197772784      537.2490062100     1  0.53730246E+11
     -507.5197336709      538.6305807316     1  0.53879512E+11
     -507.5197206553      537.0280921998     1  0.55529695E+11
     -507.5197156549      537.5792074051     1  0.53930534E+11
     -507.5196994182      534.5642417557     1  0.54549252E+11
     -507.5196960848      534.5523266185     1  0.54541961E+11
     -507.5196824011      538.1512728356     1  0.55191415E+11
     -507.5196697499      534.5544505683     1  0.54543495E+11
     -507.5196638931      536.0313421116     2  0.55567603E+11
     -507.5196368465      531.4732361281     1  0.54501300E+11
     -507.5196231570      538.5678434981     1  0.53212730E+11
     -507.5196193846      535.4513998717     1  0.56424003E+11
     -507.5196127916      537.7636120102     1  0.54670595E+11
     -507.5196043086      534.5639558241     1  0.54550196E+11
     -507.5195852548      534.5649973169     1  0.54319160E+11
     -507.5195665826      537.2254951400     1  0.53500073E+11
     -507.5195386123      538.1675042930     1  0.55168715E+11
     -507.5195253546      536.6824560361     1  0.54129927E+11
     -507.5195143461      537.4008652280     1  0.53473998E+11
     -507.5195025882      534.6794528195     1  0.55560545E+11
     -507.5194525046      529.9971414479     1  0.54700034E+11
     -507.5194474778      532.6130792374     1  0.54629869E+11
     -507.5194373322      537.5654583015     1  0.53255713E+11
     -507.5194206003      538.3065613726     1  0.52323830E+11
     -507.5194153325      531.7092101755     1  0.55233910E+11
     -507.5194080999      537.4597036899     1  0.54453751E+11
     -507.5193452699      538.1699785346     1  0.55129621E+11
     -507.5193437259      538.0378175615     1  0.54209138E+11
     -507.5193257810      527.7484738043     1  0.54686513E+11
     -507.5193246741      534.5120798160     1  0.55642739E+11
     -507.5193124084      537.4565842194     1  0.54455451E+11
     -507.5193105384      538.2629206820     1  0.54751894E+11
     -507.5193058836      537.4222531271     1  0.53813809E+11
     -507.5192852136      537.6071953010     1  0.53852915E+11
     -507.5192468297      537.6126233592     1  0.53855845E+11
     -507.5192376587      537.6609257265     1  0.53646838E+11
     -507.5192306732      537.0979153817     1  0.53992280E+11
     -507.5192215871      538.2969154989     1  0.53536276E+11
     -507.5192059229      537.8073262623     1  0.54030523E+11
     -507.5191972022      536.7331505961     1  0.55747049E+11
     -507.5191814193      537.9040370615     1  0.53492163E+11
     -507.5191734385      537.4514072903     1  0.55216392E+11
     -507.5191681972      532.7066685719     1  0.54709446E+11
     -507.5191632671      538.7314691647     1  0.53160689E+11
     -507.5191515884      537.8462216765     1  0.55811961E+11
     -507.5191429777      536.9744722674     1  0.54816627E+11
     -507.5191284875      530.8895918599     1  0.54323167E+11
     -507.5191202614      531.4827885438     1  0.54503315E+11
     -507.5191179462      537.2771846625     1  0.53252914E+11
     -507.5190993655      538.2543831309     1  0.54037614E+11
     -507.5190581888      531.5089757031     1  0.54426139E+11
     -507.5190434406      538.0177333236     1  0.53204166E+11
     -507.5190337506      532.1736782168     1  0.54697126E+11
     -507.5190279695      531.5217843588     1  0.54503068E+11
     -507.5189809683      537.5169343809     1  0.53868034E+11
     -507.5189773460      538.3122182830     1  0.52547191E+11
     -507.5189695902      535.0368315914     1  0.53503888E+11
     -507.5189279746      537.2429044056     1  0.56324894E+11
     -507.5189173970      536.6530368850     1  0.55936355E+11
     -507.5189098159      538.6220880174     1  0.53951882E+11
     -507.5189088104      537.9870073078     1  0.53250319E+11
     -507.5188974603      537.2484996996     1  0.53731426E+11
     -507.5188961802      535.0207060507     1  0.53469572E+11
     -507.5188251121      536.6851389174     1  0.54238789E+11
     -507.5188208794      538.2207398993     1  0.53561174E+11
     -507.5188011659      537.6360320410     1  0.53044875E+11
     -507.5187611364      535.0390330768     1  0.53502263E+11
     -507.5187534544      537.7468610028     1  0.54148703E+11
     -507.5187347524      537.4265615967     1  0.56321622E+11
     -507.5187019110      538.8582415983     1  0.54688935E+11
     -507.5186966955      535.1119708103     1  0.55417723E+11
     -507.5186766436      538.5898287509     1  0.53363521E+11
     -507.5186737849      536.7827411543     1  0.54859393E+11
     -507.5186652878      536.8780288354     1  0.53393975E+11
     -507.5186585491      537.0078266192     1  0.55824233E+11
     -507.5186444653      531.5168781507     1  0.54504240E+11
     -507.5186419086      537.0173552322     1  0.53490976E+11
     -507.5186176665      534.6927406022     1  0.54843406E+11
     -507.5186149700      537.8766855781     1  0.53790319E+11
     -507.5186052754      538.1042613651     1  0.57559891E+11
     -507.5186031815      538.5461011976     1  0.54394737E+11
     -507.5185878075      538.2872856621     1  0.53865051E+11
     -507.5185349316      538.1476712094     1  0.54075373E+11
     -507.5185219116      533.3578607921     1  0.53037697E+11
     -507.5185196628      537.5625116392     1  0.53521088E+11
     -507.5184958043      537.5378823993     1  0.53794610E+11
     -507.5184915084      537.5160789989     1  0.53508895E+11
     -507.5184647937      538.3046026576     1  0.53827917E+11
     -507.5184386424      537.9551909648     1  0.53704579E+11
     -507.5184268613      539.0536880757     1  0.55626957E+11
     -507.5184102061      538.8007078581     1  0.53442935E+11
     -507.5183976032      538.3945743097     1  0.54623123E+11
     -507.5183837165      537.3752044761     1  0.53555675E+11
     -507.5183756680      538.0441906143     1  0.54265097E+11
     -507.5183523174      538.1328809352     1  0.54249973E+11
     -507.5183410495      536.7801127345     1  0.53361536E+11
     -507.5183270877      536.7783215592     1  0.53363253E+11
     -507.5183098976      536.9729736355     1  0.55641508E+11
     -507.5183011448      528.7123091038     1  0.54850235E+11
     -507.5182889875      532.6073710466     1  0.54634552E+11
     -507.5182649655      534.6918787254     1  0.54842130E+11
     -507.5182593219      537.5581838428     1  0.53520493E+11
     -507.5182490158      537.5183926380     1  0.53509425E+11
     -507.5182006585      531.6719691580     1  0.55217611E+11
     -507.5181528273      537.0104679736     1  0.53937776E+11
     -507.5181242168      537.5909635200     1  0.55797460E+11
     -507.5180667048      536.4812847819     1  0.54863269E+11
     -507.5180265147      532.6814877058     1  0.54467757E+11
     -507.5180201706      537.5166476307     1  0.53508832E+11
     -507.5179958152      537.7937363018     1  0.54143032E+11
     -507.5179784060      532.7127323992     1  0.54521798E+11
     -507.5179756232      535.1218262324     1  0.55405691E+11
     -507.5179730697      534.3846813557     1  0.54387156E+11
     -507.5179540039      539.0818053586     1  0.54964789E+11
     -507.5179475769      537.3385743197     1  0.53508065E+11
     -507.5178613088      537.4526858573     2  0.55266439E+11
     -507.5178464234      538.5623698309     1  0.53156866E+11
     -507.5178451172      534.3567636069     1  0.55258185E+11
     -507.5177731133      537.1981892994     1  0.56094183E+11
     -507.5177699643      537.3979561872     1  0.55872058E+11
     -507.5177590553      536.1276107902     1  0.55763779E+11
     -507.5177390814      537.3143286611     1  0.53599558E+11
     -507.5177213523      537.5408333350     1  0.53228386E+11
     -507.5177192431      538.7331498882     1  0.53282980E+11
     -507.5177093801      538.0767731212     1  0.53713248E+11
     -507.5176882394      537.2402034688     1  0.54062580E+11
     -507.5176564944      531.6390129364     1  0.53411161E+11
     -507.5176278157      537.1525433726     1  0.53676655E+11
     -507.5176245726      532.7065173641     1  0.54522789E+11
     -507.5176218668      538.5937246298     1  0.53671686E+11
     -507.5176182233      537.9108052569     1  0.53681375E+11
     -507.5176028415      537.2019565271     1  0.55966335E+11
     -507.5176005850      538.5504614524     1  0.54402186E+11
     -507.5175928321      538.6615681553     1  0.53734074E+11
     -507.5175709264      536.8739548723     1  0.54166275E+11
     -507.5174698579      537.1203195172     1  0.56173348E+11
     -507.5174642574      534.9832122736     1  0.55914579E+11
     -507.5174456818      537.3086977391     1  0.53477705E+11
     -507.5174370560      538.5717231471     1  0.54356350E+11
     -507.5174300434      537.5592481438     1  0.53686812E+11
     -507.5174209618      537.5776707579     1  0.53288710E+11
     -507.5174124651      538.6510721812     1  0.54302399E+11
     -507.5174024118      537.3031563664     1  0.54015056E+11
     -507.5173933716      537.0965848736     1  0.53900021E+11
     -507.5173622238      532.5655895848     1  0.54627400E+11
     -507.5173421574      537.6535010702     1  0.53914480E+11
     -507.5172837231      537.2143475004     1  0.56123298E+11
     -507.5172814325      536.8816666526     1  0.53395633E+11
     -507.5172794818      535.9146938247     2  0.55946195E+11
     -507.5172243417      529.2372398108     1  0.54848481E+11
     -507.5171748087      537.1869339865     1  0.53944203E+11
     -507.5171456631      537.4322126643     2  0.53698990E+11
     -507.5171077566      536.9320147884     1  0.56360533E+11
     -507.5171023679      537.7665517132     1  0.54132996E+11
     -507.5170961480      537.2404423649     1  0.55490494E+11
     -507.5170901786      537.1586732547     1  0.53675764E+11
     -507.5170881437      538.0188761757     1  0.53734527E+11
     -507.5170850023      537.5936522365     1  0.52649111E+11
     -507.5170687401      538.2049795721     1  0.53554192E+11
     -507.5170206233      537.5313983691     1  0.53878120E+11
     -507.5170066081      538.1842641118     1  0.55079546E+11
     -507.5169946019      537.7703244310     1  0.53866715E+11
     -507.5169690609      537.4954259098     1  0.53707365E+11
     -507.5169473345      538.0005111477     1  0.54922873E+11
     -507.5169381873      536.6841048878     1  0.54230390E+11
     -507.5169140162      536.6471213710     1  0.54249170E+11
     -507.5168869699      538.8295895276     1  0.52740960E+11
     -507.5168801607      537.2419037860     1  0.56459453E+11
     -507.5168535886      535.0400514459     1  0.53499148E+11
     -507.5168287786      530.8511814596     1  0.54797223E+11
     -507.5168171270      535.7154193829     1  0.55568790E+11
     -507.5168038777      533.8661007965     1  0.54327773E+11
     -507.5167924924      538.3859074789     1  0.53738607E+11
     -507.5167414018      532.1585490906     1  0.53367335E+11
     -507.5167346140      532.2914504440     1  0.54858753E+11
     -507.5167150303      537.3213549503     1  0.56112947E+11
     -507.5167087728      538.5576870821     1  0.53244972E+11
     -507.5166979512      534.9950677717     1  0.53010908E+11
     -507.5166872880      536.3357347464     1  0.55435682E+11
     -507.5166845170      533.0291779446     1  0.54493578E+11
     -507.5166598307      537.9284537514     1  0.53654377E+11
     -507.5166585807      537.0587492099     1  0.56218453E+11
     -507.5166551164      536.8657084438     2  0.55786658E+11
     -507.5166520462      537.3312527148     1  0.53672827E+11
     -507.5166500401      537.3476813846     1  0.56367395E+11
     -507.5166412139      537.3333075185     1  0.56379479E+11
     -507.5166401930      538.3894609162     1  0.53699097E+11
     -507.5166317930      538.4007425958     1  0.53686872E+11
     -507.5165305775      536.1429357748     1  0.55514244E+11
     -507.5165126893      539.3939934349     1  0.54606563E+11
     -507.5165109286      537.8808201057     1  0.56419158E+11
     -507.5164977833      535.4078560551     1  0.54488088E+11
     -507.5164924912      539.0418627196     1  0.54859992E+11
     -507.5164768402      537.1054409428     1  0.54551267E+11
     -507.5164339864      536.1407387105     1  0.55387297E+11
     -507.5163989021      537.5105085536     1  0.53124827E+11
     -507.5163108575      538.9756583828     1  0.53646571E+11
     -507.5162903975      536.9542342857     1  0.53428936E+11
     -507.5162888061      536.9537205112     1  0.53429504E+11
     -507.5162528979      536.6649218206     1  0.55607097E+11
     -507.5162059296      537.6086158664     1  0.54340506E+11
     -507.5161997896      538.4129886603     1  0.53430601E+11
     -507.5161740941      538.8081574211     1  0.54903653E+11
     -507.5161574224      537.2288919074     1  0.56019581E+11
     -507.5161459001      537.6632482366     1  0.53190061E+11
     -507.5161198772      537.9177763614     1  0.53693154E+11
     -507.5160982412      531.4860183749     1  0.54496769E+11
     -507.5160950628      535.0615227816     1  0.53708421E+11
     -507.5160934265      538.8498122679     1  0.53753685E+11
     -507.5160912205      537.9588282984     1  0.53871883E+11
     -507.5160637984      533.8231169818     1  0.53452382E+11
     -507.5160467855      531.4787099452     1  0.54494655E+11
     -507.5160235724      538.0033462233     1  0.53571531E+11
     -507.5160111234      538.9051660084     1  0.54148689E+11
     -507.5159992206      532.7152869834     1  0.54448651E+11
     -507.5159956278      537.8993737844     1  0.53656664E+11
     -507.5159854600      533.8353914450     1  0.53399289E+11
     -507.5159807434      537.4494343076     2  0.55326324E+11
     -507.5159670937      538.8933444359     1  0.54181288E+11
     -507.5159084759      537.9691255671     1  0.54737233E+11
     -507.5158905923      537.1580185457     1  0.55961762E+11
     -507.5158689522      537.9164995379     1  0.54184412E+11
     -507.5158546748      534.5623506605     1  0.54691291E+11
     -507.5158497188      534.5714277625     1  0.54687500E+11
     -507.5158466327      538.1349375522     1  0.53588097E+11
     -507.5158313017      538.0218292210     1  0.53726932E+11
     -507.5158202025      538.1210109715     1  0.54830906E+11
     -507.5157887684      538.1138168720     1  0.54437741E+11
     -507.5157876925      537.7074643855     1  0.59868500E+11
     -507.5157820329      531.2499876447     1  0.54502980E+11
     -507.5157457086      538.1288527871     1  0.53572488E+11
     -507.5157404632      537.2043719379     1  0.55588384E+11
     -507.5156906368      536.1468320859     1  0.55520810E+11
     -507.5156791513      533.8353992112     1  0.53451520E+11
     -507.5156366642      537.7132583093     1  0.54591630E+11
     -507.5155997550      538.1286659280     1  0.55122666E+11
     -507.5155681863      531.4251585859     1  0.54118722E+11
     -507.5155670780      531.8840835720     1  0.54230628E+11
     -507.5155492541      537.0215641012     1  0.54754793E+11
     -507.5155380997      537.0598390427     1  0.53469683E+11
     -507.5155276936      537.4989502442     1  0.53726263E+11
     -507.5155265690      537.4944047472     1  0.53572157E+11
     -507.5154928580      537.0128661911     1  0.55652902E+11
     -507.5154773157      538.2335759448     1  0.56172584E+11
     -507.5154443956      538.5666825909     1  0.53278101E+11
     -507.5154291983      533.8167430713     1  0.53396747E+11
     -507.5154147152      537.9350609203     1  0.53650519E+11
     -507.5153507800      537.3191555259     1  0.55416329E+11
     -507.5153474033      538.7375104385     1  0.53752669E+11
     -507.5153252726      537.5034698963     1  0.53725688E+11
     -507.5153178362      537.1954503046     1  0.53927401E+11
     -507.5153008065      537.6862470842     1  0.53605585E+11
     -507.5152669580      535.0733691219     1  0.53523205E+11
     -507.5152327601      538.0505443960     1  0.54900707E+11
     -507.5151991647      537.0061096853     1  0.55632973E+11
     -507.5151702969      538.1429553966     1  0.53136743E+11
     -507.5151679315      534.6222317170     2  0.55267568E+11
     -507.5151526258      537.9620188422     1  0.53790047E+11
     -507.5151477693      538.2352034751     1  0.54238707E+11
     -507.5151427216      537.8177712933     1  0.56606523E+11
     -507.5151150100      538.7284147328     1  0.53695703E+11
     -507.5151075885      537.5171194152     1  0.53569234E+11
     -507.5151013437      538.4377663956     1  0.53402940E+11
     -507.5150971368      531.2929572379     1  0.53376284E+11
     -507.5150921004      538.1202046645     1  0.54664740E+11
     -507.5150750628      538.2147592901     1  0.53589434E+11
     -507.5150706448      537.8101060332     1  0.54064883E+11
     -507.5150585838      537.0684270251     1  0.54059210E+11
     -507.5150193392      538.2011689750     1  0.54797681E+11
     -507.5149896232      537.2295830192     1  0.53476504E+11
     -507.5149841889      539.2535098564     1  0.54341274E+11
     -507.5149565436      537.3174123545     1  0.54876338E+11
     -507.5149422847      537.9165447062     1  0.54380233E+11
     -507.5148850188      532.6657995567     1  0.54637673E+11
[truncated: 2,156,680 more chars]
