# Supplementary material for: Structure, thermodynamics, and rearrangement mechanisms in gold clusters—insights from the energy landscapes framework
Source: Nanoscale. 2017 Dec 15;10(4):2004–16. doi: 10.1039/c7nr07123j (PMC5901115; doi:10.1039/c7nr07123j)
Supplement: Supplementary file 1 [file NR-010-C7NR07123J-s001.zip › minima/140_Au/min.data.fcc]

     -507.9110634192      541.8258219454     6  0.50743980E+11
     -507.7485536981      540.8176603352     1  0.52821963E+11
     -507.7475128016      540.8317453705     1  0.52792278E+11
     -507.7470579887      540.8160107352     1  0.52561020E+11
     -507.7323296233      540.9020440016     1  0.51815152E+11
     -507.7306354012      541.3538199566     2  0.52779474E+11
     -507.7286901556      540.9736738804     2  0.51846106E+11
     -507.7276637240      541.5764021032     1  0.52210347E+11
     -507.7268021856      541.5889531812     1  0.52490396E+11
     -507.7256995448      541.5776272162     1  0.52252308E+11
     -507.7239404354      541.7437500529     1  0.52765559E+11
     -507.7207397786      540.6870839960     1  0.51722012E+11
     -507.7163044573      541.4920073216     1  0.52599204E+11
     -507.7161779416      541.6464334767     1  0.52082652E+11
     -507.7155778255      541.4893451478     1  0.52711930E+11
     -507.7151352654      541.4725217607     1  0.52479782E+11
     -507.7150770868      540.6751827703     1  0.51854632E+11
     -507.7148742347      540.9675889371     1  0.51402429E+11
     -507.7098931199      540.9721463009     1  0.51495108E+11
     -507.7086250713      540.8859405636     1  0.52063701E+11
     -507.7065884008      540.8889381589     1  0.52098228E+11
     -507.7058911823      541.2474296102     1  0.52271760E+11
     -507.7056572894      541.2335213151     1  0.52036584E+11
     -507.7054304267      540.8652796689     1  0.51995528E+11
     -507.7053386617      540.8843601682     1  0.52225440E+11
     -507.7052525972      540.8741606696     1  0.51963429E+11
     -507.7050668754      540.8706310188     1  0.52051066E+11
     -507.7050331920      540.8884224592     1  0.52280686E+11
     -507.7046862196      540.8815241831     1  0.52157842E+11
     -507.7046656123      540.8824403086     1  0.52192978E+11
     -507.7039126883      540.8882340845     1  0.52252132E+11
     -507.7036555718      540.9112560414     2  0.51764187E+11
     -507.7035176548      541.2263641017     1  0.52059992E+11
     -507.7032959997      540.8860835567     1  0.52253972E+11
     -507.7022053430      540.8579020014     1  0.52081931E+11
     -507.7005965074      540.9292432805     1  0.52143509E+11
     -507.6980503038      541.5749777347     1  0.52018446E+11
     -507.6922784277      540.9475201647     1  0.51889039E+11
     -507.6921780895      540.9603054850     1  0.51862307E+11
     -507.6920154614      540.9428747667     1  0.51615685E+11
     -507.6917041399      541.4282791291     1  0.52816664E+11
     -507.6916989482      541.3641957926     1  0.51707551E+11
     -507.6910016860      540.9815756956     1  0.51708872E+11
     -507.6894245709      540.9742665474     1  0.51756414E+11
     -507.6880297913      541.3351237027     1  0.51610407E+11
     -507.6873930488      541.4323613646     1  0.52742592E+11
     -507.6832375326      540.7177678281     2  0.51118806E+11
     -507.6829418956      540.9954631841     1  0.51431341E+11
     -507.6815957570      540.9567663507     2  0.51305189E+11
     -507.6798455137      540.6802750728     2  0.51297470E+11
     -507.6798040453      540.7084741595     1  0.51210308E+11
     -507.6793745199      540.7370670172     1  0.51146593E+11
     -507.6793555994      540.6790087096     1  0.51365574E+11
     -507.6775690330      540.7001342238     2  0.51301430E+11
     -507.6768285660      541.0734397841     1  0.51340147E+11
     -507.6762458681      540.6728936113     1  0.51385378E+11
     -507.6761905826      540.6762825585     1  0.51521327E+11
     -507.6757201940      540.7157157390     1  0.51303444E+11
     -507.6754038389      540.7271778772     1  0.51219071E+11
     -507.6749710551      540.7412347679     1  0.51230500E+11
     -507.6740144550      540.6724364582     1  0.51424323E+11
     -507.6739509661      540.6662948881     2  0.51472710E+11
     -507.6709938046      541.0145039633     2  0.51539635E+11
     -507.6709674022      540.6936211913     1  0.51454866E+11
     -507.6571727398      540.4996183846     1  0.51399375E+11
     -507.6569725979      540.8877693854     1  0.51636453E+11
     -507.6555689075      540.7429372637     1  0.51522056E+11
     -507.6549549730      540.7431307717     1  0.51537124E+11
     -507.6541679773      540.7498408262     1  0.51490730E+11
     -507.6537827567      540.7524544751     1  0.51530043E+11
     -507.6522648074      540.7676526698     1  0.51503097E+11
     -507.6508026485      540.7424439465     1  0.51511658E+11
     -507.6463247589      540.8051922766     1  0.51357269E+11
     -507.6440084931      540.5748723573     1  0.51263628E+11
     -507.6426871117      540.5552629673     1  0.51303231E+11
     -507.6414248742      540.5572240655     1  0.51370560E+11
     -507.6413413316      540.6023386862     1  0.51256239E+11
     -507.6409045370      540.5578989585     1  0.51376185E+11
     -507.6402166970      540.6355640968     1  0.51302379E+11
     -507.6393669066      540.5667397007     1  0.51335372E+11
     -507.6391299042      540.4579177652     1  0.51325172E+11
     -507.6385934488      540.4637391854     1  0.51325200E+11
     -507.6380291417      540.7627984133     1  0.51360241E+11
     -507.6378026016      540.4697211781     1  0.51326681E+11
     -507.6376844400      540.4638645208     1  0.51292052E+11
     -507.6375297711      540.4650438066     1  0.51294402E+11
     -507.6360218074      540.7810527961     1  0.51239991E+11
     -507.6359571397      540.4905461938     1  0.51304257E+11
     -507.6354013754      540.7797638659     1  0.51241464E+11
     -507.6350571194      540.7823005981     1  0.51236128E+11
     -507.6337266382      540.7982640773     1  0.51251680E+11
     -507.6335959411      540.5431767593     1  0.51071504E+11
     -507.6332426629      540.7637419793     1  0.51333459E+11
     -507.6321650861      540.7696960492     1  0.51328225E+11
     -507.6298759225      540.5286840944     1  0.51163766E+11
     -507.6287341676      541.0130288977     1  0.52852865E+11
     -507.6274499656      540.5995709985     1  0.50993389E+11
     -507.6273539395      540.5994456618     1  0.50993564E+11
     -507.6261964038      540.6125868132     1  0.51000198E+11
     -507.6256384480      540.6134069816     1  0.50996715E+11
     -507.6256183297      540.6079697164     1  0.51000258E+11
     -507.6251393456      540.6122991031     1  0.51004021E+11
     -507.6247904415      540.4900099419     1  0.51075459E+11
     -507.6244098434      540.5760288712     1  0.51077728E+11
     -507.6243873617      540.5770579698     1  0.51077834E+11
     -507.6237703257      540.5866855285     1  0.51083070E+11
     -507.6236478365      540.5880111611     1  0.51083798E+11
     -507.6228984338      540.5885476025     1  0.51082707E+11
     -507.6225178357      540.5974126400     1  0.51083926E+11
     -507.6224357526      540.5933710081     1  0.51082518E+11
     -507.6223335943      540.5948789799     1  0.51084818E+11
     -507.6218399691      540.4712576496     1  0.51058977E+11
     -507.6217267949      540.6042349530     1  0.51085843E+11
     -507.6214735804      540.5620438222     1  0.51094983E+11
     -507.6207153970      540.5619905667     1  0.51165882E+11
     -507.6207065914      540.5624429954     1  0.51166105E+11
     -507.6205612734      540.5652194649     1  0.51175173E+11
     -507.6204043437      540.5629397047     1  0.51169440E+11
     -507.6201779364      540.5730503930     1  0.51179884E+11
     -507.6189913238      540.6365800973     1  0.51096887E+11
     -507.6189766133      540.4986697776     1  0.51043167E+11
     -507.6188813771      540.5843565803     1  0.51176750E+11
     -507.6180473539      540.5059940179     1  0.51045664E+11
     -507.6179306621      541.0271817663     2  0.53225868E+11
     -507.6167152028      540.4554903501     1  0.51061417E+11
     -507.6136331400      540.5084564615     1  0.51147371E+11
     -507.6135810086      540.5041443253     1  0.51143824E+11
     -507.6135403114      541.0714403013     2  0.53420654E+11
     -507.6124787525      540.4485576317     1  0.51151453E+11
     -507.6051655349      541.1075563276     1  0.52779121E+11
     -507.6025895601      541.0697568097     1  0.52774965E+11
     -507.5999205907      541.1068168877     1  0.52808463E+11
     -507.5914386669      541.0822552443     1  0.52269173E+11
     -507.5910804276      541.0701568256     1  0.52311375E+11
     -507.5909427475      541.0621579434     1  0.52335262E+11
     -507.5905736119      541.0578253477     1  0.52301237E+11
     -507.5902068917      540.2198729561     1  0.53129568E+11
     -507.5900024898      541.0908350859     1  0.52284824E+11
     -507.5899282190      540.4019767869     1  0.52423769E+11
     -507.5895355431      540.3309819442     1  0.52444286E+11
     -507.5891172016      540.2087709125     1  0.53203460E+11
     -507.5879101159      540.2882098048     1  0.53104209E+11
     -507.5873908064      541.0869813336     1  0.52313963E+11
     -507.5870545577      541.1119364932     1  0.52749012E+11
     -507.5869087078      540.2507607345     1  0.53208714E+11
     -507.5829782454      541.0696064119     1  0.52974520E+11
     -507.5827889094      540.6155135227     1  0.52522241E+11
     -507.5797023763      539.9124422587     1  0.51981057E+11
     -507.5788618926      540.6653778021     1  0.52837203E+11
     -507.5773492390      539.9640797553     1  0.52046840E+11
     -507.5754183156      540.1025994078     1  0.52272143E+11
     -507.5748262078      541.0427281572     1  0.52905667E+11
     -507.5726208850      540.3967064558     1  0.52568664E+11
     -507.5725879351      540.2794838361     1  0.52809893E+11
     -507.5719792726      540.2887186687     1  0.52786440E+11
     -507.5713094340      540.7492300708     1  0.52590686E+11
     -507.5712330337      540.2827175553     1  0.52879548E+11
     -507.5706412858      540.3371445414     1  0.52757802E+11
     -507.5704196323      540.2917819943     1  0.52821457E+11
     -507.5702991953      540.2826414529     1  0.52853939E+11
     -507.5701866309      540.2880718300     1  0.52907316E+11
     -507.5700536194      540.3037292116     1  0.52554787E+11
     -507.5696932981      540.3096067601     1  0.52810864E+11
     -507.5692764704      540.1772360529     1  0.52314698E+11
     -507.5692542252      540.2465753086     1  0.52619170E+11
     -507.5680033222      540.3571406473     1  0.52579047E+11
     -507.5674145589      540.2974218783     1  0.52643708E+11
     -507.5671105724      540.3805489325     1  0.52812792E+11
     -507.5669532455      540.3348025366     1  0.52976818E+11
     -507.5666251977      540.3258363874     1  0.52860741E+11
     -507.5665971490      540.3282046556     1  0.52890848E+11
     -507.5664585684      540.3791206633     1  0.52873926E+11
     -507.5662680474      540.4200033356     1  0.52639704E+11
     -507.5660622700      540.3673941087     1  0.52673840E+11
     -507.5632913815      540.8098830193     1  0.53051124E+11
     -507.5630279628      540.1255656845     1  0.51729840E+11
     -507.5596407364      540.5535787739     1  0.51672883E+11
     -507.5563510328      540.2858588256     1  0.52561779E+11
     -507.5560105980      540.2796335546     1  0.52533713E+11
     -507.5556894187      540.0668871724     1  0.52016631E+11
     -507.5551375988      540.3334007520     1  0.52458069E+11
     -507.5548807599      540.3082522751     1  0.52427163E+11
     -507.5548305099      540.2842278606     1  0.52605628E+11
     -507.5548145520      540.3316835450     1  0.52493685E+11
     -507.5546983516      540.3531988207     1  0.52035114E+11
     -507.5546093977      540.3538488364     1  0.52321056E+11
     -507.5545999243      540.9284008510     1  0.52321737E+11
     -507.5544484400      540.3147485548     1  0.52542800E+11
     -507.5542927576      540.2797599235     1  0.52665492E+11
     -507.5542898527      540.9160869721     1  0.52310756E+11
     -507.5542381370      540.2788586603     1  0.52661015E+11
     -507.5539064401      540.2731837662     1  0.52635620E+11
     -507.5537557459      540.2868833982     1  0.52544527E+11
     -507.5537444334      540.2886344973     1  0.52573444E+11
     -507.5535661367      540.3188499268     1  0.52563059E+11
     -507.5534722197      540.8054117507     1  0.52360725E+11
     -507.5533424172      540.7119812214     1  0.52116018E+11
     -507.5533313235      540.3142977171     1  0.52562916E+11
     -507.5531907580      540.3078475750     1  0.52599870E+11
     -507.5531260448      540.2941206404     1  0.52532756E+11
     -507.5529595531      540.3340589583     1  0.52533644E+11
     -507.5528447329      540.3923361085     1  0.52428974E+11
     -507.5528420394      540.8922201468     1  0.52632386E+11
     -507.5527925597      540.3428901779     1  0.52419306E+11
     -507.5526876826      540.3308055009     1  0.52355899E+11
     -507.5524969328      540.1269961503     1  0.52092660E+11
     -507.5524803337      540.1435169712     1  0.52082896E+11
     -507.5521961472      540.3625617829     1  0.52486514E+11
     -507.5520219213      540.2201169824     1  0.52023488E+11
     -507.5517754713      540.8411843479     1  0.52421796E+11
     -507.5516606389      540.2792982028     1  0.52645670E+11
     -507.5516415825      541.0379063947     1  0.52236482E+11
     -507.5516231981      540.2833100549     1  0.52673525E+11
     -507.5516086834      540.8796780149     1  0.52568943E+11
     -507.5513143185      540.5620374923     1  0.51854143E+11
     -507.5512706665      540.8016522803     1  0.52534536E+11
     -507.5509863408      540.3149236278     1  0.52453373E+11
     -507.5508781498      540.2995346953     1  0.52640551E+11
     -507.5507690164      540.3026646841     1  0.52676818E+11
     -507.5507373062      540.2919131634     1  0.52637561E+11
     -507.5505837364      540.3033439427     1  0.52646106E+11
     -507.5501213597      540.3796503903     1  0.52463827E+11
     -507.5499876601      540.8839737986     1  0.52722757E+11
     -507.5497868464      540.0638738258     1  0.52015979E+11
     -507.5496274888      540.3786213965     1  0.52571930E+11
     -507.5495567028      540.3054108616     1  0.51729340E+11
     -507.5489354293      540.3824666594     1  0.52577725E+11
     -507.5489217029      540.7401193361     1  0.53483598E+11
     -507.5483724238      540.3352456677     1  0.52568249E+11
     -507.5483137069      540.1306217277     1  0.51758635E+11
     -507.5482644817      540.0331622847     1  0.51823076E+11
     -507.5480533735      540.6798231416     1  0.52208444E+11
     -507.5467208185      540.3790109078     1  0.52548201E+11
     -507.5450498356      540.4778843453     1  0.52572217E+11
     -507.5440817165      540.4863829220     1  0.52557792E+11
     -507.5439094618      540.6784523223     1  0.52372262E+11
     -507.5433931716      540.5660939323     1  0.51776107E+11
     -507.5433033763      540.3129864672     1  0.51930356E+11
     -507.5429639092      540.7086831774     2  0.52767371E+11
     -507.5420600084      539.8346433026     1  0.51789768E+11
     -507.5417095587      540.6344372278     1  0.52470867E+11
     -507.5411075546      539.8363110281     1  0.51790244E+11
     -507.5406768863      540.4295542209     1  0.52979901E+11
     -507.5400550331      540.6724610971     1  0.51794575E+11
     -507.5393207813      539.9126252077     1  0.51481671E+11
     -507.5388881461      540.6657896408     1  0.52677343E+11
     -507.5385281053      540.6397495186     1  0.52373599E+11
     -507.5379710467      539.8294004323     1  0.51834963E+11
     -507.5376795528      540.0210791259     1  0.51400745E+11
     -507.5375762426      540.6554101832     1  0.52642300E+11
     -507.5372831552      539.9115578576     1  0.51781448E+11
     -507.5367041313      540.6589124288     1  0.52701892E+11
     -507.5359607231      540.6463449089     1  0.52615948E+11
     -507.5356906148      539.8256846276     1  0.51996448E+11
     -507.5356539422      540.1854626166     1  0.51669528E+11
     -507.5355581864      540.3645061128     1  0.52005558E+11
     -507.5352775403      540.2582877841     1  0.53381563E+11
     -507.5352012994      540.3613084794     1  0.52174777E+11
     -507.5350256482      540.1142986217     1  0.52205163E+11
     -507.5348332791      540.4620384842     1  0.52316734E+11
     -507.5341189911      540.4582478046     1  0.52344303E+11
     -507.5339172297      540.8511521935     1  0.52109590E+11
     -507.5336406634      539.9030666012     1  0.51729049E+11
     -507.5332379711      540.4569591741     1  0.52316015E+11
     -507.5330327942      540.3544738201     1  0.52043634E+11
     -507.5329585172      540.6226817250     1  0.52945435E+11
     -507.5329464721      539.8332707881     1  0.52029018E+11
     -507.5327662964      540.4675123813     1  0.53963690E+11
     -507.5320998855      540.7097001013     1  0.51801466E+11
     -507.5320911494      540.4757104131     1  0.52321153E+11
     -507.5320795720      540.0249465090     1  0.51652418E+11
     -507.5318838817      540.3611816301     1  0.52242556E+11
     -507.5317562133      537.8383942023     1  0.51420227E+11
     -507.5316795395      540.3645750299     1  0.52256223E+11
     -507.5315699222      540.9753933832     1  0.52752508E+11
     -507.5307623606      540.3384299031     1  0.52336667E+11
     -507.5305405369      540.6999412743     1  0.52299149E+11
     -507.5304948612      540.0547335660     1  0.51759896E+11
     -507.5301639421      540.4905032520     1  0.52344933E+11
     -507.5300802496      540.7103787657     1  0.52285491E+11
     -507.5296214353      540.4893184990     1  0.52315500E+11
     -507.5295259634      540.4036852455     1  0.52215712E+11
     -507.5291860304      540.4180193598     1  0.51524172E+11
     -507.5291236137      540.6866885193     1  0.52112598E+11
     -507.5283809016      540.4392545447     1  0.52050583E+11
     -507.5277226701      540.4005489542     1  0.52334138E+11
     -507.5275563672      540.7312761769     1  0.51918106E+11
     -507.5274222340      540.4253735775     1  0.52040472E+11
     -507.5268611519      540.4127458660     1  0.52311844E+11
     -507.5266548474      540.6836030031     1  0.52327587E+11
     -507.5262124153      539.9963712807     1  0.51443219E+11
     -507.5262105681      540.7034091118     1  0.51926979E+11
     -507.5254156400      540.3006513097     1  0.52818060E+11
     -507.5254009692      540.0076121412     1  0.51450463E+11
     -507.5246618234      540.3492235966     2  0.52310410E+11
     -507.5232266146      540.7698522689     1  0.53136599E+11
     -507.5227462881      540.2598407720     1  0.52119166E+11
     -507.5225450258      540.6035357909     1  0.51940496E+11
     -507.5222696680      540.4777434393     1  0.51618968E+11
     -507.5214671696      539.6197321822     2  0.53627881E+11
     -507.5207609445      539.8318961041     1  0.51997013E+11
     -507.5193769101      540.3052904435     1  0.52153116E+11
     -507.5193195928      539.6908110301     1  0.53811020E+11
     -507.5185747334      540.0560404561     1  0.54047727E+11
     -507.5184330547      540.4979636284     1  0.51739512E+11
     -507.5183855241      539.9666218914     1  0.51301784E+11
     -507.5183396555      539.9618776708     1  0.51302684E+11
     -507.5180155883      540.3018945140     1  0.52156059E+11
     -507.5176674923      540.4277335078     1  0.52193178E+11
     -507.5175690567      540.4850413323     1  0.51494179E+11
     -507.5174981583      539.9437971307     1  0.51308299E+11
     -507.5173674392      539.5997644159     1  0.53669860E+11
     -507.5170126445      540.1919553395     1  0.53169424E+11
     -507.5165757376      540.2976906042     1  0.52280304E+11
     -507.5164525271      540.5143670554     1  0.52514998E+11
     -507.5164413788      539.7317270135     1  0.53759573E+11
     -507.5161087136      540.1361531733     1  0.51429759E+11
     -507.5159911582      540.2636846775     1  0.52049564E+11
     -507.5157589164      540.2764244568     1  0.52049311E+11
     -507.5153519731      540.1657282447     1  0.51439329E+11
     -507.5150219511      540.4505573003     1  0.51770254E+11
     -507.5150134917      540.4703072971     1  0.51712363E+11
     -507.5147585707      539.7678397652     1  0.51797984E+11
     -507.5146550071      540.2801212073     1  0.52280698E+11
     -507.5133891817      540.3084139622     1  0.51553685E+11
     -507.5133574773      540.5234056633     1  0.51604265E+11
     -507.5133257760      540.5397995871     1  0.51885373E+11
     -507.5133159847      540.5446412574     1  0.51580884E+11
     -507.5128139161      540.6409569976     1  0.53566896E+11
     -507.5124468932      540.1313845495     1  0.51514219E+11
     -507.5121358729      539.7932436626     1  0.51424796E+11
     -507.5120100845      540.1081318047     1  0.53148180E+11
     -507.5113045651      540.3348908447     1  0.51290583E+11
     -507.5112984812      540.0647122621     1  0.51454367E+11
     -507.5110856969      540.0812921758     1  0.51465331E+11
     -507.5106715165      540.0632594341     1  0.51451272E+11
     -507.5104488222      540.3331180580     1  0.51370923E+11
     -507.5103612450      540.0973808666     1  0.51463410E+11
     -507.5102190899      540.1473961473     1  0.53209145E+11
     -507.5096576311      540.1984419945     1  0.51189718E+11
     -507.5096339257      540.4618841091     1  0.53843021E+11
     -507.5095673672      540.5158907989     1  0.51796784E+11
     -507.5092655823      540.1993323070     1  0.51202083E+11
     -507.5089902942      540.3532693027     1  0.52310406E+11
     -507.5089539209      540.2410040974     1  0.51781717E+11
     -507.5089141885      540.2023474366     1  0.52017893E+11
     -507.5088900982      540.6161484549     1  0.52049124E+11
     -507.5088465909      540.0849609467     1  0.52683370E+11
     -507.5086475818      540.3350504486     1  0.51380722E+11
     -507.5080757623      539.9929990421     1  0.53789754E+11
     -507.5080010301      540.0894679342     1  0.51475644E+11
     -507.5077993299      539.9552098739     1  0.51582720E+11
     -507.5074651697      540.3428169052     1  0.51377753E+11
     -507.5070551118      540.0721578705     1  0.51541301E+11
     -507.5068601637      540.2701049768     1  0.51351798E+11
     -507.5068520261      540.8222699413     1  0.53233494E+11
     -507.5066950286      540.4711790094     1  0.51945366E+11
     -507.5066659126      540.2805460856     1  0.53860403E+11
     -507.5066495520      539.9219984615     1  0.51233527E+11
     -507.5065098005      539.9316088826     1  0.51233390E+11
     -507.5064554089      540.1418884119     1  0.51467858E+11
     -507.5063759390      541.1030753355     1  0.53221025E+11
     -507.5063667500      540.7085876308     1  0.53182261E+11
     -507.5063104955      540.2541540526     1  0.53743075E+11
     -507.5056624700      540.3084954288     1  0.53820944E+11
     -507.5055529858      539.9539747695     1  0.51290148E+11
     -507.5054779838      540.2606421555     1  0.51370714E+11
     -507.5053606781      540.2667548881     1  0.51358363E+11
     -507.5051621187      539.8501982276     1  0.53190062E+11
     -507.5051254320      539.9177449521     1  0.51316849E+11
     -507.5051112203      539.9083704312     1  0.51318224E+11
     -507.5050093805      539.9342378876     1  0.51239480E+11
     -507.5049915257      540.8139416411     1  0.53200878E+11
     -507.5049853796      539.6278037424     2  0.51362466E+11
     -507.5049633168      540.3472516213     1  0.51420262E+11
     -507.5049429000      540.3453784650     1  0.51532220E+11
     -507.5048406790      540.3395448863     1  0.51416426E+11
     -507.5048280888      539.9715385122     1  0.51247375E+11
     -507.5044685356      540.0949455174     1  0.53090448E+11
     -507.5036656335      539.7637592752     1  0.53359179E+11
     -507.5033061721      539.9563889068     1  0.51266674E+11
     -507.5032622894      540.1388013206     1  0.52982577E+11
     -507.5024858124      540.1153866773     1  0.52922057E+11
     -507.5024754809      539.7676484459     1  0.53476025E+11
     -507.5023139997      540.7321881575     1  0.53604706E+11
     -507.5017419433      540.2922846304     1  0.52191865E+11
     -507.5016488318      540.4340476227     1  0.52955333E+11
     -507.5014379515      539.7457137005     1  0.53330613E+11
     -507.5014277703      540.3205013823     1  0.53442401E+11
     -507.5012595005      540.4793169583     1  0.53391587E+11
     -507.5008597685      540.1726403447     1  0.53020455E+11
     -507.5007659923      540.7297589902     1  0.53575948E+11
     -507.5007048499      540.3049031899     1  0.52464875E+11
     -507.5004099629      540.1087628045     1  0.52996147E+11
     -507.4999623487      540.3676154507     1  0.53239769E+11
     -507.4994893308      539.8317455376     1  0.51272860E+11
     -507.4987474386      539.8046251097     1  0.52186691E+11
     -507.4987262201      540.2091305139     1  0.52151351E+11
     -507.4984829516      539.9228189407     1  0.51464168E+11
     -507.4983692679      539.8508464366     1  0.52432677E+11
     -507.4981839394      539.7163795823     1  0.53385556E+11
     -507.4981781880      540.4754607802     1  0.53168945E+11
     -507.4981211179      540.2847132700     1  0.53113413E+11
     -507.4980827880      540.6648262671     1  0.53034265E+11
     -507.4980704179      539.7622957709     1  0.53295025E+11
     -507.4980208289      540.1581147393     1  0.53055175E+11
     -507.4968532674      539.8276388753     1  0.52211837E+11
     -507.4965826240      540.4190139500     1  0.52169027E+11
     -507.4964694653      540.3125096377     1  0.53046608E+11
     -507.4961314685      540.6184692861     1  0.52407381E+11
     -507.4961054890      540.2012056346     1  0.53055320E+11
     -507.4960444663      540.3349027219     1  0.53013798E+11
     -507.4957186592      540.2154036279     1  0.53159522E+11
     -507.4957124034      540.3268175702     1  0.53077283E+11
     -507.4956905330      540.0203350343     1  0.52066678E+11
     -507.4955313788      539.7746327538     1  0.51435012E+11
     -507.4954508345      540.3509704919     1  0.51656689E+11
     -507.4953962530      539.7467432087     1  0.53473202E+11
     -507.4952413066      539.9349331440     1  0.53695548E+11
     -507.4950154241      540.3709416451     1  0.51921897E+11
     -507.4948778974      540.0801896238     1  0.52392450E+11
     -507.4947145553      540.2110650665     1  0.52879622E+11
     -507.4945736614      540.4043358827     1  0.51773581E+11
     -507.4943934631      540.5017323500     1  0.52780483E+11
     -507.4943801239      540.8437122983     1  0.52092482E+11
     -507.4942236789      540.3753400275     1  0.51919883E+11
     -507.4941672817      539.9262926265     1  0.53384716E+11
     -507.4941466909      540.1416952024     1  0.53117782E+11
     -507.4941308041      540.2519404586     1  0.52795575E+11
     -507.4937309400      540.1717565695     1  0.52289327E+11
     -507.4933351638      540.1601236417     1  0.52622768E+11
     -507.4931072447      540.3971145303     1  0.51774994E+11
     -507.4929950477      540.1157778541     1  0.52584764E+11
     -507.4929643852      540.0974768948     1  0.51350212E+11
     -507.4928994784      540.4113384119     1  0.51553251E+11
     -507.4926084399      540.0956630670     1  0.51347310E+11
     -507.4924640975      540.2632452893     1  0.53189070E+11
     -507.4923184072      540.4182790699     1  0.52813771E+11
     -507.4923053360      540.5492239357     1  0.52839729E+11
     -507.4921288690      540.0885953844     1  0.52407097E+11
     -507.4921211779      540.1188665946     1  0.51235958E+11
     -507.4920451276      540.1339835290     1  0.52373642E+11
     -507.4919985060      539.8734912790     1  0.54026820E+11
     -507.4917944274      540.2800294193     1  0.52818965E+11
     -507.4917690935      539.2846396476     1  0.52840834E+11
     -507.4917490892      539.3206432280     1  0.52750146E+11
     -507.4917259794      539.5675586106     1  0.52911284E+11
     -507.4915366036      540.0790234674     1  0.52161523E+11
     -507.4914378074      540.3073220505     1  0.53098474E+11
     -507.4911942361      540.0910039771     1  0.51356844E+11
     -507.4911025187      539.6179118669     1  0.52801850E+11
     -507.4903640777      539.3091764726     1  0.52747237E+11
     -507.4902904626      540.4096512519     1  0.52563924E+11
     -507.4898847670      540.4832579026     1  0.52074490E+11
     -507.4897793726      540.0386556600     1  0.52156158E+11
     -507.4897097585      540.0911456263     1  0.51370901E+11
     -507.4895742975      540.4025653785     1  0.51449789E+11
     -507.4895377287      540.7314613157     1  0.52450841E+11
     -507.4893945248      540.2677095163     1  0.52951643E+11
     -507.4890947770      540.3836655182     1  0.52685321E+11
     -507.4888557206      540.4530231028     1  0.53052720E+11
     -507.4884922890      540.0832117171     1  0.51411137E+11
     -507.4881043431      539.6035342250     1  0.53346712E+11
     -507.4879060203      539.3579104594     1  0.52840037E+11
     -507.4878175566      540.7178265872     1  0.52382741E+11
     -507.4877054487      540.1379480000     1  0.51249838E+11
     -507.4874195158      540.3502146190     1  0.53096719E+11
     -507.4873902147      539.6676391869     1  0.52835813E+11
     -507.4873073598      540.0952375830     1  0.52983307E+11
     -507.4872048834      540.1304201939     1  0.51252206E+11
     -507.4870701612      539.2370114964     1  0.52924474E+11
     -507.4867954288      540.0838264993     1  0.51466482E+11
     -507.4867287710      539.2583195638     1  0.53001031E+11
     -507.4867031798      540.2809941642     1  0.52493517E+11
     -507.4865172275      539.2382272160     1  0.52925992E+11
     -507.4858438642      540.3890793453     1  0.53191998E+11
     -507.4853950943      539.5262233324     1  0.53807116E+11
     -507.4852275563      539.4193254827     1  0.52794877E+11
     -507.4850327376      540.1769670431     1  0.52067379E+11
     -507.4850180906      540.0605369405     1  0.51461342E+11
     -507.4849348805      540.2828128753     1  0.53011885E+11
     -507.4849211983      540.3229500269     1  0.52407315E+11
     -507.4848563229      539.3215530191     1  0.52829478E+11
     -507.4834981572      540.6169589057     1  0.52388558E+11
     -507.4831068067      540.2446105907     1  0.52945372E+11
     -507.4830784391      539.4085239793     1  0.52905481E+11
     -507.4828317077      539.4605459232     1  0.52726239E+11
     -507.4826377264      539.8888880985     1  0.53465415E+11
     -507.4825140347      540.6049546333     1  0.52747035E+11
     -507.4818668327      539.8650701288     1  0.53520731E+11
     -507.4818376346      539.8682564033     1  0.53564830E+11
     -507.4812271798      539.3905405965     1  0.52860364E+11
     -507.4808280950      540.1048194748     1  0.51537338E+11
     -507.4807548342      539.3813221922     1  0.52906030E+11
     -507.4805681974      540.4236880046     1  0.52675681E+11
     -507.4803432180      539.9853278231     1  0.52617218E+11
     -507.4801538468      540.2451217115     1  0.52877719E+11
     -507.4797679396      540.1565007717     1  0.53070197E+11
     -507.4791968864      540.1895991822     1  0.52570874E+11
     -507.4791446782      539.8483873283     1  0.51429560E+11
     -507.4787554952      540.1296174079     1  0.53463461E+11
     -507.4782042636      539.7605849016     1  0.52561159E+11
     -507.4780011966      540.2580615048     1  0.51616981E+11
     -507.4774618262      540.4764533399     1  0.52555955E+11
     -507.4772982959      540.0019355011     1  0.53161566E+11
     -507.4770995623      540.4407572218     1  0.52996064E+11
     -507.4770151306      540.8637441112     1  0.52723590E+11
     -507.4769875600      540.4431776729     1  0.52753749E+11
     -507.4768435892      540.1248579589     1  0.52159707E+11
     -507.4765034736      540.1378326279     1  0.52576043E+11
     -507.4756639453      540.3026951722     1  0.52813217E+11
     -507.4753314742      540.4313511836     1  0.52719253E+11
     -507.4752929305      540.2267805095     1  0.52640910E+11
     -507.4747463032      540.4849387310     1  0.52882416E+11
     -507.4745071715      539.7682737729     1  0.51327374E+11
     -507.4737722303      540.3491658984     1  0.53098190E+11
     -507.4727747043      539.8424544365     1  0.51638804E+11
     -507.4723348895      540.2940552276     1  0.53029899E+11
     -507.4721961310      540.0076563627     1  0.52734322E+11
     -507.4718257487      540.0705014711     1  0.52821281E+11
     -507.4715087470      540.4316088969     1  0.52537877E+11
     -507.4713480846      539.3404198848     1  0.52635938E+11
     -507.4707409539      539.4693112495     1  0.53273505E+11
     -507.4700043110      540.3987539520     1  0.52630756E+11
     -507.4697509569      539.8579487743     1  0.52724988E+11
     -507.4691450782      539.5154894760     1  0.53291326E+11
     -507.4690976402      540.1684009684     1  0.52666339E+11
     -507.4690743783      540.3186905737     1  0.52579848E+11
     -507.4689671347      540.4007108961     1  0.53593976E+11
     -507.4687538626      540.3277453474     1  0.53221245E+11
     -507.4680077057      539.8385726525     1  0.53196146E+11
     -507.4679716569      540.3794049093     1  0.52222323E+11
     -507.4679027492      540.8002054733     1  0.52965108E+11
     -507.4677107633      539.9150423185     1  0.53107213E+11
     -507.4674099312      540.4040607017     1  0.53474881E+11
     -507.4672205829      540.3802882363     1  0.52830877E+11
     -507.4669479608      539.8772633878     1  0.53032214E+11
     -507.4667226366      540.4016519822     1  0.52276449E+11
     -507.4664672428      540.1403965210     1  0.52589888E+11
     -507.4663697388      540.6046007604     1  0.52754658E+11
     -507.4663575557      540.3700504124     1  0.53206021E+11
     -507.4663166517      540.2047083022     1  0.52125849E+11
     -507.4662920213      540.2425464086     1  0.52268038E+11
     -507.4662328532      540.0497187792     1  0.52367465E+11
     -507.4662064289      539.6231916212     1  0.53445438E+11
     -507.4659487610      539.8452681255     1  0.53208376E+11
     -507.4656548107      539.8411924793     1  0.52422376E+11
     -507.4655271848      539.6588448130     1  0.51168281E+11
     -507.4654659433      540.4201803601     1  0.52919138E+11
     -507.4654637552      539.9188171818     1  0.53277419E+11
     -507.4651319277      539.7903234480     1  0.52610747E+11
     -507.4648815079      540.3520851447     1  0.52474517E+11
     -507.4646970556      539.8486514296     1  0.53225063E+11
     -507.4641824875      540.3113963729     1  0.53177315E+11
     -507.4640443828      539.9396110947     1  0.52669104E+11
     -507.4638402537      540.3152169459     1  0.52242873E+11
     -507.4634709440      540.3837749078     1  0.52659120E+11
     -507.4632761099      539.4917867014     1  0.52597720E+11
     -507.4632053750      540.4479591861     1  0.52866849E+11
     -507.4630255770      540.4936234224     1  0.52124988E+11
     -507.4628673870      540.1228345391     1  0.52485525E+11
     -507.4628427728      540.4464427191     1  0.52573369E+11
     -507.4628328592      540.3009684256     1  0.53245377E+11
     -507.4627861535      539.9641898870     1  0.52878137E+11
     -507.4627568016      539.9462754951     1  0.53104688E+11
     -507.4627376343      540.0426857077     1  0.52006390E+11
     -507.4627100062      539.8898141577     1  0.53185186E+11
     -507.4626177825      539.4252500286     1  0.52142489E+11
     -507.4625273413      540.0544318594     1  0.52809254E+11
     -507.4625114699      539.6545955505     1  0.52778616E+11
     -507.4622807502      539.4113197239     1  0.52222594E+11
     -507.4622444209      540.1145179639     1  0.52895432E+11
     -507.4622215960      539.6547477868     1  0.51252364E+11
     -507.4616621445      540.3514797741     1  0.52352766E+11
     -507.4612825340      539.9107302385     1  0.52985039E+11
     -507.4611962008      540.3253300445     1  0.53217537E+11
     -507.4609559115      540.3206976544     1  0.52100644E+11
     -507.4608993177      539.9014817706     1  0.53066805E+11
     -507.4608184931      540.3009467323     1  0.52554490E+11
     -507.4606102219      539.9285097998     1  0.53004865E+11
     -507.4603441213      540.0369166994     1  0.52701751E+11
     -507.4603410848      539.8885375754     1  0.53262298E+11
     -507.4600353547      540.3872126982     1  0.52366663E+11
     -507.4598979259      540.2856183909     1  0.52730147E+11
     -507.4598730991      540.1581004133     1  0.52957780E+11
     -507.4597213498      540.3467660168     1  0.52680681E+11
     -507.4595273330      539.8567943897     1  0.53115860E+11
     -507.4593943246      540.0425241628     1  0.52092125E+11
     -507.4593846550      540.0405346098     1  0.52659574E+11
     -507.4591044955      540.1990699174     1  0.52532396E+11
     -507.4587458155      539.8265271445     1  0.52471470E+11
     -507.4586708502      540.3483266810     1  0.52964218E+11
     -507.4581738471      539.9935039459     1  0.53378492E+11
     -507.4581226090      539.4583251411     1  0.53293661E+11
     -507.4580173349      540.3656737906     1  0.52420282E+11
     -507.4579450952      540.3455709661     1  0.52706881E+11
     -507.4579352204      539.8991977751     1  0.52621828E+11
     -507.4573657941      539.6908114148     1  0.52933615E+11
     -507.4568934840      539.8709634102     1  0.52832196E+11
     -507.4566554103      540.1636752310     1  0.52379638E+11
     -507.4565511513      540.3959301889     1  0.52723561E+11
     -507.4557477519      540.4034162682     1  0.52397601E+11
     -507.4547826361      539.9283105536     1  0.52047973E+11
     -507.4546151398      540.0136688078     1  0.52629138E+11
     -507.4542017712      540.3441027874     1  0.52393142E+11
     -507.4541923467      540.4503266042     1  0.53301572E+11
     -507.4540909109      540.4609902744     1  0.52512055E+11
     -507.4536989654      540.3244527277     1  0.52336877E+11
     -507.4535332848      540.0847058332     1  0.52605710E+11
     -507.4533246061      540.0199096410     1  0.52768461E+11
     -507.4526351198      540.4695962485     1  0.52944015E+11
     -507.4523383166      539.9939322470     1  0.52706568E+11
     -507.4521991555      539.6742546644     1  0.53014197E+11
     -507.4520651113      540.0112659608     1  0.52004726E+11
     -507.4520235696      540.1676237414     1  0.52480756E+11
     -507.4517994875      539.6628101356     1  0.52895850E+11
     -507.4516196254      539.8478946719     1  0.52617255E+11
     -507.4515167577      540.5865478925     1  0.52691144E+11
     -507.4515017134      540.2523779271     1  0.52026099E+11
     -507.4514164284      540.1400587875     1  0.52251541E+11
     -507.4514065854      540.0726464432     1  0.52207573E+11
     -507.4512416794      540.3683625724     1  0.52617131E+11
     -507.4510068596      540.0799799108     1  0.52804077E+11
     -507.4509294761      539.6343371621     1  0.52979826E+11
     -507.4509255834      539.7801716230     1  0.52480180E+11
     -507.4508957163      539.8733875758     1  0.52658633E+11
     -507.4507161402      540.2384361002     1  0.52113400E+11
     -507.4506924338      540.0655759028     1  0.52618513E+11
     -507.4505844569      539.7266354290     1  0.52764344E+11
     -507.4505061364      539.6135595820     1  0.53021610E+11
     -507.4504829521      540.0057380737     1  0.52646838E+11
     -507.4504742619      540.1121153602     1  0.52317985E+11
     -507.4503989177      540.0893607221     1  0.52540434E+11
     -507.4503642123      539.6242465112     1  0.53015513E+11
     -507.4502897232      539.9475315374     1  0.52094747E+11
     -507.4501941183      540.3293903793     1  0.52080358E+11
     -507.4501679773      539.6147276970     1  0.52959113E+11
     -507.4501406476      540.2706992655     1  0.51976636E+11
     -507.4498902430      540.6003477566     1  0.53210277E+11
     -507.4498849385      539.6682440109     1  0.52833966E+11
     -507.4497987261      539.8402753087     1  0.52849952E+11
     -507.4495368967      540.5869891811     1  0.52768996E+11
     -507.4493889559      540.1548274422     1  0.52567621E+11
     -507.4493240855      540.2339746781     1  0.52658429E+11
     -507.4492472865      539.8186040585     1  0.52729460E+11
     -507.4492297421      539.7981239848     1  0.52501036E+11
     -507.4491265183      540.3148516456     1  0.51925116E+11
     -507.4491110107      539.6548133021     1  0.52961196E+11
     -507.4490685623      539.8471372417     1  0.53182983E+11
     -507.4490240089      539.5933281251     1  0.53005367E+11
     -507.4487723309      539.6632756949     1  0.52927910E+11
     -507.4486728079      539.6559300200     1  0.52969759E+11
     -507.4482634336      540.5313309570     1  0.53017112E+11
     -507.4480253621      540.3993104979     1  0.52339951E+11
     -507.4480030230      540.4204766592     1  0.52620597E+11
     -507.4478375484      539.6240881606     1  0.52031753E+11
     -507.4476762807      539.5729316568     1  0.52790025E+11
     -507.4476721663      540.4200285333     1  0.52359184E+11
     -507.4476478044      540.4827882543     1  0.52600262E+11
     -507.4476394575      539.2403376885     2  0.52208553E+11
     -507.4476208588      539.6897171218     1  0.53188751E+11
     -507.4474861050      540.0469507403     1  0.52293056E+11
     -507.4473546058      539.9575778504     1  0.52925576E+11
     -507.4472903148      540.2078710012     1  0.52092046E+11
     -507.4472382732      539.9166415410     1  0.52632182E+11
     -507.4471303960      540.2585315244     1  0.52120163E+11
     -507.4470775737      539.2560351524     1  0.52257684E+11
     -507.4470570105      539.5806066586     1  0.52789722E+11
     -507.4467417281      540.6043282817     1  0.53271334E+11
     -507.4465779177      540.2641229292     1  0.52554157E+11
     -507.4463358851      539.6745138170     1  0.53043862E+11
     -507.4462538585      540.5937710383     1  0.53241403E+11
     -507.4461655285      540.2928528997     1  0.52017020E+11
     -507.4459824675      540.5967584902     1  0.53232247E+11
     -507.4457567137      539.9979384640     1  0.52192783E+11
     -507.4457316959      539.4664984713     1  0.52845787E+11
     -507.4454536053      540.5297804658     1  0.53009678E+11
     -507.4453935013      540.0995908694     1  0.52417879E+11
     -507.4453122940      540.5902773043     1  0.53203288E+11
     -507.4453092146      539.6708403608     1  0.53045822E+11
     -507.4452859297      539.6531638471     1  0.52615859E+11
     -507.4450142573      539.7552096420     1  0.52786334E+11
     -507.4449448241      539.7362182208     1  0.52940769E+11
     -507.4449271105      539.6407759044     1  0.52783888E+11
     -507.4446060139      540.4803767634     1  0.53105113E+11
     -507.4442989281      539.6784063149     1  0.52635288E+11
     -507.4442572792      539.2703058091     1  0.52319266E+11
     -507.4442002580      539.7172786929     1  0.53154400E+11
     -507.4441581715      540.1734912854     1  0.52483896E+11
     -507.4436063291      539.8739653013     1  0.53414948E+11
     -507.4435905886      540.1592259261     1  0.52581288E+11
     -507.4435887705      539.8426710219     1  0.53356338E+11
     -507.4435698134      539.2796682786     1  0.52359064E+11
     -507.4435002841      539.8644627331     1  0.53448781E+11
     -507.4434038734      540.5144272437     1  0.52947677E+11
     -507.4433649296      540.7157295885     1  0.52038791E+11
     -507.4433341472      539.7171833264     1  0.53164052E+11
     -507.4431502474      539.8705568185     1  0.52396472E+11
     -507.4431094434      539.8762948478     1  0.52380610E+11
     -507.4429777705      540.3971305038     1  0.52612563E+11
     -507.4429570848      540.2467888306     1  0.51903951E+11
     -507.4429513635      539.9317730810     1  0.52263008E+11
     -507.4428151931      539.6200063381     1  0.52543911E+11
     -507.4426987811      539.4845833741     1  0.52894545E+11
     -507.4425925348      539.8682671642     1  0.52564606E+11
     -507.4425893969      539.7772870638     1  0.52585297E+11
     -507.4424927309      540.1366893308     1  0.52226621E+11
     -507.4424655605      539.4956658435     1  0.52901791E+11
     -507.4422805092      540.5130630002     1  0.52672183E+11
     -507.4421405515      539.4324465518     1  0.52729545E+11
     -507.4420068624      539.9628262763     1  0.52345223E+11
     -507.4420030713      539.4498039434     1  0.52730992E+11
     -507.4417897289      539.9909739689     1  0.53146536E+11
     -507.4416192226      539.8228146270     1  0.53147269E+11
     -507.4413668959      540.2047718834     1  0.53469115E+11
     -507.4409166420      539.5431335885     1  0.52842107E+11
     -507.4405415823      539.8176533605     1  0.53155645E+11
     -507.4403976027      539.3495927108     1  0.52388928E+11
     -507.4403529598      539.4656433718     1  0.52764908E+11
     -507.4401327210      539.8540431387     1  0.52485587E+11
     -507.4398365578      540.0137598800     1  0.52745820E+11
     -507.4398285808      540.4895936266     1  0.52635978E+11
     -507.4395573869      539.2719194316     2  0.52290465E+11
     -507.4393678600      539.5722920102     1  0.52666459E+11
     -507.4392022630      539.6647371818     1  0.51802159E+11
     -507.4391640098      539.4876286000     1  0.52924322E+11
     -507.4390164026      540.3594653814     1  0.52721383E+11
     -507.4389983537      539.4865777418     1  0.52890207E+11
     -507.4389879513      540.1656006566     1  0.53388968E+11
     -507.4385721050      539.5469381710     1  0.52757250E+11
     -507.4384666267      539.5219884004     1  0.52730121E+11
     -507.4383999084      540.1378600661     1  0.52529050E+11
     -507.4383920040      540.5492313334     1  0.53248009E+11
     -507.4383877160      539.9348471720     1  0.52756419E+11
     -507.4383080870      540.1397658018     1  0.51852513E+11
     -507.4383023188      540.4479602209     1  0.52678085E+11
     -507.4382681351      540.4769181584     1  0.52641001E+11
     -507.4381503490      540.5423965710     1  0.52712799E+11
     -507.4381084082      540.3140445581     1  0.52316986E+11
     -507.4380917852      539.2818480507     1  0.52318115E+11
     -507.4380044207      539.6239588522     1  0.51955980E+11
     -507.4379790130      540.0461962313     1  0.52214445E+11
     -507.4378792375      539.6528816448     1  0.52146937E+11
     -507.4376242711      539.8771993233     1  0.52869058E+11
     -507.4376049065      539.8693572854     1  0.52909272E+11
     -507.4375175003      539.5725551358     1  0.52227720E+11
     -507.4375077271      540.5454589164     1  0.53209306E+11
     -507.4372863511      539.5138822332     1  0.52807799E+11
     -507.4372669113      539.8718576527     1  0.52551254E+11
     -507.4372263164      540.2279468091     1  0.52380955E+11
     -507.4371493498      540.4752186896     1  0.52985778E+11
     -507.4371455942      539.5697841811     1  0.52874380E+11
     -507.4371438432      539.8775015784     1  0.52791899E+11
     -507.4370682909      540.1652858121     1  0.52650456E+11
     -507.4368486382      539.5103842984     1  0.52883676E+11
     -507.4365967498      539.6467805819     1  0.52052341E+11
     -507.4365667396      540.5251482068     1  0.52780631E+11
     -507.4363543010      539.5956200139     1  0.52744376E+11
     -507.4361449280      540.1663381666     1  0.52491726E+11
     -507.4360795555      539.3230653394     1  0.51991565E+11
     -507.4360449551      540.6051594232     1  0.52419388E+11
     -507.4360180555      540.5647073277     1  0.52668328E+11
     -507.4359128833      539.6139492015     1  0.52223768E+11
     -507.4358009004      540.2098072834     1  0.52559343E+11
     -507.4357899425      539.5311882136     1  0.52736342E+11
     -507.4352207696      539.9143588216     1  0.52596772E+11
     -507.4349189338      539.5758675188     1  0.52137785E+11
     -507.4349165431      540.5837929149     1  0.52741925E+11
     -507.4348475088      540.0652855864     1  0.52377699E+11
     -507.4347287126      540.2135439923     1  0.53510043E+11
     -507.4346319700      540.1925195669     1  0.52589705E+11
     -507.4346305504      540.0221730878     1  0.52634485E+11
     -507.4345302476      539.6418692228     1  0.52881118E+11
     -507.4344065287      539.8635565907     1  0.52161592E+11
     -507.4342992702      540.1447146025     1  0.52325348E+11
     -507.4339832415      539.6776634857     1  0.52849076E+11
     -507.4339323034      539.8882935743     1  0.52690333E+11
     -507.4334276127      539.6983327884     1  0.52346567E+11
     -507.4334091637      540.0234226045     1  0.52606581E+11
     -507.4332152810      539.6886117116     1  0.52495064E+11
     -507.4330102135      540.2338709552     1  0.52804457E+11
     -507.4328852636      539.6836697728     1  0.52412432E+11
     -507.4328778653      539.7037906185     1  0.51795148E+11
     -507.4327923698      539.5900234046     1  0.52695754E+11
     -507.4327326851      539.6748289236     1  0.52476325E+11
     -507.4324362263      539.4073668445     1  0.51992472E+11
     -507.4323023427      539.9412456707     1  0.52635013E+11
     -507.4322451696      540.2515735344     1  0.52714266E+11
     -507.4322437062      539.5342587057     1  0.52765344E+11
     -507.4321963139      539.3587241656     1  0.52096452E+11
     -507.4317988372      540.2501328300     1  0.52772131E+11
     -507.4316408419      540.1161215853     1  0.52205538E+11
     -507.4316212134      540.2361394343     1  0.52741781E+11
     -507.4311753381      540.2663920620     1  0.53073897E+11
     -507.4310354869      539.6331781471     1  0.52681505E+11
     -507.4309486191      539.3658769161     1  0.52052420E+11
     -507.4309241559      539.4114898036     1  0.51939252E+11
     -507.4308726449      539.8810893566     1  0.51928526E+11
     -507.4307373256      539.6449808399     1  0.52735549E+11
     -507.4307297816      540.1365747083     1  0.51807582E+11
     -507.4306337767      540.3175362054     1  0.52922518E+11
     -507.4306111970      540.2573104010     1  0.53044789E+11
     -507.4306073869      539.6168623741     1  0.52244618E+11
     -507.4301873742      539.7345563413     1  0.52538024E+11
     -507.4301833239      540.3979715745     1  0.52929944E+11
     -507.4298939915      539.8670835683     1  0.52013691E+11
     -507.4298140722      539.6776402738     1  0.52436115E+11
     -507.4296993429      539.9631925310     1  0.52774909E+11
     -507.4296537692      539.5228626065     1  0.52825560E+11
     -507.4296083971      540.2881285167     1  0.52470639E+11
     -507.4295829276      539.6226834686     1  0.52782630E+11
     -507.4295366949      540.0011347219     1  0.52993231E+11
     -507.4295132234      539.9856985853     1  0.53116798E+11
     -507.4294632661      540.3179229859     1  0.52702626E+11
     -507.4292663588      540.1308661302     1  0.52454385E+11
     -507.4290937674      539.6094445070     1  0.52713046E+11
     -507.4289955487      539.9935912656     1  0.52963908E+11
     -507.4288782277      539.5600408959     1  0.52692238E+11
     -507.4286597609      539.9202809149     1  0.52569616E+11
     -507.4286393119      540.1238450585     1  0.52269964E+11
     -507.4285932222      539.9903517505     1  0.53109470E+11
     -507.4285803355      539.6464164560     1  0.52838027E+11
     -507.4285360863      539.6304747603     1  0.52764099E+11
     -507.4283979595      539.9114231715     1  0.52561774E+11
     -507.4283609745      539.4321240570     1  0.52118989E+11
     -507.4281969717      540.3585982182     1  0.52868849E+11
     -507.4280021187      539.4821639047     1  0.52456614E+11
     -507.4279951385      540.3056952237     1  0.52438630E+11
     -507.4279248767      539.9428563034     1  0.52859474E+11
     -507.4278741729      540.0019163458     1  0.53103447E+11
     -507.4276957016      540.2809557488     1  0.52555966E+11
     -507.4276135904      539.5990646888     1  0.52816599E+11
     -507.4274596713      539.5994307438     1  0.52718658E+11
     -507.4273852561      539.9924142785     1  0.53071612E+11
     -507.4273276008      539.6458124621     1  0.52530131E+11
     -507.4272808197      539.4338475399     1  0.52047028E+11
     -507.4272175032      539.9442508742     1  0.52104760E+11
     -507.4269696239      539.9903316579     1  0.53217417E+11
     -507.4267608484      540.4602557627     1  0.52980968E+11
     -507.4266844691      540.0268827307     1  0.52688055E+11
     -507.4263834846      540.2955000259     1  0.52734226E+11
     -507.4263769541      539.6317887506     1  0.52868950E+11
     -507.4262692154      539.6561468530     1  0.52881554E+11
     -507.4261479210      539.6352094203     1  0.52555629E+11
     -507.4260007359      539.5232364286     1  0.52529512E+11
     -507.4259797060      539.6168003356     1  0.52620633E+11
     -507.4258145405      539.5604444540     1  0.52540000E+11
     -507.4257860885      539.5899095150     1  0.52479744E+11
     -507.4257713577      540.3077986898     1  0.52812045E+11
     -507.4257631452      539.5638553348     1  0.52762302E+11
     -507.4257393183      540.3547170352     1  0.52864233E+11
     -507.4256236948      540.2793441122     1  0.52536813E+11
     -507.4255278053      540.3288064732     1  0.52499387E+11
     -507.4255253880      539.6544604221     1  0.52889943E+11
     -507.4253424797      540.1560614756     1  0.52022111E+11
     -507.4252131515      539.6748375103     1  0.52914825E+11
     -507.4250690729      540.3095076873     1  0.52525495E+11
     -507.4250674466      540.3477918009     1  0.52520406E+11
     -507.4249288197      539.7910340450     1  0.52214309E+11
     -507.4248043698      539.6809932574     1  0.52905512E+11
     -507.4240847838      540.1906792614     1  0.51933907E+11
     -507.4240226369      539.6396973038     1  0.52475836E+11
     -507.4239741479      540.3127097440     1  0.52559926E+11
     -507.4237491461      540.0612162060     1  0.52307151E+11
     -507.4234552162      540.0281695957     1  0.52456712E+11
     -507.4231245963      540.3380296245     1  0.52474557E+11
     -507.4228915981      540.1819777354     1  0.52016784E+11
     -507.4228662727      539.6136696346     1  0.52570820E+11
     -507.4228309739      540.2732405059     1  0.52930908E+11
     -507.4228209633      539.5140155959     1  0.52424017E+11
     -507.4227788674      539.7476888515     1  0.52253949E+11
     -507.4227077937      539.7151917192     1  0.52487524E+11
     -507.4227034176      539.6145746291     1  0.52576326E+11
     -507.4227024174      539.6062895712     1  0.52576712E+11
     -507.4226321962      539.6478158545     1  0.52519162E+11
     -507.4224859958      539.7232443225     1  0.52409281E+11
     -507.4224415271      539.4999788048     1  0.52448397E+11
     -507.4224344257      539.6121515289     1  0.52571463E+11
     -507.4223678809      539.4540125454     1  0.52532928E+11
     -507.4221292159      540.2197407265     1  0.53055593E+11
     -507.4220508774      540.2274024925     1  0.52128063E+11
     -507.4220473027      540.2739050355     1  0.52455227E+11
     -507.4216223526      540.2433551108     1  0.52037233E+11
     -507.4215321753      539.5121887807     1  0.52558396E+11
     -507.4215304769      539.5537127522     1  0.52403760E+11
     -507.4212730848      540.3569872300     1  0.52755268E+11
     -507.4212560202      540.2703091479     1  0.52759231E+11
     -507.4211436822      539.7586252679     1  0.52846504E+11
     -507.4210961560      540.2648522316     1  0.52915738E+11
     -507.4209816663      539.7639776823     1  0.52857931E+11
     -507.4209613250      540.3689278069     1  0.52781371E+11
     -507.4209043608      539.6185160906     1  0.52362888E+11
     -507.4208379746      539.9909667669     1  0.52441237E+11
     -507.4208336613      540.3745754299     1  0.52945370E+11
     -507.4208036121      539.7860813205     1  0.52388539E+11
     -507.4207214980      540.2489180550     1  0.52986877E+11
     -507.4207140416      540.2594944003     1  0.52925831E+11
     -507.4205932502      540.3104264091     1  0.52853202E+11
     -507.4205749249      540.2289099388     1  0.52121594E+11
     -507.4205495227      539.7835000549     1  0.52450339E+11
     -507.4204168865      539.6715110397     1  0.52412631E+11
     -507.4202075432      539.8775535341     1  0.52586709E+11
     -507.4200481896      540.2435591752     1  0.52902516E+11
     -507.4199215982      539.5064977142     1  0.52491382E+11
     -507.4199135508      540.3361523742     1  0.52522122E+11
     -507.4198728110      540.1971508960     1  0.53100036E+11
     -507.4198697223      540.2646149323     1  0.52892440E+11
     -507.4198574399      539.4597037751     1  0.52573745E+11
     -507.4197164087      540.3338042681     1  0.52512565E+11
     -507.4195939387      539.4348453179     1  0.52475597E+11
     -507.4194663417      540.2648244625     1  0.52879645E+11
     -507.4193926187      540.2739032187     1  0.52971638E+11
     -507.4192872172      539.5977042911     1  0.52455617E+11
     -507.4190638671      539.8925624326     1  0.52575966E+11
     -507.4187753291      540.3165536954     1  0.52821099E+11
     -507.4185611170      540.1218455150     1  0.52412013E+11
     -507.4185377046      539.4734055122     1  0.52525465E+11
     -507.4184829581      539.9976849299     1  0.52534177E+11
     -507.4184527626      539.3994599141     1  0.52568389E+11
     -507.4184206463      539.4291816064     1  0.52467682E+11
     -507.4183701836      539.5455281326     1  0.52407284E+11
     -507.4183571196      539.4764788515     1  0.52441631E+11
     -507.4182907927      539.6921705983     1  0.52419771E+11
     -507.4181673195      539.7548244990     1  0.52473418E+11
     -507.4179615897      539.4835192150     1  0.52475709E+11
     -507.4179129363      539.5623505495     1  0.51878422E+11
     -507.4178534062      539.5361732143     1  0.52375178E+11
     -507.4177929833      539.5731307530     1  0.52385266E+11
     -507.4177072673      539.4669392412     1  0.52576255E+11
     -507.4175878039      539.4001875852     1  0.52556728E+11
     -507.4175392824      540.4037745065     1  0.52599586E+11
     -507.4174378046      539.4809326988     1  0.51834449E+11
     -507.4173252069      539.4455836534     1  0.52624626E+11
     -507.4170013914      539.5051218218     1  0.52454236E+11
     -507.4169146815      540.1311560817     1  0.52499053E+11
     -507.4166174943      539.4421494984     1  0.52677192E+11
     -507.4163304614      540.0480375155     1  0.52057526E+11
     -507.4163182453      539.6762099985     1  0.52454260E+11
     -507.4163001031      539.4704460079     1  0.52557150E+11
     -507.4159771256      539.7643238352     1  0.52549860E+11
     -507.4159076382      539.7023529609     1  0.52778378E+11
     -507.4157744467      539.7761794466     1  0.52589734E+11
     -507.4157114045      539.5451244752     1  0.52533989E+11
     -507.4156808108      539.7730604367     1  0.52531517E+11
     -507.4153624705      539.4498951106     1  0.52581951E+11
     -507.4152185935      539.4172964761     1  0.52417790E+11
     -507.4151633450      540.0838292286     1  0.52694659E+11
     -507.4151103276      540.0423909928     1  0.52161758E+11
     -507.4150698190      539.5210964033     1  0.51863263E+11
     -507.4150478062      539.5070328717     1  0.52542688E+11
     -507.4149684909      539.6997246073     1  0.52787896E+11
     -507.4147965127      540.4097624690     1  0.52567363E+11
     -507.4147320426      539.5657946824     1  0.52440708E+11
     -507.4146376087      539.6511045637     1  0.52322982E+11
     -507.4145566673      539.7031400504     1  0.52972646E+11
     -507.4143359377      540.1781890716     1  0.53124099E+11
     -507.4141370166      539.4398501111     1  0.52444227E+11
     -507.4141068508      540.1291260822     1  0.52121952E+11
     -507.4140563941      539.4757204630     1  0.52338520E+11
     -507.4139706837      539.7811389076     1  0.52825354E+11
     -507.4138706848      540.0787601204     1  0.52734493E+11
     -507.4138534847      539.6994224828     1  0.51949872E+11
     -507.4137919005      539.5066783321     1  0.52366688E+11
     -507.4137827990      539.5764193877     1  0.51790388E+11
     -507.4137647712      540.1786698274     1  0.53095038E+11
     -507.4137246761      539.5121283825     1  0.52335334E+11
     -507.4135449745      540.0979943384     1  0.52108951E+11
     -507.4134530396      539.5390527262     1  0.51940689E+11
     -507.4134089428      539.6571484755     1  0.52573946E+11
     -507.4132959926      539.8263605606     1  0.51770058E+11
     -507.4131530229      539.5100907396     1  0.51955251E+11
     -507.4130305137      540.1264317699     1  0.52229842E+11
     -507.4128678718      539.6454764454     1  0.51934625E+11
     -507.4126567906      540.0998416051     1  0.52200722E+11
     -507.4125272381      539.4812022179     1  0.52292687E+11
     -507.4124092592      539.4629740150     1  0.52559414E+11
     -507.4123591203      539.9279812455     1  0.54469908E+11
     -507.4123257542      539.5080511727     1  0.51882329E+11
     -507.4122579311      540.0466528208     1  0.52718884E+11
     -507.4121282955      539.7493585445     1  0.52473916E+11
     -507.4120802073      539.9910500056     1  0.52430996E+11
     -507.4120081096      539.6546728927     1  0.52128586E+11
     -507.4119775731      539.9722297678     1  0.52348540E+11
     -507.4117916300      539.6628301588     1  0.52383047E+11
     -507.4117889900      539.4661927012     1  0.52088353E+11
     -507.4116636430      539.6831993453     1  0.52376954E+11
     -507.4116528922      540.0784542813     1  0.52208726E+11
     -507.4115530388      539.6466523790     1  0.52429330E+11
     -507.4115512077      539.5333393772     1  0.52034863E+11
     -507.4115183043      539.6563327706     1  0.52385504E+11
     -507.4113286292      539.6687450496     1  0.52103754E+11
     -507.4112829306      539.6462865914     1  0.51999834E+11
     -507.4110661838      540.2401917923     1  0.52576759E+11
     -507.4108608875      539.7073304426     1  0.52322743E+11
     -507.4105677856      539.6365146309     1  0.52292727E+11
     -507.4104356021      539.6907524009     1  0.52370197E+11
     -507.4103577332      540.2802413374     1  0.52243155E+11
     -507.4102718448      539.6451737293     1  0.52473685E+11
     -507.4098879728      540.1026173394     1  0.52135320E+11
     -507.4098621140      539.7246347071     1  0.52372527E+11
     -507.4098094237      539.7116952603     1  0.52313885E+11
     -507.4096049703      539.6431008243     1  0.52474136E+11
     -507.4094196434      539.6809543424     1  0.52446103E+11
     -507.4093323301      539.7475154310     1  0.52380632E+11
     -507.4092615759      540.0452373111     1  0.52660212E+11
     -507.4092460705      540.4915552669     1  0.52841013E+11
     -507.4089448544      539.6933636506     1  0.52385190E+11
     -507.4089433162      539.8119797688     1  0.52125542E+11
     -507.4089087880      540.0714213325     1  0.52572852E+11
     -507.4088917179      540.0795846834     1  0.52629405E+11
     -507.4086163151      540.3250405090     1  0.52608364E+11
     -507.4084085823      540.2915413240     1  0.52261498E+11
     -507.4083492643      539.7342573060     1  0.52323583E+11
     -507.4083050129      539.8727683782     1  0.51841583E+11
     -507.4077624912      539.7144094955     1  0.52412989E+11
     -507.4076651255      539.8794952753     1  0.52312494E+11
     -507.4076091378      539.6007371585     1  0.52598838E+11
     -507.4075790409      539.9662938785     1  0.52317651E+11
     -507.4075448008      539.6159944920     1  0.52572987E+11
     -507.4074427418      539.3490291976     1  0.52025315E+11
     -507.4074362426      540.1142943172     1  0.52207394E+11
     -507.4073964224      539.2170944403     1  0.51823404E+11
     -507.4073088258      539.2206847440     1  0.51771928E+11
     -507.4072570219      539.9122192821     1  0.52399028E+11
     -507.4071851632      540.1504860892     1  0.52435734E+11
     -507.4071167194      540.1092993560     1  0.52148623E+11
     -507.4070915142      539.7146939063     1  0.52406089E+11
     -507.4067743227      539.8450257812     1  0.51740876E+11
     -507.4065352586      539.8197873987     1  0.52057586E+11
     -507.4064262813      540.3166429991     1  0.52578382E+11
     -507.4063318270      539.5086172397     1  0.52401897E+11
     -507.4060704633      539.3822227290     1  0.52019432E+11
     -507.4058931934      539.2145358872     1  0.51763761E+11
     -507.4056429663      539.8110545190     1  0.52109035E+11
     -507.4056220551      539.6701620286     1  0.52495933E+11
     -507.4052389340      539.4621921496     1  0.52424113E+11
     -507.4051656671      539.1960433937     1  0.51711283E+11
     -507.4050964586      539.7468799733     1  0.52300365E+11
     -507.4050455475      540.1752386448     1  0.52418935E+11
     -507.4048784864      540.3060262139     1  0.52345093E+11
     -507.4048189209      540.2110904178     1  0.52353008E+11
     -507.4047413719      540.3192730149     1  0.52248238E+11
     -507.4047005718      540.3328531665     1  0.52323642E+11
     -507.4046425114      540.2595870246     1  0.52588084E+11
     -507.4045771561      539.6690677857     1  0.52177702E+11
     -507.4044754241      540.2091262696     1  0.52317480E+11
     -507.4043622896      540.3708180460     1  0.52437371E+11
     -507.4043439180      540.3307071698     1  0.52440262E+11
     -507.4043096513      540.3760803959     1  0.52363675E+11
     -507.4040726332      540.3315993791     1  0.52334681E+11
     -507.4036961400      539.7064931641     1  0.52354017E+11
     -507.4036635777      539.4631578012     1  0.52372694E+11
     -507.4036527785      540.1358188356     1  0.52228994E+11
     -507.4035201499      540.3451370427     1  0.52469986E+11
     -507.4034339231      540.3255284351     1  0.52309813E+11
     -507.4027610581      540.3960506309     1  0.52506135E+11
     -507.4027105255      539.2281966755     1  0.51828255E+11
     -507.4026988409      540.3261545510     1  0.52404085E+11
     -507.4026590019      539.4279648516     1  0.52206834E+11
     -507.4026207078      540.3429463892     1  0.52309626E+11
     -507.4023745616      540.3749395172     1  0.52392455E+11
     -507.4023593004      540.3827981013     1  0.52436075E+11
     -507.4022433798      540.3378952379     1  0.52395749E+11
     -507.4021045566      539.5955630770     1  0.52521229E+11
     -507.4020844518      539.6137089067     1  0.52445177E+11
     -507.4019139518      539.7937677641     1  0.52021327E+11
     -507.4015454586      540.3035654106     1  0.52480676E+11
     -507.4015402612      539.4870964795     1  0.51813364E+11
     -507.4015239335      539.4715697082     1  0.52267474E+11
     -507.4012702910      539.5041223843     1  0.52277113E+11
     -507.4011716706      537.3168109473     1  0.53356969E+11
     -507.4011341184      537.1933899770     1  0.53874366E+11
     -507.4010468584      540.2459991470     1  0.52378481E+11
     -507.4009670777      539.5025956529     1  0.52254782E+11
     -507.4009290010      539.4647627362     1  0.52194649E+11
     -507.4008437162      540.0234013625     1  0.52116152E+11
     -507.4008275352      539.4746706881     1  0.52313905E+11
     -507.4007607846      539.9053409081     1  0.52574936E+11
     -507.4007501619      540.2163434266     1  0.52413353E+11
     -507.4005700943      539.5046523616     1  0.52267209E+11
     -507.4002353107      539.9072757082     1  0.52540700E+11
     -507.4001027278      539.5346414293     1  0.52279243E+11
     -507.3999849183      539.7073722204     1  0.51808971E+11
     -507.3999047340      539.6326033432     1  0.52475369E+11
     -507.3998388251      540.1904037988     1  0.52325615E+11
     -507.3997727636      540.0144116544     1  0.52106082E+11
     -507.3994546735      539.4723852336     1  0.52302470E+11
     -507.3993572653      539.5065905792     1  0.52328688E+11
     -507.3992870625      539.6290877546     1  0.52508609E+11
     -507.3992553834      539.9013336224     1  0.52279986E+11
     -507.3992216701      539.4838580663     1  0.52341085E+11
     -507.3990902574      539.5159672685     1  0.52314329E+11
     -507.3988997668      539.6173804334     1  0.52208748E+11
     -507.3987609367      539.4882333725     1  0.52318818E+11
     -507.3986464432      539.4856973334     1  0.52300137E+11
     -507.3984374778      539.5710040748     1  0.52368575E+11
     -507.3983980229      540.1807562652     1  0.51841716E+11
     -507.3983925398      539.5699329651     1  0.52362211E+11
     -507.3982963309      539.3262789864     1  0.51811733E+11
     -507.3982825268      539.4999941252     1  0.52315616E+11
     -507.3981477583      539.4841167666     1  0.52227344E+11
     -507.3980874905      539.5429509440     1  0.52327604E+11
     -507.3977418770      539.4764970851     1  0.52048982E+11
     -507.3975946006      539.6236162917     1  0.52537536E+11
     -507.3975024278      539.7671612413     1  0.52255776E+11
     -507.3974062349      539.4760325943     1  0.52265238E+11
     -507.3970195796      540.2206068580     1  0.51790101E+11
     -507.3966222329      539.6369924160     1  0.52582981E+11
     -507.3963180809      540.0862219765     1  0.52142892E+11
     -507.3959239847      539.4141263544     1  0.52293865E+11
     -507.3958509263      539.4815992269     1  0.52284728E+11
     -507.3957180625      539.8085885053     1  0.52414778E+11
     -507.3951347913      539.9322073803     1  0.52331110E+11
     -507.3950120343      540.1893255891     1  0.51884523E+11
     -507.3947400137      539.4510799665     1  0.52350011E+11
     -507.3946092378      539.4836789084     1  0.52278798E+11
     -507.3944506310      539.5065791323     1  0.52239432E+11
     -507.3941980464      539.4170892271     1  0.52261872E+11
     -507.3940633021      539.7689762306     1  0.52058306E+11
     -507.3938813588      539.4921077613     1  0.51945959E+11
     -507.3937922893      539.7486324145     1  0.51859007E+11
     -507.3935765230      540.0889481584     1  0.52134495E+11
     -507.3932560099      539.7644513401     1  0.52157668E+11
     -507.3928641035      539.6259067508     1  0.52317553E+11
     -507.3927874267      539.5699831763     1  0.51788270E+11
     -507.3927371265      539.7331698818     1  0.52107820E+11
     -507.3926182407      539.9043294859     1  0.52357998E+11
     -507.3925992257      539.5018681093     1  0.52297224E+11
     -507.3924497197      540.0169646227     1  0.52345967E+11
     -507.3923992667      539.1664601799     1  0.51988086E+11
     -507.3919981400      539.5933073067     1  0.53423482E+11
     -507.3918448148      540.0282035556     1  0.52327064E+11
     -507.3915556767      539.8054448813     1  0.51709119E+11
     -507.3908945585      539.5823509431     1  0.51925380E+11
     -507.3907168772      539.8899447069     1  0.52301581E+11
     -507.3906894828      539.7054555381     1  0.51995725E+11
     -507.3905480106      539.5628335159     1  0.51843617E+11
     -507.3903685940      539.5052146496     1  0.51933354E+11
     -507.3901840948      539.6013262615     1  0.51911056E+11
     -507.3894080634      539.5419396981     1  0.51965227E+11
     -507.3887849082      539.0786947297     1  0.53785872E+11
     -507.3884786376      539.4438411178     1  0.51819610E+11
     -507.3881257831      539.5604898952     1  0.51884735E+11
     -507.3878199549      539.5588453641     1  0.51938623E+11
     -507.3877801190      539.5293675333     1  0.51992621E+11
     -507.3877398246      539.5676749973     1  0.51985849E+11
     -507.3875223423      539.2936995705     1  0.51665945E+11
     -507.3874793457      539.7324816700     1  0.52094351E+11
     -507.3874587886      539.7551976798     1  0.52148077E+11
     -507.3870991802      539.5165441723     1  0.51763155E+11
     -507.3869837969      539.7866867782     1  0.54265758E+11
     -507.3869069426      539.6064457759     1  0.52107693E+11
     -507.3868395393      539.6005896591     1  0.52008427E+11
     -507.3866720734      539.4820926175     1  0.51819704E+11
     -507.3866540310      539.4512859557     1  0.51888061E+11
     -507.3864894504      539.4194860779     1  0.53693849E+11
     -507.3864567549      539.2743639151     1  0.51752077E+11
     -507.3863888075      539.4323535169     1  0.51885175E+11
     -507.3863145005      540.1135280065     1  0.52315139E+11
     -507.3862820546      539.4393191278     1  0.51949900E+11
     -507.3861795730      540.0830828605     1  0.52344688E+11
     -507.3861437123      540.1303927982     1  0.52370299E+11
     -507.3857738083      539.5230047138     1  0.51970934E+11
     -507.3856174260      539.4460605088     1  0.51867858E+11
     -507.3853361462      539.5065167436     1  0.51991174E+11
     -507.3852519287      540.0969430860     1  0.52399177E+11
     -507.3852427198      539.5275422450     1  0.52002091E+11
     -507.3851005157      539.5384230615     1  0.51959904E+11
     -507.3850724662      539.5390003627     1  0.52002328E+11
     -507.3849149080      539.4567873655     1  0.51872161E+11
     -507.3848025692      539.5527022855     1  0.52012266E+11
     -507.3846631074      539.4509632157     1  0.51829764E+11
     -507.3845920497      539.4788080011     1  0.52117116E+11
     -507.3844648393      539.8119049160     1  0.52076551E+11
     -507.3844624033      539.4800208767     1  0.51828070E+11
     -507.3844195433      539.5687889499     1  0.51555792E+11
     -507.3844168933      539.5557091544     1  0.51472531E+11
     -507.3843086552      539.6231028002     1  0.51921209E+11
     -507.3841975863      539.8261264389     1  0.52132316E+11
     -507.3841730626      539.4813429712     1  0.51883065E+11
     -507.3837922525      539.4829810024     1  0.52032729E+11
     -507.3836778335      539.5113277340     1  0.51887967E+11
     -507.3835613051      539.4333438917     1  0.53297447E+11
     -507.3833541485      539.5584385812     1  0.52022924E+11
     -507.3830448673      539.5311804485     1  0.52038860E+11
     -507.3827863879      539.3054404866     1  0.51831635E+11
     -507.3822626589      539.6439100095     1  0.51942699E+11
     -507.3820237167      539.4725480471     1  0.51961865E+11
     -507.3820039810      539.8168281184     1  0.51930760E+11
     -507.3819674251      539.6089672512     1  0.52017772E+11
     -507.3817661980      539.4772455825     1  0.51886967E+11
     -507.3816464639      539.5725462627     1  0.52020545E+11
     -507.3811975678      539.6747800389     1  0.51987427E+11
     -507.3810524875      539.4839080181     1  0.51942484E+11
     -507.3807159008      539.5175913362     1  0.52051636E+11
     -507.3804835879      540.1861761079     1  0.54137135E+11
     -507.3802661923      539.4677364094     1  0.51809131E+11
     -507.3798412426      539.8349872452     1  0.51986824E+11
     -507.3797868704      539.4880526542     1  0.51964358E+11
     -507.3790835977      539.4596302593     1  0.51731301E+11
     -507.3789357192      539.5409239967     1  0.52134973E+11
     -507.3785721850      539.5796002970     1  0.52187325E+11
     -507.3780385675      539.4534515804     1  0.51832318E+11
     -507.3777424254      539.5106960795     1  0.52080728E+11
     -507.3773720740      539.6805300877     1  0.52018866E+11
     -507.3773391493      539.6864909649     1  0.53352127E+11
     -507.3772865696      539.5496797548     1  0.53813883E+11
     -507.3772481522      539.5413235558     1  0.52051981E+11
     -507.3771926947      539.4814477138     1  0.51895866E+11
     -507.3769550833      539.9911963716     1  0.51942237E+11
     -507.3768171814      539.4563378970     1  0.51869426E+11
     -507.3759741581      539.5509599440     1  0.52089112E+11
     -507.3757715400      539.4606428273     1  0.51771338E+11
     -507.3753791711      539.7107242471     1  0.52092252E+11
     -507.3749848141      539.9506109974     1  0.51978974E+11
     -507.3746451601      539.7768372870     1  0.51928372E+11
     -507.3745982632      539.7796499482     1  0.51838579E+11
     -507.3745909885      540.1220659688     1  0.53754331E+11
     -507.3744492636      539.6340635041     1  0.52107580E+11
     -507.3742457915      540.0133535206     1  0.51923755E+11
     -507.3740813677      539.5856998710     1  0.52066474E+11
     -507.3740564818      540.0203781534     1  0.53088052E+11
     -507.3740004936      539.9623611894     1  0.52034396E+11
     -507.3735994354      539.5287455678     1  0.51829934E+11
     -507.3728951736      539.5216458132     1  0.51808703E+11
     -507.3727072905      539.9568510982     1  0.52057690E+11
     -507.3725942104      539.4417779944     1  0.51846404E+11
     -507.3720168066      539.9475379435     1  0.52079075E+11
     -507.3714641149      539.5135910572     1  0.51833029E+11
     -507.3709191944      539.4560362419     1  0.54223373E+11
     -507.3709125254      539.5367383160     1  0.51829939E+11
     -507.3703272854      539.8909946860     1  0.52206966E+11
     -507.3701550706      539.4512281628     1  0.53808039E+11
     -507.3686526661      539.8425377833     1  0.53525320E+11
     -507.3681670278      540.0162589761     1  0.54024680E+11
     -507.3679295762      539.5765566815     1  0.51879999E+11
     -507.3667126404      539.5900194072     1  0.51818289E+11
     -507.3662051719      539.9680502389     1  0.52305324E+11
     -507.3659515316      539.6791215773     1  0.51586910E+11
     -507.3655924491      539.9005414975     1  0.53079931E+11
     -507.3651776717      539.5911962739     1  0.51597580E+11
     -507.3650332633      539.6571937873     1  0.53205546E+11
     -507.3646072669      539.3948093140     1  0.51710903E+11
     -507.3640835641      539.8873698411     1  0.52301788E+11
     -507.3638910770      539.4249252448     1  0.51643759E+11
     -507.3636195005      536.6581096737     1  0.53176483E+11
     -507.3634931308      539.4359703909     1  0.51649423E+11
     -507.3631413884      539.5184942769     1  0.53477712E+11
     -507.3624399371      539.2328936239     1  0.53644791E+11
     -507.3619243516      539.6944566298     1  0.51813063E+11
     -507.3611289792      539.7073646394     1  0.51859706E+11
     -507.3607051793      537.0799624451     1  0.52837224E+11
     -507.3604232996      539.6676302838     1  0.51860818E+11
     -507.3602179917      539.9578904229     1  0.52254530E+11
     -507.3595902337      539.4396102700     1  0.51720741E+11
     -507.3594658991      539.6842028184     1  0.51908150E+11
     -507.3594053118      539.6533709717     1  0.53816129E+11
     -507.3591895161      539.7492187433     1  0.53341250E+11
     -507.3585842391      539.8891992122     1  0.52931413E+11
     -507.3584805851      539.6378258393     1  0.52024115E+11
     -507.3579735361      539.5168461985     1  0.53398385E+11
     -507.3575882087      538.9735778802     1  0.54029018E+11
     -507.3569410667      539.1181511222     1  0.53447418E+11
     -507.3555012037      540.0420551117     1  0.53332470E+11
     -507.3539644254      540.1073524049     1  0.53448622E+11
     -507.3507657232      539.1388256689     1  0.51548600E+11
     -507.3502996691      539.5889020209     1  0.53276713E+11
     -507.3499631663      539.1454879120     1  0.51634536E+11
     -507.3498513824      539.7132958952     1  0.53270819E+11
     -507.3494168215      539.7662961972     1  0.52649940E+11
     -507.3491145703      539.5607103677     1  0.53026276E+11
     -507.3474362283      539.1522402929     1  0.53259887E+11
     -507.3468893649      539.8282597796     1  0.53704393E+11
     -507.3466724997      539.4080953859     1  0.52866494E+11
     -507.3463228899      539.1306885382     1  0.51143151E+11
     -507.3450312791      539.4994044462     1  0.53555036E+11
     -507.3448385179      539.3844907047     1  0.52949073E+11
     -507.3444218829      539.3556247809     1  0.52999802E+11
     -507.3443247088      539.7157533115     1  0.52746988E+11
     -507.3436723523      539.4368876128     1  0.53237953E+11
     -507.3436462584      539.4396041277     1  0.53398930E+11
     -507.3433123402      539.1807132982     1  0.54147148E+11
     -507.3431229451      539.6917728856     1  0.53628056E+11
     -507.3427664006      539.6006981956     1  0.53502502E+11
     -507.3417227217      539.3733693995     1  0.53824147E+11
     -507.3415078943      538.8210812278     1  0.53823797E+11
     -507.3413131569      539.8761834554     1  0.52674659E+11
     -507.3404309592      539.2197376257     1  0.51141054E+11
     -507.3399872879      539.0008266220     1  0.53285908E+11
     -507.3395197480      539.4992191900     1  0.51376759E+11
     -507.3389764985      539.4858121691     1  0.53077072E+11
     -507.3389161048      539.6488884050     1  0.53537102E+11
     -507.3386804047      539.4771380948     1  0.53952502E+11
     -507.3379664940      539.3306423187     1  0.52964602E+11
     -507.3370536159      536.6980291819     1  0.51316397E+11
     -507.3367959508      539.6223398584     1  0.53334022E+11
     -507.3365281362      538.6974424703     1  0.52770335E+11
     -507.3354259726      539.3730513909     1  0.52707413E+11
     -507.3353216695      539.8102595768     1  0.52210258E+11
     -507.3351924113      539.3225122451     1  0.53052724E+11
     -507.3350508954      539.9000230149     1  0.52478314E+11
     -507.3343851875      539.3642800532     1  0.52777558E+11
     -507.3338409582      539.0652474779     1  0.53119580E+11
     -507.3338266798      539.6489599046     1  0.51923281E+11
     -507.3336773685      539.0256669459     1  0.51367628E+11
     -507.3336122647      539.2409250738     1  0.53537684E+11
     -507.3332742812      536.7790447585     1  0.53253793E+11
     -507.3331771610      539.7651055959     1  0.53259361E+11
     -507.3328683843      539.6807144790     1  0.53105986E+11
     -507.3325755278      538.6959745019     1  0.52851784E+11
     -507.3322680865      538.8717212821     1  0.51670789E+11
     -507.3322255162      538.6754516551     1  0.52852442E+11
     -507.3320307677      539.6485708805     1  0.53861346E+11
     -507.3317287336      539.6697645478     1  0.53072971E+11
     -507.3313519663      539.6379300497     1  0.53030843E+11
     -507.3305729628      539.2367667177     1  0.52986863E+11
     -507.3304552571      539.6493860329     1  0.53204629E+11
     -507.3300892396      539.0845993407     1  0.51152793E+11
     -507.3296411067      539.3552047616     1  0.53737075E+11
     -507.3293565607      539.6341516071     1  0.52149995E+11
     -507.3291514141      539.0101253547     1  0.53696575E+11
     -507.3276712494      539.6384785056     1  0.52243108E+11
     -507.3276275253      539.6931561562     1  0.53562517E+11
     -507.3273493993      538.8899087929     1  0.52706395E+11
     -507.3266327824      539.1948677631     1  0.53823591E+11
     -507.3263870337      539.3729920605     1  0.53806015E+11
     -507.3249785647      539.3793797597     1  0.53830033E+11
     -507.3249183477      539.4347615409     1  0.52381382E+11
     -507.3245762576      539.0920785211     1  0.53037399E+11
     -507.3243983896      540.2631160423     1  0.53256092E+11
     -507.3238723678      539.3743065471     1  0.53421943E+11
     -507.3236031448      539.0809792998     1  0.52941764E+11
     -507.3225745060      539.3937280495     1  0.52984045E+11
     -507.3224426165      539.0834489364     1  0.52678589E+11
     -507.3221037350      539.3756851644     1  0.53434553E+11
     -507.3210148059      539.7313257503     1  0.52672607E+11
     -507.3205072556      540.1814053012     1  0.53630116E+11
     -507.3193587850      539.1140001813     1  0.53041594E+11
     -507.3190181817      539.0867084733     1  0.53103676E+11
     -507.3186446765      539.7421023263     1  0.52943785E+11
     -507.3184831046      539.3233247584     1  0.53132904E+11
     -507.3182991406      539.8459256414     1  0.52958795E+11
     -507.3180149241      537.0339748935     1  0.52466727E+11
     -507.3176038035      539.4895108806     1  0.52868002E+11
     -507.3174498105      539.3725733109     1  0.53103451E+11
     -507.3172678828      539.0750026464     1  0.52696732E+11
     -507.3166717883      538.6151749323     1  0.52611410E+11
     -507.3153125613      536.7892525325     1  0.52867649E+11
     -507.3151479410      539.0843089426     1  0.52986160E+11
     -507.3149100817      539.5722049026     1  0.53642469E+11
     -507.3139603173      536.3096990829     1  0.52693703E+11
     -507.3138250132      539.5407541908     1  0.53082595E+11
     -507.3134465126      537.5618730377     1  0.52560683E+11
     -507.3129420064      539.1427254409     1  0.53163204E+11
     -507.3124155342      539.2292427755     1  0.52475566E+11
     -507.3122461710      539.7778567672     1  0.53853577E+11
     -507.3121715778      539.4045751708     1  0.53795790E+11
     -507.3119330462      539.9895682745     1  0.53271945E+11
     -507.3118814376      538.9954389005     1  0.52853715E+11
     -507.3117266737      538.9902515444     1  0.52935552E+11
     -507.3116098889      538.9817314658     1  0.53446849E+11
     -507.3113443622      539.2820209186     1  0.53059512E+11
     -507.3108251040      540.0258243442     1  0.53398981E+11
     -507.3108233652      539.2947344719     1  0.53029529E+11
     -507.3107658280      539.5613524459     1  0.53078406E+11
     -507.3106833604      539.0052816580     1  0.52671781E+11
     -507.3104065387      539.2675667561     1  0.51376169E+11
     -507.3103955869      539.6373699237     1  0.51696443E+11
     -507.3099764643      539.2721931505     1  0.51369550E+11
     -507.3098735012      539.1380599282     1  0.53364472E+11
     -507.3098141606      539.2629916382     1  0.51383830E+11
     -507.3095965744      536.4312996982     1  0.52842309E+11
     -507.3095840799      538.7097659639     1  0.53257102E+11
     -507.3086524092      536.5415931929     1  0.52251251E+11
     -507.3084116905      539.7787675349     1  0.53296266E+11
     -507.3082043666      539.6259273354     1  0.53010213E+11
     -507.3078158221      539.0068169161     1  0.52918788E+11
     -507.3077710829      539.5124943440     1  0.52770126E+11
     -507.3077354677      539.1217261295     1  0.52935034E+11
     -507.3076780837      539.8870815899     1  0.52428221E+11
     -507.3074319795      539.7336716125     1  0.53260714E+11
     -507.3069413172      539.0061862529     1  0.52859884E+11
     -507.3067901199      539.1105144257     1  0.52240267E+11
     -507.3067235175      539.6101943507     1  0.53106219E+11
     -507.3065975076      538.9771270631     1  0.53017210E+11
     -507.3055962114      539.2173391518     1  0.52880243E+11
     -507.3054077415      539.4217992093     1  0.53067810E+11
     -507.3050534050      537.2544692320     1  0.52691921E+11
     -507.3048986747      539.6891957886     1  0.53018610E+11
     -507.3046238294      539.6129753501     1  0.53127649E+11
     -507.3039300008      539.6293436902     1  0.53106096E+11
     -507.3038863624      539.3619003556     1  0.52734752E+11
     -507.3030117756      539.2058263331     1  0.53175180E+11
     -507.3026692490      539.6596084019     1  0.53358376E+11
     -507.3013257426      538.9418083693     1  0.50877122E+11
     -507.3012525679      539.4599140753     1  0.52923777E+11
     -507.3011893256      538.7347253694     1  0.52819707E+11
     -507.3010773734      539.4442247000     1  0.53131428E+11
     -507.3004962418      537.0917158839     1  0.53078491E+11
     -507.3004592112      539.0708169389     1  0.52769385E+11
     -507.3004162453      539.0194600838     1  0.52899862E+11
     -507.3003199887      539.4414117071     1  0.53089659E+11
     -507.3001202577      538.6908615249     1  0.52814838E+11
     -507.2999133391      538.6986359497     1  0.51084351E+11
     -507.2995343083      538.6788697515     1  0.52949114E+11
     -507.2993841591      539.4628059005     1  0.52888271E+11
     -507.2992527181      539.0588763880     1  0.52897943E+11
     -507.2990711873      539.5448868744     1  0.53056510E+11
     -507.2990459756      539.5090868127     1  0.52133089E+11
     -507.2988725136      539.5659296914     1  0.52141360E+11
     -507.2987638874      539.3975684933     1  0.53532968E+11
     -507.2987317089      538.8518713693     1  0.52331974E+11
     -507.2986658201      539.2981165866     1  0.53174400E+11
     -507.2982004743      538.6789629162     1  0.52943465E+11
     -507.2977625977      539.5272039675     1  0.53051382E+11
     -507.2973158664      538.7207998131     1  0.51072513E+11
     -507.2972698568      539.6240717094     1  0.53515189E+11
     -507.2967524442      539.6146207835     1  0.53463913E+11
     -507.2965270237      539.5064902287     1  0.51924963E+11
     -507.2963322452      539.1563494638     1  0.52723870E+11
     -507.2960526934      539.6188403603     1  0.52593689E+11
     -507.2960227695      539.6698714845     1  0.53121365E+11
     -507.2958767639      538.7027036618     1  0.52906127E+11
     -507.2952086152      539.6860547822     1  0.53060510E+11
     -507.2950941726      536.9054312213     1  0.52534735E+11
     -507.2945616925      539.7675447683     1  0.53939069E+11
     -507.2939259421      539.5994777097     1  0.52656231E+11
     -507.2938993249      538.8814151367     1  0.52947318E+11
     -507.2936037817      538.8495304988     1  0.52944227E+11
     -507.2934610564      539.1628558539     1  0.52917349E+11
     -507.2933253933      538.8687644424     1  0.52843276E+11
     -507.2931615762      539.4099579213     1  0.53293302E+11
     -507.2923692448      539.7344388934     1  0.53118172E+11
     -507.2922847253      539.0377249368     1  0.52159858E+11
     -507.2911997500      539.6987980928     1  0.52981235E+11
     -507.2906561893      539.6864471329     1  0.52977140E+11
     -507.2896510835      539.5035852692     1  0.52652228E+11
     -507.2893957089      539.6183293084     1  0.53071033E+11
     -507.2892070553      538.9546411578     1  0.53095938E+11
     -507.2890112277      538.8231807498     1  0.52809623E+11
     -507.2874678896      539.6835693355     1  0.52861660E+11
     -507.2874110066      538.8425737179     1  0.52982013E+11
     -507.2871867411      539.4656474662     1  0.52878921E+11
     -507.2871638794      538.7843539697     1  0.52813231E+11
     -507.2862837891      539.3974912549     1  0.52835581E+11
     -507.2856401142      536.8806014247     1  0.52796539E+11
     -507.2849403182      539.8007418147     1  0.53050037E+11
     -507.2844043444      538.9506285694     1  0.52162355E+11
     -507.2831381096      539.2215052646     1  0.52654061E+11
     -507.2829291831      538.8073590735     1  0.52545317E+11
     -507.2825107503      539.5026757624     1  0.53059641E+11
     -507.2818582446      538.3736757302     1  0.52957979E+11
     -507.2818503629      539.1015851982     1  0.52277788E+11
     -507.2816326725      538.8437713422     1  0.52599695E+11
     -507.2815052152      538.8937255306     1  0.52841887E+11
     -507.2812148170      539.5508464757     1  0.52772243E+11
     -507.2810452961      539.0418721710     1  0.53165920E+11
     -507.2810136110      539.0208716251     1  0.53135624E+11
     -507.2805677193      539.3730863488     1  0.53273980E+11
     -507.2796834924      539.0144253924     1  0.52311668E+11
     -507.2793376762      539.4614769638     1  0.53080998E+11
     -507.2789085757      539.1475015450     1  0.53164141E+11
     -507.2783381513      539.5909962028     1  0.52645756E+11
     -507.2778405972      538.8902370964     1  0.52265018E+11
     -507.2764986200      536.6134588906     1  0.52167981E+11
     -507.2762861347      538.6685514045     1  0.52296596E+11
     -507.2754794872      539.7211657047     1  0.53258582E+11
     -507.2753410269      538.8145719688     1  0.52973063E+11
     -507.2745095330      539.7174182020     1  0.53252452E+11
     -507.2743482256      539.6090320901     1  0.52398052E+11
     -507.2732749773      539.0872556568     1  0.52281481E+11
     -507.2727467547      539.6868661410     1  0.52720763E+11
     -507.2727154816      539.7299335561     1  0.52728537E+11
     -507.2726901148      538.7989455603     1  0.52609719E+11
     -507.2716687698      538.8794407305     1  0.52437746E+11
     -507.2697368551      539.4515223651     1  0.52708791E+11
     -507.2695660824      538.8722909840     1  0.52534826E+11
     -507.2692060983      538.8773540401     1  0.52655857E+11
     -507.2689279268      538.8145709363     1  0.52660200E+11
     -507.2688708272      539.3751621659     1  0.54018331E+11
     -507.2686083566      538.8495996631     1  0.52630410E+11
     -507.2677765559      539.5497900656     1  0.52707690E+11
     -507.2674870184      539.5935701199     1  0.52427387E+11
     -507.2672445284      538.8333999810     1  0.52571170E+11
     -507.2668399190      539.1084547791     1  0.52414020E+11
     -507.2668194872      538.8551031321     1  0.52700997E+11
     -507.2664324897      539.0238883575     1  0.52442484E+11
     -507.2663813443      538.8422349986     1  0.52747956E+11
     -507.2663629449      538.8939208460     1  0.52562474E+11
     -507.2659809737      539.0394028154     1  0.52120051E+11
     -507.2657258359      539.5580328515     1  0.52417499E+11
     -507.2652542577      538.8298572971     1  0.52821011E+11
     -507.2639221728      539.4535368054     1  0.52435587E+11
     -507.2638070652      539.3983872555     1  0.53166823E+11
     -507.2633489112      538.7576196363     1  0.52614273E+11
     -507.2630395092      539.2515302134     1  0.52699817E+11
     -507.2630146589      539.3214238206     1  0.52743271E+11
     -507.2629197277      539.2235772296     1  0.52694849E+11
     -507.2620892804      538.7948730054     1  0.52669586E+11
     -507.2617581123      539.1747305555     1  0.52513611E+11
     -507.2597403614      539.5765018282     1  0.52401765E+11
     -507.2584177598      539.5536409307     1  0.52501726E+11
     -507.2582813942      535.5744639487     1  0.53324468E+11
     -507.2567460078      538.6568974340     1  0.52285455E+11
     -507.2556643794      539.3423312620     1  0.52562301E+11
     -507.2538868492      539.3112641114     1  0.52395563E+11
     -507.2528436829      539.6218061423     1  0.52461581E+11
     -507.2527389665      538.6717823662     1  0.52326279E+11
     -507.2524979638      539.2745027996     1  0.52915498E+11
     -507.2524582851      538.5732323155     1  0.52699846E+11
     -507.2523142627      538.9706178313     1  0.52126738E+11
     -507.2517958340      539.3424181723     1  0.52611176E+11
     -507.2517074744      538.6353264092     1  0.52335740E+11
     -507.2515511369      539.2301441828     1  0.52871816E+11
     -507.2514325345      538.9464733215     1  0.52171482E+11
     -507.2514247526      532.2734005850     1  0.54142927E+11
     -507.2513742583      538.9093579965     1  0.52187063E+11
     -507.2513459891      539.6232544277     1  0.52425346E+11
     -507.2510312038      538.5933057612     1  0.52952206E+11
     -507.2509697868      538.9511652797     1  0.52069738E+11
     -507.2507494576      539.1871080499     1  0.52204969E+11
     -507.2505584789      538.9078864861     1  0.52284647E+11
     -507.2503305651      538.8935711119     1  0.52323481E+11
     -507.2502735004      539.2401922233     1  0.52389365E+11
     -507.2494171683      538.9060904781     1  0.52205691E+11
     -507.2490674042      538.5888172390     1  0.52991602E+11
     -507.2485583834      538.8465806464     1  0.52434245E+11
     -507.2481917073      539.7473014836     1  0.54460702E+11
     -507.2481090997      538.9358392919     1  0.52316592E+11
     -507.2478214830      538.8819704593     1  0.52467435E+11
     -507.2477698816      538.9281744236     1  0.52288273E+11
     -507.2477279752      538.9353516060     1  0.52324170E+11
     -507.2475659560      538.9008425516     1  0.52398884E+11
     -507.2474223724      539.2526718807     1  0.52726487E+11
     -507.2473996636      538.9029884457     1  0.52364032E+11
     -507.2473706969      538.9467720542     1  0.52308166E+11
     -507.2472284268      539.2435686493     1  0.52356627E+11
     -507.2472027402      538.9499952828     1  0.52256627E+11
     -507.2470973063      539.2977195490     1  0.52416615E+11
     -507.2470696194      538.8999860687     1  0.52262245E+11
     -507.2467926628      538.9374093557     1  0.52194281E+11
     -507.2467555483      538.8806521281     1  0.52418356E+11
     -507.2466364763      539.5610098858     1  0.53128769E+11
     -507.2463110400      538.9071159561     1  0.52432102E+11
     -507.2460049333      538.8501613622     1  0.51871069E+11
     -507.2453280260      538.9369459907     1  0.52300274E+11
     -507.2449175693      538.7488387499     1  0.51664685E+11
     -507.2447201397      538.9781908598     1  0.52117089E+11
     -507.2443419458      539.5302072767     1  0.53099297E+11
     -507.2411545200      539.3781899376     1  0.52272211E+11
     -507.2409765986      539.1819491356     1  0.51878485E+11
     -507.2402704503      538.2780381954     1  0.52412266E+11
     -507.2399323580      538.7822909207     1  0.52019454E+11
     -507.2397416661      539.3598789646     1  0.52416673E+11
     -507.2394114125      539.0351988205     1  0.52658525E+11
     -507.2389954701      538.6738505499     1  0.52490803E+11
     -507.2380464830      539.4582158602     1  0.52280150E+11
     -507.2363028701      538.3760933697     1  0.52125160E+11
     -507.2359373904      539.0008856092     1  0.51942825E+11
     -507.2358286945      539.2239711006     1  0.52494964E+11
     -507.2355978570      538.3847583834     1  0.52224521E+11
     -507.2350541462      531.3650627805     1  0.53007925E+11
     -507.2349228395      539.1977740982     1  0.52562388E+11
     -507.2347547590      538.5053480492     1  0.52551291E+11
     -507.2346615761      538.8977067321     1  0.52134262E+11
     -507.2343940255      539.6888949213     1  0.53941277E+11
     -507.2334645229      538.4975952807     1  0.52626364E+11
     -507.2333094152      539.0281630290     1  0.52681594E+11
     -507.2321949419      539.2603440813     1  0.52202899E+11
     -507.2318866381      538.8376730352     1  0.52035299E+11
     -507.2311953779      538.9608378893     1  0.51937631E+11
     -507.2307345338      538.8589494923     1  0.51982174E+11
     -507.2298915844      539.1322206515     1  0.52461532E+11
     -507.2288829874      539.2656747770     1  0.52244562E+11
     -507.2284027933      538.8653886951     1  0.52095323E+11
     -507.2266503660      538.9450401924     1  0.52080604E+11
     -507.2254759251      538.9726916434     1  0.52058015E+11
     -507.2254247227      538.9805312300     1  0.52007816E+11
     -507.2253829198      539.4442525212     1  0.52589056E+11
     -507.2247249786      538.5298922894     1  0.52237377E+11
     -507.2240898928      538.9539354918     1  0.52156938E+11
     -507.2227285554      538.6939115981     1  0.51729588E+11
     -507.2217904585      539.8830200044     1  0.53738540E+11
     -507.2206582289      531.5279186422     1  0.53022227E+11
     -507.2203570767      539.9391431960     1  0.53853878E+11
     -507.2192783089      538.6056085306     1  0.52182192E+11
     -507.2167255924      538.6035964906     1  0.52169447E+11
     -507.2165269798      538.6457022538     1  0.51988789E+11
     -507.2163267577      538.6684642589     1  0.51996231E+11
     -507.2145205278      538.6103046363     1  0.52032722E+11
     -507.2120188213      538.6516462882     1  0.52245291E+11
     -507.2115445060      535.2326808576     1  0.52473287E+11
     -507.2092307068      538.6481969649     1  0.52400173E+11
     -507.2088023511      538.5888559783     1  0.52035070E+11
     -507.2085786916      538.5880706809     1  0.52131271E+11
     -507.2082620499      538.6314430292     1  0.52503570E+11
     -507.2079110975      538.9765964680     1  0.52524882E+11
     -507.2068155070      538.5620062788     1  0.52170325E+11
     -507.2060530935      531.7784775055     1  0.53689965E+11
     -507.2039273423      538.4011892118     1  0.52216900E+11
     -507.2038194529      539.8895091992     1  0.53777984E+11
     -507.2036558116      539.1326615082     1  0.52751037E+11
     -507.2036447403      539.0947019992     1  0.52502298E+11
     -507.2027283579      539.1082466776     1  0.52590871E+11
     -507.2020574530      539.0944706374     1  0.52571340E+11
     -507.2016921862      539.0726127154     1  0.52501891E+11
     -507.2014464009      539.9541060477     1  0.53895873E+11
     -507.2012555456      539.0664891992     1  0.52681817E+11
     -507.1991215170      538.6330006741     1  0.52138723E+11
     -507.1987559952      538.8124450299     1  0.53274915E+11
     -507.1980932310      538.6298248702     1  0.52089113E+11
     -507.1971989147      538.6449701994     1  0.51879050E+11
     -507.1967091539      534.9942498589     1  0.52322180E+11
     -507.1927717059      539.1047106771     1  0.52377576E+11
     -507.1922801564      538.7105147078     1  0.51805774E+11
     -507.1921651990      539.1521852359     1  0.52564817E+11
     -507.1921175342      538.6199905361     1  0.51958606E+11
     -507.1916436214      539.3104651624     1  0.53007629E+11
     -507.1912160517      535.1097388432     1  0.52669090E+11
     -507.1901065824      539.1474828790     1  0.52574076E+11
     -507.1899482696      539.1341767269     1  0.52698020E+11
     -507.1886107062      538.6027526236     1  0.51900736E+11
     -507.1881374931      538.9393635354     1  0.53425506E+11
     -507.1876498469      538.7848908469     1  0.52323747E+11
     -507.1857775183      538.3899451391     1  0.52034891E+11
     -507.1852447966      539.3339396761     1  0.53045185E+11
     -507.1846822673      539.1412717173     1  0.52777584E+11
     -507.1819397295      538.8332807796     1  0.53361155E+11
     -507.1799485002      538.3231816004     1  0.52369684E+11
     -507.1771215108      539.0949990113     1  0.52939204E+11
     -507.1764858815      539.2936468446     1  0.53057686E+11
     -507.1649228743      537.0250437438     1  0.53345125E+11
     -507.1638413115      537.1770091665     1  0.53264623E+11
     -507.1637344425      538.2130898543     1  0.53499398E+11
     -507.1589814242      538.2167677643     1  0.51901140E+11
     -507.1550056093      538.6809417493     1  0.52878520E+11
     -507.1542652023      538.8715569742     1  0.53067049E+11
     -507.1528974927      538.6409930495     1  0.52955702E+11
     -507.1518328222      538.9267165507     1  0.53018772E+11
     -507.1478804688      536.4769354763     1  0.53119151E+11
     -507.1455303184      538.7311180262     1  0.52309239E+11
     -507.1442968208      538.7551079115     1  0.52393389E+11
     -507.1435353528      538.7374644591     1  0.52374806E+11
     -507.1432889304      538.7145363750     1  0.52306099E+11
     -507.1429691125      538.7344408850     1  0.52482771E+11
     -507.1411669746      538.7357679700     1  0.52550408E+11
     -507.1330832209      538.0566415823     1  0.52567840E+11
     -507.1170924315      538.4841606177     1  0.53019998E+11
     -507.0985883062      538.6400797693     1  0.54358506E+11
     -507.0925471194      539.1876844530     1  0.54361019E+11
     -507.0864707558      539.3235754141     1  0.54421933E+11
     -507.0683591957      539.1653988823     1  0.53897618E+11
     -507.0629939566      538.5736432346     1  0.51710178E+11
     -507.0598715523      538.8646228187     1  0.53210089E+11
     -507.0541568291      538.4827737116     1  0.54155058E+11
     -507.0465249841      538.4906958831     1  0.52728056E+11
     -507.0437436407      538.8365934426     1  0.52780840E+11
     -507.0437103929      537.2073999767     1  0.53343153E+11
     -507.0235271182      530.8528635633     1  0.52960734E+11
     -507.0232844168      537.6754968976     1  0.53722856E+11
     -507.0200834585      530.8328694806     1  0.52929073E+11
     -507.0192728419      538.3454264162     1  0.52686617E+11
     -507.0191280394      538.3527891702     1  0.53669672E+11
     -507.0189349210      535.4748212780     1  0.52471140E+11
     -507.0166488606      538.3251140916     1  0.53689292E+11
     -507.0163165151      538.3772783628     1  0.52697117E+11
     -507.0063263764      538.1012626598     1  0.53599071E+11
