# Supplementary material for: Structure, thermodynamics, and rearrangement mechanisms in gold clusters—insights from the energy landscapes framework
Source: Nanoscale. 2017 Dec 15;10(4):2004–16. doi: 10.1039/c7nr07123j (PMC5901115; doi:10.1039/c7nr07123j)
Supplement: Supplementary file 1 [file NR-010-C7NR07123J-s001.zip › minima/140_Au/min.data.hcp]

     -507.6820932872      541.9745622453     2  0.50810372E+11
     -507.5512543466      541.5520325155     1  0.50389883E+11
     -507.5072290597      541.2850578410     1  0.50163187E+11
     -507.4547178501      541.1715875884     2  0.52134696E+11
     -507.4359835805      540.8639456871     1  0.51226829E+11
     -507.4277382682      540.8461379526     1  0.51440860E+11
     -507.4232985826      540.6178250508     1  0.51311292E+11
     -507.4217183861      540.7644713923     2  0.51704286E+11
     -507.4195162252      541.1083413079     1  0.51111145E+11
     -507.4183432678      541.1158813931     1  0.51121712E+11
     -507.4152066652      540.8004662876     1  0.52352740E+11
     -507.4145059365      540.7458857205     1  0.51742404E+11
     -507.4118969824      540.7609644999     2  0.51972607E+11
     -507.4091789451      540.7377565910     1  0.51875829E+11
     -507.4077048553      540.7345016609     1  0.51935389E+11
     -507.4070464010      540.7230656194     1  0.51032612E+11
     -507.4044649240      540.7069047662     1  0.51104947E+11
     -507.4038181005      540.7434899195     1  0.52062177E+11
     -507.4031058698      540.7405597451     1  0.52069294E+11
     -507.4028294645      540.9570713380     1  0.51622604E+11
     -507.4022944691      540.9615818059     1  0.51626772E+11
     -507.4005378539      540.6999661462     1  0.51177915E+11
     -507.3993511878      540.8701789290     1  0.51645796E+11
     -507.3980403281      540.8101876010     1  0.51374725E+11
     -507.3966831945      540.7256989196     1  0.51443642E+11
     -507.3952089447      540.6851043526     1  0.51237269E+11
     -507.3941788552      540.7110058961     1  0.51526103E+11
     -507.3919088132      540.8128345317     1  0.51934473E+11
     -507.3912723723      540.9411448323     1  0.51195607E+11
     -507.3906677696      540.8853549767     1  0.52043922E+11
     -507.3873076907      540.7650142369     1  0.51878748E+11
     -507.3866643530      540.8127531270     1  0.51665213E+11
     -507.3840343994      540.6682322769     1  0.51813678E+11
     -507.3811442355      540.8474380848     1  0.52817080E+11
     -507.3803621455      540.5570351123     1  0.51248758E+11
     -507.3799366320      540.6100370607     1  0.51475850E+11
     -507.3797219260      540.6021804158     1  0.51474295E+11
     -507.3793689044      540.7750214378     1  0.50978894E+11
     -507.3770309584      540.4803811246     1  0.51241725E+11
     -507.3764269100      540.7503034443     1  0.51012391E+11
     -507.3760358397      540.8358179711     1  0.51166044E+11
     -507.3753872451      540.7608470522     2  0.52201299E+11
     -507.3751949617      540.5146484898     1  0.51067512E+11
     -507.3749400142      540.8577649426     1  0.51242172E+11
     -507.3747721256      540.8905633936     1  0.52801482E+11
     -507.3740029657      540.7356350622     1  0.52662772E+11
     -507.3738490482      540.7346207150     1  0.51156278E+11
     -507.3726595642      540.8969355915     1  0.51378204E+11
     -507.3714613011      540.5045061261     1  0.51124005E+11
     -507.3705425049      540.8236224969     1  0.50357347E+11
     -507.3686339310      540.7835101543     1  0.51415519E+11
     -507.3668361327      540.6384168638     1  0.51221867E+11
     -507.3660938110      540.7638594700     1  0.51549875E+11
     -507.3658634121      540.8372189406     1  0.51435833E+11
     -507.3658268711      540.8493231979     1  0.51339895E+11
     -507.3657638552      540.7180339770     1  0.51179600E+11
     -507.3644492073      540.8557972510     1  0.51509131E+11
     -507.3643692169      540.7570959768     1  0.51445648E+11
     -507.3629219119      540.8117402988     1  0.51576662E+11
     -507.3626549636      540.8090260514     1  0.51628306E+11
     -507.3624985573      540.8047547418     1  0.51620273E+11
     -507.3621480934      540.5858024715     1  0.51105266E+11
     -507.3620623094      540.4926471501     1  0.51159360E+11
     -507.3620390293      540.8006147541     1  0.51631109E+11
     -507.3620317960      540.5717404194     2  0.52780442E+11
     -507.3606938622      540.6085617230     1  0.51097398E+11
     -507.3594331757      540.7019588631     1  0.51628907E+11
     -507.3593808113      540.5616841767     1  0.51167296E+11
     -507.3583416941      540.7137242321     2  0.52530847E+11
     -507.3576576619      540.7787834622     1  0.51743276E+11
     -507.3570845160      540.7203247271     1  0.52453610E+11
     -507.3568995550      540.6979003332     1  0.50938227E+11
     -507.3547080503      540.7520339117     1  0.52438524E+11
     -507.3536404567      540.6388338431     1  0.51460339E+11
     -507.3519893377      540.6742033716     1  0.51581287E+11
     -507.3501259003      540.6654642322     1  0.51510445E+11
     -507.3493669308      539.9753240643     1  0.51905498E+11
     -507.3483744289      540.6506290210     1  0.51078227E+11
     -507.3454123178      540.7500781324     1  0.50300822E+11
     -507.3433160402      540.5688033550     1  0.51151679E+11
     -507.3417464188      540.6248053861     1  0.50946579E+11
     -507.3362666850      540.6708958174     1  0.52012446E+11
     -507.3341454407      540.6362720685     1  0.51106953E+11
     -507.3182850323      540.3832139311     1  0.51598718E+11
     -507.3167345566      540.4255107231     1  0.51622971E+11
     -507.3156020705      540.4198492965     1  0.51690290E+11
     -507.3153615340      540.4408446591     1  0.51761008E+11
     -507.3126294136      540.3944560759     1  0.51282235E+11
     -507.3123757795      540.3603155431     1  0.51228598E+11
     -507.3113591152      540.7024999597     2  0.50975744E+11
     -507.3095780558      540.6080890141     1  0.50876613E+11
     -507.3080415821      540.6080924175     1  0.50159511E+11
     -507.3063427222      540.6231418494     1  0.51183634E+11
     -507.3057543842      540.7091884050     1  0.51220869E+11
     -507.3048625948      540.3460717338     1  0.51520998E+11
     -507.3038780182      540.2873837415     1  0.50958088E+11
     -507.3038352529      540.7019279771     2  0.51051417E+11
     -507.3035459917      540.3167111473     1  0.51462628E+11
     -507.3033971225      540.6500141385     2  0.51195207E+11
     -507.3023350204      540.3630580549     1  0.51589650E+11
     -507.3021218694      540.1525869947     1  0.51061621E+11
     -507.3020704992      540.4546738930     2  0.51137918E+11
     -507.3005190338      540.6933362093     1  0.51113022E+11
     -507.2963056341      540.6551746162     2  0.51247433E+11
     -507.2959930396      540.7056809686     1  0.51351214E+11
     -507.2947650685      540.6958191155     1  0.51432278E+11
     -507.2805527920      540.6937972005     1  0.51932096E+11
     -507.2754046461      540.5506854020     1  0.50862112E+11
     -507.2739314086      540.1867405279     1  0.50861573E+11
     -507.2688881691      540.6187711027     1  0.52866083E+11
     -507.2678090454      540.2802050433     2  0.52498422E+11
     -507.2619108637      540.4674933455     1  0.50778201E+11
     -507.2591937835      540.3436088703     1  0.52351357E+11
     -507.2591170928      540.4647568301     1  0.50766789E+11
     -507.2570150097      540.4047844209     1  0.50801481E+11
     -507.2541480208      540.1541232045     1  0.52171705E+11
     -507.2246936832      540.0042556730     1  0.52094264E+11
     -507.2083010590      540.1714826288     1  0.51547909E+11
     -507.1949260931      539.9430810090     1  0.51293964E+11
     -507.1925398508      539.5704641346     1  0.51899678E+11
     -507.1815963097      540.0233793671     1  0.52629117E+11
     -507.1738173225      540.0491069795     1  0.51166415E+11
     -507.1659780588      539.5570291230     1  0.51849389E+11
     -507.1338044264      540.0065010573     1  0.52509565E+11
     -507.1310886401      539.5514033762     1  0.52394085E+11
     -507.1155677437      539.3669076894     1  0.51666901E+11
     -507.1135605587      539.3878284507     1  0.51889637E+11
     -507.1102768223      539.5711015726     1  0.51872491E+11
     -507.1048303150      539.5279294261     1  0.52934557E+11
     -507.0963014853      539.2266176185     1  0.52038115E+11
     -507.0711867935      539.3580131998     1  0.50898637E+11
     -507.0535467986      539.5946351657     1  0.51485871E+11
     -507.0518860551      539.4143485675     1  0.52469466E+11
     -507.0517509099      539.5452980483     1  0.51601259E+11
     -507.0517121096      539.5721358427     1  0.51657609E+11
     -507.0493587994      539.5443294765     1  0.51779222E+11
     -507.0471023906      539.5070291088     1  0.51647823E+11
     -507.0413213482      538.6948409972     1  0.50804163E+11
