# Supplementary material for: Structure, thermodynamics, and rearrangement mechanisms in gold clusters—insights from the energy landscapes framework
Source: Nanoscale. 2017 Dec 15;10(4):2004–16. doi: 10.1039/c7nr07123j (PMC5901115; doi:10.1039/c7nr07123j)
Supplement: Supplementary file 1 [file NR-010-C7NR07123J-s001.zip › minima/140_Au/min.data.twi]

     -507.9341575988      542.0815990311     6  0.50735528E+11
     -507.9313545002      542.5899154545     1  0.51323454E+11
     -507.9181166520      542.6272328855     1  0.51009593E+11
     -507.9179485664      542.6267508772     1  0.51012437E+11
     -507.9170433963      542.6377624275     1  0.51095923E+11
     -507.8951120965      542.6362620856     2  0.52140961E+11
     -507.8937991757      542.6501182552     1  0.50758619E+11
     -507.8916780974      542.6062775259     1  0.50767217E+11
     -507.8893240161      542.2412527578     2  0.50607045E+11
     -507.8506353191      541.9147708877     1  0.54204573E+11
     -507.8480863301      541.9538327793     2  0.54155075E+11
     -507.8477412498      541.8646557823     1  0.54215113E+11
     -507.8474452048      541.9750477804     1  0.54194715E+11
     -507.8466645044      541.8970873016     2  0.54192786E+11
     -507.8462155246      542.2883450607     2  0.51472235E+11
     -507.8432073720      541.9689216466     1  0.54195597E+11
     -507.8402318015      542.8602815532     2  0.50266046E+11
     -507.8272296122      542.2583321979     1  0.51656085E+11
     -507.8263636526      542.2659357080     1  0.51644841E+11
     -507.8247611843      542.2204365070     1  0.51858968E+11
     -507.8240325399      542.6447892018     1  0.51412348E+11
     -507.8183487767      542.1342262040     1  0.51445757E+11
     -507.8169008649      542.1430037519     1  0.50879894E+11
     -507.8160829049      542.2654964704     1  0.51631316E+11
     -507.8156713661      542.1620187758     1  0.51470335E+11
     -507.8156406689      542.1271822964     1  0.51513053E+11
     -507.8151167918      542.1228037204     1  0.51697230E+11
     -507.8138612908      542.1555512915     1  0.51556984E+11
     -507.8133486645      542.2687390261     1  0.51807451E+11
     -507.8118154651      542.5381201153     1  0.51378971E+11
     -507.8117139592      542.1460981653     1  0.51699367E+11
     -507.8104503039      542.1235287759     1  0.50741820E+11
     -507.8103615886      542.7427824699     1  0.51521175E+11
     -507.8098927591      542.1233840844     1  0.50764267E+11
     -507.8094300420      542.5243390526     1  0.51239780E+11
     -507.8076200253      542.3187212710     1  0.51219247E+11
     -507.8074057631      542.8621471589     2  0.51407906E+11
     -507.8068679332      542.5516136009     1  0.51279766E+11
     -507.8061394416      542.5601185070     1  0.51282586E+11
     -507.8048545891      542.5468127870     1  0.51293415E+11
     -507.8006038891      541.4838204949     1  0.52380231E+11
     -507.7999495871      542.1267317781     1  0.51465375E+11
     -507.7996902783      541.4090117849     1  0.53801669E+11
     -507.7995513484      542.1297092024     1  0.51519963E+11
     -507.7982064802      542.3000803295     1  0.51198786E+11
     -507.7980496741      542.1305882538     1  0.51443377E+11
     -507.7973840525      542.1203551066     1  0.51671420E+11
     -507.7967414728      542.1301240481     1  0.51485275E+11
     -507.7961485289      541.8851753367     1  0.53205539E+11
     -507.7960926348      542.1295943012     1  0.51662744E+11
     -507.7957718359      542.5626741204     2  0.50343517E+11
     -507.7949104243      541.9305310161     1  0.51338923E+11
     -507.7943739921      541.9340605636     1  0.51312059E+11
     -507.7942893803      541.9113507767     1  0.53090011E+11
     -507.7940500399      541.9150430683     1  0.51280991E+11
     -507.7937676712      541.9295321894     1  0.51305431E+11
     -507.7935928183      541.9233203785     1  0.51389833E+11
     -507.7935008785      541.9259264575     1  0.53049560E+11
     -507.7934235231      541.9288072923     1  0.51499762E+11
     -507.7933573837      541.9090652527     1  0.51306228E+11
     -507.7931861370      541.9228482842     1  0.51364142E+11
     -507.7929707661      541.9293274584     1  0.51330510E+11
     -507.7929031173      541.9259661042     1  0.51474958E+11
     -507.7926529176      541.9053736234     1  0.51444002E+11
     -507.7921715734      542.2483812794     1  0.51220344E+11
     -507.7917432837      541.9092917530     1  0.51469072E+11
     -507.7906801964      542.0801744897     1  0.52781593E+11
     -507.7899425403      542.0922187321     1  0.52887877E+11
     -507.7892481616      541.4645523710     1  0.52797188E+11
     -507.7888021554      542.5713886440     1  0.51222974E+11
     -507.7886138165      542.1165844969     1  0.52766793E+11
     -507.7885795615      542.5723987424     1  0.51219318E+11
     -507.7883000692      542.0832909370     1  0.51159288E+11
     -507.7874090185      542.4322385061     1  0.51220624E+11
     -507.7864453559      542.3986371550     1  0.51090824E+11
     -507.7861320723      542.5441243150     1  0.51237035E+11
     -507.7857275852      541.6107551047     2  0.51777821E+11
     -507.7855103125      541.6197131007     2  0.51750542E+11
     -507.7850892231      542.3651434538     1  0.51096652E+11
     -507.7849275226      542.4174508365     1  0.51118844E+11
     -507.7847815803      542.4191336532     1  0.51134151E+11
     -507.7846992289      542.3785892571     1  0.51108338E+11
     -507.7845705873      542.4153049503     1  0.51134364E+11
     -507.7843549931      542.0437299347     1  0.50980353E+11
     -507.7842303176      542.4128268841     1  0.51128649E+11
     -507.7841448961      542.3989010510     1  0.51128754E+11
     -507.7839496855      542.3984610554     1  0.51126311E+11
     -507.7838723083      542.0673014943     1  0.51028198E+11
     -507.7837788890      542.4884844280     1  0.51360854E+11
     -507.7836818204      542.3868006630     1  0.51100605E+11
     -507.7836501419      542.0695185003     1  0.51023865E+11
     -507.7833985902      542.3938349219     1  0.51118040E+11
     -507.7833418250      542.0651540268     1  0.51027832E+11
     -507.7832917282      542.3945446752     1  0.51128450E+11
     -507.7831543376      542.0652908656     1  0.51012652E+11
     -507.7826096651      542.0213101244     1  0.50988602E+11
     -507.7809510015      542.2709790878     1  0.51185683E+11
     -507.7797019929      541.1822158316     1  0.52518351E+11
     -507.7785677118      541.1883336916     1  0.52722959E+11
     -507.7784845975      542.6652304180     2  0.52322144E+11
     -507.7775044202      541.3743059264     2  0.53473358E+11
     -507.7766605616      541.6591319040     2  0.51768523E+11
     -507.7753209453      541.9444790567     2  0.53158750E+11
     -507.7753102138      541.3378235091     1  0.52399084E+11
     -507.7740375753      542.0199041835     1  0.52851650E+11
     -507.7737106451      541.9818510305     1  0.52902168E+11
     -507.7737018600      542.0087413304     1  0.50979255E+11
     -507.7731717641      542.0875123795     1  0.52691861E+11
     -507.7718490699      542.2839084891     1  0.51178069E+11
     -507.7715567277      541.5155622410     1  0.54762683E+11
     -507.7714787512      541.0502133952     1  0.52556148E+11
     -507.7703469649      542.4261628314     1  0.51177468E+11
     -507.7703059961      542.1327047721     1  0.52568184E+11
     -507.7702556033      542.1101508403     2  0.51149021E+11
     -507.7701985477      541.5170317097     1  0.54767340E+11
     -507.7698746495      542.2460529394     1  0.52226307E+11
     -507.7696100245      542.0302366698     1  0.50981155E+11
     -507.7691872254      542.0434355162     2  0.51161289E+11
     -507.7686595819      541.5553392597     1  0.54702321E+11
     -507.7685754248      541.9786376100     1  0.52220913E+11
     -507.7683628449      541.9979352062     1  0.51021069E+11
     -507.7683525805      542.0036487230     1  0.51031804E+11
     -507.7679047219      542.0499034924     1  0.51017281E+11
     -507.7677970606      542.0441433354     1  0.51008782E+11
     -507.7674835214      541.5831585528     1  0.54688184E+11
     -507.7673811560      541.4934463340     1  0.52182813E+11
     -507.7659448060      542.1128919866     1  0.51404948E+11
     -507.7658354563      541.4834628239     1  0.54814826E+11
     -507.7657827575      541.3282296796     1  0.52833255E+11
     -507.7656989396      541.4715612424     1  0.54824168E+11
     -507.7655415939      542.1161408857     1  0.51315664E+11
     -507.7654102441      542.0837605018     1  0.50959934E+11
     -507.7653894217      542.0790713667     1  0.50982438E+11
     -507.7653549336      542.0772282085     1  0.50982064E+11
     -507.7651635349      542.0737241262     1  0.50971929E+11
     -507.7651158892      542.1169839885     1  0.51361734E+11
     -507.7649003116      542.0848517333     1  0.50979044E+11
     -507.7636589622      542.0670185060     1  0.50952113E+11
     -507.7633873209      542.1060021904     1  0.51775698E+11
     -507.7628042200      542.1091351713     1  0.51826944E+11
     -507.7620493465      542.0762283160     1  0.52674767E+11
     -507.7617535427      541.9044024281     2  0.53424410E+11
     -507.7599321914      541.8708322289     1  0.50812290E+11
     -507.7594070941      542.2645341101     1  0.52382281E+11
     -507.7593610145      541.9142186153     1  0.50829083E+11
     -507.7591789401      541.9220693425     1  0.50846457E+11
     -507.7589754307      542.0919959720     1  0.53403853E+11
     -507.7587756615      541.8677858568     1  0.50824442E+11
     -507.7582075453      541.8768401872     1  0.50826541E+11
     -507.7578360435      541.9515636424     1  0.50848331E+11
     -507.7578105275      541.5569265675     1  0.51666179E+11
     -507.7577723597      541.5416103804     1  0.51702148E+11
     -507.7573791736      541.5583045664     1  0.51894501E+11
     -507.7569562633      542.0959778284     1  0.52233481E+11
     -507.7561427732      541.4889241682     1  0.52784126E+11
     -507.7558667074      541.5552783955     1  0.51751687E+11
     -507.7558082975      541.5651938622     1  0.51966374E+11
     -507.7553269124      541.6049649970     2  0.52623562E+11
     -507.7551132079      541.9659287657     1  0.50860523E+11
     -507.7542934860      541.4154989202     1  0.53225541E+11
     -507.7541385930      541.9625488271     1  0.52498720E+11
     -507.7540832096      541.1500291047     2  0.51807280E+11
     -507.7536620631      541.9243266239     1  0.50841619E+11
     -507.7532884610      541.6810383140     1  0.52024079E+11
     -507.7531438669      541.1739799219     1  0.51821058E+11
     -507.7520258242      542.1804778804     1  0.52128310E+11
     -507.7516908068      541.4027147421     1  0.54745029E+11
     -507.7514980116      541.8644799987     1  0.52557170E+11
     -507.7510849653      541.4147422554     1  0.54760828E+11
     -507.7504784957      541.5724456204     1  0.51750662E+11
     -507.7496041827      542.0099053386     1  0.50977495E+11
     -507.7494986493      542.1970586565     1  0.52449927E+11
     -507.7494769654      541.4535558740     1  0.54674482E+11
     -507.7494202862      542.0134550406     1  0.50985926E+11
     -507.7493791071      542.0554127534     1  0.50967502E+11
     -507.7486126115      542.0150711889     1  0.50947181E+11
     -507.7484871308      542.0774268411     1  0.52471527E+11
     -507.7482982719      541.4335407134     1  0.53315991E+11
     -507.7482721670      541.9299290515     1  0.52371552E+11
     -507.7481710781      541.4559581666     1  0.54736570E+11
     -507.7475552787      541.7320003251     2  0.50680360E+11
     -507.7475381352      542.0823950448     1  0.50954594E+11
     -507.7469568810      541.4686890673     1  0.53219543E+11
     -507.7469444886      541.4688680128     1  0.54751918E+11
     -507.7463561329      542.2742413971     1  0.52419655E+11
     -507.7463538792      542.1874177761     1  0.52545085E+11
     -507.7457963799      541.5197668612     1  0.51776304E+11
     -507.7453177837      541.4936547670     1  0.53214401E+11
     -507.7447862234      541.6228096777     1  0.52033522E+11
     -507.7447842678      541.5081379208     1  0.54665197E+11
     -507.7442321208      541.8494968837     1  0.50802069E+11
     -507.7440086321      541.7467292498     1  0.51884472E+11
     -507.7434665869      541.8970103923     1  0.50836148E+11
     -507.7433237749      540.9577591001     1  0.51716494E+11
     -507.7432737164      541.8771609634     1  0.50822163E+11
     -507.7432649714      541.9266354669     2  0.52360946E+11
     -507.7432499434      541.6593609356     1  0.52471083E+11
     -507.7429539360      541.2256597342     1  0.52045829E+11
     -507.7424960584      541.3686575512     2  0.51413525E+11
     -507.7423371055      541.8630715805     1  0.50813134E+11
     -507.7422223324      541.1994761359     1  0.52109522E+11
     -507.7419954821      541.2215144281     1  0.51927705E+11
     -507.7413110926      541.7549971436     1  0.52041372E+11
     -507.7412007258      541.8587652346     1  0.50847724E+11
     -507.7405529001      541.2262558479     1  0.52014973E+11
     -507.7403732669      541.8918612060     1  0.50863806E+11
     -507.7402299672      541.7513566546     1  0.50566711E+11
     -507.7401934829      541.8740296562     1  0.50850624E+11
     -507.7395741884      541.5602877286     1  0.52099290E+11
     -507.7394662549      541.0372259123     1  0.53766062E+11
     -507.7393745476      540.9564268960     1  0.51849950E+11
     -507.7393513886      541.6148399826     1  0.51931548E+11
     -507.7393474887      541.3955449111     1  0.51691896E+11
     -507.7390714981      541.7407885863     1  0.51967388E+11
     -507.7390116135      541.7171792915     1  0.51617976E+11
     -507.7387804126      541.9069763039     1  0.51882035E+11
     -507.7386259062      542.1297470405     1  0.52370142E+11
     -507.7385666441      541.1889079959     1  0.52042597E+11
     -507.7384954905      541.8972386507     1  0.51816692E+11
     -507.7384563324      541.5281039001     1  0.51924000E+11
     -507.7371619424      541.3321945442     1  0.52842067E+11
     -507.7369587828      541.9360414152     1  0.52269460E+11
     -507.7368868025      541.9385512461     1  0.52281029E+11
     -507.7362427575      541.7310468600     1  0.52438737E+11
     -507.7356133785      541.2349367398     1  0.52010006E+11
     -507.7355668957      541.2353124270     1  0.52140705E+11
     -507.7354105450      541.3117236913     1  0.52487815E+11
     -507.7354035721      541.7549416658     1  0.52369040E+11
     -507.7353921295      541.7575190939     1  0.52229650E+11
     -507.7352066071      541.3433344833     1  0.54113232E+11
     -507.7348208142      541.2924304581     2  0.52694829E+11
     -507.7347710666      541.3532246959     1  0.54120098E+11
     -507.7337717788      541.7242632812     1  0.52567415E+11
     -507.7336600169      541.8840413533     1  0.52101961E+11
     -507.7336249989      541.5933813449     1  0.51511804E+11
     -507.7331250393      541.9820972864     1  0.52453773E+11
     -507.7319941615      541.4482692880     1  0.51924900E+11
     -507.7319612756      541.3849503466     1  0.51730945E+11
     -507.7307967885      541.4522670763     1  0.51999856E+11
     -507.7303466042      541.4957050607     1  0.52029326E+11
     -507.7301030106      541.3973549019     1  0.51780850E+11
     -507.7299555971      542.0606570986     1  0.52299127E+11
     -507.7298577890      541.2607350943     1  0.54033508E+11
     -507.7296714167      541.3397083008     1  0.51805944E+11
     -507.7294762095      541.6303956062     1  0.51404089E+11
     -507.7289736873      541.4320076104     1  0.53039666E+11
     -507.7288790224      542.0541261249     1  0.52436663E+11
     -507.7283808257      541.6991673264     1  0.52115033E+11
     -507.7281963735      541.3666078004     1  0.53152918E+11
     -507.7275888957      541.9352090585     1  0.52710069E+11
     -507.7269035105      541.4644543032     1  0.51959515E+11
     -507.7265791452      542.0289087144     1  0.52047855E+11
     -507.7258137382      541.2852511853     1  0.51984489E+11
     -507.7249882985      541.2894407451     1  0.52049053E+11
     -507.7246729862      541.3400364171     1  0.52438050E+11
     -507.7245115622      541.4128921552     1  0.51854411E+11
     -507.7244934562      541.3442266333     1  0.52629666E+11
     -507.7240110599      541.4742025944     1  0.52264035E+11
     -507.7235698151      541.4134953153     1  0.52906282E+11
     -507.7233570322      542.0975181071     2  0.52936843E+11
     -507.7230748288      541.9595333169     1  0.52699190E+11
     -507.7225356434      542.1112675191     1  0.52074413E+11
     -507.7221321581      541.4725444702     1  0.51899927E+11
     -507.7217787247      541.3532776793     1  0.51950432E+11
     -507.7216714115      542.1294471823     1  0.52494087E+11
     -507.7216633588      541.5787799798     1  0.51963947E+11
     -507.7216164770      541.4578946440     1  0.51964482E+11
     -507.7212981073      541.9367136464     1  0.51916228E+11
     -507.7210762055      541.5135685232     1  0.51490901E+11
     -507.7208250865      541.4189959379     1  0.52392048E+11
     -507.7197089710      541.5028900759     1  0.53060029E+11
     -507.7189129648      541.4909383149     1  0.51325025E+11
     -507.7188720395      541.9338864932     1  0.51945795E+11
     -507.7186573126      541.3883375002     1  0.53363955E+11
     -507.7185997487      541.5887392713     1  0.52875834E+11
     -507.7185107028      541.4736291070     1  0.51379205E+11
     -507.7185036187      541.9782330634     1  0.51903749E+11
     -507.7173067615      541.3840400751     1  0.51956293E+11
     -507.7171848747      542.6769494933     1  0.57549954E+11
     -507.7169304099      541.8345558483     1  0.51955876E+11
     -507.7168931877      541.5412879471     1  0.51744849E+11
     -507.7168850720      541.5294546881     1  0.51595651E+11
     -507.7164465590      541.4460151902     1  0.52216901E+11
     -507.7162219526      541.4446842799     1  0.52219652E+11
     -507.7161053286      542.5680471226     1  0.57164664E+11
     -507.7160694391      541.8387964730     1  0.52180228E+11
     -507.7160436064      541.4595741662     1  0.51964305E+11
     -507.7158758109      542.5691859205     1  0.57187776E+11
     -507.7158161034      541.4298258144     1  0.52297092E+11
     -507.7152208638      542.1693599933     1  0.51949825E+11
     -507.7152156685      541.3999346622     1  0.52155092E+11
     -507.7151310609      541.5360863125     1  0.51890328E+11
     -507.7148784124      541.4063877526     1  0.52279940E+11
     -507.7146030372      541.2070660975     1  0.51902246E+11
     -507.7145985416      541.8625121547     1  0.52161106E+11
     -507.7134173262      542.1253218798     1  0.52892364E+11
     -507.7134158571      541.4313367711     2  0.54332705E+11
     -507.7133983589      541.9589243713     1  0.52993997E+11
     -507.7131577865      541.3833152170     1  0.51840630E+11
     -507.7131059156      541.8348142589     1  0.52211190E+11
     -507.7128164112      541.1893544182     2  0.52111890E+11
     -507.7124199144      541.8128698897     1  0.52236000E+11
     -507.7119855760      541.4687051982     1  0.52336885E+11
     -507.7119782647      542.4826492207     1  0.51906343E+11
     -507.7119304703      541.1233994456     2  0.53540032E+11
     -507.7118498935      541.1861602051     2  0.51959647E+11
     -507.7117261350      541.4610552797     1  0.52384344E+11
     -507.7106241343      541.2877993301     1  0.51666675E+11
     -507.7094571880      542.0957782299     1  0.51419754E+11
     -507.7089461392      541.2164770787     1  0.51969412E+11
     -507.7089417617      541.2991680799     1  0.51985363E+11
     -507.7085750953      542.1379882124     1  0.52246101E+11
     -507.7084083976      541.8608059355     2  0.51925745E+11
     -507.7083637037      541.6779711495     1  0.52327339E+11
     -507.7082644456      541.3906148208     1  0.52262026E+11
     -507.7081753975      541.1928544621     1  0.52084092E+11
     -507.7074964393      541.9549939552     1  0.51665299E+11
     -507.7071626810      541.2968083958     1  0.51907062E+11
     -507.7070855342      541.4651009057     1  0.51703082E+11
     -507.7067619719      541.4898295364     1  0.51631252E+11
     -507.7065444988      541.1146773953     1  0.52501528E+11
     -507.7059985390      542.1183735518     1  0.51857072E+11
     -507.7059608189      542.0321979963     1  0.52632646E+11
     -507.7058683764      541.1293072926     1  0.51813225E+11
     -507.7052643388      541.1027433538     1  0.51939200E+11
     -507.7049791114      541.4563567509     2  0.52112793E+11
     -507.7035467206      541.3517887671     1  0.52165183E+11
     -507.7030645301      541.5178441589     1  0.51823747E+11
     -507.7019195494      541.8488564632     1  0.52185571E+11
     -507.7018778697      542.1150838812     1  0.52086317E+11
     -507.7017984195      541.2111164031     1  0.51718424E+11
     -507.7015248909      541.8648473641     1  0.52326877E+11
     -507.7014475311      541.5026186056     1  0.51563341E+11
     -507.7013884735      541.2337263932     1  0.52258792E+11
     -507.7010437717      541.8684122936     1  0.52466550E+11
     -507.7008939948      540.7376280774     1  0.51874075E+11
     -507.7005451675      541.3460615361     1  0.52297113E+11
     -507.7004095805      541.4286628564     1  0.51650241E+11
     -507.7002206339      541.6800628017     1  0.52651240E+11
     -507.7000166530      541.3901646025     1  0.51961883E+11
     -507.6999930838      541.3950410857     1  0.51903604E+11
     -507.6998962703      541.4070854197     1  0.51880052E+11
     -507.6997686920      541.5651726805     1  0.51848001E+11
     -507.6997668685      541.3990708846     1  0.51940343E+11
     -507.6993134103      541.2917183910     1  0.52420570E+11
     -507.6989924625      541.7430174082     1  0.51863069E+11
     -507.6987977438      541.3889873953     1  0.52066386E+11
     -507.6985858129      541.3947327027     1  0.52047837E+11
     -507.6981093086      541.3361931511     1  0.51971069E+11
     -507.6977638052      541.8714109356     1  0.51918485E+11
     -507.6976221008      541.0044448228     1  0.53183170E+11
     -507.6975041725      541.2963651456     1  0.51633319E+11
     -507.6974143919      541.3407413612     1  0.51942061E+11
     -507.6970536146      542.0685968463     1  0.52553984E+11
     -507.6960492674      541.3309324782     1  0.52107754E+11
     -507.6956738474      541.6009031751     1  0.52624523E+11
     -507.6955292887      541.3300971733     1  0.52002680E+11
     -507.6954454079      541.8039970994     1  0.51363789E+11
     -507.6952557315      540.9698932212     1  0.53239530E+11
     -507.6949871058      541.7981298773     1  0.51289356E+11
     -507.6947849812      541.8128865261     1  0.51425058E+11
     -507.6947200494      541.3356359570     1  0.51974305E+11
     -507.6940330585      541.2099083190     1  0.51903888E+11
     -507.6936834476      541.2941402664     1  0.51642271E+11
     -507.6935905533      541.1979122242     1  0.50967905E+11
     -507.6935342383      541.2942668288     1  0.52401137E+11
     -507.6935302960      541.3260436952     1  0.52137819E+11
     -507.6934576567      541.8269740582     1  0.51750075E+11
     -507.6933842299      541.8258512526     1  0.51763559E+11
     -507.6930385966      541.4933084213     2  0.53578419E+11
     -507.6928020413      541.3188633502     1  0.51624695E+11
     -507.6924203438      541.2638077256     1  0.51729449E+11
     -507.6921044198      541.0160153234     1  0.52302373E+11
     -507.6920481272      541.2826621147     1  0.51693247E+11
     -507.6920257692      541.7786654776     1  0.51756964E+11
     -507.6920118319      541.1941364769     1  0.51050374E+11
     -507.6919964871      540.9998712974     1  0.52312628E+11
     -507.6917972372      541.6311318623     1  0.52714437E+11
     -507.6916344004      541.8974336089     1  0.52245869E+11
     -507.6914847954      541.2436914201     1  0.52474968E+11
     -507.6914793518      541.2889049734     1  0.51719827E+11
     -507.6913820848      541.2978534200     1  0.51683528E+11
     -507.6913449802      540.9680777313     1  0.52254166E+11
     -507.6902739069      541.0432329539     1  0.53026989E+11
     -507.6895963593      541.2940278390     1  0.52508784E+11
     -507.6886552179      541.8988416284     1  0.51681233E+11
     -507.6880869656      542.2461380904     1  0.51470543E+11
     -507.6878489753      541.6133842208     1  0.52359995E+11
     -507.6870371024      541.3428078251     1  0.51611527E+11
     -507.6869266912      540.9886636601     1  0.53226934E+11
     -507.6867294690      541.0920819018     1  0.53073662E+11
     -507.6866818610      541.0570949233     1  0.52247731E+11
     -507.6864293710      541.3795643026     1  0.52205928E+11
     -507.6863446032      541.2477364818     1  0.52040549E+11
     -507.6862978929      540.9299969862     1  0.52232533E+11
     -507.6862707158      541.0346682661     1  0.51295807E+11
     -507.6860336978      541.2907965339     1  0.52257954E+11
     -507.6858620779      541.2088342892     1  0.51358193E+11
     -507.6852283291      542.4629743171     1  0.57372241E+11
     -507.6850187548      541.2537182069     1  0.52242077E+11
     -507.6848514545      541.2009664959     1  0.54037401E+11
     -507.6848414825      540.9486716985     1  0.52243735E+11
     -507.6846534305      541.1849489482     1  0.51615689E+11
     -507.6844958820      542.4620188228     1  0.57406530E+11
     -507.6843547801      541.1327021634     1  0.53041765E+11
     -507.6842836755      541.6843450724     1  0.51837562E+11
     -507.6842145894      541.1998740694     1  0.51972525E+11
     -507.6840176971      541.2072473120     1  0.52192166E+11
     -507.6836895399      541.6869202684     1  0.51458262E+11
     -507.6834863327      541.7522959222     1  0.51499081E+11
     -507.6832057883      541.7333147856     1  0.51567089E+11
     -507.6830987031      541.9118511023     1  0.58309989E+11
     -507.6828276396      541.7639639702     1  0.51490720E+11
     -507.6826148343      541.7484901426     1  0.51568750E+11
     -507.6822496463      541.7503447207     1  0.51556865E+11
     -507.6822338072      541.0135054057     1  0.51511056E+11
     -507.6822127322      541.4505105766     1  0.52138111E+11
     -507.6821648989      541.1923709207     1  0.51981168E+11
     -507.6821008935      541.7135341153     1  0.51010476E+11
     -507.6819807967      541.4348294771     1  0.51659726E+11
     -507.6819375389      541.1518837731     1  0.54047911E+11
     -507.6818289850      540.7949478120     1  0.51274949E+11
     -507.6817993185      541.0264585544     2  0.51550210E+11
     -507.6817631370      541.7078697016     1  0.51050579E+11
     -507.6817347212      541.4878396564     1  0.51948283E+11
     -507.6816962242      541.4436422080     1  0.51684031E+11
     -507.6816193958      541.0089781594     1  0.51525702E+11
     -507.6815685934      541.2865472993     2  0.51531178E+11
     -507.6815004860      541.4498658143     2  0.52343057E+11
     -507.6814893316      541.6930384706     1  0.51480793E+11
     -507.6812774949      541.9432257359     1  0.58313996E+11
     -507.6809923361      541.7412523153     1  0.51581527E+11
     -507.6808090003      541.0194257451     1  0.51478447E+11
     -507.6806639051      541.4379584098     1  0.52250511E+11
     -507.6802795018      541.1742196110     1  0.53225373E+11
     -507.6801320307      541.0245559985     1  0.51519209E+11
     -507.6800458046      541.6921271473     1  0.51228515E+11
     -507.6798619878      540.7643917990     1  0.51392354E+11
     -507.6798208517      541.5189698621     1  0.51251697E+11
     -507.6796287472      541.7242281649     1  0.51314087E+11
     -507.6794398292      541.6925231165     1  0.51128102E+11
     -507.6790042856      541.5089024822     1  0.51211454E+11
     -507.6787584528      541.2945192675     1  0.51618760E+11
     -507.6786522388      541.8152521447     1  0.58495125E+11
     -507.6784996976      541.0414274522     1  0.51491185E+11
     -507.6783277513      541.2871696210     1  0.51675559E+11
     -507.6781307407      541.4604938707     1  0.51955923E+11
     -507.6778893839      541.4019128305     1  0.51919758E+11
     -507.6778699116      541.2720116697     1  0.51752276E+11
     -507.6778211970      541.6539438813     1  0.51452963E+11
     -507.6778095786      541.4299938941     1  0.52190760E+11
     -507.6775477284      541.0026118813     1  0.51498441E+11
     -507.6775230517      541.7230339928     1  0.51421101E+11
     -507.6774538471      541.3084163080     1  0.51664496E+11
     -507.6774389209      541.2076177731     1  0.51877040E+11
     -507.6770672403      541.7111580559     1  0.51541159E+11
     -507.6769177145      541.1523381635     1  0.51971409E+11
     -507.6766961265      541.8979073563     1  0.51517929E+11
     -507.6765061360      541.5951781557     1  0.52291926E+11
     -507.6763258371      541.4622285407     1  0.51766083E+11
     -507.6761919394      541.4277916797     1  0.51795625E+11
     -507.6761375731      541.2277027198     1  0.51853065E+11
     -507.6760920225      542.0608712773     1  0.52206654E+11
     -507.6760320260      541.2313650470     1  0.51869381E+11
     -507.6756629958      541.6985662662     1  0.51802598E+11
     -507.6756458028      541.1650528796     1  0.51861092E+11
     -507.6756068636      541.6579736959     1  0.51473248E+11
     -507.6754767616      541.1646002244     1  0.51827154E+11
     -507.6747856711      541.2508715159     1  0.51844095E+11
     -507.6746672425      541.6978964051     1  0.51844638E+11
     -507.6745983458      541.2212270316     1  0.50956219E+11
     -507.6745375629      541.4981101772     1  0.52451283E+11
     -507.6744232137      541.3612725427     1  0.52016940E+11
     -507.6740601457      541.6528232759     1  0.52818315E+11
     -507.6738829263      541.3902871840     1  0.51052974E+11
     -507.6728320281      541.8225381333     1  0.51672086E+11
     -507.6724808610      541.4877691331     1  0.52542586E+11
     -507.6723847710      541.5658582647     1  0.52149014E+11
     -507.6722148585      541.2163419460     1  0.51074144E+11
     -507.6721318735      541.8089494882     1  0.51697913E+11
     -507.6720849196      542.0616145039     1  0.51655013E+11
     -507.6720694319      541.4917542242     1  0.52564652E+11
     -507.6717339919      541.4184803445     1  0.52526797E+11
     -507.6717066257      541.3971819702     1  0.51635463E+11
     -507.6716323945      541.4283438447     1  0.52591489E+11
     -507.6713977091      541.3179476207     1  0.51490152E+11
     -507.6713152172      541.3857639059     1  0.51769401E+11
     -507.6712576718      541.3039466932     1  0.51476544E+11
     -507.6711471266      541.1745940465     1  0.51011901E+11
     -507.6710613793      541.2239782797     1  0.51074682E+11
     -507.6708376940      541.7136271002     1  0.51662842E+11
     -507.6706437795      541.1501855153     1  0.51150783E+11
     -507.6697079992      541.0988422483     1  0.52794903E+11
     -507.6694829984      541.9160618979     1  0.51472352E+11
     -507.6692578686      541.2512341875     1  0.51659854E+11
     -507.6692108171      541.2763787864     1  0.51782099E+11
     -507.6691688400      541.2539689675     1  0.51567865E+11
     -507.6687264577      541.8793397580     1  0.51457580E+11
     -507.6684160235      541.6363650858     1  0.52252504E+11
     -507.6683455352      541.6401357408     1  0.52291658E+11
     -507.6677659602      541.2485451717     2  0.53016752E+11
     -507.6676919778      541.6868449245     1  0.51466898E+11
     -507.6676563634      540.7527823308     2  0.51322977E+11
     -507.6674834685      542.0614878337     1  0.52448759E+11
     -507.6673410223      541.1682210373     1  0.51126003E+11
     -507.6671793670      541.4461597272     1  0.51917493E+11
     -507.6671711297      540.8334538221     1  0.51255821E+11
     -507.6670115757      541.1551729241     1  0.51238040E+11
     -507.6667009025      541.2798931468     1  0.51635613E+11
     -507.6666429249      541.3462424900     2  0.51926823E+11
     -507.6665595248      541.3691536293     1  0.51932192E+11
     -507.6664796612      541.4532576501     1  0.51942035E+11
     -507.6664449372      541.2447069470     1  0.51543175E+11
     -507.6663175166      541.4326347691     1  0.52791531E+11
     -507.6662962071      541.6569266226     1  0.52207385E+11
     -507.6662812605      541.3579721031     1  0.51526653E+11
     -507.6662217662      541.3435535034     1  0.52020980E+11
     -507.6658590148      541.9511982262     1  0.57812247E+11
     -507.6658401012      540.8146859792     1  0.51296729E+11
     -507.6658256784      541.9512267788     1  0.57809121E+11
     -507.6656982039      541.4674675952     1  0.51901524E+11
     -507.6655694229      540.6324147700     1  0.51295136E+11
     -507.6653790249      541.0894199848     1  0.52956968E+11
     -507.6652736209      541.4973223943     1  0.51825291E+11
     -507.6649383308      541.3140319412     1  0.54270142E+11
     -507.6647079411      541.4226289008     1  0.51151785E+11
     -507.6646721257      541.7103824178     1  0.51193562E+11
     -507.6645644982      540.8595481568     1  0.51248365E+11
     -507.6645624539      541.2770287146     1  0.51567455E+11
     -507.6645594126      541.4708844067     1  0.51984161E+11
     -507.6644784185      540.8155607911     1  0.51363318E+11
     -507.6643405101      541.4826844690     1  0.51952117E+11
     -507.6641318088      540.6301066502     1  0.51459351E+11
     -507.6639149729      540.8165064426     1  0.51369040E+11
     -507.6636767673      541.4911270212     1  0.51909587E+11
     -507.6635159986      541.5982928230     1  0.52036137E+11
     -507.6634760117      540.8927285878     1  0.51295621E+11
     -507.6634231218      541.1749593253     1  0.53198156E+11
     -507.6632403062      541.4010178271     1  0.51187170E+11
     -507.6631667854      541.3349489378     1  0.54250022E+11
     -507.6630396995      541.4735391579     1  0.51934080E+11
     -507.6629764342      541.1706329988     2  0.53237319E+11
     -507.6629309370      541.1532013669     2  0.51638665E+11
     -507.6626149731      540.8141739413     1  0.51331671E+11
     -507.6624971620      541.4584128812     1  0.52123793E+11
     -507.6624895847      541.1492413174     1  0.51078287E+11
     -507.6623716946      540.8249902216     1  0.51326870E+11
     -507.6621909904      541.3648142583     1  0.51437642E+11
     -507.6619089971      541.7341179629     2  0.53991274E+11
     -507.6617213487      541.6145570155     1  0.52136533E+11
     -507.6615350463      541.2808763172     1  0.54276315E+11
     -507.6614417225      541.1313461511     1  0.51205452E+11
     -507.6614392753      541.6429979306     1  0.52593026E+11
     -507.6614167883      541.9625112896     1  0.51955093E+11
     -507.6612982855      541.4715345255     1  0.52192554E+11
     -507.6611809837      541.4874711361     1  0.51878435E+11
     -507.6611595468      541.1565339011     2  0.53961215E+11
     -507.6611185242      541.6060574810     1  0.51644068E+11
     -507.6609161067      541.5634091504     1  0.51699452E+11
     -507.6608943037      541.1972946820     1  0.51058841E+11
     -507.6607489072      541.6153337732     1  0.53151326E+11
     -507.6607353609      541.3679490411     1  0.52504131E+11
     -507.6605868953      540.7349802098     2  0.51497641E+11
     -507.6605465582      541.4656743529     1  0.52178331E+11
     -507.6604777299      541.3637921418     1  0.52453386E+11
     -507.6602131304      541.1755626991     1  0.52861083E+11
     -507.6601337411      541.6537793176     1  0.51821175E+11
     -507.6598070608      541.5265596228     1  0.52407248E+11
     -507.6597132953      541.6757213220     2  0.53889203E+11
     -507.6596245761      541.6053822108     1  0.51600728E+11
     -507.6595832944      541.1724024464     1  0.51502791E+11
     -507.6594955029      541.3187035434     1  0.51052700E+11
     -507.6594755117      541.3528569508     1  0.51583814E+11
     -507.6594646373      541.0481086736     1  0.51259236E+11
     -507.6593906081      541.1816507640     1  0.51185787E+11
     -507.6593559864      541.1986259600     1  0.51787176E+11
     -507.6591620883      541.7162564166     2  0.51191954E+11
     -507.6590116793      541.1179195075     1  0.50757694E+11
     -507.6589223546      541.1653720148     1  0.51329296E+11
     -507.6588456600      541.3519694022     1  0.51677256E+11
     -507.6587163806      541.3024067029     2  0.53663016E+11
     -507.6587024206      540.7670814750     1  0.51409465E+11
     -507.6585413833      540.6608688354     1  0.51318138E+11
     -507.6583253685      542.1910387727     2  0.54435211E+11
     -507.6583236453      541.1537490943     1  0.51040385E+11
     -507.6583019222      540.6638578155     1  0.51318146E+11
     -507.6582329192      541.2466740140     1  0.50992394E+11
     -507.6581754375      541.5285171859     1  0.52205582E+11
     -507.6580843151      541.8289024328     1  0.52497218E+11
     -507.6579585640      541.4110067213     1  0.51186655E+11
     -507.6579349722      541.9915854470     1  0.52264744E+11
     -507.6578249764      541.1008355062     1  0.51905391E+11
     -507.6575915887      541.4974149678     1  0.53267451E+11
     -507.6575544041      540.6562053868     1  0.51287972E+11
     -507.6575013892      541.3395821019     1  0.51842996E+11
     -507.6572996797      540.6701220023     1  0.51318033E+11
     -507.6569054769      540.6692145864     1  0.51283695E+11
     -507.6567725240      541.5148014849     1  0.53254592E+11
     -507.6567534740      541.3366913883     1  0.52454050E+11
     -507.6567192406      541.3249119359     1  0.51852968E+11
     -507.6562538798      541.1931303428     1  0.51280759E+11
     -507.6561168052      541.2723607079     1  0.54293211E+11
     -507.6560625251      541.4875664200     2  0.51209992E+11
     -507.6558692876      541.1481295395     1  0.51015392E+11
     -507.6558270140      541.5261802406     1  0.53142181E+11
     -507.6556698528      541.1019386009     1  0.50846427E+11
     -507.6553455108      541.2339766685     1  0.52910519E+11
     -507.6552810969      540.6937101086     1  0.51293076E+11
     -507.6551769533      541.9843483909     1  0.52068333E+11
     -507.6551705782      541.4690653195     1  0.53354049E+11
     -507.6549416694      541.1445391980     1  0.51346768E+11
     -507.6548236046      541.1486221524     1  0.50785562E+11
     -507.6546026864      541.2554319770     1  0.51498886E+11
     -507.6544545190      541.2227096135     1  0.51529042E+11
     -507.6543866303      540.9633914871     1  0.51334474E+11
     -507.6542422352      541.4849061713     1  0.53340145E+11
     -507.6541160063      541.2141308273     1  0.51116131E+11
     -507.6539055991      540.9765858258     1  0.51324025E+11
     -507.6538605997      541.0434364784     1  0.51008123E+11
     -507.6538147075      541.9417735159     1  0.51826747E+11
     -507.6537524338      541.4934033883     1  0.53227811E+11
     -507.6532249944      541.0469301008     1  0.51085459E+11
     -507.6529078326      541.2428038697     1  0.51519379E+11
     -507.6527165577      541.7166950367     1  0.52350002E+11
     -507.6526940693      541.5956952308     1  0.52750053E+11
     -507.6525603572      541.2202788699     1  0.51065102E+11
     -507.6524917094      541.2245552166     1  0.51063210E+11
     -507.6522536619      541.6831766413     1  0.51799362E+11
     -507.6521848590      541.3549652197     1  0.50867415E+11
     -507.6521836570      541.2523719678     1  0.51538363E+11
     -507.6521600298      541.3655132980     1  0.50909152E+11
     -507.6519806919      541.9300571019     1  0.51551807E+11
     -507.6518478270      541.3730890566     1  0.51323129E+11
     -507.6518163141      540.9917043653     1  0.51373601E+11
     -507.6513952872      541.9341244337     1  0.51545419E+11
     -507.6511572909      541.2252870436     1  0.51362755E+11
     -507.6511392221      540.8774549687     1  0.51426927E+11
     -507.6509914425      541.2625798654     1  0.51210870E+11
     -507.6509108769      540.8751210248     1  0.51433959E+11
     -507.6508040137      541.3937088997     1  0.51213514E+11
     -507.6506753367      541.0203778505     1  0.51148968E+11
     -507.6506102713      541.2148015236     1  0.51532589E+11
     -507.6503009770      541.2689936336     1  0.51221455E+11
     -507.6500102451      541.0710140431     1  0.53074826E+11
     -507.6497075690      541.7313913446     1  0.51490847E+11
     -507.6494825330      541.4677261465     1  0.51893291E+11
     -507.6494636972      540.7209606030     2  0.51580056E+11
     -507.6493960795      541.2348811582     1  0.51545146E+11
     -507.6489711689      540.8350785230     1  0.51106336E+11
     -507.6488105112      541.9556785107     1  0.52172192E+11
     -507.6486475321      541.4833390083     1  0.51619613E+11
     -507.6485949197      541.4713698725     1  0.52016897E+11
     -507.6485679710      541.3637843859     1  0.50957529E+11
     -507.6484707739      541.4689211964     1  0.51955871E+11
     -507.6484548568      541.2355511015     1  0.51390788E+11
     -507.6483462188      541.3824380623     1  0.51368036E+11
     -507.6483359535      541.3846824727     1  0.51201807E+11
     -507.6483125794      541.4742483007     1  0.52018578E+11
     -507.6482880995      541.4345789625     1  0.51553258E+11
     -507.6481524122      541.3937053895     1  0.53179906E+11
     -507.6481005361      541.4491413429     1  0.51811308E+11
     -507.6480641210      540.7501251511     2  0.51544961E+11
     -507.6480293452      541.6708192700     1  0.52050862E+11
     -507.6479047908      541.4746281009     1  0.51965398E+11
     -507.6478758205      541.3984453691     1  0.53068130E+11
     -507.6478177873      541.4865794690     1  0.51968190E+11
     -507.6478091912      541.4804789673     1  0.51960741E+11
     -507.6477932582      541.3655880723     1  0.50994967E+11
     -507.6477907838      541.4531348293     1  0.51863566E+11
     -507.6477329879      541.4986661471     1  0.51774813E+11
     -507.6477130977      541.4829957564     1  0.51954283E+11
     -507.6472135857      541.4046850746     1  0.53174122E+11
     -507.6469991873      541.4664348151     1  0.52785310E+11
     -507.6469834919      540.7677636287     1  0.51143511E+11
     -507.6468884271      541.5019137590     1  0.51941843E+11
     -507.6467360598      541.5074446856     1  0.51957499E+11
     -507.6466349472      541.4954500687     1  0.51977368E+11
     -507.6464306563      541.9105509602     1  0.51259382E+11
     -507.6464130526      541.5332955616     1  0.51668074E+11
     -507.6462983908      541.5351762554     1  0.51771630E+11
     -507.6462334320      541.4313337721     1  0.51623166E+11
     -507.6462186636      540.9666143244     1  0.51339920E+11
     -507.6460710730      541.2674718744     1  0.53455585E+11
     -507.6459870174      533.8896252232     1  0.51931550E+11
     -507.6458521585      540.7359087108     1  0.51070259E+11
     -507.6458029696      541.5162049079     1  0.51629247E+11
     -507.6457360098      541.4663527757     1  0.51973196E+11
     -507.6455483591      541.2703171854     1  0.53432600E+11
     -507.6453795317      537.4335712451     1  0.51491078E+11
     -507.6448085493      537.4492500107     1  0.51466789E+11
     -507.6448009835      541.0748144710     2  0.51823093E+11
     -507.6446235307      541.4844312387     1  0.51783773E+11
     -507.6444898750      541.2553098367     1  0.53495589E+11
     -507.6444525285      541.5202916892     1  0.51667654E+11
     -507.6443837421      541.9050482261     1  0.51124919E+11
     -507.6438911451      541.2626267344     1  0.53473573E+11
     -507.6434940694      541.3036119070     1  0.53317617E+11
     -507.6432805077      541.0089452844     1  0.51226037E+11
     -507.6431928114      541.3984775506     1  0.52018475E+11
     -507.6431643447      541.4794339251     1  0.51778216E+11
     -507.6431632294      540.8316024464     2  0.51588437E+11
     -507.6428913975      541.0059330905     1  0.51232246E+11
     -507.6428139434      541.3056573315     1  0.51229111E+11
     -507.6423095447      540.9459941625     1  0.52525178E+11
     -507.6420729242      540.7552996676     1  0.51066196E+11
     -507.6420704516      541.2861972015     1  0.53355827E+11
     -507.6420359661      541.1156427193     1  0.50771993E+11
     -507.6420225172      541.3180242420     1  0.50862696E+11
     -507.6419882401      541.0538558748     1  0.51251487E+11
     -507.6419523919      541.7383485610     1  0.53555976E+11
     -507.6419229169      541.2941880028     1  0.51759081E+11
     -507.6418833431      541.0424555515     1  0.51244027E+11
     -507.6418246046      541.9381791714     1  0.57609977E+11
     -507.6418086576      540.6616094955     1  0.51153746E+11
     -507.6417793777      540.8598046226     2  0.51552085E+11
     -507.6415206374      541.0436398558     1  0.50831553E+11
     -507.6415184052      541.3068484110     1  0.51729853E+11
     -507.6414938545      541.2130481261     1  0.51429420E+11
     -507.6414079932      541.3113878945     1  0.51726730E+11
     -507.6413217457      541.3193266647     1  0.51682776E+11
     -507.6412643288      541.3269205661     1  0.51679629E+11
     -507.6412349458      540.8532866551     2  0.51607714E+11
     -507.6411661302      541.1295800915     1  0.51401611E+11
     -507.6410395570      541.1304622971     1  0.50788712E+11
     -507.6408021172      541.4030232180     1  0.51262083E+11
     -507.6406817302      541.5441090294     1  0.53279294E+11
     -507.6405618585      541.2772749389     1  0.51630134E+11
     -507.6404784764      541.3999169568     1  0.51256420E+11
     -507.6404199508      541.5299603596     1  0.51773123E+11
     -507.6403066889      540.7854288131     1  0.51072452E+11
     -507.6402917255      540.7862048988     1  0.51071363E+11
     -507.6401601294      541.2048511406     1  0.51310260E+11
     -507.6399647371      541.0639247683     1  0.50850133E+11
     -507.6399138692      541.2038265845     1  0.51337710E+11
     -507.6398290777      541.4598302754     2  0.52601563E+11
     -507.6397783978      541.6464046657     1  0.53033780E+11
     -507.6397521403      540.7896153474     1  0.51071571E+11
     -507.6396318959      540.7911199153     1  0.51074120E+11
     -507.6395676817      541.5995016622     1  0.53140176E+11
     -507.6395154722      541.9611044495     1  0.57641652E+11
     -507.6393131882      540.7902969493     1  0.51074622E+11
     -507.6392654367      541.7573968749     1  0.52511316E+11
     -507.6391001666      541.7213011926     1  0.51532438E+11
     -507.6387786884      541.0657006329     1  0.53578793E+11
     -507.6382220433      541.1937095616     1  0.51414814E+11
     -507.6382202465      540.9247910891     1  0.51030227E+11
     -507.6381431435      540.9363296595     1  0.50998052E+11
     -507.6380989145      541.5402772468     1  0.52423117E+11
     -507.6379220452      541.2350492679     1  0.50733849E+11
     -507.6378598055      541.1907895219     1  0.52451282E+11
     -507.6376348114      541.5747851455     1  0.51780783E+11
     -507.6374610446      541.7949914076     1  0.53479318E+11
     -507.6373954061      538.8205010370     1  0.51409039E+11
     -507.6373751543      540.7603848178     1  0.51154991E+11
     -507.6373368242      541.2366168518     1  0.50755887E+11
     -507.6372541498      540.7637351513     1  0.51158003E+11
     -507.6370565716      541.0893344285     1  0.52935121E+11
     -507.6369608916      541.4429660319     1  0.52259772E+11
     -507.6368530155      541.6847991845     1  0.51555309E+11
     -507.6368253987      541.2353619274     1  0.50783613E+11
     -507.6365045141      541.8203140461     1  0.53676055E+11
     -507.6363938821      541.2426714324     1  0.50745203E+11
     -507.6362216954      540.8862634480     1  0.52662224E+11
     -507.6361518775      541.2280633892     1  0.51127064E+11
     -507.6361355542      540.7711234288     1  0.51174355E+11
     -507.6360818140      541.8656153374     1  0.51274060E+11
     -507.6360752630      538.7847393637     1  0.51398432E+11
     -507.6359356176      541.1634469744     1  0.51358912E+11
     -507.6358780170      540.7309009740     1  0.52662793E+11
     -507.6358740063      541.0869468355     2  0.51039486E+11
     -507.6358427530      541.5676300197     1  0.51867341E+11
     -507.6358387001      541.1098393910     1  0.52339597E+11
     -507.6358100053      540.5814838907     1  0.50894589E+11
     -507.6356470592      541.2269392635     1  0.50849186E+11
     -507.6356455178      541.0238706183     2  0.52822486E+11
     -507.6354927779      541.2030940885     1  0.52862417E+11
     -507.6350886582      540.7629344197     1  0.52790801E+11
     -507.6350689581      540.7838434637     1  0.51174325E+11
     -507.6348997765      541.0635882459     1  0.51000377E+11
     -507.6347890916      541.5673177459     1  0.51743041E+11
     -507.6347538132      541.4270419296     1  0.52303154E+11
     -507.6346959635      541.1090499413     1  0.51590252E+11
     -507.6346727166      541.8689501579     1  0.51421358E+11
     -507.6345719506      541.6834226446     1  0.52422449E+11
     -507.6340889038      541.2209291907     1  0.52493580E+11
     -507.6339384045      541.1956778027     2  0.52948023E+11
     -507.6339311730      541.4409981121     1  0.51643122E+11
     -507.6337888061      541.6272574549     1  0.51474717E+11
     -507.6337515830      541.0576218018     1  0.52541024E+11
     -507.6336274207      541.0890232585     1  0.50708266E+11
     -507.6336245406      541.0642228565     1  0.52563296E+11
     -507.6336029342      540.5724890640     1  0.50917155E+11
     -507.6331781978      541.1001240329     1  0.52476851E+11
     -507.6330688457      541.2838745086     1  0.51032233E+11
     -507.6329105366      541.2297757304     1  0.52324201E+11
     -507.6326108087      541.8774242528     1  0.51375196E+11
     -507.6326096539      541.0988077713     1  0.50702920E+11
     -507.6325950151      541.2365441177     1  0.51025071E+11
     -507.6325885724      541.6847093723     1  0.52451264E+11
     -507.6325775397      541.1584408833     1  0.50775569E+11
     -507.6325553808      542.0142344555     1  0.52609023E+11
     -507.6323287804      541.4390935962     1  0.54102239E+11
     -507.6320409858      541.4799207023     2  0.52931072E+11
     -507.6318561979      541.3830162300     1  0.52434155E+11
     -507.6316343711      540.8153044537     1  0.50988014E+11
     -507.6316104260      541.5473941237     1  0.51654434E+11
     -507.6316027997      540.9233854525     1  0.53057547E+11
     -507.6314979100      541.6821045594     1  0.51473904E+11
     -507.6314874580      540.9495932575     1  0.51226842E+11
     -507.6314055015      540.9527744495     1  0.51284789E+11
     -507.6313703731      541.1933325733     1  0.51108866E+11
     -507.6312656615      540.9977512960     1  0.51087206E+11
     -507.6312620699      541.7988143698     1  0.51434184E+11
     -507.6312337927      541.0151116488     2  0.52981545E+11
     -507.6311595869      540.7848662478     1  0.51291663E+11
     -507.6310123657      541.1390644916     1  0.50845874E+11
     -507.6309861415      541.5444068871     1  0.51638049E+11
     -507.6309035857      541.1404930851     1  0.50981923E+11
     -507.6308080182      540.8280567035     1  0.50994220E+11
     -507.6307905568      541.0523092340     2  0.51116716E+11
     -507.6307311306      541.0407189049     2  0.51477564E+11
     -507.6307279291      540.7638081715     1  0.51294647E+11
     -507.6306508258      541.2731673941     1  0.51881402E+11
     -507.6305804334      541.6395479697     1  0.51936959E+11
     -507.6304114141      540.8248804487     1  0.50995036E+11
     -507.6303879931      541.1335403864     1  0.51435584E+11
     -507.6303623043      541.4995709762     1  0.52404737E+11
     -507.6300384844      540.8259689491     1  0.50991145E+11
     -507.6297882073      541.2685679037     1  0.52436550E+11
     -507.6293298406      541.0944237173     1  0.51256708E+11
     -507.6292526795      540.8260049874     1  0.50998217E+11
     -507.6290751688      540.5800576096     1  0.50791510E+11
     -507.6290701894      541.0318470664     1  0.50879565E+11
     -507.6288503737      541.2149014047     1  0.51351317E+11
     -507.6288266231      541.2145627061     1  0.51371837E+11
     -507.6287379136      541.0405463214     1  0.50866656E+11
     -507.6285614887      541.0433825844     1  0.51195377E+11
     -507.6284883702      541.1493776547     1  0.51180538E+11
     -507.6284696415      540.7922060934     1  0.51071424E+11
     -507.6284683467      541.1503032941     1  0.51178805E+11
     -507.6284086328      541.1557765796     1  0.51236218E+11
     -507.6281902979      541.0476536359     1  0.50857032E+11
     -507.6281597571      540.7888404702     1  0.51087466E+11
     -507.6281477379      541.1585835150     1  0.51236444E+11
     -507.6280593587      541.0422813461     1  0.51142982E+11
     -507.6280537246      541.0427413935     2  0.52908933E+11
     -507.6280268907      541.0131834824     1  0.50837590E+11
     -507.6280043041      541.0131080368     1  0.50849840E+11
     -507.6278757690      541.2216692558     1  0.51362532E+11
     -507.6277591091      541.2148659980     1  0.51379062E+11
     -507.6276889662      541.0208170104     1  0.50829118E+11
     -507.6276518155      541.0500008619     1  0.50878448E+11
     -507.6274445217      541.6041270445     1  0.52948664E+11
     -507.6272215305      541.5530738657     1  0.52555330E+11
     -507.6268719931      541.1344417931     1  0.51463657E+11
     -507.6267226236      540.7634662685     1  0.51381319E+11
     -507.6266066583      540.8134721624     1  0.51080438E+11
     -507.6265763009      540.6528928893     1  0.51132448E+11
     -507.6265553368      541.3292882267     1  0.51453995E+11
     -507.6265405414      541.0527209217     1  0.53636684E+11
     -507.6264261684      541.0295322354     1  0.50848148E+11
     -507.6263197483      540.7941720965     1  0.51380897E+11
     -507.6261636094      541.5872562306     1  0.54758396E+11
     -507.6259712501      540.5892465278     1  0.51140163E+11
     -507.6258279559      540.8556626261     1  0.51327855E+11
     -507.6256999016      541.4318107256     1  0.51763300E+11
     -507.6255488161      541.2550734994     1  0.52503927E+11
     -507.6253295896      541.2117775892     1  0.51021814E+11
     -507.6252969795      540.4651206691     1  0.51234456E+11
     -507.6252703355      540.7709155314     1  0.51087325E+11
     -507.6251629842      541.3908984918     1  0.54241244E+11
     -507.6251259768      541.0767678478     1  0.51177106E+11
     -507.6251196570      541.6370210931     1  0.52980282E+11
     -507.6250874812      540.6622617371     1  0.54002525E+11
     -507.6250851856      541.0374528593     1  0.51251530E+11
     -507.6250383209      540.8364489242     1  0.51516828E+11
     -507.6248942958      540.8883074874     1  0.51332931E+11
     -507.6247841754      541.4584956797     1  0.51744802E+11
     -507.6247149707      540.8942974459     1  0.51391399E+11
     -507.6245270989      540.8396320386     1  0.51421659E+11
     -507.6242923230      540.9946254806     1  0.52202259E+11
     -507.6241858575      541.1232983303     1  0.52289117E+11
     -507.6241847814      541.1559010322     1  0.51056149E+11
     -507.6241166638      541.5198187879     1  0.51565914E+11
     -507.6241087035      541.4897640028     1  0.52293937E+11
     -507.6240799438      541.3115305252     1  0.52760579E+11
     -507.6239303423      540.7293288598     1  0.51255292E+11
     -507.6238524340      541.1924163142     1  0.51138229E+11
     -507.6238385360      541.5205565539     1  0.51598787E+11
     -507.6232506484      541.7820728978     1  0.53525373E+11
     -507.6232460098      540.6154540070     1  0.52798538E+11
     -507.6229359651      541.1786498929     1  0.51190241E+11
     -507.6229219916      541.2639583185     1  0.53086228E+11
     -507.6228996982      541.0796076642     1  0.51564074E+11
     -507.6228132480      540.8445743989     1  0.51090584E+11
     -507.6225892391      540.5622296535     1  0.52897970E+11
     -507.6225029913      541.4694088888     1  0.52317622E+11
     -507.6224478443      541.2523830657     1  0.51615549E+11
     -507.6223886840      540.8338680645     1  0.50898480E+11
     -507.6223131085      541.2787973553     1  0.53084256E+11
     -507.6222427564      540.8419457072     1  0.52018878E+11
     -507.6221792555      540.6246738316     1  0.51054541E+11
     -507.6221525102      541.3193575625     1  0.51711475E+11
     -507.6221431692      541.2365567464     1  0.51560949E+11
     -507.6221105626      540.7581596737     1  0.52291948E+11
     -507.6220857687      540.8452623396     1  0.52040898E+11
     -507.6220733715      541.3405748059     1  0.52971637E+11
     -507.6219145602      541.5848417791     1  0.52903898E+11
     -507.6217766958      541.2538606153     1  0.51589694E+11
     -507.6217541269      541.2574997301     1  0.51551360E+11
     -507.6216088742      541.1784082959     1  0.51171761E+11
     -507.6215391401      541.2337164932     1  0.51585341E+11
     -507.6214940548      541.1759052972     1  0.51116038E+11
     -507.6214501680      541.3660595665     1  0.52876376E+11
     -507.6214414601      541.2971238342     1  0.52983244E+11
     -507.6211915249      541.4669856709     1  0.52919870E+11
     -507.6209968322      541.0489528870     1  0.52224181E+11
     -507.6209618764      541.4187707643     1  0.52446721E+11
     -507.6208928428      540.8514592377     1  0.51260920E+11
     -507.6208577620      540.3986425517     2  0.51520354E+11
     -507.6207573326      541.4997492430     1  0.52804969E+11
     -507.6206261358      541.2146481816     1  0.51005127E+11
     -507.6206087667      540.6401231351     1  0.51044114E+11
     -507.6205768614      541.1665841294     1  0.51080510E+11
     -507.6204907781      541.2793568815     1  0.51467093E+11
     -507.6204369049      541.4847190434     1  0.52916315E+11
     -507.6203783610      541.1643463218     1  0.51079664E+11
     -507.6201269220      540.8613590623     1  0.51267386E+11
     -507.6201171078      540.6470300812     1  0.51038177E+11
     -507.6200108997      541.6254303074     1  0.52755404E+11
     -507.6198641352      541.2714636371     1  0.51576479E+11
     -507.6198626172      540.6559644114     1  0.51045223E+11
     -507.6198337982      540.8526293650     1  0.50766977E+11
     -507.6197055931      541.0422980131     1  0.52301223E+11
     -507.6196901590      539.1916225437     1  0.51116900E+11
     -507.6196615876      540.7704208844     1  0.52123648E+11
     -507.6196039734      540.6170813284     1  0.52417608E+11
     -507.6194481918      540.6999881359     1  0.52398899E+11
     -507.6194452220      541.2662655726     1  0.51503503E+11
     -507.6194017870      541.4060854772     1  0.53070927E+11
     -507.6193641324      541.2723629185     2  0.53191669E+11
     -507.6192297692      540.6528938551     1  0.50713931E+11
     -507.6191245854      541.2863305666     1  0.51798790E+11
     -507.6191012241      541.2858303145     1  0.51591042E+11
     -507.6190459447      538.3061475896     1  0.51143480E+11
     -507.6190208681      541.8776813925     1  0.57348722E+11
     -507.6189000479      541.8879070921     1  0.51671713E+11
     -507.6188983431      541.2813673862     1  0.51637370E+11
     -507.6188844398      541.3979444026     1  0.51292151E+11
     -507.6188711933      541.2745715671     1  0.51513486E+11
     -507.6188339692      541.0886977425     1  0.50733354E+11
     -507.6187609719      540.8124952735     1  0.52546570E+11
     -507.6187542124      541.0804554132     1  0.50687305E+11
     -507.6186965820      540.9543286370     1  0.51524930E+11
     -507.6185765430      540.9428044999     1  0.51427549E+11
     -507.6185554003      541.1994754745     1  0.51153364E+11
     -507.6185423462      541.1102181560     1  0.52468291E+11
     -507.6185027601      540.8802682199     1  0.52221472E+11
     -507.6184923014      541.2486032324     1  0.50723204E+11
     -507.6184323079      541.2504029969     1  0.50746133E+11
     -507.6183451054      541.2372541813     1  0.50811033E+11
     -507.6182006093      541.3738189289     1  0.51651155E+11
     -507.6181641458      540.8171598397     1  0.52442949E+11
     -507.6181392392      541.2387388305     1  0.50777144E+11
     -507.6181000223      541.2804147822     1  0.50990628E+11
     -507.6180914351      541.3867219030     1  0.51632816E+11
     -507.6180057864      540.6043746578     1  0.50874713E+11
     -507.6179571360      540.9157491678     1  0.52262652E+11
     -507.6179270287      541.5544215693     1  0.52611951E+11
     -507.6179236560      541.2301615974     1  0.51056759E+11
     -507.6179077740      540.8974035912     1  0.52211517E+11
     -507.6179009609      541.9482779647     1  0.52732542E+11
     -507.6178463021      541.4125161673     1  0.51336785E+11
     -507.6178322527      540.8973941973     1  0.50817572E+11
     -507.6176454350      540.6437100807     1  0.50763834E+11
     -507.6176205100      541.1642546110     1  0.51028854E+11
     -507.6175905337      541.4307058915     2  0.52954354E+11
     -507.6172703398      540.3428046397     1  0.51493594E+11
     -507.6172477107      540.8553099841     2  0.51278542E+11
     -507.6172290909      541.0145146247     1  0.52458551E+11
     -507.6172253045      541.2872225917     1  0.51012857E+11
     -507.6172099242      541.9023473019     1  0.57361367E+11
     -507.6171849188      541.1073118939     1  0.52488084E+11
     -507.6170922308      540.5358992062     1  0.50936614E+11
     -507.6169346386      541.2750698947     1  0.51906919E+11
     -507.6167174726      541.3089978539     1  0.51444089E+11
     -507.6165083378      540.9749166767     1  0.51128111E+11
     -507.6164061620      540.8025512754     1  0.52504748E+11
     -507.6163891116      541.6306934097     1  0.53315145E+11
     -507.6163646736      540.9663182335     1  0.52656069E+11
     -507.6163150256      540.8252413805     1  0.51124057E+11
     -507.6160786659      540.8557439301     1  0.52304556E+11
     -507.6160174022      541.3719412867     1  0.51441297E+11
     -507.6159835897      541.1478502427     1  0.50841222E+11
     -507.6159527461      540.3519052385     1  0.51459996E+11
     -507.6157627817      541.4204933231     1  0.52286501E+11
     -507.6156764094      541.4069716356     1  0.53043264E+11
     -507.6154657865      541.5881806827     1  0.52765426E+11
     -507.6153175885      540.8674935169     1  0.51394484E+11
     -507.6152456611      540.9694470023     1  0.52282216E+11
     -507.6152221587      540.8352892449     1  0.51126470E+11
     -507.6151603775      541.4016053915     1  0.53042225E+11
     -507.6151588493      541.4441556521     1  0.52378859E+11
     -507.6149699331      541.1907150074     1  0.52669633E+11
     -507.6147812231      541.3268374390     2  0.52865157E+11
     -507.6147567711      541.2266913255     1  0.51119066E+11
     -507.6147555939      541.1365637772     1  0.51131344E+11
     -507.6145960378      541.4883894866     1  0.52294096E+11
     -507.6145930899      541.2128880978     1  0.52568901E+11
     -507.6145536085      540.9456736822     1  0.51225768E+11
     -507.6145234943      541.4322691012     1  0.51568775E+11
     -507.6144971902      541.2850643106     1  0.52963890E+11
     -507.6144752691      541.4267189050     1  0.51502091E+11
     -507.6142981919      540.9516813085     1  0.51249198E+11
     -507.6141199755      541.0370037202     1  0.51128787E+11
     -507.6140217853      541.5191344047     1  0.51595646E+11
     -507.6140044011      541.1706335819     1  0.51096959E+11
     -507.6139417842      541.0914140289     1  0.52341338E+11
     -507.6138949668      541.1944276038     1  0.50874913E+11
     -507.6138371834      541.3917014775     1  0.52830100E+11
     -507.6138359260      541.0197410115     1  0.52689792E+11
     -507.6137719449      540.8988821505     1  0.51328375E+11
     -507.6137574141      540.8162408991     1  0.52060500E+11
     -507.6136437696      540.9500456520     1  0.51231546E+11
     -507.6135622017      541.2818540253     1  0.51665032E+11
     -507.6135597535      541.5226087421     2  0.51520434E+11
     -507.6133802662      540.9737635656     1  0.51225222E+11
     -507.6133563016      540.9543221327     1  0.51255173E+11
     -507.6133240166      541.8674146196     1  0.57847785E+11
     -507.6132261473      541.3449537872     1  0.51216737E+11
     -507.6132118315      541.5783734556     1  0.53235920E+11
     -507.6131335410      540.9671025975     1  0.51283909E+11
     -507.6129961851      540.8474271984     1  0.51383962E+11
     -507.6129855295      540.7848274704     1  0.53365761E+11
     -507.6127674826      541.0448992271     1  0.51148266E+11
     -507.6127659635      541.2541693956     1  0.52161618E+11
     -507.6127502240      541.0402078708     1  0.50829814E+11
     -507.6127271110      541.0382913422     1  0.50881645E+11
     -507.6127233575      541.1597184115     1  0.51128272E+11
     -507.6125343898      541.1597863700     1  0.51203524E+11
     -507.6125298094      541.2804145069     1  0.51627979E+11
     -507.6124692655      541.2851313146     1  0.52250807E+11
     -507.6124440276      540.7722785502     1  0.51927217E+11
     -507.6123736705      541.0435417166     1  0.50648485E+11
     -507.6122858518      541.2895933835     1  0.51733264E+11
     -507.6122799670      541.0201906586     1  0.50582201E+11
     -507.6122194209      540.7268241481     1  0.52681665E+11
     -507.6122022742      540.6823325982     1  0.51216546E+11
     -507.6121549660      540.9024535213     1  0.52325579E+11
     -507.6119615173      541.0373767301     1  0.50612175E+11
     -507.6119507611      540.9837301451     1  0.50924940E+11
     -507.6119187769      541.0406555401     1  0.50878122E+11
     -507.6118363220      541.5736927024     1  0.51404142E+11
     -507.6117668752      540.4426802706     1  0.52241106E+11
     -507.6117518279      541.0489264283     1  0.50884351E+11
     -507.6117406646      540.8154367035     1  0.51390310E+11
     -507.6117069478      541.5662196185     1  0.51626685E+11
     -507.6116483320      541.5653929853     1  0.51618537E+11
     -507.6116383099      540.8255327962     1  0.50906756E+11
     -507.6116247261      541.3668227612     1  0.51795770E+11
     -507.6116131364      541.4789794424     1  0.52754340E+11
     -507.6114657599      541.5716496400     1  0.51633890E+11
     -507.6113861967      540.9568476298     1  0.52648538E+11
     -507.6113677726      541.1197456099     2  0.51391018E+11
     -507.6113160569      541.8957110365     1  0.57869694E+11
     -507.6112322865      541.5427411916     1  0.54860702E+11
     -507.6112175340      541.2020729497     1  0.51068802E+11
     -507.6110911202      540.7677053885     1  0.52113557E+11
     -507.6110753328      541.4231904189     1  0.52672498E+11
     -507.6109107926      541.5869934801     1  0.51435999E+11
     -507.6108582546      541.0494343314     1  0.50926870E+11
     -507.6108325983      541.0161375902     1  0.50617691E+11
     -507.6108204831      540.9899050739     1  0.52907012E+11
     -507.6107937583      541.0192666529     1  0.50950775E+11
     -507.6107838346      540.9870059538     1  0.50912969E+11
     -507.6107638527      540.9752632592     1  0.50850745E+11
     -507.6106761656      541.0163106598     1  0.50641111E+11
     -507.6105061640      541.5868895790     1  0.51429084E+11
     -507.6104921888      541.4468612749     1  0.51099480E+11
     -507.6104869674      541.0249597417     1  0.51174055E+11
     -507.6104243758      541.3852360654     1  0.51793583E+11
     -507.6104058502      541.6293430277     1  0.54366999E+11
     -507.6103959889      541.4649826748     1  0.52292287E+11
     -507.6103472505      541.1381652300     1  0.50913271E+11
     -507.6103362513      540.7695371027     1  0.52108625E+11
     -507.6103042267      540.9746982175     1  0.50863959E+11
     -507.6102570586      541.5040466047     1  0.52388050E+11
     -507.6100924557      541.3894900018     1  0.51757346E+11
     -507.6100481829      541.5402137576     1  0.52498464E+11
     -507.6100428549      540.9926851523     1  0.50909900E+11
     -507.6100369258      541.2946470999     1  0.51946992E+11
     -507.6100069292      541.0386303966     1  0.50600881E+11
     -507.6099979184      541.3086543746     1  0.51467549E+11
     -507.6099047916      541.0331085308     1  0.52589864E+11
     -507.6098935532      541.0620379590     1  0.50631969E+11
     -507.6098453529      541.3842001154     1  0.51447434E+11
     -507.6098096174      541.1776850821     1  0.51124211E+11
     -507.6097753811      540.9845841330     1  0.50906537E+11
     -507.6097673008      541.4328767759     1  0.50977639E+11
     -507.6095077062      541.5150050206     1  0.51311685E+11
     -507.6094265284      541.6363951594     1  0.52672429E+11
     -507.6093921657      541.2298170509     1  0.50850958E+11
     -507.6093409755      541.2170983692     1  0.50817512E+11
     -507.6093014869      540.4505774049     1  0.52312035E+11
     -507.6092165255      541.0221436138     1  0.50685751E+11
     -507.6091442382      540.9684570812     1  0.50924905E+11
     -507.6091028727      541.2935628809     1  0.52423239E+11
     -507.6088111890      541.0047706184     1  0.50912830E+11
     -507.6087778465      541.5253661256     1  0.51448335E+11
     -507.6087671174      541.0135896520     1  0.50971470E+11
     -507.6087576868      541.2015500632     1  0.50891868E+11
     -507.6087531948      540.9931560902     1  0.52044076E+11
     -507.6085546396      541.5222077014     1  0.51452473E+11
     -507.6085447226      541.0137933797     1  0.52681136E+11
     -507.6085069913      541.5382536467     1  0.52069252E+11
     -507.6084998251      540.9572245030     1  0.52534488E+11
     -507.6084573250      541.4257687539     1  0.52584651E+11
     -507.6082394835      541.1845771024     1  0.52021320E+11
     -507.6081486709      541.4713331890     1  0.52134341E+11
     -507.6081410844      541.1854541653     1  0.50950695E+11
     -507.6080822800      540.9677416879     1  0.50912674E+11
     -507.6080777870      541.1501583608     1  0.50926909E+11
     -507.6080112312      540.9598196542     1  0.53052590E+11
     -507.6079991253      541.6631852960     1  0.52710631E+11
     -507.6079947108      540.9984260637     1  0.50898403E+11
     -507.6075813290      540.8227107188     1  0.51424539E+11
     -507.6075394706      540.9703656524     1  0.51869915E+11
     -507.6073420581      540.7716982778     1  0.51463109E+11
     -507.6072516763      540.8789159121     1  0.52753781E+11
     -507.6072259657      541.1294727664     1  0.51105277E+11
     -507.6071323410      541.6574841863     1  0.52503532E+11
     -507.6071289339      540.4831889926     1  0.52270649E+11
     -507.6070914017      541.3986082968     1  0.52146644E+11
     -507.6070518838      540.8300890045     1  0.51301722E+11
     -507.6070329322      541.0323966264     1  0.51024809E+11
     -507.6068251647      540.9723029111     1  0.50978781E+11
     -507.6067329431      540.9131498320     1  0.51330487E+11
     -507.6065826904      541.5573743765     1  0.52791032E+11
     -507.6065042486      540.9710758760     1  0.51974933E+11
     -507.6064417075      540.9054396169     1  0.51391354E+11
     -507.6064348921      541.1277163033     1  0.50940411E+11
     -507.6064200647      540.7141752072     1  0.53706789E+11
     -507.6063759489      540.5365088839     1  0.50518013E+11
     -507.6063354536      541.1239020867     1  0.50922511E+11
     -507.6063069293      541.0505921758     1  0.52013265E+11
     -507.6062788526      540.7975145182     1  0.52275544E+11
     -507.6062289188      541.1238351036     1  0.50915071E+11
     -507.6061690952      540.7459471956     1  0.51398240E+11
     -507.6061677841      541.0025834985     1  0.52598368E+11
     -507.6061613908      541.3101056727     1  0.52280307E+11
     -507.6061464088      541.4470786922     1  0.52409038E+11
     -507.6059930104      541.0487186392     1  0.51891249E+11
     -507.6059823600      541.0484407910     1  0.50982782E+11
     -507.6058424498      540.8976562041     1  0.52699809E+11
     -507.6058172791      541.0200237015     1  0.52127563E+11
     -507.6057960089      541.6494288776     1  0.52546425E+11
     -507.6057237124      541.0948282984     1  0.51093085E+11
     -507.6056067440      541.6744083295     2  0.51666440E+11
     -507.6055693341      540.5207425900     1  0.50593269E+11
     -507.6055131256      541.3523230953     1  0.51128498E+11
     -507.6054670496      541.4249700951     1  0.52541950E+11
     -507.6054642828      540.8556734496     1  0.51299865E+11
     -507.6053993225      540.4639472472     1  0.51277234E+11
     -507.6053876390      541.5907285481     1  0.51948210E+11
     -507.6052582837      541.0886351462     1  0.50981462E+11
     -507.6052090515      541.2687202269     1  0.52286018E+11
     -507.6051978570      540.6730269102     1  0.54623309E+11
     -507.6051220942      540.4972807803     1  0.51971028E+11
     -507.6050684955      541.0538183267     2  0.51177934E+11
     -507.6050063746      541.6854093402     1  0.51555000E+11
     -507.6049192951      541.5679526800     1  0.54462340E+11
     -507.6048852424      541.7023580413     1  0.52448970E+11
     -507.6047613190      540.7614332848     1  0.51815974E+11
     -507.6047054574      540.6738341438     1  0.54633936E+11
     -507.6046962995      541.5824632445     1  0.52998007E+11
     -507.6046618364      540.8436681690     1  0.52815584E+11
     -507.6045292574      541.5645478411     1  0.52792191E+11
     -507.6045202551      541.5597921505     1  0.52775431E+11
     -507.6043797991      540.6553322473     1  0.52520306E+11
     -507.6040525241      540.5592857578     1  0.51037360E+11
     -507.6039608214      541.1343457105     1  0.52048989E+11
     -507.6039234257      541.5842007035     1  0.53064633E+11
     -507.6039141674      541.0541508886     1  0.51934920E+11
     -507.6038503065      540.7675438869     1  0.51831202E+11
     -507.6036494434      541.8996546415     1  0.51064616E+11
     -507.6035737669      541.1772630932     1  0.51077160E+11
     -507.6035630256      540.9949375086     1  0.52282584E+11
     -507.6034455384      541.0888033695     1  0.51044304E+11
     -507.6033734129      541.3042902161     1  0.52896849E+11
     -507.6033553033      541.3953069319     1  0.52474365E+11
     -507.6032846065      540.6706177660     1  0.54949290E+11
     -507.6032060206      540.9143998835     1  0.51832938E+11
     -507.6031979660      540.5806585430     1  0.52580917E+11
     -507.6030528947      541.0967563353     1  0.51001027E+11
     -507.6029732395      540.8887632758     1  0.52747252E+11
     -507.6029715330      540.7809047453     1  0.50912285E+11
     -507.6029324877      541.7876984717     1  0.51499920E+11
     -507.6029229402      541.4187775552     1  0.52429096E+11
     -507.6029162479      541.0075994038     1  0.50669759E+11
     -507.6028938303      540.7400984439     1  0.53488379E+11
     -507.6027542581      541.6143523009     1  0.52580499E+11
     -507.6025329426      541.4152112791     1  0.52339555E+11
     -507.6024842238      540.7634980156     1  0.53795340E+11
     -507.6024639108      541.4745377237     1  0.52420541E+11
     -507.6023325702      541.4252404985     1  0.52459568E+11
     -507.6021091751      540.7043961447     1  0.52545610E+11
     -507.6020487481      540.9053153597     1  0.52033994E+11
     -507.6020410069      540.9482795588     1  0.52183780E+11
     -507.6019327144      541.6168695964     1  0.52569490E+11
     -507.6017323505      541.0561142435     1  0.51282694E+11
     -507.6016477255      540.8852851864     1  0.52845779E+11
     -507.6016428413      540.9327915953     1  0.52099606E+11
     -507.6016120991      541.3688209947     1  0.52337351E+11
     -507.6015526759      540.1826870653     1  0.51976183E+11
     -507.6015169286      541.0860967103     1  0.51076321E+11
     -507.6014943057      540.6611350184     1  0.53706193E+11
     -507.6014157565      540.9696373285     1  0.52150692E+11
     -507.6013745510      541.3369711438     2  0.52798145E+11
     -507.6013045754      541.1692797766     1  0.52057032E+11
     -507.6011810237      541.3209815239     1  0.51165800E+11
     -507.6011302713      540.8370294321     1  0.52088100E+11
     -507.6011097327      540.6292901243     1  0.52607890E+11
     -507.6010790871      540.9587711205     1  0.52073699E+11
     -507.6009734909      541.2684385578     1  0.52582121E+11
     -507.6009607206      541.3150352864     1  0.52240991E+11
     -507.6008428271      540.9351731674     1  0.52017166E+11
     -507.6007083666      540.6675126498     1  0.52623274E+11
     -507.6007009843      541.0403528944     1  0.52369077E+11
     -507.6006984187      540.8628047780     1  0.52227254E+11
     -507.6006931278      540.9608405121     1  0.50953937E+11
     -507.6005744102      541.0982403988     1  0.51082662E+11
     -507.6004294885      540.8695204689     1  0.52518655E+11
     -507.6003720241      541.5609450801     1  0.52742702E+11
     -507.6003220101      540.6823343229     1  0.53700203E+11
     -507.6001899490      541.8829195864     1  0.51026423E+11
     -507.6001795393      541.2408554716     1  0.53099305E+11
     -507.6000529402      540.3909692513     1  0.51201603E+11
     -507.5999920287      541.3147842926     1  0.52239919E+11
     -507.5999243277      541.1709475489     1  0.52154605E+11
     -507.5995537693      541.0116530167     2  0.51141203E+11
     -507.5994437379      540.5528695103     1  0.52542433E+11
     -507.5992968949      541.5189955802     1  0.51769668E+11
     -507.5992213177      541.3724443516     1  0.52518859E+11
     -507.5991516496      541.5307143831     1  0.52480506E+11
     -507.5991476209      541.0145803383     1  0.51141957E+11
     -507.5991084328      540.9943416369     1  0.52601365E+11
     -507.5991000723      541.3515352269     1  0.52321424E+11
     -507.5990493909      540.8275206660     1  0.52022774E+11
     -507.5990367302      540.5860121075     1  0.52445301E+11
     -507.5990148752      541.3337810291     1  0.53020117E+11
     -507.5989842856      541.5294115648     1  0.52461294E+11
     -507.5989651101      541.1205091467     1  0.52294670E+11
     -507.5988966223      540.8320208905     1  0.50795965E+11
     -507.5988451233      541.4720239854     2  0.50847260E+11
     -507.5988428773      540.2045085981     1  0.52040634E+11
     -507.5987914678      540.7859081920     1  0.52308736E+11
     -507.5987147960      541.1882964145     1  0.52962961E+11
     -507.5985805133      540.9936930983     1  0.50832231E+11
     -507.5985689057      540.8838530597     1  0.52140608E+11
     -507.5985449411      540.9016741264     1  0.52111633E+11
     -507.5985292690      540.8286581195     1  0.51945935E+11
     -507.5985096511      541.3579427974     1  0.52929654E+11
     -507.5984495672      540.7478639474     1  0.52409067E+11
     -507.5984383716      541.3349488343     1  0.52235024E+11
     -507.5982922149      541.1086381777     1  0.51492509E+11
     -507.5982899901      541.5199536656     1  0.51793175E+11
     -507.5981564036      541.3527311299     1  0.53016066E+11
     -507.5981161535      541.3403685276     1  0.52270227E+11
     -507.5981075324      541.0163908338     1  0.51183554E+11
     -507.5978826989      540.9358956709     1  0.50937745E+11
     -507.5978793968      541.5535987527     1  0.52394233E+11
     -507.5978663665      541.4379602068     1  0.51885983E+11
     -507.5977210974      541.0417109679     1  0.52366899E+11
     -507.5976449834      541.5963984679     1  0.52784880E+11
     -507.5976344787      541.3350112854     1  0.52311529E+11
     -507.5976320165      540.8288398870     1  0.52199557E+11
     -507.5976168068      540.8415175349     1  0.50802907E+11
     -507.5975860302      540.9894037955     1  0.50870289E+11
     -507.5975595724      541.6060459367     1  0.52959787E+11
     -507.5975318962      540.9098016281     1  0.52248659E+11
     -507.5975252657      541.0231904387     1  0.52501908E+11
     -507.5974127653      540.9872028703     1  0.50864575E+11
     -507.5972499974      540.8374365526     1  0.50838113E+11
     -507.5971725958      540.2259220567     1  0.52052081E+11
     -507.5970716511      541.2420556283     1  0.53121139E+11
     -507.5970008176      540.7700620207     1  0.52345673E+11
     -507.5968605215      540.7634260068     1  0.50817616E+11
     -507.5968550222      540.5296895140     1  0.52601113E+11
     -507.5968283517      540.7269472970     1  0.52469173E+11
     -507.5968233496      541.3673898025     1  0.52618094E+11
     -507.5966597647      541.6412958830     1  0.52811410E+11
     -507.5963334694      541.0603816065     1  0.51505773E+11
     -507.5963192875      541.3350648106     1  0.52299062E+11
     -507.5961716138      540.7664601197     1  0.51153168E+11
     -507.5960535128      540.9464821901     1  0.50907255E+11
     -507.5960038054      541.6072859608     1  0.52931125E+11
     -507.5959817250      541.1343219259     2  0.50857413E+11
     -507.5959794268      541.3102997159     1  0.52269602E+11
     -507.5959720061      541.3454239474     1  0.52265656E+11
     -507.5959557557      541.3356359808     1  0.52176351E+11
     -507.5958870578      540.9771057965     1  0.51549276E+11
     -507.5958275732      540.7792755157     1  0.50823698E+11
     -507.5958250943      541.1218156353     1  0.51327218E+11
     -507.5957573283      540.9431660012     1  0.51162046E+11
     -507.5957028994      541.0191266075     1  0.50828430E+11
     -507.5956320026      540.8033600044     1  0.52798520E+11
     -507.5954926226      540.5303199686     1  0.52718694E+11
     -507.5954857925      541.6811508786     1  0.52715653E+11
     -507.5953955183      540.3320507201     1  0.51116799E+11
     -507.5951886315      541.3147432176     1  0.52268608E+11
     -507.5951508113      540.9467854094     1  0.50908380E+11
     -507.5949864183      540.8813719151     1  0.52162950E+11
     -507.5948553869      541.4159950503     1  0.52407266E+11
     -507.5947250801      541.4873155736     1  0.52405521E+11
     -507.5945068435      541.0662889000     1  0.50826535E+11
     -507.5944755693      541.4817495955     1  0.52414953E+11
     -507.5944561300      541.0564777605     1  0.51669025E+11
     -507.5943162930      540.7112394775     1  0.51604400E+11
     -507.5943090288      541.1062017958     1  0.52534615E+11
     -507.5941858957      540.7853444766     1  0.52856125E+11
     -507.5940551394      540.7523343820     1  0.52290308E+11
     -507.5940420380      541.3388456374     1  0.52359961E+11
     -507.5940209039      541.6034382497     1  0.51616829E+11
     -507.5939986117      541.6287802425     1  0.53016850E+11
     -507.5939410837      541.1195036735     1  0.52578647E+11
     -507.5938640671      540.9146161334     1  0.50857844E+11
     -507.5937570041      541.3267771348     1  0.52390576E+11
     -507.5936752773      541.0708487001     1  0.51834466E+11
     -507.5935544610      541.2348450553     1  0.52543322E+11
     -507.5934764840      541.3495250620     1  0.52411050E+11
     -507.5933854536      541.0425227358     1  0.51321330E+11
     -507.5931957766      541.0715387401     1  0.50873142E+11
     -507.5931926187      540.9944952969     1  0.50977913E+11
     -507.5931791994      541.0437926518     1  0.51385382E+11
     -507.5931527253      540.7660436211     1  0.50873630E+11
     -507.5931264266      540.9263549322     1  0.50911060E+11
     -507.5930607001      541.0615933952     1  0.50907369E+11
     -507.5927933187      540.7934569047     1  0.51873323E+11
     -507.5927534907      541.2018745565     1  0.52461585E+11
     -507.5925568722      540.9381293706     1  0.51218452E+11
     -507.5925463222      540.6527550153     1  0.52519297E+11
     -507.5924394357      541.0040242851     1  0.50846828E+11
     -507.5924205192      540.8013977131     1  0.52491512E+11
     -507.5923389876      541.0713604498     1  0.50889431E+11
     -507.5923173113      540.9607447686     1  0.52280476E+11
     -507.5922020307      540.7339997844     2  0.51314074E+11
     -507.5921738550      541.0701136242     1  0.52224059E+11
     -507.5921452875      541.3942316963     1  0.52445404E+11
     -507.5920971579      540.5531257916     2  0.52231048E+11
     -507.5919881840      541.0155937868     1  0.50911489E+11
     -507.5919749620      541.1822311671     1  0.52088459E+11
     -507.5919646598      541.3977130269     1  0.52270409E+11
     -507.5919594289      541.1206715804     1  0.52610421E+11
     -507.5919350612      541.5773197080     1  0.51571943E+11
     -507.5919108147      540.5310773489     1  0.52571770E+11
     -507.5918969907      540.9304392204     1  0.52143670E+11
     -507.5918553163      540.9175377279     1  0.50981701E+11
     -507.5918309114      541.2392905071     2  0.51906418E+11
     -507.5916623904      540.9390318552     1  0.50908370E+11
     -507.5916590861      541.6943864759     1  0.52696025E+11
     -507.5916222361      541.0808166508     1  0.50842657E+11
     -507.5916021330      540.8932669986     1  0.52324015E+11
     -507.5914820768      541.2068064941     1  0.52135721E+11
     -507.5914455100      541.6878109750     1  0.50823982E+11
     -507.5913643666      540.8044131944     1  0.52309728E+11
     -507.5913424958      540.8574298973     1  0.52275475E+11
     -507.5911977997      540.7816299053     1  0.52610842E+11
     -507.5911831013      541.3308884451     1  0.51851715E+11
     -507.5909489894      540.8526984474     1  0.50960537E+11
     -507.5909005513      540.9743264033     1  0.50980917E+11
     -507.5908589646      541.5954410906     1  0.52720097E+11
     -507.5908099480      540.9998870677     1  0.50852953E+11
     -507.5907591332      541.2242097698     1  0.52231348E+11
     -507.5907446580      540.6402615817     1  0.50908120E+11
     -507.5907223892      540.9929552110     1  0.50861715E+11
     -507.5906182785      541.2581959070     1  0.52089974E+11
     -507.5905896709      541.5981901780     1  0.51690716E+11
     -507.5905378744      540.6409678261     1  0.50925705E+11
     -507.5904526205      541.5974510306     1  0.51693357E+11
     -507.5903637161      541.1402657158     1  0.52458289E+11
     -507.5902626470      541.0673193278     1  0.50944104E+11
     -507.5902491407      541.2199985059     1  0.52258946E+11
     -507.5901310009      541.7264360949     1  0.51310829E+11
     -507.5900858362      540.6456795182     1  0.50926226E+11
     -507.5900800846      540.9242388998     1  0.51174889E+11
     -507.5899910633      541.6580440174     1  0.54269073E+11
     -507.5898978907      540.7838669148     1  0.52688067E+11
     -507.5898387357      540.6577245571     1  0.50906444E+11
     -507.5896176828      540.8977350067     1  0.52238100E+11
     -507.5895875355      541.2932460011     1  0.52148241E+11
     -507.5895597197      540.7283515935     1  0.52858390E+11
     -507.5895461750      541.2139521108     1  0.52162356E+11
     -507.5895398464      541.3365859369     1  0.52306681E+11
     -507.5894239750      541.0956405159     1  0.53905896E+11
     -507.5893318443      540.8120303669     1  0.52609469E+11
     -507.5892990461      540.3128111403     1  0.51329533E+11
     -507.5892855751      540.7071827601     1  0.52432731E+11
     -507.5892460261      540.5552185223     1  0.52430966E+11
     -507.5891991980      541.3406808265     1  0.52302684E+11
     -507.5891773236      541.6022322425     1  0.51648411E+11
     -507.5891726922      540.6799331434     1  0.52261364E+11
     -507.5891698417      541.2912967163     1  0.51897631E+11
     -507.5891608111      540.5687704433     1  0.52525611E+11
     -507.5891084840      541.0016688510     1  0.50906234E+11
     -507.5890974871      541.0240598757     1  0.52279331E+11
     -507.5890294938      541.2650022352     1  0.52216801E+11
     -507.5889945964      541.7028275189     1  0.52938464E+11
     -507.5888978484      540.9408402608     1  0.52076598E+11
     -507.5887989758      540.6654974941     1  0.51466143E+11
     -507.5887222527      541.4848273536     1  0.52785608E+11
     -507.5886692727      541.5726949877     1  0.52562128E+11
     -507.5886524297      540.8430396970     1  0.51157741E+11
     -507.5885943807      540.6580081493     1  0.51424136E+11
     -507.5885491034      540.6647568209     1  0.51485227E+11
     -507.5883007195      541.3410778779     1  0.52335865E+11
     -507.5882735317      541.7056231628     1  0.53419487E+11
     -507.5881934494      540.6386450359     1  0.52689046E+11
     -507.5881678629      539.9487398938     1  0.53161146E+11
     -507.5879966990      541.6966793330     2  0.52597008E+11
     -507.5879588406      541.3242167998     1  0.52341691E+11
     -507.5879304339      540.6421161950     1  0.52362549E+11
     -507.5878911895      541.5600195242     1  0.52587722E+11
     -507.5877911642      541.4353898239     1  0.52298696E+11
     -507.5877868232      541.3789271383     1  0.52364766E+11
     -507.5877771970      541.3872208390     1  0.52331596E+11
     -507.5876742472      540.4842741928     1  0.50588676E+11
     -507.5876622857      541.3476118265     1  0.52348418E+11
     -507.5876394633      541.0116452586     1  0.52049814E+11
     -507.5875375083      541.0038636618     1  0.50912382E+11
     -507.5874552136      540.6444794118     1  0.51453815E+11
     -507.5873443549      540.9770572919     1  0.50969791E+11
     -507.5873019207      541.1957303461     1  0.52550209E+11
     -507.5873004877      540.8467760153     1  0.52067311E+11
     -507.5872400516      541.0848652567     1  0.51815148E+11
     -507.5872370974      540.8461263695     1  0.51455433E+11
     -507.5871529000      540.6184101118     1  0.52320328E+11
     -507.5870320805      540.8808627554     1  0.51034536E+11
     -507.5869704849      540.9374414729     1  0.52278272E+11
     -507.5867569598      541.6473865745     1  0.53308516E+11
     -507.5867417795      541.2464764347     1  0.50767936E+11
     -507.5867369928      541.1913674372     1  0.52901772E+11
     -507.5866181109      540.6153256813     1  0.52580718E+11
     -507.5865406333      540.6634859520     1  0.52326200E+11
     -507.5863593990      540.7354476127     1  0.52995359E+11
     -507.5863252900      541.0092473606     1  0.51810707E+11
     -507.5862535320      541.1010276418     1  0.52263205E+11
     -507.5862506265      541.3436806097     1  0.52382705E+11
     -507.5862420413      541.0118782240     1  0.51824973E+11
     -507.5862252716      541.8111466604     1  0.52044447E+11
     -507.5861440314      540.8515218692     2  0.51322282E+11
     -507.5859900611      541.3213255811     1  0.52202788E+11
     -507.5859793084      540.7342189030     1  0.52226919E+11
     -507.5859355673      541.1528450432     1  0.51254557E+11
     -507.5859227496      541.2088153448     1  0.52734820E+11
     -507.5859202938      540.6505336386     1  0.52286784E+11
     -507.5856635063      540.7593425241     1  0.51632782E+11
     -507.5855246690      540.5820775881     1  0.52171209E+11
     -507.5853869450      541.1971683633     1  0.52676097E+11
     -507.5852687828      540.9333321503     1  0.51798453E+11
     -507.5852275911      540.7634922085     1  0.51577191E+11
     -507.5851876270      540.9019957707     1  0.52333914E+11
     -507.5850986360      540.9023106476     1  0.52035846E+11
     -507.5850952596      540.6021115514     1  0.52420243E+11
     -507.5850267186      541.3101531143     1  0.53004940E+11
     -507.5848749903      540.4811128091     1  0.53638552E+11
     -507.5848371561      540.8848350709     1  0.52109488E+11
     -507.5848358797      541.7901551538     1  0.51873550E+11
     -507.5846337838      540.9601583588     1  0.51714939E+11
     -507.5846221113      541.5197486733     1  0.52005435E+11
     -507.5846005099      540.7129195082     1  0.52606399E+11
     -507.5844521706      540.6189314226     1  0.52387114E+11
     -507.5844397795      540.9943813665     1  0.51870110E+11
     -507.5843772532      540.6388490234     1  0.51599246E+11
     -507.5843411702      541.6577822846     1  0.50907225E+11
     -507.5843108347      540.4820970351     2  0.53964918E+11
     -507.5841343925      541.1961172535     1  0.52428984E+11
     -507.5841087082      540.6630910877     1  0.52115732E+11
     -507.5839765195      540.9592206754     1  0.51739971E+11
     -507.5837484431      540.5622522665     1  0.52268062E+11
     -507.5837397047      541.1372607253     1  0.52373281E+11
     -507.5837313689      540.7419578764     1  0.51672508E+11
     -507.5836950698      540.9462461574     1  0.51742241E+11
     -507.5835952350      541.2894441261     1  0.52223549E+11
     -507.5835594841      541.0959409780     1  0.52762269E+11
     -507.5835579043      540.5929769976     1  0.52251164E+11
     -507.5834778142      541.1464176462     1  0.52493377E+11
     -507.5832979944      540.9279316508     1  0.52399823E+11
     -507.5832427526      541.2903706297     1  0.52216263E+11
     -507.5831991569      540.9832743132     1  0.52167162E+11
     -507.5831729926      541.2321640401     1  0.52604348E+11
     -507.5831480502      540.9930557780     1  0.52547170E+11
     -507.5831372643      540.5804054508     1  0.52613489E+11
     -507.5828200362      541.1753697329     1  0.51434607E+11
     -507.5827950085      541.8887826578     1  0.50826667E+11
     -507.5827837329      541.3861995079     1  0.52517636E+11
     -507.5827712745      540.2492686040     1  0.52118188E+11
     -507.5826584419      540.9788409136     1  0.51712904E+11
     -507.5826172637      540.7048059276     1  0.52704131E+11
     -507.5825813477      540.5818922106     1  0.53796352E+11
     -507.5825454834      541.0014557070     1  0.51861684E+11
     -507.5824407898      541.1638449650     1  0.51969938E+11
     -507.5824193800      541.8972657991     1  0.50825415E+11
     -507.5824024507      541.2996881759     1  0.52259496E+11
     -507.5823881778      541.6396638276     1  0.52573970E+11
     -507.5822232683      541.3952422468     1  0.52251462E+11
     -507.5822159221      540.6671222881     1  0.52576020E+11
     -507.5822074397      541.5959695951     1  0.52568874E+11
     -507.5822058522      541.4033025227     1  0.52507255E+11
     -507.5821549981      541.3424618154     1  0.52745878E+11
     -507.5821449688      540.4096563645     1  0.52019351E+11
     -507.5821238498      541.1921446473     1  0.52444143E+11
     -507.5820884512      540.7944186628     1  0.50714243E+11
     -507.5820604775      541.9574405952     1  0.52605728E+11
     -507.5820432364      541.6210210117     1  0.52537202E+11
     -507.5820256741      541.7578888997     1  0.51408652E+11
     -507.5820028202      540.5681671162     1  0.52346632E+11
     -507.5819826249      540.6619390344     1  0.52560809E+11
     -507.5819595093      541.2878746834     1  0.52268087E+11
     -507.5818712621      540.9550004022     1  0.52155803E+11
     -507.5818326882      540.3947553168     2  0.54065448E+11
     -507.5817638700      541.3706661855     1  0.52247235E+11
     -507.5817191137      541.4030714521     1  0.52492156E+11
     -507.5816799643      540.4279545378     2  0.54136196E+11
     -507.5815837209      541.2611415256     1  0.53548285E+11
     -507.5815821046      540.9207501907     1  0.51830950E+11
     -507.5814813355      541.1046228912     1  0.52777373E+11
     -507.5814731292      540.9337507112     1  0.51801785E+11
     -507.5813830403      541.4039908947     1  0.52773165E+11
     -507.5813087049      541.3906139850     1  0.52218995E+11
     -507.5811850958      541.1873771401     1  0.52089979E+11
     -507.5811221830      540.8724176828     1  0.51995621E+11
     -507.5811138449      541.4043389591     1  0.52321720E+11
     -507.5810122308      541.4225210509     1  0.52242647E+11
     -507.5809764496      540.6233867538     1  0.52824868E+11
     -507.5809566144      541.3855889046     1  0.52302329E+11
     -507.5809501214      541.3979903113     1  0.52299607E+11
     -507.5809406170      541.1568939278     1  0.51981792E+11
     -507.5808365247      541.2734805939     1  0.52281335E+11
     -507.5808215041      540.7575845752     1  0.51690108E+11
     -507.5808184226      541.1720036587     1  0.51757825E+11
     -507.5807669039      541.0333297280     1  0.52325396E+11
     -507.5807232718      540.6783025221     1  0.52036936E+11
     -507.5806373616      540.3520959326     1  0.51223490E+11
     -507.5806297366      541.3982610471     1  0.52352201E+11
     -507.5805969424      541.2496232582     1  0.52326112E+11
     -507.5805681183      541.2100552293     1  0.50884763E+11
     -507.5805626977      540.9960373517     1  0.51773624E+11
     -507.5805125701      540.7592464102     1  0.50837628E+11
     -507.5803993743      541.3867816090     1  0.52335662E+11
     -507.5803129044      541.0312381260     1  0.52331165E+11
     -507.5802596761      541.0359966840     1  0.52100479E+11
     -507.5802496742      541.1474845783     1  0.52654533E+11
     -507.5802413521      540.9812268949     1  0.51020230E+11
     -507.5801883230      541.2667434617     1  0.52400027E+11
     -507.5801726551      540.5199928069     1  0.52541890E+11
     -507.5801518860      541.0286219179     1  0.52100172E+11
     -507.5801291120      541.1796040400     1  0.53328546E+11
     -507.5801187920      540.7688758283     1  0.51662882E+11
     -507.5800710790      540.8511907622     1  0.52068002E+11
     -507.5800621560      541.2081319235     1  0.50830505E+11
     -507.5799828637      541.0404706789     1  0.52113416E+11
     -507.5798609901      540.8477983361     1  0.52409414E+11
     -507.5798463094      541.2669805086     1  0.52158874E+11
     -507.5798076164      540.8958704301     1  0.52641796E+11
     -507.5797243931      541.1194420799     1  0.52581185E+11
     -507.5796394836      540.1862138860     1  0.51953842E+11
     -507.5795994828      541.2718436175     1  0.52305434E+11
     -507.5795783746      540.7979936171     1  0.52171513E+11
     -507.5795155895      541.4103453493     1  0.52812222E+11
     -507.5795024759      541.4019234598     1  0.52206896E+11
     -507.5794914855      541.3008134768     1  0.51186460E+11
     -507.5794304789      540.8757166311     1  0.52380544E+11
     -507.5793557189      540.7820858728     1  0.52098985E+11
     -507.5793253175      541.1662412201     1  0.51239801E+11
     -507.5793120534      540.6692923686     1  0.52658759E+11
     -507.5792156919      540.9469767158     1  0.51821307E+11
     -507.5792112148      541.2710159651     1  0.52070336E+11
     -507.5791200368      541.4683668658     1  0.52607946E+11
     -507.5790956512      540.3588049477     1  0.53787672E+11
     -507.5790220155      541.4269831289     1  0.52180769E+11
     -507.5789946432      541.2574877001     1  0.53638092E+11
     -507.5788021877      541.3109248240     1  0.52511679E+11
     -507.5787858807      540.6810704418     1  0.51791333E+11
     -507.5785299595      541.2037397761     1  0.52494964E+11
     -507.5784763345      540.6576327633     1  0.51739977E+11
     -507.5783832782      540.8755503268     1  0.52633708E+11
     -507.5783677700      541.1768002381     1  0.52099020E+11
     -507.5783397931      541.0447224147     1  0.51818018E+11
     -507.5782754999      541.0215715547     1  0.51978339E+11
     -507.5782388822      541.4567271929     1  0.52543394E+11
     -507.5781531385      540.7640021447     1  0.51864613E+11
     -507.5781193974      541.1445005187     1  0.51171731E+11
     -507.5780820624      540.6777283499     1  0.52822364E+11
     -507.5780503166      541.2175689635     1  0.53361061E+11
     -507.5778999433      541.6753679491     1  0.52798535E+11
     -507.5778819183      541.0665596411     1  0.52119618E+11
     -507.5778188018      540.4483522351     1  0.50690397E+11
     -507.5777819663      540.4873908055     1  0.52012195E+11
     -507.5777223494      540.6921925558     1  0.51459341E+11
     -507.5777167684      541.0356393315     1  0.52302619E+11
     -507.5777136219      540.8971801743     2  0.50742557E+11
     -507.5775446326      541.1332432117     1  0.52010824E+11
     -507.5775022636      541.6598394919     1  0.50757433E+11
     -507.5774900440      541.0225129534     1  0.52200255E+11
     -507.5774868591      541.0724615257     1  0.51723520E+11
     -507.5774544132      540.9974814119     1  0.52096016E+11
     -507.5774045231      541.0744824495     1  0.51728978E+11
     -507.5773671397      541.1517316144     1  0.51182481E+11
     -507.5773449643      541.2685675161     1  0.52831832E+11
     -507.5772955598      541.4840517520     1  0.52578162E+11
     -507.5772914265      540.6696626437     1  0.52063327E+11
     -507.5770339016      541.0106076461     1  0.51619768E+11
     -507.5769848310      540.3107197584     1  0.53907506E+11
     -507.5769784234      540.3369214311     1  0.51302646E+11
     -507.5769066898      540.7426264949     1  0.51819602E+11
     -507.5768173206      540.9200544136     1  0.51771464E+11
     -507.5767909484      541.6640199484     1  0.50753924E+11
     -507.5767725597      540.6586454019     1  0.51927954E+11
     -507.5766495648      540.9186994707     1  0.50730154E+11
     -507.5766328948      540.9473662363     1  0.52501141E+11
     -507.5765496017      540.7703272213     1  0.51714969E+11
     -507.5765112672      540.8714406789     1  0.51638684E+11
     -507.5763773549      540.4427275658     1  0.52053401E+11
     -507.5763536577      541.3384868087     1  0.52010324E+11
     -507.5763165051      541.0317761099     1  0.52153654E+11
     -507.5763031683      541.6844479847     1  0.50793779E+11
     -507.5762816119      540.9143681306     2  0.50756585E+11
     -507.5762640020      541.0998131068     1  0.52162661E+11
     -507.5762380076      541.4836928585     1  0.54380725E+11
     -507.5762167221      541.8330718136     1  0.51042423E+11
     -507.5761981001      541.1085633552     1  0.51669015E+11
     -507.5761373809      540.4793075243     2  0.50753255E+11
     -507.5761359777      541.0316500610     1  0.51692516E+11
     -507.5761021938      540.4241570589     1  0.52063785E+11
     -507.5760126694      541.4906107843     1  0.51874509E+11
     -507.5760059952      540.9639685038     1  0.52571041E+11
     -507.5758450354      540.9784967356     1  0.50788919E+11
     -507.5758050087      540.8260412803     1  0.50815162E+11
     -507.5757274087      541.0223870165     1  0.51961654E+11
     -507.5756859958      540.8882909818     1  0.50743605E+11
     -507.5755562541      541.3241247272     1  0.52061046E+11
     -507.5755001251      541.0241846131     1  0.51948010E+11
     -507.5754781696      540.8240831550     1  0.52315013E+11
     -507.5753998965      540.9353000695     1  0.51793022E+11
     -507.5753854186      541.1198042371     1  0.52184077E+11
     -507.5753475008      541.2069348233     1  0.52098753E+11
     -507.5753162811      541.1941522437     1  0.52124581E+11
     -507.5753084104      541.0463336614     1  0.51726743E+11
     -507.5752140025      540.6655101993     1  0.51368467E+11
     -507.5752055257      540.6628604951     1  0.52594971E+11
     -507.5751747638      541.1411629067     1  0.53205772E+11
     -507.5751329837      541.7004432689     1  0.50833642E+11
     -507.5751288182      541.5613164728     1  0.51010360E+11
     -507.5749556302      541.0991038368     1  0.51700003E+11
     -507.5749032265      541.0373022343     1  0.51975549E+11
     -507.5748424872      541.2991467141     1  0.52928826E+11
     -507.5748062453      540.8191044658     1  0.53273653E+11
     -507.5747579094      541.7658420336     1  0.52204261E+11
     -507.5746559220      541.4574182980     1  0.51429828E+11
     -507.5745322610      540.9729585065     1  0.52011374E+11
     -507.5744980519      541.4554251571     1  0.52606786E+11
     -507.5744708583      540.9463145071     2  0.52276190E+11
     -507.5744347070      541.0250448852     1  0.51983617E+11
     -507.5743972600      540.9883651999     1  0.53015006E+11
     -507.5743396723      540.9312205591     1  0.51789203E+11
     -507.5743053752      541.2009700994     1  0.51585057E+11
     -507.5742845088      540.7502087321     1  0.53402219E+11
     -507.5742307441      541.4677039146     1  0.51417422E+11
     -507.5741795538      540.8206926929     1  0.52141383E+11
     -507.5741739375      541.4713837442     1  0.51225332E+11
     -507.5741584007      541.1823638420     1  0.52094583E+11
     -507.5740380447      541.2321432441     1  0.52466679E+11
     -507.5740077397      540.9705641246     1  0.53047231E+11
     -507.5739235271      541.8656407168     1  0.51026637E+11
     -507.5739139749      540.9715209078     1  0.53087349E+11
     -507.5738002164      540.9933619446     1  0.52896640E+11
     -507.5737350872      540.9867110900     1  0.52050320E+11
     -507.5737192463      540.4176423254     1  0.53820371E+11
     -507.5736989904      540.9389449111     1  0.51891953E+11
     -507.5735660654      540.9069143115     1  0.51966071E+11
     -507.5735640882      540.9842397962     1  0.52047406E+11
     -507.5735615151      540.6107009732     1  0.52495655E+11
     -507.5734581750      541.0743507026     1  0.52784254E+11
     -507.5734305720      540.7805152447     1  0.53363000E+11
     -507.5734271793      541.4825289324     1  0.51219220E+11
     -507.5734235272      540.7958716137     1  0.53281416E+11
     -507.5733834456      540.9066780923     1  0.52365073E+11
     -507.5732839547      540.7625230941     1  0.52547339E+11
     -507.5731183569      541.3020976837     1  0.51263679E+11
     -507.5730455843      541.4185334850     1  0.51898862E+11
     -507.5730289792      541.3374576832     1  0.52333057E+11
     -507.5729079430      540.8991453108     1  0.51881304E+11
     -507.5728821775      540.9564964923     1  0.51762757E+11
     -507.5728281644      540.9062933262     1  0.52405297E+11
     -507.5727920666      541.2228938878     1  0.52445198E+11
     -507.5727796923      540.7545063639     1  0.52264072E+11
     -507.5726529273      540.8235475258     1  0.52463937E+11
     -507.5726088588      541.2630998647     1  0.52435121E+11
     -507.5725446679      540.8537984813     1  0.52378694E+11
     -507.5725412093      540.9774262001     1  0.53001090E+11
     -507.5724745120      540.9651658042     1  0.52121449E+11
     -507.5724374198      541.5998530614     1  0.50842841E+11
     -507.5724363391      540.4968178152     1  0.52784903E+11
     -507.5724224094      540.9747886686     1  0.51704432E+11
     -507.5723418629      540.9481380685     1  0.52313684E+11
     -507.5722765597      540.6110711351     1  0.52131354E+11
     -507.5722554308      540.6022558198     1  0.52274311E+11
     -507.5722488977      540.9375007130     1  0.52121507E+11
     -507.5722421738      541.3624837291     1  0.52449455E+11
     -507.5722163892      541.5799749238     1  0.50838805E+11
     -507.5720993302      540.6731723578     1  0.52453114E+11
     -507.5720939400      541.5844292581     1  0.50818705E+11
     -507.5720115279      541.4921885158     1  0.51453773E+11
     -507.5719549885      540.9773203373     1  0.52061537E+11
     -507.5718767105      540.9968493507     1  0.52177892E+11
     -507.5718211404      541.0092055699     1  0.51980652E+11
     -507.5717693474      540.8200317152     1  0.52362830E+11
     -507.5717582029      540.9043633868     1  0.52316617E+11
     -507.5717502671      540.4696644977     1  0.52219086E+11
     -507.5717237824      540.9286972211     1  0.52016689E+11
     -507.5717065004      540.5927183493     1  0.52342828E+11
     -507.5716217196      540.8880451512     1  0.52312753E+11
     -507.5714953917      541.1484616279     1  0.51816111E+11
     -507.5713414181      541.0035514592     1  0.52004358E+11
     -507.5713073305      541.4136730127     1  0.51236845E+11
     -507.5712968867      541.6097704968     1  0.50837219E+11
     -507.5711791018      541.3733944304     1  0.52416221E+11
     -507.5710699176      540.4516759586     1  0.52361125E+11
     -507.5710479634      540.5456798713     1  0.52314045E+11
     -507.5710041524      540.9255256340     1  0.52007807E+11
     -507.5709636584      541.0110608009     1  0.52596759E+11
     -507.5709014473      541.3687900913     1  0.52424225E+11
     -507.5708574755      540.6599810841     1  0.50642271E+11
     -507.5708388490      540.6734276373     1  0.50602871E+11
     -507.5708322290      540.9126161600     1  0.54555899E+11
     -507.5708127763      541.0146809907     1  0.51874457E+11
     -507.5707957265      540.5867431485     1  0.52223954E+11
     -507.5707925101      541.0154264019     1  0.51859162E+11
     -507.5707376135      540.4606625258     1  0.52360359E+11
     -507.5707099820      540.9184553038     1  0.51823325E+11
     -507.5706116455      540.7386152828     1  0.53246649E+11
     -507.5705038364      541.4063147453     1  0.52056990E+11
     -507.5705016445      540.4531928552     1  0.52286616E+11
     -507.5704878426      540.9163617201     1  0.51909328E+11
     -507.5704804036      541.1108709225     1  0.51630596E+11
     -507.5704640357      540.5874195249     1  0.51514507E+11
     -507.5704351867      541.4057460864     1  0.52757684E+11
     -507.5704112860      540.6627035292     1  0.50641534E+11
     -507.5704069798      541.0823849743     1  0.51938079E+11
     -507.5703742063      540.6176474014     1  0.52345103E+11
     -507.5703567401      540.7373573047     1  0.51765301E+11
     -507.5703147128      540.8691231008     1  0.52368781E+11
     -507.5703006976      540.5736086843     1  0.51598436E+11
     -507.5702378708      540.6551294952     1  0.51409455E+11
     -507.5701229451      540.8702963061     1  0.53392701E+11
     -507.5701127608      541.4323508770     1  0.52474329E+11
     -507.5701110147      541.1885927806     1  0.52123651E+11
     -507.5700871152      541.0289997310     1  0.52086903E+11
     -507.5700177169      541.0040958326     1  0.52038061E+11
     -507.5699709508      540.4536927823     1  0.52318008E+11
     -507.5699042805      541.0463136814     1  0.51633974E+11
     -507.5698967540      540.6174576604     1  0.52262452E+11
     -507.5698671626      541.0073927277     1  0.52308241E+11
     -507.5698520145      541.6372491578     1  0.50910944E+11
     -507.5698406641      541.5855570781     1  0.50763063E+11
     -507.5697731843      541.0030487652     1  0.51926348E+11
     -507.5696990762      541.3345218231     1  0.52506467E+11
     -507.5696975462      541.5854039411     1  0.50768096E+11
     -507.5696792574      540.9391298878     1  0.52161589E+11
     -507.5696373976      540.9781707591     1  0.52258598E+11
     -507.5696336448      540.7757050120     1  0.52421671E+11
     -507.5695749696      540.7555255223     1  0.53172802E+11
     -507.5695528811      541.2005452406     1  0.52148789E+11
     -507.5695280209      540.5881560777     1  0.52510982E+11
     -507.5694652214      540.6414580577     1  0.51559364E+11
     -507.5694478233      540.8217246204     1  0.52108758E+11
     -507.5693893370      540.6107247531     1  0.52363289E+11
     -507.5693326526      540.8744340132     1  0.52189338E+11
     -507.5692957052      541.6472319042     1  0.50888468E+11
     -507.5692642063      540.6138802226     1  0.50627600E+11
     -507.5692568170      540.9927113712     1  0.51909256E+11
     -507.5691363496      540.9987922804     1  0.51914635E+11
     -507.5690473434      541.3239694433     1  0.52485012E+11
     -507.5690365547      541.0745938147     1  0.51610645E+11
     -507.5689810561      541.6452763114     1  0.50916175E+11
     -507.5688892171      540.8425838006     1  0.52917960E+11
     -507.5688633577      540.7932417993     1  0.52395140E+11
     -507.5688325423      540.4484074645     1  0.52460121E+11
     -507.5687674495      540.9202312031     1  0.51921884E+11
     -507.5687458383      540.7698156084     1  0.51768308E+11
     -507.5687280326      540.9094363342     1  0.52136208E+11
     -507.5687051068      541.3130446020     1  0.52247257E+11
     -507.5686561921      540.8458259259     1  0.52938880E+11
     -507.5685924683      541.1415943187     2  0.51386978E+11
     -507.5685876637      541.0937146657     1  0.53390887E+11
     -507.5684500025      541.3416481793     1  0.52769939E+11
     -507.5683494653      540.6145092153     1  0.50706382E+11
     -507.5682903908      540.6736748354     1  0.52213899E+11
     -507.5682529679      540.8620458115     1  0.50952656E+11
     -507.5681239160      541.1268506068     1  0.51329108E+11
     -507.5680229919      540.6167955287     1  0.50632721E+11
     -507.5679483595      536.0299720646     1  0.51821766E+11
     -507.5678872828      541.0001852123     1  0.51867479E+11
     -507.5678271128      540.6361617887     1  0.50708632E+11
     -507.5677212303      541.2200388722     1  0.53615307E+11
     -507.5677127681      540.8777662464     1  0.51976003E+11
     -507.5676929749      540.3280146177     1  0.51007703E+11
     -507.5676688208      540.5692781892     1  0.52607010E+11
     -507.5676314274      541.0245671624     1  0.52245990E+11
     -507.5676242770      540.9390898761     1  0.51778218E+11
     -507.5675830267      540.7750182787     1  0.52449181E+11
     -507.5674944050      541.0420489646     1  0.52038621E+11
     -507.5674400028      540.9124355119     1  0.52165294E+11
     -507.5673854251      541.4367501518     1  0.52638253E+11
     -507.5672848149      540.8190279013     1  0.51743782E+11
     -507.5671379149      540.7010972453     1  0.51169709E+11
     -507.5670920561      541.4316898181     1  0.52676702E+11
     -507.5670893305      541.3732248736     1  0.52599336E+11
     -507.5670402707      540.7265179799     1  0.51481923E+11
     -507.5670135590      541.6522052760     1  0.50817088E+11
     -507.5669152091      541.4115611264     1  0.52658290E+11
     -507.5668551063      540.8375853712     1  0.53220055E+11
     -507.5668373584      541.3740942112     1  0.53148616E+11
     -507.5668080628      541.5395937064     1  0.52980810E+11
     -507.5667467306      540.9078065534     1  0.52112799E+11
     -507.5667317118      541.0757133186     1  0.52158124E+11
     -507.5666998840      540.8716616858     1  0.52158084E+11
     -507.5666946701      541.1287882914     1  0.53355229E+11
     -507.5666739989      541.2173979109     1  0.52644414E+11
     -507.5666670232      540.9738762159     2  0.51393787E+11
     -507.5666235761      540.9146561378     1  0.52021457E+11
     -507.5666221348      541.2532663039     1  0.52151443E+11
     -507.5666202672      541.2171761710     1  0.51828582E+11
     -507.5665865781      540.8693077344     1  0.52241567E+11
     -507.5665233144      540.8447267044     1  0.52351273E+11
     -507.5664570022      540.2390177948     1  0.52178519E+11
     -507.5664379423      540.1605860516     1  0.51562231E+11
     -507.5662787384      540.7536979851     1  0.52159579E+11
     -507.5662511941      540.5991863185     1  0.50678955E+11
     -507.5660745273      541.3076728400     1  0.51893676E+11
     -507.5659650075      540.5994406095     1  0.50680591E+11
     -507.5658484083      541.1557021732     1  0.52085922E+11
     -507.5658408286      541.8666496374     1  0.51026131E+11
     -507.5658385157      541.2821797899     1  0.52442161E+11
     -507.5658194053      541.1535598981     1  0.52071281E+11
     -507.5657119825      541.2264292678     1  0.52735501E+11
     -507.5656796181      540.9463106462     1  0.52534615E+11
     -507.5656041595      540.8950069681     2  0.52570700E+11
     -507.5655505692      541.2790457426     1  0.52430708E+11
     -507.5654861530      540.9163797350     1  0.51716833E+11
     -507.5654765388      541.1983637344     1  0.52380490E+11
     -507.5654725465      541.2441166244     1  0.52161905E+11
     -507.5654388715      541.2737786890     1  0.52662354E+11
     -507.5654253524      540.8804488984     1  0.52633570E+11
     -507.5654139385      541.6880263763     1  0.50902397E+11
     -507.5653706490      540.8562942084     1  0.52289340E+11
     -507.5653089348      540.8929437031     1  0.52285670E+11
     -507.5652598645      540.8841081568     1  0.52305703E+11
     -507.5652377849      540.9297942607     1  0.51032957E+11
     -507.5651386238      540.9906326963     1  0.52353839E+11
     -507.5650946872      541.2266302826     1  0.53695485E+11
     -507.5650866242      540.6940473115     1  0.52318700E+11
     -507.5650267790      541.0852447213     1  0.51780984E+11
     -507.5650134364      541.4008860820     1  0.51463722E+11
     -507.5650034484      540.9045569336     1  0.51877226E+11
     -507.5649962173      540.9542327005     1  0.52131725E+11
     -507.5649116313      541.1591915056     1  0.52459342E+11
     -507.5647923620      541.6802931979     1  0.50829380E+11
     -507.5647907791      541.1678609844     1  0.52584537E+11
     -507.5647887369      541.1864076909     1  0.52411393E+11
     -507.5647777514      541.2336406651     1  0.52849072E+11
     -507.5647370684      541.2002063302     3  0.50823652E+11
     -507.5646414650      540.9618145825     1  0.51748108E+11
     -507.5645566414      540.8713311848     1  0.52276912E+11
     -507.5645548185      541.0138067846     1  0.51309146E+11
     -507.5645007183      541.0791239925     1  0.52185772E+11
     -507.5644830799      540.9407722938     1  0.51031062E+11
     -507.5642608317      541.2040854235     1  0.52190530E+11
     -507.5642186128      540.8809637911     1  0.52334403E+11
     -507.5642129552      540.2690084301     1  0.53324762E+11
     -507.5641318974      540.9439648143     1  0.51750902E+11
     -507.5640397555      541.0211306901     1  0.51238764E+11
     -507.5639967804      540.9727466236     1  0.51985076E+11
     -507.5639080203      541.0828784163     1  0.53278243E+11
     -507.5638122335      541.1839880849     1  0.51409949E+11
     -507.5635858734      541.0983332983     1  0.52294452E+11
     -507.5635143279      540.6690366478     1  0.51422077E+11
     -507.5634567800      540.7198172451     1  0.52356623E+11
     -507.5633783434      541.5045591026     1  0.53196697E+11
     -507.5632470513      540.8831555758     1  0.51977206E+11
     -507.5631989385      540.6560994056     1  0.52108211E+11
     -507.5631831881      540.9400870306     1  0.51059924E+11
     -507.5631526844      540.9395110403     1  0.52297078E+11
     -507.5631477396      541.3518602424     1  0.52488847E+11
     -507.5630823442      540.7043143120     1  0.52329943E+11
     -507.5630565426      541.2639035388     1  0.52121195E+11
     -507.5630322437      540.8648722715     1  0.52610001E+11
     -507.5629807902      540.8733741564     1  0.52365696E+11
     -507.5629233287      541.0857060802     1  0.52258398E+11
     -507.5629085752      540.8403906905     1  0.51567993E+11
     -507.5628808831      541.1921233388     1  0.52200064E+11
     -507.5628493184      540.8603081765     1  0.52134086E+11
     -507.5628359400      540.9921760108     1  0.51735755E+11
     -507.5627726895      541.2049096528     1  0.52568997E+11
     -507.5627318869      541.2599620728     1  0.52155899E+11
     -507.5626546087      540.9288493960     1  0.51545794E+11
     -507.5626477157      540.7683270646     1  0.53044175E+11
     -507.5626074429      540.8620080817     1  0.52583007E+11
     -507.5625335859      540.6467808672     1  0.51965010E+11
     -507.5625244907      540.6803893425     1  0.52149083E+11
     -507.5624949022      541.3692436781     1  0.52478053E+11
     -507.5624937210      541.0973361252     1  0.51920294E+11
     -507.5624588902      540.9735691725     1  0.51769437E+11
     -507.5623679316      541.3667221143     1  0.52467450E+11
     -507.5622550572      540.9914881529     1  0.51759642E+11
     -507.5622292326      540.9703803192     1  0.52160289E+11
     -507.5621780544      541.2617446596     1  0.52148437E+11
     -507.5621652752      540.9686615247     1  0.51957747E+11
     -507.5621620231      541.0709130589     1  0.52306302E+11
     -507.5621532200      541.5686854781     1  0.51777931E+11
     -507.5621146135      541.1711120040     1  0.52399016E+11
     -507.5620953743      540.3828032468     1  0.52190140E+11
     -507.5620272575      541.0352455514     1  0.52111666E+11
     -507.5619137603      541.1894337718     1  0.52495237E+11
     -507.5619088370      541.3326211285     1  0.53355942E+11
     -507.5617162374      540.9801449243     1  0.51798349E+11
     -507.5617149554      540.8736012043     1  0.52091552E+11
     -507.5617006945      541.0028746595     1  0.51019110E+11
     -507.5615541275      541.0607717065     1  0.52237448E+11
     -507.5613287200      541.1833454831     1  0.52175475E+11
     -507.5612046191      541.2843606486     1  0.52131730E+11
     -507.5611956359      540.7764500198     1  0.52478545E+11
     -507.5610750804      540.4880845112     1  0.52278609E+11
     -507.5610703777      541.1487495812     1  0.52103765E+11
     -507.5610671716      535.4014918777     1  0.51939330E+11
     -507.5610645028      541.0388068303     1  0.52375738E+11
     -507.5610157625      540.6707307084     1  0.52282175E+11
     -507.5610111758      540.6675646973     1  0.51737555E+11
     -507.5606859775      541.1200127439     1  0.52289124E+11
     -507.5606832259      541.1774544084     1  0.53980638E+11
     -507.5605444233      540.0964611629     1  0.51985684E+11
     -507.5604726337      540.7701628888     1  0.53629104E+11
     -507.5604470281      540.5565955801     1  0.53642918E+11
     -507.5604187743      540.8932177882     1  0.52163029E+11
     -507.5603618001      541.6713252883     1  0.50867007E+11
     -507.5602781840      540.8107979438     1  0.52928978E+11
     -507.5602058960      540.8276213286     1  0.52391161E+11
     -507.5601144003      540.3946196183     1  0.52291804E+11
     -507.5600410810      540.0396265905     1  0.51786462E+11
     -507.5599918389      541.0182271710     1  0.51456376E+11
     -507.5598587443      541.1317218819     1  0.51824959E+11
     -507.5596183752      541.0940010940     1  0.52322624E+11
     -507.5596114885      541.3150137592     1  0.52320517E+11
     -507.5596047466      541.1551864666     1  0.52352397E+11
     -507.5595899321      540.3969323696     1  0.51724758E+11
     -507.5595446059      541.3174344184     1  0.52321882E+11
     -507.5595302625      540.8002943029     1  0.52990206E+11
     -507.5595201678      541.1105371876     1  0.51781228E+11
     -507.5594594886      541.0425934760     1  0.52271434E+11
     -507.5594076003      540.9528496949     1  0.51037820E+11
     -507.5593961113      540.7558761844     1  0.53100981E+11
     -507.5593768932      541.1776463183     1  0.52400607E+11
     -507.5593687408      540.7902643125     1  0.52455234E+11
     -507.5593356011      540.4722478008     1  0.52378732E+11
     -507.5593140063      541.7560650036     1  0.50867168E+11
     -507.5592667123      541.4213513778     1  0.53708434E+11
     -507.5592341999      540.4452763415     1  0.53650988E+11
     -507.5591266176      540.4091054631     1  0.51720996E+11
     -507.5590487060      540.6971398264     1  0.52076164E+11
     -507.5590257086      541.2335074211     1  0.52817653E+11
     -507.5589830578      541.6774012573     1  0.50858447E+11
     -507.5589068754      541.4687956501     1  0.50913813E+11
     -507.5589017457      541.2532620063     1  0.52903454E+11
     -507.5588758292      540.5645575405     1  0.52087601E+11
     -507.5588400753      541.6748626130     1  0.50789593E+11
     -507.5588121110      535.9854193601     2  0.54468744E+11
     -507.5587929360      541.0041389224     1  0.51397534E+11
     -507.5587807220      540.4154831169     1  0.51713728E+11
     -507.5587488966      541.1174573311     1  0.52149563E+11
     -507.5587418918      541.6858946945     1  0.50774449E+11
     -507.5587370341      541.2518257567     1  0.52903044E+11
     -507.5587291498      541.1229420875     1  0.50665511E+11
     -507.5586604617      541.2499740154     2  0.52734084E+11
     -507.5585552787      541.3386745633     1  0.52300354E+11
     -507.5585424683      540.7108985621     1  0.52375219E+11
     -507.5585352481      541.3328326949     1  0.52304218E+11
     -507.5585119160      541.1509936636     1  0.52325140E+11
     -507.5584874219      540.4499104130     1  0.53161317E+11
     -507.5584686888      540.4554030093     1  0.51813367E+11
     -507.5584563912      540.4983394568     1  0.51180530E+11
     -507.5583787142      540.7574766933     1  0.53779119E+11
     -507.5583602631      541.1164485192     1  0.52224614E+11
     -507.5582806194      540.8881363536     1  0.52313837E+11
     -507.5582670121      540.6268788390     1  0.51052120E+11
     -507.5582472730      541.1959588537     1  0.52756017E+11
     -507.5581270633      541.3415895532     1  0.52898105E+11
     -507.5580818233      541.1076755142     1  0.51711368E+11
     -507.5580017222      541.1421431755     1  0.52329832E+11
     -507.5579714984      541.1606292173     1  0.52085042E+11
     -507.5579626333      540.7740365186     1  0.51890674E+11
     -507.5578457799      541.6561326185     1  0.50806750E+11
     -507.5578030606      541.1522608700     1  0.52359924E+11
     -507.5577704848      541.0849393673     1  0.51805920E+11
     -507.5577597865      541.3225217543     2  0.49734082E+11
     -507.5577190483      540.7064267389     1  0.53214047E+11
     -507.5577017797      541.0997418965     1  0.53251669E+11
     -507.5576982695      540.6482872760     1  0.52322015E+11
     -507.5576385195      541.1491840570     1  0.51821391E+11
     -507.5576076162      540.7515066278     1  0.53109176E+11
     -507.5575281368      541.6960408826     1  0.50836787E+11
     -507.5575204195      541.3613263555     1  0.53463523E+11
     -507.5574651499      541.4780382093     1  0.52898828E+11
     -507.5574458930      541.0950268726     1  0.51603083E+11
     -507.5574387559      541.7122031280     1  0.50815518E+11
     -507.5574311005      541.2789051535     2  0.49743297E+11
     -507.5573569099      540.6907082754     1  0.52174186E+11
     -507.5573060863      540.8937156045     1  0.51698669E+11
     -507.5572679830      540.9216703942     2  0.51183055E+11
     -507.5572528715      540.7643921832     1  0.52942159E+11
     -507.5572029722      541.4440859252     1  0.53118930E+11
     -507.5571684706      541.0758313808     1  0.51802478E+11
     -507.5571244610      541.1767270427     1  0.51829773E+11
     -507.5571135569      538.2273412210     1  0.51574374E+11
     -507.5570983692      540.7253522176     1  0.51682849E+11
     -507.5570316989      541.0820573947     1  0.51762291E+11
     -507.5570152386      541.3282218949     1  0.52312991E+11
     -507.5569369106      540.0391435946     1  0.51843591E+11
     -507.5569173228      541.1344801742     1  0.52366176E+11
     -507.5568977802      540.5117918291     1  0.52370361E+11
     -507.5567906163      541.0734356951     1  0.51528595E+11
     -507.5567788170      541.2855047159     1  0.52728823E+11
     -507.5567687263      541.6791349189     1  0.50732736E+11
     -507.5567612844      541.6730369827     1  0.50846914E+11
     -507.5567066830      540.6618272618     1  0.52131858E+11
     -507.5566708755      541.6938514087     1  0.50571326E+11
     -507.5566517541      541.2268207579     1  0.52442896E+11
     -507.5565889541      541.6842496157     1  0.50737177E+11
     -507.5565702822      541.4907840780     1  0.52962064E+11
     -507.5565108161      541.6617938177     1  0.50795732E+11
     -507.5563920897      540.3667200725     1  0.52111945E+11
     -507.5563335152      541.0832363903     1  0.51791472E+11
     -507.5563307695      540.1226790787     1  0.51781540E+11
     -507.5563019368      540.4221311093     1  0.53704356E+11
     -507.5562546684      540.9886768950     1  0.51583902E+11
     -507.5562385806      540.4911428233     1  0.51380461E+11
     -507.5562326415      540.5322298435     1  0.52437048E+11
     -507.5562289264      540.5970068231     1  0.50934379E+11
     -507.5561807259      541.0745358709     1  0.51787133E+11
     -507.5560865459      541.0734213380     1  0.52212379E+11
     -507.5560817104      540.8953749796     2  0.52502927E+11
     -507.5559640575      540.4845862210     1  0.51325906E+11
     -507.5559228490      541.0784583184     1  0.51333151E+11
     -507.5558973440      540.5204978284     1  0.51237938E+11
     -507.5558614518      540.5765873158     1  0.52268723E+11
     -507.5558559683      540.9146012778     1  0.52434283E+11
     -507.5558035031      540.5503509263     1  0.52111480E+11
     -507.5558021147      540.0497718272     1  0.51833335E+11
     -507.5557438468      540.8074399977     1  0.51855968E+11
     -507.5557095111      540.7365617434     1  0.53021291E+11
     -507.5557057499      540.4870328681     1  0.51296648E+11
     -507.5556579507      541.4415947691     1  0.53115897E+11
     -507.5555646042      540.3715198585     1  0.52139133E+11
     -507.5555219197      541.0998045751     1  0.51798387E+11
     -507.5553641740      540.0573973329     1  0.51818650E+11
     -507.5553500211      541.6911009592     1  0.50710145E+11
     -507.5552205854      541.0398432474     1  0.51565676E+11
     -507.5551480632      541.0362335641     1  0.52573757E+11
     -507.5550811776      540.6400816348     1  0.51980978E+11
     -507.5550586936      540.6221309211     1  0.52074208E+11
     -507.5550433932      540.6932136606     1  0.50834215E+11
     -507.5550170693      540.7859145680     1  0.53155425E+11
     -507.5548413273      540.6934036014     1  0.51826600E+11
     -507.5548383650      540.1602304004     1  0.51789215E+11
     -507.5548075181      540.9064688058     1  0.51919086E+11
     -507.5548012868      540.6083469476     1  0.52168227E+11
     -507.5547929672      540.8816067521     1  0.52275570E+11
     -507.5547896865      541.0837767825     1  0.51648284E+11
     -507.5546568080      540.9700163155     1  0.54232489E+11
     -507.5545085744      535.4627271284     1  0.51216580E+11
     -507.5544463054      541.2308792031     1  0.52224660E+11
     -507.5544237353      540.6398266968     1  0.51954952E+11
     -507.5543331271      540.7121501660     1  0.53077001E+11
     -507.5541785174      540.6263520187     1  0.53371170E+11
     -507.5541187409      541.3372285958     1  0.52847294E+11
     -507.5540819288      541.0783572379     1  0.51937190E+11
     -507.5540642110      540.4738342879     1  0.51356589E+11
     -507.5540597533      541.2628012867     1  0.52366059E+11
     -507.5539966255      541.0792380824     1  0.53764600E+11
     -507.5539741943      540.9478009088     1  0.52434077E+11
     -507.5539153051      540.6402181391     1  0.52105990E+11
     -507.5539085747      540.7837025097     1  0.51783691E+11
     -507.5538777573      540.2956472063     1  0.53331129E+11
     -507.5538408447      540.9105860278     1  0.51957024E+11
     -507.5538287447      540.6351627745     1  0.53286209E+11
     -507.5538224148      541.0818415718     1  0.52150479E+11
     -507.5536524870      541.6236227402     1  0.50435018E+11
     -507.5536371082      540.8933413489     1  0.52800176E+11
     -507.5535786180      541.1546628312     2  0.51394935E+11
     -507.5535353778      540.6137636933     1  0.52072407E+11
     -507.5535275054      541.6602058852     1  0.50806586E+11
     -507.5535224833      540.8361893565     1  0.51686291E+11
     -507.5535175928      540.8680913237     1  0.51989411E+11
     -507.5534826483      540.6203797245     1  0.52443476E+11
     -507.5534750312      541.3350920545     1  0.57710384E+11
     -507.5534637076      540.5869693191     1  0.52308075E+11
     -507.5534353019      541.1021079875     1  0.52239661E+11
     -507.5534114506      541.6559921944     1  0.50793492E+11
     -507.5533849324      536.0456681758     1  0.52164894E+11
     -507.5533826595      540.8363529414     1  0.51651227E+11
     -507.5533187036      540.4767978678     1  0.51681442E+11
     -507.5532858400      540.8571601015     1  0.51588715E+11
     -507.5532392648      540.8274766188     1  0.51885658E+11
     -507.5532324550      540.7949808951     1  0.52059589E+11
     -507.5532099160      540.7039045980     1  0.53124105E+11
     -507.5532050469      540.4192566532     1  0.51825912E+11
     -507.5531941287      540.5114616541     1  0.54186999E+11
     -507.5531816889      540.8347111715     1  0.51667822E+11
     -507.5531343167      540.7176729403     1  0.52570090E+11
     -507.5531187907      541.0939905150     1  0.52247599E+11
     -507.5531119754      540.4439267752     1  0.51576036E+11
     -507.5531000856      540.8410610300     1  0.51665807E+11
     -507.5530727554      541.2577496147     1  0.52617536E+11
     -507.5530355470      540.6603672399     1  0.53371559E+11
     -507.5529981870      541.0898771199     1  0.51339610E+11
     -507.5529752043      541.1140290753     1  0.51418312E+11
     -507.5529558286      540.8563657099     1  0.51915953E+11
     -507.5527942267      541.1084739799     1  0.52284840E+11
     -507.5527913513      541.3350773583     1  0.57729975E+11
     -507.5527430536      541.0722532481     1  0.51918885E+11
     -507.5527324545      540.6625568463     1  0.52125931E+11
     -507.5526445161      540.7953946980     1  0.51949581E+11
     -507.5525589042      541.6142107999     1  0.50446815E+11
     -507.5525152302      541.3947788228     1  0.51416819E+11
     -507.5524840936      540.6518972382     1  0.51472558E+11
     -507.5524490094      540.9662913777     1  0.51734913E+11
     -507.5523977408      540.6389214138     1  0.52105015E+11
     -507.5523832114      540.8254917982     1  0.52010000E+11
     -507.5523526162      541.1036544519     1  0.51821717E+11
     -507.5523246156      541.0261352635     1  0.52296807E+11
     -507.5522681082      541.3964772199     1  0.53739010E+11
     -507.5521840092      541.1179118527     1  0.51678432E+11
     -507.5521547394      540.3728796705     1  0.53746658E+11
     -507.5520609219      540.9310003969     1  0.51553527E+11
     -507.5520305148      540.5347597278     1  0.53932610E+11
     -507.5519964534      540.8734831656     1  0.51577340E+11
     -507.5519482383      541.0975627118     1  0.52293663E+11
     -507.5518206152      541.1020771925     1  0.51958226E+11
     -507.5517848657      541.2305244980     1  0.52541043E+11
     -507.5517153122      541.3850176672     1  0.52698843E+11
     -507.5516725110      541.2490135407     1  0.52475451E+11
     -507.5515758337      541.0725054812     1  0.53581576E+11
     -507.5515692918      541.0813034866     1  0.51425318E+11
     -507.5515325260      540.6609460628     1  0.51650989E+11
     -507.5515089301      541.2006005693     1  0.51896299E+11
     -507.5513936538      540.6417073574     1  0.52167170E+11
     -507.5513914227      540.5393069104     1  0.51344457E+11
     -507.5513306552      540.6544174875     1  0.52172097E+11
     -507.5512976802      541.2899474436     1  0.52246009E+11
     -507.5511875895      540.5106009830     1  0.51931551E+11
     -507.5511108497      541.7767605545     1  0.51732337E+11
     -507.5510349572      540.8095686059     1  0.52176991E+11
     -507.5510121356      540.6858489334     1  0.50983372E+11
     -507.5510097275      540.7412107208     1  0.52433456E+11
     -507.5509828909      540.7079518500     1  0.52256516E+11
     -507.5509329310      540.3432245372     1  0.53336864E+11
     -507.5509156944      540.5612956562     1  0.52190900E+11
     -507.5507811429      541.0963837736     1  0.51939881E+11
     -507.5507311070      541.6337222137     1  0.50606948E+11
     -507.5506379029      540.7485736516     1  0.52391435E+11
     -507.5506260935      541.2671020885     1  0.52400130E+11
     -507.5505265250      541.3044366507     1  0.53826488E+11
     -507.5504135416      540.5066303510     1  0.53518644E+11
     -507.5503910511      540.6450795292     1  0.52194085E+11
     -507.5503167695      541.2431984793     1  0.52713254E+11
     -507.5503147719      540.6122052822     1  0.52008762E+11
     -507.5503113079      540.8706954940     1  0.52242142E+11
     -507.5502831023      540.8573494494     1  0.52058593E+11
     -507.5502657262      540.7322170843     1  0.52246988E+11
     -507.5502047678      539.9646805542     1  0.53223462E+11
     -507.5501986153      540.5143385732     1  0.53321014E+11
     -507.5501959495      540.5637043680     1  0.51060951E+11
     -507.5501910382      540.6857987102     1  0.53245941E+11
     -507.5501384448      541.4278095748     1  0.52222887E+11
     -507.5501155027      540.3591590147     1  0.53299609E+11
     -507.5499856820      541.3850901830     1  0.54051816E+11
     -507.5498926062      541.2175811863     1  0.52784354E+11
     -507.5498262837      540.7445256339     1  0.52231708E+11
     -507.5497614782      540.6274076056     1  0.52008776E+11
     -507.5497103007      540.6258220289     1  0.51230926E+11
     -507.5494521627      540.3458597469     2  0.52898604E+11
     -507.5493400208      541.6944732474     1  0.50534815E+11
     -507.5492578360      541.0396001923     1  0.52210518E+11
     -507.5492281409      541.2105657371     1  0.52212737E+11
     -507.5491551177      540.8968618471     1  0.52057147E+11
     -507.5489962953      539.5677196334     2  0.53119443E+11
     -507.5489250378      540.7393590941     1  0.51519630E+11
     -507.5489190846      541.6624972333     1  0.50829247E+11
     -507.5489140543      541.2857670072     2  0.52645534E+11
     -507.5488883499      540.6763939768     1  0.52221147E+11
     -507.5488271074      540.9310322786     1  0.52546476E+11
     -507.5487782925      540.7965428857     1  0.52283063E+11
     -507.5487770865      541.2320756386     1  0.52220194E+11
     -507.5487615778      541.2663242769     1  0.51628235E+11
     -507.5487399972      541.3240859501     1  0.52126695E+11
     -507.5486768901      540.8111166280     1  0.51737132E+11
     -507.5486157073      540.9828725944     1  0.51635344E+11
     -507.5485552777      541.2819722998     1  0.52724920E+11
     -507.5485488040      540.9021464006     1  0.52017626E+11
     -507.5485452042      540.6060492622     1  0.51371053E+11
     -507.5485147562      541.1204998111     1  0.53095321E+11
     -507.5484943505      540.6481051694     1  0.53240564E+11
     -507.5483761315      541.9377045849     1  0.50526524E+11
     -507.5482823896      535.4430233751     1  0.52422415E+11
     -507.5482692858      540.5173954057     1  0.52098771E+11
     -507.5482580544      540.8259476353     1  0.51871174E+11
     -507.5482522505      540.5180710212     1  0.52098203E+11
     -507.5482125236      540.5620357987     1  0.51929425E+11
     -507.5481999987      540.3742409370     1  0.53340723E+11
     -507.5481355557      541.5574435306     1  0.50646575E+11
     -507.5481218245      541.1302639994     1  0.51553525E+11
     -507.5480939655      540.5107600696     1  0.52013435E+11
     -507.5480662450      541.0085422185     1  0.52261091E+11
     -507.5480309222      540.4353759047     1  0.53486544E+11
     -507.5480079407      540.6048335135     1  0.51346399E+11
     -507.5479517361      540.7447491342     1  0.52122905E+11
     -507.5478212088      541.0023586522     1  0.52170766E+11
     -507.5477956555      540.7877909528     1  0.51554563E+11
     -507.5477386665      540.7931456033     1  0.51582027E+11
     -507.5476877006      540.6140058464     1  0.51281324E+11
     -507.5476565520      540.5963621410     1  0.52165471E+11
     -507.5476475013      540.6041240003     1  0.51897556E+11
     -507.5476457861      540.6273999336     1  0.51315653E+11
     -507.5476246971      541.1035134335     1  0.52321677E+11
     -507.5475989031      540.6896411071     1  0.52054854E+11
     -507.5475890174      539.9898800214     1  0.52871667E+11
     -507.5474762250      541.1843482429     1  0.52647959E+11
     -507.5473767460      540.5899317604     1  0.51762526E+11
     -507.5473505269      541.0960306698     1  0.52333469E+11
     -507.5473167551      541.0762011772     1  0.52303726E+11
     -507.5472035808      540.5884442872     1  0.53142585E+11
     -507.5471632920      539.9966513550     1  0.52096168E+11
     -507.5471046879      541.0626661065     1  0.53808195E+11
     -507.5470932658      540.9701311792     1  0.51585362E+11
     -507.5470726750      541.0068461781     1  0.51431057E+11
     -507.5470053414      540.8296607712     1  0.52410709E+11
     -507.5470010668      540.3861560450     1  0.53974943E+11
     -507.5469670763      540.9891010732     1  0.52175656E+11
     -507.5469183696      540.8253880427     1  0.51889328E+11
     -507.5468539730      541.5564343366     1  0.50631697E+11
     -507.5468129016      541.4166412327     1  0.52290644E+11
     -507.5467976546      540.5861872484     1  0.51741474E+11
     -507.5467559015      541.6322204289     1  0.50681623E+11
     -507.5467510585      541.2156812394     1  0.51589798E+11
     -507.5467492803      540.5199140805     1  0.52006018E+11
     -507.5467163938      541.6220076960     1  0.50808874E+11
     -507.5466898186      540.6828252159     1  0.52188221E+11
     -507.5466427671      540.8403126509     1  0.51678311E+11
     -507.5465755068      541.3251934383     1  0.52822360E+11
     -507.5465397209      541.3266632219     1  0.52861504E+11
     -507.5465099389      540.5918723353     1  0.51740378E+11
     -507.5464768860      541.4001450268     1  0.52162229E+11
     -507.5464365903      540.9159515365     1  0.52298339E+11
     -507.5464349853      541.0605024618     1  0.51521203E+11
     -507.5464193387      540.7770991839     1  0.51886332E+11
     -507.5464111127      540.8713819970     1  0.53008101E+11
     -507.5462838885      540.7257284157     1  0.51609592E+11
     -507.5462659685      541.0162707267     1  0.52482172E+11
     -507.5462464105      540.3735298099     1  0.51521418E+11
     -507.5462359003      540.7223996799     1  0.51581813E+11
     -507.5462146097      541.0455608307     1  0.51776946E+11
     -507.5461744578      541.3482154509     1  0.58217690E+11
     -507.5461680132      540.8618385306     1  0.51842374E+11
     -507.5461298844      541.1124319657     1  0.52450816E+11
     -507.5461212672      540.8802123804     1  0.51713555E+11
     -507.5461197434      541.6377313481     1  0.50875200E+11
     -507.5460464649      540.9336532854     1  0.51880343E+11
     -507.5460128684      541.0988024025     1  0.53751285E+11
     -507.5460113565      540.6670761912     1  0.52391855E+11
     -507.5459433103      540.7025764687     1  0.52218820E+11
     -507.5459415937      540.4702597384     1  0.53449139E+11
     -507.5459403441      540.6827777109     1  0.52308902E+11
     -507.5459140181      540.8082167334     1  0.52177251E+11
     -507.5457589838      541.0294849209     1  0.51540018E+11
     -507.5457259889      540.3543438100     1  0.52573752E+11
     -507.5456573516      540.7169204572     1  0.52396312E+11
     -507.5456293175      541.6237159263     1  0.50640880E+11
     -507.5456009138      540.4278060189     1  0.54029397E+11
     -507.5455260172      540.9335957921     1  0.51907513E+11
     -507.5455210667      541.0007128279     1  0.54467918E+11
     -507.5455020374      541.3453935077     1  0.58215067E+11
     -507.5454769796      541.1163478897     1  0.52473273E+11
     -507.5454346774      540.8073204222     1  0.51971960E+11
     -507.5454110835      540.6394678444     1  0.51490092E+11
     -507.5454093114      540.9187904009     1  0.51935442E+11
     -507.5453294416      540.7007368062     1  0.51655782E+11
     -507.5452836615      541.1159499270     2  0.50869507E+11
     -507.5452678361      540.9818768488     1  0.51580461E+11
     -507.5452116240      540.6473216979     1  0.52892860E+11
     -507.5452058328      540.8395194759     1  0.51428671E+11
     -507.5451833108      541.3280500396     1  0.52550097E+11
     -507.5451635958      541.1131852641     1  0.51412625E+11
     -507.5450725947      540.9592597335     1  0.51667716E+11
     -507.5449521460      540.6553350526     1  0.52159188E+11
     -507.5448648380      541.6203720441     1  0.50867760E+11
     -507.5448156158      541.0799867126     2  0.50795775E+11
     -507.5447986343      539.7427015178     1  0.53642140E+11
     -507.5447561429      540.0310320933     1  0.51931409E+11
     -507.5446591159      541.6283118132     1  0.50728969E+11
     -507.5446348525      540.7714454782     1  0.51835407E+11
     -507.5445943978      540.4983514804     1  0.53685901E+11
     -507.5445824364      540.8615965406     1  0.53054802E+11
     -507.5444344958      540.9667082633     1  0.52365519E+11
     -507.5444215541      541.2453715082     1  0.52230615E+11
     -507.5443861336      541.1327630701     1  0.53650589E+11
     -507.5443550978      540.6290113658     1  0.52195192E+11
     -507.5443281017      540.3548629721     1  0.51752013E+11
     -507.5443045003      541.2665876745     1  0.52029109E+11
     -507.5441506751      541.0244675726     1  0.51972983E+11
     -507.5441414325      541.0266568865     1  0.51930827E+11
     -507.5441061879      541.1122257905     1  0.52066411E+11
     -507.5439898743      540.6375323237     1  0.52583042E+11
     -507.5439839269      540.9406527860     1  0.51540471E+11
     -507.5439551606      541.5559232969     1  0.50514702E+11
     -507.5437367241      540.7377669323     1  0.52348938E+11
     -507.5437055834      541.2368539188     1  0.52242999E+11
     -507.5436905530      540.7885260421     1  0.53412737E+11
     -507.5435784623      540.8145357381     1  0.53010745E+11
     -507.5435373855      541.5931420417     1  0.52462123E+11
     -507.5435121240      540.4387906960     2  0.51869449E+11
     -507.5434705926      541.5118643312     1  0.50435406E+11
     -507.5434327526      541.1386857369     2  0.53541142E+11
     -507.5434263173      541.3667289975     1  0.52086224E+11
     -507.5433852196      540.3178118226     1  0.51549089E+11
     -507.5433732355      541.3254397133     1  0.52074064E+11
     -507.5432128930      540.8799112779     1  0.53085121E+11
     -507.5431839540      540.6668072896     1  0.51412973E+11
     -507.5431226780      540.1634513091     1  0.52673038E+11
     -507.5430925996      541.5481774363     1  0.50528952E+11
     -507.5430855446      540.5608137728     1  0.52284683E+11
     -507.5430448971      541.2013556098     1  0.51314901E+11
     -507.5429977845      542.1416721664     1  0.50415300E+11
     -507.5429814023      541.1293566961     1  0.51544728E+11
     -507.5429296839      541.0210489127     1  0.52281877E+11
     -507.5428703491      540.8157266933     1  0.52585355E+11
     -507.5428652417      536.5072617003     1  0.52828128E+11
     -507.5428319672      541.1864352039     1  0.52581514E+11
     -507.5427917561      541.2273359134     1  0.51893725E+11
     -507.5427615280      540.8054329152     1  0.51972234E+11
     -507.5427361056      540.7945777077     1  0.52170993E+11
     -507.5427288973      540.9429488033     1  0.51619320E+11
     -507.5427187627      540.4111565000     1  0.52282431E+11
     -507.5426979620      540.8122324300     1  0.52403076E+11
     -507.5426893334      540.6312265728     1  0.50977727E+11
     -507.5426693227      540.6106237910     1  0.52136755E+11
     -507.5426283502      540.8221892295     1  0.51997684E+11
     -507.5426090911      541.3727414320     1  0.52657604E+11
     -507.5424857251      540.9039997627     1  0.51603800E+11
     -507.5424736423      541.1883812859     1  0.52307772E+11
     -507.5424443018      540.7325864109     1  0.52971349E+11
     -507.5423532138      540.5405718819     1  0.52258973E+11
     -507.5423515268      540.9753070083     1  0.51287131E+11
     -507.5423355379      540.5590205784     1  0.52293643E+11
     -507.5423085166      540.8177519249     1  0.52020498E+11
     -507.5422874918      540.7914147648     1  0.51778366E+11
     -507.5422741898      540.7549262711     1  0.52085580E+11
     -507.5421788414      540.2903630696     1  0.51532763E+11
     -507.5420934877      541.0459236702     1  0.51980282E+11
     -507.5420691992      540.8376827218     1  0.52520859E+11
     -507.5420584893      541.3779910556     1  0.51781457E+11
     -507.5419748870      541.7514006903     1  0.50650775E+11
     -507.5419472524      541.1753765864     1  0.52506411E+11
     -507.5419225004      540.8503770178     1  0.51946232E+11
     -507.5418557478      541.0466214163     1  0.53101272E+11
     -507.5418159886      539.8035956942     1  0.53675984E+11
     -507.5417833572      540.3235940988     1  0.51604292E+11
     -507.5417509307      541.0060455873     1  0.52364561E+11
     -507.5416906233      540.9370187338     1  0.52433231E+11
     -507.5416497113      541.4016718687     1  0.50769438E+11
     -507.5416199095      540.3180898366     1  0.51602773E+11
     -507.5415837226      540.5538547495     1  0.52343362E+11
     -507.5415600745      540.9660378373     1  0.51933553E+11
     -507.5414945407      540.8113010066     1  0.51577546E+11
     -507.5414629891      540.7994366136     1  0.52615585E+11
     -507.5414576052      540.1558890957     1  0.52789622E+11
     -507.5414157531      540.7541273216     1  0.51946651E+11
     -507.5413740337      539.8921871210     1  0.53555318E+11
     -507.5413697176      540.7733876683     1  0.51780206E+11
     -507.5411173228      541.0471712622     1  0.52022723E+11
     -507.5410752845      540.9365438136     1  0.51655990E+11
     -507.5410359875      540.6789855228     1  0.52179210E+11
     -507.5409937291      539.9113118888     1  0.53239373E+11
     -507.5409874879      540.6556670158     1  0.51482796E+11
     -507.5409810968      541.0132581838     1  0.52444606E+11
     -507.5409607842      540.9316723179     1  0.52234168E+11
     -507.5409324434      540.7816957170     1  0.54746733E+11
     -507.5408742401      540.7328973689     1  0.51961356E+11
     -507.5408466333      541.3660514913     1  0.52665014E+11
     -507.5407904679      540.3952750509     1  0.53685498E+11
     -507.5407893506      540.8507464574     1  0.52223676E+11
     -507.5407193261      540.8070661355     1  0.52915852E+11
     -507.5407100994      540.6108076945     1  0.51761890E+11
     -507.5406961419      540.4521565929     1  0.53819837E+11
     -507.5406247033      541.5367845409     1  0.51125489E+11
     -507.5405209297      540.5491990096     1  0.53355867E+11
     -507.5404475684      540.8386026127     1  0.52711128E+11
     -507.5403531134      540.8129542007     1  0.51944073E+11
     -507.5403196548      540.7408908404     1  0.51805453E+11
     -507.5402999005      541.2198949488     1  0.51778675E+11
     -507.5402909231      540.4111920432     1  0.51542005E+11
     -507.5402748083      540.8007630103     1  0.51456970E+11
     -507.5401479374      540.9442021168     1  0.51647811E+11
     -507.5401353380      540.7570944908     1  0.53130523E+11
     -507.5401106368      540.3040236472     1  0.51208446E+11
     -507.5398955690      540.8952820828     1  0.51873365E+11
     -507.5398650787      540.9384139531     1  0.52154893E+11
     -507.5398002117      540.7283710904     1  0.51698670E+11
     -507.5397817367      540.5585822034     1  0.52415901E+11
     -507.5397056610      540.1168433278     1  0.52132879E+11
     -507.5397016074      540.4175381200     1  0.51589467E+11
     -507.5396721846      540.3553323493     1  0.53393171E+11
     -507.5396145541      540.7467319959     1  0.53169248E+11
     -507.5395952421      540.3143694784     1  0.51233297E+11
     -507.5395786391      540.7581409145     1  0.53086176E+11
     -507.5394039591      540.8036125571     1  0.52103457E+11
     -507.5394022616      540.6031689610     1  0.51717646E+11
     -507.5393948011      540.7553288759     1  0.52633595E+11
     -507.5393666831      541.9857750441     1  0.50394366E+11
     -507.5393621932      540.8229028894     1  0.52028999E+11
     -507.5390988875      540.7452065907     1  0.53118834E+11
     -507.5390827783      540.5309631953     1  0.52366600E+11
     -507.5388917815      541.2601967655     1  0.52893166E+11
     -507.5388345888      540.8937188274     1  0.52141110E+11
     -507.5387838413      540.4936263181     1  0.54111298E+11
     -507.5387668018      540.3569339850     1  0.51647497E+11
     -507.5387127935      541.1084400543     1  0.53511817E+11
     -507.5385927324      540.9545421054     1  0.52181459E+11
     -507.5385513895      540.5523292929     1  0.52016858E+11
     -507.5384353104      540.1110519288     1  0.52792738E+11
     -507.5384035448      540.6117011631     1  0.52040816E+11
     -507.5383181705      540.7130258882     1  0.51496502E+11
     -507.5382835212      540.5473004245     1  0.52045374E+11
     -507.5382093147      540.7875473068     1  0.53019635E+11
     -507.5380980028      540.4914695555     1  0.52126762E+11
     -507.5380890631      540.9060807913     1  0.52014772E+11
     -507.5380124075      541.5133496008     1  0.51809445E+11
     -507.5379699152      540.8703468677     1  0.52694026E+11
     -507.5379558910      540.7117794612     1  0.51982546E+11
     -507.5379476964      540.5432655848     1  0.52401530E+11
     -507.5379239163      541.8546491221     1  0.54485870E+11
     -507.5379012048      540.5567833537     1  0.52044502E+11
     -507.5378981089      541.1472107513     1  0.52824086E+11
     -507.5378061896      540.7645810515     1  0.52149739E+11
     -507.5377930010      540.5701074254     1  0.52012967E+11
     -507.5377430414      540.9689857022     1  0.51517881E+11
     -507.5377053573      540.7247948544     1  0.51819130E+11
     -507.5376773089      540.7855467936     1  0.52964949E+11
     -507.5376434528      541.0128947148     1  0.52288526E+11
     -507.5376373451      540.3646821757     1  0.51617561E+11
     -507.5375949129      541.5329491392     1  0.50723244E+11
     -507.5375749830      540.8747170802     1  0.51262514E+11
     -507.5375585729      540.8858185746     1  0.51936513E+11
     -507.5375505143      540.5834245921     1  0.51830166E+11
     -507.5374944805      540.5381635299     1  0.53048533E+11
     -507.5374919942      540.8810485442     1  0.51887036E+11
     -507.5374852126      540.7111403225     1  0.51026794E+11
     -507.5374719586      540.8418393223     1  0.51896233E+11
     -507.5374509266      540.8979589721     1  0.51963692E+11
     -507.5373148955      540.1990553258     1  0.52678296E+11
     -507.5372598110      540.8277529760     1  0.52542132E+11
     -507.5372517707      540.6211331119     1  0.51924634E+11
     -507.5371645689      540.1620759270     1  0.52858883E+11
     -507.5371421988      540.7393665895     1  0.51844687E+11
     -507.5370532518      540.7262329719     1  0.52750907E+11
     -507.5370449295      540.8466167580     1  0.51986124E+11
     -507.5370312499      540.1379655204     1  0.52178135E+11
     -507.5370032657      540.3692544926     1  0.51651877E+11
     -507.5369447982      541.0101628401     1  0.51718981E+11
     -507.5369194774      540.5754070063     1  0.52163954E+11
     -507.5368856431      540.0351059289     1  0.53286121E+11
     -507.5368332716      540.6720489924     1  0.52130124E+11
     -507.5368301584      540.9099281436     1  0.51958558E+11
     -507.5366790739      540.8895024709     1  0.51246410E+11
     -507.5366769786      540.8987097406     1  0.51988313E+11
     -507.5366716064      539.8682933251     1  0.53342682E+11
     -507.5366408349      540.6608384088     1  0.51235865E+11
     -507.5366384423      541.0116385039     1  0.52301610E+11
     -507.5366343012      540.7075688306     2  0.52792950E+11
     -507.5365985118      533.5607923214     1  0.52448458E+11
     -507.5365667590      540.2731199501     1  0.52686103E+11
     -507.5365148481      541.0061979769     1  0.52073923E+11
     -507.5364833722      541.1339180496     1  0.52683894E+11
     -507.5364575740      541.1231406458     1  0.52596861E+11
     -507.5364548192      540.0392500785     1  0.51791716E+11
     -507.5363936241      540.5692512749     1  0.52152752E+11
     -507.5363609634      540.4018672471     1  0.53937050E+11
     -507.5361701496      540.6340085515     1  0.51304047E+11
     -507.5361207417      540.7381283655     1  0.51874387E+11
     -507.5360125580      540.9006079040     1  0.52102884E+11
     -507.5359923082      540.8783719549     1  0.51867774E+11
     -507.5359712061      540.0989920382     1  0.52940442E+11
     -507.5359151117      540.7114265112     1  0.51728724E+11
     -507.5358622263      540.6903846358     1  0.51036075E+11
     -507.5358446994      541.0052239652     1  0.52096247E+11
     -507.5357263173      541.7135381670     1  0.50761007E+11
     -507.5357131849      541.2212719339     1  0.52524189E+11
     -507.5357083893      541.7055890493     1  0.50685324E+11
     -507.5357007840      540.5043964080     1  0.52182811E+11
     -507.5356924204      541.0529301904     1  0.52525635E+11
     -507.5356505844      541.4855181656     1  0.50621915E+11
     -507.5356077189      541.0300471381     1  0.52061209E+11
     -507.5355043612      540.7177022885     1  0.51481235E+11
     -507.5354842428      541.3833958938     1  0.51205475E+11
     -507.5354789658      541.7108869436     1  0.50684189E+11
     -507.5354602678      540.1128319421     1  0.52961452E+11
     -507.5354072955      535.0963369293     1  0.52596518E+11
     -507.5353315044      541.1177279930     1  0.52660286E+11
     -507.5352828203      541.1817771097     1  0.52349246E+11
     -507.5352703404      541.1800894086     1  0.52501581E+11
     -507.5352646507      541.5176115008     1  0.50561711E+11
     -507.5352206969      540.9669319889     1  0.51658577E+11
     -507.5352094356      540.7691560838     1  0.53184231E+11
     -507.5351714535      540.9628358064     1  0.52216433E+11
     -507.5351598670      540.6986071960     1  0.51440399E+11
     -507.5351199435      540.8274593688     1  0.52082080E+11
     -507.5351139633      540.7591446373     2  0.52340020E+11
     -507.5350905630      540.5968647990     1  0.51732024E+11
     -507.5350841054      540.5124081686     1  0.52059596E+11
     -507.5349710982      541.0596838057     1  0.52513456E+11
     -507.5349666952      541.0240380423     1  0.52028478E+11
     -507.5349161688      540.4986879300     1  0.52094825E+11
     -507.5348622108      541.0298573144     1  0.52078449E+11
     -507.5348527382      540.8151560821     1  0.52058165E+11
     -507.5348197517      540.7923261940     1  0.51748847E+11
     -507.5348139446      541.2027115159     1  0.52468785E+11
     -507.5346988732      541.2312112604     1  0.52604584E+11
     -507.5346882200      540.6176557868     1  0.51613665E+11
     -507.5346486026      541.3251686191     1  0.51819804E+11
     -507.5345836474      541.0432241694     1  0.52314640E+11
     -507.5344419984      540.5078497466     1  0.51921092E+11
     -507.5344336247      540.8473957166     1  0.52113459E+11
     -507.5343500372      540.4776708604     1  0.51941192E+11
     -507.5343451879      541.0042942732     1  0.52674157E+11
     -507.5342532369      540.9655952269     1  0.51977504E+11
     -507.5342466032      540.6496905532     1  0.54621745E+11
     -507.5342269098      540.6455636748     1  0.51266702E+11
     -507.5341823862      541.0290079828     1  0.51327958E+11
     -507.5341650103      540.8540254912     1  0.52130091E+11
     -507.5341159468      541.1430926169     1  0.52213615E+11
     -507.5339692363      541.5512406085     1  0.51116917E+11
     -507.5339087700      540.8385767282     1  0.51160615E+11
     -507.5339073740      540.3397238976     1  0.51509155E+11
     -507.5338396654      540.5039829443     1  0.52756079E+11
     -507.5338217323      540.9222170803     2  0.51416197E+11
     -507.5337844790      541.0995229135     1  0.52316170E+11
     -507.5336441081      540.8258703934     1  0.52113479E+11
     -507.5336022720      541.0763237067     1  0.51526538E+11
     -507.5335630749      540.8745873058     1  0.52227589E+11
     -507.5335388351      540.8088107995     1  0.54221219E+11
     -507.5335266515      540.9679763086     2  0.50874190E+11
     -507.5335235587      541.0771127439     1  0.51527264E+11
     -507.5335173323      540.8336226936     1  0.52050913E+11
     -507.5333781550      541.2686769512     1  0.54027356E+11
     -507.5333441265      540.9304866024     1  0.52533130E+11
     -507.5333266665      541.6761864434     1  0.50766382E+11
     -507.5333130503      540.8222780183     1  0.52027471E+11
     -507.5332209373      540.6027895708     1  0.52204660E+11
     -507.5331898992      541.0835770869     1  0.51535699E+11
     -507.5329850400      540.9261387088     1  0.52359332E+11
     -507.5329548578      540.3665255709     1  0.52557911E+11
     -507.5329436931      540.9200263079     1  0.53507914E+11
     -507.5329124162      541.1305100131     1  0.52824913E+11
     -507.5328844825      540.5563694110     1  0.51266312E+11
     -507.5328660407      539.8573691311     1  0.52203584E+11
     -507.5328588217      540.6652288615     1  0.52085066E+11
     -507.5327826836      540.3399511947     1  0.52916182E+11
     -507.5327695126      540.9266307453     1  0.52212066E+11
     -507.5327305534      542.0727776621     1  0.50469419E+11
     -507.5327279874      540.8481422928     1  0.52211605E+11
     -507.5327180701      541.1523567477     1  0.51503617E+11
     -507.5326461018      540.6092600256     1  0.53055301E+11
     -507.5326377500      540.6447679680     1  0.52931419E+11
     -507.5325471980      540.9082665364     1  0.52738219E+11
     -507.5324671279      540.7789204326     1  0.51962870E+11
     -507.5324126665      540.9063551131     1  0.51845514E+11
     -507.5323105781      540.8102017217     1  0.52090497E+11
     -507.5322852339      541.6894575682     1  0.50749526E+11
     -507.5322583702      541.1982930902     1  0.52540004E+11
     -507.5322547619      541.6794150775     1  0.50772659E+11
     -507.5322461064      541.4271972488     1  0.52188899E+11
     -507.5322048795      540.4697248390     1  0.52010217E+11
     -507.5321701872      540.0967751640     1  0.53268711E+11
     -507.5321260562      533.8384901533     1  0.51696843E+11
     -507.5320851208      541.8931017219     1  0.50346916E+11
     -507.5320822593      540.9139334934     1  0.52790149E+11
     -507.5320606838      540.8394594816     1  0.51614412E+11
     -507.5320568019      541.0571385464     1  0.51656558E+11
     -507.5319747209      540.6733314097     1  0.52040884E+11
     -507.5319490593      541.0921054461     1  0.51558641E+11
     -507.5319444281      540.6060812413     1  0.51337377E+11
     -507.5318748224      540.1688785700     1  0.53736980E+11
     -507.5318688145      540.7294230355     1  0.52300470E+11
     -507.5317548221      540.2075287608     1  0.52899440E+11
     -507.5316924405      540.6656901591     1  0.52615421E+11
     -507.5316887345      540.8929846409     1  0.51569724E+11
     -507.5316698009      540.8743596183     1  0.51219692E+11
     -507.5316663244      541.1959314009     1  0.51650100E+11
     -507.5316571935      540.8982477399     1  0.52794733E+11
     -507.5315763964      540.2190224487     2  0.52760495E+11
     -507.5315321799      540.8666294846     1  0.51908968E+11
     -507.5315018972      540.7430812632     1  0.52286443E+11
     -507.5314970536      540.7999645753     1  0.51183448E+11
     -507.5314542525      541.0068307609     1  0.51823500E+11
     -507.5314355218      540.1689714249     1  0.52883956E+11
     -507.5314036547      540.8371663785     1  0.51200851E+11
     -507.5313684414      541.1114121636     1  0.51066542E+11
     -507.5313657452      541.1008226634     1  0.51985223E+11
     -507.5313582498      540.8720474549     1  0.51275392E+11
     -507.5313492098      540.9726725467     1  0.52759392E+11
     -507.5313133043      540.8038811734     1  0.53097954E+11
     -507.5312597427      541.4746052926     1  0.51097506E+11
     -507.5312393993      540.6950882504     1  0.51346449E+11
     -507.5312245712      540.8476075644     1  0.51227667E+11
     -507.5311648428      540.9178330922     1  0.52106453E+11
     -507.5311067463      540.6580998452     1  0.52042465E+11
     -507.5310982853      541.2826661203     1  0.51718974E+11
     -507.5310784315      541.0865733048     1  0.52584034E+11
     -507.5310758163      540.1131343697     2  0.52298406E+11
     -507.5310647523      540.9004337361     1  0.52796856E+11
     -507.5310598203      540.5990250732     1  0.52705855E+11
     -507.5310316134      540.8871844274     1  0.52651805E+11
     -507.5310129745      540.8237865183     1  0.52076015E+11
     -507.5309839119      540.4940353372     1  0.53326987E+11
     -507.5308430658      540.8548971965     1  0.51907153E+11
     -507.5307420292      541.2669940105     1  0.50657991E+11
     -507.5306595854      540.1776074321     1  0.52460174E+11
     -507.5306185862      541.2862007381     1  0.52408892E+11
     -507.5305712903      540.7860108696     1  0.52953022E+11
     -507.5305688567      540.4834654259     1  0.52911540E+11
     -507.5305181923      540.8664897603     1  0.51693259E+11
     -507.5305093614      540.9754390003     1  0.51882573E+11
     -507.5304223546      540.8678856942     1  0.51845770E+11
     -507.5303748917      540.4942188085     1  0.52802663E+11
     -507.5303629690      540.7679939765     1  0.52274807E+11
     -507.5303607725      541.3423324338     1  0.52578510E+11
     -507.5303578417      540.3011142540     1  0.51178667E+11
     -507.5303557317      540.3566390342     1  0.53207802E+11
     -507.5303348956      541.6806791495     1  0.50893300E+11
     -507.5301932344      540.2974723754     1  0.51479537E+11
     -507.5301584414      540.1138168099     1  0.52730372E+11
     -507.5301564025      540.5956068402     1  0.52345572E+11
     -507.5300624554      540.9534817286     1  0.52137366E+11
     -507.5300515066      541.0326888374     1  0.51329973E+11
     -507.5299906875      541.1203196547     1  0.52396019E+11
     -507.5299880987      541.1597103192     1  0.52295373E+11
     -507.5299674594      541.4364621084     1  0.53321880E+11
     -507.5299660028      541.2803398592     1  0.50636546E+11
     -507.5299436788      541.0771193171     1  0.52272814E+11
     -507.5298532008      540.2760542855     1  0.52051310E+11
     -507.5298009323      542.0653279132     1  0.50493486E+11
     -507.5297390219      540.8156958637     1  0.52908474E+11
     -507.5296919149      540.8050298766     1  0.51256078E+11
     -507.5296824406      541.2467224705     1  0.52014457E+11
     -507.5296771545      540.8544897621     1  0.51845077E+11
     -507.5296638713      541.6077746336     1  0.51907183E+11
     -507.5296621032      540.4807953653     1  0.51521056E+11
     -507.5296468599      540.7829173791     1  0.51211049E+11
     -507.5296327645      541.5762010349     1  0.51894263E+11
     -507.5296121252      540.9282760365     1  0.51491426E+11
     -507.5294597048      540.2016086540     1  0.53023421E+11
     -507.5294486688      540.9506069185     1  0.52147105E+11
     -507.5294016758      540.1874022771     1  0.53557491E+11
     -507.5294000713      541.1671988138     1  0.52291395E+11
     -507.5293987075      540.5958734147     1  0.53071329E+11
     -507.5293544982      540.7743172613     1  0.52028007E+11
     -507.5293298045      540.6071588152     1  0.52691709E+11
     -507.5292333360      540.8442927248     1  0.52836406E+11
     -507.5291981035      540.9351750320     1  0.52622738E+11
     -507.5291713869      539.9674520283     1  0.53609030E+11
     -507.5291684766      541.4672643980     1  0.51136927E+11
     -507.5290989419      540.3704840218     1  0.51530499E+11
     -507.5289699590      540.9959644160     1  0.52601231E+11
     -507.5289541446      541.0167339847     1  0.51726813E+11
     -507.5289256767      541.0702032378     1  0.52513278E+11
     -507.5289073177      540.3959055781     1  0.53585248E+11
     -507.5288722942      541.8788194865     1  0.50346219E+11
     -507.5288626576      540.4877827331     1  0.53418991E+11
     -507.5287573865      541.1827106133     1  0.52280577E+11
     -507.5287170413      540.3912306732     1  0.51521572E+11
     -507.5287033834      540.9080257676     1  0.52506611E+11
     -507.5286299137      540.9366319890     1  0.51510819E+11
     -507.5285609861      540.6144819944     1  0.51706837E+11
     -507.5285521523      541.3102423050     1  0.50496010E+11
     -507.5285278703      541.9112810990     1  0.50449039E+11
     -507.5284613573      541.0349969069     1  0.52654705E+11
     -507.5283700883      540.8875744161     1  0.53351450E+11
     -507.5282741640      540.8579830097     1  0.51926445E+11
     -507.5281978042      540.7792208384     1  0.51985960E+11
     -507.5281781086      540.0574472250     1  0.51678617E+11
     -507.5281325637      540.5142843343     1  0.52116979E+11
     -507.5280962635      540.4691915849     1  0.52719010E+11
     -507.5280759267      541.0891462637     1  0.52418944E+11
     -507.5280529571      540.0759394524     1  0.52715477E+11
     -507.5280470483      539.9334352886     1  0.53330789E+11
     -507.5280352025      540.6578515890     1  0.52059500E+11
     -507.5280271899      540.4170571509     1  0.51754479E+11
     -507.5280012768      540.7273792237     1  0.51174237E+11
     -507.5279946081      540.5930131960     1  0.51439916E+11
     -507.5279527187      540.5107770540     1  0.51684138E+11
     -507.5278446227      540.5949069011     1  0.51573068E+11
     -507.5278080891      536.7375431149     2  0.53753036E+11
     -507.5277817988      541.2422945640     1  0.51808546E+11
     -507.5277297245      540.8165788935     1  0.51184866E+11
     -507.5276601838      540.7957800060     1  0.51535290E+11
     -507.5275840254      541.1382947359     1  0.52775766E+11
     -507.5275315356      540.0107500749     1  0.53540772E+11
     -507.5274335822      540.5615166720     1  0.51032505E+11
     -507.5274314869      539.9221815926     1  0.53522165E+11
     -507.5273816177      540.7136350426     1  0.51146681E+11
     -507.5273640025      541.0500477253     1  0.51449209E+11
     -507.5273307559      540.2325474353     1  0.52820001E+11
     -507.5272298711      540.4187147289     1  0.52407321E+11
     -507.5272067687      540.6384781954     1  0.51172912E+11
     -507.5271553326      541.0511468610     1  0.51444072E+11
     -507.5271374208      540.5592820692     1  0.52827186E+11
     -507.5271171485      536.1512522154     2  0.53805513E+11
     -507.5271137663      540.0562741870     1  0.52983114E+11
     -507.5270714771      540.3373600655     1  0.52360719E+11
     -507.5270703054      540.4430971190     1  0.51465551E+11
     -507.5269355326      540.8841555067     1  0.51340356E+11
     -507.5269178562      541.2259038510     1  0.50391120E+11
     -507.5269166618      540.3110178696     1  0.51485651E+11
     -507.5269129272      540.3689418832     1  0.51717832E+11
     -507.5268127206      540.2978765833     1  0.51267585E+11
     -507.5267588761      541.0504169926     1  0.51472682E+11
     -507.5267467497      540.4086666901     1  0.51711180E+11
     -507.5267224146      540.0914843793     1  0.52743771E+11
     -507.5266943494      540.9535371494     1  0.52658739E+11
     -507.5266514222      541.0534640184     1  0.51449098E+11
     -507.5266116725      541.5754887581     1  0.50603069E+11
     -507.5265849727      541.5798967227     1  0.50666927E+11
     -507.5264520919      541.2056788793     1  0.53405081E+11
     -507.5263960335      540.7992165469     1  0.51650611E+11
     -507.5262606439      540.4412781589     1  0.53260868E+11
     -507.5262211400      539.7751686522     1  0.52949469E+11
     -507.5261653322      540.0462265392     1  0.52885549E+11
     -507.5261530001      540.1268319309     1  0.52855352E+11
     -507.5261439428      541.2710809142     1  0.51916466E+11
     -507.5261092105      540.8070107863     1  0.52100845E+11
     -507.5260392315      540.7523706008     1  0.51208574E+11
     -507.5259928383      540.5359903891     1  0.51876865E+11
     -507.5259577842      540.6790611512     1  0.52078122E+11
     -507.5259536454      540.7567229418     1  0.52134492E+11
     -507.5259363740      540.5475150273     1  0.50981413E+11
     -507.5259222084      540.2760748607     1  0.51201550E+11
     -507.5258708728      541.2798897873     1  0.51907684E+11
     -507.5258060299      541.3060050004     1  0.51872017E+11
     -507.5258010692      540.0946850812     1  0.52920145E+11
     -507.5256628427      540.3158702840     1  0.51159036E+11
     -507.5256402790      540.2779848271     1  0.51394597E+11
     -507.5256165319      540.6721585879     1  0.51278272E+11
     -507.5256108377      541.0952531981     1  0.53023958E+11
     -507.5256088322      540.4921833350     1  0.53143758E+11
     -507.5254779979      540.4528190313     1  0.53583416E+11
     -507.5253905144      540.1991802477     1  0.52979857E+11
     -507.5252747376      540.7228535653     1  0.51159713E+11
     -507.5252704274      541.0790829768     1  0.52642774E+11
     -507.5252667121      540.4747917320     1  0.52494669E+11
     -507.5252325457      541.2887253283     1  0.52809510E+11
     -507.5252314348      540.9158561872     1  0.51546135E+11
     -507.5252146848      539.5688840051     1  0.52875219E+11
     -507.5251626272      540.8395860537     1  0.52217425E+11
     -507.5251160163      540.4262136149     1  0.52357180E+11
     -507.5251128255      540.8324346883     1  0.52991883E+11
     -507.5250949661      541.1034972492     1  0.52973634E+11
     -507.5250805833      541.5830512799     1  0.50610613E+11
     -507.5249038696      541.2068162464     1  0.52582159E+11
     -507.5248548133      540.7944716604     1  0.52458134E+11
     -507.5248206511      540.7033441119     1  0.51769558E+11
     -507.5248047791      540.4563138988     1  0.53221092E+11
     -507.5247912750      540.8665419713     1  0.51961048E+11
     -507.5247362236      541.2567895230     1  0.50942857E+11
     -507.5247037300      539.8516084431     2  0.53216950E+11
     -507.5246667525      541.1960097072     1  0.52481782E+11
     -507.5246411543      540.0992467999     1  0.52738395E+11
     -507.5244906057      533.1003074542     1  0.52315213E+11
     -507.5244620580      541.0603347478     1  0.52169847E+11
     -507.5244488355      540.7235198396     1  0.51158734E+11
     -507.5244426791      541.3271566616     1  0.53049699E+11
     -507.5243672150      540.8596095296     1  0.51748660E+11
     -507.5242594106      540.3746484725     1  0.51225182E+11
     -507.5242554737      540.6600262157     1  0.51823633E+11
     -507.5242138462      540.7850010151     1  0.51827131E+11
     -507.5241558437      541.1569150259     1  0.51802627E+11
     -507.5240814275      541.4558382600     1  0.50584692E+11
     -507.5240677804      540.7703932545     1  0.52145211E+11
     -507.5240220048      540.7300337308     1  0.51672849E+11
     -507.5239857483      540.7146197931     1  0.51639709E+11
     -507.5239841858      540.7963999520     1  0.52189778E+11
     -507.5239784960      539.6723774227     1  0.51945078E+11
     -507.5239345176      540.7657945575     1  0.51079246E+11
     -507.5238580301      540.8147263485     1  0.52795290E+11
     -507.5238443425      541.1736882519     2  0.53109450E+11
     -507.5238021915      540.2454926832     1  0.52326033E+11
     -507.5237972068      540.3684439122     1  0.52411304E+11
     -507.5237414837      540.6362542182     1  0.51989718E+11
     -507.5237377706      540.3153708093     1  0.52773292E+11
     -507.5237363044      540.5050663848     1  0.52032100E+11
     -507.5237062268      540.8271045347     1  0.52153832E+11
     -507.5236660710      540.8211430241     1  0.51484525E+11
     -507.5236604899      540.8583354863     1  0.53357585E+11
     -507.5236330947      540.6209592416     1  0.53582367E+11
     -507.5235660644      540.1065916348     1  0.52265276E+11
     -507.5235559996      540.6438104701     1  0.50999134E+11
     -507.5235098572      540.6053895669     1  0.53138328E+11
     -507.5234142970      540.1195644225     1  0.53023288E+11
     -507.5233189228      540.0863610023     1  0.53084575E+11
     -507.5232954020      541.2995459104     1  0.50887504E+11
     -507.5232542880      540.6472202558     1  0.53541272E+11
     -507.5232442829      540.3202895981     1  0.55211583E+11
     -507.5232348395      541.4310820489     1  0.51706932E+11
     -507.5232196057      541.2744972863     1  0.50916558E+11
     -507.5232065776      540.7497296099     1  0.51044832E+11
     -507.5231896866      539.9962428976     1  0.52983522E+11
     -507.5231670040      540.9781950993     1  0.53187086E+11
     -507.5231560636      540.7232525935     1  0.52588708E+11
     -507.5231502351      541.0718791577     1  0.53163574E+11
     -507.5231456072      540.5506088033     1  0.52954441E+11
     -507.5231256397      541.0235783412     1  0.52021355E+11
     -507.5230986157      540.8374475430     1  0.51597526E+11
     -507.5230426995      541.0137545710     1  0.52047856E+11
     -507.5229979539      540.5175817049     1  0.52677741E+11
     -507.5229713005      541.0235557622     1  0.51321601E+11
     -507.5229674872      539.6687363074     1  0.52777571E+11
     -507.5229415865      540.3146903822     1  0.51162275E+11
     -507.5228368077      539.6198159597     1  0.52884287E+11
     -507.5228332330      540.0603210313     1  0.51707030E+11
     -507.5227761224      541.0867242643     1  0.53161375E+11
     -507.5227143096      540.3709626583     1  0.52831668E+11
     -507.5227125532      540.8325655183     1  0.52280102E+11
     -507.5226732993      541.1642055245     1  0.53166085E+11
     -507.5225914895      540.8253814194     1  0.51305047E+11
     -507.5225366658      540.5931557403     1  0.55627849E+11
     -507.5224837444      540.7397352455     1  0.53534320E+11
     -507.5224700966      540.5013442909     2  0.52010109E+11
     -507.5224524880      540.5933260596     1  0.53189023E+11
     -507.5224238163      540.9738014809     1  0.53003404E+11
     -507.5224123338      540.7792273425     1  0.52077035E+11
     -507.5223901416      540.2572779814     1  0.52588396E+11
     -507.5223888238      540.3446037960     1  0.52448713E+11
     -507.5223777144      534.7333196653     1  0.52110180E+11
     -507.5223729739      540.8382723641     1  0.52756899E+11
     -507.5223511019      540.8383834841     1  0.52782069E+11
     -507.5223454630      541.1686569255     1  0.52418358E+11
     -507.5223350841      540.9047088021     1  0.51483757E+11
     -507.5222726334      540.3466244173     1  0.51198319E+11
     -507.5222478108      540.3666398373     1  0.51945489E+11
     -507.5222118623      540.4102467334     1  0.51994246E+11
     -507.5221657125      541.1750889894     1  0.52902313E+11
     -507.5221301023      540.0181200092     1  0.51727198E+11
     -507.5221028987      540.7595053449     1  0.51148754E+11
     -507.5220800616      541.2418428969     1  0.54259637E+11
     -507.5220221193      540.8601014643     1  0.52188629E+11
     -507.5219874101      540.6506822253     1  0.52137405E+11
     -507.5219412248      540.7811103677     1  0.51681425E+11
     -507.5219292738      540.7780385499     1  0.51185002E+11
     -507.5219266530      541.0377095490     1  0.52036359E+11
     -507.5219102501      540.8185830677     1  0.52386980E+11
     -507.5218751756      541.2403390150     1  0.53805358E+11
     -507.5218050850      541.4918011285     1  0.50741061E+11
     -507.5217833212      541.0956011198     1  0.52562042E+11
     -507.5217705859      540.9550114187     1  0.51422124E+11
     -507.5217622152      540.8139166964     1  0.53374847E+11
     -507.5217285297      540.3989189008     1  0.51908527E+11
     -507.5217012091      541.5004499479     1  0.53234676E+11
     -507.5216832218      541.0867120354     1  0.52751874E+11
     -507.5216558284      540.5561865130     1  0.52567029E+11
     -507.5215922210      539.5457873664     1  0.51954712E+11
     -507.5215322230      540.7681643349     1  0.51223534E+11
     -507.5215069069      541.4723044511     1  0.52600476E+11
     -507.5215010367      540.6261274490     1  0.52078859E+11
     -507.5214888583      539.6509466378     1  0.52834521E+11
     -507.5214877052      541.3378145480     1  0.52968292E+11
     -507.5214390135      541.1549241667     1  0.52993533E+11
     -507.5213624988      540.3474233152     1  0.52477145E+11
     -507.5213371273      540.5934286785     1  0.52200004E+11
     -507.5213248964      541.1531290337     1  0.52988612E+11
     -507.5212604299      540.8875889013     1  0.51930626E+11
     -507.5211993444      541.1536148476     1  0.52930456E+11
     -507.5210302649      540.4027520534     1  0.51392818E+11
     -507.5210178318      540.3461956618     1  0.53502608E+11
     -507.5209607835      540.8460125624     1  0.52813762E+11
     -507.5209370679      540.7560866710     1  0.52335621E+11
     -507.5207675034      540.7084269958     1  0.53882127E+11
     -507.5207527942      540.3371317642     1  0.52477097E+11
     -507.5207466386      539.9624481017     1  0.52806550E+11
     -507.5207174268      540.8064134133     1  0.54553559E+11
     -507.5206435727      541.2951340981     1  0.50923818E+11
     -507.5206162323      540.7621600242     1  0.53446207E+11
     -507.5206063780      541.1586104818     1  0.52573832E+11
     -507.5205763886      540.5838073776     1  0.52647532E+11
     -507.5205191389      540.9485838872     1  0.52838363E+11
     -507.5205122277      540.5683390287     1  0.53010853E+11
     -507.5205108860      540.8887353008     1  0.52308769E+11
     -507.5205008473      540.9510369255     1  0.51329254E+11
     -507.5204737728      541.0369294540     1  0.51486413E+11
     -507.5204674986      540.8905125680     1  0.50976198E+11
     -507.5204564143      540.7841428894     1  0.51197423E+11
     -507.5204086072      540.2600414310     1  0.51300310E+11
     -507.5202950914      540.4995398120     1  0.52035532E+11
     -507.5202747629      540.6181109457     1  0.51407626E+11
     -507.5201949183      540.4018628496     1  0.53160974E+11
     -507.5201908740      541.1318459862     2  0.53109179E+11
     -507.5201725172      540.9335936111     1  0.52365239E+11
     -507.5201663605      540.3131496531     1  0.51841583E+11
     -507.5201569376      540.9571566285     1  0.51352561E+11
     -507.5200267788      540.3840156394     1  0.52257707E+11
     -507.5199187412      541.2704960878     1  0.50944797E+11
     -507.5197922549      541.0600354675     1  0.51440126E+11
     -507.5197584589      540.8944885799     1  0.52162940E+11
     -507.5197012194      540.4872521530     1  0.51942717E+11
     -507.5196804071      540.6428149268     1  0.52228536E+11
     -507.5196620785      540.5983652147     1  0.52098299E+11
     -507.5196428388      540.5039863303     1  0.52834270E+11
     -507.5196286621      540.9880025762     1  0.52177204E+11
     -507.5195754352      540.3886775869     1  0.52896845E+11
     -507.5195694032      539.5923202956     1  0.51970623E+11
     -507.5195307787      540.9604720718     1  0.52297920E+11
     -507.5194928213      540.6184242229     1  0.51539676E+11
     -507.5194362705      539.5961979632     1  0.52946803E+11
     -507.5194313358      540.1274358827     1  0.52850193E+11
     -507.5192388257      541.5788519797     1  0.50521606E+11
     -507.5192180657      540.0382071721     1  0.51469575E+11
     -507.5191663971      540.9857884384     1  0.52175562E+11
     -507.5190320910      540.6765013870     1  0.51844235E+11
     -507.5190181389      540.5217016418     1  0.52941819E+11
     -507.5188747490      540.9103435033     1  0.50946341E+11
     -507.5188500873      540.3173395528     1  0.51295261E+11
     -507.5188096546      540.4424658156     1  0.52237510E+11
     -507.5187596359      541.4041100446     1  0.52483724E+11
     -507.5186992851      539.5269143256     1  0.51967564E+11
     -507.5186672346      540.3833343617     1  0.53161661E+11
     -507.5186380714      540.3638143754     1  0.52818081E+11
     -507.5186281418      540.9577408817     1  0.52280798E+11
     -507.5185984247      540.7191220464     1  0.52195259E+11
     -507.5185724677      541.1679306205     1  0.53321441E+11
     -507.5185083623      540.4036242205     1  0.51451944E+11
     -507.5184997524      540.3546667839     1  0.52871443E+11
     -507.5184845195      539.5406969030     1  0.52049879E+11
     -507.5184833975      534.7324794001     1  0.52133715E+11
     -507.5184633349      541.1593233444     1  0.51681610E+11
     -507.5184574142      540.8616202203     1  0.50944209E+11
     -507.5184137649      540.3247283233     1  0.51102240E+11
     -507.5184029414      540.7803363369     1  0.51303854E+11
     -507.5183826221      540.9568899858     1  0.51078812E+11
     -507.5182425005      539.7670098592     1  0.52734371E+11
     -507.5182076275      540.2932421977     1  0.51286501E+11
     -507.5181860831      540.5748558903     1  0.51768851E+11
     -507.5181748649      540.5285997932     1  0.52353937E+11
     -507.5181469576      540.3285521941     1  0.52475329E+11
     -507.5181104916      541.0931090006     1  0.53104679E+11
     -507.5180973280      540.9366873050     1  0.52238633E+11
     -507.5180521298      540.3547879183     1  0.51100040E+11
     -507.5179593174      540.7563853403     1  0.51209058E+11
     -507.5178169157      541.0075171091     1  0.53803223E+11
     -507.5177915485      540.9794421727     1  0.51250290E+11
     -507.5177632121      540.2649425579     1  0.51350852E+11
     -507.5177423474      540.3659542821     1  0.52515470E+11
     -507.5176809408      541.1591544540     1  0.51468977E+11
     -507.5175986198      541.2622823809     1  0.50985097E+11
     -507.5175269678      540.0399952968     1  0.52596529E+11
     -507.5175210245      540.7500384007     1  0.51667326E+11
     -507.5174939893      535.2056680203     1  0.52204638E+11
     -507.5174794581      540.2046198843     1  0.51401981E+11
     -507.5173069667      541.0658477825     1  0.51793725E+11
     -507.5172395405      540.9578636068     1  0.53778196E+11
     -507.5172358189      541.0518116163     1  0.52240288E+11
     -507.5172331912      540.4550367082     1  0.52926765E+11
     -507.5171905087      540.7476116248     1  0.51635698E+11
     -507.5171365975      540.6908804234     1  0.51232308E+11
     -507.5170945376      539.7694978706     1  0.52843583E+11
     -507.5170503392      539.9584545003     1  0.52933679E+11
     -507.5170022159      540.4220091602     1  0.52475998E+11
     -507.5169907054      540.4390956698     1  0.53545252E+11
     -507.5169861107      540.2154412097     2  0.51893949E+11
     -507.5169617887      540.4763695408     1  0.53068256E+11
     -507.5169296120      541.0311374895     1  0.56217249E+11
     -507.5169274242      540.7520837076     1  0.54406584E+11
     -507.5167654362      540.7656194387     1  0.51953305E+11
     -507.5167599495      540.1602809941     1  0.52724994E+11
     -507.5167325667      541.2363193617     1  0.52558491E+11
     -507.5166670001      540.4279303952     1  0.52781528E+11
     -507.5166468314      540.5032602450     1  0.53017581E+11
     -507.5165956095      541.1570061089     1  0.53472067E+11
     -507.5165543087      540.8517909432     1  0.53381981E+11
     -507.5165526133      541.0005757658     1  0.52845739E+11
     -507.5165356596      541.3125185706     1  0.51506016E+11
     -507.5164277357      541.0258077213     1  0.52040034E+11
     -507.5163514708      540.4259714108     1  0.52459436E+11
     -507.5161905424      541.2026147719     1  0.52364664E+11
     -507.5161893601      540.6402076539     1  0.51599773E+11
     -507.5161833037      541.0060745744     1  0.52859403E+11
     -507.5160861504      541.5214357296     1  0.51048936E+11
     -507.5160223563      539.7806666394     1  0.52908236E+11
     -507.5159944638      540.4078391637     1  0.50992128E+11
     -507.5159864751      534.8644947902     2  0.51424107E+11
     -507.5159389644      540.4536725768     1  0.52300251E+11
     -507.5159147790      539.4510109590     1  0.51969442E+11
     -507.5158791457      540.1233558114     1  0.52875426E+11
     -507.5158664366      541.2191417783     1  0.52476420E+11
     -507.5158645945      540.4575794527     1  0.52260674E+11
     -507.5158532574      541.2447335819     1  0.52609244E+11
     -507.5158482855      540.6775807879     1  0.52236023E+11
     -507.5157650636      540.4047369868     1  0.52890509E+11
     -507.5157550519      540.3057143511     1  0.52913045E+11
     -507.5157312686      540.4867612781     1  0.53001997E+11
     -507.5157120486      541.9684313656     1  0.50370414E+11
     -507.5156854607      541.5880678867     1  0.50227502E+11
     -507.5156811826      540.7515748166     1  0.51953853E+11
     -507.5156227438      540.7496427887     1  0.53284939E+11
     -507.5155426323      540.1422377379     1  0.53124488E+11
     -507.5154491031      541.1911973795     1  0.52511433E+11
     -507.5154106874      540.7994065762     1  0.51694419E+11
     -507.5154033382      539.4678762739     1  0.51966821E+11
     -507.5153604315      540.2805644378     1  0.51321455E+11
     -507.5152238968      540.8618421039     1  0.50956848E+11
     -507.5152204511      540.8119324469     1  0.51362997E+11
     -507.5152138041      541.1853940870     1  0.51765905E+11
     -507.5152062624      540.8557049542     1  0.50969374E+11
     -507.5151258373      541.2213098123     1  0.52519177E+11
     -507.5150420873      540.4460205245     1  0.52325700E+11
     -507.5150058812      540.5778741839     1  0.52942447E+11
     -507.5149982649      541.1742315349     1  0.53191601E+11
     -507.5149715315      540.5018728850     1  0.52383349E+11
     -507.5149518791      540.4016633287     1  0.52532935E+11
     -507.5149491666      541.0252362175     1  0.51995008E+11
     -507.5149127727      540.5759181349     2  0.51475648E+11
     -507.5149082355      540.7741839817     1  0.53484747E+11
     -507.5148193894      541.4976310966     1  0.50754708E+11
     -507.5147987957      540.7278628367     1  0.52398258E+11
     -507.5147226057      540.4504148469     1  0.53529223E+11
     -507.5147151777      535.1010377262     1  0.52347013E+11
     -507.5146783010      541.3862951241     1  0.50542228E+11
     -507.5146589918      539.8233558361     1  0.52907733E+11
     -507.5146212411      540.2761675169     1  0.51000126E+11
     -507.5144681036      541.0671530255     1  0.51962675E+11
     -507.5144669566      540.6667108215     1  0.52040165E+11
     -507.5144435028      541.9408914224     1  0.50402867E+11
     -507.5144221836      540.8358474914     1  0.51937527E+11
     -507.5144179373      540.6587921335     1  0.52201894E+11
     -507.5143637840      541.3748675506     1  0.50551923E+11
     -507.5143491818      540.8535076384     1  0.51271611E+11
     -507.5143440866      539.5873770023     1  0.52065196E+11
     -507.5143378593      540.1045531010     1  0.52455886E+11
     -507.5142777734      539.8342215343     1  0.52718204E+11
     -507.5142731530      541.3199551858     1  0.51812177E+11
     -507.5141416167      540.8480415820     1  0.52319628E+11
     -507.5141192556      540.2891927804     1  0.51012883E+11
     -507.5140822476      540.7600043485     1  0.52933908E+11
     -507.5140812272      540.6247200845     1  0.52109655E+11
     -507.5140595075      540.9707743541     2  0.49637240E+11
     -507.5140075286      540.0837289841     1  0.51661105E+11
     -507.5139962120      540.1786100128     1  0.52442544E+11
     -507.5139916531      540.2874252322     1  0.50752345E+11
     -507.5139894813      539.8478585516     1  0.52737564E+11
     -507.5139834842      540.3775468225     1  0.53025827E+11
     -507.5139420201      540.3448574147     1  0.53375019E+11
     -507.5139029113      541.3637849681     1  0.50884801E+11
     -507.5138556681      539.9631763359     2  0.54549423E+11
     -507.5137586109      540.4269661654     1  0.51024412E+11
     -507.5137256307      541.1606280714     1  0.52929666E+11
     -507.5137163504      539.9025130270     1  0.52795172E+11
     -507.5136883724      541.0716048139     1  0.52435092E+11
     -507.5136756391      540.1592714533     1  0.52626868E+11
     -507.5136609321      540.7815488754     1  0.51348168E+11
     -507.5136437032      540.6893211023     1  0.52067024E+11
     -507.5136345599      540.8258390230     1  0.51843728E+11
     -507.5136321495      540.4056057023     1  0.54366715E+11
     -507.5135713016      540.5723339587     1  0.51535921E+11
     -507.5135672846      541.5067211773     1  0.50983739E+11
     -507.5135205888      540.4187504492     1  0.51655594E+11
     -507.5135187916      540.8644114245     1  0.51232466E+11
     -507.5134219631      534.1735681403     1  0.52286788E+11
     -507.5133435284      540.8335215186     1  0.51874533E+11
     -507.5133241248      540.0285932203     1  0.52670228E+11
     -507.5131712231      540.8749404241     1  0.52988879E+11
     -507.5131341098      535.3791353030     1  0.52646550E+11
     -507.5131157555      540.9162802805     1  0.52727169E+11
     -507.5130618445      539.7320127631     1  0.52777285E+11
     -507.5130062119      540.9092286359     1  0.53074811E+11
     -507.5129890939      540.4205255208     1  0.52493289E+11
     -507.5129719684      540.2616219409     1  0.51331105E+11
     -507.5129392377      540.4077714801     1  0.52537839E+11
     -507.5128971589      540.7440950091     1  0.51473632E+11
     -507.5128944936      540.5105753378     1  0.51827094E+11
     -507.5128747666      540.5757070097     1  0.52929897E+11
     -507.5128701715      540.5035713636     1  0.51808183E+11
     -507.5128422186      540.5402191316     1  0.51567793E+11
     -507.5127361367      540.7604441591     1  0.55023598E+11
     -507.5127290174      540.9140670742     1  0.51231407E+11
     -507.5127210008      540.6063824326     1  0.53762959E+11
     -507.5126945129      541.1805208218     1  0.53739585E+11
     -507.5126842926      541.5107536495     1  0.50964175E+11
     -507.5126121988      540.6202430374     1  0.52118491E+11
     -507.5125631608      540.6017241403     1  0.52902892E+11
     -507.5124754531      540.9194507054     1  0.52779180E+11
     -507.5123948126      540.3026024653     1  0.51178403E+11
     -507.5122894573      540.8142497813     1  0.51399216E+11
     -507.5122548284      540.6320522872     1  0.52283657E+11
     -507.5121952401      540.9466240086     1  0.51451592E+11
     -507.5121767048      540.4824267784     1  0.51084035E+11
     -507.5121516320      540.7894314500     1  0.52092322E+11
     -507.5121227509      540.7887131105     1  0.51290263E+11
     -507.5121100590      541.1662954629     1  0.54392340E+11
     -507.5120857386      540.4945284597     1  0.52494555E+11
     -507.5120733352      540.8508720480     1  0.50982657E+11
     -507.5120638178      540.0055669684     1  0.51586428E+11
     -507.5120548061      540.8027552976     1  0.51988177E+11
     -507.5120396497      540.8412357334     1  0.52565417E+11
     -507.5119632162      540.4940504417     1  0.51093686E+11
     -507.5119555965      541.1617327645     1  0.54289075E+11
     -507.5118969507      540.9148202452     2  0.50863620E+11
     -507.5118811086      540.7664937536     1  0.51142722E+11
     -507.5118682636      540.4969521806     1  0.53083968E+11
     -507.5118517026      540.6472825661     1  0.51594205E+11
     -507.5118129247      540.5258946739     1  0.51982201E+11
     -507.5118071096      541.5487920592     1  0.50635172E+11
     -507.5117870594      541.0351657411     1  0.51622873E+11
     -507.5117061230      540.4114702851     1  0.52285365E+11
     -507.5116478432      540.2695056528     1  0.52985017E+11
     -507.5116257043      540.8847652317     1  0.51560328E+11
     -507.5115499035      540.3801721235     1  0.53233282E+11
     -507.5114813016      541.0222486492     1  0.52723901E+11
     -507.5114134326      540.4999254835     1  0.53477767E+11
     -507.5113790875      541.1044386023     1  0.53537621E+11
     -507.5113760985      540.8959110277     1  0.53259889E+11
     -507.5113749849      540.9982362683     1  0.52083342E+11
     -507.5113657865      540.3211716444     1  0.51013393E+11
     -507.5113395615      540.7713436854     1  0.51490632E+11
     -507.5113209642      540.9389665231     1  0.51849488E+11
     -507.5113034439      541.2689931000     1  0.51478901E+11
     -507.5112034102      539.7580429980     1  0.52189869E+11
     -507.5111833046      540.3718009094     1  0.52981947E+11
     -507.5111040889      540.5751104769     1  0.52006803E+11
     -507.5110563812      540.2016540243     1  0.51144565E+11
     -507.5110151665      539.9714430853     1  0.51546017E+11
     -507.5109997612      540.9045630956     1  0.53736110E+11
     -507.5109883578      540.9788160574     1  0.52816648E+11
     -507.5109761563      540.2292761611     1  0.52202451E+11
     -507.5109037639      540.3017593386     1  0.51202244E+11
     -507.5108585952      540.5652795872     1  0.52033626E+11
     -507.5108481888      540.1073020595     1  0.51595235E+11
     -507.5108116089      540.5498420320     1  0.53038286E+11
     -507.5107603978      540.9505788551     1  0.52295388E+11
     -507.5107230710      540.5252822838     1  0.53186149E+11
     -507.5107164604      540.9953818455     1  0.51740288E+11
     -507.5107032276      540.6675381141     1  0.52057874E+11
     -507.5106838697      540.3743888962     1  0.52195662E+11
     -507.5106817030      540.8857521159     1  0.55357164E+11
     -507.5106165060      540.2335355528     1  0.53034428E+11
     -507.5105895993      540.8469178077     1  0.52751769E+11
     -507.5105064444      540.2939817280     1  0.52808314E+11
     -507.5104735628      540.6464802417     1  0.52049814E+11
     -507.5104548397      541.0084690191     1  0.52917707E+11
     -507.5104232466      540.8014846897     1  0.52877788E+11
     -507.5104200751      540.3436392521     1  0.52847539E+11
     -507.5103699826      541.2083162429     1  0.52930125E+11
     -507.5103299784      540.9884247922     1  0.51736916E+11
     -507.5102516042      540.9026543660     1  0.51968017E+11
     -507.5102339832      540.5587030654     1  0.53294857E+11
     -507.5101632717      541.1256462385     1  0.50813455E+11
     -507.5101439731      541.3639029988     1  0.50806922E+11
     -507.5101407662      534.7908298635     2  0.54344166E+11
     -507.5101388194      539.2520784305     1  0.51359677E+11
     -507.5100791705      541.7771544818     1  0.50367769E+11
     -507.5100098241      539.7447931905     1  0.53945539E+11
     -507.5099277143      541.1143013793     1  0.51960055E+11
     -507.5099175759      540.9877560091     1  0.51983567E+11
     -507.5099019099      540.3041837128     1  0.52868685E+11
     -507.5098762505      540.9785508858     1  0.51936359E+11
     -507.5098641565      540.2162665873     1  0.51511536E+11
     -507.5098493815      540.2535550586     1  0.52688458E+11
     -507.5098474630      541.0661006681     1  0.51907032E+11
     -507.5098426989      540.8319842662     1  0.52852395E+11
     -507.5097655424      540.9253683472     1  0.52221534E+11
     -507.5097350427      540.7938099877     1  0.51335661E+11
     -507.5096991958      540.3401345263     1  0.52203293E+11
     -507.5096844825      539.8118964307     1  0.52925147E+11
     -507.5096824172      540.7358201828     1  0.52803106E+11
     -507.5096282241      540.9173426027     1  0.52450993E+11
     -507.5096044611      540.6095715682     1  0.52924122E+11
     -507.5095907249      540.3171941929     1  0.51147723E+11
     -507.5095478142      541.6824990611     1  0.53571564E+11
     -507.5095274115      540.0561308240     1  0.52109382E+11
     -507.5094988017      540.7930823164     1  0.51507369E+11
     -507.5094959114      540.3027757833     1  0.53178391E+11
     -507.5094162780      541.2449631618     1  0.53860571E+11
     -507.5093515407      540.9328935792     1  0.51516558E+11
     -507.5092562652      539.7887057847     1  0.52821814E+11
     -507.5091320840      541.2628798344     1  0.53529854E+11
     -507.5091093579      540.4199048376     1  0.52689915E+11
     -507.5090940785      540.2662992772     1  0.53118473E+11
     -507.5090891586      540.2992912806     1  0.52997034E+11
     -507.5090439960      540.7918100390     1  0.52469939E+11
     -507.5090303926      541.1973615042     1  0.53065998E+11
     -507.5090091690      540.2440441590     1  0.53140409E+11
     -507.5090022924      541.1576796473     1  0.52374068E+11
     -507.5088841716      540.9433923656     1  0.53762405E+11
     -507.5088579836      540.5205872558     1  0.52505769E+11
     -507.5088360820      540.6215775529     1  0.51818236E+11
     -507.5088209670      539.6938308728     1  0.52046270E+11
     -507.5087840212      540.4335063662     1  0.51207884E+11
     -507.5087764674      540.4428080564     1  0.51348510E+11
     -507.5087746046      532.6973380012     1  0.52377322E+11
     -507.5087497155      540.1137155049     1  0.52479617E+11
     -507.5086994203      540.2786575985     1  0.51746510E+11
     -507.5086589086      540.3228360538     1  0.53124134E+11
     -507.5085204526      540.8784505926     1  0.53492014E+11
     -507.5085144490      541.1261184562     1  0.51473166E+11
     -507.5084912335      540.5044812355     1  0.52935688E+11
     -507.5084721843      540.3684305805     1  0.51653371E+11
     -507.5084703319      539.8853662077     1  0.52748787E+11
     -507.5084504450      540.3113587372     1  0.52805066E+11
     -507.5084369103      540.5723185491     1  0.53503021E+11
     -507.5084164302      540.2901872101     1  0.51228789E+11
     -507.5084131922      540.7593396713     1  0.50997174E+11
     -507.5083700434      540.1666500181     1  0.52580727E+11
     -507.5083562537      540.4176898211     1  0.52863031E+11
     -507.5083059288      541.1093242132     1  0.50836930E+11
     -507.5082480579      540.7337232282     1  0.54673611E+11
     -507.5081432883      540.7778020172     1  0.51551567E+11
     -507.5081411703      540.3941238398     1  0.50912314E+11
     -507.5081378961      539.9083398097     1  0.52805800E+11
     -507.5081265167      540.3853776396     1  0.53225352E+11
     -507.5081183801      540.3641806439     1  0.52976544E+11
     -507.5080989384      540.3252524414     1  0.52105300E+11
     -507.5080353761      541.1801043647     1  0.51883369E+11
     -507.5080202481      540.6653727671     1  0.52026148E+11
     -507.5079687348      539.9511977679     1  0.52818868E+11
     -507.5079197535      540.9901094539     1  0.53814104E+11
     -507.5078248671      540.5660781955     1  0.51048763E+11
     -507.5077031645      541.2926200479     1  0.50572131E+11
     -507.5077020251      541.0506369724     1  0.51886932E+11
     -507.5076518350      540.4062702257     1  0.53046769E+11
     -507.5076296966      540.3507095524     1  0.53360008E+11
     -507.5075785211      541.2085021378     1  0.53141069E+11
     -507.5075140840      540.6860360931     1  0.51280064E+11
     -507.5075076515      540.2768985524     1  0.51277245E+11
     -507.5074286194      541.3427009564     1  0.50911545E+11
     -507.5074197673      540.0423696434     1  0.51633181E+11
     -507.5072476323      540.8092275353     1  0.52208882E+11
     -507.5072433986      541.1136544658     1  0.52939346E+11
     -507.5072407154      540.8453055179     1  0.53613077E+11
     -507.5072266849      540.0330161037     1  0.51611278E+11
     -507.5072061557      534.7338940034     2  0.54354423E+11
     -507.5071753352      541.5654592508     1  0.50608652E+11
     -507.5071696784      541.1235846819     2  0.53556783E+11
     -507.5071469488      540.9195321082     1  0.51628766E+11
     -507.5071326331      541.1176702508     1  0.51784462E+11
     -507.5071259780      540.7792640118     1  0.51957333E+11
     -507.5070339131      540.7653268863     1  0.52380001E+11
     -507.5070294962      539.8328901969     1  0.52877373E+11
     -507.5070109088      540.2138869395     1  0.52414265E+11
     -507.5069617165      540.4083635641     1  0.51366532E+11
     -507.5069500630      541.0287962518     1  0.51744516E+11
     -507.5069048581      540.9633280173     1  0.51385355E+11
     -507.5068960311      540.0275249307     1  0.51526878E+11
     -507.5067747535      540.7542123285     1  0.51010041E+11
     -507.5067571582      540.3583090653     1  0.53067831E+11
     -507.5067472400      540.7442353921     1  0.52256250E+11
     -507.5067198098      540.2881018730     2  0.52249367E+11
     -507.5066817019      539.9581155373     1  0.51678570E+11
     -507.5066207358      540.4056564553     1  0.52931803E+11
     -507.5065810923      540.9966900248     1  0.52291011E+11
     -507.5065760206      539.6807650585     1  0.53309842E+11
     -507.5065657030      540.7443369677     1  0.52067152E+11
     -507.5065645735      540.1846380490     1  0.51591368E+11
     -507.5065131760      540.7921240762     1  0.51366209E+11
     -507.5064290481      541.0118562054     1  0.51935367E+11
     -507.5064089211      540.4357430163     1  0.52951885E+11
     -507.5063921814      539.9359650578     1  0.52673080E+11
     -507.5063731309      540.0414939748     1  0.51512306E+11
     -507.5063414504      540.9014060994     1  0.52822467E+11
     -507.5063256273      540.5449290478     1  0.52934610E+11
     -507.5062902509      540.7289199318     1  0.52257287E+11
     -507.5062827171      540.6943872078     1  0.51111594E+11
     -507.5062473405      540.1237058992     1  0.53068962E+11
     -507.5062239794      540.6401290127     1  0.54732978E+11
     -507.5061821812      540.3166455308     1  0.52880791E+11
     -507.5061540232      540.0869702516     1  0.53369082E+11
     -507.5061356715      541.6847086822     1  0.50297738E+11
     -507.5061132953      540.7469397386     1  0.52010681E+11
     -507.5061037705      540.8815025569     1  0.53540751E+11
     -507.5060224067      540.7194416531     1  0.51458811E+11
     -507.5060032670      540.6947855866     1  0.51110447E+11
     -507.5059400651      540.2093819392     1  0.53280631E+11
     -507.5059277245      540.1588510768     1  0.53358987E+11
     -507.5059135261      540.2075988753     1  0.51368986E+11
     -507.5059044544      540.5348948410     1  0.52972383E+11
     -507.5058751660      540.7509487921     1  0.52718691E+11
     -507.5058672615      540.7435052644     1  0.52385396E+11
     -507.5058565303      535.4094591427     1  0.51278920E+11
     -507.5058354024      541.3446671413     1  0.50594828E+11
     -507.5058123305      540.1839019890     1  0.52714372E+11
     -507.5057829536      540.4077037530     1  0.52985800E+11
     -507.5057567467      540.3986900025     1  0.50813930E+11
     -507.5057551299      539.8735750236     1  0.53006570E+11
     -507.5057279541      540.4637637681     1  0.52931793E+11
     -507.5057133180      540.6694547495     1  0.52120936E+11
     -507.5056998088      540.6715377077     1  0.52076684E+11
     -507.5055908494      541.5459068812     1  0.50548973E+11
     -507.5055854273      540.0589855138     1  0.53347896E+11
     -507.5055791834      539.8816361920     1  0.52742667E+11
     -507.5055758229      540.8883970395     1  0.52650920E+11
     -507.5055576128      540.5082073309     1  0.52978860E+11
     -507.5055420070      540.3881113123     1  0.50812921E+11
     -507.5055218701      541.1856213667     1  0.53881569E+11
     -507.5055120516      540.2161823769     1  0.52351484E+11
     -507.5054479497      540.7694366746     1  0.52186399E+11
     -507.5054438917      533.7099507374     1  0.51374849E+11
     -507.5054029912      540.1020325048     1  0.53434213E+11
     -507.5053773663      540.4503483842     1  0.52965562E+11
     -507.5053706560      540.3495071631     1  0.51017742E+11
     -507.5053506689      540.3562648514     1  0.53448704E+11
     -507.5053337820      541.3430889372     1  0.50605291E+11
     -507.5053118395      540.2208381693     1  0.52101760E+11
     -507.5052615568      540.3936353450     1  0.53079269E+11
     -507.5052575324      540.8659122375     1  0.52017714E+11
     -507.5052511793      540.4489455574     1  0.52272560E+11
     -507.5052255355      541.0960229843     1  0.51616956E+11
     -507.5052041523      539.7589640079     1  0.53144829E+11
     -507.5051462832      539.7947876595     1  0.53155886E+11
     -507.5051196164      540.5546552535     1  0.53525080E+11
     -507.5050646074      540.5568463270     1  0.53492615E+11
     -507.5050619224      540.6368107503     1  0.51336426E+11
     -507.5050034555      540.4198702430     1  0.53046474E+11
     -507.5049572100      539.9212629567     1  0.53049838E+11
     -507.5048587915      540.4276086895     1  0.53439570E+11
     -507.5048220804      539.8160929542     1  0.52815458E+11
     -507.5047907815      541.0200058225     1  0.53426289E+11
     -507.5047378252      540.7691050155     1  0.52345172E+11
     -507.5046860523      540.2161660375     1  0.51387044E+11
     -507.5046263283      540.5511723917     1  0.53220621E+11
     -507.5046191290      540.0924760464     1  0.52763344E+11
     -507.5046099672      540.7230549203     1  0.52515940E+11
     -507.5045742145      540.7695009099     1  0.52926748E+11
     -507.5045285862      540.4834412928     1  0.51633653E+11
     -507.5044290068      541.1913719547     1  0.52510731E+11
     -507.5043786193      541.1048279091     1  0.51778259E+11
     -507.5042843706      540.4604914155     1  0.52275227E+11
     -507.5042767903      540.3334077131     1  0.51046056E+11
     -507.5042335648      540.9863797101     1  0.51575486E+11
     -507.5042309368      540.3332960478     1  0.51309202E+11
     -507.5042209305      540.6944825746     1  0.51500231E+11
     -507.5042099158      540.2287253142     1  0.53598895E+11
     -507.5040986535      541.0356510434     1  0.53498845E+11
     -507.5040666850      541.0379458560     1  0.53454404E+11
     -507.5040502885      541.1211775662     1  0.53220543E+11
     -507.5040385087      541.3082887930     1  0.50543887E+11
     -507.5040194367      540.7153424465     1  0.51679271E+11
     -507.5039748614      540.4612746335     1  0.53086804E+11
     -507.5039508869      540.1169054751     1  0.51601418E+11
     -507.5038774681      539.7713863296     1  0.52948772E+11
     -507.5038650457      540.4733044429     1  0.52261819E+11
     -507.5038609277      540.4166777522     1  0.52996405E+11
     -507.5037683684      541.3750048636     1  0.53285711E+11
     -507.5037223588      539.9527574037     1  0.52894480E+11
     -507.5037147320      540.2732315960     1  0.52976420E+11
     -507.5037038543      540.7204497468     1  0.52192894E+11
     -507.5037011157      540.0859218212     1  0.52487018E+11
     -507.5036593554      540.7549555846     1  0.52354175E+11
     -507.5036110476      541.5212346844     1  0.50290362E+11
     -507.5036029887      540.0288573730     1  0.52993492E+11
     -507.5035976326      540.1106929092     1  0.53458184E+11
     -507.5035699963      541.0267063792     1  0.53427700E+11
     -507.5035559793      540.9249706894     1  0.52970439E+11
     -507.5035396621      540.8543745376     1  0.51646171E+11
     -507.5035262098      540.1686745098     1  0.53002492E+11
     -507.5034236896      540.7150561195     1  0.52105854E+11
     -507.5033342223      540.4870917607     1  0.52621166E+11
     -507.5033240517      540.1874650050     1  0.52744390E+11
     -507.5033016910      540.1612560507     1  0.52516965E+11
     -507.5032790914      540.1320868362     1  0.52503496E+11
     -507.5032676604      541.0753894364     1  0.52951901E+11
     -507.5032139186      540.4695692846     1  0.52274137E+11
     -507.5032079107      540.2588955249     1  0.51320756E+11
     -507.5031789617      540.6110154829     1  0.52815282E+11
     -507.5031593444      541.2158860759     1  0.51984948E+11
     -507.5031573419      540.7894076490     1  0.51660743E+11
     -507.5031522794      539.9387492692     1  0.52951636E+11
     -507.5031489109      541.1354706051     1  0.51977436E+11
     -507.5031346546      540.8432412885     1  0.51652878E+11
     -507.5031290469      540.1654980109     1  0.52529236E+11
     -507.5031259812      541.0811383360     1  0.53708696E+11
     -507.5030660511      540.2646048899     1  0.53090566E+11
     -507.5030329530      540.4977825391     1  0.51082345E+11
     -507.5029883446      541.1168435810     1  0.51417238E+11
     -507.5029625147      540.3135252812     1  0.53021597E+11
     -507.5028596560      540.1144509145     1  0.51190967E+11
     -507.5028067031      540.9311697761     1  0.51518939E+11
     -507.5027971998      540.7352197850     1  0.51726460E+11
     -507.5027935895      540.2008093099     1  0.51514265E+11
     -507.5027914795      540.1080378493     1  0.52837974E+11
     -507.5027818456      540.3594972092     1  0.53247812E+11
     -507.5027401753      540.2029640879     1  0.51534343E+11
     -507.5027355694      540.3981623763     1  0.52459030E+11
     -507.5027285955      540.3486678473     1  0.50871457E+11
     -507.5026726690      540.3478356891     1  0.50829609E+11
     -507.5026613751      540.2774335243     1  0.52771098E+11
     -507.5026593705      540.5240878393     1  0.51773537E+11
     -507.5026480529      540.6683397253     1  0.52914608E+11
     -507.5026378552      539.8840304265     1  0.53035494E+11
     -507.5026271015      541.6803389822     1  0.50379258E+11
     -507.5026071779      540.8895461471     1  0.52123207E+11
     -507.5026030386      540.9732053271     1  0.51335456E+11
     -507.5026005316      540.6847930562     1  0.52478803E+11
     -507.5025910902      541.0335242006     1  0.52130548E+11
     -507.5025738687      541.2509589402     1  0.51757200E+11
     -507.5025034797      540.4511755376     1  0.51547110E+11
     -507.5024921720      541.0470902271     1  0.53050554E+11
     -507.5024692914      540.1316219818     1  0.52178362E+11
     -507.5024652048      540.2127504998     1  0.53694349E+11
     -507.5024526454      540.7033617937     1  0.52169452E+11
     -507.5024412055      540.6659703060     1  0.52726094E+11
     -507.5023971484      540.3206292669     1  0.51371632E+11
     -507.5023709921      540.7807981526     1  0.51695981E+11
     -507.5023548577      540.0736798482     1  0.52955825E+11
     -507.5023255792      540.8748750247     1  0.52896591E+11
     -507.5022870642      540.5672327482     1  0.53345781E+11
     -507.5022856415      540.5497842849     1  0.51718975E+11
     -507.5022800194      540.7096118675     1  0.51473743E+11
     -507.5022468129      540.7209738443     1  0.52089616E+11
     -507.5022445513      540.9016988657     1  0.51680017E+11
     -507.5022004578      540.6695863982     1  0.51454343E+11
     -507.5020996599      541.2904864603     1  0.50617690E+11
     -507.5020168417      541.2666993453     1  0.51850168E+11
     -507.5020007296      540.9385316379     1  0.53280715E+11
     -507.5019987282      540.6961452064     1  0.51533334E+11
     -507.5019701218      539.8533349039     1  0.51432691E+11
     -507.5019571552      540.4178123839     1  0.52795667E+11
     -507.5019449849      539.7058284113     1  0.53335426E+11
     -507.5019438468      540.5177326777     1  0.51747329E+11
     -507.5019303185      541.0781204676     1  0.53002946E+11
     -507.5019207907      539.9871797842     1  0.52236009E+11
     -507.5019122052      539.9982880059     1  0.52270173E+11
     -507.5018835985      540.5454895245     1  0.51658813E+11
     -507.5018302636      540.9199471388     1  0.52376164E+11
     -507.5018274962      540.5275557718     1  0.53009690E+11
     -507.5017966341      540.6213658891     1  0.52915904E+11
     -507.5017323678      541.1054987537     1  0.52993387E+11
     -507.5017311706      540.1560848109     1  0.51605217E+11
     -507.5016897922      540.3394928066     1  0.52891412E+11
     -507.5016873357      540.3437790926     1  0.52890693E+11
     -507.5016692130      539.9794395594     1  0.52335661E+11
     -507.5016323702      541.1317484122     1  0.53448412E+11
     -507.5016086480      541.1121994930     1  0.52365887E+11
     -507.5016033042      540.4221687089     2  0.52260582E+11
     -507.5015378176      540.4471871588     1  0.51043031E+11
     -507.5015238596      540.6148061851     1  0.51652054E+11
     -507.5014825493      540.7573647492     1  0.51625765E+11
     -507.5014241334      540.7437966845     2  0.50867061E+11
     -507.5013949438      541.2434146934     1  0.53520654E+11
     -507.5013847771      540.5711516592     1  0.52652878E+11
     -507.5013689379      541.1551173714     1  0.53429500E+11
     -507.5013663220      540.8599632065     1  0.51699614E+11
     -507.5013594138      541.0478771814     1  0.53536150E+11
     -507.5012881419      540.0034903726     1  0.52911464E+11
     -507.5012383757      540.2580290159     1  0.52232166E+11
     -507.5012344152      540.8143146929     1  0.51278693E+11
     -507.5012308745      540.8123909285     1  0.51280887E+11
     -507.5011391433      540.5211622529     1  0.52669861E+11
     -507.5011031479      540.4930833266     1  0.51349237E+11
     -507.5010907239      540.5470238712     1  0.51633970E+11
     -507.5009827229      540.7505685214     1  0.52429453E+11
     -507.5009639199      540.0759300184     1  0.52432936E+11
     -507.5009093620      540.4790802629     1  0.52335116E+11
     -507.5009066721      540.7330605141     1  0.51472344E+11
     -507.5009022964      540.9149503227     1  0.51414065E+11
     -507.5008980866      540.5590933219     1  0.51767831E+11
     -507.5008857994      540.1957425538     1  0.52954088E+11
     -507.5008546836      540.3983846433     1  0.53543449E+11
     -507.5008350637      540.4853618454     1  0.52932182E+11
     -507.5008132932      539.8824357639     1  0.52759903E+11
     -507.5007776216      541.3356923684     1  0.53166463E+11
     -507.5007540560      539.7871474250     1  0.52982550E+11
     -507.5007511072      540.1943074124     1  0.52943550E+11
     -507.5006953262      541.8103936303     1  0.50462591E+11
     -507.5006816506      540.4751890149     1  0.51037963E+11
     -507.5006310598      540.3223776163     1  0.52860135E+11
     -507.5005939736      540.0550869057     1  0.53346813E+11
     -507.5005707803      540.7180637294     1  0.51088008E+11
     -507.5005153901      540.6750868117     1  0.51606519E+11
     -507.5004071380      540.9678519717     1  0.53118246E+11
     -507.5002955763      540.2635719654     1  0.52627575E+11
     -507.5002634517      540.6731052301     1  0.53938256E+11
     -507.5002526023      540.9697799176     1  0.52632644E+11
     -507.5001611346      541.1139397998     1  0.51850782E+11
     -507.5000986074      539.8755173371     1  0.52728890E+11
     -507.5000338558      540.9038771107     1  0.52687890E+11
     -507.5000018555      541.2102886913     1  0.53298509E+11
     -507.4999798665      535.5725802332     1  0.51827999E+11
     -507.4999487521      540.0287068169     1  0.52562445E+11
     -507.4999364275      541.3142746943     1  0.53136407E+11
     -507.4999312706      539.8073323315     1  0.53211271E+11
     -507.4999277124      540.8519361889     1  0.53853506E+11
     -507.4999003027      541.5138068732     2  0.50568807E+11
     -507.4998808137      540.3983880740     1  0.51787727E+11
     -507.4998585323      540.2654009320     2  0.52187344E+11
     -507.4998288094      540.8022672438     1  0.53106525E+11
     -507.4997560125      540.4710058119     1  0.51331887E+11
     -507.4997518365      540.8047913871     1  0.51366506E+11
     -507.4997335028      540.7236834590     1  0.51519959E+11
     -507.4997131705      540.6176654656     1  0.51644916E+11
     -507.4996971140      540.0328661158     1  0.51440504E+11
     -507.4996774396      539.9705035538     1  0.52365264E+11
     -507.4996672122      541.1700064782     1  0.53771624E+11
     -507.4996515732      540.7814705690     1  0.51659854E+11
     -507.4996087178      540.6565891273     1  0.51527709E+11
     -507.4995737788      541.5088136223     1  0.50209572E+11
     -507.4995420771      540.6180450669     1  0.52437823E+11
     -507.4994200081      541.6007176149     1  0.50496412E+11
     -507.4993946363      540.5964229211     1  0.53931803E+11
     -507.4993428369      540.2577744512     1  0.52777366E+11
     -507.4993364626      541.1013420693     1  0.52793473E+11
     -507.4992988081      541.3437777958     1  0.53127202E+11
     -507.4992569342      540.5389107474     1  0.52908782E+11
     -507.4992494736      540.2576861423     1  0.52349570E+11
     -507.4992434636      541.1305835237     1  0.50757393E+11
     -507.4992129954      540.3122351645     1  0.51589840E+11
     -507.4991475990      540.6067793653     1  0.52260561E+11
     -507.4990951448      540.0288840124     1  0.52940078E+11
     -507.4990004605      539.9126790745     1  0.51419490E+11
     -507.4989705437      540.0199878439     1  0.52654318E+11
     -507.4989617051      540.2573391245     1  0.52927060E+11
     -507.4989493581      541.6018576717     1  0.50568849E+11
     -507.4989233812      540.8685053734     1  0.51956383E+11
     -507.4989174426      540.3433812200     1  0.52821205E+11
     -507.4989158332      541.2414944467     1  0.53625176E+11
     -507.4988950673      540.1677380079     1  0.52807271E+11
     -507.4988710547      541.3220475035     1  0.50426954E+11
     -507.4988333984      540.6657514819     1  0.52837050E+11
     -507.4988047282      540.5877878066     1  0.52604863E+11
     -507.4986586258      540.5421125500     1  0.53095655E+11
     -507.4986189605      540.4115949794     1  0.51982429E+11
     -507.4985965967      540.5252572634     1  0.53569092E+11
     -507.4985911750      540.4000767428     1  0.51514300E+11
     -507.4985676437      540.2672575384     1  0.52764400E+11
     -507.4985299004      540.3259180036     1  0.55814284E+11
     -507.4984973053      540.6672890690     1  0.51843798E+11
     -507.4984866446      540.7573912678     1  0.53039226E+11
     -507.4984729839      540.1546407990     1  0.52919148E+11
     -507.4984608985      540.7497547058     1  0.53480959E+11
     -507.4984482365      540.7975099160     1  0.52798933E+11
     -507.4984204411      540.5094839881     1  0.53606659E+11
     -507.4984060950      540.0495964731     1  0.53133989E+11
     -507.4983460644      540.6117751422     1  0.51462672E+11
     -507.4983390965      540.2680291033     1  0.52637572E+11
     -507.4983275329      540.5573398885     1  0.52676240E+11
     -507.4982568515      540.2021033560     1  0.52066737E+11
     -507.4982070043      540.9087439027     1  0.52507818E+11
     -507.4981639018      540.5454303800     1  0.52877200E+11
     -507.4981422564      540.4118135363     1  0.53078189E+11
     -507.4980873097      540.7961032424     1  0.53037951E+11
     -507.4980343083      539.8984471053     1  0.52728883E+11
     -507.4980313380      540.8674008905     1  0.53114841E+11
     -507.4980232395      540.2580350238     1  0.52627443E+11
     -507.4979959471      536.4414811148     2  0.51443298E+11
     -507.4979929153      540.3566189911     1  0.52784297E+11
     -507.4979741985      540.6603122600     2  0.51830309E+11
     -507.4979337265      540.9400088963     1  0.54444029E+11
     -507.4978665459      540.3385247370     1  0.53019868E+11
     -507.4978501810      540.6573255964     1  0.51171099E+11
     -507.4978306545      540.7920961954     1  0.53018840E+11
     -507.4978291341      540.9531027492     1  0.52277313E+11
     -507.4978228627      540.1548750063     1  0.53063517E+11
     -507.4978013536      540.6357951754     1  0.51800227E+11
     -507.4977722541      541.2583009779     1  0.50613941E+11
     -507.4977706872      540.7811896516     1  0.51192128E+11
     -507.4977504662      540.2998840089     1  0.52644975E+11
     -507.4977408996      540.7209436947     1  0.52916255E+11
     -507.4977353363      540.2758451073     1  0.53050579E+11
     -507.4977109527      540.5233406998     1  0.53098584E+11
     -507.4976298815      540.6803692953     1  0.51509004E+11
     -507.4976265589      540.3515485801     1  0.52552281E+11
     -507.4975894998      540.3421731911     1  0.53463394E+11
     -507.4975783201      541.4071615970     1  0.50361124E+11
     -507.4975682322      540.4945394782     1  0.52755321E+11
     -507.4974561314      540.2713113228     1  0.52802746E+11
     -507.4974337376      540.8238611342     1  0.51777390E+11
     -507.4973983942      540.6494572209     1  0.51847300E+11
     -507.4973971604      540.4296854779     1  0.52047880E+11
     -507.4973475930      540.3606138048     1  0.53132276E+11
     -507.4973448712      540.7809870167     1  0.51391055E+11
     -507.4973290189      540.4635908340     1  0.51592289E+11
     -507.4973186878      540.3685601450     1  0.51882201E+11
     -507.4973040508      541.2135553954     1  0.53203692E+11
     -507.4972939210      540.3907727475     1  0.51713098E+11
     -507.4972875839      540.2922468704     1  0.53071764E+11
     -507.4972831070      539.9221355563     1  0.52762322E+11
     -507.4972719509      540.9155144503     1  0.51728706E+11
     -507.4972708865      541.0645870658     1  0.52461007E+11
     -507.4972397376      539.9780697923     1  0.51261790E+11
     -507.4972224143      540.5777271780     1  0.52703524E+11
     -507.4972196290      541.2927745262     1  0.52974792E+11
     -507.4971899776      540.0893354165     1  0.51451743E+11
     -507.4971212515      540.1925820667     1  0.53187574E+11
     -507.4970511744      540.5590780241     1  0.53294737E+11
     -507.4970168437      540.5138135065     1  0.53554487E+11
     -507.4970007709      541.2049964736     1  0.53135304E+11
     -507.4969964524      540.6744505318     1  0.51573799E+11
     -507.4969893576      540.7670825123     1  0.51565989E+11
     -507.4969750914      540.3380220619     1  0.51137782E+11
     -507.4969600901      539.9087780065     1  0.51392018E+11
     -507.4969030923      540.6507431341     1  0.52912176E+11
     -507.4969020404      540.9112992124     1  0.51850434E+11
     -507.4968640284      540.5936057752     1  0.51208944E+11
     -507.4968320142      540.7084616153     1  0.51674513E+11
     -507.4968307414      540.9865774178     1  0.52362005E+11
     -507.4967948441      540.0319773056     1  0.52956705E+11
     -507.4967632634      540.0716986328     1  0.51441010E+11
     -507.4967366432      540.5730284072     1  0.53125416E+11
     -507.4967241342      541.0509764775     1  0.52496663E+11
     -507.4966963533      540.7437765996     1  0.53091295E+11
     -507.4966902054      540.9627798086     1  0.51334361E+11
     -507.4966574609      540.2479341668     1  0.53257204E+11
     -507.4966225047      539.8498326736     1  0.52797797E+11
     -507.4965716420      540.3342419417     1  0.52728728E+11
     -507.4965496271      540.8611236438     1  0.51515582E+11
     -507.4965436036      539.7944625366     1  0.52848843E+11
     -507.4965330124      540.7128666930     2  0.51855892E+11
     -507.4965263011      540.6465131157     1  0.53314897E+11
     -507.4964619637      540.5270293719     1  0.52445172E+11
     -507.4964508138      539.9048097270     1  0.54123209E+11
     -507.4964344268      540.5220480816     1  0.53589843E+11
     -507.4964016874      540.3472876246     1  0.51623966E+11
     -507.4963822522      540.3532951246     1  0.52550953E+11
     -507.4963734417      539.9504395399     1  0.52861589E+11
     -507.4963324258      540.7279459435     1  0.52363449E+11
     -507.4963197176      540.6519991866     1  0.51753850E+11
     -507.4962869248      541.0736686964     1  0.53411777E+11
     -507.4962426938      540.3994498538     1  0.53243659E+11
     -507.4962308754      540.9460596791     1  0.52502415E+11
     -507.4962189548      540.5211289443     1  0.55392181E+11
     -507.4961691095      540.4379832896     1  0.53204636E+11
     -507.4961418328      540.7685523815     1  0.53524579E+11
     -507.4961398716      539.9371898510     1  0.52508290E+11
     -507.4961363968      540.9651433516     1  0.51352616E+11
     -507.4960866696      540.7733725888     1  0.51522984E+11
     -507.4960617840      540.3060971252     1  0.51507890E+11
     -507.4960000370      533.7811389095     1  0.51108438E+11
     -507.4959857301      539.8917464565     1  0.52542840E+11
     -507.4959837924      540.9036900861     1  0.53695436E+11
     -507.4959753314      540.5575610949     1  0.52727352E+11
     -507.4959693862      540.3553287285     1  0.52802526E+11
     -507.4959550859      540.1805116611     1  0.50976509E+11
     -507.4958936913      540.9761017105     1  0.53103718E+11
     -507.4958877150      540.9038976921     1  0.53696007E+11
     -507.4958798980      540.7978493303     1  0.52462555E+11
     -507.4958489111      540.3826886358     1  0.51931709E+11
     -507.4958344610      539.8524180921     1  0.52829339E+11
     -507.4958308447      539.7517833207     1  0.52594098E+11
     -507.4958242359      540.5513811363     1  0.53104137E+11
     -507.4957513609      540.1659327083     1  0.53068196E+11
     -507.4957441803      540.8086775555     1  0.51190223E+11
     -507.4957206865      540.7691366427     1  0.52872737E+11
     -507.4957007361      540.3264646714     1  0.53010230E+11
     -507.4956483118      541.0218391394     1  0.52071563E+11
     -507.4956425643      540.1001915810     1  0.52576043E+11
     -507.4955932863      540.5668432761     1  0.51790932E+11
     -507.4955578756      540.7018527196     1  0.53110682E+11
     -507.4954629880      540.9272231091     1  0.52399198E+11
     -507.4954605227      540.4461977193     1  0.51990017E+11
     -507.4954412494      540.2478689623     1  0.52182962E+11
     -507.4954034517      540.4192791726     1  0.50805969E+11
     -507.4953773226      540.9317661686     1  0.54412986E+11
     -507.4953561083      540.3944718446     1  0.52300333E+11
     -507.4953363458      540.0911717395     1  0.53021409E+11
     -507.4953217310      540.5758814539     1  0.51895594E+11
     -507.4952654189      540.6592097659     1  0.52616755E+11
     -507.4952166846      541.0252164603     1  0.53681045E+11
     -507.4951762036      540.9627437074     1  0.52498939E+11
     -507.4951522036      540.0183558227     1  0.51435153E+11
     -507.4951489899      541.0105517534     2  0.51095963E+11
     -507.4951106681      540.3879831966     1  0.52900260E+11
     -507.4951045854      540.0895472778     1  0.52754963E+11
     -507.4950902213      540.5039643818     1  0.52700680E+11
     -507.4950852311      540.7019318330     1  0.52589438E+11
     -507.4950449156      540.7685835594     1  0.52551717E+11
     -507.4950197471      540.5959398159     1  0.51948210E+11
     -507.4949821266      540.6546216739     1  0.51599853E+11
     -507.4949665322      540.2921124543     1  0.52197723E+11
     -507.4947963098      541.1486400982     1  0.53158244E+11
     -507.4947720681      541.1234837486     1  0.50785770E+11
     -507.4947706257      540.8420628351     1  0.53782989E+11
     -507.4947678430      540.7241006048     1  0.53037074E+11
     -507.4947630620      540.3961102256     1  0.52864989E+11
     -507.4947615053      540.3123755714     1  0.53003302E+11
     -507.4947353487      540.8392216178     1  0.51424318E+11
     -507.4947198746      540.0787763363     1  0.52054680E+11
     -507.4946552943      540.7079710617     1  0.51693948E+11
     -507.4946342309      541.1977004433     1  0.53467795E+11
     -507.4946148933      540.5292352754     1  0.52939497E+11
     -507.4946043650      540.5426126620     1  0.53115026E+11
     -507.4945702121      540.6956060139     1  0.52630045E+11
     -507.4945533918      540.7614221857     1  0.53210828E+11
     -507.4945236410      540.5654416930     1  0.51974931E+11
     -507.4945029249      540.9489432196     1  0.52628559E+11
     -507.4944866406      540.9607018851     1  0.51538036E+11
     -507.4944524645      540.4856022259     1  0.52903360E+11
     -507.4944446180      540.4036520221     1  0.53215219E+11
     -507.4944026318      540.6570356163     1  0.53276903E+11
     -507.4943746883      540.7549937481     1  0.51730962E+11
     -507.4943448581      539.8963233643     1  0.52513394E+11
     -507.4943146290      540.9749593752     1  0.53318605E+11
     -507.4942788748      540.6279784310     1  0.51717394E+11
     -507.4942740193      540.6076451347     1  0.52510708E+11
     -507.4942142025      541.4441519526     1  0.50485169E+11
     -507.4941980950      540.6961793625     1  0.52940443E+11
     -507.4941566764      540.5088380961     1  0.53462227E+11
     -507.4941117102      540.1833062987     1  0.53006270E+11
     -507.4941091499      540.5824114464     1  0.51951404E+11
     -507.4940805620      540.5688511857     1  0.51983473E+11
     -507.4940612910      540.5071612399     1  0.52855067E+11
     -507.4940538386      541.2672518700     1  0.50461841E+11
     -507.4940449797      540.7947325787     1  0.51688971E+11
     -507.4940348099      540.5019578387     1  0.51733254E+11
     -507.4939905290      540.6494936073     1  0.51780561E+11
     -507.4938982760      540.9601242741     1  0.51570650E+11
     -507.4938941064      540.6929239402     1  0.53487357E+11
     -507.4937941411      540.5879610104     1  0.53251749E+11
     -507.4937880552      541.3114974085     1  0.52422731E+11
     -507.4937855752      537.1103376706     1  0.51741723E+11
     -507.4937191167      539.8968893541     1  0.52533427E+11
     -507.4936763375      539.9756039679     1  0.53158347E+11
     -507.4936645539      540.4302964988     1  0.51917005E+11
     -507.4936063770      539.9022349408     1  0.51408828E+11
     -507.4935859106      539.9736224982     1  0.52699327E+11
     -507.4935788666      540.5858255553     1  0.51962014E+11
     -507.4935747793      540.0736242842     1  0.54801563E+11
     -507.4935706521      540.8033187368     1  0.51674896E+11
     -507.4935646342      540.2954906576     1  0.52527679E+11
     -507.4935554973      540.4560224128     1  0.51257535E+11
     -507.4935162632      540.5116733005     1  0.51719463E+11
     -507.4934703115      540.0862104621     1  0.51768119E+11
     -507.4934467295      540.1601332370     1  0.52899046E+11
     -507.4934279433      539.6328948562     1  0.52784316E+11
     -507.4934086636      540.4948724071     1  0.53502576E+11
     -507.4933726793      540.4181374363     1  0.52604590E+11
     -507.4933285453      540.3013448731     1  0.52749905E+11
     -507.4932831562      540.6973666668     1  0.52479471E+11
     -507.4932618772      540.3900082194     1  0.52578939E+11
     -507.4932433966      541.0312123230     1  0.53060836E+11
     -507.4932281188      540.7434003630     1  0.52624627E+11
     -507.4932062472      540.9961964294     1  0.52801329E+11
     -507.4931879782      540.2958648255     1  0.52176338E+11
     -507.4931855979      540.3675496645     1  0.52341055E+11
     -507.4931800850      540.4912946762     1  0.51645490E+11
     -507.4931734579      540.4122624137     1  0.52369118E+11
     -507.4931508880      540.5115580765     1  0.52923045E+11
     -507.4931478749      540.3553468463     1  0.51306436E+11
     -507.4931422982      535.0550884974     2  0.53221091E+11
     -507.4931243397      540.2924861211     1  0.52158092E+11
     -507.4930638704      540.5041224545     1  0.51615350E+11
     -507.4930460497      541.1101061795     1  0.50821057E+11
     -507.4930085972      540.7502764805     1  0.52597288E+11
     -507.4929919056      540.2512647330     1  0.53009657E+11
     -507.4929863660      540.7559590528     1  0.51597565E+11
     -507.4929801188      540.6315917809     1  0.51900789E+11
     -507.4929451393      540.4548577388     1  0.53698283E+11
     -507.4929096531      540.2218624047     1  0.51112186E+11
     -507.4928301945      540.8135263051     1  0.52098660E+11
     -507.4926891118      541.3814656542     1  0.50514672E+11
     -507.4926825125      540.4061356773     1  0.52406477E+11
     -507.4926321599      540.9965060596     1  0.52503667E+11
     -507.4925892218      540.4237716657     1  0.51388927E+11
     -507.4925786818      540.1859480543     1  0.51699134E+11
     -507.4925764207      540.6494438153     1  0.53394474E+11
     -507.4925577584      540.5397543317     1  0.52917221E+11
     -507.4925522494      541.3944516579     1  0.50559329E+11
     -507.4924804549      540.2166176212     1  0.52742277E+11
     -507.4924689160      540.1847719138     1  0.51026344E+11
     -507.4924333266      540.2205489907     1  0.51135779E+11
     -507.4924314142      540.6606879788     1  0.51132818E+11
     -507.4923839572      540.8240084762     1  0.53153088E+11
     -507.4923569816      539.9124966295     1  0.52436844E+11
     -507.4923161963      539.6542102281     1  0.52691092E+11
     -507.4923106860      540.2840213030     1  0.52537765E+11
     -507.4922902738      539.6767003229     1  0.53197031E+11
     -507.4922859789      540.1876548997     1  0.52580293E+11
     -507.4922386011      540.7808003287     1  0.51770995E+11
     -507.4922153272      541.1701331966     1  0.52738375E+11
     -507.4922138429      540.8780399964     1  0.52681906E+11
     -507.4921940706      540.7239079383     1  0.52874166E+11
     -507.4921924095      540.4790347576     1  0.52723362E+11
     -507.4921827436      540.5425902059     1  0.51839838E+11
     -507.4921305309      540.4296932743     1  0.53722270E+11
     -507.4921125062      540.8127336414     1  0.52738196E+11
     -507.4921055512      541.4395071207     1  0.50277201E+11
     -507.4920981220      540.8278377461     1  0.52207958E+11
     -507.4920928112      540.3389675975     1  0.52160276E+11
     -507.4920805925      540.6610052638     1  0.52815925E+11
     -507.4920723520      540.4889731813     1  0.53009757E+11
     -507.4920575769      540.5741253764     1  0.53107116E+11
     -507.4920465550      540.0260417204     1  0.52654666E+11
     -507.4919479188      541.4005202950     1  0.50563455E+11
     -507.4919234976      540.6800688897     1  0.52356651E+11
     -507.4918891937      540.7574963309     1  0.51898198E+11
     -507.4918569679      541.1862569164     1  0.52931397E+11
     -507.4918242447      540.2031793354     1  0.53327339E+11
     -507.4918222013      541.0772041569     1  0.52388436E+11
     -507.4918126604      540.6327791254     1  0.53277914E+11
     -507.4918103990      540.2526487084     1  0.51036153E+11
     -507.4917632016      539.7055697892     1  0.51459586E+11
     -507.4917524285      540.3592069544     1  0.53472821E+11
     -507.4917434681      540.5253737967     1  0.52925954E+11
     -507.4917281851      540.4091517868     1  0.52600555E+11
     -507.4917083248      541.3904840568     1  0.53241940E+11
     -507.4916925239      540.6997917306     1  0.52388174E+11
     -507.4916689658      541.3519557461     1  0.50559848E+11
     -507.4916321832      540.2061761553     1  0.52665591E+11
     -507.4916307394      540.5933771258     1  0.51527600E+11
     -507.4916238196      540.4424560359     1  0.51891428E+11
     -507.4916111800      540.5753362236     1  0.53119299E+11
     -507.4916085109      540.2431242716     1  0.52598019E+11
     -507.4915846611      540.2019387529     1  0.52823174E+11
     -507.4915643947      540.9856299009     1  0.52725547E+11
     -507.4915461389      540.3055257436     1  0.53492636E+11
     -507.4915091007      541.2364829922     1  0.53557212E+11
     -507.4914318504      539.9954323107     1  0.51444597E+11
     -507.4914187365      535.0196215755     1  0.53082399E+11
     -507.4913842053      534.6717450106     1  0.52410315E+11
     -507.4913829056      539.9984135485     1  0.52460730E+11
     -507.4913750490      540.7822428156     1  0.50966164E+11
     -507.4913563175      540.7191448657     1  0.52175315E+11
     -507.4913519924      541.1940630380     1  0.54352855E+11
     -507.4913429890      540.5985870466     1  0.51828165E+11
     -507.4913037343      540.2404079493     1  0.53172718E+11
     -507.4912870812      541.2490558410     1  0.53364864E+11
     -507.4912858129      539.9498196757     1  0.52859622E+11
     -507.4912763734      540.5373091834     1  0.52973102E+11
     -507.4911821621      540.6737690902     1  0.52395599E+11
     -507.4911588700      540.5926809224     1  0.53249377E+11
     -507.4911396827      541.0326407730     1  0.53439378E+11
     -507.4911369731      540.5892965407     1  0.52714210E+11
     -507.4911241767      541.3934257079     1  0.50519940E+11
     -507.4911083919      540.2252523178     1  0.52916773E+11
     -507.4911014111      540.7130089102     1  0.52188444E+11
     -507.4910895297      540.3517851239     1  0.51656071E+11
     -507.4910830813      540.9928417678     1  0.53266468E+11
     -507.4910584861      540.7357964502     1  0.52256392E+11
     -507.4910492661      540.3517844022     1  0.50825828E+11
     -507.4909794211      540.7885902742     1  0.52553351E+11
     -507.4909569708      540.6554914528     1  0.51530292E+11
     -507.4909418941      540.8020790594     1  0.52613206E+11
     -507.4909393820      540.3199087616     1  0.51211758E+11
     -507.4908634241      540.8003689528     1  0.51648680E+11
     -507.4908278198      539.9043280575     1  0.52314294E+11
     -507.4908090633      530.3675616952     1  0.51911162E+11
     -507.4907829824      540.2505480216     1  0.52798736E+11
     -507.4907759839      540.3838032014     1  0.53093345E+11
     -507.4907630227      540.7454857659     1  0.52244421E+11
     -507.4907573512      539.8715230053     1  0.52370407E+11
     -507.4907503625      540.5942040944     1  0.53221786E+11
     -507.4907488935      540.5495667799     1  0.53091885E+11
     -507.4907417552      540.9939195259     1  0.53361341E+11
     -507.4907144875      539.9393527181     1  0.52580912E+11
     -507.4907010618      541.1283265087     1  0.53140943E+11
     -507.4906787655      540.5430256221     1  0.51711407E+11
     -507.4906761113      540.4869292568     1  0.52315636E+11
     -507.4905880524      541.0215767863     1  0.52100612E+11
     -507.4905771807      540.3857311240     1  0.51986432E+11
     -507.4905103453      540.2422084293     1  0.52646200E+11
     -507.4904371076      540.7188449847     1  0.52931580E+11
     -507.4904088764      540.2039332517     1  0.52859770E+11
     -507.4904074051      540.6106484107     1  0.51804832E+11
     -507.4903923292      540.0267036389     1  0.50919548E+11
     -507.4903770103      540.0933770470     1  0.52947683E+11
     -507.4903695372      540.5732040664     1  0.51521290E+11
     -507.4903550678      539.8313213299     1  0.51658812E+11
     -507.4903265127      540.5144254144     1  0.53640494E+11
     -507.4903088098      540.3105600336     1  0.52607342E+11
     -507.4902844664      539.9243171893     1  0.51547373E+11
     -507.4902829873      540.1635107406     1  0.52839186E+11
     -507.4902814909      541.0060631053     1  0.51547913E+11
     -507.4902600091      540.6197013502     1  0.54031032E+11
     -507.4902584701      540.5679095760     1  0.52495739E+11
     -507.4902420591      540.6728769280     1  0.51727954E+11
     -507.4902383599      540.4804469191     1  0.52592225E+11
     -507.4902321815      540.3314958860     1  0.51207131E+11
     -507.4902233007      540.3870297532     1  0.52558021E+11
     -507.4902206544      540.2217135263     1  0.52898133E+11
     -507.4902149355      539.7897198109     1  0.50886872E+11
     -507.4901703134      540.9501342564     1  0.52630822E+11
     -507.4901637122      539.9236472948     1  0.52595467E+11
     -507.4901224500      539.8428416149     1  0.52822361E+11
     -507.4901141397      540.6903018636     1  0.52675635E+11
     -507.4901116250      541.0163883250     1  0.53072519E+11
     -507.4900874671      541.1629273008     1  0.53081221E+11
     -507.4900705275      540.1974230185     1  0.52124840E+11
     -507.4900623818      540.2919809048     1  0.52652780E+11
     -507.4900551236      540.3917116460     1  0.51848356E+11
     -507.4900499829      540.6315372343     1  0.52108924E+11
     -507.4900414140      540.3505705527     1  0.51627472E+11
     -507.4900125626      541.1214889049     1  0.53149256E+11
     -507.4899962346      539.7174374332     1  0.52679555E+11
     -507.4899916939      541.0010977259     1  0.51680011E+11
     -507.4899359016      540.4690004859     1  0.53550176E+11
     -507.4899288615      540.9052891497     1  0.51688702E+11
     -507.4899136033      540.9524268222     1  0.52485836E+11
     -507.4898965497      540.6540233988     1  0.53029668E+11
     -507.4898785102      540.3811088447     1  0.51531305E+11
     -507.4898723785      541.0054129936     1  0.51558862E+11
     -507.4898501426      540.2487145491     1  0.52832975E+11
     -507.4898383148      540.2395051822     1  0.51640298E+11
     -507.4898295298      540.1971951276     1  0.52839973E+11
     -507.4898178641      540.5976049480     1  0.51465385E+11
     -507.4897863426      540.5653981018     1  0.53180167E+11
     -507.4897835027      541.3616455765     1  0.50413132E+11
     -507.4897807460      540.8980453390     1  0.51952368E+11
     -507.4897743498      540.9906372123     1  0.52576686E+11
     -507.4897727338      540.7504226805     1  0.52571235E+11
     -507.4897214724      540.6016348596     1  0.51201254E+11
     -507.4897047918      540.7620611613     1  0.52215597E+11
     -507.4896721652      540.2199780432     1  0.52642733E+11
     -507.4895729073      540.4636902761     1  0.52529613E+11
     -507.4895701198      540.9902053314     1  0.52994723E+11
     -507.4895552534      540.5254791965     1  0.52671013E+11
     -507.4895393007      540.8671461549     1  0.51970542E+11
     -507.4895311685      540.6680230928     1  0.52795729E+11
     -507.4895186157      541.0810182615     1  0.53155813E+11
     -507.4894948632      539.7372340736     1  0.51322304E+11
     -507.4894586903      540.4534288646     1  0.52069883E+11
     -507.4894202637      540.5448953232     1  0.52528394E+11
     -507.4893883080      540.8430582943     1  0.52141703E+11
     -507.4893853523      540.9459710068     1  0.51214349E+11
     -507.4893664451      540.2429941448     1  0.52707337E+11
     -507.4893247379      540.5361821562     1  0.52841513E+11
     -507.4892137834      540.6720389712     1  0.52564141E+11
     -507.4891754681      540.3089613629     1  0.52529389E+11
     -507.4891584364      540.8729785340     1  0.51864920E+11
     -507.4891414959      540.5559782524     1  0.53047721E+11
     -507.4891078964      539.9533224226     1  0.52517716E+11
     -507.4890101152      539.7348560951     1  0.53608647E+11
     -507.4889707182      540.4333780146     1  0.53043036E+11
     -507.4889660055      539.8822690199     1  0.52789407E+11
     -507.4889193384      539.9886418478     1  0.53020481E+11
     -507.4889172265      541.0430454701     1  0.52406138E+11
     -507.4889113030      540.8005139330     1  0.51951818E+11
     -507.4888398032      540.6470782156     1  0.52227638E+11
     -507.4887441281      540.5762854544     1  0.52600633E+11
     -507.4886888501      540.3525290306     1  0.52591955E+11
     -507.4886775245      540.5451434047     1  0.52728716E+11
     -507.4886378110      539.9313015484     1  0.52900059E+11
     -507.4886266570      540.4621964946     1  0.52717303E+11
     -507.4886008595      540.0674689711     2  0.54260810E+11
     -507.4885631083      540.2901360462     1  0.52595974E+11
     -507.4885316526      541.3859416852     1  0.50497423E+11
     -507.4884733299      540.6782157029     1  0.52645227E+11
     -507.4884497358      540.6873188691     1  0.51165796E+11
     -507.4884326106      540.0070016681     1  0.52801601E+11
     -507.4884095553      539.7923509537     1  0.50884675E+11
     -507.4883996380      539.9179881355     1  0.52801575E+11
     -507.4883720053      539.8273811018     1  0.52776836E+11
     -507.4883528459      540.8822038981     1  0.52112292E+11
     -507.4882392064      540.8115155306     2  0.51642915E+11
     -507.4882197930      540.3256303513     1  0.50787105E+11
     -507.4882128189      536.9864270414     1  0.55973414E+11
     -507.4882095624      539.8985203456     1  0.52767489E+11
     -507.4881313229      540.6439157037     1  0.51261500E+11
     -507.4880585012      540.1909399946     1  0.52161737E+11
     -507.4880551593      540.1670193817     1  0.51299948E+11
     -507.4880444458      540.7928685754     1  0.52537468E+11
     -507.4880339807      540.5832946962     1  0.51282155E+11
     -507.4880299344      540.6444950047     1  0.51539765E+11
     -507.4880275619      539.9528992158     1  0.52941297E+11
     -507.4880095222      540.3707459942     1  0.52711494E+11
     -507.4879918678      540.7280999621     1  0.52706343E+11
     -507.4879438654      540.2518104606     1  0.52818025E+11
     -507.4879401136      540.3719332021     1  0.50889652E+11
     -507.4879172981      541.0880632331     1  0.53207002E+11
     -507.4878880074      541.3526911141     1  0.50633202E+11
     -507.4878582232      540.3376259465     1  0.52273417E+11
     -507.4878472075      539.8998574859     1  0.52642790E+11
     -507.4878450508      540.0979645630     1  0.53664361E+11
     -507.4878428469      540.5880560035     1  0.52862817E+11
     -507.4878264676      540.8404820972     1  0.51197509E+11
     -507.4878190426      540.7017901999     1  0.52424320E+11
     -507.4877890481      540.2817592728     1  0.52742006E+11
     -507.4877720921      540.7071416047     1  0.52730034E+11
     -507.4877645233      540.0717805638     1  0.51447563E+11
     -507.4877543164      540.5743561899     2  0.51939323E+11
     -507.4877366060      540.3512529195     1  0.52641024E+11
     -507.4877267477      540.8598865096     1  0.51846944E+11
     -507.4877042640      539.7566168410     1  0.53145724E+11
     -507.4877007708      540.5990395588     1  0.53382714E+11
     -507.4876658954      540.6819360834     1  0.55235135E+11
     -507.4876226596      540.5794830136     1  0.53029383E+11
     -507.4876175918      540.7539790034     1  0.53177791E+11
     -507.4875385225      540.0137967716     1  0.53350684E+11
     -507.4875374937      540.3257171661     1  0.52834621E+11
     -507.4875159621      540.3166364451     1  0.52810062E+11
     -507.4874676366      540.1490649793     1  0.52810611E+11
     -507.4874622472      541.0709849950     1  0.52643743E+11
     -507.4874431553      540.5869764345     1  0.52507210E+11
     -507.4874256596      540.2274728573     1  0.52814724E+11
     -507.4874213734      540.1855264655     1  0.50748681E+11
     -507.4874126612      540.2346335903     1  0.52862301E+11
     -507.4873937093      540.6989438526     1  0.52188702E+11
     -507.4873627703      540.7612407351     1  0.53043784E+11
     -507.4873440681      540.9708418650     1  0.52698482E+11
     -507.4872705629      540.3320663898     1  0.52514539E+11
     -507.4872498073      540.9620899038     1  0.54064677E+11
     -507.4872138143      540.9569729255     1  0.54068554E+11
     -507.4871683213      540.3751626598     1  0.52419235E+11
     -507.4871251293      540.8892873045     1  0.57534669E+11
     -507.4871225149      540.6828107438     1  0.52042257E+11
     -507.4870835571      540.3309099293     1  0.50851882E+11
     -507.4870656560      540.1386332374     1  0.52655937E+11
     -507.4870431880      539.8945774394     1  0.53240235E+11
     -507.4870373983      540.0213424258     1  0.53319348E+11
     -507.4870190824      540.5731701782     1  0.52545135E+11
     -507.4870108384      540.6079914048     1  0.52947827E+11
     -507.4869422904      540.5837497778     1  0.51950698E+11
     -507.4869314386      540.3194034099     1  0.53001946E+11
     -507.4869260674      540.3312431956     1  0.52429975E+11
     -507.4868938916      540.0182251302     1  0.53318546E+11
     -507.4868517081      540.4011229369     1  0.53302363E+11
     -507.4868156873      540.9663007007     1  0.52739925E+11
     -507.4867529107      540.7193928760     1  0.52346118E+11
     -507.4867383416      540.9050602304     2  0.54124278E+11
     -507.4866581639      540.3144768196     1  0.53064395E+11
     -507.4866465073      540.3520660168     1  0.52727559E+11
     -507.4866237231      540.3967729786     1  0.52478082E+11
     -507.4866110626      540.2186431794     1  0.51778449E+11
     -507.4865981034      540.6347724537     1  0.52868875E+11
     -507.4865898240      540.4584912339     1  0.53962432E+11
     -507.4865738972      540.1894841465     1  0.52588417E+11
     -507.4865493035      540.1652533277     1  0.50705032E+11
     -507.4864659117      540.0898047465     1  0.51465498E+11
     -507.4864511400      541.0248612441     1  0.52808032E+11
     -507.4864460298      540.6908711826     1  0.52398533E+11
     -507.4864227727      540.8702144946     1  0.52650636E+11
     -507.4864155734      540.7081986623     1  0.53456103E+11
     -507.4864011523      540.5317535015     1  0.52884951E+11
     -507.4863876912      540.5935219802     1  0.52280967E+11
     -507.4863693616      539.8104273733     1  0.52578146E+11
     -507.4863564836      540.7667582313     1  0.51400374E+11
     -507.4863526851      540.3494053961     1  0.52787997E+11
     -507.4863273887      540.6998737865     1  0.51583941E+11
     -507.4863039298      541.3462068164     1  0.50365125E+11
     -507.4862855845      540.2155194712     1  0.51075933E+11
     -507.4862669749      540.8978516365     1  0.51593383E+11
     -507.4862628920      540.3807986842     1  0.52690453E+11
     -507.4862300412      541.0123922967     1  0.53183368E+11
     -507.4862290070      541.3678459046     1  0.53884468E+11
     -507.4862220477      540.3477934054     1  0.51121869E+11
     -507.4862066755      539.9255485091     1  0.52358146E+11
     -507.4861974599      540.9945698545     1  0.52883121E+11
     -507.4861723270      540.2658098350     1  0.52675410E+11
     -507.4861679450      534.9971033808     1  0.52627661E+11
     -507.4861381387      540.6702050008     1  0.52176089E+11
     -507.4861282274      540.0285361484     1  0.52833803E+11
     -507.4861078012      540.3304501188     1  0.50854149E+11
     -507.4861049372      540.0199735553     1  0.52801606E+11
     -507.4860796683      540.1871698610     1  0.52850690E+11
     -507.4860755308      540.4866915168     1  0.52316652E+11
     -507.4860468378      540.7688525441     1  0.52671165E+11
     -507.4860369351      540.1673641379     1  0.50697454E+11
     -507.4860354204      541.1424496509     1  0.53510173E+11
     -507.4860002192      540.3323619584     1  0.51278802E+11
     -507.4859784436      540.2048928835     1  0.52599001E+11
     -507.4859512586      540.7506963432     1  0.52752091E+11
     -507.4858780273      540.8657029293     1  0.52802904E+11
     -507.4858587897      540.2012814199     1  0.52668613E+11
     -507.4858219362      540.4325956851     1  0.52611502E+11
     -507.4857918775      540.8680893572     1  0.52777514E+11
     -507.4857736999      539.7095274453     1  0.53488757E+11
     -507.4857136202      540.8495011661     1  0.52011308E+11
     -507.4857087197      540.3346613159     1  0.51240782E+11
     -507.4857013464      540.4577061277     1  0.52258460E+11
     -507.4856312978      540.8168665877     1  0.53286381E+11
     -507.4856043649      540.9820521230     1  0.52952756E+11
     -507.4856022799      540.1076054023     1  0.52737467E+11
     -507.4855981614      540.4392862484     1  0.51236371E+11
     -507.4855717815      540.8804863807     2  0.52649818E+11
     -507.4855136731      539.8749821812     1  0.52769187E+11
     -507.4854936368      540.1085929666     1  0.53005536E+11
     -507.4854339440      540.0453074853     1  0.52346909E+11
     -507.4853902152      540.4646649993     1  0.52839958E+11
     -507.4853810249      540.7252070009     1  0.52481787E+11
     -507.4853651127      540.5251371880     1  0.52547918E+11
     -507.4853380615      540.7661948715     1  0.52165812E+11
     -507.4853238723      540.9920767087     1  0.51454097E+11
     -507.4853198226      540.4062158670     1  0.52251664E+11
     -507.4852812117      540.5618966282     1  0.53722932E+11
     -507.4852795425      540.9318662016     1  0.52594021E+11
     -507.4852671703      540.2529666098     1  0.50905102E+11
     -507.4851972863      540.5318250470     1  0.53024348E+11
     -507.4851813099      540.1824245797     1  0.52720047E+11
     -507.4851629859      540.2625231326     1  0.51343263E+11
     -507.4851316811      539.8935436335     1  0.53255444E+11
     -507.4851269243      539.7835217422     1  0.53236226E+11
     -507.4851109765      539.9550453791     1  0.52249962E+11
     -507.4850120832      540.8278567990     1  0.52126177E+11
     -507.4850039177      540.5324943504     1  0.52278498E+11
     -507.4849930047      540.3855903849     1  0.51523079E+11
     -507.4849696970      540.1556755441     1  0.53285149E+11
     -507.4849402971      540.4430464453     1  0.51530489E+11
     -507.4849238002      541.4021477658     1  0.50533600E+11
     -507.4849179427      540.7441912115     1  0.51839208E+11
     -507.4849077748      540.0206713286     1  0.52854417E+11
     -507.4848842537      540.7949479165     1  0.52673060E+11
     -507.4848587900      540.0017755644     1  0.52894266E+11
     -507.4848547913      540.5451162731     1  0.52932582E+11
     -507.4847976972      541.1888097621     1  0.52336280E+11
     -507.4847949026      540.6854170593     1  0.51813016E+11
     -507.4847603967      540.3685324628     1  0.54033777E+11
     -507.4847516349      540.6297750968     1  0.52573708E+11
     -507.4847495035      540.5677107620     1  0.51323611E+11
     -507.4847199650      541.2176390662     1  0.50431745E+11
     -507.4846621228      541.2390403545     1  0.53366045E+11
     -507.4846502152      540.6701327605     1  0.52518371E+11
     -507.4846478379      540.5444309081     1  0.52924102E+11
     -507.4846411217      539.9922285003     1  0.52861321E+11
     -507.4846211403      540.8210965981     1  0.52709796E+11
     -507.4846197932      540.8320076284     1  0.52168763E+11
     -507.4845846299      540.8343136215     1  0.52139155E+11
     -507.4845597481      540.1928914612     1  0.51508803E+11
     -507.4845434634      540.7121299847     1  0.51800700E+11
     -507.4845225160      540.8240648458     1  0.53818487E+11
     -507.4845041551      540.4076856862     1  0.52556498E+11
     -507.4844803239      540.6732144066     1  0.51822694E+11
     -507.4844547846      540.0901542485     1  0.51553507E+11
     -507.4844226142      541.2569549087     1  0.53264546E+11
     -507.4844163776      540.0515477298     1  0.52932959E+11
     -507.4843734201      540.2394802769     1  0.52806841E+11
     -507.4843713703      540.6162056108     1  0.52195447E+11
     -507.4843217850      540.1252971845     1  0.52913720E+11
     -507.4842936559      537.0163226987     1  0.50904170E+11
     -507.4842750496      540.6010538593     1  0.51979847E+11
     -507.4842542863      540.4348672896     1  0.52141884E+11
     -507.4841760568      540.3196185270     1  0.52705018E+11
     -507.4841713857      533.4948214666     1  0.54287215E+11
     -507.4841590992      540.6165946675     1  0.52597163E+11
     -507.4841310543      540.9469821665     1  0.51751229E+11
     -507.4841127765      540.4913860991     1  0.52582317E+11
     -507.4840979084      540.0974273349     1  0.52740797E+11
     -507.4840859506      540.5996854181     1  0.53062739E+11
     -507.4840841002      540.5009155637     1  0.51840709E+11
     -507.4840803040      540.3697322033     1  0.50889447E+11
     -507.4840665578      540.4191127363     1  0.52707540E+11
     -507.4840554155      539.7051133778     1  0.51500582E+11
     -507.4840354296      541.4037436270     1  0.50546907E+11
     -507.4840029753      540.6898178449     1  0.53227074E+11
     -507.4839825566      540.9814751619     1  0.53238077E+11
     -507.4839613078      540.6130454399     1  0.51944441E+11
     -507.4839572245      540.5593100445     1  0.51366208E+11
     -507.4839444551      539.8357289349     1  0.52782288E+11
     -507.4839336957      539.9675285828     1  0.53202654E+11
     -507.4839199414      540.7154129484     1  0.52501842E+11
     -507.4838871126      539.9559633226     1  0.52811061E+11
     -507.4838791929      540.2115629038     1  0.51455547E+11
     -507.4838261354      540.2742126692     1  0.52605973E+11
     -507.4838016390      540.6193644999     1  0.52168531E+11
     -507.4837938214      540.0596254683     1  0.50987856E+11
     -507.4837827879      540.8034679692     1  0.55274497E+11
     -507.4837797551      541.6188273609     1  0.53710895E+11
     -507.4837662335      539.8447287521     1  0.52785576E+11
     -507.4837507206      539.9639060244     1  0.50941455E+11
     -507.4836818547      540.8905422425     1  0.52740752E+11
     -507.4836797480      540.8189590966     1  0.51601931E+11
     -507.4836769420      540.8723205996     1  0.51664060E+11
     -507.4836437396      540.6556512228     1  0.53112949E+11
     -507.4836373905      539.9391740722     1  0.52857627E+11
     -507.4836182497      540.8054908791     1  0.52240411E+11
     -507.4836061898      540.7273164304     1  0.52281636E+11
     -507.4835905157      540.5028813952     1  0.51948912E+11
     -507.4835717135      540.5800746156     1  0.52453769E+11
     -507.4835698892      540.6081246950     1  0.52526155E+11
     -507.4834936895      539.9204585333     1  0.53241061E+11
     -507.4834798131      540.1069018475     1  0.53086843E+11
     -507.4834658925      540.7225799835     1  0.52305264E+11
     -507.4834562809      540.1588994060     1  0.53167582E+11
     -507.4834226331      540.3056303300     1  0.51533384E+11
     -507.4833610629      541.1200798185     1  0.53145420E+11
     -507.4833588606      540.9086039315     1  0.54182854E+11
     -507.4833435530      539.7546951251     1  0.51522118E+11
     -507.4833343779      540.5659346012     1  0.53293564E+11
     -507.4833301306      540.1858758399     1  0.52893040E+11
     -507.4832847972      540.4138931476     1  0.52600732E+11
     -507.4832636349      540.1209979675     1  0.51417186E+11
     -507.4832327888      540.7128806322     1  0.51326791E+11
     -507.4831948707      540.6354233354     1  0.52556562E+11
     -507.4831179093      540.8105359048     1  0.51626047E+11
     -507.4830979501      540.5108918569     1  0.52903886E+11
     -507.4830629879      540.7271956165     1  0.51821137E+11
     -507.4830495705      540.4439437047     1  0.51927971E+11
     -507.4830105717      541.2547785838     1  0.53218813E+11
     -507.4829240978      540.5867544867     1  0.52930891E+11
     -507.4828952721      540.6446489292     1  0.51288061E+11
     -507.4828838546      540.2124262958     1  0.52537090E+11
     -507.4828700831      540.8277329854     1  0.52475696E+11
     -507.4828579324      540.2141790625     1  0.52864098E+11
     -507.4827510239      540.4442150250     1  0.53314192E+11
     -507.4826955112      540.4958493832     1  0.52494710E+11
     -507.4826936213      540.3712296969     1  0.51803038E+11
     -507.4826922799      540.4472137733     1  0.52125973E+11
     -507.4826237617      539.9612127614     1  0.52969131E+11
     -507.4825848943      540.8008130250     1  0.52952880E+11
     -507.4825675005      540.8555720673     1  0.52684385E+11
     -507.4825651791      540.8101647676     1  0.52116179E+11
     -507.4825300281      540.8315058615     1  0.51613252E+11
     -507.4825067476      540.8933959537     1  0.52631402E+11
     -507.4824512092      540.4922315282     1  0.52078408E+11
     -507.4824501708      540.5487353749     1  0.53314121E+11
     -507.4824407654      539.9544643920     1  0.52559120E+11
     -507.4824124448      540.2878606904     1  0.53096163E+11
     -507.4824069921      540.2520102021     1  0.52057639E+11
     -507.4823702066      540.0612464603     1  0.52599657E+11
     -507.4823220320      540.9214636935     1  0.53599114E+11
     -507.4822768264      541.1222406690     1  0.52797511E+11
     -507.4822483115      540.6172737734     1  0.51983654E+11
     -507.4822352817      540.0987139029     1  0.51452292E+11
     -507.4822334731      540.6227232340     1  0.52540584E+11
     -507.4822298582      540.2782173550     1  0.51989203E+11
     -507.4822208768      540.0603259699     1  0.52728178E+11
     -507.4821571095      540.4129046173     1  0.53178880E+11
     -507.4821403284      541.3239121083     1  0.53566616E+11
     -507.4821361348      540.9208552795     1  0.53994713E+11
     -507.4821079127      540.4020071173     2  0.52420277E+11
     -507.4821023625      540.7631771373     1  0.52549155E+11
     -507.4820815928      540.9215831361     1  0.53997379E+11
     -507.4820720989      540.3166606754     1  0.52734091E+11
     -507.4820645275      539.9107951747     1  0.52522378E+11
     -507.4820378503      540.8003538793     1  0.53831088E+11
     -507.4820061869      540.6373127570     1  0.52613560E+11
     -507.4819862153      540.0378241605     1  0.52421183E+11
     -507.4819833612      540.7320140205     1  0.52619179E+11
     -507.4819774298      540.2036131062     1  0.53147092E+11
     -507.4819413036      540.1642189264     1  0.52055039E+11
     -507.4818999298      540.5653694160     1  0.53231305E+11
     -507.4818947242      540.1725701715     1  0.52289692E+11
     -507.4818902956      540.6505443056     1  0.52640132E+11
     -507.4818653563      539.6162806276     1  0.52477631E+11
     -507.4818397064      540.5880613817     1  0.53081084E+11
     -507.4818009528      540.6393162161     1  0.52988184E+11
     -507.4817768178      540.4340526502     1  0.53304383E+11
     -507.4817583098      540.6869625159     1  0.52586036E+11
     -507.4817564791      541.2435752801     1  0.51789126E+11
     -507.4817400766      541.2172881921     1  0.52762713E+11
     -507.4817356305      540.7248900169     1  0.53298550E+11
     -507.4817302754      540.8440403356     1  0.52993019E+11
     -507.4817055558      540.2541040018     1  0.51778107E+11
     -507.4816876642      540.3538135120     1  0.52560994E+11
     -507.4816794089      540.7245650596     1  0.51209722E+11
     -507.4816034185      540.3517622642     1  0.51247696E+11
     -507.4815903646      540.2556492041     1  0.52865880E+11
     -507.4815584183      541.3299208690     1  0.53564457E+11
     -507.4815295703      539.9125355213     1  0.53088057E+11
     -507.4815216571      540.7707759698     1  0.52479956E+11
     -507.4815186910      540.7817108291     1  0.51449078E+11
     -507.4815014991      541.2094773326     1  0.52744576E+11
     -507.4814995600      540.4151585613     1  0.52673378E+11
     -507.4814900389      540.7517467030     1  0.51963853E+11
     -507.4814681639      540.4151798744     1  0.52641342E+11
     -507.4814060064      540.2805610189     1  0.53338633E+11
     -507.4814035907      539.9125907126     1  0.53653062E+11
     -507.4813811034      540.7222438689     1  0.52542439E+11
     -507.4813725600      540.4332371610     1  0.51543456E+11
     -507.4813552037      540.7600863845     1  0.52066557E+11
     -507.4813491453      539.9915897836     1  0.53211742E+11
     -507.4813424017      540.0063407886     1  0.52937341E+11
     -507.4813356747      540.6701572530     1  0.53093033E+11
     -507.4813230997      540.6720107163     1  0.52633011E+11
     -507.4813150331      539.9074188514     1  0.53771810E+11
     -507.4813089046      540.5061110853     1  0.52693767E+11
     -507.4812894809      539.9199239876     1  0.53241962E+11
     -507.4812521675      540.1043613134     1  0.52673101E+11
     -507.4812396000      539.9287551970     1  0.52764426E+11
     -507.4812350259      540.5534235257     1  0.52708236E+11
     -507.4812256100      540.3982741919     1  0.52805884E+11
     -507.4812167641      540.7887232520     1  0.51451098E+11
     -507.4812130501      540.2892877985     1  0.52829532E+11
     -507.4811989528      540.2766854537     1  0.52810867E+11
     -507.4811852644      540.5495721542     1  0.51414082E+11
     -507.4811797596      541.3911802029     1  0.54027631E+11
     -507.4811766104      540.7613187500     1  0.52220628E+11
     -507.4811636219      540.5702193006     1  0.52901940E+11
     -507.4811066505      539.8511264800     1  0.52171225E+11
     -507.4810875187      540.2776618471     1  0.52772411E+11
     -507.4810759091      540.1056562701     1  0.52882714E+11
     -507.4810551811      540.3539095140     1  0.53829563E+11
     -507.4810181384      539.9381193567     1  0.53301822E+11
     -507.4810033354      540.4114878024     1  0.54095258E+11
     -507.4809958976      539.7239287006     1  0.51432571E+11
     -507.4809913828      540.6905984040     2  0.51963879E+11
     -507.4809854933      540.0334788423     1  0.52467314E+11
     -507.4809842935      540.0996210534     1  0.52721961E+11
     -507.4809695394      540.0767368422     1  0.53245163E+11
     -507.4809668878      540.5230290397     1  0.53251933E+11
     -507.4809557603      541.2589775743     1  0.53300128E+11
     -507.4809371378      539.8586321232     1  0.52401567E+11
     -507.4809212247      539.9558256765     1  0.52959257E+11
     -507.4808932756      540.9731243880     1  0.51716261E+11
     -507.4808735619      540.1603472208     1  0.51397416E+11
     -507.4808591234      539.7245992644     1  0.51433655E+11
     -507.4808528404      540.2427595811     1  0.51306734E+11
     -507.4808477127      540.9024272743     1  0.51881245E+11
     -507.4808370605      540.2328328927     1  0.52557693E+11
     -507.4808003905      539.8308571369     1  0.52778465E+11
     -507.4807924927      540.6300683438     1  0.52709622E+11
     -507.4807616862      540.8339246253     1  0.52245333E+11
     -507.4807606041      539.9288879951     1  0.53034202E+11
     -507.4807565762      540.2053149635     1  0.52852817E+11
     -507.4806438987      540.2378744389     1  0.53639135E+11
     -507.4806199476      540.4936256082     1  0.53171602E+11
     -507.4806012214      541.3306064031     1  0.54047380E+11
     -507.4805976496      540.8260448649     1  0.52810515E+11
     -507.4805692613      540.7361942566     1  0.52499670E+11
     -507.4805477870      540.4602698516     1  0.52960408E+11
     -507.4805368928      540.1029306669     1  0.52874396E+11
     -507.4805093174      539.1171208587     1  0.51201250E+11
     -507.4804956099      541.5375231153     1  0.53537183E+11
     -507.4804920236      541.2144393761     1  0.51969762E+11
     -507.4804805657      539.9647231572     1  0.53326971E+11
     -507.4804730121      540.4308669904     1  0.52602195E+11
     -507.4804531291      539.9974514498     1  0.52688090E+11
     -507.4804214708      540.7221420579     1  0.51566999E+11
     -507.4804085101      540.8206613853     1  0.52367329E+11
     -507.4803915142      540.5970216549     1  0.53355048E+11
     -507.4803586009      541.3097864187     1  0.53675889E+11
     -507.4803370815      540.8701706507     1  0.51994457E+11
     -507.4803262578      541.1263937878     1  0.53465458E+11
     -507.4803188397      540.7258667603     1  0.53219749E+11
     -507.4802989931      535.1204431918     1  0.51843544E+11
     -507.4802942156      540.8218627397     1  0.51466458E+11
     -507.4802905196      540.9255390059     1  0.51647750E+11
     -507.4802773904      540.2041825279     1  0.52187545E+11
     -507.4802436569      540.5209855610     1  0.52936812E+11
     -507.4802129491      540.4742628565     1  0.52022348E+11
     -507.4802085101      540.6704207454     1  0.53758989E+11
     -507.4802065929      540.4065445086     1  0.52831071E+11
     -507.4801980154      540.1276454142     1  0.52850635E+11
     -507.4801343022      540.8976858517     1  0.52014961E+11
     -507.4801175821      540.4498339850     1  0.51967907E+11
     -507.4801160863      540.2839804346     1  0.52760027E+11
     -507.4801122266      540.6203614903     1  0.52144473E+11
     -507.4801108008      540.7095650711     1  0.53528573E+11
     -507.4800998590      540.0624869568     1  0.51554221E+11
     -507.4800918147      540.5085180450     1  0.53096645E+11
     -507.4800674106      539.9662964859     1  0.53270312E+11
     -507.4800272447      540.8273811930     1  0.51466208E+11
     -507.4800191508      541.1244565471     1  0.52808829E+11
     -507.4800177128      540.3666810339     1  0.52922854E+11
     -507.4800024192      540.5627425871     1  0.51529619E+11
     -507.4799906777      539.7024392561     1  0.51557988E+11
     -507.4799609520      540.4447314364     1  0.52805423E+11
     -507.4799492495      540.1943825581     1  0.52139691E+11
     -507.4799389636      540.2419332622     1  0.52817591E+11
     -507.4799316166      540.7132775254     1  0.53523592E+11
     -507.4799160172      540.2228584549     1  0.52273819E+11
     -507.4799088925      540.9491243503     1  0.50868995E+11
     -507.4798898421      540.0648584277     1  0.52591546E+11
     -507.4798827898      540.8343686755     1  0.52885149E+11
     -507.4798535865      540.3519447608     1  0.52572646E+11
     -507.4798150843      540.8128953443     1  0.52832029E+11
     -507.4798088939      540.9206160186     1  0.54154093E+11
     -507.4797740977      540.4224409672     1  0.52687016E+11
     -507.4797162100      540.2185958954     1  0.52303304E+11
     -507.4797150456      540.5235646867     1  0.52954665E+11
     -507.4796851246      540.4639023937     1  0.52102416E+11
     -507.4796776552      539.8605024579     1  0.51556303E+11
     -507.4796728273      541.2934557409     1  0.51340090E+11
     -507.4796273038      539.7995448253     1  0.54522414E+11
     -507.4796077457      540.7243249307     1  0.52489042E+11
     -507.4795938821      539.9303318057     1  0.52986175E+11
     -507.4795881683      540.3209385420     1  0.52395418E+11
     -507.4795815955      539.9214467352     1  0.53356718E+11
     -507.4795717998      540.8394324997     1  0.51067263E+11
     -507.4795635608      534.5412615153     2  0.50636937E+11
     -507.4795117363      540.4634183118     1  0.52478973E+11
     -507.4794941543      540.4458970772     1  0.51383711E+11
     -507.4794867007      540.3625960097     1  0.51343822E+11
     -507.4794792185      541.2481707327     1  0.51870873E+11
     -507.4793784076      540.0748731269     1  0.53098508E+11
     -507.4793652281      540.6216733955     1  0.52928186E+11
     -507.4793605529      540.6620656250     1  0.51524697E+11
     -507.4793184653      539.9623368064     1  0.52901944E+11
     -507.4792945404      540.2326955093     1  0.51826453E+11
     -507.4792754172      540.5137718737     1  0.52529831E+11
     -507.4792519907      540.1063272335     1  0.52231218E+11
     -507.4792383324      540.9949602482     1  0.52199948E+11
     -507.4792099639      541.1481182192     1  0.51874792E+11
     -507.4791713621      540.4272821879     1  0.52596812E+11
     -507.4791625820      540.4643563329     1  0.52319911E+11
     -507.4791615105      540.4646519787     1  0.52454426E+11
     -507.4791002220      540.1203211329     1  0.51193387E+11
     -507.4790783370      539.8769578337     1  0.52241806E+11
     -507.4790657352      540.4537634617     1  0.52490937E+11
     -507.4790551598      540.1516172043     1  0.51554609E+11
     -507.4790365169      540.9590303948     1  0.52856001E+11
     -507.4790333708      540.8364542227     1  0.51516669E+11
     -507.4790272689      539.8951495185     1  0.52968457E+11
     -507.4790207211      540.3563173732     1  0.51610106E+11
     -507.4789652315      541.1134948663     1  0.51692639E+11
     -507.4789543661      540.3101619403     1  0.52326966E+11
     -507.4789151422      539.9887643826     1  0.52941643E+11
     -507.4788846218      540.7898289061     1  0.51591689E+11
     -507.4788826938      540.5370954599     1  0.51867382E+11
     -507.4788673559      540.5673672683     1  0.53224014E+11
     -507.4788537246      540.3946202433     1  0.52259103E+11
     -507.4788226353      539.6987906832     1  0.51550416E+11
     -507.4787455273      539.9249524698     1  0.52929845E+11
     -507.4787407364      540.7929532796     1  0.51496306E+11
     -507.4787321473      540.0254770792     1  0.52584136E+11
     -507.4787198293      540.7143026562     1  0.51233822E+11
     -507.4786754989      541.2440006870     1  0.51812611E+11
     -507.4786660488      540.8210223356     1  0.52920022E+11
     -507.4786441640      540.1019884798     1  0.53237334E+11
     -507.4786220053      539.9923641508     1  0.52722030E+11
     -507.4786201578      540.7965433379     1  0.51473320E+11
     -507.4786031220      541.2219635919     1  0.52793756E+11
     -507.4785872552      541.1009211078     1  0.51790750E+11
     -507.4785828269      539.9537264816     1  0.53710955E+11
     -507.4785783652      540.1912060326     1  0.51543121E+11
     -507.4785742449      540.4918208576     1  0.52823030E+11
     -507.4785721673      540.1170792929     1  0.52875333E+11
     -507.4785666902      540.2091228098     1  0.51781541E+11
     -507.4785339232      540.2246161141     1  0.52718376E+11
     -507.4784674113      540.0853825087     1  0.52390669E+11
     -507.4784557039      540.7904992145     1  0.51908707E+11
     -507.4784296121      539.7655827172     1  0.51492467E+11
     -507.4784234543      540.0710306085     1  0.52795782E+11
     -507.4783885642      539.9920221165     1  0.52517014E+11
     -507.4783516766      540.4298256621     1  0.52988858E+11
     -507.4783245121      540.3802891283     1  0.52599173E+11
     -507.4783119070      540.6615368981     1  0.53172713E+11
     -507.4783067873      540.1585816049     1  0.51262121E+11
     -507.4782989230      540.5552485302     1  0.53268436E+11
     -507.4782888834      541.3937878640     1  0.50776608E+11
     -507.4782855534      540.3498921273     1  0.52778464E+11
     -507.4782840932      540.1655412388     1  0.52816497E+11
     -507.4782555010      534.4490725217     1  0.51384559E+11
     -507.4782272530      540.4855760868     1  0.52020649E+11
     -507.4782130867      539.9627594218     1  0.53138890E+11
     -507.4781511167      540.6243452956     1  0.53466630E+11
     -507.4781350825      540.3598404748     1  0.52812031E+11
     -507.4780992128      541.0970393981     1  0.52228765E+11
     -507.4780954259      540.5717297721     1  0.53391840E+11
     -507.4780892334      540.3082309094     1  0.52323694E+11
     -507.4780652965      540.5287467014     1  0.51868279E+11
     -507.4780597879      540.8710725140     1  0.51506385E+11
     -507.4780377651      540.9366402256     1  0.52218270E+11
     -507.4780267654      539.9419595137     1  0.52603689E+11
     -507.4780188985      540.6395852609     1  0.52275278E+11
     -507.4779942453      540.1447632971     1  0.51625131E+11
     -507.4779897653      540.5452883673     1  0.51813430E+11
     -507.4779657996      540.1284419546     1  0.51812984E+11
     -507.4779564962      540.6582283585     1  0.53020755E+11
     -507.4779523966      540.7705078173     1  0.52632004E+11
     -507.4779427323      541.1563594674     1  0.51857612E+11
     -507.4778846653      540.1382925564     1  0.52658116E+11
     -507.4778815814      540.0759600157     1  0.51347240E+11
     -507.4778766768      539.9361506094     1  0.53097448E+11
     -507.4778713928      540.8643920138     1  0.50917088E+11
     -507.4778644558      540.4061569739     1  0.51947486E+11
     -507.4778599552      540.0898951912     1  0.52222517E+11
     -507.4778562141      541.2724016218     1  0.51835466E+11
     -507.4778169566      534.8503934288     1  0.52229404E+11
     -507.4778058863      540.1190711397     1  0.52737644E+11
     -507.4777834022      540.6761876936     1  0.52977251E+11
     -507.4777689075      540.5984020594     1  0.51040570E+11
     -507.4777520345      540.1287429866     1  0.52816995E+11
     -507.4777398156      539.9275244748     1  0.52356299E+11
     -507.4777220516      541.0458457093     1  0.52967585E+11
     -507.4776754706      540.5524571998     1  0.51218311E+11
     -507.4776671851      540.0675029993     1  0.52972220E+11
     -507.4776645945      539.9594113381     1  0.53120299E+11
     -507.4776434047      540.6132574747     1  0.51038342E+11
     -507.4776155060      541.0867436622     1  0.52792250E+11
     -507.4775564654      540.2529920444     1  0.51007506E+11
     -507.4775345466      541.1211352189     1  0.50447023E+11
     -507.4775255830      539.9799435131     1  0.53048559E+11
     -507.4775223871      540.3374033526     1  0.52541855E+11
     -507.4775083392      540.7282302133     1  0.51569620E+11
     -507.4774731171      540.1299125594     1  0.51929455E+11
     -507.4774699381      540.0976071200     1  0.51287483E+11
     -507.4774636312      539.9772430673     1  0.52886760E+11
     -507.4774498923      540.0452318451     1  0.52840605E+11
     -507.4774243680      540.3382612489     1  0.52566291E+11
     -507.4774088909      540.3027469253     1  0.52807771E+11
     -507.4773913863      540.3414009796     1  0.52541621E+11
     -507.4773695492      540.3243897214     1  0.52748651E+11
     -507.4773568684      540.7626796167     1  0.52445067E+11
     -507.4773441823      540.0298252699     1  0.52175130E+11
     -507.4773130595      540.2345207045     1  0.52463251E+11
     -507.4772570274      540.9638525228     1  0.52363536E+11
     -507.4772249150      540.5190961817     1  0.52470057E+11
     -507.4772165174      540.7994814953     1  0.52046128E+11
     -507.4771799862      540.5075875835     1  0.52667410E+11
     -507.4771732483      540.0350030830     1  0.53035568E+11
     -507.4771636814      540.0052672340     1  0.52685879E+11
     -507.4771184511      540.3331096067     1  0.51759973E+11
     -507.4770911894      540.7125098079     1  0.52555915E+11
     -507.4770664193      539.8072340802     1  0.52210557E+11
     -507.4770468494      540.4634698674     1  0.52780903E+11
     -507.4770341662      540.2996735899     1  0.52914107E+11
     -507.4770227166      540.1979412253     1  0.50969919E+11
     -507.4769984532      540.0683849132     1  0.53024139E+11
     -507.4769949921      540.0666879202     1  0.52755561E+11
     -507.4769753671      540.3362816679     1  0.53221528E+11
     -507.4769646226      540.2211598123     1  0.52389536E+11
     -507.4769562156      539.9326206733     1  0.52660401E+11
     -507.4769073281      540.4512362136     1  0.51529368E+11
     -507.4768982695      541.2533780070     1  0.50252979E+11
     -507.4768057773      540.8944680405     1  0.53045710E+11
     -507.4767985684      540.2286012865     1  0.52337232E+11
     -507.4767580681      540.6432099967     1  0.52939541E+11
     -507.4767535447      539.8798717452     1  0.52416761E+11
     -507.4767402503      540.2984517890     1  0.52543143E+11
     -507.4766997729      539.9240699402     2  0.53520815E+11
     -507.4766969443      540.0249405951     1  0.51321462E+11
     -507.4766948827      540.2682234938     1  0.52795635E+11
     -507.4766935036      540.7504145728     1  0.52584745E+11
     -507.4766412355      540.4158418686     1  0.52198245E+11
     -507.4766244924      540.6200301281     1  0.53132512E+11
     -507.4766195711      540.4931446691     1  0.53448168E+11
     -507.4766162825      540.0743585456     1  0.53050282E+11
     -507.4765961670      540.1043382824     1  0.52626477E+11
     -507.4765843451      539.7439948244     1  0.51472657E+11
     -507.4765638379      539.9878925330     1  0.52941949E+11
     -507.4765278230      540.4985713749     1  0.52466135E+11
     -507.4765047513      540.7707164269     1  0.52124113E+11
     -507.4764737350      539.8148573099     1  0.53338019E+11
     -507.4764462982      539.9129266956     1  0.53013409E+11
     -507.4764371043      541.0879091821     1  0.52770305E+11
     -507.4764357922      540.5476149332     1  0.51094584E+11
     -507.4764324795      540.8047639081     1  0.51207987E+11
     -507.4763759390      540.0445021444     1  0.53151202E+11
     -507.4763291874      540.6930870969     1  0.52709379E+11
     -507.4762889691      541.0356198616     1  0.52312608E+11
     -507.4762796817      540.2957471681     1  0.51557017E+11
     -507.4762731987      540.8951269170     1  0.51992804E+11
     -507.4762710260      539.8455797583     1  0.52358359E+11
     -507.4762689532      540.8036787340     1  0.54598832E+11
     -507.4762615683      540.0530057871     1  0.52900268E+11
     -507.4761674540      540.7175411895     1  0.53198739E+11
     -507.4761630189      540.3593335893     1  0.51389242E+11
     -507.4761421902      541.0828762933     1  0.52022494E+11
     -507.4761225721      540.2845308284     1  0.52877329E+11
     -507.4760995302      540.5558781175     1  0.51091146E+11
     -507.4760793236      540.6616387915     1  0.53057361E+11
     -507.4760546639      541.0649942974     1  0.52411308E+11
     -507.4760483397      540.3711082620     1  0.52812536E+11
     -507.4760378897      540.1785925006     1  0.53232976E+11
     -507.4760364432      540.0907979390     1  0.53080209E+11
     -507.4760171582      540.3143489725     1  0.52371017E+11
     -507.4760085810      540.0705982872     1  0.52828558E+11
     -507.4759556512      540.1320311610     1  0.51873578E+11
     -507.4759405429      539.9672663089     1  0.53403439E+11
     -507.4759201487      540.1196571224     1  0.52966281E+11
     -507.4759091272      540.6389072430     1  0.53092033E+11
     -507.4758646082      540.9826257383     1  0.52934750E+11
     -507.4758630091      540.1289906635     1  0.53038894E+11
     -507.4758564319      540.4089854858     1  0.52121154E+11
     -507.4758544428      540.8030564716     1  0.52864698E+11
     -507.4758517928      540.2306829245     1  0.52226884E+11
     -507.4758457909      540.6120187721     1  0.53334181E+11
     -507.4758444817      540.1468709558     1  0.52923170E+11
     -507.4758274114      540.0466046900     1  0.53207827E+11
     -507.4758242362      540.4288935000     1  0.51286842E+11
     -507.4757919907      540.7544923819     1  0.51438790E+11
     -507.4757909746      540.2845302577     1  0.52943658E+11
     -507.4757468966      540.7987667810     1  0.52425417E+11
     -507.4757107408      540.1198630385     1  0.52395156E+11
     -507.4756785443      540.8958765455     1  0.52734622E+11
     -507.4756654880      540.3894271280     1  0.51313950E+11
     -507.4756560418      540.6224083931     1  0.52831547E+11
     -507.4756414870      540.3141928424     1  0.52921889E+11
     -507.4756397364      540.5536458084     1  0.52505300E+11
     -507.4756010950      540.9503224404     1  0.53214824E+11
     -507.4755932592      540.4999282745     1  0.52964895E+11
     -507.4755754743      540.5822726475     1  0.52697014E+11
     -507.4755710684      540.7688243459     1  0.52625825E+11
     -507.4755295929      540.9194806849     1  0.52423647E+11
     -507.4754997966      541.1834894960     1  0.53574669E+11
     -507.4754125196      540.2239192066     1  0.52426816E+11
     -507.4754063034      540.2712611034     1  0.52933539E+11
     -507.4753699770      540.5038028011     1  0.52504652E+11
     -507.4753594513      540.3161851396     1  0.52576865E+11
     -507.4753361536      540.6354859659     1  0.52614680E+11
     -507.4753239964      540.3321560807     1  0.52262080E+11
     -507.4752804992      540.3116427753     1  0.51860797E+11
     -507.4752689625      540.3835010318     1  0.52689941E+11
     -507.4752376396      540.2519628992     1  0.52317591E+11
     -507.4752357523      540.1180690798     1  0.52388911E+11
     -507.4752300832      540.8353574894     1  0.51887379E+11
     -507.4752244197      540.4938016676     1  0.51285959E+11
     -507.4752154132      539.9214504720     1  0.52838836E+11
     -507.4751891251      541.1962609534     1  0.53555008E+11
     -507.4751725417      540.6510451572     1  0.51658786E+11
     -507.4751047100      540.7357698266     1  0.53015148E+11
     -507.4750904942      540.8144126289     1  0.51173029E+11
     -507.4750778133      540.6621934747     2  0.52772292E+11
     -507.4750757396      541.4519791822     1  0.53534498E+11
     -507.4750701986      540.4858918073     1  0.52410956E+11
     -507.4750572143      540.4848902586     1  0.51350582E+11
     -507.4750456577      540.1090459238     1  0.51657518E+11
     -507.4750356016      540.5283027805     1  0.52176331E+11
     -507.4750287566      540.9513708958     1  0.52927944E+11
     -507.4750276175      539.7358643757     1  0.51461882E+11
     -507.4750066885      540.6196632489     1  0.53309308E+11
     -507.4749951307      540.2478197709     1  0.51118971E+11
     -507.4749851587      540.0139835740     1  0.51484883E+11
     -507.4749762536      540.7312101124     1  0.51417832E+11
     -507.4749677364      540.0074449763     1  0.53234121E+11
     -507.4749396341      540.2748785256     1  0.52519889E+11
     -507.4749215711      540.0317330741     1  0.52798673E+11
     -507.4748781992      540.7325514513     1  0.52647383E+11
     -507.4748746116      540.3966281688     1  0.52270436E+11
     -507.4748560466      540.2068748521     1  0.53851566E+11
     -507.4748355618      540.5419164036     1  0.51603591E+11
     -507.4748290400      540.4485658937     1  0.52995404E+11
     -507.4748253028      540.1911325354     1  0.52621613E+11
     -507.4748015832      540.3161263659     1  0.53146406E+11
     -507.4747780596      539.9223675500     1  0.51837043E+11
     -507.4747540802      540.0043253648     1  0.53047037E+11
     -507.4747501106      540.5002363476     1  0.52896381E+11
     -507.4747233906      539.8238837295     1  0.52835351E+11
     -507.4746418520      540.8903993464     1  0.52721278E+11
     -507.4745972620      540.5123840251     1  0.51985280E+11
     -507.4745930949      539.9540308715     1  0.52140813E+11
     -507.4745477465      540.5692068315     1  0.53010315E+11
     -507.4745275264      541.0501644108     1  0.53673033E+11
     -507.4745211875      541.8202101129     1  0.53234783E+11
     -507.4744959059      540.6329141162     1  0.53168887E+11
     -507.4744914146      540.2857980930     1  0.52911047E+11
     -507.4744701551      540.6487452476     1  0.52693538E+11
     -507.4744577987      540.6028139526     1  0.52821087E+11
     -507.4743973145      540.3844362817     1  0.52518456E+11
     -507.4743692410      540.0056577794     1  0.52426095E+11
     -507.4743636742      540.0415123542     1  0.51938635E+11
     -507.4743094743      540.8212263890     1  0.52186006E+11
     -507.4742966366      540.4426877617     1  0.51988100E+11
     -507.4742885913      540.1352693179     1  0.52907248E+11
     -507.4742712090      540.4363422675     1  0.51742164E+11
     -507.4742652113      541.0395366002     1  0.51201225E+11
     -507.4742494182      540.4597992910     1  0.52626927E+11
     -507.4742474533      539.9350226694     1  0.52963123E+11
     -507.4742453418      541.3293703836     1  0.50809927E+11
     -507.4742415606      540.0192341125     1  0.52851447E+11
     -507.4742338331      540.1565242756     1  0.52394557E+11
     -507.4741731869      540.5097347996     1  0.52451551E+11
     -507.4741643559      540.8667751820     1  0.53276284E+11
     -507.4741570224      540.8753358312     1  0.51363471E+11
     -507.4741478887      540.3867801373     1  0.52857615E+11
     -507.4741309714      540.1133507116     1  0.52913265E+11
     -507.4741117752      539.8199468490     1  0.52720519E+11
     -507.4740694439      541.2476483098     1  0.50276061E+11
     -507.4740171748      540.5363385033     1  0.53405368E+11
     -507.4740135878      539.9605554842     1  0.52678041E+11
     -507.4740017412      540.2829440792     1  0.52765084E+11
     -507.4739490210      540.5522858017     1  0.52410918E+11
     -507.4739423086      540.7015670170     1  0.52365220E+11
     -507.4739270311      539.9955173755     1  0.52152073E+11
     -507.4739125622      540.9719297064     1  0.51374370E+11
     -507.4738838344      541.1219542046     1  0.52857268E+11
     -507.4738827515      540.3180801574     2  0.52172571E+11
     -507.4738560949      540.4846062239     1  0.53083983E+11
     -507.4738497040      540.7360216160     1  0.52518090E+11
     -507.4738394466      540.7160263430     1  0.52782509E+11
     -507.4738330837      540.3946534597     1  0.51579119E+11
     -507.4738255354      540.7807244520     1  0.51983182E+11
     -507.4738195179      540.2973174265     1  0.53012532E+11
     -507.4738121734      541.3279592548     1  0.54219664E+11
     -507.4738018496      540.1629352863     1  0.51435174E+11
     -507.4737733997      540.2269908915     1  0.52036059E+11
     -507.4737636399      540.8712644139     1  0.53298074E+11
     -507.4737277989      540.5162983550     1  0.51220616E+11
     -507.4737125980      540.8397826019     1  0.52216659E+11
     -507.4736717202      540.5201474762     1  0.52197366E+11
     -507.4736655683      540.8885736129     1  0.52790476E+11
     -507.4735851992      539.8715284024     1  0.52781754E+11
     -507.4735286864      541.3115520099     1  0.54268162E+11
     -507.4735083146      539.9932518309     1  0.52617079E+11
     -507.4735040795      540.7959149809     1  0.51356413E+11
     -507.4734754069      539.8272004144     1  0.51399147E+11
     -507.4734638490      540.9591839192     1  0.52205429E+11
     -507.4734621720      540.3739960362     1  0.52523757E+11
     -507.4734528597      540.8219819823     1  0.53976301E+11
     -507.4734496218      540.7888380266     1  0.53237438E+11
     -507.4733754210      540.4758054183     1  0.52006213E+11
     -507.4733692943      541.0801569017     1  0.52426993E+11
     -507.4733412008      540.9499246172     1  0.52230407E+11
     -507.4732787114      540.8100731465     1  0.52042911E+11
     -507.4732747850      540.7498877530     1  0.51338738E+11
     -507.4732642071      539.8224156359     1  0.52953454E+11
     -507.4732570116      540.7131224679     1  0.52152108E+11
     -507.4732435667      540.7126995827     1  0.53590994E+11
     -507.4732329617      540.2725195554     1  0.51130315E+11
     -507.4732025928      540.4923381537     1  0.53176157E+11
     -507.4732000793      540.7900264312     1  0.51615347E+11
     -507.4731571453      539.8411245853     1  0.53026862E+11
     -507.4731507310      539.9255359497     1  0.53051130E+11
     -507.4731186546      539.8149815817     1  0.52768335E+11
     -507.4731021579      539.8370804731     1  0.51930939E+11
     -507.4730999135      539.7852302165     1  0.52227122E+11
     -507.4730918237      540.5415138287     1  0.52859886E+11
     -507.4730636608      540.2115318609     1  0.51115234E+11
     -507.4730264409      540.0427300709     1  0.53175124E+11
     -507.4729929867      540.8591164766     1  0.52908417E+11
     -507.4729882737      540.4848234069     1  0.51140582E+11
     -507.4729837273      540.2711848491     1  0.52796100E+11
     -507.4729647593      539.9288819044     1  0.52750458E+11
     -507.4729477291      540.9445007964     1  0.51381201E+11
     -507.4728784486      540.6190281188     1  0.53252602E+11
     -507.4728642876      540.8745146985     1  0.52779288E+11
     -507.4727961670      540.0965248590     1  0.53156357E+11
     -507.4727933433      540.6275118670     1  0.51486021E+11
     -507.4727421598      539.6797177154     1  0.52651528E+11
     -507.4727264833      540.1872826047     1  0.51836295E+11
     -507.4727144923      540.3444027772     1  0.52934452E+11
     -507.4726887498      540.6436240191     1  0.52643856E+11
     -507.4726864619      540.4224962817     1  0.53603858E+11
     -507.4726644192      540.2102279541     1  0.51945558E+11
     -507.4726624584      540.2516345767     1  0.51623666E+11
     -507.4726330711      540.2278918040     1  0.51007293E+11
     -507.4726218675      540.6422812986     1  0.52761470E+11
     -507.4726199323      539.8683676347     1  0.52679641E+11
     -507.4726022058      540.3462848403     1  0.52557420E+11
     -507.4725893442      540.0572775166     1  0.52993590E+11
     -507.4725645061      539.9043910041     1  0.52807471E+11
     -507.4725484344      539.8918449369     1  0.52234975E+11
     -507.4725251010      540.2162497161     1  0.52384747E+11
     -507.4725229915      540.5719481624     1  0.52553144E+11
     -507.4724981296      540.3562562750     1  0.51835257E+11
     -507.4724883784      540.4299220260     1  0.52589823E+11
     -507.4724838030      540.8135230958     1  0.53485487E+11
     -507.4724808201      539.9974113546     1  0.52128200E+11
     -507.4724792502      540.4411853577     1  0.52007873E+11
     -507.4724680875      539.7605362099     1  0.52455137E+11
     -507.4724615555      540.8601736234     1  0.52607409E+11
     -507.4724485154      540.6498552097     1  0.52166126E+11
     -507.4724433480      540.1223593848     1  0.52486707E+11
     -507.4723963600      540.8078567543     1  0.51404324E+11
     -507.4723928025      540.7390445957     1  0.52155248E+11
     -507.4723499598      540.1824000097     1  0.52375817E+11
     -507.4723473113      540.5149789754     1  0.52085568E+11
     -507.4723393944      540.7701039165     1  0.52405850E+11
     -507.4723294645      539.8754676950     1  0.51455337E+11
     -507.4723197159      540.0567012758     1  0.53279372E+11
     -507.4722590528      540.6583291626     1  0.53473141E+11
     -507.4722539499      540.5631117161     1  0.51690601E+11
     -507.4722361443      540.2229430240     1  0.52556585E+11
     -507.4722135788      540.1523385697     1  0.52720805E+11
     -507.4722099553      539.8022186674     1  0.52808466E+11
     -507.4721552553      540.8203664541     1  0.52408422E+11
     -507.4721537104      540.6253798483     1  0.51867586E+11
     -507.4721461889      540.3765957527     1  0.52466818E+11
     -507.4721237108      540.2264580157     1  0.51805381E+11
     -507.4720993928      539.7708249497     1  0.52864406E+11
     -507.4720938497      540.7236602632     1  0.52899321E+11
     -507.4720883166      540.6471320876     1  0.51531592E+11
     -507.4720706959      540.3504115528     1  0.51837856E+11
     -507.4720634395      540.7148365831     1  0.53416578E+11
     -507.4720426898      540.4900678530     1  0.51680011E+11
     -507.4720385212      540.1729141810     1  0.51453406E+11
     -507.4720366571      534.8959187579     1  0.51953520E+11
     -507.4720222033      539.8158779829     1  0.50636237E+11
     -507.4719939849      540.1661039011     1  0.52413202E+11
     -507.4719896000      540.4634939989     1  0.52161920E+11
     -507.4719622373      540.8731782556     1  0.53712453E+11
     -507.4719474650      540.9164891530     1  0.51466418E+11
     -507.4719082855      541.1752171357     1  0.50703607E+11
     -507.4718879497      540.8724667342     1  0.52284548E+11
     -507.4718847450      540.5368445845     1  0.53330722E+11
     -507.4718807764      540.7983701803     1  0.53132658E+11
     -507.4718559704      540.2906959214     1  0.52251217E+11
     -507.4718456018      540.4012326070     1  0.52129916E+11
     -507.4718405413      540.7092688721     1  0.51167411E+11
     -507.4718310077      541.4463030640     1  0.50459006E+11
     -507.4718288392      540.2657207535     1  0.52349206E+11
     -507.4718049302      540.8118502028     1  0.51447227E+11
     -507.4717808777      540.0326786169     1  0.51715170E+11
     -507.4717773034      539.9282880426     1  0.52603685E+11
     -507.4717620842      540.2608247647     1  0.52669186E+11
     -507.4717481010      540.5118689561     1  0.52700472E+11
     -507.4717423874      540.3886705798     1  0.52688591E+11
     -507.4717373697      540.7651332921     1  0.51437373E+11
     -507.4717119671      540.2217245280     1  0.52583446E+11
     -507.4717088804      540.7872038929     1  0.51331550E+11
     -507.4717047983      540.9290520051     1  0.53287871E+11
     -507.4716637111      540.8633616859     1  0.52157036E+11
     -507.4716500492      540.2695954575     1  0.52643539E+11
     -507.4716430615      540.9489628344     1  0.52161964E+11
     -507.4716407080      540.7479160830     1  0.54314021E+11
     -507.4716332399      541.0913344791     1  0.52785629E+11
     -507.4716284109      540.5659792826     1  0.52355627E+11
     -507.4716233944      540.0867241846     1  0.52899292E+11
     -507.4716028625      540.4507117353     1  0.52378266E+11
     -507.4715897875      540.2309502942     1  0.50904572E+11
     -507.4715681468      539.8368101206     1  0.52708384E+11
     -507.4715473421      540.7243427741     1  0.51274517E+11
     -507.4715299575      540.9213308736     1  0.52155837E+11
     -507.4715106894      540.5235085859     1  0.53195860E+11
     -507.4714895831      541.0624248635     1  0.51711431E+11
     -507.4714875392      539.8668716605     1  0.52664755E+11
     -507.4714677607      540.2173784519     1  0.52998916E+11
     -507.4714591555      539.7857604642     1  0.52955040E+11
     -507.4714428234      540.4643092173     1  0.51628395E+11
     -507.4714412421      539.8442151476     1  0.52826298E+11
     -507.4714317073      540.2810206849     1  0.53272777E+11
     -507.4713579684      540.4147633329     1  0.52832228E+11
     -507.4713427271      540.7298497885     1  0.52288214E+11
     -507.4713336328      539.7935580762     1  0.52196140E+11
     -507.4713146752      540.2866247203     1  0.52816133E+11
     -507.4712888926      540.9109733787     1  0.52155987E+11
     -507.4712847116      540.9884983298     1  0.51576012E+11
     -507.4712504343      540.0434636834     1  0.52652159E+11
     -507.4712426662      540.1177849491     1  0.53064540E+11
     -507.4711894779      539.8245748491     1  0.53474241E+11
     -507.4711878359      540.9030142855     1  0.53430403E+11
     -507.4711808944      540.9529301290     1  0.52451282E+11
     -507.4711709489      540.6226412197     1  0.53053385E+11
     -507.4711588754      540.5132149073     1  0.52598616E+11
     -507.4711469309      540.0468624639     1  0.53171327E+11
     -507.4711255209      540.6780035127     1  0.51517638E+11
     -507.4710992485      540.7598357746     1  0.51690589E+11
     -507.4710519551      540.6869623209     1  0.52351084E+11
     -507.4710416051      540.2494263031     1  0.52514944E+11
     -507.4710351529      540.8593534674     1  0.52597162E+11
     -507.4710007214      540.5360627397     1  0.53179455E+11
     -507.4709950155      540.5874097712     1  0.51714927E+11
     -507.4709681344      541.4474539745     1  0.50466550E+11
     -507.4709559685      540.3413997287     1  0.52679153E+11
     -507.4709547320      539.7646434418     1  0.52625021E+11
     -507.4709402646      540.7904283159     1  0.51279997E+11
     -507.4709356791      540.2954151763     1  0.52296829E+11
     -507.4709335773      540.7374064028     1  0.52238190E+11
     -507.4709303370      540.1273449721     1  0.52464836E+11
     -507.4709101989      540.4637360753     1  0.51751552E+11
     -507.4709063088      540.7395721377     1  0.51510786E+11
     -507.4708775116      540.5608124058     1  0.52969252E+11
     -507.4708503904      540.7504611375     1  0.52347541E+11
     -507.4708280435      539.8121861273     1  0.53052011E+11
     -507.4707916639      539.8060427047     1  0.52956752E+11
     -507.4707773232      540.3335538659     1  0.52797858E+11
     -507.4707760391      539.9551998835     1  0.52766294E+11
     -507.4707630155      539.7889702515     1  0.52901120E+11
     -507.4707380339      540.6631884440     1  0.51353797E+11
     -507.4707297440      539.8108874413     1  0.52913972E+11
     -507.4706946284      540.4849725654     1  0.51537504E+11
     -507.4706832977      541.1214524013     1  0.53194220E+11
     -507.4706800329      540.8666858426     1  0.53199403E+11
     -507.4706708243      540.3678548899     1  0.52909182E+11
     -507.4706600211      541.0595337663     1  0.52574597E+11
     -507.4706477868      541.1878356745     1  0.50486466E+11
     -507.4706460991      539.8021939151     1  0.52730955E+11
     -507.4706365086      540.9473691852     1  0.53181830E+11
     -507.4706341077      540.3158788582     1  0.52140041E+11
     -507.4706306237      540.8242700798     1  0.51433956E+11
     -507.4706237915      540.8724074080     1  0.52693243E+11
     -507.4706098136      540.8808901059     1  0.52673938E+11
     -507.4705938875      540.4451767331     1  0.51593138E+11
     -507.4705693342      540.1607777520     1  0.52385449E+11
     -507.4705648701      541.0098571844     1  0.54156484E+11
     -507.4704878226      540.1237528621     1  0.53116369E+11
     -507.4704777538      540.8815105073     1  0.52660234E+11
     -507.4704746730      540.0097100849     1  0.53088921E+11
     -507.4704704084      540.3709997115     1  0.51192415E+11
     -507.4704242267      539.9380965010     1  0.53213748E+11
     -507.4703876413      540.7734850849     1  0.51411610E+11
     -507.4703840904      539.7709610784     1  0.52797802E+11
     -507.4703702728      539.8794088810     1  0.51162921E+11
     -507.4703630859      539.9319162381     1  0.52657334E+11
     -507.4703583712      539.9866152233     1  0.51708086E+11
     -507.4703069146      540.6641026201     1  0.53433305E+11
     -507.4702905488      540.6502093049     1  0.52573463E+11
     -507.4702771835      539.6729185572     1  0.52741979E+11
     -507.4702375992      540.3652552818     1  0.53330238E+11
     -507.4702276078      541.0754406829     1  0.50141063E+11
     -507.4702173028      540.3420685810     1  0.53009806E+11
     -507.4701927125      540.6234119020     1  0.52509112E+11
     -507.4701884886      540.3968987557     1  0.51237467E+11
     -507.4701857807      540.8625089071     1  0.52449389E+11
     -507.4701843325      540.3746719898     2  0.49941521E+11
     -507.4701740684      540.7932221147     1  0.53186709E+11
     -507.4701646531      540.4638645263     1  0.52390437E+11
     -507.4701394384      540.7411887925     1  0.53474825E+11
     -507.4701287400      540.4857564800     1  0.51815765E+11
     -507.4701103551      540.3218072617     1  0.52928826E+11
     -507.4701058940      539.6036988289     1  0.51925234E+11
     -507.4700757312      541.2145238880     1  0.51334448E+11
     -507.4700432119      541.4563847501     1  0.50506065E+11
     -507.4700075749      540.5353036452     1  0.52574990E+11
     -507.4700016729      540.1038143062     1  0.51935914E+11
     -507.4699866695      540.4489331013     1  0.52183878E+11
     -507.4699752796      539.8874498774     1  0.52885314E+11
     -507.4699717180      540.5271569733     1  0.53338353E+11
     -507.4699596865      540.5273006129     1  0.53337600E+11
     -507.4699316824      540.9253119100     1  0.53539953E+11
     -507.4699081881      540.9011083650     1  0.53740917E+11
     -507.4698648281      540.6120583835     1  0.51712214E+11
     -507.4698632964      540.4800803037     1  0.51695067E+11
     -507.4698580828      541.1984395377     1  0.51366801E+11
     -507.4698523587      540.0959388858     1  0.51012394E+11
     -507.4698185207      539.7305328369     1  0.52592098E+11
     -507.4698059422      540.5759081210     1  0.52861534E+11
     -507.4697936285      540.3822070086     1  0.53866580E+11
     -507.4697698051      540.4256381303     1  0.51634893E+11
     -507.4697059965      540.7194961125     1  0.51579330E+11
     -507.4697039216      540.7948818231     1  0.53092014E+11
     -507.4697015963      539.8549144106     1  0.52755723E+11
     -507.4696896449      540.3726703703     1  0.51968602E+11
     -507.4696839032      541.1904450165     1  0.51392809E+11
     -507.4696784519      540.3500077446     1  0.51142785E+11
     -507.4696467480      540.8369712390     1  0.52771834E+11
     -507.4696212269      540.3787595688     1  0.52218932E+11
     -507.4696045184      540.1746960370     1  0.52167152E+11
     -507.4696034087      540.4153386167     1  0.51804384E+11
     -507.4695992769      541.0734687272     1  0.52773619E+11
     -507.4695891659      539.9647875864     1  0.52606738E+11
     -507.4695812347      539.9658845452     1  0.53285055E+11
     -507.4695429082      539.9670113891     1  0.53339115E+11
     -507.4695108393      540.0724901250     1  0.52218855E+11
     -507.4694716247      540.6310226177     1  0.52519639E+11
     -507.4694671980      540.6233144810     1  0.52366141E+11
     -507.4694418283      540.5282635531     1  0.52907645E+11
     -507.4694279759      539.8966624711     2  0.51486928E+11
     -507.4694227785      540.2421588048     1  0.52700846E+11
     -507.4694207461      540.4253358372     1  0.52166682E+11
     -507.4694084803      540.3858046214     1  0.52050242E+11
     -507.4693777570      541.0603174583     1  0.52179607E+11
     -507.4693564355      540.7193655726     1  0.52792524E+11
     -507.4693479559      540.8701295224     1  0.52674473E+11
     -507.4693155629      539.9327102670     1  0.53234795E+11
     -507.4692997329      539.9444400305     1  0.52844297E+11
     -507.4692977405      540.3429772323     1  0.51940987E+11
     -507.4692621449      540.1761955100     1  0.52063703E+11
     -507.4692387804      540.4523557048     1  0.52126760E+11
     -507.4692343064      539.7929564276     1  0.52256404E+11
     -507.4692084599      539.9705318849     1  0.51266930E+11
     -507.4692047908      540.2190667711     1  0.52370861E+11
     -507.4692007742      540.7690549903     1  0.52403751E+11
     -507.4691936043      539.8394887315     1  0.52796103E+11
     -507.4691918687      540.2289809406     1  0.52506253E+11
     -507.4691759656      540.2403299362     1  0.52174783E+11
     -507.4691700886      540.2243983184     1  0.52574792E+11
     -507.4691604532      540.2612478888     1  0.50805616E+11
     -507.4691328754      540.3774582996     1  0.51993880E+11
     -507.4691167237      540.3073792609     1  0.51504750E+11
     -507.4691095395      540.8641433318     1  0.52260138E+11
     -507.4690944845      540.4608627528     1  0.51552045E+11
     -507.4690922540      540.3017859022     1  0.52101304E+11
     -507.4690862541      540.3189191216     1  0.52745982E+11
     -507.4690174626      541.1339976073     1  0.50388578E+11
     -507.4690137497      539.7416116367     1  0.52297385E+11
     -507.4689913110      539.6958899657     1  0.52585680E+11
     -507.4689796745      540.2353400379     1  0.52745101E+11
     -507.4689744498      540.8130398416     1  0.52850689E+11
     -507.4689202313      539.9280937661     1  0.52539740E+11
     -507.4689084415      539.8356902115     1  0.52861530E+11
     -507.4688959485      540.6030481411     1  0.53129549E+11
     -507.4688545247      540.5890297424     1  0.52819920E+11
     -507.4688478798      540.2365464528     1  0.52151068E+11
     -507.4688244720      540.2879105372     1  0.52507951E+11
     -507.4687488617      540.1950463677     1  0.52442440E+11
     -507.4687439375      540.3969508874     1  0.52793200E+11
     -507.4687360654      540.0953299840     1  0.52473601E+11
     -507.4687251321      540.6752649921     1  0.52426288E+11
     -507.4687172925      541.3008069051     1  0.53307401E+11
     -507.4686549409      540.4597973359     1  0.52047572E+11
     -507.4686471956      540.5008400093     1  0.51429501E+11
     -507.4686455056      540.7852139558     1  0.52549214E+11
     -507.4686326025      539.9894113309     1  0.51815383E+11
     -507.4686169526      540.2880024384     1  0.52138084E+11
     -507.4686080308      540.7750497331     1  0.51402249E+11
     -507.4685846240      540.6999492817     1  0.52689378E+11
     -507.4685578156      540.6472671253     1  0.51962353E+11
     -507.4685558278      539.8424853451     1  0.52923756E+11
     -507.4685542564      540.1835263376     1  0.52548732E+11
     -507.4685423287      540.6187870433     1  0.53075858E+11
     -507.4685325242      540.2605811623     1  0.52358761E+11
     -507.4685165125      540.1908285920     1  0.52632758E+11
     -507.4685140214      541.1990984372     1  0.51488870E+11
     -507.4685001810      539.8264328733     1  0.53507973E+11
     -507.4684818651      540.3228902218     1  0.50922251E+11
     -507.4684572783      540.9946353885     1  0.53145628E+11
     -507.4684479145      540.5748283233     1  0.52571165E+11
     -507.4684205835      540.9044964135     1  0.53594229E+11
     -507.4684116234      540.2191680120     1  0.52802470E+11
     -507.4684040740      540.2005153933     1  0.52224706E+11
     -507.4683574293      540.3685890915     1  0.52953207E+11
     -507.4683546743      540.5742954756     1  0.51991477E+11
     -507.4683269435      540.4330720124     1  0.51334870E+11
     -507.4683243984      540.6424345473     1  0.52481994E+11
     -507.4683170049      540.3421382464     1  0.52737000E+11
     -507.4683091595      540.3466169070     1  0.52565360E+11
     -507.4683037380      540.2607453680     1  0.52819377E+11
     -507.4682894444      540.8246986891     1  0.51492760E+11
     -507.4682732011      540.7403880807     1  0.52206715E+11
     -507.4682205699      539.3629623965     1  0.52406440E+11
     -507.4682101575      540.0060398327     1  0.51265728E+11
     -507.4682044697      540.9138481862     1  0.52733304E+11
     -507.4681986064      540.0453710075     1  0.50788953E+11
     -507.4681555058      539.4054421568     1  0.52428770E+11
     -507.4681489514      540.6812751236     1  0.53252096E+11
     -507.4681359770      540.0783937098     1  0.52042859E+11
     -507.4680987140      540.5623970796     1  0.53315515E+11
     -507.4680915833      540.5735758460     1  0.52400003E+11
     -507.4680605753      540.5909953661     1  0.53082420E+11
     -507.4680587261      540.4734651127     1  0.51535732E+11
     -507.4680573190      540.3969785391     1  0.51614397E+11
     -507.4680495075      540.2481374119     1  0.52592296E+11
     -507.4680378068      540.6194995689     1  0.52953331E+11
     -507.4680150592      540.6702728119     1  0.52334689E+11
     -507.4679683865      540.4699639055     1  0.51751304E+11
     -507.4679593941      540.5373981942     1  0.51783480E+11
     -507.4679554739      540.8472881691     1  0.52369020E+11
     -507.4679521182      539.7349214253     1  0.52437143E+11
     -507.4679406645      539.7869337165     1  0.53434876E+11
     -507.4679384067      540.1635872790     1  0.52790017E+11
     -507.4679323438      539.8013106868     1  0.53183299E+11
     -507.4678866745      540.3617132114     1  0.52721696E+11
     -507.4678773035      540.4151183486     1  0.51657868E+11
     -507.4678742817      540.6494682163     1  0.52243984E+11
     -507.4678421682      540.4856172280     1  0.53404117E+11
     -507.4678205297      540.4353422218     1  0.51560340E+11
     -507.4677988123      541.6389434223     1  0.53899670E+11
     -507.4677915414      540.6398631987     1  0.52684737E+11
     -507.4677896285      540.5935255501     1  0.53105950E+11
     -507.4677445540      539.7197690437     1  0.52135081E+11
     -507.4677371577      541.0488936130     1  0.52212263E+11
     -507.4677357158      540.1767166176     1  0.52827059E+11
     -507.4677341615      540.8271551417     1  0.53141154E+11
     -507.4677197979      539.6853865382     1  0.52060706E+11
     -507.4677095719      540.5795368525     1  0.51570961E+11
     -507.4676149217      539.9723095759     1  0.52619099E+11
     -507.4676110381      540.8495041345     1  0.53583264E+11
     -507.4675991796      540.8063220654     1  0.53388565E+11
     -507.4675862084      540.9760459356     1  0.53423219E+11
     -507.4675758640      540.0341922646     1  0.52570662E+11
     -507.4675516570      540.3515589521     1  0.52603073E+11
     -507.4675472410      541.0483891644     1  0.52573171E+11
     -507.4675258443      541.0475059271     1  0.52727549E+11
     -507.4675182273      540.7393655116     1  0.52476380E+11
     -507.4674973930      540.9485544646     1  0.52372505E+11
     -507.4674901871      539.7200719320     1  0.52242310E+11
     -507.4674837985      540.3025825861     1  0.51972760E+11
     -507.4674622497      540.7172351035     1  0.52924525E+11
     -507.4674512481      540.3913726350     1  0.52892736E+11
     -507.4673985598      540.2224225856     1  0.51354854E+11
     -507.4673316437      540.1819002669     1  0.52023582E+11
     -507.4672526084      540.8683446733     1  0.52542639E+11
     -507.4672189250      540.0602909116     1  0.52708125E+11
     -507.4671568926      540.1821542176     1  0.51446795E+11
     -507.4671391128      540.1682014505     1  0.52642168E+11
     -507.4671207939      540.1259938934     1  0.53781064E+11
     -507.4671186580      539.7647240144     1  0.51292730E+11
     -507.4671170835      540.3103149321     1  0.52613576E+11
     -507.4670393733      540.2955128919     1  0.52441024E+11
     -507.4670276150      540.8546749003     1  0.51217302E+11
     -507.4670027405      540.9522584331     1  0.52800625E+11
     -507.4669831279      540.4080867734     1  0.52396437E+11
     -507.4669787722      540.3464062896     1  0.53054550E+11
     -507.4669630239      540.9020043698     1  0.52737450E+11
     -507.4669598293      541.1559015396     1  0.50699392E+11
     -507.4669527600      540.5223085996     1  0.52744122E+11
     -507.4668814036      540.3464899603     1  0.51755697E+11
     -507.4668679420      540.2680792734     1  0.52206777E+11
     -507.4668450470      539.8027166283     1  0.52837452E+11
     -507.4668259868      540.3452672726     1  0.51900687E+11
     -507.4668240431      540.6002657032     1  0.52476093E+11
     -507.4668207569      540.2758634571     1  0.52233257E+11
     -507.4668174422      540.1855254638     1  0.52585768E+11
     -507.4668075317      540.2016339201     1  0.52390639E+11
     -507.4667578869      540.9983052870     1  0.53251939E+11
     -507.4667431105      540.3708740309     1  0.52141008E+11
     -507.4667399050      541.1044313999     1  0.53267583E+11
     -507.4666886757      540.0824426136     2  0.51184147E+11
     -507.4666467825      539.8519232098     1  0.53126637E+11
     -507.4666230034      540.3052085558     1  0.52484873E+11
     -507.4666064310      540.8950617730     1  0.53053599E+11
     -507.4666002696      540.1079543504     1  0.52658746E+11
     -507.4665918037      540.2922451962     1  0.52007883E+11
     -507.4665467634      539.7768986004     1  0.52435887E+11
     -507.4665418437      541.0265768722     1  0.53205654E+11
     -507.4665189172      540.5144994604     1  0.52750876E+11
     -507.4665117855      540.3799002169     1  0.51700104E+11
     -507.4664771742      540.0535962021     1  0.52449362E+11
     -507.4664548377      540.2695825953     1  0.52978835E+11
     -507.4664432327      539.5903253682     1  0.52635875E+11
     -507.4664361444      540.2583183279     1  0.52248070E+11
     -507.4663952633      540.2065701837     1  0.52433862E+11
     -507.4663796477      540.7390592051     1  0.53293380E+11
     -507.4663404591      540.2345445000     1  0.51349743E+11
     -507.4663229958      540.2129818153     1  0.52072063E+11
     -507.4663176955      540.2633241338     1  0.53122129E+11
     -507.4662890083      540.3244011145     1  0.52256694E+11
     -507.4662839320      540.2470098251     1  0.52315832E+11
     -507.4662553435      540.4400627134     1  0.52847281E+11
     -507.4662053418      540.1827344715     1  0.52417648E+11
     -507.4661670796      540.7553557357     1  0.52422024E+11
     -507.4661595334      540.9770785958     1  0.53212057E+11
     -507.4661289974      540.6281457230     1  0.52721347E+11
     -507.4661010563      540.2298840692     1  0.52625846E+11
     -507.4660588361      540.5810005426     1  0.53003853E+11
     -507.4660411526      539.8160217167     1  0.51297096E+11
     -507.4660368821      540.0114718077     1  0.52521142E+11
     -507.4660336822      540.7231994468     1  0.53302688E+11
     -507.4660106358      540.4311687321     1  0.52356738E+11
     -507.4659449493      540.4665509945     1  0.53317166E+11
     -507.4659034419      533.7626126266     1  0.52417544E+11
     -507.4658888352      540.1495761434     1  0.52368289E+11
     -507.4658809794      540.7900296450     1  0.54621873E+11
     -507.4658666936      540.7496073134     1  0.51836249E+11
     -507.4658492963      540.6931678808     1  0.51145188E+11
     -507.4658255145      539.7718759373     1  0.51641186E+11
     -507.4658151030      540.7721126779     1  0.53703775E+11
     -507.4658109330      541.1246540300     1  0.53105975E+11
     -507.4657884623      540.0769129503     1  0.52465596E+11
     -507.4657735530      540.8286747401     1  0.52559494E+11
     -507.4657618960      540.4490384714     1  0.51745083E+11
     -507.4657537647      540.3668024411     1  0.52208621E+11
     -507.4657485612      540.2949952181     1  0.52465948E+11
     -507.4657190613      540.0303626200     1  0.52599777E+11
     -507.4657032721      540.3959319229     1  0.52198641E+11
     -507.4656943370      541.4408649585     1  0.53750001E+11
     -507.4656927531      539.9868194489     1  0.52236744E+11
     -507.4656894117      539.8711137625     1  0.52613031E+11
     -507.4656620363      540.2601462764     1  0.53141131E+11
     -507.4656407332      540.2273554396     1  0.52891953E+11
     -507.4656250349      540.5987745046     1  0.52229579E+11
     -507.4655916881      540.7775961575     1  0.52019033E+11
     -507.4655888163      540.9824087164     1  0.53279376E+11
     -507.4655848408      541.0534967645     1  0.52910677E+11
     -507.4655834262      539.7615019549     1  0.52490199E+11
     -507.4655684794      539.9862640543     1  0.52614640E+11
     -507.4655645398      540.5959484291     1  0.51569863E+11
     -507.4655552690      540.1564668721     1  0.51815765E+11
     -507.4655477787      540.6910565067     1  0.51176026E+11
     -507.4655283552      533.4404104244     1  0.51033665E+11
     -507.4655122317      540.3381019203     1  0.53813105E+11
     -507.4654932293      540.4636828893     1  0.53097068E+11
     -507.4654750764      540.1825194073     1  0.52450719E+11
     -507.4654614970      541.4442316595     1  0.53543651E+11
     -507.4654421173      540.4224085348     1  0.52319772E+11
     -507.4654355420      540.4318989910     1  0.51587154E+11
     -507.4654268446      540.7538703531     1  0.52892015E+11
     -507.4654149458      540.6377589199     1  0.51840875E+11
     -507.4654127122      541.1011030840     1  0.51967464E+11
     -507.4653846892      541.0205871184     1  0.53033256E+11
     -507.4653820652      540.3733290823     1  0.51545689E+11
     -507.4653712002      541.2223989473     1  0.53335775E+11
     -507.4653654777      540.2798987681     1  0.53018231E+11
     -507.4653108975      540.7908280003     1  0.52914353E+11
     -507.4653074607      540.4973572531     1  0.51669403E+11
     -507.4652819536      541.2689691352     1  0.51282062E+11
     -507.4652771240      540.4451395364     1  0.51968642E+11
     -507.4652624014      540.0407166207     1  0.52580439E+11
     -507.4652598313      539.8280855911     1  0.52803329E+11
     -507.4652253421      540.0061341785     1  0.50833878E+11
     -507.4652072259      540.9497680918     1  0.53297966E+11
     -507.4652054032      540.5260980241     1  0.52899045E+11
     -507.4652029450      539.9956681887     1  0.52697914E+11
     -507.4651856010      540.0603196760     1  0.52461446E+11
     -507.4651693696      540.7832119866     1  0.52454177E+11
     -507.4651653515      540.2085664945     1  0.52031170E+11
     -507.4651298866      541.3368025777     1  0.51434218E+11
     -507.4651188974      540.5934098733     1  0.51023984E+11
     -507.4650724049      540.8023995717     1  0.51616444E+11
     -507.4649764706      540.5010745294     1  0.51448767E+11
     -507.4649536508      540.2348273861     1  0.53546569E+11
     -507.4649470855      539.7583481868     1  0.51633197E+11
     -507.4649417712      540.7632019660     1  0.52713291E+11
     -507.4649200000      539.6944014355     1  0.52156664E+11
     -507.4649071281      540.7867217605     1  0.51454506E+11
     -507.4648909346      541.0437578952     1  0.52740186E+11
     -507.4648621985      541.2950463894     1  0.54303382E+11
     -507.4647893298      540.2678746227     1  0.52684941E+11
     -507.4647565807      540.3077076867     1  0.52570763E+11
     -507.4647497519      540.2927950308     1  0.53661360E+11
     -507.4647414917      540.5404512293     1  0.52260509E+11
     -507.4647177234      539.7220238324     1  0.52216432E+11
     -507.4647068164      540.4946593691     1  0.52586451E+11
     -507.4646801710      540.3572527979     1  0.52553357E+11
     -507.4646790331      540.5811567627     1  0.52538871E+11
     -507.4646682382      540.3548029819     1  0.53324163E+11
     -507.4646662263      539.6102489699     1  0.52731116E+11
     -507.4646623190      540.6616070224     1  0.51292306E+11
     -507.4646389411      540.0550075248     1  0.53212810E+11
     -507.4646341450      540.6510646297     1  0.52185918E+11
     -507.4646134804      540.4085687962     1  0.51948219E+11
     -507.4645810789      540.2660020802     1  0.52265730E+11
     -507.4645299864      540.6822965330     1  0.53248128E+11
     -507.4645198318      540.7485947028     1  0.52795644E+11
     -507.4645117920      535.9092852919     1  0.51496731E+11
     -507.4645005772      540.3850955234     1  0.52584680E+11
     -507.4644603167      540.3804447478     1  0.52936021E+11
     -507.4644489978      540.8421013480     1  0.52910793E+11
     -507.4644434752      540.2013360422     1  0.52270853E+11
     -507.4644252599      540.1586745219     1  0.52309467E+11
     -507.4644069799      540.7416226530     1  0.51744056E+11
     -507.4643627845      540.1114767180     1  0.52522742E+11
     -507.4643237688      539.9978899417     1  0.51562843E+11
     -507.4642979152      540.1318535210     1  0.52569361E+11
     -507.4642893766      540.3234463312     1  0.51189652E+11
     -507.4642819403      540.2472026801     1  0.52129266E+11
     -507.4642787113      541.4242108057     1  0.53434036E+11
     -507.4642567045      539.8440540366     1  0.52661145E+11
     -507.4642533307      540.1412837908     1  0.52285973E+11
     -507.4642358035      540.3986519069     1  0.52827697E+11
     -507.4642310229      540.9136437585     1  0.52501385E+11
     -507.4642238599      540.1915919752     1  0.52251219E+11
     -507.4641966803      540.5379587461     1  0.51966494E+11
     -507.4641849123      540.3632854441     1  0.52737169E+11
     -507.4641749700      540.9367943022     1  0.51865135E+11
     -507.4641671009      539.8998182283     1  0.52607355E+11
     -507.4641575218      540.3179808947     1  0.52160168E+11
     -507.4641490299      540.5896375382     1  0.52975908E+11
     -507.4641463289      540.7425720424     1  0.52976520E+11
     -507.4641437625      539.9864419877     1  0.52660867E+11
     -507.4641379255      540.3750055456     1  0.52288515E+11
     -507.4641330176      540.5928804642     1  0.51881899E+11
     -507.4641279253      540.8335257574     1  0.51575526E+11
     -507.4641051418      540.5038775700     1  0.51658734E+11
     -507.4640991468      541.3147184637     1  0.54705383E+11
     -507.4640830116      540.2847699233     1  0.52529708E+11
     -507.4640699609      540.0425448455     1  0.52679207E+11
     -507.4640654803      541.1203272516     1  0.53082896E+11
     -507.4640414653      540.7418659204     1  0.52435615E+11
     -507.4640098054      540.7065256873     1  0.52785650E+11
     -507.4639787060      540.1114486394     1  0.52562740E+11
     -507.4639459196      539.9098300083     1  0.52614084E+11
     -507.4639218300      540.3268161033     1  0.52087953E+11
     -507.4639131706      539.9543453702     1  0.53000834E+11
     -507.4638936444      540.3642543452     1  0.52189261E+11
     -507.4638160525      539.9924820555     1  0.51629563E+11
     -507.4638143632      540.3049569472     1  0.52371005E+11
     -507.4638060507      540.1486270643     1  0.52557511E+11
     -507.4637943470      540.4818778103     1  0.53428360E+11
     -507.4637246861      540.8562872745     1  0.52695620E+11
     -507.4637109137      541.1554457553     1  0.52908697E+11
     -507.4636929993      540.3195075332     1  0.52210596E+11
     -507.4636436198      540.0060860231     1  0.52123430E+11
     -507.4636364275      540.0181454447     1  0.53286773E+11
     -507.4636335226      538.1163915242     1  0.54382141E+11
     -507.4635997363      540.4090570345     1  0.52241055E+11
     -507.4635921382      540.2935652158     1  0.52594830E+11
     -507.4635809636      540.7363468567     1  0.51884695E+11
     -507.4635700672      540.2338946156     1  0.52855681E+11
     -507.4635684125      540.1600970144     1  0.53289830E+11
     -507.4635223507      540.3810964666     1  0.51903354E+11
     -507.4634958840      541.4527601254     1  0.53717468E+11
     -507.4634668454      540.7000740311     1  0.52627769E+11
     -507.4634201253      540.6742813926     1  0.51442533E+11
     -507.4634096855      541.3906521553     2  0.52633359E+11
     -507.4634012776      540.9360312151     1  0.53255118E+11
     -507.4633831422      540.6035485846     1  0.53096572E+11
     -507.4633565692      541.0316225784     1  0.52913517E+11
     -507.4633399067      540.7338623026     1  0.52470301E+11
     -507.4633374194      541.0484791533     1  0.53634287E+11
     -507.4633194465      540.9187636695     1  0.53570735E+11
     -507.4632923125      540.1500758069     1  0.51724638E+11
     -507.4632471549      540.2375081062     1  0.52700473E+11
     -507.4632381540      540.4342918421     1  0.51567183E+11
     -507.4632222840      540.1576903321     1  0.52320547E+11
     -507.4632192456      540.5298802494     1  0.53469655E+11
     -507.4632019923      540.0209617732     1  0.51960482E+11
     -507.4631800835      539.9341713607     1  0.51379560E+11
     -507.4631784791      541.0149094433     1  0.52945479E+11
     -507.4631633593      540.4791274942     1  0.52479634E+11
     -507.4631250728      540.0536174910     1  0.52585998E+11
     -507.4631132693      540.0240301928     1  0.52168469E+11
     -507.4631109382      539.7072434835     1  0.52891386E+11
     -507.4631010787      540.2814369961     1  0.52551330E+11
     -507.4630926752      541.2636469964     1  0.53368104E+11
     -507.4630828134      536.2535140893     1  0.53278274E+11
     -507.4630703416      540.0092881377     1  0.51682272E+11
     -507.4630162452      540.3713517471     1  0.52038959E+11
     -507.4630094196      540.3728993482     1  0.52246267E+11
     -507.4630036592      539.8351838290     1  0.53832316E+11
     -507.4629868405      539.8507642040     1  0.52850127E+11
     -507.4629846294      540.8958432364     1  0.52601332E+11
     -507.4629786858      540.1814470375     1  0.52332084E+11
     -507.4629721986      534.7739330714     1  0.51710328E+11
     -507.4629653099      540.3331499523     1  0.52450297E+11
     -507.4629634047      540.2169963015     1  0.51080429E+11
     -507.4629497475      540.0020978116     1  0.52575316E+11
     -507.4629103370      540.4943248538     1  0.53358258E+11
     -507.4628940899      540.9801264365     1  0.53273576E+11
     -507.4628783718      539.6449948456     1  0.52958568E+11
     -507.4628765646      539.6697612413     1  0.52315381E+11
     -507.4628645866      539.9589497898     1  0.52818918E+11
     -507.4628155077      540.4667101842     1  0.52861244E+11
     -507.4628057198      540.7875477482     1  0.52656932E+11
     -507.4628042321      539.6879179817     1  0.52748103E+11
     -507.4627679000      540.9943527804     1  0.52341739E+11
     -507.4627626131      540.8667342426     1  0.51460797E+11
     -507.4627077777      540.2640019931     1  0.52402856E+11
     -507.4626858799      539.7788789222     1  0.52532962E+11
     -507.4626469715      540.8627244135     1  0.53224832E+11
     -507.4626200206      540.2216954718     1  0.52265459E+11
     -507.4626154539      540.1374453618     1  0.52362443E+11
     -507.4626098389      540.8108220683     1  0.52333122E+11
     -507.4626059878      539.6774683933     1  0.52839608E+11
     -507.4625678812      539.8966433510     1  0.52664366E+11
     -507.4625060819      540.6106966531     1  0.52159796E+11
     -507.4624650486      536.1648480284     1  0.53735086E+11
     -507.4624472860      540.8637283250     1  0.55139419E+11
     -507.4624332831      540.4988081482     1  0.50825353E+11
     -507.4624303289      540.1676307076     1  0.53101179E+11
     -507.4624137239      540.6561760049     1  0.52377663E+11
     -507.4624043798      539.7477027319     1  0.52194205E+11
     -507.4623993055      540.6093302744     1  0.52162326E+11
     -507.4623815460      540.6576498586     1  0.52437654E+11
     -507.4623697079      540.6222903209     1  0.53087833E+11
     -507.4623641088      540.4478444903     1  0.51848319E+11
     -507.4623505763      540.9483550859     1  0.54296552E+11
     -507.4623461859      540.2623004950     1  0.51886001E+11
     -507.4623440270      540.4941239406     1  0.52476818E+11
     -507.4623210736      540.5272806859     1  0.52337452E+11
     -507.4623147451      540.2306631483     1  0.52527974E+11
     -507.4623092072      540.6354878993     1  0.53225040E+11
     -507.4622955464      540.4410195627     1  0.51888287E+11
     -507.4622909736      539.9537639027     1  0.52497389E+11
     -507.4622563908      540.6123584096     1  0.53049443E+11
     -507.4622401509      540.4741384329     1  0.51423397E+11
     -507.4622315934      541.2357621834     1  0.51442856E+11
     -507.4622297884      539.9649181752     1  0.51778818E+11
     -507.4622262560      540.6968233608     1  0.51443328E+11
     -507.4622092069      539.9790643734     1  0.52698704E+11
     -507.4621927469      540.0522185542     1  0.52320021E+11
     -507.4621726968      540.2460125765     1  0.51865202E+11
     -507.4621566072      540.1851973318     1  0.52911755E+11
     -507.4621430484      540.2523801235     1  0.52144337E+11
     -507.4621112762      540.1834620293     1  0.51883240E+11
     -507.4621048519      540.0626364943     1  0.52625055E+11
     -507.4621003553      539.9935368162     1  0.51697718E+11
     -507.4620914782      540.9262145117     1  0.52595900E+11
     -507.4620849399      540.1911362614     1  0.52369951E+11
     -507.4620770408      540.1469724621     1  0.52425814E+11
     -507.4620691812      540.4015880063     1  0.52013480E+11
     -507.4620678443      540.7213910498     1  0.52356213E+11
     -507.4620427439      539.9365795594     1  0.53095505E+11
     -507.4620406667      540.8604165133     1  0.52059017E+11
     -507.4620108837      540.9491772148     1  0.53473487E+11
     -507.4619778467      540.6609002000     1  0.52643474E+11
     -507.4619519951      540.2853918778     1  0.51989646E+11
     -507.4619138786      540.1169307319     1  0.52648078E+11
     -507.4619067986      541.3847156194     1  0.53119207E+11
     -507.4618916296      540.7879409169     1  0.53017051E+11
     -507.4618902707      540.8543451829     1  0.52041020E+11
     -507.4618663485      540.3308437120     1  0.52025594E+11
     -507.4618414378      539.9358470101     1  0.52525000E+11
     -507.4618301208      540.5198545543     1  0.52647967E+11
     -507.4618017331      540.6390342117     1  0.53254210E+11
     -507.4617768614      540.3071773391     1  0.52362122E+11
     -507.4617570262      540.5354092534     1  0.51328034E+11
     -507.4617416402      539.7692006667     2  0.52276062E+11
     -507.4617379782      540.7905006907     1  0.53598955E+11
     -507.4617270589      540.1412487318     1  0.53050807E+11
     -507.4617190854      540.5427614537     1  0.53054272E+11
     -507.4617068450      540.9291768437     1  0.52636849E+11
     -507.4617006623      540.1029199253     1  0.52552156E+11
     -507.4616807038      540.1453236228     1  0.52370137E+11
     -507.4616606018      539.9960144245     1  0.52183251E+11
     -507.4616472172      539.5513363573     1  0.52905712E+11
     -507.4616374184      540.1589534669     1  0.52468820E+11
     -507.4616007453      540.3514895989     1  0.51540386E+11
     -507.4615419553      540.3551107460     1  0.52654299E+11
     -507.4615298435      540.0089593212     1  0.53237278E+11
     -507.4614907345      540.9391162456     1  0.53298215E+11
     -507.4614754035      540.7341745348     1  0.53254871E+11
     -507.4614551507      540.3943559854     1  0.52895959E+11
     -507.4614532526      540.2417493145     1  0.52363543E+11
     -507.4614281040      540.1898181088     1  0.52344248E+11
     -507.4614086400      539.9347098315     1  0.53094438E+11
     -507.4613881687      540.3834529164     1  0.52310532E+11
     -507.4613671841      540.0725172731     1  0.53385227E+11
     -507.4613574146      540.2840029436     1  0.50998289E+11
     -507.4613440847      539.6587894672     1  0.52912558E+11
     -507.4613392872      540.3687254896     1  0.53731920E+11
     -507.4613111442      540.0357628970     1  0.52906866E+11
     -507.4612812272      540.3280660990     1  0.52725875E+11
     -507.4612760142      540.0082709233     1  0.53116567E+11
     -507.4612491996      540.3617350174     1  0.52163466E+11
     -507.4612429682      540.9317644878     1  0.53237680E+11
     -507.4612108744      541.0411411406     1  0.53725154E+11
     -507.4611889280      540.6900728352     1  0.52431170E+11
     -507.4611869711      540.7754623711     1  0.51714181E+11
     -507.4611776148      540.3068131107     1  0.52373518E+11
     -507.4611742164      541.1537944959     1  0.51662500E+11
     -507.4611629035      540.7910625132     1  0.51902613E+11
     -507.4611571009      540.0504323014     1  0.53420614E+11
     -507.4611507252      540.3183449907     1  0.52241760E+11
     -507.4611478581      540.7174102263     1  0.52696225E+11
     -507.4611349890      540.7724053627     1  0.53340719E+11
     -507.4611257555      541.1977153958     1  0.51085974E+11
     -507.4611118716      540.1381123983     1  0.53400583E+11
     -507.4611097029      540.1817483739     1  0.52889099E+11
     -507.4610940496      540.7300595328     1  0.51515782E+11
     -507.4610754315      540.7729974919     1  0.53410448E+11
     -507.4610458458      539.7587709630     1  0.50548635E+11
     -507.4610439507      540.2452765534     1  0.52902001E+11
     -507.4610400404      539.8225705306     1  0.51748082E+11
     -507.4610390267      539.7749975697     1  0.53015558E+11
     -507.4610209224      540.3824467732     1  0.52291272E+11
     -507.4610105179      541.2236792799     1  0.50654080E+11
     -507.4609829318      540.4537309467     1  0.51745836E+11
     -507.4609752404      540.5399862382     1  0.51286594E+11
     -507.4609695631      540.3899930621     1  0.52492448E+11
     -507.4609302130      540.2420308696     1  0.52019587E+11
     -507.4609291297      540.5291559143     1  0.53022004E+11
     -507.4609241653      540.0361438692     1  0.52881582E+11
     -507.4609202320      540.2956588307     1  0.52192714E+11
     -507.4609112270      541.0535281567     1  0.52700622E+11
     -507.4609066689      540.1917042329     1  0.53091117E+11
     -507.4608905813      540.2888467193     1  0.52071349E+11
     -507.4608883906      540.0804204649     1  0.52340448E+11
     -507.4608478258      540.3476826116     1  0.52514437E+11
     -507.4608391010      540.9271237213     1  0.51879322E+11
     -507.4608259221      540.4174822231     1  0.52245955E+11
     -507.4607973278      539.9373723367     1  0.51548756E+11
     -507.4607729969      539.9971769262     1  0.54106756E+11
     -507.4607684947      540.2679430932     1  0.51710724E+11
     -507.4607408418      540.7032897597     1  0.51889887E+11
     -507.4607378661      540.4434485657     1  0.52052210E+11
     -507.4606924124      540.2110601675     1  0.52494718E+11
     -507.4606895474      540.3483293385     1  0.52986054E+11
     -507.4606801610      540.3711832547     1  0.53169576E+11
     -507.4606546641      539.9613637721     1  0.52679554E+11
     -507.4606374138      540.6006331481     1  0.51363836E+11
     -507.4606346428      540.9714359333     1  0.53307447E+11
     -507.4606058384      540.1601269544     1  0.52901433E+11
     -507.4606009670      539.9429599588     1  0.52641163E+11
     -507.4605785601      540.7629380431     1  0.53201875E+11
     -507.4605649360      540.1890841029     1  0.51149752E+11
     -507.4605600240      540.7042244133     1  0.52402512E+11
     -507.4605458762      540.6808672844     1  0.52748078E+11
     -507.4605403472      540.0140789412     1  0.52792914E+11
     -507.4605308479      539.9519048277     1  0.52369601E+11
     -507.4605230118      540.9429720609     1  0.52193483E+11
     -507.4604917693      540.6009370077     1  0.52073756E+11
     -507.4604884495      540.2870876596     1  0.52447397E+11
     -507.4604713374      540.9074720702     1  0.52819651E+11
     -507.4604688320      540.4024289298     1  0.51871981E+11
     -507.4604622871      539.8917800590     1  0.53152003E+11
     -507.4604252675      540.3571051983     1  0.52210895E+11
     -507.4603830733      540.1981748499     1  0.51622309E+11
     -507.4602852986      540.1083653490     1  0.53913816E+11
     -507.4602782961      541.0303626409     1  0.52348326E+11
     -507.4602736614      540.2474981334     1  0.53467277E+11
     -507.4602703473      540.9690241170     1  0.53350043E+11
     -507.4602609331      541.1022646425     1  0.53247139E+11
     -507.4602574760      540.3482137175     1  0.52488191E+11
     -507.4602464660      540.5697904624     1  0.52107091E+11
     -507.4602381729      540.5483377900     1  0.52291018E+11
     -507.4602345741      540.3326864454     1  0.52722260E+11
     -507.4602006302      540.2760521071     1  0.52420875E+11
     -507.4601904355      540.9814431818     1  0.52341035E+11
     -507.4601839763      540.4714057864     1  0.53518632E+11
     -507.4601818438      540.1444142671     1  0.52363707E+11
     -507.4601370207      540.6301566142     1  0.52980823E+11
     -507.4600744317      540.4782424568     1  0.52607446E+11
     -507.4600676523      539.8036082174     1  0.52501465E+11
     -507.4600270225      540.1735474941     1  0.52573433E+11
     -507.4600120660      540.1932675965     1  0.53036077E+11
     -507.4599788655      540.0235687305     1  0.52691698E+11
     -507.4599561556      540.7219951480     1  0.51468479E+11
     -507.4599322905      539.7299882343     1  0.53239827E+11
     -507.4599238946      535.0405687029     1  0.51130373E+11
     -507.4599212784      540.2419239822     2  0.49961826E+11
     -507.4599188225      540.1340660846     1  0.53456841E+11
     -507.4599140805      540.0142059172     1  0.51789089E+11
     -507.4598824338      540.4774824324     1  0.50825682E+11
     -507.4598190077      540.1612868791     1  0.52188982E+11
     -507.4598174291      540.8002048920     1  0.52944165E+11
     -507.4598029602      540.5910229059     1  0.52477222E+11
     -507.4597932530      540.2749219284     1  0.51536713E+11
     -507.4597877561      539.7741755954     1  0.52738529E+11
     -507.4597741066      540.2986460281     1  0.53683148E+11
     -507.4597727201      540.4338885141     1  0.52880097E+11
     -507.4597709300      540.6296964471     1  0.51350020E+11
     -507.4597507410      540.2172793490     1  0.52912615E+11
     -507.4597467642      540.3622532572     1  0.52193218E+11
     -507.4597454623      540.7510249861     1  0.51973245E+11
     -507.4597310207      541.3069806681     1  0.53722243E+11
     -507.4597277133      540.1369075784     1  0.52246867E+11
     -507.4597174125      540.4541709518     1  0.52352348E+11
     -507.4597096457      540.1680762601     1  0.52232211E+11
     -507.4596960993      540.1835458338     1  0.52006113E+11
     -507.4596731805      540.3627422746     1  0.52579962E+11
     -507.4596673502      539.9658745489     1  0.52844711E+11
     -507.4596615934      540.4626843653     1  0.52427392E+11
     -507.4596604278      540.2019306357     1  0.51607008E+11
     -507.4596576957      540.9503608464     1  0.52828805E+11
     -507.4596302748      540.1321978005     1  0.52432029E+11
     -507.4595824752      540.2771885784     1  0.51536376E+11
     -507.4595703051      540.8424612336     1  0.52141759E+11
     -507.4595474282      540.1940091501     1  0.53407435E+11
     -507.4595395632      540.0958214208     1  0.52296292E+11
     -507.4595057102      540.5269334892     1  0.52406575E+11
     -507.4594982610      540.8330381894     1  0.51977753E+11
     -507.4594769890      540.4902287110     1  0.51750939E+11
     -507.4594642025      541.1515608551     1  0.53600221E+11
     -507.4594594797      540.9368497613     1  0.52611970E+11
     -507.4594541091      540.6147618730     1  0.52589223E+11
     -507.4594505549      540.7508682827     1  0.52350977E+11
     -507.4594211636      541.0761441395     1  0.54158308E+11
     -507.4594178359      540.1460873252     1  0.52284909E+11
     -507.4593870836      540.4784896027     1  0.51791808E+11
     -507.4593770054      540.2274790604     1  0.51111430E+11
     -507.4593638781      540.7999910311     1  0.51737509E+11
     -507.4593202551      540.4767720695     1  0.51459757E+11
     -507.4593090022      540.5612121302     1  0.51988419E+11
     -507.4592643623      540.0764856881     1  0.53378519E+11
     -507.4592492407      540.0224506674     1  0.52570633E+11
     -507.4592294893      540.7521038162     1  0.51628512E+11
     -507.4592258765      540.6836667848     1  0.52465936E+11
     -507.4592132093      540.6619098361     1  0.53330758E+11
     -507.4592118584      540.5079749913     1  0.52778639E+11
     -507.4592098507      540.3030493352     1  0.52981217E+11
     -507.4592007893      540.5681238865     1  0.52036152E+11
     -507.4591875454      540.8395038087     1  0.51861965E+11
     -507.4591719202      539.5277866871     1  0.52635269E+11
     -507.4591647536      540.6770687988     1  0.52466784E+11
     -507.4591629019      539.8986082372     1  0.52736512E+11
     -507.4591564920      540.0379876954     1  0.52630100E+11
     -507.4591539738      541.0644126187     1  0.52511606E+11
     -507.4591231591      540.9838851895     1  0.53517518E+11
     -507.4591164892      540.1637072821     1  0.53199600E+11
     -507.4591142847      539.6460511932     1  0.53060865E+11
     -507.4591023855      540.1844548240     1  0.51550861E+11
     -507.4591009464      539.7446769598     1  0.52881285E+11
     -507.4590883516      540.5005962382     1  0.51455637E+11
     -507.4590872287      540.9386135881     1  0.53869438E+11
     -507.4590794580      540.2219396750     1  0.52299842E+11
     -507.4590740143      540.1453055716     1  0.52345484E+11
     -507.4590713234      540.2196289217     1  0.52734221E+11
     -507.4590506620      541.0706422149     1  0.52694909E+11
     -507.4590395236      539.8051555520     1  0.51210262E+11
     -507.4590286996      540.7479996310     1  0.52637480E+11
     -507.4590234248      540.2252089895     1  0.52348221E+11
     -507.4590107896      540.2048763708     1  0.52506851E+11
     -507.4590055412      540.1642366781     1  0.52490934E+11
     -507.4589904438      539.8230057001     1  0.52646749E+11
     -507.4589701975      539.8007281761     1  0.51242524E+11
     -507.4589513310      539.8327277625     1  0.52639511E+11
     -507.4589454451      540.3547714387     1  0.51747228E+11
     -507.4589367118      540.1103971061     1  0.52467687E+11
     -507.4589354341      540.3208855422     1  0.52528404E+11
     -507.4589315883      541.0374737057     1  0.53107109E+11
     -507.4589260827      540.1997978918     1  0.52816082E+11
     -507.4589067324      540.1720045388     1  0.51450233E+11
     -507.4589005986      540.4740018771     1  0.52233181E+11
     -507.4588642008      540.4077443824     1  0.53199717E+11
     -507.4588393013      540.8619931284     1  0.53163445E+11
     -507.4588333278      541.0277139436     1  0.52915646E+11
     -507.4588231666      539.8778426889     1  0.52121636E+11
     -507.4588137727      540.6083266749     1  0.52506860E+11
     -507.4588120844      540.0152118074     1  0.52725763E+11
     -507.4587728665      539.8732545323     1  0.52483793E+11
     -507.4587604896      540.0199529198     1  0.52361951E+11
     -507.4587491235      540.6506561611     1  0.52846303E+11
     -507.4587252295      540.5225074983     1  0.50840007E+11
     -507.4586887371      540.0199580986     1  0.52929407E+11
     -507.4586765801      540.0919396331     1  0.53037424E+11
     -507.4586664542      540.1533167809     1  0.53173614E+11
     -507.4586618167      540.8347278409     1  0.51786054E+11
     -507.4586570377      540.5789876514     1  0.52836385E+11
     -507.4586516194      540.0132049683     1  0.52667356E+11
     -507.4586466984      540.0257518823     1  0.52871088E+11
     -507.4586344655      540.9236503927     1  0.52646779E+11
     -507.4586252689      540.4700884108     1  0.52346295E+11
     -507.4586166474      540.4578141570     1  0.52370877E+11
     -507.4585990125      540.4885675526     1  0.53268852E+11
     -507.4585894923      534.8604754817     1  0.51652515E+11
     -507.4585783058      541.2762971620     1  0.53563893E+11
     -507.4585673422      540.4855731487     1  0.53283156E+11
     -507.4585635339      540.7059347569     1  0.51525534E+11
     -507.4585625156      540.0710566379     1  0.51616150E+11
     -507.4585487079      540.4750808326     1  0.51769756E+11
     -507.4585454932      540.0272485372     1  0.52022896E+11
     -507.4585019790      540.4050179110     1  0.52595143E+11
     -507.4584904573      540.3153661901     1  0.52126570E+11
     -507.4584699977      541.0094077349     1  0.51906879E+11
     -507.4584490334      539.8903570572     1  0.52631427E+11
     -507.4584442315      540.1196396882     1  0.52768043E+11
     -507.4584214947      540.1674918594     1  0.52783919E+11
     -507.4583783112      540.7916487979     1  0.52109782E+11
     -507.4583615725      540.8140833220     1  0.52996902E+11
     -507.4583381289      540.1336462112     1  0.52334534E+11
     -507.4583368681      539.7163944297     1  0.52947977E+11
     -507.4583292609      540.3252703171     1  0.52801252E+11
     -507.4583207803      540.4197008273     1  0.52616958E+11
     -507.4583086033      540.7837510858     1  0.52486729E+11
     -507.4582931811      540.3512380009     1  0.53023969E+11
     -507.4582738074      540.8613584764     1  0.52501973E+11
     -507.4582698490      540.5824610552     1  0.52760622E+11
     -507.4582554725      540.7785934010     1  0.53442699E+11
     -507.4582363468      540.2056958594     1  0.53385268E+11
     -507.4582304827      540.1881693837     1  0.52918422E+11
     -507.4582187456      539.8576679147     1  0.51618975E+11
     -507.4582035674      540.2333501506     1  0.52184128E+11
     -507.4581764112      540.5558994732     1  0.53005912E+11
     -507.4581448797      540.6571439753     1  0.53489173E+11
     -507.4581365144      540.8058737023     1  0.51684723E+11
     -507.4581291682      540.3201450692     1  0.52995741E+11
     -507.4581180321      539.9674935693     1  0.51635311E+11
     -507.4580944451      540.8267820676     1  0.51858550E+11
     -507.4580735769      539.7469601852     1  0.52674171E+11
     -507.4580476118      540.1828159256     1  0.52525200E+11
     -507.4580446315      539.7817730464     1  0.51752274E+11
     -507.4580402589      540.3006397151     1  0.53230989E+11
     -507.4580250004      540.6084105293     1  0.52638914E+11
     -507.4580163162      534.9312255085     1  0.51644112E+11
     -507.4580037398      540.8110341610     1  0.53757917E+11
     -507.4579818914      540.5008791361     1  0.50842858E+11
     -507.4579731664      540.9400953952     1  0.52605915E+11
     -507.4579700762      540.1558697750     1  0.52204367E+11
     -507.4579555646      540.0004765160     1  0.52663065E+11
     -507.4579402120      540.7159870519     1  0.51353350E+11
     -507.4579264540      540.5487781642     1  0.52151869E+11
     -507.4579168138      541.1024901145     1  0.50265008E+11
     -507.4579098742      540.9303934438     1  0.52645447E+11
     -507.4578921988      540.5320611844     1  0.52659108E+11
     -507.4578812844      539.9131972229     1  0.52609177E+11
     -507.4578433637      540.1912087120     1  0.52463753E+11
     -507.4578229514      540.3055306035     1  0.52174334E+11
     -507.4577749719      540.2868819873     1  0.52195458E+11
     -507.4577631616      539.9364989865     1  0.52833799E+11
     -507.4577521850      539.9537149572     1  0.52620407E+11
     -507.4577491596      540.2265899325     1  0.52350917E+11
     -507.4577401024      540.2836144043     1  0.52725456E+11
     -507.4577307692      540.3875717821     1  0.52379735E+11
     -507.4576908849      540.3637343757     1  0.52136867E+11
     -507.4576828072      540.8048660585     1  0.53062328E+11
     -507.4576789031      539.4971485791     1  0.52831399E+11
     -507.4576717280      540.5132430170     1  0.52389081E+11
     -507.4576635694      540.7551221793     1  0.53086528E+11
     -507.4576599686      539.7491143686     1  0.52794258E+11
     -507.4576441256      534.8554120379     1  0.51614017E+11
     -507.4576259512      540.2581199176     1  0.51819912E+11
     -507.4576014945      540.8508104432     1  0.51782552E+11
     -507.4575969839      540.1673988427     1  0.52469912E+11
     -507.4575543436      540.1817664744     1  0.52399852E+11
     -507.4575438916      540.8652211838     1  0.53829456E+11
     -507.4575379019      541.3202115417     1  0.51416456E+11
     -507.4575309650      540.1410277929     1  0.52574911E+11
     -507.4575171588      540.4576592766     1  0.51971603E+11
     -507.4575151504      540.5301520144     1  0.52700809E+11
     -507.4575083641      541.0763558250     1  0.50477316E+11
     -507.4574582314      540.3848869109     1  0.53018512E+11
     -507.4574515626      541.0499477366     1  0.55543245E+11
     -507.4574499888      540.7898048309     1  0.52015015E+11
     -507.4574290856      541.0123452086     1  0.52568812E+11
     -507.4574115911      534.8425429173     1  0.51447942E+11
     -507.4574092037      539.9828723338     1  0.52323072E+11
     -507.4573905085      540.1759245838     1  0.52988632E+11
     -507.4573707261      539.8824309163     1  0.52725846E+11
     -507.4573420182      540.2294583381     1  0.52296029E+11
     -507.4573361349      540.0344271048     1  0.52350363E+11
     -507.4573325411      540.7501554295     1  0.51718901E+11
     -507.4573302595      539.9891653882     1  0.53091305E+11
     -507.4573060771      539.6426129632     1  0.52741325E+11
     -507.4572760541      540.4161605976     1  0.52584058E+11
     -507.4572673752      540.8264886759     1  0.51416225E+11
     -507.4572614578      539.8345903888     1  0.51940460E+11
     -507.4572167366      540.2412653049     1  0.52523926E+11
     -507.4571910094      540.4409183838     1  0.53272194E+11
     -507.4571816820      540.2033831026     1  0.53592595E+11
     -507.4571705114      540.3569788070     1  0.51875853E+11
     -507.4571664420      540.3885144645     1  0.53586998E+11
     -507.4571467073      540.4157771905     1  0.51458637E+11
     -507.4571359451      539.9593951860     1  0.52566883E+11
     -507.4571100971      540.1571942313     1  0.52015264E+11
     -507.4570904696      540.2698167654     1  0.52543045E+11
     -507.4570811870      540.3149582456     1  0.52493856E+11
     -507.4570687325      540.3573003080     1  0.51903361E+11
     -507.4570552771      541.0929047102     1  0.50419582E+11
     -507.4570163279      540.1713803502     1  0.52525891E+11
     -507.4569873568      540.4843926052     1  0.52049088E+11
     -507.4569827312      540.5054957911     1  0.52455400E+11
     -507.4569758439      540.3728820873     1  0.51876106E+11
     -507.4569700332      540.0504489031     1  0.53416867E+11
     -507.4569481603      539.7580658580     1  0.52655591E+11
     -507.4569246799      541.0058105059     1  0.52721630E+11
     -507.4569179991      540.3592468029     1  0.52196960E+11
     -507.4568847625      540.5619694655     1  0.52359438E+11
     -507.4568789493      540.0439135815     1  0.52826015E+11
     -507.4568774759      540.8445438103     1  0.51447094E+11
     -507.4568760927      539.8025896237     1  0.52475061E+11
     -507.4568556828      540.4007761031     1  0.51386615E+11
     -507.4568317689      540.2445824322     1  0.52338146E+11
     -507.4568176781      540.4562832364     2  0.53227128E+11
     -507.4568132425      539.8870257050     1  0.52672251E+11
     -507.4567910304      540.1402061462     1  0.52607776E+11
     -507.4567818999      539.7782209895     1  0.51101167E+11
     -507.4567751890      540.4485737010     1  0.52116328E+11
     -507.4567706057      540.4697728058     1  0.52598228E+11
     -507.4567441926      540.8570149444     1  0.53683428E+11
     -507.4567364725      539.9817177634     1  0.52881960E+11
     -507.4566939925      540.0619164618     1  0.52157592E+11
     -507.4566594718      540.8569150422     1  0.52573170E+11
     -507.4566573638      540.6394000455     1  0.52621913E+11
     -507.4566333584      540.1263143475     1  0.52049349E+11
     -507.4566285615      540.1536902549     1  0.52398411E+11
     -507.4566213193      540.0343051566     1  0.51121829E+11
     -507.4566128975      540.8521314913     1  0.51460465E+11
     -507.4566017848      540.7818741103     1  0.53958337E+11
     -507.4566007415      540.5770775645     1  0.51977011E+11
     -507.4565728240      540.1302944794     1  0.52385778E+11
     -507.4565345425      540.2069029427     1  0.52585828E+11
     -507.4565071726      540.1153153486     1  0.52819810E+11
     -507.4564891313      540.1406416993     1  0.52373961E+11
     -507.4564737942      540.0345087232     1  0.52934762E+11
     -507.4564562282      540.1216110204     1  0.52356414E+11
     -507.4564423451      539.8946324301     1  0.52846820E+11
     -507.4564311080      540.2091942758     1  0.52537585E+11
     -507.4564216722      539.7451240970     1  0.52418565E+11
     -507.4564120906      540.3911040977     1  0.51484924E+11
     -507.4563950006      540.0542311388     1  0.53290294E+11
     -507.4563873186      539.9275666966     1  0.52673942E+11
     -507.4563688222      540.1095081849     1  0.52423216E+11
     -507.4563633392      540.2913974654     1  0.52577200E+11
     -507.4563619593      540.3658766110     1  0.52063121E+11
     -507.4563506688      540.5201411350     1  0.52719444E+11
     -507.4563377374      539.7929844695     1  0.52517578E+11
     -507.4563361581      540.6154329532     1  0.51746116E+11
     -507.4563277357      540.8365303807     1  0.51679190E+11
     -507.4563216787      540.7133429452     1  0.53170083E+11
     -507.4563149056      540.5549656263     1  0.52358394E+11
     -507.4563122310      540.5150897946     1  0.52436712E+11
     -507.4562876289      540.4621615071     1  0.51391196E+11
     -507.4562589800      540.1158156851     1  0.52439058E+11
     -507.4562526164      540.5138262747     1  0.52138928E+11
     -507.4562446561      541.6230579291     1  0.54134536E+11
     -507.4562210568      540.2726927016     1  0.52084699E+11
     -507.4561999956      539.9090913284     1  0.52993434E+11
     -507.4561754050      540.8110550376     1  0.52973118E+11
     -507.4561585294      540.7947604059     1  0.52796008E+11
     -507.4561569442      540.4788745443     1  0.52202839E+11
     -507.4561252007      540.0804255523     1  0.52828573E+11
     -507.4561240370      540.1079557887     1  0.53230187E+11
     -507.4561104218      540.9750034470     1  0.52824088E+11
     -507.4560916355      540.6352400773     1  0.53028007E+11
     -507.4560902307      539.7766761279     1  0.51352568E+11
     -507.4560623243      541.1617958009     1  0.51152245E+11
     -507.4560559034      540.9188117852     1  0.52774783E+11
     -507.4560352336      540.9451342480     1  0.52621348E+11
     -507.4560008524      539.8930830723     1  0.52723424E+11
     -507.4559690464      540.2268397495     1  0.52258109E+11
     -507.4559520329      539.9420565993     1  0.52597398E+11
     -507.4559409491      540.1719653025     1  0.52878512E+11
     -507.4559299963      539.6659033135     1  0.53348028E+11
     -507.4559196369      539.7973271759     1  0.52423283E+11
     -507.4558966332      540.4566776488     1  0.52967012E+11
     -507.4558943611      540.1127808696     1  0.51781822E+11
     -507.4558487572      539.7655997806     1  0.52570797E+11
     -507.4558465008      540.6705797424     1  0.53287039E+11
     -507.4558421335      540.4981730317     1  0.52577000E+11
     -507.4558355339      540.7576923660     1  0.52861419E+11
     -507.4557920859      540.8417664473     1  0.51700249E+11
     -507.4557856390      540.3972706505     1  0.51765464E+11
     -507.4557845113      540.4572688771     1  0.52976385E+11
     -507.4557198174      540.8346841073     1  0.53095462E+11
     -507.4557083306      540.4708739342     1  0.52358818E+11
     -507.4557037220      540.8357883530     1  0.53050669E+11
     -507.4556718406      541.4529684821     2  0.50506236E+11
     -507.4556535941      540.1500022281     1  0.51991257E+11
     -507.4556467486      540.8425639164     1  0.53738975E+11
     -507.4556446071      539.9539880732     1  0.51960423E+11
     -507.4556062286      540.0569398240     1  0.52724257E+11
     -507.4555456650      541.6211943295     1  0.54105876E+11
     -507.4555429555      541.4874552251     1  0.53747428E+11
     -507.4555370991      540.2756423638     1  0.52027354E+11
     -507.4555356042      540.6349061819     1  0.52916200E+11
     -507.4555244750      540.1843154063     1  0.52045408E+11
     -507.4554822324      541.0016582019     1  0.52762938E+11
     -507.4554597077      540.1795954623     1  0.51800894E+11
     -507.4554390010      540.0361904882     1  0.53026403E+11
     -507.4554098173      540.8084404741     1  0.52124335E+11
     -507.4553999673      540.0518617151     1  0.51790231E+11
     -507.4553915801      540.1848276907     1  0.51968452E+11
     -507.4553833772      540.1877350751     1  0.53032522E+11
     -507.4553777530      540.4130038520     1  0.53255238E+11
     -507.4553640710      539.7460269359     1  0.53262827E+11
     -507.4553593044      541.0306395618     1  0.52826792E+11
     -507.4553569509      541.0179664867     1  0.52696249E+11
     -507.4553522542      540.4851329624     1  0.53195278E+11
     -507.4553367877      540.6527536729     1  0.54102357E+11
     -507.4553256803      540.0157340874     1  0.52170776E+11
     -507.4553131629      540.1610314063     1  0.52398303E+11
     -507.4552984979      535.2453627781     2  0.53637292E+11
     -507.4552947179      540.8288111503     1  0.52124811E+11
     -507.4552868020      540.8161733856     1  0.53872368E+11
     -507.4552806274      540.1563946779     1  0.53076912E+11
     -507.4552713254      536.7643576461     1  0.55981478E+11
     -507.4552689986      540.1321704749     1  0.52947800E+11
     -507.4552638258      541.0422731856     1  0.54032389E+11
     -507.4552551041      540.8098350878     1  0.52213043E+11
     -507.4552357889      540.2012185464     1  0.52337425E+11
     -507.4552257861      540.5715672749     1  0.52171696E+11
     -507.4551812546      540.4485315474     1  0.51952629E+11
     -507.4551540722      540.8689916944     1  0.53089495E+11
     -507.4551501142      540.5555816916     1  0.52226618E+11
     -507.4551411563      540.4331334583     1  0.52588055E+11
     -507.4551276917      540.5987320021     1  0.53392868E+11
     -507.4551110568      539.9139469548     1  0.52571861E+11
     -507.4551053144      540.7690224487     1  0.53240493E+11
     -507.4550715268      540.6161409877     1  0.52721460E+11
     -507.4550690191      540.2750754546     1  0.51499273E+11
     -507.4550506234      540.1102557293     1  0.53570517E+11
     -507.4550490294      540.4966885270     1  0.53271793E+11
     -507.4550413788      540.7629429163     1  0.53191012E+11
     -507.4550337200      537.4711361964     1  0.51813353E+11
     -507.4550309886      540.3399603861     1  0.52824910E+11
     -507.4550252036      540.5144532634     1  0.52604767E+11
     -507.4550166468      540.0551670258     1  0.52879966E+11
     -507.4550076500      539.9504548973     1  0.52625608E+11
     -507.4549936670      540.1947996787     1  0.52464645E+11
     -507.4549900875      539.9381676873     1  0.52631568E+11
     -507.4549875173      539.7556536481     1  0.52518392E+11
     -507.4549843735      540.0750609868     1  0.51404386E+11
     -507.4549705947      540.8612390036     1  0.51457083E+11
     -507.4549603854      540.2789482812     1  0.52040586E+11
     -507.4549511768      540.1246627822     1  0.52432309E+11
     -507.4549482297      540.1940950865     1  0.53205338E+11
     -507.4549460320      540.1138427825     1  0.52554993E+11
     -507.4549307817      540.2400227882     1  0.52311715E+11
     -507.4549011668      540.4360041728     1  0.52348498E+11
     -507.4548804175      540.8591902338     1  0.52776204E+11
     -507.4548608510      540.3303867855     1  0.52290098E+11
     -507.4548236685      540.4983028648     1  0.52585567E+11
     -507.4548069085      540.8298791683     1  0.53089732E+11
     -507.4547921171      540.5318393042     1  0.53198878E+11
     -507.4547787402      540.2162400201     1  0.52376526E+11
     -507.4547402372      540.1751024945     1  0.51893016E+11
     -507.4547285951      540.6398646173     1  0.52587992E+11
     -507.4547136776      540.1975989690     1  0.52596439E+11
     -507.4547120273      540.5845535358     1  0.52942591E+11
     -507.4547071256      540.3237304171     1  0.53180827E+11
     -507.4547022056      540.4024730051     1  0.53300898E+11
     -507.4546981856      540.6794170544     1  0.51537936E+11
     -507.4546925965      540.5524838899     1  0.53227438E+11
     -507.4546811239      540.5593333521     1  0.53040738E+11
     -507.4546721351      540.3860120378     1  0.53654435E+11
     -507.4546677285      540.6361653020     1  0.51942967E+11
     -507.4546541654      540.5640125780     1  0.52197967E+11
     -507.4546441500      539.7813061737     1  0.52500103E+11
     -507.4546363276      540.2845732806     1  0.52394965E+11
     -507.4546311709      540.4940501026     1  0.52625763E+11
     -507.4546126691      539.9713217866     1  0.52475108E+11
     -507.4546059136      539.6539360649     1  0.52674736E+11
     -507.4545991514      540.4967065562     1  0.52197684E+11
     -507.4545923434      541.4829120890     1  0.53538401E+11
     -507.4545881214      539.7696732625     1  0.52615289E+11
     -507.4545756986      540.4413107067     1  0.52289924E+11
     -507.4545726203      540.4966685746     2  0.53020444E+11
     -507.4545700099      540.5083091430     1  0.52203533E+11
     -507.4545525827      540.4202584218     1  0.51976969E+11
     -507.4545444872      540.8709783189     1  0.51497322E+11
     -507.4545268565      540.8703621978     1  0.51528235E+11
     -507.4545189041      540.4105115898     1  0.51060522E+11
     -507.4545080218      540.5929385910     1  0.52684822E+11
     -507.4544817403      540.4424879086     1  0.51431076E+11
     -507.4544781414      540.2603407233     1  0.52615654E+11
     -507.4544614182      540.2102116068     1  0.52263308E+11
     -507.4544604080      540.3636807161     1  0.52212640E+11
     -507.4544154976      540.4850348235     1  0.52637795E+11
     -507.4544054385      540.2545077034     1  0.52524370E+11
     -507.4543943078      540.7904121247     1  0.53162172E+11
     -507.4543925548      539.8158780427     1  0.52613913E+11
     -507.4543811396      540.7825715062     1  0.51460031E+11
     -507.4543737201      540.4304600421     1  0.51457063E+11
     -507.4543580397      540.3731126770     1  0.52271049E+11
     -507.4543385618      540.6988834324     1  0.53402520E+11
     -507.4543094126      540.0327301174     1  0.52884316E+11
     -507.4543052497      540.3331279949     1  0.53163441E+11
     -507.4542911905      540.7691103804     1  0.53127378E+11
     -507.4542735301      540.3302692764     1  0.52373912E+11
     -507.4542671730      540.6398561379     1  0.52576913E+11
     -507.4542625949      540.0305801277     1  0.52448968E+11
     -507.4542595212      540.1109406784     1  0.52483466E+11
     -507.4542212091      540.2745572214     1  0.53054934E+11
     -507.4542042071      541.1371593515     1  0.53520739E+11
     -507.4541835535      541.0519473141     1  0.53478154E+11
     -507.4541756988      540.5333012722     1  0.51213291E+11
     -507.4541739746      540.2589216093     1  0.51508178E+11
     -507.4541645309      540.7657993619     1  0.52072512E+11
     -507.4541632358      540.4468766702     1  0.53509856E+11
     -507.4541505165      540.5092761138     1  0.52059753E+11
     -507.4541445727      540.4510838648     1  0.52368737E+11
     -507.4541279283      540.4074240804     1  0.52268693E+11
     -507.4541193537      540.5536779841     1  0.52025835E+11
     -507.4541098968      540.2586231432     1  0.52094664E+11
     -507.4541033482      540.7794602602     1  0.51428033E+11
     -507.4541021616      540.0306165829     1  0.52935536E+11
     -507.4541006944      541.1575087267     1  0.50389929E+11
     -507.4540935237      540.2912248678     1  0.51817537E+11
     -507.4540783936      540.0420203296     1  0.52343951E+11
     -507.4540763202      539.8042548696     1  0.52515844E+11
     -507.4540693347      539.6274421139     1  0.52920627E+11
     -507.4540610973      539.8002969848     1  0.52405022E+11
     -507.4540396375      540.1181869022     1  0.53223348E+11
     -507.4540067689      540.2687512807     1  0.52536248E+11
     -507.4540050080      540.8417252204     1  0.50272358E+11
     -507.4540027030      539.9511395365     1  0.52120602E+11
     -507.4539651630      540.5204582003     1  0.52189116E+11
     -507.4539380468      540.1403633626     1  0.54110466E+11
     -507.4539361005      540.3321521125     1  0.52811034E+11
     -507.4539290857      541.2634031205     1  0.53746963E+11
     -507.4539241197      541.0381129469     1  0.52667451E+11
     -507.4539179740      540.8023375683     1  0.52205895E+11
     -507.4539149101      540.2065240122     1  0.52408574E+11
     -507.4538954373      539.8209912170     1  0.52450901E+11
     -507.4538879476      540.7473241774     1  0.52162110E+11
     -507.4538763921      540.1824379482     1  0.52168750E+11
     -507.4538705186      540.8441296910     1  0.51244654E+11
     -507.4538540086      540.8455859065     1  0.51495520E+11
     -507.4538187562      540.5522181349     1  0.52242565E+11
     -507.4538130471      540.5864884691     1  0.52681773E+11
     -507.4537713204      540.7671066731     1  0.52279982E+11
     -507.4537606543      540.3524371099     1  0.52985201E+11
     -507.4537462900      540.4495369444     1  0.52191833E+11
     -507.4537407282      540.0943507095     1  0.54893442E+11
     -507.4537173159      540.3483359730     1  0.52084020E+11
     -507.4537060281      540.1064818313     1  0.52713089E+11
     -507.4536946865      540.8432150619     1  0.52240735E+11
     -507.4536763970      541.0527910326     1  0.51186568E+11
     -507.4536702343      540.7514786541     1  0.51035185E+11
     -507.4536503178      540.5833867137     1  0.52928087E+11
     -507.4536408057      539.9118737356     1  0.52671565E+11
     -507.4536265207      540.9418177522     1  0.52756654E+11
     -507.4536238081      541.4205511102     1  0.53484210E+11
     -507.4536189382      539.9323357577     1  0.53428707E+11
     -507.4535884159      540.5298160421     1  0.52155009E+11
     -507.4535834592      539.6265969471     1  0.52795861E+11
     -507.4535745319      540.5948953621     1  0.53097522E+11
     -507.4535563947      539.7640857758     1  0.52862805E+11
     -507.4535484715      539.9289277838     1  0.51324244E+11
     -507.4535285748      540.0934452171     1  0.53225565E+11
     -507.4534966071      539.9891452149     1  0.51715186E+11
     -507.4534877556      540.4721574956     1  0.51965844E+11
     -507.4534807971      540.0580791918     1  0.52506175E+11
     -507.4534472698      540.0348234378     1  0.53024321E+11
     -507.4534362762      539.9295191508     1  0.51204142E+11
     -507.4534235555      540.7637449670     1  0.53213227E+11
     -507.4534083485      537.8003895145     1  0.52568874E+11
     -507.4533913400      540.5745128363     1  0.53238345E+11
     -507.4533683938      540.3196285593     1  0.52864686E+11
     -507.4533477781      541.1216191524     1  0.52879959E+11
     -507.4533436743      540.2373404530     1  0.52572283E+11
     -507.4533415987      539.6413217601     1  0.52798228E+11
     -507.4533335107      540.5442999824     1  0.52369219E+11
     -507.4533314659      540.6299234211     1  0.53209725E+11
     -507.4533295018      539.7741536586     1  0.52915758E+11
     -507.4533168228      540.5335396261     1  0.53337408E+11
     -507.4532975286      540.4101860277     1  0.53369290E+11
     -507.4532201810      540.3773210983     1  0.51804313E+11
     -507.4532161306      540.0150048103     1  0.52844177E+11
     -507.4531984313      540.3408416444     1  0.52617936E+11
     -507.4531727402      539.6655164571     1  0.52843714E+11
     -507.4531622764      539.8207679239     1  0.52470917E+11
     -507.4531600992      540.9307798296     1  0.52674560E+11
     -507.4531132647      540.4953850225     1  0.52644498E+11
     -507.4530820934      540.4419809979     1  0.51864157E+11
     -507.4530743033      541.1880912684     1  0.51679763E+11
     -507.4530408520      540.4896703396     1  0.52683111E+11
     -507.4530200000      540.4014116967     1  0.50978551E+11
     -507.4530060447      539.9585791636     1  0.52645903E+11
     -507.4529878563      539.6259666465     1  0.52737651E+11
     -507.4529812565      540.1737344121     1  0.51970716E+11
     -507.4529782200      539.7561833973     1  0.52597322E+11
     -507.4529759090      540.3443185913     1  0.53589476E+11
     -507.4529650156      540.6929190044     1  0.53240612E+11
     -507.4529415782      540.1749107777     1  0.52774507E+11
     -507.4528984308      540.4787406132     1  0.52406289E+11
     -507.4528807398      539.9284360434     1  0.53397846E+11
     -507.4528727228      540.1296931376     1  0.52543477E+11
     -507.4528649565      540.0076290252     1  0.52774888E+11
     -507.4528328402      539.8849955997     1  0.52373929E+11
     -507.4528127547      540.4101031715     1  0.52271910E+11
     -507.4528019799      541.0222811271     1  0.51978247E+11
     -507.4527876324      540.0572893266     1  0.51966990E+11
     -507.4527865082      540.8577501966     1  0.51956728E+11
     -507.4527485011      540.3892889097     1  0.51489272E+11
     -507.4527320823      540.1852047935     1  0.53780577E+11
     -507.4527214119      540.2240793452     1  0.52433836E+11
     -507.4527195642      540.3311194603     1  0.52456903E+11
     -507.4527051147      540.7618812897     1  0.52273282E+11
     -507.4526781095      540.2454800206     1  0.52300430E+11
     -507.4526690962      540.7858365134     1  0.52315228E+11
     -507.4526592701      540.2444781964     1  0.53003325E+11
     -507.4526557363      540.7013207339     1  0.53283578E+11
     -507.4526302517      540.7891287156     1  0.52303251E+11
     -507.4526283757      541.0985792687     1  0.51167407E+11
     -507.4526225960      540.5425219084     1  0.51505274E+11
     -507.4526122888      539.6887008080     1  0.51868141E+11
     -507.4526041969      539.9134182397     1  0.52641995E+11
     -507.4525725507      540.4716810869     1  0.52036686E+11
     -507.4525668656      540.4021316231     1  0.52542600E+11
     -507.4525610976      540.7742934982     1  0.52721261E+11
     -507.4525184672      540.9836184461     1  0.52009290E+11
     -507.4525000828      541.0637980169     1  0.52266142E+11
     -507.4524817808      540.8455179882     2  0.52744179E+11
     -507.4524579942      540.7191044609     1  0.52563764E+11
     -507.4524447689      540.3173447607     1  0.52936369E+11
     -507.4524424711      540.6907502199     1  0.52737565E+11
     -507.4524247771      540.4127433862     1  0.52599237E+11
     -507.4523966880      540.1133117215     1  0.52662234E+11
     -507.4523946055      541.0048585755     1  0.52812795E+11
     -507.4523866041      540.6520422317     1  0.54490799E+11
     -507.4523851287      540.4991166259     1  0.52670399E+11
     -507.4523805565      539.7110153437     1  0.53341000E+11
     -507.4523586996      540.6519005150     1  0.51991698E+11
     -507.4523534638      541.0853480651     1  0.52869437E+11
     -507.4523404530      540.5063392943     1  0.53667858E+11
     -507.4523365719      540.5286996431     1  0.52469297E+11
     -507.4523338821      540.9509164922     1  0.53028454E+11
     -507.4523234814      540.8660965286     1  0.51696826E+11
     -507.4523106027      539.8600776436     1  0.52568546E+11
     -507.4523072904      539.9371294783     1  0.52500616E+11
     -507.4522962480      540.8529792304     1  0.51245107E+11
     -507.4522910795      539.9312919408     1  0.52469384E+11
     -507.4522867440      539.7154622192     1  0.52720536E+11
     -507.4522619046      540.3451301246     1  0.52082942E+11
     -507.4522491781      539.9698271276     1  0.52600275E+11
     -507.4522452276      539.7695931754     1  0.51700300E+11
     -507.4522344354      540.3229940852     1  0.52828247E+11
     -507.4522296326      540.6110328472     1  0.51197717E+11
     -507.4522236828      540.8127772632     1  0.52829694E+11
     -507.4521732061      539.6917999765     1  0.52633647E+11
     -507.4521661895      540.7517546351     1  0.53416628E+11
     -507.4521596610      540.3012745869     1  0.52605053E+11
     -507.4521576631      540.7614004664     1  0.53408812E+11
     -507.4521484640      535.6172625328     1  0.52776638E+11
     -507.4521351896      540.6413361743     1  0.52442371E+11
     -507.4521335175      541.1101698649     1  0.52583236E+11
     -507.4521221093      539.9121529327     1  0.52752653E+11
     -507.4521193128      540.2813568777     1  0.53081566E+11
     -507.4521168450      540.8765372548     1  0.52996050E+11
     -507.4521071956      540.4918683150     1  0.52025644E+11
     -507.4520827265      539.9621127330     1  0.53857191E+11
     -507.4520780366      539.9772904664     1  0.51747575E+11
     -507.4520754458      540.2755246843     1  0.52630495E+11
     -507.4520603094      540.3383403406     1  0.52562678E+11
     -507.4520535345      540.0386554238     1  0.52634211E+11
     -507.4520312955      540.4172469066     1  0.51233142E+11
     -507.4520177153      539.7318761916     1  0.52864099E+11
     -507.4520067604      540.1445549316     1  0.51875022E+11
     -507.4520017874      540.7592245165     1  0.52326986E+11
     -507.4519940684      540.6419393394     1  0.51941777E+11
     -507.4519903025      540.4304717553     1  0.52083429E+11
     -507.4519300674      540.0619564657     1  0.53115139E+11
     -507.4519136423      540.8222058623     2  0.50387560E+11
     -507.4519121862      540.1633008456     1  0.53300209E+11
     -507.4519003549      540.3931899992     1  0.53492794E+11
     -507.4518935532      540.3305208962     1  0.51958017E+11
     -507.4518766476      540.2087079555     1  0.53269030E+11
     -507.4518678054      540.8249336886     1  0.51482189E+11
     -507.4518654801      540.2087970218     1  0.52108140E+11
     -507.4518525170      540.9580066805     1  0.52996271E+11
     -507.4518330226      540.0521369016     1  0.52054987E+11
     -507.4518301741      539.7145636326     1  0.52854621E+11
     -507.4518272587      540.8220936117     1  0.51458112E+11
     -507.4518145454      539.8072030128     1  0.52518869E+11
     -507.4517926367      540.2427249803     1  0.52102424E+11
     -507.4517425307      541.3486207646     1  0.53727540E+11
     -507.4517138964      540.6486475775     1  0.54013511E+11
     -507.4517093824      540.4743671384     1  0.52716909E+11
     -507.4516932519      540.2712464066     1  0.52653450E+11
     -507.4516097113      540.7024138038     1  0.52741742E+11
     -507.4515844403      541.0524429037     1  0.53735744E+11
     -507.4515799175      540.2921683837     1  0.51798566E+11
     -507.4515670326      541.0409030787     1  0.52884873E+11
     -507.4515544621      540.3322950390     1  0.51715448E+11
     -507.4515509317      541.7862259375     1  0.53393709E+11
     -507.4515197034      540.9638546956     1  0.53022507E+11
     -507.4514942230      539.9245161489     1  0.51623802E+11
     -507.4514591527      540.6146586324     1  0.52624142E+11
     -507.4514375881      539.9234082448     1  0.52707046E+11
     -507.4514348333      540.1589694965     1  0.53050838E+11
     -507.4514126353      540.4116660333     1  0.51494949E+11
     -507.4513631314      540.2990683346     1  0.52402183E+11
     -507.4513545822      540.6945364406     1  0.52032051E+11
     -507.4513288713      540.2314411459     1  0.53341458E+11
     -507.4513066898      541.0623587531     1  0.53500077E+11
     -507.4513052238      540.3724597482     1  0.52536224E+11
     -507.4512991145      540.5807195298     1  0.53035806E+11
     -507.4512886937      540.8791192690     1  0.52959923E+11
     -507.4512595344      540.6430389789     1  0.51959413E+11
     -507.4512427709      540.8308625921     1  0.51553834E+11
     -507.4512396569      540.2825982645     1  0.53000509E+11
     -507.4512266027      540.5397988566     1  0.51661905E+11
     -507.4512186858      540.4544292934     1  0.52094145E+11
     -507.4512148941      540.3157129617     1  0.51939241E+11
     -507.4512083973      541.1168700457     1  0.52704761E+11
     -507.4512005395      539.8945615224     1  0.52671768E+11
     -507.4511838603      540.8113466165     1  0.51706620E+11
     -507.4511713394      540.4950297172     1  0.52800753E+11
     -507.4511690559      540.1782692910     1  0.52936188E+11
     -507.4511523529      540.3241043508     1  0.53238250E+11
     -507.4511410773      540.6952471448     1  0.51949491E+11
     -507.4511364648      540.8158320630     1  0.53145898E+11
     -507.4511251865      540.9921762764     1  0.52977371E+11
     -507.4511144483      540.4102293651     1  0.52406590E+11
     -507.4511032843      539.6701085121     1  0.52697948E+11
     -507.4510938583      539.6275866511     1  0.52787565E+11
     -507.4510912398      540.7536773828     1  0.54835328E+11
     -507.4510739437      540.6803289881     1  0.52033889E+11
     -507.4510700038      540.4725067938     1  0.53184198E+11
     -507.4510685111      540.6086096526     1  0.52244409E+11
     -507.4510659118      540.1259464441     1  0.52131719E+11
     -507.4510552722      540.0645239231     1  0.51690140E+11
     -507.4510496841      540.4157822020     1  0.51415413E+11
     -507.4510433283      540.7873392296     1  0.52293689E+11
     -507.4510308117      540.0694901728     1  0.52730836E+11
     -507.4510277205      540.4882976801     1  0.52289220E+11
     -507.4510200929      540.2430602679     1  0.52115341E+11
     -507.4509964418      540.1807528255     1  0.52207050E+11
     -507.4509883711      541.0002829156     1  0.51885044E+11
     -507.4509777736      540.7476563644     1  0.51837395E+11
     -507.4509653822      540.0606900969     1  0.51949746E+11
     -507.4509515673      539.8199976699     1  0.52486548E+11
     -507.4508970672      540.0890584492     1  0.52993497E+11
     -507.4508891580      540.6031459129     1  0.51522860E+11
     -507.4508834639      540.4629146044     1  0.52377829E+11
     -507.4508718287      540.0323756745     1  0.51778235E+11
     -507.4508693830      540.9209839367     1  0.53494204E+11
     -507.4508635922      539.9442474938     1  0.52180928E+11
     -507.4508548320      540.7117619876     1  0.52992399E+11
     -507.4508312384      540.3689709055     1  0.52351054E+11
     -507.4508240971      540.1942766391     1  0.52350723E+11
     -507.4508173439      541.2108857577     1  0.50460038E+11
     -507.4507954495      540.7940847755     1  0.51524130E+11
     -507.4507939097      539.9789655305     1  0.52035513E+11
     -507.4507901405      540.2333508712     1  0.52993225E+11
     -507.4507808420      539.9417267490     1  0.51749202E+11
     -507.4507751045      540.4160895625     1  0.52445682E+11
     -507.4507608106      540.5392664110     1  0.51274955E+11
     -507.4507468472      540.5609012661     1  0.52456017E+11
     -507.4507401740      541.1761867491     1  0.51554562E+11
     -507.4507282021      540.1703694324     1  0.52434910E+11
     -507.4507214972      540.9625712831     1  0.52813571E+11
     -507.4507116103      540.2346470115     1  0.51972112E+11
     -507.4506982211      540.0754823589     1  0.52522969E+11
     -507.4506759375      540.5824163685     1  0.52821586E+11
     -507.4506747044      540.1861719706     1  0.52474503E+11
     -507.4506677287      539.9777003412     1  0.52826358E+11
     -507.4506587581      540.1333742042     1  0.52956341E+11
     -507.4506401444      540.8795815597     1  0.53292194E+11
     -507.4506351310      540.3012580066     1  0.53043370E+11
     -507.4506272555      540.3038220204     1  0.51244025E+11
     -507.4506070177      540.7252046914     1  0.51077848E+11
     -507.4506020446      540.9810192330     1  0.52667372E+11
     -507.4505995131      540.7278558286     1  0.51539933E+11
     -507.4505915507      540.1437674609     1  0.52721026E+11
     -507.4505621951      540.6615093705     1  0.52124982E+11
     -507.4505504277      540.5195671993     1  0.52192842E+11
     -507.4505490546      540.9290411889     1  0.53158253E+11
     -507.4505128722      540.5790552514     1  0.52938152E+11
     -507.4505100981      540.8035116305     1  0.53855665E+11
     -507.4504911463      540.2420650204     1  0.52047628E+11
     -507.4504855192      540.8803187606     1  0.52846560E+11
     -507.4504779921      540.9310854074     1  0.52746598E+11
     -507.4504583867      540.3452922125     1  0.52282720E+11
     -507.4504493362      540.5029689117     1  0.52833028E+11
     -507.4504256033      540.3899124921     1  0.52662169E+11
     -507.4504219408      540.7942010608     1  0.52157913E+11
     -507.4503964102      540.5061791228     1  0.52417776E+11
     -507.4503625339      540.0204230933     1  0.51492555E+11
     -507.4503605905      540.4675991284     1  0.52350451E+11
     -507.4503334984      540.5919511714     1  0.52155661E+11
     -507.4503279297      539.7204877449     1  0.52306445E+11
     -507.4503211615      539.7249074901     1  0.52211550E+11
     -507.4502878798      540.5805267743     1  0.53021118E+11
     -507.4502833182      540.8283984976     1  0.53309188E+11
     -507.4502803843      540.2192464467     1  0.52181467E+11
     -507.4502690798      540.5868991036     1  0.52363402E+11
     -507.4502626768      539.4955971700     1  0.52267317E+11
     -507.4502491861      540.2824323267     1  0.52901387E+11
     -507.4502405967      539.7717025765     1  0.52582851E+11
     -507.4502075696      540.1621635883     1  0.52072066E+11
     -507.4502054020      540.1280710169     1  0.52640096E+11
     -507.4502038258      540.0586263085     1  0.51518966E+11
     -507.4502014388      540.3888008471     1  0.52128187E+11
     -507.4501772766      540.3632150190     1  0.52878308E+11
     -507.4501751183      540.6014771780     2  0.51446463E+11
     -507.4501576063      540.5258035375     1  0.51722076E+11
     -507.4501372608      541.1571475134     1  0.52866860E+11
     -507.4501226213      540.7763308968     1  0.51480072E+11
     -507.4501187652      540.2968247775     1  0.51856860E+11
     -507.4501084029      540.3092541440     1  0.51179874E+11
     -507.4500797044      540.7051635149     1  0.52542737E+11
     -507.4500656230      540.0991736233     1  0.53687385E+11
     -507.4500348964      540.5247767064     1  0.52217351E+11
     -507.4500264072      540.7036748560     1  0.52508813E+11
     -507.4500225817      540.0124871329     1  0.52076072E+11
     -507.4500049776      540.5083277101     1  0.51725882E+11
     -507.4499591711      539.9576467498     1  0.51414667E+11
     -507.4499342740      539.9031903536     1  0.52392470E+11
     -507.4498704759      540.0069635272     1  0.51831047E+11
     -507.4498610033      540.7028905228     1  0.51894030E+11
     -507.4498365668      540.4628826713     1  0.53119490E+11
     -507.4498189389      540.4184108381     1  0.52364028E+11
     -507.4498122350      540.5625261450     1  0.52201940E+11
     -507.4498105066      540.5472806110     1  0.51574912E+11
     -507.4498013136      540.4158902130     1  0.53176978E+11
     -507.4497724556      540.0018685155     1  0.52760141E+11
     -507.4497676904      540.2853387022     1  0.51252665E+11
     -507.4497462747      540.3359881235     1  0.52179363E+11
     -507.4497408858      540.9713523203     1  0.52714936E+11
     -507.4496742430      540.7978383533     1  0.53404138E+11
     -507.4496422344      540.5041120852     1  0.52765393E+11
     -507.4496137177      539.6800169276     1  0.52383781E+11
     -507.4496064218      540.1621152339     1  0.52814710E+11
     -507.4495954293      540.1254911916     1  0.52770441E+11
     -507.4495832962      541.0377166898     1  0.53343924E+11
     -507.4495789919      540.1978016952     1  0.52296133E+11
     -507.4495625307      540.1701180738     1  0.51610864E+11
     -507.4495421853      540.1802700414     1  0.52184771E+11
     -507.4495338967      540.4797541767     1  0.52744083E+11
     -507.4495235477      540.7997134341     1  0.52971118E+11
     -507.4495206265      540.0720802854     1  0.54943944E+11
     -507.4494735011      540.4943097976     1  0.52858324E+11
     -507.4494712046      540.5718612685     1  0.52399310E+11
     -507.4494562069      540.2708770432     1  0.52948394E+11
     -507.4494541100      540.5820881675     1  0.52577178E+11
     -507.4494204121      539.6498265184     1  0.52205044E+11
     -507.4493853516      540.3587449896     1  0.52401582E+11
     -507.4493718964      540.0831104401     1  0.52171432E+11
     -507.4493527117      540.6649679334     1  0.51740435E+11
     -507.4493393774      540.5736587639     1  0.52226048E+11
     -507.4493290493      540.1916134912     1  0.52290862E+11
     -507.4492756604      540.0935232817     1  0.52742632E+11
     -507.4492726923      537.7405306950     1  0.52872993E+11
     -507.4492559633      540.1645325281     1  0.52713010E+11
     -507.4492189372      540.1231412495     1  0.53917944E+11
     -507.4492045598      540.1647031629     1  0.51093157E+11
     -507.4491998382      540.7690294242     1  0.53413284E+11
     -507.4491927336      539.8698034038     1  0.53802981E+11
     -507.4491764000      539.7110378996     1  0.51896418E+11
     -507.4491237045      540.0580073735     1  0.54381171E+11
     -507.4491097201      540.4784239930     1  0.51792065E+11
     -507.4490928229      539.7327735718     1  0.52923741E+11
     -507.4490592642      540.8866163385     1  0.53198021E+11
     -507.4490383037      540.5856848800     1  0.52774618E+11
     -507.4490350248      541.0364420585     1  0.53383943E+11
     -507.4490263410      540.0521675672     1  0.52439092E+11
     -507.4490122189      540.6895338679     1  0.52638890E+11
     -507.4489842267      540.6643881635     1  0.52881719E+11
     -507.4489791678      540.7392786743     1  0.51480179E+11
     -507.4489635449      540.4220706361     1  0.52733790E+11
     -507.4489539635      539.8832337372     1  0.52522526E+11
     -507.4489364651      540.5854224137     1  0.52545346E+11
     -507.4489318799      540.6073905679     1  0.51895793E+11
     -507.4489175840      539.7644302685     1  0.53070588E+11
     -507.4488816822      539.9373822419     1  0.52761296E+11
     -507.4488475023      541.3776255233     1  0.51537826E+11
     -507.4488368641      535.7053321059     1  0.51145340E+11
     -507.4488342687      540.4520989583     1  0.52147168E+11
     -507.4488288116      541.0767016660     1  0.53479554E+11
     -507.4488248960      541.2109549973     1  0.53345278E+11
     -507.4487913390      540.4817577066     1  0.52103945E+11
     -507.4487868793      540.8175806648     1  0.51743146E+11
     -507.4487701968      540.6010267089     1  0.52084123E+11
     -507.4487454548      541.2734025506     1  0.50168421E+11
     -507.4487389063      541.2711813527     1  0.50135590E+11
     -507.4487229632      540.8461457390     1  0.51522402E+11
     -507.4487199926      540.8412984618     1  0.51736814E+11
     -507.4487172510      541.0581205302     1  0.53845751E+11
     -507.4486999431      540.1193351538     1  0.51779318E+11
     -507.4486886058      540.0582790335     1  0.52913824E+11
     -507.4486420973      540.8697802324     1  0.51757107E+11
     -507.4486110257      540.4280440471     1  0.52636315E+11
     -507.4486084020      540.2905578406     1  0.52710242E+11
     -507.4485954675      534.1869389752     1  0.52530526E+11
     -507.4485790082      531.6726482481     1  0.53733690E+11
     -507.4485596870      540.7888263040     1  0.52421623E+11
     -507.4485496298      540.0401680073     1  0.52569764E+11
     -507.4485315348      540.5250821509     1  0.52434814E+11
     -507.4484730859      539.6110449751     1  0.52406462E+11
     -507.4484606591      540.3410632630     1  0.52663062E+11
     -507.4484486943      540.2030217241     1  0.52907797E+11
     -507.4484293083      540.0743499644     1  0.52021754E+11
     -507.4484111096      540.6417985570     1  0.52709595E+11
     -507.4484088608      539.8920760630     1  0.51814545E+11
     -507.4483926109      541.3546886231     1  0.51523105E+11
     -507.4483832375      541.1185652038     1  0.53553174E+11
     -507.4483215955      540.4376948614     1  0.51770683E+11
     -507.4483115843      540.3107055882     1  0.52264594E+11
     -507.4483095264      540.1122065403     1  0.52334231E+11
     -507.4482886504      540.4719827028     1  0.52240282E+11
     -507.4482798648      539.9966859922     1  0.52117819E+11
     -507.4482100140      540.5353181168     1  0.52557529E+11
     -507.4481813144      540.6979505985     1  0.52439990E+11
     -507.4481767956      540.4292668276     1  0.52723952E+11
     -507.4481620869      540.7585189061     1  0.52575886E+11
     -507.4481490505      533.0016762391     1  0.52216980E+11
     -507.4481433888      539.9711873942     1  0.52423405E+11
     -507.4481309112      540.5750262259     1  0.52834298E+11
     -507.4481159444      540.7174418183     1  0.52695961E+11
     -507.4480965616      540.5702041671     1  0.53255237E+11
     -507.4480942118      540.1474026141     1  0.53328379E+11
     -507.4480705011      540.0118982510     1  0.51974659E+11
     -507.4480628286      540.0243303125     1  0.52091759E+11
     -507.4480231999      540.0254039009     1  0.52007272E+11
     -507.4480159964      540.5547124899     1  0.54202169E+11
     -507.4479985278      540.1502598779     1  0.53346319E+11
     -507.4479894253      540.4316437104     1  0.52324153E+11
     -507.4479733236      540.5083074123     1  0.51421903E+11
     -507.4479099369      540.4385241689     1  0.51062712E+11
     -507.4479053012      539.8849276939     1  0.52899698E+11
     -507.4478883895      540.3525254407     1  0.52302497E+11
     -507.4478862342      540.1543760976     1  0.52681964E+11
     -507.4478645265      539.9357988986     1  0.52178968E+11
     -507.4478506976      540.9795092434     1  0.52892022E+11
     -507.4478479884      540.0698483089     1  0.52230319E+11
     -507.4478417342      539.9345603483     1  0.52155797E+11
     -507.4478356281      540.0605032766     1  0.52600896E+11
     -507.4478260468      540.1814861561     1  0.53111591E+11
     -507.4478188991      539.9548311900     1  0.52254210E+11
     -507.4478059154      540.6832577939     1  0.51896721E+11
     -507.4477988539      540.0886835866     1  0.52316077E+11
     -507.4477927000      540.5925629333     1  0.52416810E+11
     -507.4477799510      540.5716510613     1  0.52740167E+11
     -507.4477750702      540.3306956485     1  0.52417562E+11
     -507.4477708319      540.6792487016     1  0.52101704E+11
     -507.4477675861      540.7205202192     1  0.51576771E+11
     -507.4477633598      540.5831220389     1  0.51347754E+11
     -507.4477594103      540.0906745402     1  0.52813980E+11
     -507.4477446571      540.3465092424     1  0.52163992E+11
     -507.4477245106      540.1520448362     1  0.52581320E+11
     -507.4477214178      540.4533470901     1  0.51504227E+11
     -507.4477136801      538.0013529432     1  0.51082188E+11
     -507.4477122018      540.5495304969     1  0.52729186E+11
     -507.4477021940      540.6530449025     1  0.52167190E+11
     -507.4476940998      540.1085466463     1  0.52191886E+11
     -507.4476876295      539.9544576383     1  0.52234193E+11
     -507.4476567163      539.6477822337     1  0.53281038E+11
     -507.4476222803      539.9030329381     1  0.52012316E+11
     -507.4476054477      539.9712705078     1  0.52118135E+11
     -507.4476006570      540.7966395305     1  0.51728510E+11
     -507.4475993721      540.2137633011     1  0.51918136E+11
     -507.4475967296      540.5823777740     1  0.51347612E+11
     -507.4475675550      540.0039375391     1  0.52518912E+11
     -507.4475577514      540.1718638052     1  0.52704520E+11
     -507.4475486670      540.4713081886     1  0.53148885E+11
[truncated: 940,213 more chars]
