# Supplementary material for: Structure, thermodynamics, and rearrangement mechanisms in gold clusters—insights from the energy landscapes framework
Source: Nanoscale. 2017 Dec 15;10(4):2004–16. doi: 10.1039/c7nr07123j (PMC5901115; doi:10.1039/c7nr07123j)
Supplement: Supplementary file 1 [file NR-010-C7NR07123J-s001.zip › minima/147_Au/gmin.xyz]

         147
     -533.9422494314      567.7286935086     2  0.68838992E+11
L1        -1.8886710591        -3.1166959639        -1.2367308178    0.97677    0.11463   -3.80383
L1         2.4747041026         4.4475162454        -3.1892781567    1.40515    0.16514   -3.75347
L1         0.3030690214         2.2587859694         5.8236513732   -0.55137    0.39847   -3.57257
L1        -3.8436426767         4.7142545366         0.0619250149    1.42043    0.28782   -3.75166
L1        -3.2004708181        -5.3499812262         5.6413363389   -0.43225    0.37475   -3.42023
L1         3.1096614956        -0.5366703867         2.1159505099    0.93097    0.15267   -3.80576
L1         5.1771546915         3.7281565430         0.8540055701   -0.57832    0.22158   -3.57069
L1         4.2274568409        -7.1275871294        -0.9358493992   -0.42672    0.33869   -3.42018
L1         1.2801673242         6.6358917943         0.0632548747   -0.47763    0.21592   -3.63989
L1        -6.2645497000        -2.5773694568         0.8803764380   -0.48556    0.17558   -3.63959
L1        -2.1149079325        -1.2913343102         3.4995954833    0.69679    0.47151   -3.81992
L1         5.1878957004         0.6943728716        -3.0539465253    0.84426    0.13401   -3.79788
L1         0.2042556370         5.9572731455         2.5659817075   -0.60242    0.25078   -3.57015
L1         4.0463664356        -3.0190600652        -4.4320118418   -0.47253    0.24952   -3.63871
L1         0.5251644317        -2.5800974730        -2.7390793400    0.93097    0.17114   -3.80576
L1         4.2185620909        -5.5986115397        -3.2612926202   -0.56208    0.13592   -3.49459
L1         7.3932606366         2.3115553275        -3.1456816869   -0.29465    0.27380   -3.48767
L1        -2.5972591405         5.7762684380         2.4903713297   -0.48300    0.18064   -3.63960
L1        -5.1770018164         3.7366003972        -2.3557273048   -0.48300    0.16016   -3.63960
L1        -3.3949141241         0.2246341285        -5.2237595549   -0.54926    0.26784   -3.57224
L1         0.7631381591        -2.6488150470         5.8900681170   -0.60257    0.45073   -3.57018
L1        -3.9660720286         3.7977910316         4.0522108113   -0.48569    0.08894   -3.63957
L1        -3.1627156111        -2.4610594181        -5.8109039053   -0.28586    0.22043   -3.40442
L1        -6.3907341651        -0.8155089259         5.4312425770   -0.43240    0.34262   -3.42033
L1        -1.0412062589         5.0049950939         0.2350919135    0.99630    0.10098   -3.79793
L1        -4.4294057555        -6.3216360102         3.3327572784   -0.43225    0.33472   -3.42023
L1         3.6807594082         2.3879508907        -6.3502569203   -0.51750    0.51547   -3.49428
L1         1.4017755625         0.7431610946        -6.2381202521   -0.57832    0.49586   -3.57069
L1         0.3506886877         0.1017634124        -3.7745900164    0.94180    0.17381   -3.80522
L1         4.3148295488        -2.5940180995         0.5755753787    0.94710    0.11982   -3.80037
L1        -4.6149798714        -4.9212226138         0.9891381521   -0.48300    0.11909   -3.63960
L1         4.6666991112         6.0285176734        -3.3391645818   -0.42005    0.21970   -3.42107
L1        -0.1630177727         8.1831103813        -1.6721473072   -0.42775    0.50219   -3.42068
L1         3.9742623204         2.7491166448        -1.4997817373    0.90516    0.12189   -3.80086
L1        -3.7851185445         1.0431616116         3.3634553289    0.99733    0.05225   -3.79783
L1        -3.6845786389        -0.5375208467         5.7269040960   -0.48556    0.35578   -3.63959
L1         1.4789510065         3.8902741746        -0.5971671061    0.68718    0.12779   -3.81992
L1         2.7361877352         4.8971798786         1.7659776802   -0.59106    0.19728   -3.64455
L1         2.0166460118        -4.7025594140         4.4429675427   -0.48154    0.10641   -3.63988
L1         4.4051776743        -4.1791347058         2.9476540269   -0.46638    0.11909   -3.64022
L1        -2.3441290567         3.9748419651        -2.2124748345    0.99630    0.04636   -3.79793
L1        -5.0881834782         0.0128961035         0.9156215760    0.99733    0.12088   -3.79783
L1        -2.8796204167        -7.1501891503         1.1765284107   -0.58104    0.39752   -3.49417
L1         1.5734198971        -1.9543931579        -5.2940516795   -0.59963    0.32679   -3.64433
L1         1.7447667322        -4.5900966558        -4.1793507995   -0.58291    0.26754   -3.57021
L1        -4.7527772277        -1.7386080742        -3.6738577528   -0.55137    0.28094   -3.57257
L1         1.8292249628        -6.2158062187        -1.8913250863   -0.46638    0.21268   -3.64022
L1        -0.9586659429         1.2883356680         3.5230630260    0.98255    0.28394   -3.80371
L1        -7.6197630576        -1.7872379954         3.1224870225   -0.43240    0.45205   -3.42033
L1        -6.6902585197         0.8008897269         3.2243661195    0.07391    0.08051   -3.68116
L1         1.9318614251        -3.1073245029         2.1069185150    0.68686    0.32015   -3.82013
L1         1.6327333181         1.1203747618        -1.3407123753    0.41892    0.03292   -3.82845
L1        -6.5461465392         1.7578606275        -0.7945111795   -0.48569    0.25497   -3.63957
L1        -0.7390858581        -3.5390246871        -5.0485602040   -0.54745    0.25523   -3.57249
L1         0.7019975479        -1.0683893606         3.6298923992    0.97677    0.26060   -3.80383
L1        -2.1709979310         1.2283972625        -2.9153252094    0.97653    0.28126   -3.80389
L1        -6.6069341224         4.4621213726        -0.0556592092   -0.56571    0.30611   -3.51123
L1         1.6614852629         4.2224655100         4.2747886525   -0.54926    0.24224   -3.57224
L1         3.0555867261         2.4554280503         5.8703024234   -0.28586    0.22032   -3.40442
L1        -3.4490900621        -2.3462025622         0.9933074508    0.69679    0.16820   -3.81992
L1        -7.7817585382        -0.1855328857         0.8545446538   -0.58369    0.59135   -3.49401
L1         6.4351112906        -3.9525069528        -3.4551940154   -0.41755    0.12339   -3.41925
L1        -1.9688200635        -1.5178286796        -3.5710770886    1.77204    0.17175   -3.75043
L1         1.8084406937        -1.5523367151        -0.3093333756    0.38625    0.08961   -3.82942
L1        -0.0149662995         5.5619393113        -2.3329902061    1.41383    0.29246   -3.75221
L1        -1.2986823035         4.5969298405        -4.7811661530   -0.47763    0.29500   -3.63989
L1        -5.3715644017         5.4388638055         2.2650077207   -0.56571    0.10939   -3.51123
L1        -5.2519413594         6.3551983801        -1.5647696003   -0.43207    0.25344   -3.42026
L1        -5.2074974386         2.7435729362         1.6173887368    1.42133    0.26520   -3.75145
L1        -0.8738848760         2.2448748592        -0.4796438479    0.39916    0.14068   -3.82928
L1         6.4574566260         1.7185651730        -0.6172745478   -0.51597    0.35471   -3.64015
L1         4.3137376501         0.4559794330         4.4432706445   -0.54745    0.25476   -3.57249
L1         0.5997014987        -4.1605939048        -0.3955707694    0.68686    0.17816   -3.82013
L1        -0.5618679549        -6.7412559763        -0.4008229390   -0.48154    0.28478   -3.63988
L1        -4.8176326479        -3.0971551299         5.5628797589   -0.56556    0.36353   -3.51122
L1         0.4197333853         3.2767534471         1.9514158083    0.97653    0.06368   -3.80389
L1         6.1081675735         1.2954992406        -5.5597549189   -0.29465    0.15590   -3.48767
L1        -0.6908652974        -0.5050348459        -1.1640871581    0.74097    0.09195   -3.82664
L1         3.1919422140        -2.1225209540         4.4762221930   -0.59104    0.15220   -3.64484
L1         2.8459744821        -0.9489859021        -2.9270493132    0.58537    0.33066   -3.82189
L1        -0.8629837517        -0.3008702211         5.8714709937   -0.60102    0.43178   -3.64463
L1        -3.0139443358        -5.6351572569        -1.2052575114   -0.60257    0.20126   -3.57018
L1         2.2629190132         7.1377811663        -2.5163133604   -0.55433    0.34739   -3.51154
L1         0.8322226341        -7.1630031951         4.2575126864   -0.42797    0.07050   -3.42062
L1         3.7722014521         5.5177607813        -0.7974052110   -0.44553    0.12516   -3.64059
L1         0.7127831848        -5.6659601022         2.0052997796    1.41566    0.29974   -3.75221
L1         2.6818681369         1.7272879426        -3.9275702714    0.90516    0.09274   -3.80086
L1        -4.0231125340         7.3267692686         0.7436101267   -0.43207    0.41644   -3.42026
L1         1.8640480420         1.5126203057         3.6290429349    1.77204    0.14049   -3.75043
L1         2.9349125041         2.1449744564         1.0799265322    0.94180    0.10931   -3.80522
L1         3.4402850608         5.0588560232        -5.6430081055   -0.42005    0.27429   -3.42107
L1        -1.1447615542         4.0384382674         4.1953606562   -0.60111    0.16499   -3.64463
L1        -6.2991760453        -0.9684731804        -1.4209656044   -0.60673    0.31002   -3.57010
L1         3.1598813606        -6.6891646451         2.8270797118   -0.55449    0.10184   -3.51144
L1        -1.3915012258         7.2118125614        -3.9798782451   -0.42775    0.24836   -3.42068
L1         6.3205370668        -1.3842807386        -4.5466251705   -0.40383    0.19259   -3.56882
L1         4.1416782517         3.1081740295         3.4185532306   -0.54798    0.14860   -3.57244
L1        -1.7823964316        -4.6811982400         1.1319296621    0.99659    0.12687   -3.79793
L1        -3.5732689972         2.9705813566        -4.5301744894   -0.60242    0.30030   -3.57015
L1        -2.5218064252         2.0180960456         5.6748993925   -0.60673    0.43026   -3.57010
L1         3.0167584362        -3.6203352536        -1.8628773815    0.94710    0.04714   -3.80037
L1         1.9251676291        -7.6653884209         0.5076450697   -0.55449    0.44168   -3.51144
L1        -0.3965923449        -8.1345631340         1.9491589702   -0.42797    0.44743   -3.42062
L1        -0.9111220795        -0.8868117663        -6.0732340788   -0.54798    0.49095   -3.57244
L1         5.0360637656         3.4140830371        -4.1178164476   -0.00850    0.09045   -3.69021
L1         6.6766213681        -3.6551522188         1.3562212986   -0.56208    0.36539   -3.49459
L1         7.6693390524        -2.9766674072        -1.1366722766   -0.41755    0.45659   -3.41925
L1         3.0948648321        -5.1436502565         0.5174026244    1.41032    0.28037   -3.75340
L1        -5.3280461140         1.7544896040         5.4638929169   -0.58369    0.41905   -3.49401
L1         1.1967593380         3.4814929721        -5.6354251553   -0.44553    0.27925   -3.64059
L1         1.0291322554         6.1622903006        -4.8340066638   -0.55433    0.31362   -3.51154
L1        -4.7158683493        -3.3471452015        -1.3662504118   -0.60102    0.14541   -3.64463
L1        -7.8998465194         2.5274727980         1.4555757202   -0.43253    0.47978   -3.42032
L1         0.5807510571         0.5003659102         1.2246698051    0.74097    0.09330   -3.82664
L1         4.1664577594         0.0950513823        -0.4464948497    0.58537    0.20679   -3.82189
L1        -4.9978324641         0.9920159775        -3.0427107408   -0.60111    0.23494   -3.64463
L1        -4.9297670535        -1.5344803816         3.2701276308    1.42110    0.20983   -3.75148
L1        -2.0352875914        -2.8815944218         5.8351421164   -0.48300    0.34708   -3.63960
L1         1.9400734087        -0.0671334357         5.9314452216   -0.54947    0.42782   -3.57225
L1        -2.3959384110         3.0358127218         1.8282072774    0.69822    0.29014   -3.81986
L1         3.8743278582        -0.3237800728        -5.4697340253   -0.51597    0.27961   -3.64015
L1         7.6068750616        -0.3672403489        -2.1302133091   -0.40383    0.40029   -3.56882
L1         5.5608396986        -4.7206268941        -0.9733651809    0.12451    0.03361   -3.67910
L1        -0.4260634096        -5.2102895421         5.7855847224   -0.58104    0.47298   -3.49417
L1         6.6332192309        -0.9737704242         0.4274432973   -0.47253    0.32199   -3.63871
L1        -3.2867130513        -3.8692171421         3.3781385176    1.42101    0.18019   -3.75161
L1        -3.5501087073        -0.7605830214        -1.3450144611    0.98255    0.05739   -3.80371
L1        -2.2471865464         0.2630271978         1.0855484512    0.39448    0.12185   -3.82934
L1        -3.7303078286         1.9807963902        -0.6784325795    0.69822    0.25239   -3.81986
L1        -0.5920281509        -2.0850188219         1.1927174767    0.39580    0.11572   -3.82924
L1         6.1488792451         4.3393645701        -1.7138440389   -0.51750    0.26799   -3.49428
L1        -2.5367160104         6.8013316072        -1.5122234852    0.07931    0.05159   -3.68110
L1         5.5225897108        -1.6031689822         2.9173658447   -0.58291    0.28877   -3.57021
L1         0.1467729690         2.8369904529        -3.0996904122    0.68718    0.40510   -3.81992
L1         5.4560132961        -6.1562315903         1.3720186755   -0.42672    0.16915   -3.42018
L1         5.4216436932         1.0881967718         1.9349143197   -0.59963    0.36271   -3.64433
L1        -0.6584738724        -5.1668442127        -2.7568620680   -0.59104    0.28518   -3.64484
L1        -1.1154344258         1.8519030389        -5.4693722154   -0.59106    0.36147   -3.64455
L1        -1.6863158560        -6.3085560001         3.5528829084    0.08018    0.06906   -3.68107
L1         5.3127080220        -1.9700155385        -1.9989774460    1.24898    0.27800   -3.76086
L1        -3.1159723349        -4.0646852088        -3.5664386595   -0.54947    0.15053   -3.57225
L1        -0.4796227231        -3.6511629888         3.5792163427    0.99659    0.01713   -3.79793
L1        -6.6708203143         3.4991997432         3.7643262271   -0.43253    0.06535   -3.42032
L1        -1.2597946123         7.6332405489         0.8236812742   -0.58099    0.52076   -3.49414
L1         8.3621773460         0.3182904497        -4.5854354794   -0.00677    0.10773   -3.22625
L1        -6.0530278742        -4.0739177275         3.2421649169   -0.56556    0.23191   -3.51122
L1        -3.7133294082         5.6933584989        -3.7853333139   -0.58099    0.15367   -3.49414
