# Supplementary material for: Structure, thermodynamics, and rearrangement mechanisms in gold clusters—insights from the energy landscapes framework
Source: Nanoscale. 2017 Dec 15;10(4):2004–16. doi: 10.1039/c7nr07123j (PMC5901115; doi:10.1039/c7nr07123j)
Supplement: Supplementary file 1 [file NR-010-C7NR07123J-s001.zip › minima/147_Au/min.data.amb]

     -533.881505930800017      567.341353324100055     2     3652.1832936866     3822.8614969453     5007.6312618200
     -533.715056863816244      566.212499446181141     1     3623.9202788452     3891.1056746268     5061.6397121513
     -533.709599442368926      566.425397361366890     1     3635.0711691000     3876.9496832698     5058.7542895220
     -533.694897437999998      566.742684411500022     1     3664.7167581375     3812.8228552384     5012.8631613046
     -533.694849397753160      566.744590612422144     2     3684.7099432873     3792.5755918408     5012.6222224173
     -533.693206099997155      566.798638276173847     1     3710.9356402578     3765.3835437816     5011.4985764960
     -533.693156803498141      566.782113158905986     2     3737.3647137204     3739.2487849762     5011.8286765144
     -533.691250200853233      566.827104689258022     2     3685.2500375846     3790.8098406645     5011.1495163014
     -533.683261571220442      566.700117736809375     2     3646.3186334046     3829.4036267504     4998.6125102656
     -533.640538601600042      566.314305165900009     1     3647.1074059752     3848.4468256166     5033.8209105059
     -533.640422585595729      566.325755373554784     1     3647.3805445464     3848.7608048233     5033.8517994283
     -533.637647122249064      566.230094443952339     1     3693.3669942648     3803.7443265032     5035.2619225314
     -533.637630279810423      566.240356237163837     1     3693.5884531130     3804.0732994081     5035.3114345402
     -533.631040579265232      566.211867286080064     1     3661.2552801570     3835.0843011812     5034.8781398823
     -533.628996889910127      566.191090234152171     1     3603.5969493970     3893.1736684091     5036.0704589109
     -533.625675842515989      566.307234658527364     1     3714.1265123998     3777.9912285316     5031.4027449863
     -533.623860692937569      566.152151136713769     1     3647.0559205618     3849.2404859703     5035.4287493847
     -533.623065500018356      566.191840277583537     1     3625.7625097979     3872.0649881231     5036.9920985235
     -533.623009354140095      566.203360595623963     1     3651.7276720376     3846.1647192659     5036.4943029058
     -533.622999176447138      566.194328152169533     1     3651.4947097720     3845.8186058558     5036.4874545470
     -533.621879666101677      566.222178131756209     1     3625.1754861085     3873.9650712523     5037.7232144256
     -533.621869306323219      566.212831321269618     1     3624.9547364112     3873.6199866655     5037.6877306105
     -533.621799582080371      566.203323003943069     1     3620.1795467356     3877.7660916493     5037.0724415241
     -533.620877674775102      566.294382987892845     1     3678.5457112174     3817.8247544234     5034.9376600561
     -533.620875238179678      566.284730797854195     1     3678.3314489880     3817.4635915753     5034.9228443287
     -533.618853029361730      566.314014504812462     1     3650.7981878524     3844.6491576764     5034.5681514486
     -533.581531914224570      566.132174477081662     1     3640.3166077326     3880.6843562571     5077.0849821871
     -533.577494800900013      566.096399875999964     1     3667.5693821908     3835.6919926353     5001.5746792316
     -533.576423664100048      566.151949323500048     1     3663.1057088770     3839.5272957807     5001.3569052418
     -533.575589942724946      566.298866136325046     1     3648.8508140544     3869.3971652179     5074.5812791264
     -533.568726242870412      566.209583293209448     1     3697.1068250446     3781.3321869325     5005.5208824880
     -533.568622649721419      566.201931531415084     1     3648.6046039289     3829.9702656666     5006.1667254730
     -533.566976540292217      565.607956877808761     1     3608.1593696770     3916.7922240370     5066.0397038369
     -533.562529952529076      565.730632225975569     1     3562.8970674741     3965.1492963676     5070.2809062593
     -533.553503562415131      565.751282135003748     1     3561.5649778181     3957.9944541019     5062.3457358672
     -533.553219975671254      565.761104884552765     1     3557.8228807773     3962.0951092947     5063.0245692877
     -533.550872172382242      565.884947889033583     1     3695.1111626042     3816.3628521755     5054.2456420089
     -533.550858631736560      565.882225381275362     1     3694.0322178464     3816.9361623196     5053.4401309835
     -533.549409135605856      565.918084836345997     1     3657.5080406811     3855.4724093863     5056.0461122628
     -533.548599313382852      565.729428194125262     1     3594.9081632604     3925.0126410330     5062.8317932568
     -533.548500843097145      565.719340596500388     1     3594.6887255901     3924.9920014627     5062.3395597852
     -533.546624076847252      565.640059501088899     1     3697.6684327747     3818.7826355718     5064.3039341332
     -533.543489282199971      562.099763241100050     1     3631.7740406160     3905.5089139967     4961.4628538840
     -533.532161091094395      565.761703566230267     1     3636.1347775076     3876.8717983011     5062.0395361707
     -533.530896418975203      565.535406704601883     1     3589.2253282744     3925.9588791974     5058.5457604501
     -533.530832282692472      565.550212003573847     1     3589.7592569102     3926.6677743906     5058.4639491874
     -533.527320426085794      565.818900294338391     1     3676.5536395188     3832.5298805786     5058.5237772752
     -533.524861322359584      565.729169634276332     1     3655.3265244979     3855.0869586482     5053.8426320491
     -533.523815860988634      565.398107598678280     1     3874.1703038678     4133.2780099835     4138.4799377982
     -533.519878118693441      566.111586871320355     1     3649.2705459744     3848.2140962590     5101.9273263520
     -533.517943475001516      558.779245000639776     1     3753.2075314176     3764.9748919687     4907.6501412823
     -533.517464772200015      566.217301223200025     1     3703.5069008099     3792.0508330779     5099.9426561239
     -533.516065478811015      566.160227021891046     1     3655.7830331209     3840.8136617553     5101.1840651842
     -533.514552292439134      565.586875050382673     1     3688.6852848862     3819.8727976510     5051.7231464155
     -533.514244750699959      566.259239929000046     1     3709.4463398684     3785.1395790106     5099.3132800985
     -533.512564547823786      566.291262381903266     1     3684.1446439853     3809.7360325506     5098.5731100811
     -533.508172377468554      563.682402509158010     1     3662.0096971163     3830.8067279101     5025.2068361540
     -533.507896389538814      563.703880618671178     1     3688.4278954212     3804.4311189604     5024.7794684482
     -533.502079902558989      563.804696478210076     1     3711.4286526970     3780.4038892166     5023.6548679778
     -533.501972211981411      563.312966325098728     1     3676.8881445188     3845.3651199324     4947.3980806399
     -533.501870239273217      565.673744174996273     1     3658.3872762987     3838.0386265028     5028.0210343173
     -533.500337224799523      560.400430586146285     2     3458.3968411133     4160.8872976610     5048.5382658244
     -533.498820078999529      563.831823607284491     1     3684.1454112019     3807.0353291502     5023.5118243284
     -533.498620945212679      563.840616764870674     1     3684.3698616791     3807.3199999165     5023.5990166442
     -533.497843528975181      565.655390577659091     1     3665.5585287945     3833.9697647408     5030.1406464577
     -533.497413732627251      565.631801421513501     1     3603.9183474561     3895.6644152668     5030.8183346118
     -533.497170774173696      565.636929608629998     1     3690.0064358293     3807.3309541400     5028.9003137559
     -533.497142694372428      565.642357880799750     1     3689.9240338749     3807.4492248212     5028.8620628346
     -533.497089600889581      565.632138371731685     1     3689.7384171062     3807.4880277626     5028.2913967992
     -533.493173225122973      565.489749192571253     1     3616.0159091933     3880.2765722165     5027.0950440185
     -533.485086557700015      559.419900908799946     1     3682.6949049333     3837.6839052389     4912.5264394188
     -533.485066774299980      559.420576342199979     1     3701.8899823586     3818.2731580150     4912.3129131094
     -533.482471119112461      559.365246323504039     1     3674.0974976131     3846.6072689680     4912.8738092760
     -533.482405894314866      559.363880386846517     1     3688.4122491710     3832.3713136204     4913.1343700848
     -533.481457479812320      565.946127239434531     1     3697.7518194039     3801.7966049919     5052.0171174490
     -533.480618022500039      559.431897055500031     1     3736.2711083189     3783.2646196873     4911.7004924621
     -533.480530862422825      565.074611856554611     1     3604.6516437480     3939.1062898503     5087.1080805032
     -533.480351491864781      559.421995110837315     1     3710.0425382282     3809.4873609751     4911.8170615234
     -533.475593148771395      565.666536149047147     1     3643.6706051219     3857.7055057655     5054.2523496295
     -533.474018218291690      565.428735826630941     1     3641.3016855217     3894.2350485956     5086.8541935630
     -533.472093857772620      561.887559971918449     1     3701.1294761538     4139.1107977429     4377.8023803427
     -533.471487146797131      565.774220160298796     1     3669.1607482494     3829.7230591335     5051.7000295046
     -533.470106960674570      560.383748012275646     2     3724.3799230688     3771.5808005899     5016.8577438675
     -533.466075817827800      561.419995736232863     2     3738.0003906515     3771.3486915406     4927.3157008305
     -533.465591121148123      558.840573745802317     2     3770.2176783951     3824.8921467182     5014.7131842650
     -533.461020821952616      565.641630351708955     1     3609.4479866259     3897.0026528247     5047.0818924120
     -533.458730480485201      560.760621933276639     2     3739.8607406201     3771.9160146851     4926.5021818722
     -533.455763803553737      565.669896296886122     1     3669.5573328028     3829.3045616562     5039.3424451821
     -533.455554527343679      560.224234221581241     1     3579.4462826496     3951.4582982362     4953.6422249184
     -533.455307392676787      562.545495949051315     1     3780.4223331527     4153.5682033769     4303.2487550321
     -533.454602014812281      560.344735703990978     1     3577.7984764694     3955.0663683973     4955.5615368277
     -533.454214942820840      563.890219993565552     1     3868.9245595491     4136.1686644549     4155.2330826317
     -533.453833025913582      563.163014029331180     1     3611.9908735019     3905.4493592831     5065.1330130989
     -533.453809230302340      563.195688978244334     1     3677.7337190247     3837.7384894858     5063.0027804556
     -533.453803776973132      552.852638334023823     2     3637.2705993579     3955.9213302771     4777.5053426511
     -533.453152504400009      560.004960624900036     1     3648.4879074632     3864.1636097438     4951.2851945381
     -533.453091872499954      565.524872601100014     1     3707.7525078891     3791.1853469750     5039.6019671202
     -533.452669155163107      560.331908120346611     1     3600.0724873597     3934.1844730638     4956.8567151110
     -533.451904847482410      561.270971458254621     1     3676.9285730456     3842.9501135848     4943.3769428949
     -533.451555521777095      565.351379634039972     1     3641.6314651221     3856.2284253311     5026.5806204140
     -533.447918112585171      557.181536050644354     1     3678.8318095566     3840.9684033131     4899.4789946967
     -533.446620885040829      559.973680994554570     1     3657.7119125226     3840.8472924673     5005.8309763463
     -533.446168756747966      559.003561036790416     1     3694.8708506334     3879.9530476205     4990.1087273656
     -533.445996286297031      559.953368279637402     1     3657.5255870497     3841.1442888568     5005.9661354633
     -533.445530005452724      558.170466625634162     1     3692.1459175439     3795.6481073833     4984.8524554281
     -533.444249318685365      559.988321944923086     1     3646.5328348620     3852.5809136695     5006.4993760073
     -533.443592482860367      559.967463577133003     1     3646.5349399620     3852.6679908065     5006.6287441568
     -533.440393272171491      560.017506329468006     1     3675.9693165632     3822.0380567830     5005.5372596870
     -533.439079771386218      558.781253629124990     1     3666.0984207380     3873.6986341510     4934.6763994154
     -533.439062147081472      563.257731168642863     1     3591.5788798008     3921.8747386977     5050.0029871026
     -533.438645461471879      563.459328670822970     1     3658.9324901915     3857.0897557966     5062.3737714546
     -533.435935378948443      558.158058866176475     1     3611.4274977258     3946.3120848534     4963.7384414995
     -533.435446149720065      563.229508393628180     1     3600.3589358508     3913.3412827106     5049.0239475335
     -533.435089042437994      558.917354929593557     1     3680.8783463387     3901.2721550343     4996.0309269644
     -533.434993414222504      565.483490283154765     1     3725.6909410175     3769.0478152439     5024.3886039284
     -533.433566996525201      558.950227142616427     1     3717.2875889465     3864.0239150549     4995.4354565319
     -533.433436283199967      557.722341790299993     1     3662.7106980282     3900.5726646291     4947.8898636905
     -533.433127935600055      557.618536833500002     1     3572.1567400839     4002.1233416140     4957.9760532667
     -533.432970056009708      565.469108800425261     1     3703.5008188006     3790.6568728889     5023.8882871592
     -533.431224824555102      562.683812880831397     1     3726.0670953647     4117.8449699263     4376.9602403018
     -533.430748971681169      560.213091696682341     1     3601.0569230053     3967.0294349085     4981.3932516805
     -533.429728026291059      558.024376296961009     2     3682.3761024541     3804.2817086091     4969.5151959858
     -533.427831529179798      560.717033438034491     1     3616.4576442406     3924.3290650367     4945.8272003923
     -533.427590891145428      557.535897890184401     1     3717.3544061174     3798.2763698173     4899.4785843370
     -533.426736309423404      557.372865685600232     1     3662.1216226755     3855.0820251835     4901.3475649952
     -533.424908074395603      558.291157279825711     1     3670.4663876945     3883.1921922123     4959.7663685570
     -533.423929341644794      557.372137267342623     1     3680.5702661232     3835.7157512732     4899.9584385067
     -533.423828540599970      557.463092231000019     1     3680.4978375368     3835.7785502579     4900.2003338156
     -533.423653887177124      563.139924555875155     1     3858.5167147392     4134.9661515819     4185.2834344526
     -533.422364860699986      558.187930973300013     1     3581.5783320751     3981.9669598333     4969.1001175675
     -533.422299534490890      564.242731464511621     1     3857.6840054106     4138.5217918746     4178.5251655406
     -533.419089786497352      559.298252044443757     1     3652.3143667730     3857.2083907190     5005.3901533885
     -533.418299115692548      560.933764190720922     1     3639.8499594103     3876.7300387061     4939.0799821525
     -533.417970416022627      560.966984205879498     1     3642.4492040087     3874.7749526709     4940.9570006337
     -533.411846701732316      565.039665798514875     1     3679.0377689627     4178.9454054261     4475.7649509077
     -533.411728226259015      555.554059154836182     1     3620.7574711696     3933.1928411051     4940.8740178315
     -533.410523010434645      558.764588109181886     1     3680.8733647266     3806.0216202478     4976.7945644642
     -533.409829324025054      558.915507107610438     1     3618.3024261252     3922.9975516710     4937.8486154932
     -533.408690071782416      565.614239692368756     1     3712.3695660672     3807.2899619883     5074.4242564385
     -533.407813812930044      558.907147888539043     1     3668.0646445229     3872.2253145638     4936.8271223409
     -533.407101240331713      560.669897915934257     1     3749.1955046802     3780.3237165618     4966.6498158517
     -533.406944577245554      557.160238216823359     1     3715.9043615360     3806.0960692727     4960.5058773475
     -533.406753068012563      560.568633444439456     1     3643.4273481266     3887.4086313263     4968.8906366887
     -533.405200167420503      565.571970390199908     1     3701.4577583845     3819.2036185565     5075.8145912872
     -533.405098493069886      567.383503522881256     2     3690.5978459587     3861.5422440837     5005.8397257023
     -533.404456794992029      560.641503842269572     1     3610.9294797339     3923.1367987445     4971.5439509665
     -533.404268356092302      565.316483831940673     1     3673.3406823196     3841.2285224461     5072.0419146306
     -533.403740963120867      558.967396976803457     1     3676.5557580016     3862.8509816527     4936.7944496856
     -533.403194163816806      560.742257104039595     1     3666.7305614143     3864.8183501326     4968.8111983258
     -533.403103554819950      565.163872821068708     1     3611.0845705744     3911.3484493002     5079.2886445663
     -533.402748695439300      558.965911515878702     1     3676.5715728825     3863.3116405411     4936.3271561278
     -533.401946586600047      562.596672859899968     1     3662.0200573717     3821.0565418145     5006.9929628685
     -533.397171581648990      560.585820356241129     1     3563.9494949734     4017.5699584400     5011.2835667568
     -533.395819624115575      560.548394873987036     2     3452.6255861386     4147.2792421791     5023.2159477295
     -533.395660988084160      561.801288081028133     1     3834.0132725367     4001.4690541083     4409.6999792053
     -533.392569265047428      565.066719012126896     1     3677.2100003082     3837.7571368063     5071.4022721754
     -533.391590781087302      565.173232900373478     1     3554.4284488079     4005.9409324493     5130.5621005012
     -533.390513683127779      565.540287056639613     1     3697.5171935758     3807.8031319615     5006.6120980030
     -533.390310696300048      566.870545600099945     2     3687.8292372791     3866.7191647227     4994.5870947187
     -533.389630120452694      565.547411361406262     1     3682.0675394778     3823.2695087809     5006.6377014212
     -533.389573168838183      558.970189300814923     1     3637.1349739373     3901.3710974112     4935.5817335489
     -533.389190592671525      561.567086550575596     1     3633.0355330490     3867.8816031200     5023.2182545997
     -533.388970640399975      565.555538990900004     1     3680.6519877316     3824.6128251194     5006.5698175592
     -533.388916067446530      565.557805688579037     1     3701.4630253639     3803.5481931263     5006.3286951273
     -533.388849325487740      565.594204953389635     1     3722.6746914537     3781.6785189349     5005.4809083709
     -533.388536637949642      558.194876388564467     1     3352.6181537182     4294.4616931535     5083.7555184611
     -533.388226039532583      565.585916075864247     2     3747.9440206587     3756.9467285165     5005.8439488039
     -533.385458701781999      565.641202675971044     1     3700.0062915114     3803.3927804180     5004.6790519109
     -533.384023505426967      565.691196243179320     1     3698.4081953102     3798.9158627317     4932.0493963229
     -533.383801269525065      565.693124486232477     1     3707.0369295377     3789.5505226456     4931.4122294621
     -533.383571354242576      567.051338815902227     2     3691.9600858291     3863.5400306383     4996.0227039993
     -533.383451857299974      565.711769259100038     1     3696.0174029009     3800.3024337442     4931.3301677636
     -533.383332925764307      563.280603618454620     1     3807.7487504402     4149.0188544423     4259.9810449452
     -533.383233524701609      560.977151894087115     1     3620.3871423697     3924.4000879082     4962.1232731204
     -533.382601513871350      563.108505134330130     1     3696.4630701528     3796.2456822947     5017.9164172291
     -533.381984920066316      564.746128923240803     1     3457.1297938461     4444.1890560185     4568.7458822781
     -533.378564793664850      561.358717971227975     1     3598.3515041654     3972.0610183274     4997.0000581742
     -533.372645142470788      559.218295696353152     1     3648.1729370759     3890.1638651601     4953.6788216240
     -533.371779563000018      565.495978768100031     1     3693.8200375784     3796.1507724920     4940.0263923227
     -533.371425835064883      564.272779488713809     1     3812.2569775889     4147.2085350799     4224.3981929725
     -533.371021536180365      564.274540408676444     1     3829.2838352963     4149.4344052331     4199.8186586262
     -533.370789810699989      561.160754300600047     1     3607.4621816154     3930.1150586726     4955.5721502737
     -533.370008334056593      565.548963263367000     1     3698.5361433591     3791.8070993681     4940.1717562206
     -533.369863879206832      564.273571853308908     1     3812.8811777144     4159.3080921348     4212.6056138923
     -533.368357061327742      565.180429097202705     1     3859.2923679981     4154.2822146864     4182.1381727441
     -533.368133808620769      561.216425226328283     1     3622.9208254968     3925.4937082597     4968.3176972616
     -533.366979879505038      558.568254430954426     1     3692.2719129798     3825.6969799469     4924.7814437248
     -533.366967533834327      562.574105987807229     1     3742.8948517568     4169.4030673279     4310.9639990260
     -533.365862061599955      565.373438527799976     1     3674.7292256461     3810.0067401476     4970.6034693888
     -533.365395763229571      561.317525810281381     1     3743.9611465439     3821.7816409001     5004.3161543917
     -533.365337102554804      558.147218631244982     1     3676.4371135605     3824.2804163382     4995.8446326105
     -533.365286504931419      563.573801182180659     1     3781.7845060430     4131.7084647095     4264.2527523608
     -533.365130963567026      561.366062319724278     1     3670.0671395000     3899.2223150460     5008.1779939215
     -533.364871243700009      565.374401201200044     1     3682.6877390144     3800.5852856540     4969.4132785406
     -533.364142342423861      558.133068990213474     1     3654.7123737900     3846.6754802906     4996.3439292965
     -533.360815999116198      564.663406586348742     1     3821.7594545601     4151.5930177005     4220.9931404629
     -533.359350392677129      561.478900961315048     2     3718.3721669966     3789.9806237150     4942.4290409944
     -533.359320805556536      564.243908213310874     1     3830.3366617769     4175.2229730485     4194.4575532702
     -533.359260194251874      558.718288668095397     1     3679.7729007652     3840.1177430821     4905.6829919600
     -533.357875665186839      564.676810070902093     1     3823.0266218001     4122.9903124650     4253.7426176672
     -533.357671306165457      561.833671252306431     1     3695.6072666963     3869.5918266816     4996.3691302177
     -533.357633182918107      558.226911619626321     1     3679.7139936623     3819.1362176404     4994.7580691937
     -533.356249502673336      558.694537543443062     1     3668.3062280652     3853.1039643230     4906.6867844241
     -533.356042619861000      558.689097774260745     1     3740.8901123234     3779.4753977173     4905.8654041927
     -533.355780211976366      564.882732085218549     2     3562.7311494578     3956.7668596599     5053.0360768148
     -533.354775627075242      563.899732526265211     1     3820.8594002691     4152.6581053348     4220.6308027466
     -533.353662258931877      558.014493534523695     1     3623.4015880864     3932.6165307111     4959.4271440684
     -533.353558071583620      558.043555911430303     1     3486.0700789912     4126.7965997386     5008.2460195102
     -533.352661157700027      557.630312817499998     1     3694.5067781578     3831.0919519348     4904.0285850897
     -533.352615432787729      561.965108312473944     1     3782.3148421638     4166.5999526311     4262.1850787515
     -533.351919481453137      558.259160758160192     1     3622.6111005803     3932.6130282688     4958.9871931774
     -533.351256606946890      564.464299668216654     1     3816.3197497073     4112.0502293294     4250.8941314535
     -533.350154808277239      565.113192268921239     1     3709.1195881251     3791.4659957099     5045.2409247953
     -533.347966645327460      556.406553420887235     1     3615.8979019091     3925.0610144169     4931.1340123281
     -533.346714805739339      565.340712436435069     1     3678.8071551485     3824.5399113433     5077.8737302260
     -533.346543960967438      561.242109336108683     1     3714.0037585969     3891.5781013278     5036.7968722084
     -533.345740980709479      565.078718827708371     1     3653.7716892685     3852.8886583677     5080.7971405906
     -533.344959658974744      550.917030037089603     2     3700.8214788884     3886.3474054826     4737.2574195010
     -533.344398493477797      552.849623559277688     2     3721.2443234822     3833.6461790133     4769.5473622058
     -533.343887113188771      563.363734966532320     1     3813.5859879015     4102.9421123714     4257.1454463749
     -533.343209002400044      565.317765249900049     1     3683.2983507053     3797.9046102203     4953.4666559447
     -533.343097280580082      558.959024088975070     1     3814.2308342350     4060.3350998343     4311.6572914970
     -533.341357959981451      558.796437385752370     1     3785.0727005247     4086.1411083986     4320.3905946632
     -533.341326733097731      561.913926203275651     1     3608.1917030963     3949.4924954976     4995.4070431743
     -533.339933169560709      562.019104735990254     1     3566.9768652513     3993.9532368726     4995.8815761142
     -533.338890794103463      564.932201320435752     1     3649.6422782815     3849.6564296740     5032.0272773654
     -533.338389963652503      564.850418720701555     1     3774.0428749972     4132.2621894586     4286.5065779847
     -533.338038683641116      565.080528315517199     1     3663.7647768853     3860.0806388680     5027.9179030594
     -533.337757305093874      558.150399392472536     1     3682.1545121059     3866.2630089437     4930.2865021460
     -533.337473964261562      565.021562010175330     1     3707.5097743440     3817.6036779299     5029.3705673251
     -533.337358037730269      565.059843156594980     1     3663.7589529634     3860.7013023005     5027.1790255098
     -533.336910949499952      559.046295354199970     1     3671.6704903514     3819.4108448520     5003.6617566242
     -533.336029648612907      565.079215825925985     1     3674.0482087833     3831.0626306725     5038.8123848038
     -533.335761812056376      563.456192111406722     1     3836.8518183948     4112.5820384584     4217.0481828900
     -533.335073472734962      564.932038447947434     1     3722.5626652678     3777.3779824514     5032.7138705321
     -533.334125766095667      562.173396200370689     1     3685.9992632392     3847.1045063535     4978.0527644627
     -533.334061296324080      559.049396929630689     1     3738.1276302825     3757.5583264497     4979.5391521022
     -533.333479358299996      561.544723283500048     1     3693.2099201642     3789.6749320625     4981.8839952972
     -533.333099107262115      565.215459028117152     1     3756.1174010503     3830.3500631119     4762.5747393077
     -533.332903809229151      558.655656504967624     1     3662.9676718797     3859.4676950494     4954.9088447372
     -533.331787453284619      557.302657420077367     1     3646.6777002008     3887.3366809954     4926.5089004527
     -533.331691075657659      564.807398102919365     1     3678.5764864932     3822.8042016434     5017.7154559066
     -533.331618263976338      565.199884935197815     1     3756.4158584734     3828.8826412603     4762.9286266066
     -533.331434269116585      558.574459330928903     1     3705.6450896402     3815.8922695880     4954.0878413181
     -533.330258564399969      562.067359640099994     1     3690.2899768875     3863.7866278216     4991.7253187322
     -533.329763983699991      560.255435158700038     1     3729.4007907225     3813.8436147422     4985.9839999228
     -533.329740661785536      562.172577628415524     1     3899.9015303092     4113.2428073817     4144.1054507134
     -533.328182625151044      562.147977283618161     1     3694.5988659517     3858.1282456595     4988.6337407089
     -533.327711461581544      562.188966864911663     1     3670.0654560202     3834.9964484326     5008.6500786847
     -533.327408734598635      559.184174020591854     1     3655.1405747830     3850.1141897605     5037.4764165058
     -533.327279228538828      564.719796884594189     1     3770.0571909063     4130.1738069675     4331.7508806770
     -533.326972210023087      565.640407307071087     1     3696.0535859202     3801.8256141706     5104.6293510814
     -533.323590997970314      560.138126226356349     1     3742.8039649720     4074.3852800172     4398.5164450471
     -533.323272197149322      561.489632078051272     1     3588.0209021495     4284.7802638598     4381.3742773008
     -533.322871696100037      558.974331132900033     1     3676.0203709119     3853.7962722067     4930.6168555407
     -533.322388380716802      565.097044254244338     1     3703.4506966256     3818.0846067567     5025.9460010732
     -533.322236181940980      558.578958558307363     1     3657.6852853424     3929.0964005853     4999.7023348346
     -533.322107767599960      560.809152797599950     1     3673.7911810357     3810.5160003192     4982.8968613805
     -533.321704725466702      564.996503354867741     1     3637.8751820138     3888.4024206839     5031.7384571762
     -533.320944152676475      565.076448543256220     1     3691.0298378936     3832.4211180831     5028.9228629644
     -533.320857430104411      560.333935249063643     1     3620.3524308370     3913.3047845892     4967.0988496147
     -533.320783927055800      561.760298968255142     1     3837.7298372097     4118.5259777863     4218.8336773620
     -533.320370537579834      557.254173929933245     1     3590.7175704984     3943.2873736262     5030.0142856172
     -533.319252730842436      552.863587537316903     2     3717.1961866340     3827.4135808934     4796.0899856049
     -533.319031282294759      550.765428599607048     2     3626.5481568061     3962.3460507482     4749.7912937120
     -533.317811377367889      560.415403555330613     1     3732.5482775738     3799.1789104363     4965.3548332658
     -533.317352734022052      565.027626840204334     1     3668.9538244307     3856.1346410416     5029.9842463144
     -533.317327161794424      564.818302225027537     1     3633.0839640684     3870.8087116012     5017.5673512049
     -533.317076267860671      565.022334133301115     1     3635.2352132721     3891.3352304204     5031.2451887360
     -533.316931073299997      565.064879506800025     1     3696.0005664877     3828.6786357810     5028.8982056323
     -533.314358367133195      565.269718151351526     2     3688.5841037607     3848.5996880507     4989.1246798042
     -533.314018599591122      558.380012278502591     1     3661.4183602364     3919.4060352080     4993.1038997133
     -533.314006786299956      565.239173857700052     1     3678.9562064312     3858.7550343490     4989.7445296867
     -533.313657275680384      559.473024288591432     1     3617.3606442160     3920.8181539954     4954.9444310269
     -533.313538004712086      564.600577605489775     1     3644.1378387104     4221.7136168881     4404.2700839209
     -533.312713731513668      564.953718571052832     1     3569.6900464401     4116.5188646165     4613.5437752952
     -533.312547209046670      560.848458436286251     1     3695.4976696679     3780.1836889375     4982.4591897358
     -533.312297959608486      558.533548097389371     1     3684.8918961370     3900.7903772880     5003.9342427420
     -533.312038986135235      557.648455819911192     1     3558.0029500064     4028.9188071318     5091.8932998579
     -533.311005114838736      564.867219072797184     1     3667.0338475661     3864.3027520975     4947.6247091103
     -533.310292285710034      555.492980365646304     1     3682.2140515798     3876.5784912170     4875.2558575692
     -533.309294586288388      562.556221723493877     1     3666.4938070557     3828.0914438607     5036.3992629444
     -533.309039456009032      561.058895278260820     1     3730.8275681856     3820.1297939243     5000.8896242599
     -533.307538079100027      564.824948789500013     1     3645.1836713395     3861.0082559552     4961.4555323765
     -533.306859014822635      561.234235191245148     1     3713.9018597888     3842.1986742393     5005.3590394224
     -533.306844879043979      557.256729424829359     1     3684.3502764686     3850.6280030343     4921.3485092979
     -533.306826759917726      557.256738169802247     1     3665.0904848675     3870.2387348610     4921.7059900920
     -533.306369080917079      563.791552338583301     1     3851.6468237860     4124.1897547602     4264.4204641039
     -533.305153155900030      552.138098243299964     1     3677.8766053415     3892.9867162041     4785.2604340355
     -533.304977931899998      565.281286574400042     1     3683.7106852794     3855.1560903608     4991.0356661520
     -533.304340776169056      562.469725594059923     1     3733.8048996518     4134.7544933832     4378.1180482636
     -533.304195380500005      551.000096619899978     2     3729.0680139357     3841.2948584304     4744.3356409637
     -533.303713973278604      551.858724815445612     1     3691.6642273587     3893.7873208637     4754.8779304460
     -533.303664498998160      559.950524303434349     1     3707.0171929868     3827.6213662736     4932.8621754574
     -533.303206665810990      560.985415762197476     1     3676.7831102730     3879.8804011588     4986.0076870143
     -533.303162431795613      558.242239752545743     1     3741.3278421319     3754.9249490491     5027.8734622951
     -533.302533366943408      557.299101049621640     1     3740.2172690337     3793.7342347642     4920.3253348127
     -533.302451474801501      562.808182760832665     1     3789.8399590688     4181.8311362967     4283.8996002195
     -533.302361547813803      552.106038321496612     1     3677.4764698963     3892.0507846937     4786.0452526296
     -533.302349364178099      559.068741589037927     1     3754.6960291428     3776.8292376947     4961.4143082689
     -533.302115757295724      557.327756122309665     1     3714.0457574467     3819.8153131950     4920.3980365626
     -533.301933228895223      550.490099939440029     2     3632.8521649304     3959.1436268064     4750.2946408643
     -533.301162411912856      555.908176127773004     1     3745.2809307768     3752.2245469522     5014.3532729072
     -533.300967068886962      559.151288844153896     1     3748.7419382147     3807.7521543604     4985.8160832065
     -533.300028766375590      561.806404651323078     1     3806.9429629386     4122.9736211538     4270.7018495688
     -533.299654902509928      564.968777308104336     1     3644.5016137599     3867.2345678650     4965.3346262097
     -533.299582820209025      559.966204731211747     1     3482.6408239807     4115.9229678968     5026.7766305356
     -533.299561300080541      559.497701773635640     1     3588.6335597472     3952.3446008787     4958.2581615098
     -533.298257389397463      554.615557735559378     2     3629.1018565430     3962.2795186446     4876.5398446361
     -533.297805511800448      555.088789338204492     1     3673.7712761077     3914.4379255889     4921.4688773284
     -533.297176468005205      550.664751057768285     1     3738.9673498822     3835.5135595888     4763.4781007962
     -533.296147292217142      561.934060952746563     1     3677.3312889748     4205.0540927992     4362.1268280551
     -533.295257233663051      561.943478677487974     1     3675.7084660938     4199.6447919971     4369.8717272709
     -533.295243851675991      562.415524710748286     1     3687.1968307991     3806.8476654291     5035.6837757449
     -533.295073623456801      559.620999527058530     1     3637.6638121911     3893.1289674501     4950.2323768344
     -533.293353300722060      564.254291816116506     1     3847.4063261055     4141.6479320474     4230.6107989071
     -533.292777036336929      564.652694034103888     1     3702.2799306718     3837.3364585255     5105.5108014394
     -533.292664421902941      559.234021644619702     1     3642.7466376612     4254.0530077409     4364.2394011819
     -533.292612392994101      559.097046928204009     1     3615.5909513176     3938.4901238111     4983.9900418340
     -533.291991896004561      551.451548024235649     1     3671.2762544702     3916.2751071671     4758.3729368269
     -533.291504249448167      559.938819114150533     1     3677.9499372932     3920.5217848872     4845.4629822370
     -533.291350175913749      553.050264164513578     2     3623.2504136717     3985.9902336271     4801.8743942226
     -533.291200293884799      556.716551757820525     1     3713.9512824577     3826.0080816987     4934.9575937112
     -533.290783397124528      559.131489928210954     1     3704.0331645192     3795.7579335711     5009.0717182645
     -533.290654269563788      564.473439874469022     1     3625.8344298521     3872.3147338951     5007.2274658939
     -533.290556803937648      563.451892947162378     1     3835.9299680339     4087.9976689041     4261.8379565689
     -533.289477137772110      565.007298270224965     1     3660.7990888694     3850.9599395658     4963.5337838797
     -533.289243222316031      559.444793563817598     1     3702.4458663199     3807.8865926093     4909.0924995956
     -533.289188950106109      559.393598311645519     1     3601.3812931233     3955.3524366667     4987.3812206787
     -533.288967682865632      559.477169448109407     1     3587.1393548928     3977.5694467254     5000.8920116131
     -533.288684244558567      560.579685451185924     1     3745.3869714178     3803.0888924560     4976.5241431996
     -533.288304251315822      553.476792632626371     1     3662.3038109982     3929.0711073151     4829.9679137855
     -533.287706538889097      559.135465387634326     1     3660.6643355954     4250.0057482292     4351.7883637086
     -533.286988805548162      559.426300549092161     1     3605.7704987413     3955.2659435055     4988.7263772921
     -533.286341116846984      562.671259555445431     1     3642.0478414220     3874.8136407589     5066.5163429183
     -533.286209373214660      558.542637553422537     1     3569.1541097012     3964.3310927546     5044.6350725974
     -533.286048666746979      553.464412481660474     1     3685.1038868452     3900.1943108001     4826.4101650103
     -533.286014850115635      562.666853842373257     1     3645.8034872838     3871.4294647203     5067.4766764605
     -533.286002531530016      565.168860417052315     1     3709.7219632423     3825.4753823304     4800.4279939987
     -533.285718945668350      558.464556667669399     1     3674.4453022094     3917.1197204133     5010.1138503327
     -533.285061777899955      559.607290173599949     1     3649.9975199715     4312.4043543328     4319.9204204708
     -533.285024885449161      553.594530769177027     1     3705.4847129920     3891.5021601487     4990.2711871712
     -533.284110681936227      559.091605070018204     1     3600.8198440677     3938.1270878513     5066.1530151201
     -533.284097823829825      558.710413027265872     1     3632.8837924701     3938.4149586011     4974.5433616535
     -533.283961720219395      554.939142580245061     1     3575.7131850212     4022.4256797408     4930.5951183199
     -533.283848438862492      562.367000698457673     1     3632.9268643815     3895.4943267968     5074.9300788026
     -533.283664627214648      559.437783286130070     1     3489.4061873494     4091.1237019989     5017.1140833393
     -533.283659169588873      560.955748515969958     1     3744.2594300602     3808.5527018554     4982.8029020493
     -533.283592058403997      565.002607018458093     2     3675.1240448545     3846.4299576041     5000.4804001141
     -533.282683354848587      557.768512985555844     1     3727.4749855671     3812.6111345381     4935.2548137774
     -533.282221441685010      553.022690096710107     2     3687.6570387127     3915.1377528196     4797.1225059919
     -533.281266705771145      564.682315031155781     1     3587.6927604244     4286.1466072724     4580.6560489404
     -533.280547511294344      550.546136526578721     1     3679.4161847396     3897.0820349818     4766.5193206847
     -533.280250547478545      557.215277436958331     1     3723.2020250773     3798.5101320720     4938.1571535711
     -533.280191010064186      557.665829291563455     1     3634.0557411636     3887.4661203141     5021.0267601601
     -533.279823254971461      563.640229435776405     1     3795.5808012937     4053.0102842895     4357.8558316765
     -533.279308452199984      556.985984226200003     1     3665.7621878169     3865.6206176674     4914.1747411088
     -533.279193638096331      558.654544004287004     1     3627.2249699279     3946.3666900477     4995.4274262143
     -533.279039982271456      560.460501570704196     1     3587.4903555648     3990.7666721674     4998.7057401818
     -533.279026204587126      556.856612597418120     1     3512.8338097030     4072.7843481872     4980.8397393210
     -533.278800157151977      552.949785592727380     2     3673.7025157083     3928.3636940053     4797.2734689609
     -533.278734426525489      559.536355003094059     1     3632.7311349357     4303.1106762042     4360.8305724470
     -533.277719684258955      561.973867186282177     1     3666.7303086956     4214.3265228508     4365.6054215685
     -533.277247917735167      562.621300065826858     1     3895.9853123859     4123.4077719244     4172.6974465266
     -533.277246363708855      560.943864105434727     1     3630.4064319553     3931.0462928061     4991.2434769373
     -533.277036550936032      557.677150494821035     1     3694.9793303750     3848.3569341239     4939.2399239073
     -533.276550129910561      559.076726440986022     1     3740.7236805597     3806.8273440025     4984.2708086140
     -533.276127087112172      559.011804492241708     1     3685.6133988795     3840.6878589881     5056.1551124031
     -533.275896098286239      561.948655028404801     1     3675.7034294612     4179.7332579262     4394.5587078093
     -533.275243220591392      556.730945420956914     1     3635.9115741008     3922.6503911798     4952.4453624791
     -533.275017423260806      560.151457049338319     1     3579.2849655877     3957.4318191902     4967.9876326660
     -533.274562680709323      555.994027832449660     1     3668.5963067312     3867.0621348063     4929.2668928762
     -533.273855044963057      560.010297692434392     1     3621.4722674196     3982.5238984841     4852.0006232903
     -533.273823641669651      564.848793123785413     1     3725.1274251985     3794.5528619528     5098.4543901809
     -533.273350849638973      564.848730655343161     1     3718.0358205326     3802.3025870470     5098.4841018562
     -533.272787778376824      560.354780950130930     1     3686.3627760080     3870.2239751428     4994.2028273105
     -533.272140327448028      561.509455120626512     1     3552.9160743724     4028.2883334850     5014.2121034151
     -533.271841657158348      561.474954099033312     1     3669.8723330151     4227.1300382691     4371.6541579319
     -533.271794051761958      561.364672247262206     1     3636.6424460010     3943.7018440505     4999.1436722267
     -533.271788258931792      557.068877833014653     1     3694.7506147316     3818.5127233137     4944.6113866688
     -533.271782250291494      555.493723836384220     1     3670.0989896799     3890.1566710615     4954.4827203636
     -533.271736259898034      562.381482597774607     1     3747.8457196427     4171.1719197122     4325.2403912191
     -533.271697085117353      563.390408997340160     1     3766.1489938440     4076.4133053215     4393.0446339080
     -533.271625701849189      562.897778683720958     1     3679.4869082095     4174.2612522041     4415.0272306202
     -533.271532112574505      557.224307942918244     1     3616.5693666658     3947.8695404560     4861.7856177008
     -533.271472949525673      555.949057462332462     1     3741.1913723735     3793.1754089511     4927.5779242607
     -533.271263028485919      560.798140992592948     1     3668.0550324835     4201.3197122044     4393.7235524845
     -533.271202441847208      564.879965839333749     1     3649.1512466409     3850.3304582387     4977.7289970247
     -533.271064732320724      562.688456746761290     1     3641.5006218152     3879.9738929767     5058.7226350414
     -533.270282037282755      561.483259122804157     1     3678.3050126373     4213.5474122494     4374.8514509984
     -533.270103689094412      563.551249514825145     1     3788.9577928987     4081.1151004018     4321.0633916282
     -533.269615313329268      561.066553605975969     1     3642.9427690115     4251.3825157307     4385.6449119546
     -533.269081046800011      559.837716288148272     1     3681.3158735022     3828.8184554845     5042.4121184221
     -533.268975375355126      565.085677519568321     1     3627.9102115711     3879.4077845538     5049.9521405378
     -533.268860753110062      563.380472311435369     1     3777.6534626022     4168.8329817606     4254.8868908159
     -533.268459185826600      551.573371503117869     1     3707.8025843999     3853.7252125732     4765.6855804781
     -533.268148459415215      563.379717020442740     1     3766.9070723597     4057.3958617505     4413.0282775221
     -533.268050197315574      561.794822851503909     1     3648.0373507289     4253.6849892167     4393.4076694792
     -533.267840493640961      561.543365113150230     1     3552.8838282458     4029.7421159484     5013.6478168209
     -533.267552056475893      553.016317656681167     2     3696.2410350846     3908.1190214013     4804.4817518195
     -533.267257084177572      559.380903546101990     1     3708.3097276853     3800.7979259847     4889.9301680334
     -533.267023167799948      559.174910689900003     1     3584.2036223139     3970.0147782444     5003.3857931690
     -533.263854845400033      557.867650237800035     1     3694.6475943394     3845.4767051645     4936.1022300553
     -533.262953800329001      564.788210727299884     1     3699.9400042567     3803.6671716843     4930.6967358031
     -533.262668878864702      562.637640344008901     1     3831.5303731039     4140.7464418944     4236.6358491054
     -533.261985979680276      558.055693775357099     1     3614.4121856817     3928.0859664197     4978.5017790437
     -533.261838618200045      564.809374567799978     1     3680.2370416173     3826.7450608685     4925.2277531091
     -533.261672122368168      557.680310445309829     1     3683.7095038902     3856.1030810071     4936.5674338426
     -533.261283843108799      561.287172485884753     1     3742.2920113632     3774.4103077881     4950.7847676627
     -533.260513843921558      564.526777674166283     1     3622.1950025722     3904.4415211275     5062.9033146282
     -533.260152688064409      561.075697325034071     1     3860.7321848862     4122.6698403388     4219.1179770466
     -533.259360090200062      558.463646766685770     1     3660.5608170221     3856.6573981006     5006.0350090059
     -533.259228459500036      552.101457743900028     1     3692.4288454059     3839.5387578240     4837.9969755691
     -533.258930796529512      563.354564961819392     1     3833.4255876730     4085.9512071089     4285.3400203502
     -533.258762098096554      550.272559901812201     1     3650.4802089724     3928.0469464996     4775.6517610816
     -533.258522492999987      559.487467272399954     1     3642.7261650443     3871.8377271894     4943.8828550234
     -533.258049836642840      557.026934223730450     1     3670.4188355174     3854.1754040497     4909.4235062772
     -533.257994766190109      564.525386088125970     1     3579.6871953743     3976.5061717374     5063.7418217054
     -533.257531962798680      565.010045522726159     1     3711.7611118240     3810.6269824465     5093.3859803342
     -533.257242208477123      561.329030979045456     1     3604.6150289329     3914.8223897343     5063.9687847024
     -533.255025484056773      559.496133758654196     1     3832.5293067315     4048.6934921719     4363.0069653017
     -533.255000683457865      561.483573927312477     1     3527.4002101665     4050.5725169547     5011.1554085416
     -533.254177444574225      554.137750881729744     1     3698.9038433700     3820.5426283397     4954.1794561212
     -533.253060667977707      557.915044895508800     1     3814.9167392665     4084.7099191617     4289.3496715296
     -533.252787841891177      558.970549191881673     1     3653.2038694128     3885.3169609529     4959.0577359243
     -533.252473725650475      561.434365458956790     1     3685.9157317825     3854.5419584604     4964.1265034416
     -533.252050505529951      559.837915906162038     1     3567.2203501464     3990.6054439654     4995.0411166243
     -533.251266527399821      561.599840697345826     1     3728.7132054177     4210.4977249119     4369.4574886054
     -533.251070232460847      563.351567083072723     1     3853.5737809789     4085.2067449265     4262.9267025890
     -533.251060495009938      561.542356809040143     1     3676.7647768338     4191.3027419819     4404.1238028129
     -533.250868248200049      558.256371446699973     1     3737.0092554514     3804.2001454014     4937.5977748002
     -533.250214089510791      560.843098155348343     1     3551.0647051137     4008.9554198233     4990.4621675823
     -533.250080308710722      558.741099954022502     1     3648.7216401664     4275.4515451103     4349.0643484380
     -533.250067668633733      560.832077442054242     1     3543.8876541535     4085.5388754462     4758.2025801911
     -533.249869498499947      561.825624105699944     1     3643.7696587930     3898.0121326276     4945.5286282867
     -533.249791282071669      557.734649924646874     1     3813.8260873653     4106.2805444251     4266.8976778750
     -533.249788103325500      560.260829434311518     1     3700.1608430546     3841.0825083799     4968.9397018858
     -533.249680602777744      564.788145167306652     1     3677.3056661892     3826.5520105684     4929.9256171401
     -533.249476632048186      551.083932538652903     1     3687.8254693334     3859.1542302763     4813.0538295467
     -533.248469344398018      564.706798427612625     1     3668.1769417103     3872.2343358522     5050.6383460809
     -533.247866328419718      559.167496531384018     1     3688.0657951788     3865.2186349086     4986.4764838370
     -533.246141455440807      561.392614824130760     1     3871.6022882265     4128.0338866186     4173.9669656765
     -533.246021083385358      560.371446061590746     1     3701.1775305565     3802.6959908916     5017.0764087824
     -533.245771704095773      564.815213374815357     1     3633.5107119652     3864.6064086618     4986.5688092717
     -533.245494935086072      564.504274532233808     1     3657.8640091050     3887.5322004404     5052.9554232422
     -533.245346237938975      563.377880948822735     1     3797.4270707543     4178.7866839011     4274.3004739093
     -533.245072806971734      564.453898287220454     1     3654.7743769378     3891.1271272728     5054.2584171193
     -533.245021377074522      558.338285893747980     1     3798.3341449771     3825.2709664577     5062.1873549555
     -533.244825878228085      564.256436121194270     1     3906.2539880795     4105.0828561631     4175.4602839794
     -533.244253045144319      561.872497696974165     1     3648.3839535228     3892.6400814982     4968.1682090609
     -533.244019388239053      560.672215486750929     1     3650.8610748007     4230.4884065356     4374.0596685991
     -533.243633619204957      563.804118175076155     1     3856.4582840183     4147.0500902581     4195.6360717682
     -533.243007902789373      561.558665554714139     1     3614.6713923827     3894.5903706579     5033.8787356886
     -533.241548614299404      555.804966063995494     1     3788.9458677740     3823.2568768519     5033.2563660169
     -533.240641967265105      556.698325828777229     1     3545.6346346845     4012.9174201661     4957.0356157863
     -533.240579276858170      559.548755946924416     1     3702.0786932234     3841.2525980228     4967.2256647421
     -533.240574531652783      559.742952377697520     1     3646.9953680624     3867.1197767168     5059.6634695859
     -533.240491656263089      556.806921051644167     1     3652.7555128816     3898.8831403655     4949.0271772870
     -533.239923492306616      562.613422175277378     1     3681.8406966288     3829.8057945565     5050.1722400428
     -533.239453981802285      564.844263127075578     1     3855.6205497155     4138.7429681923     4208.7036135747
     -533.239347412413281      557.405996293943531     1     3693.5105799319     3808.0223187703     4989.9457316564
     -533.238919829649944      555.616522788682460     1     3613.5431962346     3952.1382498257     4874.6126896325
     -533.238830250419369      557.444002192461539     1     3718.2010212991     3781.8465914756     4988.7847514860
     -533.238769063916379      559.979615811907024     1     3741.1714924464     3785.3184953542     4879.9353910125
     -533.238551536660680      557.448469944784733     1     3718.4703473142     3782.0370912988     4988.7707201012
     -533.238077082051291      551.266738221715627     1     3655.5392184946     3903.7057950686     4826.4665031163
     -533.237903072382551      564.601515929854827     1     3742.4697951241     3857.6770541845     4788.9557064608
     -533.237735759020893      560.310951064656706     1     3522.5584072296     4053.3982798509     5008.6866379669
     -533.237571878610311      559.907774887281448     1     3678.3416096075     4205.4724813957     4372.1604704540
     -533.236036575643539      551.296882075652206     1     3692.9245481366     3888.5778533147     4738.3932697889
     -533.235778437627459      563.460297626141028     1     3755.5695915109     4139.6426738492     4352.3023409551
     -533.235466150495881      551.470583323094615     1     3742.6595028939     3821.8896621438     4769.6297003381
     -533.235389587949726      558.964681634992985     1     3655.8146377576     4220.7199690195     4398.7674324298
     -533.235330427171675      551.482608320917734     1     3744.0276300182     3821.6353016775     4768.1090014462
     -533.235090096399972      551.471512313599987     1     3709.7883521326     3856.3965069376     4768.6421144631
     -533.234445652238605      557.392099519381759     2     3766.7899821067     3939.5073896386     4519.4261041574
     -533.234252691275856      559.202117021703543     1     3626.3075807975     3924.0292357624     4985.4023909111
     -533.233703102912045      560.994614183912859     1     3687.7517197118     4223.1620184709     4360.7312448090
     -533.233442668222779      563.999507103626343     1     3786.0968857507     4075.6381858758     4402.9952865105
     -533.233024016074523      562.793299948955905     1     3791.2877844898     4149.6636012058     4228.3810669486
     -533.232112368236926      559.520595821157258     2     3746.9434587625     3760.4421838922     5037.8509305388
     -533.231899767400250      559.647631893695802     1     3731.6042333158     3778.0098368503     5055.5129443011
     -533.231557327435098      555.081586523198780     1     3803.6207306219     4120.7677218922     4266.7263537768
     -533.231369010614799      555.062264181829164     1     3822.6317764888     4087.5250964136     4279.8520851804
     -533.231326904641833      557.772838608788788     1     3639.0754009304     4271.2444179360     4391.9232982671
     -533.231292903662052      557.876790185925870     1     3620.6042718258     3972.3387773799     4909.5460964260
     -533.231161668879281      558.234153870085947     1     3644.2095989314     3948.4275672822     4907.2940164784
     -533.230775029812094      557.030112033173623     1     3483.5754637407     4129.0626259395     5028.8550512707
     -533.230676228953371      561.672267051125914     1     3648.5096691989     3869.4697707246     5073.0507160034
     -533.230600391732082      557.871769420550891     1     3593.9720866967     3999.6156104747     4910.8901211330
     -533.230399359862872      557.166600385934771     1     3543.4692904838     4076.5236686967     5015.2079857510
     -533.229726426801108      560.349795797643878     1     3691.6534610119     4176.5659396737     4526.1493964605
     -533.229650619565973      556.543697204171849     1     3659.2147938637     3898.5010909928     5011.5821877337
     -533.229501178582836      559.570165475378417     1     3647.3051287506     3902.5151567808     4977.3474041223
     -533.229212661221482      551.417768024182124     1     3711.3026712165     3853.8773742434     4770.0121899576
     -533.228840572817262      555.351420856097320     1     3697.2985825675     3823.4988157187     4935.2283138366
     -533.228468153168137      559.621766468768669     1     3670.1058084351     3890.2492707519     4995.8019689390
     -533.228345971855106      566.005370753954821     2     3593.7515496010     4000.4006306097     5048.6467963186
     -533.228324816440704      560.028372923238294     1     3522.1436596187     4081.9357503843     5042.8567193463
     -533.228157850512616      564.094211975197027     1     3893.0655303961     4076.3440646707     4209.8475776624
     -533.227854974000024      558.100590156799967     1     3659.2922535497     3876.1882724945     4923.5326114005
     -533.227621147959439      562.748394156555150     1     3716.5728488792     4137.2832887615     4421.2970901056
     -533.227285802464166      564.842718481118141     1     3663.6959144517     3856.4750184638     5078.3923709841
     -533.227091546845372      561.775871784010974     1     3603.1908049746     3913.7237276784     5062.3503264883
     -533.226527736285334      551.252336860538662     1     3675.1156195580     3891.1871646960     4774.1725512348
     -533.226248781188247      563.995704260831758     1     3838.9682765720     4133.2093696346     4238.9461088613
     -533.226011845050266      564.324671330462479     1     3606.5751287215     3936.4589347473     5052.0348295120
     -533.225497769999947      558.090566568999975     1     3659.1511404264     3875.9215269926     4924.2678606426
     -533.225122332332944      551.371179995337343     1     3679.7618907034     3886.7068058052     4771.0848340760
     -533.225109704608599      551.363350014440016     1     3679.8895728944     3887.1714001713     4770.1101422929
     -533.224161284330307      559.415076134741184     1     3573.2596448183     3978.5848842332     4979.5444161659
     -533.223639168979616      563.878402993712825     1     3823.9246598520     4166.2193431419     4221.2316393421
     -533.223414378589155      558.506353143742899     1     3654.6077133503     4278.1857479241     4324.8260220596
     -533.223326020216177      555.247118381836231     1     3690.3991603333     3866.7798079211     4891.9040244230
     -533.223244580509800      559.966183270218153     1     3522.2380402260     4088.6900816103     5048.7154106335
     -533.222456283183874      563.502954029008606     1     3787.4477426400     4206.3887856020     4243.2497965268
     -533.221576274823292      559.025573309993547     1     3551.6676555299     4003.0351742528     4982.2207594429
     -533.221543671974246      564.838891155446959     1     3698.4530061180     3823.3198158617     5079.9037223957
     -533.221438871084160      563.352731225085449     1     3927.8434584808     4117.4108842782     4149.1629804928
     -533.221376462009061      565.009612281045747     2     3623.1795983616     3891.6151820927     5111.6309597946
     -533.221241471949611      556.370140138321972     1     3724.8201368803     3915.0787929376     4589.9084928270
     -533.221050389877519      561.814090386912540     1     3894.3724430564     4125.4901236340     4178.6003476390
     -533.220543859560166      559.169640352601164     1     3548.7593205293     4007.6201682693     4984.4889047493
     -533.219702901686787      564.156711031032387     1     3704.0702931331     3818.1247966048     5041.7875486821
     -533.219602878597243      557.088092326294031     1     3689.6272717951     3898.6155255300     4991.3883391149
     -533.219486002830195      564.371491637238819     1     3630.7363926266     3887.5236953443     5055.3852626213
     -533.219443464449455      554.570157280866169     1     3731.6764746730     3803.3897905878     4932.7032135099
     -533.219304105320020      564.501946840525989     1     3704.9844207741     3801.1017209435     5072.0320972346
     -533.219152915542395      559.581677346739980     1     3599.3674278220     3969.5997195816     4984.7200442508
     -533.219131909300017      549.285954913700039     1     3770.6768909634     3820.5022451415     4732.1344732553
     -533.218431603620502      549.877070502712968     1     3675.1772381787     3905.1655943153     4749.8873028988
     -533.218362886081309      556.173539488831011     1     3613.6027666586     3939.2534015963     4929.3487835709
     -533.217747813429014      563.170486942620187     1     3793.2650346835     4174.9047423592     4265.6679666191
     -533.217591729825131      564.474659302335112     1     3633.1071925099     3890.3341511130     5082.5433158108
     -533.217423756172025      550.038050623992717     1     3672.7796874242     3909.0651911724     4747.1723813342
     -533.217108329202915      556.224492291793240     1     3804.0828923927     4085.3699906883     4299.9827338795
     -533.216952384706360      560.069573480063582     1     3657.5882841760     3883.9276496457     4970.4736071948
     -533.216795915954549      564.563277628429091     1     3696.2625472960     3824.3736057911     5132.5695403197
     -533.216671757724612      566.869715319340798     2     3723.7793160655     3829.2946698422     5009.2512225555
     -533.216478537400008      558.038239098400027     1     3629.4497741973     3917.1705728887     4961.0749653174
     -533.216402823381486      564.564151833546362     1     3696.0635683935     3824.1565788075     5131.7923715974
     -533.216263995400027      560.027612476799959     1     3730.8908142453     3795.9372151772     4883.0003108263
     -533.216180984342714      563.752815547282125     1     3834.5215178871     4139.3946772825     4216.6253837155
     -533.215967906200490      563.920887686723063     1     3808.8572663355     4167.9357716362     4217.4480643781
     -533.215932808228558      563.217413939060293     1     3809.4525453321     4020.6715268862     4381.4243219076
     -533.215874458221037      557.214046244766223     1     3694.4175468411     3855.1252511643     4924.4866094447
     -533.215642297766522      559.952955560798728     1     3760.6930125400     4063.9012915371     4414.6730232819
     -533.214855845557850      560.487493198208767     1     3765.0762888934     4080.8893068196     4449.7323057510
     -533.214839757066443      551.045988950500600     1     3680.0013721343     3887.5773614062     4773.5246753968
     -533.214565493153259      551.052984392542385     1     3679.4668315287     3887.6717605651     4773.6592341982
     -533.213909295899953      560.168825198000036     1     3711.0100606643     4149.3462464285     4390.8599570017
     -533.213672004143405      564.523451070410147     1     3694.9597597420     3836.5863354533     4994.2623845658
     -533.213235694634932      559.631018922978001     1     3662.8244750070     3987.2410457069     4597.7296257074
     -533.213102243847175      563.997092856557515     1     3797.3204342827     4171.2640845392     4243.6567187919
     -533.212945855163184      557.620762789044079     1     3667.6533485575     3886.7242906477     4962.4728967693
     -533.212760348752340      560.047612872129889     1     3689.1190302101     3838.8423194488     4884.2844104872
     -533.212567933508808      557.051092362683789     1     3712.7746576875     3797.2743930784     5009.5425126177
     -533.212300500071365      564.650091678008152     1     3722.5453296456     3830.2299948047     4828.3745220656
     -533.212191262000033      554.621940907200042     2     3791.3280396095     3921.4189934024     4466.0486326410
     -533.212024629614007      559.078617321863817     1     3673.6623409319     3863.9054257180     4955.4118637328
     -533.211703000581679      550.646882493928160     1     3675.6356685316     3918.7138500698     4756.9812572477
     -533.211688382252078      562.167383136352214     1     3669.5011486767     3844.4252097849     5052.7237167287
     -533.211534915399966      565.266003731799970     1     3727.1609351350     3779.8428424687     4881.4783921880
     -533.211373591192796      563.246868677727662     1     3772.8669164006     4114.4715033380     4340.3381096537
     -533.210770692456208      564.475253036898948     1     3650.1778897886     4302.3006502469     4348.3109049294
     -533.210379072838919      559.312581707046661     1     3723.1241423072     3797.2035006498     5076.1485763130
     -533.209109678699974      562.392801008400056     1     3674.7394408603     3846.2802547556     5017.6518958301
     -533.209103744412801      560.112246182203307     1     3727.8027595894     3834.4487947484     4983.5905938498
     -533.208583961715931      559.138204432527004     1     3680.8217691208     3868.0742316387     4978.1368695979
     -533.208432270870503      559.052123422424302     1     3726.2029100217     3830.0689177255     4880.3316927406
     -533.208401557779212      563.316274704338070     1     3806.5624268601     4191.3404660971     4242.2574682221
     -533.208400374479311      557.304536855428069     1     3616.2289874779     3947.7987454786     4978.6418438118
     -533.207991256457944      562.410287480299758     1     3706.1328502842     3814.2010364063     5016.9896876481
     -533.206884920499988      562.357084014099996     1     3679.9495994490     3840.3591381337     5018.6752132470
     -533.206850252922777      549.625194668315771     1     3681.5661494088     3900.4753265907     4750.5011849740
     -533.205964360992539      564.526998471909451     1     3731.9459947141     3789.4065197527     4985.5719057811
     -533.205927033309763      559.638205659918640     1     3417.0978610077     4468.7251343905     4648.3095102854
     -533.205485537396726      563.817773862983131     1     3865.7041849422     4156.5565398551     4166.9632630356
     -533.205322439959559      559.828370156590381     1     3676.4577841345     3858.3366449789     4956.5441206653
     -533.205013481967512      559.188424464969899     1     3686.9848547203     3840.2919252709     4936.4219050751
     -533.204879938682097      562.321253559158208     1     3684.6347291970     3813.7190168910     5001.1430827518
     -533.204654961180267      559.868934840449242     1     3635.1075511730     3873.6261956826     5062.3687462387
     -533.204434745118306      560.128484575016159     1     3568.6573779045     4025.3285971372     5022.6596875861
     -533.204098095204927      563.392107992887190     1     3749.8247339706     4153.1933640968     4306.7765335825
     -533.203781597663806      563.288253337238643     1     3689.8898093467     4152.8465580943     4602.0566869909
     -533.203051660999222      563.810745369694814     1     3444.4982862700     4487.0294251162     4613.5342037071
     -533.202490064450672      554.816293233566626     1     3716.0799665403     3791.7679243423     5035.4966677815
     -533.202425042660252      564.800693117959554     1     3891.7588751202     4143.8128861163     4184.4317970401
     -533.202167459529846      562.285336582987270     1     3670.5559398172     3825.8790505856     5006.1635821640
     -533.201926390275844      564.987360171381965     1     3415.5112040817     4210.9593900111     4988.2333273078
     -533.201841715972137      562.460549564006101     1     3728.9838759147     3790.8191408279     5015.9756573432
     -533.201339238242440      550.545946377989935     1     3644.1593218739     3951.1941956968     4759.3467960507
     -533.201309895431791      551.907836995662251     1     3624.3577712704     3953.5285689755     4943.4975847534
     -533.200736307243346      550.543269004331023     1     3644.1415211171     3951.8352031734     4758.6621271539
     -533.200605589562429      557.669255561574801     1     3689.9878405398     3870.5354194299     4854.6515624305
     -533.200433839022594      560.354977618937028     1     3637.3066098129     3947.3171513438     5010.9130209248
     -533.200153731742262      557.750611000792333     1     3665.9442330405     3914.1538370830     4812.4930992978
     -533.199856564840275      562.547573891040429     1     3695.8068768216     3823.6637142592     5016.0338338190
     -533.199657375329366      564.355776216886966     1     3708.3605248962     3815.4734440462     5020.8933119288
     -533.198418645187758      562.474552841343666     1     3704.8364599563     3815.2849011088     5018.8335489250
     -533.198352423200049      555.408978120399979     1     3708.8590520556     3839.3342261766     4876.7730836522
     -533.198019108117478      563.759513075008499     1     3785.8065516636     4166.8509719313     4426.5530010902
     -533.198005074460980      560.631993229611794     1     3840.7495667889     4119.6297485768     4266.5906377594
     -533.197997351936920      561.933635910183170     1     3647.2554743848     3865.7314497734     5038.6855831976
     -533.197824005392363      560.139551003206520     1     3684.5655851370     3855.5165811798     4969.7163088273
     -533.197590588978073      564.616138419527033     1     3566.8147319304     3975.3963892010     5155.3155120522
     -533.197401646421895      548.528652631261139     1     3613.8932377843     3966.8093126996     4925.5164975428
     -533.197398587990392      566.439697316131173     2     3720.8184043928     3835.1518591620     4998.6357168483
     -533.197342726209399      560.102825145632551     1     3676.1505316033     3843.7022109018     5040.3330846600
     -533.197342457440413      549.079394726480814     1     3661.3718226175     3936.3093289062     4746.9568245749
     -533.197321012699945      552.241799367100043     1     3726.0343117327     3832.9911650287     4801.7968026132
     -533.197021012340201      564.408763120995559     1     3704.7347879944     3819.7896132434     5023.0423653913
     -533.196699007551956      560.101918698522923     1     3706.5940281658     3846.8667323201     4799.0513637938
     -533.196483419421156      554.766554878966303     1     3714.2049069681     3833.1690395671     4932.5711428316
     -533.195619225285441      553.122936025126023     1     3764.3607766778     3837.1782054204     4847.2765185738
     -533.195081371613696      564.510388582642577     1     3893.1492193352     4114.4879817936     4190.0341027672
     -533.194904988002463      563.747383912986834     1     3812.8649940222     4134.7131596450     4260.3038579778
     -533.194434563462892      563.776631812937921     1     3827.5258166502     4134.1761290576     4243.2834429108
     -533.194262521707401      550.219222165296969     1     3639.0404405693     3958.0003105879     4758.4972804074
     -533.193808801292221      562.584614317619867     1     3696.0269204337     3816.4842038686     4944.5726801943
     -533.193187783720305      560.501648054537100     1     3683.4414611661     3916.4065780611     5020.5571870317
     -533.193058956181972      563.768983739021564     1     3649.1755649142     3982.5519440864     4816.2639081511
     -533.192565326394970      563.826248767984453     1     3700.6552451974     4168.7311865682     4376.6752474283
     -533.192280571400033      564.397296215799997     1     3682.9761150891     3843.5019708630     5023.6354537763
     -533.191552788624676      552.591545304805891     1     3648.8662629355     3982.2611250498     4829.6316670657
     -533.191382965506364      550.364332347132972     1     3638.2853791430     3955.5771135275     4760.6002034904
     -533.191352092514308      560.977366507101920     1     3884.6495653472     4116.2083333584     4163.8459494480
     -533.191076427785788      550.240754564160852     1     3645.1211670600     3951.7325884038     4762.1340148861
     -533.190972056299984      559.861991674399974     1     3597.5965623724     3937.3687647679     4963.7176613570
     -533.190868949425408      564.618381616907072     1     3874.9263097749     4137.8702486667     4197.4512118218
     -533.190262211236700      556.436417191214218     1     3644.6901841033     3888.5332124612     4969.3186982840
     -533.189862184185586      553.877386781854966     1     3726.2730523885     3808.7248019037     4969.1489666192
     -533.189729940371649      556.881203380085253     1     3648.9365060927     3882.3575809698     4954.2730232439
     -533.189438792450801      560.283799868003484     1     3674.5498280460     3996.3868198526     4580.0939411008
     -533.188941406731601      552.429580778297009     1     3700.6279381531     3921.7066642123     4833.9465807160
     -533.188410408275445      550.572338001917728     1     3737.5272814753     3825.0662537200     4806.7570076298
     -533.188246636618942      561.678047491445227     1     3711.6041910272     4142.9585774572     4442.8591052377
     -533.187734886790736      563.483018991091853     1     3721.2681125200     4188.5750121433     4380.6399888324
     -533.187674886977561      560.237187592461623     1     3708.1244343341     3828.8351995200     4925.6183080231
     -533.187645635387412      558.236851178134430     1     3714.3962217453     3853.5996867132     4984.7226125451
     -533.186967945190077      563.939527234221259     1     3669.5486226726     3840.1662678981     5063.9799421756
     -533.186688558909964      559.987626467525388     1     3807.4629893200     4039.4214776007     4446.5650950702
     -533.186362707155126      558.309224996960552     1     3564.8916103144     4002.4848946901     5097.9242741033
     -533.186330985349059      562.203163098237724     1     3608.2772506813     3932.0295393670     5094.9597087797
     -533.186209860350345      563.402464459972066     1     3865.6782297323     4134.6294120629     4177.0634498571
     -533.186123340143695      561.469723784137727     1     3617.1172982706     3899.7637102842     5102.8367260962
     -533.185891973203411      563.374372392897840     1     3710.2593868240     4130.5532353514     4515.2707988655
     -533.185768661116413      556.985457719451460     1     3822.1305433372     4142.2256190653     4225.1309748075
     -533.185759970419554      563.167657647706164     1     3860.1870132343     4126.3152606621     4274.6703526150
     -533.185759434009697      561.353725672009773     1     3832.2016730512     4122.7761316507     4257.4571456920
     -533.185668382813674      557.372678814822962     1     3638.5171361201     3923.2869908951     4962.4370797676
     -533.185133155799917      548.973670465742543     1     3702.8428591370     3889.4717645303     4732.5474309546
     -533.185127909887797      556.444381569003667     1     3694.0031113798     3844.3115797466     4928.7101813986
     -533.184299744040572      558.467966191122400     1     3464.0569326425     4158.7350844470     5038.6302398337
     -533.184242526305184      563.709457855987125     1     3831.8748208140     4144.2517154303     4239.7495276650
     -533.184183938516526      562.433933899369549     1     3687.2460887065     3818.7845711134     4953.4695391974
     -533.184084500303470      563.835286801484358     1     3466.6397062987     4420.0527429425     4628.2147771053
     -533.184077843499949      563.296158454100009     1     3700.3669990312     4159.0643239902     4554.5623608310
     -533.183626903300024      564.747773982300032     1     3444.0659764761     4180.8097171648     4923.2313806390
     -533.183520403822058      564.584960763664185     1     3795.5555129287     4144.9986494367     4265.4275179613
     -533.183469620928804      555.132720179256467     1     3678.7935353938     3870.7370021397     4883.7922196000
     -533.183270577148278      562.540624869555472     1     3903.6149115099     4034.3847284681     4314.8912899185
     -533.182735668416285      550.157294681030862     1     3652.0331603565     3947.4869277144     4756.4171306313
     -533.182591106161681      556.872681179362758     1     3710.7172539202     3865.1840590303     4823.0380739212
     -533.182382008146419      560.884781106288187     1     3596.6754581686     3922.6601492250     5032.4611544823
     -533.182140605700056      551.251622824200012     2     3723.0949152267     3800.5838353915     4859.9570470890
     -533.181638985278596      557.125043112330218     1     3713.5155867596     3794.3683774893     5009.6017088187
     -533.181121924700051      555.521963518500002     1     3700.0895968693     3821.1920793037     4937.3066036864
     -533.180740656593912      563.294996815769196     1     3823.4612673234     4133.0211858421     4245.1108447613
     -533.180611031973854      557.735925058977159     1     3602.2532555413     3973.3733178708     4951.5036441144
     -533.180323573836972      556.608970171251485     1     3552.5845662711     4043.8341494212     4986.5889103527
     -533.180160043199976      557.105252585099947     1     3633.7076908464     3876.9945700354     5014.7741364879
     -533.179899350473420      556.606868338489335     1     3552.4896771468     4043.2640043686     4987.7024303957
     -533.179688279344191      561.020795846483452     1     3681.0071086289     4236.3141798624     4355.4150320158
     -533.179569420561961      563.635256364202519     1     3804.4107401589     4175.9633423233     4215.4043004829
     -533.179288101519205      562.556320863602650     1     3725.1943466750     3813.5995384668     5091.9853279164
     -533.179262871377205      556.676701960127843     1     3691.6255481562     3884.4712648599     4824.5595328197
     -533.179129241544047      561.685866311682048     1     3688.4402934318     3813.2562927204     5026.9217514421
     -533.179026196199175      557.136239713616760     1     3797.9996026177     4147.8654081720     4250.9211605180
     -533.178980873247269      556.282466595692654     1     3725.4683332217     3809.8720260045     4914.1126186832
     -533.178850679871061      558.171008909030320     1     3674.6493175638     3917.4768567112     5019.3932520453
     -533.178687746538003      563.670393656068086     1     3796.8388159565     4132.2165719418     4331.1582918789
     -533.178414652200104      558.651155741519574     1     3583.0548929893     3977.2929808196     4985.1207011110
     -533.178259284509977      556.079558079647313     1     3621.5861654350     3924.6183448311     4991.0011401047
     -533.178097388380365      550.721415725262204     1     3715.7987739620     3838.0911119138     4806.8340113495
     -533.177825455527682      550.714425803342465     1     3690.9031088392     3863.4771170066     4807.3449144609
     -533.177503990785226      562.952443166090575     1     3835.7343720867     4117.1572902577     4332.3974321082
     -533.177315176148113      558.662833844294255     1     3583.1025690510     3976.9296750095     4986.1344649964
     -533.177071428832619      562.293120788530359     1     3711.4260292669     3787.5931268991     4982.6182489807
     -533.176873435460607      564.377454899322515     1     3700.8163472383     3837.9615531003     4879.0862582953
     -533.176321739501645      561.093100611183900     1     3868.5577799231     4151.7989687877     4169.4700834346
     -533.176096788743621      563.474176205855997     1     3781.9765915439     4144.5760437149     4267.7579783100
     -533.175605134999955      560.246951163299968     1     3670.0222398813     4172.4981053598     4395.9919606374
     -533.174442434996877      559.114892839569393     1     3556.2685709170     4005.5493186672     4990.2854024910
     -533.174269016331664      559.106257020199564     1     3533.8720833013     4029.1496844475     4991.4751455817
     -533.174239476538219      564.142053647511375     1     3623.5005712799     3911.4006280869     4923.7232121296
     -533.174209666800039      557.478038037000033     1     3733.8373486737     3788.9742118755     4913.1463261937
     -533.173865196788711      564.446168828488567     1     3660.7985967856     3868.4016507966     5048.0964874840
     -533.173434787243536      552.156763263236826     1     3626.9024529108     4004.4629772360     4833.1108190666
     -533.172978229769342      558.155816747176800     1     3463.9745778606     4178.8694131182     5100.7178501229
     -533.172749608010008      564.392868459282795     1     3767.0318734120     3821.2334291273     4779.6361505694
     -533.172449011200683      565.476131920598618     1     3726.2191165764     4238.1161668467     4301.9229577926
     -533.172326173706210      561.173991067186989     1     3740.4337092043     3787.0522864835     4960.0740972244
     -533.172157196299963      559.398785162499962     1     3737.6042603781     3796.3748830833     4952.2549728080
     -533.170560160099967      564.446208785700037     1     3661.6293215867     3868.5875356740     5047.7794627652
     -533.170520926898803      562.344408937924527     1     3901.2924361385     4090.1945123980     4195.2204568905
     -533.169559737100030      564.466938038900025     1     3654.4813703774     3875.0270493611     5048.4227533594
     -533.169499989434371      564.281771221644021     1     3708.6549602361     3796.5758331152     5034.9130299502
     -533.169338569279148      562.776583647452981     1     3850.8614493574     4130.1791346680     4201.2464328213
     -533.169172963621236      564.272508328991989     1     3673.7680644695     3918.3623029279     4887.5720039077
     -533.169140329600054      564.527373848800039     1     3715.4674893050     3813.1557639732     5045.8799069500
     -533.169002938706171      561.556715281310176     1     3686.9895079832     4266.2131221794     4305.3440776298
     -533.168940278246282      563.718032966374381     1     3687.4971400898     4202.0291704456     4551.8404054563
     -533.168684448296062      557.149589309199996     1     3861.1259579214     4147.6613580138     4217.8155380253
     -533.168254547476181      560.045249901097918     1     3675.0869484464     3860.6760297974     4978.5796411868
     -533.168062548332841      564.611287153400212     1     3839.0821282904     4142.3809119330     4196.9706502721
     -533.167837606291755      557.350895332219920     1     3744.9125337026     3850.6142676202     4991.9554848228
     -533.167677045880851      554.651490998987697     1     3650.6142170762     4263.7598616126     4366.6008704460
     -533.167407597219835      562.725887488393369     1     3797.4618330048     4184.0191680914     4208.6279632307
     -533.167344387794969      561.206476569631491     1     3709.7765454517     3844.6013012356     4991.5793527401
     -533.167088253732231      558.507519286851448     1     3765.2817433836     4130.9250844694     4322.4771503150
     -533.166859661069225      550.240603711362951     1     3638.3738662184     3954.6952566396     4761.2531876415
     -533.166843147641771      561.226684009055475     1     3712.0208265532     3841.1504297604     4990.3413046379
     -533.166471197692886      559.669851488634549     1     3753.3917827721     4101.7020615269     4361.5717727767
     -533.166280774854386      558.507600336566384     1     3656.3015624959     3874.9713205950     4966.9523750356
     -533.165991586791847      560.271719868040691     1     3673.8952341956     4248.2342582580     4363.4427910916
     -533.165777209886187      560.533918700702657     1     3743.3443263565     3786.4725851471     4959.1534888985
     -533.165378818430440      563.664202842098121     1     3828.3955975814     4137.5004219337     4236.7468770861
     -533.165307366573984      564.345940424599235     1     3686.9405126657     3847.0216743361     4964.5119397889
     -533.165148223634560      563.363418721169637     1     3835.8814335976     4137.8390384971     4209.1194762607
     -533.165052556210071      556.500911650501962     1     3612.5441582195     3909.4852699584     5043.7384476671
     -533.164350063462734      558.736869211311159     1     3700.4880345683     3796.8036607148     5027.5869571191
     -533.164285788317102      560.744600834993093     1     3716.2006824920     4141.1215169793     4447.2849300261
     -533.163667299245617      562.982420316005346     1     3816.1326479550     4147.7784774840     4230.7515042918
     -533.163541755425399      563.983773977644091     1     3662.7361263314     3837.9765944830     5029.0634573224
     -533.163241206700036      557.863669651000009     1     3588.8007709888     3981.9352854516     5011.2840556428
     -533.162884334604087      558.116859751626521     1     3731.1513514717     3826.2625863638     4824.8194086257
     -533.162777737470037      564.365591903703375     1     3695.8972745966     3868.5015410588     5095.2121888678
     -533.162723470900005      563.182402976399999     1     3745.7345614758     4129.1356454381     4377.8549919813
     -533.162559514302416      557.348371895527634     1     3764.7358636367     3834.2797173806     4995.8561433298
     -533.162530445199423      563.980831336503343     1     3907.5199292648     4129.7125385808     4149.4596650500
     -533.162475146111547      564.573290892747082     1     3818.8044598302     4150.0342322829     4215.7835827173
     -533.162466114212066      562.112990128776232     1     3808.5841076670     4182.2696056815     4219.0283780750
     -533.162117273129184      563.535812892194599     1     3861.0974125564     4111.1332671245     4203.2943793257
     -533.162076298966667      553.985641383436359     1     3630.6130962574     3966.4178160146     4922.2524392864
     -533.161600458756993      556.303343802993595     1     3692.0923311762     3829.1111710445     4928.0243636914
     -533.161548374799963      559.252190074599980     1     3655.4998558898     3868.6547432095     4997.7350236395
     -533.161425584471431      553.744572341720755     1     3673.8219221519     3915.7834225108     4995.1160956037
     -533.161417593258307      563.800289307750518     1     3451.9122624246     4444.3883024310     4599.7673172667
     -533.161391390602375      564.003598227255907     1     3809.1815869673     4158.8440342912     4233.9116585401
     -533.161295502126109      560.873461152953496     1     3671.2320814549     3836.9110598663     5093.9487820611
     -533.160677221430092      557.021107812918444     1     3693.7748127403     3877.6953635477     4979.0211307015
     -533.160470532724275      556.200986554795463     1     3711.4059667826     3809.1750217180     4878.3311317758
     -533.160449839600005      548.871073874999979     2     3783.4699114003     3849.4641105802     4679.2767271673
     -533.160422477837301      560.648859809624241     1     3667.3971454760     3849.5458775223     5036.3678852351
     -533.160008477132465      557.513853079438718     2     3704.8580800976     3841.6294837115     4882.4197849967
     -533.159995916967887      555.135002449954527     1     3674.6398334538     3873.1696713612     4879.7186567488
     -533.159958547461997      564.331396297190508     1     3862.1356059717     4120.8466946337     4204.4278669147
     -533.159847933067226      551.076297039811379     1     3747.7483228038     3808.8339052300     4793.0044065231
     -533.159705244328848      555.788810096253769     1     3597.8972469147     3998.3242280120     4794.8768789824
     -533.159488415685132      552.612688863641665     1     3675.9997432653     3903.6618068125     4812.0484263362
     -533.159367516566249      554.683022590127166     1     3604.1668503458     3952.4122390785     4928.5436598216
     -533.158930862300053      554.038266661600005     1     3693.9372095796     3834.2640559331     4922.7965912238
     -533.158309845055896      552.374990927354133     2     3619.0931833070     3964.4029589962     4851.8678020242
     -533.158095299300044      559.549209327400035     1     3670.2704391191     4197.6960362710     4521.3334933147
     -533.157654393539701      561.033396181685021     1     3716.4865173178     3811.7292531622     4959.8406301068
     -533.157488974736339      566.296851295751480     1     3642.0512427652     3932.0832269488     5034.0772770986
     -533.157083857180396      566.281614307709106     1     3641.9834438758     3932.0583971057     5034.1304277359
     -533.156937955838885      559.326586054915765     1     3755.0234408038     4094.8319357207     4370.2495987752
     -533.156794791887023      556.984099753081409     1     3693.8710905551     3877.3863323169     4979.2729377741
     -533.156516218841830      554.975684955579595     1     3632.6176835782     3883.9711337202     5012.4827158605
     -533.156467174691329      554.753889818969014     1     3611.8329611269     3945.3832868810     4926.9919438212
     -533.156186649282972      552.536547879132286     1     3674.9555041922     3903.3339952582     4812.5544055482
     -533.156165649276318      560.129480050648681     1     3713.6786659531     3816.5873936943     4955.4088954913
     -533.156137327728288      558.649474666260289     1     3732.3930465999     3785.2558643023     4962.5617227610
     -533.155789076731480      554.979615841995951     1     3632.7534555266     3884.5822931214     5012.6751669306
     -533.155647174066530      555.610514460786362     1     3724.9985011783     3789.1720517713     4864.9542548403
     -533.155502220375752      564.244494516043233     1     3616.5694403547     3894.1237098823     5028.5355145723
     -533.155371958844853      560.368870120665974     1     3674.4953397996     4207.4211545418     4439.4328440127
     -533.155291232669356      565.907059350835993     1     3698.3650227906     4037.1742955718     4473.4768072694
     -533.155251922346679      560.828541991758129     1     3671.1617276182     3831.7099970766     5044.8557481114
     -533.155250772626232      554.954618304648761     1     3632.3381692047     3884.4780061294     5012.5391261309
     -533.155067051599985      561.680568386399955     1     3742.5502325320     4121.3561375872     4380.2868010547
     -533.155044941219217      564.454299967174620     1     3626.5698614126     3907.1925082184     5040.7641012885
     -533.154833879296689      560.788482166967810     1     3784.5685469602     4180.5634000055     4292.1609735066
     -533.154480747238381      559.618031061150077     1     3667.3317052412     3886.0887246286     4911.3788796910
     -533.154176671299638      554.673340900951985     1     3719.4740634889     3828.8488550131     4871.9353201808
     -533.154152985568999      558.073128889559143     1     3632.9615017160     3922.3948456878     4982.5703149580
     -533.154046873634002      557.306845656684231     1     3649.3548871456     3926.2067165209     4833.2260641774
     -533.153918166432049      561.716365872731103     1     3788.4097734047     4083.5448361914     4334.5927968920
     -533.153780241836785      560.845672314632566     1     3748.6812591190     4147.5625743746     4382.2173808784
     -533.153151849222922      549.987600081865594     1     3728.1422472457     3865.9417454002     4744.5000371563
     -533.153087673118648      560.365652316910541     1     3668.1053669191     4212.0647691055     4461.1914571516
     -533.152991898994514      552.117089705032868     1     3586.4376894807     4016.8797467266     4781.6805691892
     -533.152986990126237      560.249952112584083     1     3730.6429915091     3795.0240035977     4951.7723129684
     -533.152700922827989      564.057272331677041     1     3679.5438107548     4226.3284316073     4423.9228706761
     -533.152512206472579      561.514474478274337     1     3679.8126658791     3832.2774656307     5036.8200671670
     -533.151686656727634      560.428436444570821     1     3638.5422722889     3874.2290476011     5025.7387268992
     -533.151675217667048      558.979981065675588     1     3742.2843105375     3882.4081817313     4785.3914372101
     -533.151525171567982      564.692877067889981     1     3818.9183913440     4146.5409115664     4209.4970891888
     -533.151518597274048      561.048795717172425     1     3855.4559651035     4137.0724079115     4193.8403370409
     -533.151317884385207      565.423044590892800     1     3728.2126454766     4204.0235438173     4348.5823934470
     -533.151063443626072      560.394976116866815     1     3719.6862650479     3810.8595134897     4958.8814616848
     -533.151060871886216      561.197108321937321     1     3618.5211407738     3939.2903400659     4989.5686732362
     -533.150959233785443      555.767717571365552     1     3725.2929368103     3780.1066803180     5058.2846979465
     -533.150691750958458      561.416566380362042     1     3577.4843702617     3987.2666274993     5001.1966822676
     -533.150645874300039      559.534617328999957     1     3694.4472847396     3814.9751655209     5106.7886572756
     -533.150502564400426      563.773073816613532     1     3449.6973043041     4433.7009153331     4620.9850750421
     -533.150502274076302      566.308269209868854     1     3663.3919071870     3912.5398396894     5035.7289847756
     -533.150000103315051      566.291296332264324     1     3663.3020538212     3912.5414414821     5035.7817905871
     -533.149804362135797      558.183897715674220     1     3713.2329263741     3809.0473143034     4949.5679895509
     -533.149742417407424      557.574794840467121     1     3643.3005640251     3928.5937026556     4826.4518746241
     -533.149651884560967      555.670181959403976     1     3611.9831783769     3943.5975587932     4914.7203430534
     -533.149476537050532      562.826395430085654     1     3829.2447778162     4141.4120114834     4221.0309365261
     -533.148998153114235      560.711741711967761     1     3817.4198197674     4154.1590383877     4280.1079168686
     -533.148849053497770      551.331077270341439     1     3706.8621609270     3874.6568114920     4795.3938064437
     -533.148814696642262      552.444926137252423     1     3755.9053638733     3819.5362193102     4812.8529066017
     -533.148498608704585      551.216020457866193     1     3683.4423731911     3858.1981117323     4878.1179958738
     -533.148319539901081      564.230649747534130     1     3672.7943628186     3845.5076874394     4972.9963269650
     -533.148241290227361      563.781342215964969     1     3658.6368861214     3881.6975709035     5070.4044116314
     -533.148060052406777      555.337101480584238     1     3652.0469575552     3897.9570765686     4932.4400284216
     -533.148027308471683      564.224002586323991     1     3676.5536770584     3842.1100421687     4972.0441659275
     -533.147956706700029      559.989295482199964     1     3718.5248014579     3814.0128291381     4956.4944768904
     -533.147875323033873      561.211081532925846     1     3895.1460086810     4050.6707988470     4265.4195647886
     -533.147832207446527      557.259245004801073     1     3703.9257104963     4030.8379771121     4560.5809563420
     -533.147531111305398      553.701161008585586     1     3668.1125018596     3918.5601002578     4994.4854680696
     -533.147479338144990      550.335186092742333     1     3704.6098105356     3854.0634830783     4795.7818817252
     -533.147209695529909      552.512550378185665     1     3734.7296557639     3844.4633686431     4812.3398244884
     -533.147178098320296      552.694661406546288     1     3713.2116461096     3885.0481067490     4845.7880773297
     -533.147145074087916      562.545708239083524     1     3738.8537714529     4165.4026110096     4337.6025351265
     -533.146988619500007      556.694919347999985     1     3693.7697252595     3820.1843562598     4937.2466722920
     -533.146736183154076      557.280776574556171     1     3654.1621898008     4218.9042790520     4492.0747692605
     -533.146708005097707      562.331375369185935     1     3776.8734948794     4216.6042623561     4301.3284750300
     -533.146615651333605      563.757208451284214     1     3646.1925651883     3935.0533446456     4847.1196044354
     -533.146443230989121      560.518842989121822     1     3714.0445696548     3819.3212993251     4879.9395951534
     -533.146378821514077      564.241464644777238     1     3733.1348842235     3806.2643059752     4879.1594443038
     -533.146061557014718      563.808305373171720     1     3583.6787042777     4111.2098969970     4608.3734086716
     -533.145974343718876      560.380615915125645     1     3676.7607892661     4261.7217465974     4332.3383815881
     -533.145194312425360      557.242058076351441     1     3634.0988441850     3942.6411554692     4891.7011659050
     -533.144963316780604      563.853822271717263     1     3742.3808682170     4161.0671802051     4299.9265780910
     -533.144928049249643      563.654113106569298     1     3452.1400100346     4437.9786949405     4591.7965165980
     -533.144829963588677      562.496352496303075     1     3731.9224265061     4159.5160356529     4362.7062691020
     -533.144330391771064      555.908032327673595     1     3700.4929456768     3842.2444010527     4986.9084514217
     -533.144319725032574      555.482457021975051     1     3687.9017751974     3851.7026998302     4909.3094006302
     -533.144281470615169      562.708208442571845     1     3864.3738792347     4057.6172040089     4341.7731806493
     -533.144267942157285      563.750442560819010     1     3654.6748646112     4224.2001186273     4385.6755551946
     -533.144230417785707      555.919880507682933     1     3594.8386879928     3981.4451518522     4967.5975146593
     -533.144065799428859      562.799287911593410     1     3914.2269728673     4096.1806040602     4219.7843299838
     -533.143516768885434      550.326651000455968     1     3769.5052435097     3855.2105031557     4922.5591072819
     -533.143515462248843      561.144594644896415     1     3623.2702242760     3938.1993538770     4992.6532767551
     -533.143307605575501      560.375067282018335     1     3716.8592096198     3783.0122817014     5021.8494424177
     -533.142986346151929      563.905470636473297     1     3697.6392404960     3802.7978336202     5023.4966466984
     -533.142947141649188      563.597959508429085     1     3809.2470446450     4168.4042418559     4222.7763903458
     -533.142264034094296      564.077071617551155     1     3659.1030255033     3885.8729334401     5058.0920238479
     -533.142104691598888      564.205866066312979     1     3656.5172806006     3921.3495091114     5044.6529606729
     -533.141611995782227      564.050582891815338     1     3623.1590768537     3901.1067070143     4940.0013336112
     -533.141610177908319      560.712860135891788     1     3862.6664593492     4138.6329201632     4169.4149336832
     -533.141253615706773      563.655797239019194     1     3450.4169796348     4451.6951199980     4605.8200395706
     -533.141188649087553      557.599849695737817     1     3634.1385466666     3942.0941732042     4834.0740750418
     -533.140966927399973      559.428636789599977     1     3721.1639565288     3807.6385218346     4951.2550891720
     -533.140958102899958      561.566702932300018     1     3750.5343987394     4133.6330521955     4374.2647855945
     -533.140945749394632      559.149993539438356     1     3561.9918790730     4037.7361792089     5055.6436029898
     -533.140941916945167      556.369414006731517     1     3601.3626086482     4032.3661399287     4832.6918009879
     -533.140600419539737      559.345630062547343     1     3639.5738030983     4228.3503051228     4529.2375646843
     -533.140531881699985      554.769913073999987     1     3568.4118830849     4026.2713823988     4834.1819159404
     -533.140472233755872      563.716962029782394     1     3613.3624518950     3965.5380475858     4848.9070860808
     -533.140201509479425      564.430860610557488     1     3679.1221234087     3830.5672107605     5113.7877393236
     -533.140110751584984      558.805456609679027     1     3554.1762718477     4018.8874086503     4980.6171205993
     -533.140037008719446      559.571254569817143     1     3830.8499697655     4134.5198191806     4267.1637945640
     -533.139643495478708      557.430613569189404     1     3642.0340029063     3926.9668039564     4829.7971657874
     -533.139635818900047      559.218139749800002     1     3720.5789293365     3814.3758362989     4955.4504373015
     -533.139302583454082      560.546450688377377     1     3688.8941703125     3826.5871662109     5033.7781165570
     -533.138963840457677      552.731771639251178     1     3654.2188767703     3915.2945877023     4837.2521544720
     -533.138930824479417      549.952862155901698     1     3660.0581330899     3933.6797725961     4757.7594014451
     -533.138866375699990      551.920321906399977     1     3738.4628823405     3814.2453921040     4820.2877573928
     -533.138308582505374      557.457532630696278     1     3711.2752552747     3816.3655696203     4940.6680522932
     -533.137581986161877      558.587625333144729     1     3776.6099270437     4082.6184219790     4356.5533622829
     -533.137479554857237      564.408538645731824     1     3633.7498985023     3886.0840131273     4975.2617705877
     -533.137338584561121      563.676667711842697     1     3664.6686515216     3831.9584854991     5018.4908160735
     -533.136789582538768      563.501696782196973     1     3809.2695713756     4041.9452839470     4431.9103369871
     -533.136292159066215      557.697188080084061     1     3679.1296609840     4230.3484578943     4332.5865830102
     -533.136020589127611      561.896861490738388     1     3662.5202171436     4230.8118740865     4428.7275936589
     -533.135921709623176      563.811441661729759     1     3644.8326789023     4238.5635053866     4382.8670154907
     -533.135787861986046      557.149462891469057     1     3749.8609671375     3842.6472456881     4982.7710677565
     -533.135701620797022      550.462265608778694     1     3716.2608396774     3843.9481302161     4820.7542422166
     -533.135586739281166      558.862740807715454     1     3651.3098607472     4303.4772080474     4319.3687036032
     -533.135532321697042      563.181493613211387     1     3517.4920527106     4366.1118710509     4546.7974756991
     -533.135199918285934      564.232298057776688     1     3730.9445083236     3780.4433792922     4968.2246280026
     -533.135168778412094      557.406317642568752     1     3702.7056036546     3885.4034947363     4889.7629158915
     -533.135101294037440      559.324955069618909     1     3698.6576599383     3833.0870081954     4954.1343456581
     -533.134959895990164      559.484878147192262     1     3650.1678097214     4251.8497336207     4470.4411973034
     -533.134702134931445      550.639341476917821     1     3732.6045454705     3832.9266953128     4844.2980371129
     -533.134696323613639      556.219513088734288     1     3706.1347970562     3890.6690851823     4744.0330397110
     -533.134686719980436      553.330417121547384     1     3745.1617778148     3799.6647322435     4957.5029799824
     -533.134468161891618      562.274520727271238     1     3443.9030521664     4497.0395259897     4618.2516262624
     -533.134431904727307      557.890660255952071     1     3779.3697853934     4135.2012705639     4289.5422057835
     -533.133953932193208      559.733403916211842     1     3592.0944679578     3994.9266611911     5003.2330583433
     -533.133631090339122      561.960577259394881     1     3677.9686721412     3862.4688011274     5041.2775179596
     -533.133549029723099      564.228060731511505     1     3475.6139431310     4423.3980226217     4600.6065670277
     -533.133524883764267      564.769545552859768     1     3807.8807151044     4167.9445267750     4239.3098123980
     -533.133451143137677      557.751716099973123     1     3710.6559356280     3823.4039403175     4840.8957314335
     -533.133405664365569      561.918752945921483     1     3617.6428598010     3923.0372307093     5040.2828852200
     -533.133238960700055      552.856760659499969     1     3698.9558832449     3847.4713688328     4899.8149647382
     -533.132870891502876      552.864461890000939     1     3708.5144196374     3837.6774880544     4899.4569980568
     -533.132572976527968      555.538654030662656     1     3606.6347392658     3949.9413426208     4922.6225748273
     -533.131946680475721      556.945457193707512     1     3490.9907423320     4130.4878035915     5058.2360693961
     -533.131785439310192      560.971327944082645     1     3786.7945534625     4191.0282922320     4240.3265394362
     -533.131623856754572      552.208272310352299     1     3708.4404463985     3870.0277760730     4944.4306449401
     -533.131568285496428      563.740797601605777     1     3456.7589941793     4438.0423439187     4577.2587135965
     -533.131488315668093      560.926006280457045     1     3831.8872292665     4128.0765429605     4242.6101454976
     -533.131245363407629      561.982577024326588     1     3674.5386842339     3866.6051552728     5042.7709058860
     -533.131151220815923      562.823031065523310     1     3914.8268181156     4128.6885697596     4138.0925689760
     -533.131021174051853      564.283191411633879     1     3854.0461869589     4113.8064174402     4262.6867096274
     -533.130706710311983      560.328264283215958     1     3662.8645671553     3837.3040522482     5022.9752883391
     -533.130581377117210      558.766194951992134     1     3633.5722564847     4301.9823014006     4345.8253407761
     -533.130579773685213      560.356777956680730     1     3756.6533232221     3773.5855298273     4957.5618573885
     -533.130354217022727      561.989606539626493     1     3634.5433082785     3906.8183932406     5042.8090088920
     -533.130131903916322      563.908111280747903     1     3627.1674426201     3878.5829295605     5016.9733678263
     -533.130062031702778      562.873774802636831     1     3843.0848945119     4156.7089874050     4188.4866677919
     -533.128688844968224      558.020573187384230     1     3732.7685973152     3837.0805789549     4833.5396394024
     -533.128667532153599      563.637134360484424     1     3469.6041476821     4502.0767550597     4573.9701307765
     -533.128482029576958      552.646211817103676     1     3690.4638106927     3879.2859839853     4837.7862491024
     -533.127953517755827      549.629653690206510     1     3645.3851708072     3946.5902634631     4744.0179290098
     -533.127732831749881      558.915377532261573     1     3634.2029744145     3905.8334025512     4959.8654658226
     -533.127583843111893      558.459799251038021     1     3699.9690007554     3828.8117931235     4945.8512888620
     -533.127511541846275      559.164738581565985     1     3593.8412106005     3951.2045934049     4965.8407809232
     -533.127490650253662      561.986932242427201     1     3771.1272108327     4195.8705739994     4322.6278966906
     -533.127413265154246      559.288654661879264     2     3717.6789338541     3923.9037805018     4557.3268001541
     -533.127371572266838      564.660465826085783     1     3690.9526128227     3849.1733553132     4994.9768149233
     -533.127315900373446      559.826461233901227     1     3718.7902281063     3813.0969957213     4854.2573723670
     -533.127167055584778      558.726611194817337     1     3732.5591998506     3813.1832585281     4977.6674548877
     -533.126752225915084      554.924433281105166     1     3632.3228079439     3920.4192248108     4921.3712067994
     -533.126548485039166      563.824664012491439     1     3590.7005853825     3951.6305414047     5037.3625043568
     -533.125994210543013      564.722014516693321     1     3744.6267590849     3793.9667032622     4993.1971238210
     -533.125597981811211      559.083155751647155     1     3710.9008586261     3817.8453456611     4944.4716718449
     -533.125565318833083      557.157893757535930     1     3721.5052298480     3878.7984297700     4935.5213559502
     -533.125183624994406      559.542420616938216     1     3697.2112788597     3809.7406800547     5068.7331484367
     -533.124953522038709      560.998604874655712     1     3697.2945107125     3841.0099477440     5037.3492393077
     -533.124694030138357      561.630628184241800     1     3900.3694284914     4082.9870377875     4242.9006894260
     -533.124619537796889      563.962639694164523     1     3635.3183964572     3915.8080410137     5017.5735846383
     -533.124062596872591      564.678825029531481     1     3700.7260280242     3839.6539627433     4995.1926394185
     -533.124021542235255      550.931403439552355     1     3688.9191711634     3895.6206955021     4807.2686695460
     -533.123880037345316      561.961430360860163     1     3614.7748167384     3927.5931515104     5044.2625170917
     -533.123812578769616      560.155560872904175     1     3649.6440231771     4225.6421105732     4398.3163254281
     -533.123657878155541      552.553245087852019     1     3748.5763989882     3850.7598977521     4851.3045274444
     -533.123647861546601      552.058349451192157     1     3641.9941306153     3941.9309001716     4949.1232583655
     -533.123581024262535      553.501905030707690     1     3733.8645033498     3859.9262601934     4936.0673751621
     -533.123542554385153      559.187201965132431     1     3598.1001551256     3956.2095164798     4999.1005305428
     -533.123403290358056      557.230050938652084     1     3757.1421515230     3966.7408495288     4525.0082543643
     -533.123348446899968      552.544084669900030     1     3746.1827585213     3853.2988093437     4851.1273164926
     -533.122891932968059      560.730766857697517     1     3825.1084685730     4155.3248453747     4252.3726347464
     -533.122692135954708      560.798362696869617     1     3656.3608398659     4281.9189499780     4328.9448735860
     -533.122622695337441      561.920719158580027     1     3627.4108800665     3885.7931074336     5044.5472512355
     -533.122306656196088      559.666469963426721     1     3520.8587327980     4155.9409491598     4743.8041370760
     -533.121971861319707      558.427944688808338     1     3608.1642505779     3946.7334825462     4987.4973269388
     -533.121582051914402      560.991202179730408     1     3675.1212855661     3911.5237498262     5029.3040686102
     -533.121337436281010      558.221666931426284     1     3627.5531056203     3942.5095003987     5012.8169030136
     -533.121021205900774      551.452572342979352     1     3684.2331380925     4184.8476516319     4363.1338569796
     -533.120486601883044      558.017105803195477     1     3661.1726386504     3926.4152416776     5002.7278127668
     -533.120310813375795      550.342734017888802     1     3690.6291256814     3853.1072219357     4834.4383338296
     -533.120292794100010      557.974095178700054     1     3743.9343294633     4130.8940320002     4376.3981459998
     -533.119723389189744      557.669675897284151     1     3683.6720660620     3849.6534975609     4970.0011873764
     -533.119693633937345      560.706130688741837     1     3848.8220863975     4124.0510926486     4231.8839306628
     -533.119233713641847      563.689218776687312     1     3887.3768246824     4035.4758819874     4328.8822650109
     -533.119153010112768      557.619865053614717     1     3730.0879287516     4174.1898695850     4400.3408526095
     -533.118902794200039      558.052922893299979     1     3726.5088473062     3833.3704768210     4975.8041686920
     -533.118591685685260      564.758494200974155     1     3712.0906565104     3827.0860461942     4993.8250577483
     -533.118252896068725      562.733017459882603     1     3884.7638710905     4074.3850706641     4288.9949662814
     -533.118193707132718      559.668441739274954     1     3559.9195664693     4052.3052302527     4813.5881420015
     -533.117690041493574      561.358629344602150     1     3708.7212862761     3820.1064078763     4971.0680301977
     -533.117621238437664      554.784500756428542     2     3753.0411349270     3980.5194936948     4459.2951830813
     -533.117236678671588      562.653523353314085     1     3928.2730752273     4099.2951685148     4141.3400594250
     -533.116980645964645      554.670569733245770     1     3657.2648027576     3891.4901246257     4917.5097928725
     -533.116720815917574      560.081131497142678     1     3559.5769472203     4043.5669122062     5044.9603310982
     -533.116559740639218      562.507120565487071     1     3879.4656420755     4054.3068766597     4320.2088381227
     -533.116515048858787      553.486567472757315     1     3644.0723671181     3905.5582536214     4944.0911165897
     -533.116336393829783      556.777463179739698     1     3635.0539258733     3911.6147238219     5020.2796600211
     -533.116091792500015      549.180260357200041     1     3810.8311498974     3866.6602965042     4553.5035778017
     -533.116050362011265      556.914893120931765     1     3696.1913245970     3847.9367116292     5017.4175443882
     -533.115989575661047      558.661033761501585     1     3674.9688276625     3935.0247466521     5054.1332233413
     -533.115942151792865      559.330930962228308     1     3698.7148784151     4186.5277593433     4456.0619719098
     -533.115917275752963      557.178423955300786     1     3630.7965189172     3949.7115062590     4877.9456693402
     -533.115634925807399      557.022341396078332     1     3745.9908899208     3805.8284859916     4853.4030861959
     -533.115269629411728      558.323059379577330     1     3750.7724723759     3777.6712164420     4944.8392832489
     -533.115063853098945      558.800415904603369     1     3593.7095969172     3980.0354375286     5011.4221284992
     -533.114990733516265      558.683384480875588     1     3715.5023244125     3824.1305689409     5073.3038313107
     -533.114664165300042      556.185769907899953     1     3742.4185505187     3789.2683433135     4887.8123023552
     -533.114471067356590      557.939753139938034     1     3651.6913071881     3941.9906655790     4902.6792168087
     -533.114361855999960      555.923565605399972     1     3677.7702996429     3868.7623731438     4926.9028772662
     -533.114244280021353      560.765818221169866     1     3685.8159151822     3838.2542739063     5013.0711385698
     -533.113916486729181      556.511997321818285     1     3556.4935956484     4059.8818258357     4872.0143430969
     -533.113851019278627      559.023404271915638     1     3598.8699952226     3960.7741511460     4990.3746577360
     -533.113837978746915      552.248104285929116     1     3707.0134376813     3908.9066409659     5016.4231385003
     -533.113561448441146      558.753402663734846     1     3579.1311857077     3970.4229830188     4968.3906756860
     -533.113500075991965      557.849308538697983     1     3733.3405620615     3785.1596762313     4961.9961721681
     -533.113469942500046      559.023289614100008     1     3685.8642805344     3845.1734869029     4927.6714110195
     -533.113469074821865      552.370414248428574     2     3740.4488171141     3809.4116351950     4816.8194223474
     -533.113334065256254      556.584526950655231     1     3831.5226025712     4091.4720639896     4257.5217648778
     -533.113268335239354      553.883872784210780     1     3600.2805392796     4034.8872079141     4747.7465183637
     -533.112557567784961      560.911836319239569     1     3686.9820098563     4213.6778639035     4372.0504656039
     -533.112487485087854      558.673181916042950     1     3408.2620923593     4507.0195151280     4658.0532243638
     -533.112412765628505      556.992293148841441     1     3774.4833632191     3968.2784502974     4423.8720489550
     -533.112378820060030      560.744745061297181     1     3683.5449115978     3839.9141829160     5011.5755947857
     -533.111877721219230      555.626591259411839     1     3617.9974499353     3942.0816497292     4989.8490335726
     -533.111832760520770      551.399414437650648     1     3715.5174408822     3852.9659304297     4794.5140885539
     -533.111829921991102      550.671370432308663     1     3710.0363512166     3858.3270900977     4777.7092116839
     -533.111795233088060      562.464984910701787     1     3652.5032226169     4163.7518145966     4561.6402102681
     -533.111683343073651      559.350304096013133     1     3661.6522582624     4233.4991701947     4384.4413289883
     -533.110884777790488      557.167825049293469     1     3799.1510471814     4120.1700749101     4256.3194934811
     -533.110812124837707      563.257982550997326     1     3762.5219825026     4177.5858201500     4304.9904248800
     -533.110238198524485      562.668427870858636     1     3836.8973665044     4152.6445591025     4223.2177841394
     -533.109752582230612      559.784653096043030     1     3637.2858698000     4256.4708367652     4485.5494835724
     -533.109751097230969      549.701047757321476     1     3715.8381522568     3869.0825953255     4751.4618156947
     -533.109690163786695      554.977870427026232     1     3548.8612853656     4062.2019723737     4793.8143404379
     -533.109668821854825      550.402714684961211     1     3687.7467845218     3900.8689114210     4749.7488647831
     -533.109611235027955      563.514797063037577     1     3436.5541536688     4441.1138881875     4611.9610861175
     -533.109098272746564      551.541848813324236     1     3713.3145073749     3875.9625468354     4744.0172264387
     -533.108633539218545      557.288721060190255     1     3605.9158238313     4001.9120302239     4867.1874480872
     -533.108520739925211      548.892605638802024     1     3695.3856372537     3862.6541701988     4846.6269300765
     -533.108427269045819      547.209652477401733     1     3690.6001111489     3895.3492402433     4765.5593179387
     -533.108210663433169      561.129105899489218     1     3688.3989379870     3835.9067596291     5128.6202557733
     -533.107735887986109      557.527343876825284     1     3644.3017934385     3895.3684041414     4953.2635516558
     -533.107543325103165      549.832790162372930     1     3731.4366266512     3846.8775066478     4783.5643829129
     -533.107481024403569      556.580596854407872     1     3655.1568683311     3904.6260685823     4969.9218519533
     -533.107011367462178      561.216809431661432     1     3707.0148621345     3839.3253982907     5114.0669573250
     -533.107000701351240      556.657302496051443     1     3639.3429917133     3953.8309980675     5016.9460414958
     -533.106993489795627      547.021596450584070     1     3691.8772105940     3895.5202208053     4763.2658955936
     -533.106832753826438      555.206784869429612     1     3821.1148259117     4109.7091908994     4253.8146819142
     -533.106270810662295      549.615063882013828     1     3711.5280991553     3926.9454642418     4656.9914963150
     -533.105813098811723      560.490383362064335     1     3664.9854580533     4065.1244464748     4574.0478476019
     -533.105635136408750      563.417095167648540     1     3443.5789202604     4509.5660879668     4602.6358126199
     -533.105504513491496      555.027052443890625     1     3564.5991658394     4046.9185909726     4789.9491458885
     -533.105355915437599      562.646082758127022     1     3897.1579929796     4106.1028955187     4206.6857643170
     -533.105243837269541      559.623939414924962     1     3834.9090691928     4173.9788167854     4222.9832663244
     -533.105191351583471      558.339142149549389     1     3600.4722112080     3965.9785163926     4931.4785702107
     -533.105086528763309      555.038133293373903     1     3602.9327571476     4000.3652781130     4794.7466764490
     -533.105069865306291      562.513163365295668     1     3802.7686387829     4169.4435752079     4234.0298408719
     -533.104985233455864      555.109108425238901     1     3612.2013449419     3994.7326677397     4784.7917170800
     -533.104758716300012      553.370330182499970     1     3679.6013024128     3869.5330185994     4883.9862954544
     -533.104681518125972      561.696144610481269     1     3887.8155564447     4061.0081975613     4263.6304807763
     -533.104400604928514      561.445742648409350     1     3813.2842175506     3938.9394064867     4489.8848079864
     -533.104241354869259      558.902755012602483     1     3666.4518557794     3876.8055568162     5059.7840665939
     -533.104092929823992      556.486319769687157     1     3635.5184900634     3923.6262752207     4969.7003554028
     -533.103656576447293      562.548866173178908     1     3881.7007556990     4077.0872818758     4280.0112807774
     -533.103606537089263      551.951730059808256     1     3705.0431677279     3870.6658379391     4799.5097117529
     -533.103517054691110      563.764463271234604     1     3589.6590132900     3949.5399560695     5044.3914139595
     -533.103499767458743      551.962079284151173     1     3706.0474326588     3870.6908060166     4798.0649827896
     -533.103187323899988      552.031728988899999     1     3740.3360009375     4001.3593618908     4494.5467165132
     -533.102466933035771      547.109587106221966     1     3638.2814365821     3959.8228901648     4755.7626440896
     -533.102308948552150      563.931813903635089     1     3664.9079724372     3884.2000614268     5070.9481612886
     -533.101748881706726      550.711826388228246     1     3710.9471012205     3853.2468363134     4800.2869005694
     -533.101241253021158      555.510610890483008     1     3670.4321321372     3862.3103195091     4921.0922492644
     -533.101145786939242      560.267550080400838     1     3686.1782594193     3826.7593116444     5060.7812224591
     -533.101049947953470      561.698257822934579     1     3883.1141881952     4092.5578996654     4237.1554391168
     -533.101026581406131      556.595949418626446     1     3665.9507404797     3871.1620354984     4953.4900946255
     -533.100858061845997      561.033972875655081     1     3902.3952456719     4044.8650471066     4264.4824276997
     -533.100808792792236      561.941650389361826     1     3440.6471004706     4493.2156501878     4619.0241563189
     -533.100317015670043      560.753750850221991     1     3652.7756675027     4253.0948588407     4420.9955567001
     -533.099825143070689      559.100609653735205     1     3848.4433399604     4106.4636106597     4264.5407682597
     -533.099677199592634      559.466475822577650     1     3786.8757093717     4053.0266662370     4378.6614134850
     -533.099662178627455      548.702163981453737     1     3753.8667813113     3862.3368170770     4762.7574548495
     -533.099541703621298      555.132085933869121     1     3725.2882150314     3827.6403476842     4952.9840841865
     -533.099448136999740      561.336496124234145     1     3823.7724739249     4108.4959049759     4264.1856422354
     -533.099396687511671      560.760244648025491     1     3703.9850649894     4157.6883834237     4356.4922803135
     -533.099331136534374      556.546879686440093     1     3622.5865774563     4302.4753497722     4381.2306401244
     -533.098854350532065      562.478559617517817     1     3853.3655979206     4105.4046313225     4232.6049324844
     -533.098798638936159      554.929856770641095     1     3575.2669094581     4039.0097022732     4792.9725220365
     -533.098447419083300      554.499144219209711     2     3627.8718363043     3933.9091353478     4971.6404417308
     -533.098145947305511      564.126543042271351     1     3659.1229543356     3868.2262305958     5040.7464841522
     -533.098130774690276      559.119121500078791     1     3565.7228611336     3990.4202629096     5005.4667652888
     -533.098085462489848      564.954640575506460     1     3753.4187140922     4201.7762794694     4277.7302386174
     -533.098062174800020      557.807866160100048     1     3644.7756968562     3969.7870155887     4824.5390249694
     -533.097970681929269      563.587183749813562     1     3546.4994287464     4098.6412688563     4850.5962878349
     -533.097924317520210      560.098829784844497     1     3640.5066890200     3908.8549307744     5096.2623761176
     -533.097211192473196      557.219068226503737     1     3692.6781531695     3860.8899729655     4909.1048530318
     -533.096910127445312      564.417394654073632     1     3687.7967270899     3836.1236568312     5005.6289125764
     -533.096863708638352      563.045079320677701     1     3942.4430088062     4109.1488429402     4171.0411482171
     -533.096588234072783      550.639926883652947     1     3699.8039606535     3873.7166523624     4779.9825485337
     -533.096542649652179      562.026734310833149     1     3764.6794672961     4215.0428396740     4296.4304517972
     -533.096461519032800      550.632724073177769     1     3698.0552067925     3874.0702069584     4780.5074327072
     -533.096460615018486      557.679174340826989     1     3593.1371847211     3928.3672972113     5064.5648123137
     -533.096422603550536      560.431456136843735     1     3664.2126639244     3912.6128632338     5014.1530668750
     -533.096409733616838      563.907048146769512     1     3605.1085260752     3964.1483725893     4848.9588367465
     -533.095599559653920      564.461228045500206     1     3734.0858255904     3788.6159079406     5004.2215109333
     -533.095598749999112      563.118973251626130     1     3784.9820396076     4074.6033462244     4416.2468900941
     -533.095517372335735      556.701912542807577     1     3594.6910705470     4014.3949473742     4878.3538645828
     -533.095244376699952      558.640814303499951     1     3703.9600663959     3827.9089293645     4930.8127010558
     -533.095218531734076      563.258242861111398     1     3749.9747107237     4197.1575755849     4305.3743135914
     -533.094166085067855      556.447628695631693     1     3594.6577312409     4014.2010388023     4922.4984155352
     -533.093979069500051      556.539446419800015     1     3648.5888757125     3899.6368330838     4933.1439134384
     -533.093852625521549      565.990369034312494     1     3696.5775233601     3899.0384595438     5058.6076633382
     -533.093724345370333      555.943129261002241     1     3797.2403821781     4123.5013067825     4296.2146847800
     -533.093436321199988      564.696203799700015     1     3562.5513509927     4063.8080968019     4804.3939360259
     -533.093380863593211      555.092342842091057     1     3609.5333218512     3968.3410560254     4984.2710872524
     -533.093153365508556      561.541903484599402     1     3631.0803063350     3895.2114634664     5073.0295444766
     -533.092980072237651      555.991289533847407     1     3824.4789467646     4070.2687592977     4313.0112494111
     -533.092642221056963      556.816526497775612     1     3583.7489408892     4032.9369771022     4881.8949603249
     -533.092624491018455      555.842420639084025     1     3796.4997552931     4102.7102736686     4311.0566753852
     -533.092106724328460      560.875114437713819     1     3629.1425701276     3896.1722445953     5059.5826173882
     -533.092084630248223      564.000551502426219     1     3595.4447876506     3980.1079392143     4853.6271478569
     -533.092076763437944      551.792099247484202     1     3682.3768829489     3912.3122033893     4806.6266435112
     -533.092048948799970      558.603853160600011     1     3700.5348005833     3846.1616541634     4863.2494882130
     -533.091707866222123      546.267912008989811     1     3685.7791164332     3918.5529826152     4740.0769026937
     -533.091606701325986      557.077754038373769     1     3582.3141166974     4032.2841492573     4858.9407462598
     -533.091541767050899      557.565229131155093     1     3695.1005843758     3829.9692170490     4985.5114244183
     -533.091470409600106      552.264467497179680     1     3554.1367493097     4071.1851226868     4792.3913025881
     -533.091434049102077      561.546480754776098     1     3801.7330474484     4184.0542685444     4360.3678368325
     -533.091429317165080      563.185030191611190     1     3880.8697909025     4113.8075404783     4231.9503670349
     -533.091385821535937      554.978739082092261     1     3596.2010420561     3947.4078678015     4955.8787369483
     -533.091385504016671      554.255832591532908     1     3738.2810301661     3799.3965107616     4905.8524651925
     -533.091364396341646      562.458595613686271     1     3891.3182512130     4010.7340019255     4440.1112049873
     -533.091163124789091      549.676517668456086     1     3697.9635239252     3883.8252148265     4781.6937261325
     -533.091090341661243      561.627960810957120     1     3769.1426606271     4174.3443619330     4313.5403506607
     -533.090926207510847      554.749918078961741     1     3572.4253015603     4036.9941036000     4798.2184415128
     -533.090651909700000      559.429056387200035     1     3713.8051371721     3823.1248468909     4906.1247919385
     -533.090571958201394      557.276662604028616     1     3670.8187522484     4261.7294725923     4357.5232501435
     -533.090435555233285      560.149417580388103     1     3861.3375512317     4144.8571727644     4211.0652284313
     -533.090354257175477      560.186474383655423     1     3660.2964125103     4253.1296939642     4351.0141220922
     -533.090268381555234      551.806993668819132     1     3759.8579030741     3814.6142485283     4799.3719586911
     -533.090114695262969      563.310861171454235     1     3841.8796828424     4074.6569937405     4369.8210383570
     -533.090038137225406      560.369090199012021     1     3700.8752994492     4127.0396786540     4388.7539670389
     -533.089996601627263      562.822480271659856     1     3459.8926183887     4455.0901014442     4598.2398423010
     -533.089864044234332      555.968364443056544     1     3703.6267458194     3866.3127401295     4841.0618207846
     -533.089758822287649      563.935200994280763     1     3725.7742068615     3877.5923715615     4788.0773206956
     -533.089686860242182      561.828232395587747     1     3419.8654783058     4368.9467927684     4785.8085104946
     -533.089628859277468      553.448018503609319     1     3546.9231014928     4063.7491254520     4803.8136401949
     -533.089461030432062      558.798243445799017     1     3699.1430453549     3819.2044012528     4935.0596237131
     -533.089429048354987      553.363009264779180     1     3738.4921003933     3818.8294176569     4905.7184294298
     -533.089290866457645      555.776609516138706     1     3880.8741231812     3938.6884498804     4346.8440847284
     -533.089105016262010      553.358850798911476     1     3769.0068798198     3788.1770093816     4905.5845717276
     -533.089068108778747      552.298117304958282     1     3708.0257917907     3906.0638947877     5015.7981197805
     -533.088897325111930      563.096418911271144     1     3771.9026802589     4115.6433891320     4351.9104564783
     -533.088863255880256      553.303140107959734     1     3677.1731600944     3844.2106351703     4888.3510517703
     -533.088833078343896      557.532941247375334     1     3635.6141646193     3952.4190427481     4815.1456476302
     -533.088711229497335      558.169945335603870     1     3816.9336826206     4114.8056491148     4269.3232253047
     -533.088445389051572      556.366229895510060     1     3518.2495150368     4381.5809134686     4506.4784838538
     -533.088226490007855      552.179390296930251     1     3680.5524658563     4010.8522142681     4703.9368288869
     -533.088196128858726      556.563484773816526     1     3601.6026927425     3928.5424318739     5037.8055772584
     -533.088148789425190      562.495947258539331     1     3852.1983680863     4031.8261957319     4411.9107279953
     -533.087724128096625      560.931244375216579     1     3542.1020930471     4056.0924237166     5066.3558317359
     -533.087676742176768      563.455455071779170     1     3475.9107018040     4414.7674446085     4674.6798429529
     -533.087380001761062      562.459152694099998     1     3868.2242048099     4127.0605553928     4210.4173037444
     -533.087373993281744      557.512090287907199     1     3682.6535285029     3873.8772359937     4963.6119515637
     -533.087161251853558      563.439937376269086     1     3466.1739940387     4458.4651517954     4598.6202993206
     -533.087099630195894      558.191357271991251     1     3700.1606869116     3846.8736149237     4996.9017350884
     -533.087060067900779      555.949344134831904     1     3810.0819200767     4078.1097152141     4314.9762936541
     -533.086948191816191      561.400893089417877     1     3834.1394677899     4095.6849408424     4364.2141441780
     -533.086739600554438      555.785857708114008     1     3828.6139426503     4068.2499243404     4316.9335710821
     -533.086536095314955      551.311973191001698     1     3666.1226386207     3942.3796226621     4768.0604212377
     -533.086534582930653      563.982250737565323     1     3687.1652241215     3831.0387972644     4900.6428879880
     -533.086474743853159      559.252693128861665     1     3809.0484053004     4124.6942160830     4425.9349320695
     -533.086445698381681      563.681516862784747     1     3830.3341926312     4151.5112736332     4276.7344886107
     -533.086419072516946      563.424234208250368     1     3450.8312388386     4469.7559375600     4614.2918692880
     -533.086186425009032      559.027772941201192     1     3757.7523103309     3790.5073572418     4998.2894950214
     -533.086062195122736      552.669923872263098     1     3594.0612729696     3957.3260352637     4929.4347713415
     -533.085837141482330      562.641083503445884     1     3823.4715732550     4145.6501901653     4233.3334144414
     -533.085820110162331      559.177181330908184     1     3540.6273728830     4050.0883325520     4902.1933132511
     -533.085639136296550      562.165739482245385     1     3676.5905317602     3852.3354441854     5134.1557154699
     -533.085619235635363      559.012742907047937     1     3732.1616983373     3800.0832086843     4903.7669828343
     -533.085597131591044      552.793256454640527     1     3576.4270360374     4024.2706762376     4795.2440685065
     -533.085510874175498      554.654770947246902     1     3833.5367200465     4139.3325996896     4219.5870128699
     -533.085444838849526      556.564032141091729     1     3630.6887133740     3916.7707500612     4934.0320324028
     -533.085217810255585      559.198286502574206     1     3707.6973719150     3849.5051220689     5006.4165695537
     -533.084837820816233      556.805875896860243     1     3653.3466595617     3868.8878403898     4937.7975875263
     -533.084801235555119      559.447164433301282     1     3899.2500436500     4106.6623816355     4175.0916788980
     -533.084672858592739      557.983830040314274     1     3813.9122345098     4153.8353766042     4233.9958718614
     -533.084433402289733      559.394173084075192     1     3569.6186970327     4030.8218100290     5052.7916757138
     -533.084332577240957      562.764197179529674     1     3851.5442222786     4050.7176422046     4359.7109137885
     -533.084271481801920      561.893041232255200     1     3759.5309533851     4206.7759746970     4297.6462657917
     -533.084265192578187      557.082940281212473     1     3758.2129013628     3953.8860176766     4513.7396049934
     -533.084231349114248      550.837444415765162     1     3706.2907884494     3954.8074553454     4678.8144352831
     -533.084181367964447      547.994452181080305     1     3724.5546691278     3916.9936469639     4672.3699964855
     -533.084169076255648      562.773654870736323     1     3854.2626357352     4024.6846590648     4392.5056515912
     -533.084039390968201      558.305303153020191     1     3569.3490843548     4010.4560686035     5005.1750273890
     -533.083823777188172      555.927786668560771     1     3675.1107312278     3868.9111735258     4906.8010566005
     -533.083753675841535      547.511361032752347     1     3653.7769447354     3958.2865085608     4745.2489465927
     -533.083538330179408      560.547907366486243     1     3724.9462702923     4203.7795284881     4411.2770571773
     -533.083534376292732      551.665808420026565     1     3581.6829719099     4030.9487176717     4956.7038591002
     -533.083529439935091      557.902688787752368     1     3637.3475514338     4327.8451057960     4360.2472180902
     -533.083495454233798      562.540597394140946     1     3802.0365466010     4133.1208222442     4262.6032558772
     -533.083456160671744      559.324657821421738     1     3722.4334869971     4125.6330389243     4387.8721831334
     -533.083424475426682      555.694822432707156     1     3631.9457533041     3933.3231076835     4978.5447998770
     -533.083388397424528      551.830481879591389     1     3740.9888636707     3848.2203970220     4829.9873207983
     -533.083300680563752      560.719441134861427     1     3820.9088450765     4158.9617466901     4246.5030158845
     -533.082445633899965      555.037961210700018     1     3734.0585424368     3811.8292204797     4919.5223949571
     -533.082330244233958      563.659201485797212     1     3494.1128719671     4416.6983401647     4577.6175648115
     -533.082283593548937      551.806245287593129     1     3739.1856032807     3848.6819557571     4829.9472551404
     -533.081711187658243      561.258281599827569     1     3729.2753443060     3800.3936315475     4922.3423903980
     -533.081678389800004      551.913251292700011     1     3564.8138749128     4096.3105080083     4737.4035438782
     -533.081612303391807      552.790490876993545     1     3693.2860296499     3845.9823858297     4931.2681355175
     -533.081173573170645      558.237052581981516     2     3743.2018979816     3846.8042046194     4750.0993430343
     -533.081164208110181      559.582070932223246     1     3741.0996773384     3801.6871700597     4876.9942432446
     -533.080568171965069      556.390231085455980     1     3847.5968495721     4145.4742324425     4219.4408780498
     -533.080327220767572      554.208818300516214     1     3809.7443322987     4119.5711321039     4293.2224625958
     -533.079967281399945      561.087972158700040     1     3680.6308707275     4239.7861479444     4338.7489577408
     -533.079797558300015      556.401462151500027     1     3665.0783566389     3883.1647064815     4933.9069488922
     -533.079666494112075      557.172521313567586     1     3668.7159471327     4247.2494553111     4389.9496115330
     -533.079038913105364      557.711544379855582     1     3676.9512087534     3859.8186973264     4884.2389674427
     -533.078972093636025      560.339171218072011     1     3527.6264202496     4374.2925274289     4529.0012030789
     -533.078492849557279      562.280523602542189     1     3864.0202748710     4127.6762176382     4191.8637013564
     -533.077738122929873      554.317380283076773     1     3819.9269533370     4083.1693569364     4318.8042937122
     -533.077722324134925      563.434584788770849     1     3829.1134977391     4058.6681762693     4388.0060313507
     -533.077641246530447      555.027782061241055     1     3703.7807824662     3846.0695309811     4908.0665408776
     -533.077626452660752      561.688954610481346     1     3814.5110904533     4145.0263314753     4233.7733392266
     -533.077625778380934      559.298758155059772     1     3690.7114804226     3836.6083096448     4935.3086348405
     -533.077583058855680      559.316997225950900     1     3627.4947567740     3906.6660337767     4931.1447268551
     -533.077167830749886      563.096872262264924     1     3781.4557321907     4100.9251311089     4350.3630332166
     -533.077095386803308      557.748918665779229     1     3676.0808428745     3869.3631840065     4956.4869057115
     -533.076218351135367      556.556712277355700     1     3735.5831563706     3803.2685255373     4924.9544894495
     -533.075980385740763      563.180200793121116     1     3752.5736109763     4132.9480351972     4378.4846115722
     -533.075806342795772      561.928269090522122     1     3790.0903666583     4065.6263470744     4495.9758804133
     -533.075786381991861      552.298337336455234     1     3717.6182124715     3852.9030934876     4946.7224907098
     -533.075626435608683      550.626200285502136     2     3701.3085733791     3873.1717351360     4820.0031361303
     -533.075549193199663      551.823851641399870     1     3725.0764125525     3866.6755567094     4830.7204014274
     -533.075247157771287      562.746478169147053     1     3800.2528679583     4194.7726619716     4247.2899206907
     -533.075186103483588      558.589493794911050     1     3675.7049923223     3848.9733095962     4930.5655682176
     -533.074933996422942      564.223644879920585     1     3682.8572634024     3874.7542573368     5015.1965138401
     -533.074275063883988      563.861889465250897     1     3683.9996547473     3863.3893240919     5056.5546089544
     -533.074268167241712      555.908609133516393     1     3517.3226122684     4151.5241705303     4731.0258673746
     -533.074148192557232      552.876220985373834     1     3728.7098565567     3835.9703450481     4799.8158602145
     -533.074133359640427      562.478386141908459     1     3812.2993055318     4156.0909608116     4239.4047268039
     -533.074068429186127      563.158850375299380     1     3703.7602809544     4225.7422914258     4328.1872773219
     -533.074009668897588      560.483022514778668     1     3635.0607952041     3914.3521318162     4984.7558433225
     -533.073821720299975      552.361637211500010     1     3609.7504336590     3956.9262461278     4817.9351369677
     -533.073644957041211      562.365351065066989     1     3433.9380221652     4470.8282925178     4638.7697122208
     -533.073438978600052      563.823327797700017     1     3619.5166486346     4261.1877034882     4495.9053988001
     -533.073307086868681      556.894240757154307     1     3822.5957508944     4125.8776858005     4265.3023661473
     -533.073157109369163      556.949964071894556     1     3668.3873677433     4211.8813683159     4363.3347731704
     -533.072820335373535      563.262258913369578     1     3452.6053412333     4469.6433355588     4591.1990983442
     -533.072764847714097      558.695039349939066     2     3754.3371141971     3833.6761615587     4726.7045774354
     -533.072735072155865      550.767327866537130     1     3560.4423812402     4061.9248094820     4775.2559965298
     -533.072605768132348      557.554679077337028     1     3840.6721981533     4135.6489939060     4221.0897470528
     -533.072192711994262      557.563597098850209     1     3701.6368293837     3842.1861669655     4980.6991260279
     -533.071893663425726      560.980847716519406     1     3692.3310657617     4170.4020886735     4407.5974961152
     -533.071862348896389      560.491013038500341     1     3715.8365923959     4157.0103216582     4398.4815789356
     -533.071764179499951      561.512135062299990     1     3685.3927647853     3825.0125700664     4965.9742044067
     -533.071263658094267      554.474778738399095     1     3566.3324874497     4036.5388324258     4783.6576270707
     -533.071212427076830      563.684162017465837     1     3803.4168159689     4062.9541640552     4393.2164623581
     -533.071098648378666      555.639337947307467     1     3701.8120250075     3836.3748910813     4947.2589757576
     -533.070988869508483      552.387242602632682     1     3643.5255339507     3928.3921550786     4950.7403902530
     -533.069791147799947      565.252044917300054     1     3635.0258823500     3916.0114067406     4973.0494182824
     -533.069693690098688      560.198690955962775     1     3908.2977643556     3948.6885864347     4443.5632414440
     -533.069686081699729      553.912540040599424     1     3757.8062863118     3766.5746599849     4979.3508902811
     -533.069526983822129      557.074769394832174     1     3725.6461911076     3801.5186192085     4985.4483559307
     -533.069310994732973      557.536778029459811     1     3737.3151017393     3843.5552236093     4827.6705837394
     -533.068778520491833      553.394434090471464     1     3532.0752028549     4079.0807939887     4805.9039150094
     -533.068520286814987      562.456209251841415     1     3449.1656456272     4434.4778733454     4630.5754170140
     -533.068510827063164      551.085476942403602     1     3684.8390079083     3873.1894535154     4838.8071015660
     -533.068422038786139      552.851731979028159     1     3747.3837290228     3773.9818063947     4978.5525039902
     -533.068322374999639      560.719717073277025     1     3906.7491106381     4097.7049420733     4195.6315708669
     -533.068221783307990      557.050264778999463     1     3704.1782273621     3860.4181812867     4816.9765864962
     -533.068161577034630      557.511699683928214     1     3621.1922385344     3926.9694880158     4966.8946787339
     -533.067884830654407      563.122095840943530     1     3879.1615775355     4022.3581448572     4364.1305529718
     -533.067771957116634      562.269811882614590     1     3872.6721701752     4019.6004711987     4386.9537849074
     -533.067756238898255      556.799498076612053     1     3740.1872304462     4000.6259863679     4485.1602817523
     -533.067721263271210      562.600827569332637     1     3848.6744584555     4049.7276545176     4401.6022820391
     -533.067261448767908      563.248135005159043     1     3454.4489523421     4488.4984172570     4571.3302979302
     -533.067217516995697      557.570562262601925     1     3817.5709437105     4144.5307394001     4287.4576794906
     -533.066933766113038      558.639755352121142     1     3660.2514969439     4285.4343061289     4350.1304282312
     -533.066831954009558      562.446242170235109     1     3657.9500149640     4239.7412906965     4457.0008123072
     -533.066720109292419      561.865833791943032     1     3777.1298677768     4069.5918611893     4509.6215905300
     -533.066178374794276      556.277293569765106     1     3662.7888368103     3890.4796041782     4951.4368847340
     -533.066157069769361      559.805775880351803     1     3636.6062456167     3915.2831161288     4983.5389094869
     -533.065969235229659      557.563936455027829     1     3839.1089014913     4102.2009663932     4257.9407581603
     -533.065904819300044      564.209409639513979     1     3737.5851542221     4251.2826204315     4267.9548109967
     -533.065722051071134      557.424374294943391     1     3736.1160811667     4161.6092085733     4386.2191925170
     -533.065116580936433      550.436276073028125     1     3692.7660143568     3878.2148820841     4803.0912860962
     -533.064702784562201      561.460645315449483     1     3810.8336801634     4171.8346010909     4274.1957528167
     -533.064336927256818      556.892410292481145     1     3817.4755762127     4095.6243724313     4304.8945676444
     -533.064240857661730      564.188419661898934     1     3695.3093959305     3862.9172066513     5017.1145925121
     -533.064026778054199      560.521944135135982     1     3632.8225989517     3900.0016398099     5054.3894709481
     -533.063702730670229      560.172176795527889     1     3684.3752964993     3976.8115518307     4550.6474675646
     -533.063477283030352      554.957980306500076     1     3615.1915712369     3967.6243392079     4941.2691659516
     -533.063212534743343      561.047659615411135     1     3803.6828444224     4140.4041024148     4339.0532047151
     -533.062841660501931      555.714835612737602     1     3678.4343006670     3866.8664023763     4944.9683762327
     -533.062572327616635      550.089188314608123     1     3727.0646732810     3864.3944346699     4773.0912534399
     -533.062223209730178      554.281798884957425     1     3605.8833688856     4071.3144841536     4632.1312965644
     -533.062213776548333      557.442152325189454     1     3823.5010810505     4161.5533228389     4216.2007068644
     -533.062207938194319      556.529579760268575     1     3735.4280661553     3837.8503366182     4946.6022853615
     -533.062051276165107      557.210352154480120     1     3663.9422485565     3913.1434473922     4837.1847666877
     -533.061888509323808      557.796553022297530     1     3625.3824593237     3890.7184989893     5040.9917407296
     -533.061773005623536      564.051470662437055     1     3722.9050800857     3837.8490263232     5018.0806396120
     -533.061697946699951      556.914616009599968     1     3725.7784453536     3801.9747215594     4988.4744634471
     -533.061676584402221      565.687868746073036     1     3627.7356092121     3965.1602493864     5056.5174299289
     -533.061632269413508      555.748678378112118     1     3678.4436044729     3867.0936204919     4945.2124441741
     -533.061394705355610      552.477105647186704     1     3679.6472159493     3868.9160491584     4887.5466091009
     -533.061387094647671      557.140832843078670     1     3655.1130927598     4261.3586986641     4363.2226787387
     -533.061333149111192      554.577722929939796     1     3663.5426256704     3881.4190070596     4864.8962245253
     -533.061216304872232      562.203782379931454     1     3741.5453915600     3817.4578844877     4794.3142827313
     -533.060982208902828      559.209293336748374     1     3879.2710511213     4099.3054373162     4257.0669658227
     -533.060549893525604      550.756502348825279     1     3664.8913623080     3953.3822053730     4692.6038916035
     -533.059995091589713      558.252140246575550     1     3667.7839853314     3862.0677132205     5066.0671463586
     -533.059731849189120      563.451727125361799     1     3681.1977248338     4226.8568140348     4417.3000147999
     -533.059567344395191      562.751410545824683     1     3851.6512248338     4079.0881694912     4272.1951255497
     -533.059339616786588      564.036750273956955     1     3636.3325296230     4205.6933221999     4505.3846232664
     -533.059086452908218      559.055874196705076     1     3752.9453475082     4155.4948762335     4506.8454454488
     -533.059084169612106      543.987786601150788     1     3763.4262253862     3938.8585261989     4479.3187174989
     -533.059033755607629      561.050767138470519     1     3831.0350651030     4194.2152401244     4226.9520194378
     -533.058949026581217      563.098641447793057     1     3838.0296757996     4108.5712156888     4255.1753769095
     -533.058913302263932      560.087596447858914     1     3678.4698284737     3840.1652227063     5095.6692491821
     -533.058911063322739      563.254392797605874     1     3453.3959579654     4464.9069081518     4585.4142703287
     -533.058855308150214      550.394252842378251     1     3686.6162925448     3865.8162958948     4867.3307522327
     -533.058675441999981      559.570627321299980     1     3745.3532673396     3763.2349898836     5041.5557019504
     -533.058541445610899      552.348724013383162     1     3719.3779983094     3836.7034892394     4943.3576675330
     -533.058488122100016      557.631758113238106     1     3813.7365112432     4041.6269833536     4411.1436253184
     -533.058374110137152      553.737507305153486     1     3736.7627031421     3812.2029756511     4890.7684590034
     -533.058333475477752      564.223138886647689     1     3717.3129593604     3837.7316522092     5013.5317929878
     -533.058319979567386      555.763314768862074     1     3703.2285216382     3896.3648371733     4796.1178948824
     -533.058285844417810      562.646764214176983     1     3882.6952564773     4047.3312173161     4342.1355079682
     -533.057930605928163      556.485645656449719     1     3711.3100943420     3812.7660906325     4930.5334224646
     -533.057733418717021      556.666131705823886     1     3662.3208084264     3842.7383321010     4977.6156076426
     -533.056898595965095      558.511063115906154     1     3605.7404288944     4328.1396602730     4415.4002142832
     -533.056711632427550      563.150863680650218     1     3513.7608756496     4114.6365371482     4835.5069562024
     -533.056662703847564      562.349926817764867     1     3793.4298324448     4172.3281739356     4239.6294974671
     -533.056527367800186      554.013281573938571     1     3588.9084662558     4032.8162249194     4971.9881833511
     -533.056400292941476      557.405927082622952     1     3823.1147115260     4126.4032726280     4252.6675170196
     -533.056357409044608      552.796499541802859     1     3625.7725771237     3949.2436729049     4928.2590096970
     -533.055906400902131      557.148982756324699     1     3694.9489058137     3872.4012878161     4929.2909071925
     -533.055901123500007      557.509890555499965     1     3634.5633301765     3899.6408813836     4938.8706070922
     -533.055779248687827      554.538811213419990     1     3557.8833940009     4051.7483298500     4800.3569034580
     -533.055719324520282      553.445432799681157     1     3788.8863970091     3976.8504804540     4325.6653972709
     -533.055416748837615      564.264118670693051     1     3684.2907482055     3872.0645876805     5014.7728046963
     -533.055101124008729      557.959773209536138     1     3716.9587405924     3872.6530443812     4736.4069202266
     -533.054987404180451      562.356533546904984     1     3794.1375945999     4193.1176683628     4217.6279867848
     -533.054948471245780      550.198683529329287     1     3675.7823637873     3891.1058574531     4863.2118976241
     -533.054603499487598      561.804931555048597     1     3450.2052893337     4450.5609320688     4601.5593336000
     -533.054513876321607      559.321366308045754     1     3681.2844431971     3866.9079765271     4972.2940224368
     -533.054417450598976      562.432148466570538     1     3788.6894508627     4174.5091521387     4221.1076119657
     -533.053565565365943      555.388102987964317     1     3840.9622557341     4067.3599157026     4271.7456718891
     -533.053509976132432      564.132242959613791     1     3632.7059906317     3928.3080307714     5019.7082537783
     -533.053460418322516      563.590983957543472     1     3670.9186279089     3852.5111794590     4995.6607874941
     -533.053278128697116      553.875702575216565     1     3596.2772286563     3970.4587911474     4914.7215081825
     -533.053210529278545      560.017904142794691     1     3709.1042282086     3812.0158742951     5083.8088666413
     -533.053099484711993      551.781739400588663     1     3471.0634878863     4135.9136149072     5019.1834883646
     -533.053037319139662      564.135310141444052     1     3632.9323262982     3928.1068999881     5019.9406258143
     -533.052557529125693      557.872069167315885     1     3913.1862645983     3996.4568949842     4320.7106520480
     -533.052491801391739      561.420738082017579     1     3861.3562446710     4117.5857228575     4225.5788131948
     -533.051983641077868      558.694602589143642     1     3547.3481171025     4071.5944332861     4867.6881913946
     -533.051894547167535      562.322351322607233     1     3799.2181410289     4154.5878086752     4250.6273157127
     -533.051821687682263      543.794533964195239     1     3828.6320906887     3947.4759427133     4284.1243767325
     -533.051737100535433      561.235386703861423     1     3743.8024971347     4133.7730891366     4422.5197458921
     -533.051714547695155      554.938872439368424     1     3590.4333720515     4020.6996233021     4937.3553347272
     -533.051361203231636      556.710500173650871     1     3498.2897114551     4134.1583417196     4828.1185453533
     -533.051224828107593      557.147034981814500     1     3691.5473361335     3855.1928194666     4974.8426722822
     -533.050977916275201      564.112854373902223     1     3652.6000060307     3908.8570738893     5020.1495807357
     -533.050859845648006      552.391511929952003     1     3645.2733782187     3938.8198938024     4849.4214864495
     -533.050821323310743      557.811843703614841     1     3721.8200248999     4189.2640244146     4365.8421601257
     -533.050769381192595      557.498739643605973     1     3810.1956010541     4123.1913355817     4265.9605282718
     -533.050762182879566      555.074969021315383     1     3724.9474322581     3803.1372282631     5015.8930517162
     -533.050715324113412      551.837162918016702     1     3689.4853288013     3874.9976626139     4826.5658572290
     -533.050688623029714      558.886146005673254     1     3712.8402756106     3834.5722456186     4984.8703525476
     -533.050688173053345      556.634780303148887     1     3725.6779464259     3802.1541634011     4958.7613480670
     -533.050683180942201      560.307959682204114     1     3864.7593869445     4119.7448521968     4239.5916413430
     -533.050677011322250      561.386851111277338     1     3852.3905257030     4162.9759104127     4192.7859267207
     -533.050406265835250      566.430797661692395     1     3801.7001821850     4116.8374640492     4329.0496048454
     -533.050397468972506      558.376610941671288     1     3673.7248354112     3909.1155407661     5015.4404899889
     -533.050223405546944      549.140346035579114     1     3673.6662859562     3903.5072286979     4769.1372839732
     -533.050125924213376      553.842160167467455     1     3614.4145398445     3958.2761933441     4831.2812261826
     -533.050101297349784      554.460336369960828     1     3567.7543601304     4035.2432819254     4785.6212575788
     -533.049897755401958      548.806895988497558     1     3692.8339381026     3894.9600601992     4834.4121126297
     -533.049767437391097      563.989468966116078     1     3652.8959158368     3908.0764812969     5019.2535623740
     -533.049762243624286      555.895998377636033     1     3670.9320401568     3866.5791264870     4986.0033677690
     -533.048841821198494      552.246334114349906     1     3718.1103434527     3854.7676679121     4830.3600146890
     -533.048740269928999      549.723906545620594     1     3632.2432350232     3928.8340149105     4964.6886481270
     -533.048719340201728      560.081996496249531     1     3520.6144376735     4395.3854571594     4517.7130032139
     -533.048506238341815      552.987198994931077     1     3574.1524214521     3971.9159816480     4894.7584925254
     -533.048455614472005      555.452789077247189     1     3603.0930846079     3939.7470317562     4944.7875751635
     -533.048277667983825      564.093213135876795     1     3675.8667616673     3884.6554814372     5019.0304438755
     -533.048234650501286      555.674529273983694     1     3642.7043529792     3932.1944854270     4910.2994415127
     -533.048185393944095      556.062595916049872     1     3677.4234749541     3860.3428383650     4986.0166920974
     -533.047922324187994      563.748373564361145     1     3604.8404072270     3928.9711816876     4992.6043725518
     -533.047863211708659      564.132254136606662     1     3846.7343533909     4101.8897303237     4268.7150171607
     -533.047660803881399      561.867122975763323     1     3871.2258661545     4111.6527312329     4337.1955430018
     -533.047618254644021      563.614921383599153     1     3633.0715704901     4200.3117752224     4468.2530307532
     -533.047152979699717      561.725908537721693     1     3785.0372820211     4046.5933886037     4423.1107481942
     -533.047103732968026      557.182034135315689     1     3818.0113241184     4144.6480844518     4215.7099450968
     -533.046949447708357      555.747749462487036     1     3609.2245449410     3999.9611114763     4793.4923484733
     -533.046924570940519      562.759538727841914     1     3726.6280603710     4132.7340599332     4379.8164137965
     -533.046508786141658      553.587603568086593     1     3669.7851401396     3939.6573178658     4992.8956497521
     -533.046023525449868      555.491169075656217     1     3782.2535806015     3964.7772109375     4326.9380629886
     -533.045918365195234      557.823410339844258     1     3707.7671216909     4200.6849990530     4380.4802125433
     -533.045838139229886      551.842089491180104     1     3720.7105537762     3824.0242934042     4891.2632088083
     -533.045401494709836      558.594241466293852     1     3682.9491468604     3867.1844866356     4971.2624525699
     -533.045300095814923      566.469086951730105     1     3859.4671527502     3987.8058176296     4375.7982830901
     -533.044819494470516      549.856661953007915     1     3529.7092318600     4119.3258376939     4842.6780968605
     -533.044759237264770      556.026922772999569     1     3794.4213853876     4038.2374368608     4426.8618853317
     -533.044718578582888      556.869303016359822     1     3605.4332878714     4287.8895215464     4430.5241337662
     -533.044687150276218      562.179194210039896     1     3643.2730705671     4002.6824797530     4607.1737961326
     -533.044657270643143      557.722590308352778     1     3475.7791840487     4145.3228520862     5091.2603944833
     -533.044603305098690      557.170403873068722     1     3697.9364248237     3837.9165516561     4950.0470996509
     -533.044354931889643      553.509075857927769     1     3739.4880811765     3777.7957008921     4988.7245937592
     -533.044095715804360      559.268380158405193     1     3689.2217167562     3883.6392628304     4815.7651056092
     -533.043986932194684      563.136245413855931     1     3602.5296962347     3927.0776324347     5003.6916488887
     -533.043983669712816      561.395234871812931     1     3815.8017593792     4126.0660815239     4238.6076862601
     -533.043911147051631      558.487498672533775     1     3673.3129845587     3847.9603020911     5066.6662400753
     -533.043836395997232      559.026707986920428     1     3763.7869092406     4141.8545295364     4341.5228108292
     -533.043735406503060      544.401488545402231     1     3672.7787105616     4014.8248523248     4500.7569927559
     -533.043734883140587      557.300396284643398     1     3549.1350508331     4081.5532225026     4892.0887506097
     -533.043553720116165      563.135690847085357     1     3602.0982495397     3927.7649831600     5004.4571132457
     -533.043507362462037      556.275633513333901     1     3694.0403148137     3843.8998980320     4963.3256470781
     -533.043434997978011      551.579665687661532     1     3658.7492553063     3907.7584372476     4828.4202172868
     -533.043306760546898      555.547975120392380     1     3648.6719888316     3897.2247887531     4933.8504828389
     -533.043240150749057      556.478351850682657     1     3777.2619437381     4111.7455350472     4326.0856522225
     -533.043145836001031      560.063154277493823     1     3802.5782187969     4192.3218498130     4223.7933846739
     -533.042996193950330      563.825752604655690     1     3678.0067310750     3829.5897518179     5057.6405720152
     -533.042985328054783      564.738705894877853     1     3783.5027026694     4036.3664303477     4460.4170418695
     -533.042967060217279      563.788237795287841     1     3647.7343674972     3878.7150836879     5037.6822117062
     -533.042929632585242      554.517049336727382     1     3709.5178906361     3827.4874176770     4902.2082038922
     -533.042673941329667      556.036004281998089     1     3696.4474470088     3890.8873237895     4885.4088330941
     -533.042374211826314      562.028971160729043     1     3674.8460391491     4275.2848660763     4397.1100393129
     -533.042026940767414      562.245283845223980     1     3796.2739533090     4159.5442344049     4257.7284262218
     -533.041993255146963      563.431660836698143     1     3750.3380792498     4236.4660985174     4282.6087398509
     -533.041710661917250      556.628856221219053     1     3802.9235706495     4136.3647467152     4253.8883117516
     -533.041692719496496      545.569998005811385     1     3658.0644261649     3984.6866425870     4710.6882587242
     -533.041687235126005      563.963648640771567     1     3670.0385300856     3872.0749129487     5026.9060728231
     -533.041443884234241      556.818319935390150     1     3803.9990604106     4087.9349014668     4320.7430795326
     -533.041309933400044      558.340166827900021     1     3722.5081675142     3806.2206721334     5024.1998889185
     -533.041257717609824      562.355881858313069     1     3725.4060299632     4184.1559283598     4381.5168110930
     -533.041200819300002      553.603447997499984     1     3757.1448901384     3908.7863261985     4670.1042519923
     -533.040956116799975      555.699732761499945     1     3803.9550425830     3830.5084146644     4650.7265391155
     -533.040495530761632      556.675580503669039     1     3575.6399060325     3995.4592098629     5047.6693983885
     -533.040280390422254      551.901626807558046     1     3718.5502444833     3972.2847911537     4642.5406347008
     -533.040142897425426      564.206807058358436     1     3678.8281012228     3879.3450613359     5016.7477000519
     -533.039926860182391      553.506629536653008     1     3577.6261362969     4012.8068764399     4998.2036494349
     -533.039924102131977      550.491000854699223     1     3598.5443361755     4009.5614159500     4796.2765014772
     -533.039900406931451      548.354905572493635     1     3716.6240748837     3929.3904547180     4698.2562917301
     -533.039852337984144      558.510604678628283     1     3515.5843757888     4136.3072062651     4915.0219766678
     -533.039797694288950      562.876262769618620     1     3859.6054138780     4143.2492006868     4228.7942467481
     -533.039732366081466      558.237105647826638     1     3680.4941734108     3854.8205389809     4993.6223121969
     -533.039645516487212      553.593894816484408     1     3853.6625502830     4064.4331368608     4267.7578670826
     -533.039550751398451      559.544789559188757     1     3836.6526066946     4056.1271120583     4424.3197440528
     -533.039492121869671      562.787224150793804     1     3867.8999807840     4142.0191700352     4208.5483724962
     -533.039449090392623      558.614024373746588     1     3764.9594311998     4147.1265501889     4336.5616785275
     -533.039416814528636      559.052732911222279     1     3834.2502172824     4098.2676982850     4322.3383627647
     -533.039268645963261      550.217240045793460     1     3591.8257255183     4015.2514039929     4822.1691856684
     -533.039247839086670      548.410694917179057     1     3759.4016005718     3840.8407112117     4741.3310687940
     -533.039205042261869      562.406344400166972     1     3880.5279413585     4146.0238008864     4255.3630868655
     -533.039193354060444      561.479561659626597     1     3904.0086558740     4058.1409853376     4280.3241456389
     -533.039150316855739      562.011224538820102     1     3672.5985118706     4289.9519227365     4385.5697774101
     -533.039131010977030      559.169072548810846     1     3748.7109394462     3777.5613913432     4936.6498475662
     -533.039125314545345      551.550992120001069     1     3694.6363009421     3870.2975396980     4828.1002782923
     -533.039092897159549      557.080504963363182     1     3706.7852436925     3839.5941062270     4983.0190998932
     -533.038698762408444      557.536200368550794     1     3662.6496900753     3874.9417057565     5041.4446708259
     -533.038049259680292      544.350780776915371     1     3816.7904094959     3958.4567160505     4352.4111997500
     -533.037893564719070      563.947505017948288     1     3854.2429125061     4083.4445049056     4263.3567725725
     -533.037860191293362      551.395240174426590     1     3735.2292005440     3993.5136466880     4483.6085368008
     -533.037778914340720      556.453409479125980     1     3627.2474284065     3923.1689547540     4973.2965553124
     -533.037768456177446      552.892399249812911     1     3716.6091884554     3820.8755645413     4882.3292933267
     -533.037761754270491      563.730689085667677     1     3881.3652338653     4112.7618491029     4275.2469074509
     -533.037740128189398      553.469722761577032     1     3815.8491952693     3882.8911171715     4513.3182431829
     -533.037709864530939      563.293764343378712     1     3445.7008637566     4489.5629289286     4570.8273862955
     -533.037612354042153      558.032387203728831     1     3782.4925596818     4063.0431147700     4404.3412407205
     -533.037597045269990      556.706118658589617     1     3675.4774102108     3838.5682849968     4924.6553546678
     -533.037413532398205      560.882753549013046     1     3860.7144583878     4118.3348617350     4199.2573738547
     -533.037294723289392      557.390479646312656     1     3751.2271970746     3785.3380251869     4932.3632085693
     -533.037187255714798      563.030948268998372     1     3846.3493947285     4142.4120526342     4226.5679481557
     -533.037173939289119      560.533292179328555     1     3749.2798077568     3785.4077823973     4967.3321248039
     -533.036999882279360      555.442936880402726     1     3500.7952467500     4110.9224031990     5026.2310121218
     -533.036682681624143      563.815219137292388     1     3610.0553665800     3969.5573811672     4881.9042779860
     -533.036667526430278      555.819330778465655     1     3632.2526308645     3922.4615004598     4976.0593245776
     -533.036484868381422      550.732770460811025     1     3790.8310152933     3827.8631796946     4995.0348325214
     -533.036439446806185      556.743730973787706     1     3675.3322267236     3838.8057620140     4924.7311489154
     -533.036203915724741      561.242390633148148     1     3812.7194039637     4098.7961655941     4320.9304622733
     -533.036185915017995      557.525180478433640     1     3809.1464792622     4117.1168842841     4271.0378790698
     -533.036066576374537      557.349764831232392     1     3756.9774681035     3820.3049756116     4960.7191160056
     -533.035960797800044      556.138669643400021     1     3718.5485027329     3824.4112289505     5000.7129268319
     -533.035932400608431      554.872591015968510     1     3685.3486786006     3870.9537134189     4958.8215041426
     -533.035869875194408      550.780871954084319     1     3719.3251792029     3834.4660992306     4819.6380297964
     -533.035663679722575      557.277138793422182     1     3753.7402681571     3805.2920920591     4990.0312579837
     -533.035630117375717      563.082311746647861     1     3840.1466904851     4110.4107069384     4282.0964696817
     -533.035553895161001      563.052666741034159     1     3453.7240604779     4455.4687040568     4581.5455903557
     -533.035409231751146      550.463147465722727     1     3677.5659038298     3932.1650130245     4785.8383387692
     -533.035407695993740      551.705021844061093     1     3733.1511704940     3858.6568414733     4892.8319298713
     -533.035300863158113      559.994973770840488     1     3674.8165347096     3838.5400854350     5097.4591820149
     -533.035179931186690      554.951886582068823     1     3643.8720569964     3961.1021182599     4771.4962858876
     -533.034599047946699      563.368529704332445     1     3614.7473393778     3908.6305372875     4996.2506932123
     -533.034522339531236      553.868022992525198     1     3680.1383104552     3860.2818126914     4880.5747906965
     -533.034466415800580      563.133798186459785     1     3443.8237239170     4478.9590874938     4627.6582296995
     -533.034407663644856      561.305572518993586     1     3850.8677932504     4059.2274257682     4312.0038657325
     -533.034381398798701      550.587574047848307     1     3769.5397221321     3843.4831997905     4767.7940125761
     -533.034284808980829      551.149344179890022     1     3637.0551300334     3956.8579063161     4816.0361085089
     -533.034211797235798      560.929922812898781     1     3779.0316441178     4189.6569383964     4224.4671527774
     -533.034120385969345      551.575173512577749     1     3733.4907905103     3858.2591405842     4893.7932444903
     -533.033923413081766      563.117468527006849     1     3558.5768676897     4107.7886801914     4731.4460806565
     -533.033824110988576      558.666321882835291     1     3842.0363680640     4146.7927571565     4231.1945495155
     -533.033772119459400      561.304659822735971     1     3614.7348434558     4261.7388114864     4466.7566912145
     -533.033688764100361      556.627326319120357     1     3649.1626978528     3923.4811897786     4973.8788284151
     -533.033664208511937      550.594221499374044     1     3780.8434503543     3832.1005694160     4768.2646722234
     -533.033623236157950      566.824871143547398     1     3713.7238724536     4169.9950252398     4330.3346652148
     -533.033622635966481      558.642075634944604     1     3785.3425450897     4094.4499213820     4334.2681373028
     -533.033055011118904      559.924125310867225     1     3728.9815210083     4247.9345235165     4325.6506504573
     -533.033005982374220      557.390907493148916     1     3802.5784172771     4180.4455978600     4200.7309180384
     -533.032894235754156      558.976032583395408     1     3653.3889356925     3899.4200213063     4980.1778774108
     -533.032766521276130      563.490944873304670     1     3756.9711101142     4165.0236305062     4334.7357845114
     -533.032566664720207      563.618923218821919     1     3646.3786439926     3919.8527033943     4866.7371252196
     -533.032325398428725      563.787832550267581     1     3726.4841327560     3843.2203584107     5023.4420413890
     -533.032310463061776      563.335167326654528     1     3771.7805353809     4197.7372775189     4268.5890404955
     -533.032186964966286      556.466971497229338     1     3788.2698891555     4121.1671501631     4359.0081305117
     -533.032150315462900      551.179948845963168     1     3693.2573234503     3991.7206382330     4515.4419387223
     -533.032112582963350      554.692816767291902     1     3590.1395915379     4006.6088568581     4797.8340686350
     -533.032049706509952      554.840161483287488     1     3728.9750441386     3817.0937694369     4899.2857324211
     -533.031952255026567      556.659373374791244     1     3566.9181511557     3986.7693328596     5054.8173478773
     -533.031751575111571      559.758205453277355     1     3719.7737890172     4128.5519019525     4391.9682199626
     -533.031669890919943      559.303710130998297     1     3763.3079742966     4089.2311302186     4397.2459495358
     -533.031540907578801      559.355093625901759     1     3664.8937169468     3989.9397089178     4711.8415943685
     -533.031318740810548      561.336241579454281     1     3680.4835569957     3822.5449116647     5098.7196942038
     -533.031233988884651      552.194205968550932     1     3720.8512496049     3864.3898769780     4860.4526902787
     -533.031072694494696      556.319724372969290     1     3656.4036963878     3843.7785800265     4966.1222108066
     -533.030868010631934      562.229426145587354     1     3884.6404998674     4080.7950430593     4325.3378669779
     -533.030820928686012      560.226208854435754     1     3714.5602979000     3805.5290106673     5038.0048248175
     -533.030569380406405      560.484106369538495     1     3699.8509885384     3880.2987153047     5044.8602837809
     -533.030409888849931      557.825805446222944     1     3601.8331003538     3949.3899555839     4996.3337565073
     -533.030409795183573      556.126864349371658     1     3658.5859277746     3928.2028969299     4889.3388482936
     -533.030188786014264      560.206673894956907     1     3663.9440776426     4217.5415830924     4388.3822781098
     -533.029830367200020      550.671584327399955     1     3719.0932046634     3932.3185169113     4690.2838087233
     -533.029827854960445      559.746232585949429     1     3749.3700777453     3787.7103657084     4966.7022728600
     -533.029609588030894      558.620006259346724     1     3639.9518549231     3937.8380653412     5022.1282480094
     -533.029425257522234      549.504061524457370     1     3716.6528784762     3876.2325228735     4748.3023293593
     -533.029297466186108      564.501061820040718     1     3829.4474188223     4186.4661533788     4206.8342225866
     -533.029046920653172      549.801361266539402     1     3617.7978469401     3994.0496605917     4950.9154074584
     -533.028924859050449      563.337893277167950     1     3780.9613033771     4210.8845224075     4238.4364821668
     -533.028918711711412      550.449663633408477     1     3704.8292952851     3847.7991552185     4884.7813090388
     -533.028825660538928      563.161435765917304     1     3913.8017818106     4129.0938520815     4286.5156039586
     -533.028579684684246      556.822564854651205     1     3798.1502999922     4153.7229132793     4251.9987770165
     -533.028538031169774      554.937735238886830     1     3654.4073064000     3878.9597076422     4968.2242560876
     -533.028123898699960      556.151682382100034     2     3717.7148670490     3818.9433557549     4862.4765384234
     -533.028080628970088      561.958275919715220     1     3656.0203163727     3888.4507292880     5032.6016311791
     -533.028028724894739      556.893924837937334     1     3836.5044957890     4102.4402427287     4317.1637363771
     -533.027970590892551      558.811288536441452     1     3702.5035348075     3837.3332357982     5042.0424452991
     -533.027283546539252      561.512265824601627     1     3732.0916880944     3996.2929254273     4553.2723120733
     -533.027248730717361      548.861460397766109     1     3689.5755132441     3871.4132955855     4804.5587133777
     -533.027002947280494      557.182852099123807     1     3640.3025787065     4018.7145076700     4601.0662596903
     -533.026931723539747      543.427102341433169     1     3781.4902731691     3931.1729604803     4466.8783790804
     -533.026800584540069      564.250530742726028     1     3779.1827265457     4104.6671579581     4334.9552709738
     -533.026404822726136      563.125323692593156     1     3645.6095297740     4243.1468355789     4401.4708351461
     -533.026254222335865      546.977295618631956     1     3708.5698686514     3871.1870343810     4750.4713051257
     -533.026226198955669      551.429690053678769     1     3655.9897272433     3910.1104837425     4800.7953663079
     -533.025586582799974      549.156382453600031     1     3613.5806693569     3950.4159373338     4817.1771508994
     -533.025583071338133      556.843532038302442     1     3795.2737419745     4164.1605089855     4312.4707226088
     -533.025559753350308      562.907688847601321     1     3458.2354009796     4456.7962298749     4564.5040429620
     -533.025541361991600      561.208263861195974     1     3868.6993327084     4132.8499034052     4251.4589900760
     -533.025434965604632      560.047396903909203     1     3743.3908917353     3790.9152372525     4993.7326204744
     -533.025382338861050      548.219871828988630     1     3744.0769781897     3865.3449363304     4966.8422933737
     -533.025274574751847      552.760305321465125     1     3695.0134204724     3876.5410875297     4874.6989849053
     -533.025189910649942      550.886913498735908     1     3668.0516432742     3907.5355119969     4827.5747984063
     -533.025168963916258      551.095952613461691     1     3677.8700843950     3875.3870344425     4907.5686641202
     -533.025036942664542      560.959734963863866     1     3819.0561259917     3993.7938489589     4472.6369762019
     -533.024947431727242      561.787341422277564     1     3701.5078961705     4155.6611805782     4359.6203979886
     -533.024913875267885      553.113111160102562     1     3758.8967186700     3806.8382403905     4890.0708674530
     -533.024815992900130      560.995223088474859     1     3816.0385663445     4095.6602496282     4328.7166941403
     -533.024743526476868      546.426675168479051     1     3642.7197428378     3958.0471851005     4759.0599256473
     -533.024206015512391      561.248538729668894     1     3682.5478466666     3828.8873277263     5037.8640569794
     -533.024153064948450      545.984362129256851     1     3716.5870583611     3916.2271212973     4695.5000267308
     -533.023571424142460      556.075679085361344     1     3689.0384208758     3852.8276868916     4963.5764476732
     -533.023351862396112      563.827917761512367     1     3704.2438017280     3839.6377862174     5119.9896826151
     -533.023221966752317      549.306900884096422     1     3642.5440301596     3911.5387363053     4807.5542135341
     -533.023033319745991      556.678384411783668     1     3671.2482168528     4231.7859456365     4356.8154101866
     -533.022890694482044      561.460035068028219     1     3796.5508970381     4154.5025549888     4257.1351397691
     -533.022788323457803      552.734031226611251     1     3750.8944466346     3798.1357275576     4902.2179628534
     -533.022691683137737      557.488770532805802     1     3831.4490210183     4072.2735275512     4305.7133467619
     -533.022597171102007      562.309194334317112     1     3673.6495566999     3980.8379057951     4574.6178025655
     -533.022146133972683      551.222762341873590     1     3731.7944060528     3849.2326391971     4875.4483834840
     -533.022126070788659      557.925611489627727     1     3749.1255980277     3853.0821970686     4736.1263543022
     -533.022052921661043      549.292877427856752     1     3650.1044909161     3921.0598327185     4763.6289741057
     -533.021866513110240      563.722995019506243     1     3856.2230356867     4115.9268038266     4294.4266377620
     -533.021746877450369      560.918751547626925     1     3854.7673235523     4066.2656505469     4346.3510900029
     -533.021580985589026      544.726061888491927     1     3709.2405891673     3889.3568938425     4710.8637879763
     -533.021335242990062      562.230635805907241     1     3674.9944245294     4010.5094487112     4554.9164723152
     -533.021126886473439      555.980608857817515     1     3754.8310245567     3841.1165848656     4889.1410319973
     -533.021082387979391      560.309800196250421     1     3612.5783575302     4034.7516152454     4794.5319503549
     -533.021076135748558      555.000172452159973     1     3723.8846832621     3903.6124725418     4708.2684774934
     -533.020997579790901      563.860329247293521     1     3648.9836378286     3895.9048367093     5030.3957395373
     -533.020840869371114      548.663400742885756     1     3732.3753803898     3824.4762126092     4889.3802592660
     -533.020742438023944      559.558637256587872     1     3743.0599165343     3793.7787390490     4993.1139967888
     -533.020674536982142      562.893217782153670     1     3759.2534326634     4057.5381668679     4581.7977517625
     -533.020586122785744      559.875181744519750     1     3833.2889589727     4058.6957335319     4312.7156454970
     -533.020410095791817      557.654130120867762     1     3703.7179651227     3855.1618754643     5000.6209150986
     -533.020304821110130      558.279627883061607     1     3755.8190990336     3792.8909671658     4981.7282255571
     -533.020213751099959      559.848325668000030     1     3727.0194485792     3826.9373681106     4943.9528846605
     -533.019954521431032      559.950525191916654     1     3694.4945025782     4234.5693579013     4480.9403856063
     -533.019811690577512      564.021934160307865     1     3672.0080475874     4224.1535202205     4310.6458065252
     -533.019787749082184      552.702976042205364     1     3714.5793305616     3845.5361157257     4852.9737119518
     -533.019786662635852      564.034826707263278     1     3776.6905155862     3862.9828743284     4684.0604596229
     -533.019774907302349      559.422734465245753     1     3481.7766883982     4392.4604364986     4604.3445434861
     -533.019562185359860      556.042844839182749     1     3583.2643863828     4007.8135245005     4863.9750049655
     -533.019388260367464      562.740109287062864     1     3846.0359153650     4137.3730784808     4211.4067947470
     -533.019245429652528      556.677001906530450     1     3733.0522609851     3809.5218296261     4895.9729321144
     -533.019088485212137      562.916432278289676     1     3805.3042456554     4137.6719807535     4297.5523760976
     -533.019046102413540      539.969569797136614     1     3882.1594263296     4023.0529289864     4063.9964672172
     -533.018759817633963      559.148669764023452     1     3568.5458283787     3985.7759698259     5105.2996239519
     -533.018665003363367      563.447954615853860     1     3759.5796126503     4210.6787532922     4275.2314644019
     -533.018375682627493      551.363386305888980     1     3703.2514648890     3892.2444192008     4691.1481717549
     -533.018185589410223      544.494378576740814     1     3662.6102080576     3979.2119357542     4707.3407167299
     -533.017942200028756      559.592222730379376     1     3861.8777300003     4076.6583102247     4309.6937444438
     -533.017654199569392      548.622864417021674     1     3710.1132278634     3937.6500579530     4690.3951176413
     -533.017534612097279      551.282915532887159     1     3702.1962284482     3884.5463497460     4711.7039812873
     -533.017221956337721      563.664056593383634     1     3840.8474344179     4147.3897647253     4200.0730602812
     -533.017218774021103      561.343226004505709     1     3841.7795428747     4156.9883645936     4207.4233455786
     -533.017120189064258      548.652123971982633     1     3578.4275737552     3999.7919574933     4868.5367796156
     -533.017024598321655      563.643471916214821     1     3615.8204778540     3914.5426877970     5013.1104047700
     -533.016851477120895      546.711262406696505     1     3708.2003196073     3869.8385960677     4751.7227084234
     -533.016800284028591      562.386836055208505     1     3850.9266509994     4122.4968272784     4226.5743240194
     -533.016727520051290      563.522086297884584     1     3681.7583398432     3821.6894313112     5047.0024713918
     -533.016476606626270      560.255067994829460     1     3813.7156376765     4019.8117194093     4419.1473174821
     -533.016243403534190      558.163872146655990     1     3714.6340718600     4049.2825982936     4425.1579862937
     -533.016180600917778      559.067469519567908     1     3714.2155419927     3869.4796780114     4966.8284579749
     -533.016097292000040      565.010911808099991     1     3647.4699638871     3925.4590857815     5011.5924327553
     -533.016066063956373      555.582781794589209     1     3767.6515048752     3949.5609524511     4500.7305049044
     -533.016012220605376      550.892602745842964     1     3703.9970862124     3889.7232951854     4815.6082720997
     -533.015881123800000      560.323017854699970     1     3787.5713268869     4089.7025027026     4348.2002566193
     -533.015811207361367      563.257356320825011     1     3839.9755937602     4146.8593906456     4280.1111306681
     -533.015795657272065      563.537677434228726     1     3848.1521835881     4148.6489053589     4182.3844698969
     -533.015646004407017      556.216386066735822     1     3592.5993359746     3995.3991750356     4893.0425978591
     -533.015613055853578      563.271707574987317     1     3464.6215280237     4436.2613363734     4609.4778682834
     -533.015611921400023      546.673082062899994     1     3825.9630607741     3877.6999914460     4507.7233492740
     -533.015033756242815      554.223991099853947     1     3787.2630880047     3963.4914357841     4335.1508218527
     -533.014990050284496      562.081631262134920     1     3665.9413096761     4226.9278269932     4507.4730015280
     -533.014927032887272      558.996932801510980     1     3709.4205726773     3829.8314915142     5075.0420616484
     -533.014905353641552      548.347978957368809     1     3809.8827627336     3897.6275377298     4509.4064775091
     -533.014896908610240      549.555307001761435     1     3630.9620169436     3968.0417530970     4724.0350210253
     -533.014766201735597      553.781245651670133     1     3787.2153305006     4069.6027206511     4352.4497962978
     -533.014729322005223      554.286231474175224     1     3834.5361899241     4095.3282264216     4269.1033326323
     -533.014616478228618      562.209781087396664     1     3887.7060377885     4087.5061932361     4315.6923508758
     -533.014438815731751      560.462405419491461     1     3737.5633010118     3826.5334094169     4997.8224223096
     -533.014358790855226      549.857211963539157     1     3701.5046796046     3833.9792738140     4895.5592679682
     -533.014314215861532      555.489584802187096     1     3609.9644927446     4007.8155212222     4786.5719899153
     -533.014262040750282      563.647460870012992     1     3593.2620053524     3980.6532540646     4878.4603258606
     -533.014169061019857      549.094450878566136     1     3703.4618030648     3893.3592237398     4749.2899710770
     -533.014086642705593      560.175531316682509     1     3832.7061975497     4172.2779968663     4216.1382657292
     -533.014013596295172      557.036749752178025     1     3660.6746866654     3911.1937185471     4849.5968442549
     -533.014010002262012      548.895228918313478     1     3636.1791504000     4065.5893991573     4508.7263850030
     -533.014002249344458      559.458412111369853     1     3663.2776861774     3859.4663630573     5044.5496577861
     -533.013969222395531      556.341769901488647     1     3659.2975139486     4272.8797486901     4352.0409266608
     -533.013953667685428      561.050540149186645     1     3685.8117938472     4146.3042500388     4481.2735362022
     -533.013939476661903      559.868773267737083     1     3668.3243958512     4268.3936410274     4342.3886709970
     -533.013897809970786      556.203290792981988     1     3840.3656565703     4176.9112034788     4184.3325905600
     -533.013781261560325      553.940592465861414     1     3792.0468423317     3978.3020885956     4316.1742650116
     -533.013711511136421      558.229102056088891     1     3689.9952471873     3880.0051314251     5004.8988498808
     -533.013406163445779      551.422516628749349     1     3649.5854639662     3902.9027982373     4941.0319143870
     -533.013404259555273      563.186993837946716     1     3838.1288611906     4137.9515895187     4294.6928110615
     -533.013364378899951      558.233991958000047     1     3680.0278628795     3852.3051076906     4930.8646031127
     -533.013362241574896      554.951552786638558     1     3672.7695698752     3847.2401695839     5060.5838060477
     -533.013305278803728      557.145216695025056     1     3672.4952959825     3872.6329788968     5010.0585060356
     -533.013107289629488      554.923297957147724     1     3546.7977914045     4074.3308914710     4833.7664508651
     -533.013021446467178      555.182415031814912     1     3600.8806279298     3935.5120572881     4956.3122476851
     -533.013007855586693      556.054667635945293     1     3612.9558965962     4008.9423690948     4890.2870926659
     -533.012860182408986      548.289254618887071     1     3678.2229196608     3908.3584124392     4786.6602120605
     -533.012823276330209      550.460640326538964     1     3675.3418649480     3907.7211514900     4798.1226026132
     -533.012331087184634      550.377690444230780     1     3702.4804251905     3855.7705446166     4859.3849742008
     -533.012088241779338      555.029742033749471     1     3670.9098990427     3849.2238980447     5063.3673661167
     -533.012081920925084      560.556185772214462     1     3841.2895454886     4061.7133115964     4299.6019615508
     -533.011905160395486      549.519456342439639     1     3637.1271915600     3923.6233557695     4992.0058294191
     -533.011769107223586      550.828765896329969     1     3699.4535285924     3874.0243968874     4765.0016798483
     -533.011735065316429      555.893452230658227     1     3605.8621075011     4297.4237621146     4451.2040722673
     -533.011621487795651      558.816237341063356     1     3671.8074431325     3886.5052529884     4916.5886140823
     -533.011581543560624      562.068476899004736     1     3826.3494324263     4168.2814400505     4226.1969555451
     -533.011580482526028      557.566016413778243     1     3692.7320611697     4231.8919077129     4312.8167816176
     -533.011525316299981      564.413459441100031     1     3637.4057637501     3912.0898733450     4939.5920977752
     -533.011520762796067      549.308914890910614     1     3645.7914500863     4090.8923450222     4507.5964526369
     -533.011501833800025      559.263924764299986     1     3729.4488802037     3827.0687555951     4942.8393626406
     -533.011492193146182      562.380688677335115     1     3829.1662920435     4070.6045211071     4288.5295148487
     -533.011453827072046      549.424767366026458     1     3656.8838499009     3930.0554351613     4746.5016699931
     -533.011218964666000      550.586756593087330     1     3718.5472289034     3868.1069659398     4821.9972771444
     -533.011136467492975      561.046588774760608     1     3888.3693718268     4140.9544334969     4154.1490476272
     -533.011128444744372      561.072588174295220     1     3684.1488853567     4153.7353914550     4475.8335478686
     -533.011026724696194      545.774012631148139     1     3669.8027929472     3988.6606184352     4721.5681686973
     -533.010684497379430      555.416121848801936     1     3706.8943020384     3845.8721136526     5064.1993895817
     -533.010576882830151      562.067394777738173     1     3878.2875227409     4111.5201680295     4324.4684016273
     -533.010179092643625      548.805937217971632     1     3620.2969446552     3908.3710360484     4980.0310840278
     -533.010079521689477      546.896010693341623     1     3820.6222262338     3861.8683819375     4651.8161884257
     -533.010025542620383      557.088895776993127     1     3527.2318396288     4093.0128043447     5057.2644175438
     -533.009941484900992      554.730765006086699     1     3697.4164303980     3842.8001900475     4873.8631916489
     -533.009871524478399      562.419040111238587     1     3867.9965289774     4114.6096441241     4204.8436618355
     -533.009793239549026      552.621160400125291     1     3761.3581423430     3797.8443592688     4852.0109431343
     -533.009639630745596      563.452229621413949     1     3797.2560465481     3840.6600980262     4686.4595234878
     -533.009571046099950      551.904850210700033     1     3692.4791059578     3900.8999242514     4813.9913909440
     -533.009552141676409      563.053341078760127     1     3491.1568714244     4405.1695789115     4604.8026614860
     -533.009455593237703      550.144706685422307     1     3709.1032100850     3831.5653135788     4894.7964290050
     -533.009437225910460      556.937313841667219     1     3703.7634700345     3877.0146870317     4827.4046805496
     -533.009253827872726      562.180673358490480     1     3871.6234383191     4108.6217735796     4201.8063835646
     -533.009136526230236      561.717844987343369     1     3812.9034296833     4142.6716760021     4253.9723119146
     -533.009068447593336      554.391079231433309     1     3650.3722249229     3957.1714718824     5011.7572198036
     -533.008977821895428      551.612712876651358     1     3713.7690641089     3855.4443183552     4864.0036559379
     -533.008739758117827      556.962438146338059     1     3649.7475801192     4293.6016075439     4338.2813581741
     -533.008732039799042      554.613656183727016     1     3707.4291421065     3845.3692996124     5066.1630338657
     -533.008127585169063      553.185887704796073     1     3710.1143767477     3894.8885989057     4747.9294805825
     -533.007716966590237      565.523457932131464     1     3670.9673917901     3937.9491975022     5081.8409631356
     -533.007695472307205      556.026378255149325     1     3732.6747834096     4224.6350095129     4283.0529368259
     -533.007676879087057      556.232278691718307     1     3635.5552113548     3943.3040353984     4996.0181001297
     -533.007579201612316      559.557070242492728     1     3886.2074007734     4070.8465687538     4224.9171591632
     -533.007530590354918      555.683708779703466     1     3698.4837675681     3830.2587588324     4949.5016098950
     -533.007378729083257      561.326341579813743     1     3759.2190376384     4064.7573108478     4547.9221107226
     -533.007306551963438      558.757967175481895     1     3670.6197593294     3912.5056323455     4846.2163171363
     -533.007273156589235      563.333964812780550     1     3596.2886526820     4003.1642657812     4897.0911978737
     -533.007127259794174      561.929567256979340     1     3792.8547324909     4183.5704250590     4248.9327942295
     -533.007029382220935      562.440425987373601     1     3902.5219099502     4024.9826536568     4311.3097671937
     -533.007014281654733      555.823614802516317     1     3730.7203529514     3772.8455637254     5015.6897731736
     -533.006926675243790      561.025713257495909     1     3786.7387455607     4152.9284440930     4296.0516920836
     -533.006917047482943      548.016040568022845     1     3840.1208139912     3877.1566741259     4498.7983668983
     -533.006690120922258      558.106103903493590     1     3642.0390120081     4288.6623299120     4369.7334608362
     -533.006548120409775      561.746208752450343     1     3862.8865274353     4087.5383163634     4329.3462757389
     -533.006517927892446      551.072630837702263     1     3736.5660610431     3890.2329854490     4823.7953045557
     -533.006453549270418      557.120847845591584     1     3636.2210858427     3944.8176353257     4833.1589179903
     -533.006299424377517      563.715271469493700     1     3650.5774871298     4248.3493039425     4363.6683098942
     -533.006213523580072      556.402591474234555     1     3628.0495810259     3967.4824805738     4804.6956029212
     -533.006165276429783      538.935663778123512     1     3876.8691123247     4041.4084440410     4053.3688418191
     -533.006009921774421      563.320834157792774     1     3448.3802358352     4468.6354658095     4621.7521939096
     -533.005866632586162      549.878461651361022     1     3782.7814638577     3824.8488476705     4777.7067600334
     -533.005650001804725      561.010929645785950     1     3784.1327974690     4133.9981346031     4277.1592138569
     -533.005502771168722      559.325790140768504     1     3815.0859260316     4148.3898955027     4236.6074257276
     -533.005458723940023      548.532399017029888     1     3682.2035288377     3906.4415712485     4737.8019512060
     -533.005306739747880      549.271231808569382     1     3465.8791999867     4171.5608812960     4790.1633382413
     -533.005301747108774      556.575637047693931     1     3624.9175599457     3892.9644567499     5008.0735554338
     -533.005289809634178      558.460629778575139     1     3695.7960487037     3815.0081929862     5049.8957556742
     -533.005193092185436      561.726042011843106     1     3648.9788021724     3891.8912973148     5039.2723215665
     -533.005131010921900      549.316300548847607     1     3736.5854182543     3813.8826219303     4892.4173355055
     -533.005109376333849      564.104260570459019     1     3660.7280217079     3900.1439560488     4865.4492654388
     -533.004893362456187      553.170972581192927     1     3572.0345327982     4019.9156956281     4840.9329714890
     -533.004742457753082      563.437072854173948     1     3766.4604869009     4154.2922161191     4315.1242802186
     -533.004736835884501      563.697755820295470     1     3624.7362620302     3923.3719004846     5056.8066997751
     -533.004617939375976      555.784985937212923     1     3730.7849382191     3772.9311114710     5013.8799149284
     -533.004571345815179      553.630749769077283     1     3555.1357887442     4034.7452651394     4831.7726683349
     -533.004558252899983      548.191436684499990     1     3669.2644680354     3913.8770819563     4745.2664012906
     -533.004480236306335      563.102277940680210     1     3833.9167998445     4054.3262447628     4375.3063728291
     -533.004398764374287      550.743522437232741     1     3707.5822259464     3866.4036762383     4807.3475223227
     -533.004380416640288      552.812331536802390     1     3603.2324336821     3983.4201068832     4958.1176748805
     -533.004292214661405      561.350706055205592     1     3776.8236012411     4186.0734770964     4229.8349108369
     -533.003898725193494      562.428203392472142     1     3839.3735153543     4065.0812598142     4310.5839706208
     -533.003757451740512      551.982952479793880     1     3724.8477743136     3964.9281854779     4670.7638176661
     -533.003583398129649      563.556649849448377     1     3818.0900921050     4149.4691672008     4215.7395811286
     -533.003569251135332      557.352271045398879     1     3665.7041407303     4271.6699687617     4392.6090565144
     -533.003247314401733      548.762227852587557     1     3680.6006618374     3905.7920336212     4740.3861810248
     -533.003232445076378      559.056733675851660     1     3758.1449727865     3847.1447617391     4681.7482481809
     -533.003163810842693      548.910968349135601     1     3737.9012439173     3817.6699394477     4841.6593430717
     -533.003040199192696      564.185042115930514     1     3685.2264944984     3855.7234051927     4988.1784989933
     -533.003030774699823      564.176462663861685     1     3730.1636726120     3810.2898677862     4987.7947302560
     -533.002970989152459      548.617541669199113     1     3621.5605648224     3969.0236923003     4743.9261345189
     -533.002969730645418      557.462952449291947     1     3852.8554055560     4117.4903992411     4262.9772108244
     -533.002924926158130      556.967283281302457     1     3799.7487014231     4133.4442266960     4309.2824407339
     -533.002798596735374      555.258728987328027     1     3799.5405131867     4130.8205498128     4318.9045109091
     -533.002605009595300      552.756370689647270     1     3734.2709209939     3854.0993147488     4906.8466167767
     -533.002388350480601      551.882550388153049     1     3652.3552066828     3907.3991914896     4873.4597482967
     -533.002333846411716      559.065691197272031     1     3639.7218546503     4040.1934426845     4722.8912917149
     -533.002329324864604      563.239972862243917     1     3436.3803578453     4458.0791071758     4635.3830963623
     -533.002136547402642      561.341687657110356     1     3828.4874313388     4117.2024969562     4287.2677822129
     -533.002103508467485      562.362412365850332     1     3755.0338414053     4086.2303433532     4449.7056451072
     -533.002095795715036      544.710543210442324     1     3688.2239497823     3951.9966261807     4715.7267235045
     -533.002038517384449      558.735630139492287     1     3793.0971976145     4151.2435192252     4388.3305439697
     -533.001896541190376      551.614102221888970     1     3587.2159648860     4013.7003179165     5003.6186111617
     -533.001870684114010      562.041314576002605     1     3926.8292931501     4100.5089970956     4190.8044142021
     -533.001743320705941      550.520104173439108     1     3665.9454924085     3915.3735520063     4797.1191735130
     -533.001474897217236      557.590630587509736     1     3694.5179008960     4183.7636662706     4324.5247029324
     -533.001446549903676      552.742764043918100     1     3710.9530627583     3887.0170418829     4726.2402774334
     -533.001352159428279      554.986025941859566     1     3771.6130075657     3979.9458667417     4350.3662812826
     -533.001086918685360      547.852033721798421     1     3716.5837083454     3856.0502065863     4811.3858642538
     -533.001027224451263      561.207998707831280     1     3615.6358203645     4179.6969654253     4705.3464768019
     -533.001010218586202      547.300572968985989     1     3708.9134684368     3914.8645331505     4713.8845240037
     -533.000981660139814      548.554288021254706     1     3637.0300004615     3953.1854020376     4741.1410540645
     -533.000969758814790      556.623125916082245     1     3671.1700771600     3875.2502337500     5012.5818148502
     -533.000879987951862      561.487732484507660     1     3784.2438783890     4094.4124378714     4395.1247651182
     -533.000745329240203      556.147986657946035     1     3789.1713906650     3947.5894749447     4391.5475322413
     -533.000722239838410      553.213206298370437     1     3627.2037639625     4257.5287244320     4421.2173742738
     -533.000684064257598      551.133974115422689     1     3646.4582488102     4019.3142844898     4671.2172587534
     -533.000674237639146      558.391443524431793     1     3613.2705606815     3953.8838739664     4926.6207105935
     -533.000579266899990      561.760493614499978     1     3782.5271689960     4107.8170011379     4439.8354911336
     -533.000394506938960      558.805692485618010     1     3716.7875885065     3830.5294453066     4907.2900360693
     -533.000270083091891      558.093334699923503     1     3722.0791524411     3857.4429265775     5018.1092996658
     -533.000237053568981      559.951430234353552     1     3778.4298705341     4099.9595899100     4381.4599997170
     -533.000192970100443      552.889358156786329     1     3806.9556189345     4088.4487697168     4389.2410292416
     -533.000022572426928      551.365128157411732     1     3723.1643360687     4033.0325364390     4364.2942308007
     -532.999992065698734      548.623215173837480     1     3637.7114547739     3949.9868460845     4743.3604494849
     -532.999972396964381      563.160472955131922     1     3452.7772442474     4421.6486067411     4626.9479860455
     -532.999801405610924      550.644558263901331     1     3661.4315477585     3940.1213678564     4730.5429513877
     -532.999717763792205      553.539509519317789     1     3606.6717442201     3962.2516497997     4967.6695356982
     -532.999611405866517      555.007944874689542     1     3610.1552812977     4012.5356937006     4778.8798938338
     -532.999594243512547      549.455363501075908     1     3758.0292372128     3841.1251118810     4973.9242361799
     -532.999513869416432      549.094536735066526     1     3648.3662162926     3931.5723676551     4881.0217835151
     -532.999495250265682      555.778789395926765     1     3756.8142088246     3992.8017726918     4484.4260633396
     -532.999425317114856      560.276021821314316     1     3760.8952837749     3791.3692097425     4959.2039617384
     -532.999322941915580      552.920570492777870     1     3671.0967549145     3890.6776466279     4910.4861864923
     -532.999175005499978      551.000678091420241     1     3657.9443141107     3883.1352149005     4907.4032946624
     -532.999101670590221      563.015211836244248     1     3437.4012841052     4473.3152114465     4621.3752537652
     -532.998769193868952      558.074425662452768     1     3696.0329131388     3978.7244480697     4678.8558178113
     -532.998741232727980      553.082465504122524     1     3558.7924771923     4041.3529334687     4777.2436107839
     -532.998516448113605      561.042773179299388     1     3759.4031719160     4162.4739712339     4320.0324279529
     -532.998487115296598      549.952264660183118     1     3708.7774959927     3831.1857476413     4892.5107125767
     -532.998326923654417      551.754552839913799     1     3741.4908013977     3992.3803986473     4476.1748822191
     -532.998324162026506      553.311895279646819     1     3694.8129456641     3906.2771561592     4896.2791843622
     -532.998258892461308      557.070817544023384     1     3660.6010941890     3876.3933335703     4900.6204823758
     -532.998012436749605      551.280788919023053     1     3647.2361784343     3877.4830666385     4996.9501475417
     -532.997829957996373      560.378417649230983     1     3564.3728311803     4079.3769028374     4844.8275494292
     -532.997594731990489      555.623756971726607     1     3627.0660962755     3934.9547767424     4983.0215870264
     -532.997291331864517      552.104639673840552     1     3486.1004949424     4142.8852007845     4797.0378102357
     -532.997282923656826      553.852232442215836     1     3721.8272119752     3832.0218277701     4924.5022112598
     -532.997228250408739      553.158632363254242     1     3634.8995915373     3974.8660296739     4880.5789946629
     -532.997076989127663      547.545145483839178     1     3799.0357619087     3939.3377095550     4432.7246414468
     -532.996966365458547      560.823362280975289     1     3805.5147614517     4183.2723482845     4291.7187561008
     -532.996927119849943      550.638382655302394     1     3775.2667608760     3803.9182775325     4791.1287076374
     -532.996857622377547      556.073482906873778     1     3695.6899088019     3823.4480146063     4998.6312163755
     -532.996783188125050      558.453984249422319     1     3632.1251121874     3914.2677579743     4925.7430602810
     -532.996681285228760      558.676475948825555     1     3543.4756867512     4037.4202476223     5034.1962245189
     -532.996661396305399      562.576999353811289     1     3973.8760730608     4048.1975911733     4211.6437816875
     -532.996479295382073      548.318780632315111     1     3817.7891069225     3876.3046312697     4542.0217745264
     -532.996094191844577      548.133631468612975     1     3685.5958140489     3990.0800724581     4657.3839745330
     -532.996065619657315      563.638182714616164     1     3589.3677312429     4002.3851093809     5053.0193569550
     -532.995959107965291      555.955840387015428     1     3671.8242807251     3890.9464935265     4931.4399861227
     -532.995728775195857      556.202488379642659     1     3653.1970551349     3944.1566670339     4806.2744785999
     -532.995707444444633      549.218612580991021     1     3708.3458306195     3880.2511394212     4784.5901250455
     -532.995622141537183      555.925827235009820     1     3842.4295616585     4058.6554095313     4332.2163826631
     -532.995596591837852      562.916409077815842     1     3453.9834411239     4436.5385441604     4613.2625128598
     -532.995504301900041      555.602058224499956     1     3793.0860980419     3837.2284916138     4646.5742022852
     -532.995418797326238      553.581802027263052     1     3630.9301466314     4006.2710985423     4792.2782307307
     -532.995388844285571      553.449091576880051     1     3752.5961060743     3797.9048959676     4905.4091364767
     -532.995313721600041      562.861860968299993     1     3794.3948767819     3899.3366636108     4622.2021912807
     -532.995173965043250      556.575518355881172     1     3804.8677731095     4178.2407062248     4214.9836784228
     -532.994761716351491      559.626554449263153     1     3855.7643584864     4113.0038653431     4264.1763760956
     -532.994731472208969      551.455603338842025     1     3742.1649347719     3825.1994463267     4857.0750223190
     -532.994679472868938      556.474980929694311     1     3565.1903044863     4060.8454668378     5063.0843600861
     -532.994566788070642      548.762964557519922     1     3694.4909173153     3880.0525443199     4818.7312955931
     -532.994427763235535      553.212190110985148     1     3556.6354200120     4064.8732570797     5019.0192377610
     -532.994390679392950      556.198194036279915     1     3552.2769042095     4021.1828470617     4999.9467567025
     -532.994202871998141      553.618472472880171     1     3689.7623819101     3846.4472075839     4931.6105700336
     -532.994174729574638      564.148353999213896     1     3723.8582098779     3817.4051304739     4988.1739246718
     -532.994123135823543      561.983259659476403     1     3808.7112520618     4105.2975419929     4281.5746443516
     -532.993777369629925      561.407198291786244     1     3915.2794926245     4038.2017977545     4275.7438327420
     -532.993766021598503      549.619231237072540     2     3760.5674624453     3812.2379034532     4843.7327006887
     -532.993691804894752      563.140530829506133     1     3478.1127860458     4216.8528274910     4838.0491610002
     -532.993662525658351      546.705545235702743     1     3814.1641351608     3969.6428455329     4265.4431415583
     -532.993594536234923      559.280883481333035     1     3566.8375528994     3968.3524795309     5047.8934797934
     -532.993302085347182      557.879268610839290     1     3733.7577198441     3816.1129168008     4916.3803408516
     -532.993190192388397      552.987616821621032     1     3791.0861130256     3826.7695068700     4738.3542602075
     -532.992848259429593      554.364724226147928     1     3645.3011272813     3917.5798512959     4986.0042895350
     -532.992739288500047      562.502387713425492     1     3805.7838446633     4143.0308315714     4341.5152580743
     -532.992666977205090      556.278183947876187     1     3519.8217866397     4338.2492181756     4497.2626587003
     -532.992580614500753      561.241705734013635     1     3915.6161522719     4131.4813229816     4149.0706407205
     -532.992497830859975      555.564953894728660     1     3726.2896519411     3858.8306073341     4790.6018373428
     -532.992479306908990      552.945214243664964     1     3704.7668880294     3969.0167317355     4559.8423110424
     -532.992191459874903      549.017393053523733     1     3644.2248632546     3909.5904416863     4965.4610950705
     -532.992092718418462      549.433501071837100     1     3689.7650474229     3945.3467409389     4709.2511551445
     -532.992068714536572      563.512556350112504     1     3638.6883715238     3949.0945054712     5049.7284115884
     -532.991905363632327      555.880187962813125     1     3738.9508186118     3818.0342359096     4956.8138403327
     -532.991817542411354      563.840578824513955     1     3839.9791148590     4161.9624952195     4197.6621361974
     -532.991765890352553      559.553547769288002     1     3895.1606698813     4074.2772646689     4259.3219450879
     -532.991417759145065      560.824577959704357     1     3881.4903176579     4148.6487473792     4261.0012145908
     -532.991415338834940      554.972412178697482     1     3618.5003404694     3973.7787523500     4939.7253034972
     -532.991405946151644      551.463366903039400     1     3773.9287678072     4013.1993022881     4372.6932975718
     -532.991345721953508      556.593036183431536     1     3679.0796483440     3867.9082499853     5065.9219920508
     -532.991322284230364      552.416311318453836     1     3773.6557554729     3833.8582725833     4729.2804299084
     -532.991212456173457      560.470675156533844     1     3675.1731187250     3875.7113090850     5104.8292484435
     -532.990685968688013      558.029829306383590     1     3686.3959061526     3853.0864643074     4947.7710948597
     -532.990655302299956      563.898100901399971     1     3433.8025326241     4195.4365065761     4931.5164976367
     -532.990620312121337      554.932401814823720     1     3744.6568740156     3825.7472399523     4880.4022945417
     -532.990616783946166      548.196346793885368     1     3611.6453274427     4031.8303776621     4640.3523392932
     -532.990490612589042      559.082755084511064     1     3400.6240178295     4524.3149021547     4714.5815994412
     -532.990486035405979      563.565579896453983     1     3646.7268478285     3910.9796118826     4923.6555366833
     -532.990197641584814      550.708243027181311     1     3628.5015419100     3968.0908347481     4899.3420585541
     -532.990193968746553      561.809134852172633     1     3817.4798967820     4076.7759609036     4391.6176861995
     -532.990080175455091      561.039595541225594     1     3831.8618275223     4142.3807314886     4249.8110406552
     -532.990048359961975      559.363595721048569     1     3630.7683306266     4229.2078021917     4521.1143631840
     -532.990011783453269      552.953966393291125     1     3821.8457189588     3929.9881366007     4332.5467319378
     -532.990002165337842      553.989681525887590     1     3559.9633307581     4056.2853814428     5020.0916680602
     -532.989997531499853      561.155747716908991     1     3842.9070780155     4077.2881322549     4307.0281477470
     -532.989933180868434      547.886825846256556     1     3686.3705311918     3900.8982963854     4739.6169614072
     -532.989674764671236      554.453597370035709     1     3756.4856993404     3803.8799337613     4946.4125839643
     -532.989639083846328      560.579436836884270     1     3838.1391832814     4042.3180133997     4520.5297056158
     -532.989502011300033      559.293450441199980     1     3771.6512294298     3799.8917486051     4828.4816179279
     -532.989257101651106      547.474443607096305     1     3837.7925243111     3885.2057964414     4500.9880686578
     -532.989138305482584      564.616830952809778     1     3820.6216886553     4054.5804536591     4342.0492533088
     -532.989062523044026      556.485259886551034     1     3687.3857326186     3864.5603538443     5070.5021008905
     -532.988941900556711      560.975821923152466     1     3886.4764250357     4149.6673078499     4187.5760689834
     -532.988926983410579      563.200485959439106     1     3769.4516532785     4185.3551088667     4264.3137661811
     -532.988924281251116      540.686566743947083     2     3904.9205241938     3980.6593421588     4085.5685119296
     -532.988378674576893      551.574080586557670     1     3751.5765796031     3820.1483662239     4889.2964755451
     -532.988376007494026      563.770718458221609     1     3838.9365209677     4162.3946120201     4198.7471246791
     -532.988311541900543      549.755509976722237     1     3734.8834371324     3865.1955349869     4700.6378253988
     -532.988120917882611      561.136512366226611     1     3866.0974467592     4138.1728449107     4231.8685060447
     -532.988074209167507      558.752713049433055     1     3571.7728923881     3995.9159736191     5038.0297920777
     -532.988056589623966      558.472382730403865     1     3707.2065979355     4133.2308690719     4430.9800366983
     -532.988018970121857      558.655011274396657     1     3566.0188921628     4054.8715024939     4798.6128177037
     -532.987939105222267      550.273171483168085     1     3684.4885923219     3898.0350937653     4797.8224265891
     -532.987891285600654      546.035474451540040     1     3827.0420539025     3889.5371781102     4515.2238424668
     -532.987721286223632      549.354980742116254     1     3712.8494603312     3892.3557929159     4765.0120186403
     -532.987569889214569      561.415063494657716     1     3827.7962768753     4134.1859520336     4304.6843973686
     -532.987456958226517      549.336900266957173     1     3712.6536868513     3892.9643205832     4764.3204804766
     -532.987320189833667      561.978626954941433     1     3838.1068280551     4070.6393040558     4388.8479810509
     -532.987223943261142      548.933996343599574     1     3726.7561491164     4012.0219896236     4480.7938594215
     -532.987114396897482      546.573633429182905     1     3674.2625294933     3904.4525752177     4819.3251325025
     -532.987075143546349      562.992577777185943     1     3821.8387416835     4124.2089213841     4249.5951105590
     -532.986956217958664      561.837817242235246     1     3449.2016539130     4429.4153906979     4788.6711892615
     -532.986950935699952      558.649029198300013     1     3681.9560270870     3859.0994042928     5036.4170890842
     -532.986943196246898      552.397676252094129     1     3660.7594564665     3943.8387927758     4784.1114775253
     -532.986879038295456      555.610007290540125     1     3615.6987589015     3965.6009353975     4879.0871602791
     -532.986545732041350      558.511939880903469     1     3690.6127422262     3821.5224467101     5038.7304313333
     -532.986512373829214      562.261091607569938     1     3901.0506311264     4093.5126794561     4251.7788772154
     -532.986296011272543      551.776066168531656     1     3668.1602171838     3919.6329852806     4992.8176473862
     -532.986262267689312      553.697515377027003     1     3678.8055842472     3892.1694990805     4870.5017944079
     -532.986239951435437      560.488871021493196     1     3526.3440152192     4330.5938585718     4633.0237662550
     -532.986083948826149      559.126066167005661     1     3852.0024391167     4084.4987428334     4261.2025704383
     -532.986009384528757      562.989700558348886     1     3833.5635591336     4151.1353855591     4230.3177168684
     -532.985893872741030      553.930991888378912     1     3680.1981356524     3899.5544546634     4920.7614763432
     -532.985708094796109      551.349639779740869     1     3751.1970885912     3985.2657644256     4460.4235281750
     -532.985695218200021      550.834945025800039     1     3733.0691947137     3847.8240862972     4848.9055194247
     -532.985594162005782      547.504312691409950     1     3670.9541017336     3891.1467206852     4930.0216441723
     -532.985439642725623      552.375304298572019     1     3497.9108880606     4158.7114024618     4799.3622854639
     -532.985438541203735      559.669798516642800     1     3764.3132383689     4114.6065573632     4350.5720671508
     -532.985412839063088      557.049788763028346     2     3755.4091754867     3958.3991740258     4512.3732272318
     -532.984916334171203      555.782944708937180     1     3698.1745637832     4192.6284726669     4379.6955918855
     -532.984856906602431      557.293990233254362     1     3836.9160993220     4041.8247835374     4396.5502734935
     -532.984649497563169      555.075710330421657     1     3651.1106899093     3897.6783981534     4988.1986437054
     -532.984537421257414      563.881717771664739     1     3667.0831428287     3837.8121744936     5021.1176603578
     -532.984513586082812      554.396958925492186     1     3673.4877646975     3898.7697741461     4898.4590210883
     -532.984427501231721      562.406255189604394     1     3793.6956646022     4136.0174864524     4351.9207453783
     -532.984425663665888      556.794202038159824     1     3845.1272582019     4071.8746920221     4260.2027771735
     -532.984253380050291      554.172146070074518     1     3768.9231118091     3787.5071177639     4914.3109013751
     -532.984016204166096      553.365554999483948     1     3604.0498893670     3998.2956364738     4909.5082203805
     -532.983946706855477      554.684236834935746     1     3482.1094117596     4130.6711960793     5000.4352745736
     -532.983760523455089      561.415631630046960     1     3820.7715952266     4051.9663993845     4405.9375290180
     -532.983638735161890      557.330714607553091     1     3712.8709540183     3813.2876254926     4895.5103273151
     -532.983473554219813      559.795168277064704     1     3721.8756919145     4213.9216324707     4327.4716595828
     -532.983409938952718      559.830844130616697     1     3598.6505359358     3987.5080049635     4966.2263522068
     -532.983035872480514      550.850277588539029     1     3715.5901119864     3862.4672230145     4885.8034183342
     -532.982955589640255      551.579261267154607     1     3764.0239118411     3808.2554862137     4886.4214034301
     -532.982536435660677      546.551807540468417     1     3838.6062150904     3926.5570166966     4288.6732465770
     -532.982523103560652      557.919946689424705     1     3787.9281319394     3803.9613721077     4730.1506584680
     -532.982517331615327      558.150972559206934     1     3551.7435369034     4076.3358239142     4976.7889044083
     -532.982492635787594      559.736172864903892     1     3527.5362796030     4378.0203551800     4588.2388513395
     -532.982452769404745      560.581372645105830     1     3504.9912489317     4357.2169576078     4631.6934678301
     -532.982443140484747      548.213546847621160     1     3661.7119113197     3938.2147417797     4745.3004731900
     -532.982360943400408      552.937268118380189     1     3679.5309382448     3901.4730749078     4967.7347008579
     -532.982279287799429      558.584871397407142     1     3655.1507574928     3891.6060516204     4930.2258303564
     -532.982273618819704      562.949415574505565     1     3446.0505046087     4492.7273273443     4589.9058398361
     -532.982187277607295      549.391343758169455     1     3516.8312191831     4128.3593085899     4792.0890967530
     -532.982162860417588      557.547404223517674     1     3678.5670590862     3837.7835865645     5072.7624254810
     -532.982150075452523      553.255576267348374     1     3654.5407076419     3915.0729129006     4971.1441244230
     -532.981936234568821      558.515506710630120     1     3714.9379499066     4106.4854641228     4453.0402072935
     -532.981923119443877      558.574396371530270     1     3712.1039024236     3868.0203060079     5022.2629327539
     -532.981744316776940      553.702168164800696     1     3578.6235726959     3994.8026027096     4945.2646267381
     -532.981735528061677      558.068155952496113     1     3757.7367997565     3816.0794250011     4755.0610950081
     -532.981705086267652      551.834648899145350     1     3542.4399978898     4083.5126043195     4797.0936039481
     -532.981683015041995      551.758044081326261     1     3740.1908147276     3995.6424591924     4488.1226799440
     -532.981384926688634      546.646284665374424     1     3591.9272042729     4042.6797161281     4753.1581760298
     -532.981370944247828      552.758893547023945     1     3745.3687246756     3875.2839473519     4737.6725901741
     -532.981298355471836      554.248191174037061     1     3706.7440538606     3969.4522047067     4635.1992466395
     -532.981281215636159      555.454095773498011     1     3639.3260332276     3945.1938643951     4922.5990719387
     -532.980999946755105      558.643680866631712     1     3723.6405089954     3831.2743107977     4910.5248659183
     -532.980987397223885      549.380076963929014     1     3700.0497252540     3889.2644254060     4787.0504342920
     -532.980929804342622      559.435763782839445     1     3829.0013198839     4179.6118996754     4182.0056052843
     -532.980690457577566      545.686318798424963     1     3697.2653894737     4002.5177019608     4549.5165041149
     -532.980511100249032      551.427154012853975     1     3586.7065681653     4015.0290933855     4784.2540729360
     -532.980442536597593      555.418410524914634     1     3568.6416060545     4022.8804939543     4928.5294784621
     -532.980429101860864      555.288352065408958     1     3584.6286185266     3980.1254805062     4985.1184996905
     -532.980376082266162      563.407769947316751     1     3571.9458029916     3954.4541751296     4971.4647984637
     -532.980355134638671      559.866390464769779     1     3708.9832380374     3787.1327963918     5031.0794639758
     -532.980276173197581      556.361817937981073     1     3667.6204178977     3881.7222496153     5014.4450940958
     -532.980128371998035      562.763147135309168     1     3745.8719076516     4236.2130617984     4283.9841926551
     -532.979926705200000      553.598966284700055     1     3665.8466609396     3889.2745575282     4928.1977158336
     -532.979833978135844      562.377932366482582     1     3458.6057314458     4523.7297816910     4599.6860364354
     -532.979650071211836      548.549904588652907     1     3650.0326581031     3936.4421250041     4730.6107456400
     -532.979614188339951      558.083156918762143     2     3732.2702793977     3849.3343434454     4963.6887603482
     -532.979529959534830      554.203544849842274     1     3785.7815437903     3837.8249214336     4981.6948163653
     -532.979512120847971      546.583690777792185     1     3815.7488597152     3900.1081971806     4505.8075675890
     -532.979442119289388      562.610305715083882     1     3658.7384633519     4253.9418514742     4390.8911741352
     -532.979391775599993      548.863734962999956     1     3636.8282739859     3946.4019784478     4743.3786004495
     -532.979390053058978      558.459568498287581     1     3871.4342904335     4166.7843510902     4197.2181315256
     -532.979303199392916      556.997567263768815     1     3645.3466522493     3917.5492674529     4938.6047993981
     -532.979254650300049      558.040655252400029     1     3753.2325036390     3835.3250974750     4739.9798559151
     -532.979180925200012      562.717003508700031     1     3614.8432267552     4259.2821777338     4503.0785343156
     -532.979059850999988      562.182926008999971     1     3705.3226471243     4170.9784075292     4416.4040050929
     -532.979042039694036      550.393348721895677     1     3702.7850203598     3880.7665689969     4811.4493068426
     -532.979037875389054      557.923071927401452     1     3775.0294264124     3813.4793924952     4740.1939299359
     -532.978904488553098      560.237817292093837     1     3697.6141702343     4005.7867563685     4519.5256763908
     -532.978872440409418      551.541952900874549     1     3590.9000690610     4075.1618652251     4658.8876886737
     -532.978688925809706      562.355513717505801     1     3849.8429898360     4147.7841622560     4205.4920236554
     -532.978532448678948      553.451361383219023     1     3564.0381414137     4067.6863594865     4812.6108389444
     -532.978482039818573      563.682944224717517     1     3721.2870073460     3803.0541651478     4959.2595390509
     -532.978406069568678      550.022695531938666     1     3707.5744658296     3892.1489992819     4686.4391900907
     -532.978275704263865      548.565896706265676     1     3764.4675099398     3858.1117942800     4626.1112052320
     -532.978219870647422      561.896199938669952     1     3870.1164167838     3987.5346128271     4381.0366928917
     -532.978064526891217      552.007471923854155     1     3446.9950572376     4208.8018055105     4792.1698603005
     -532.977923736286925      561.574642431732286     1     3755.6361502444     4169.9373236431     4296.5155522760
     -532.977712972661948      544.112114101467000     1     3689.0823847276     3935.8773424516     4762.2517553758
     -532.977700047306485      558.987138952010469     1     3598.5942247105     3930.6454524064     5043.7033839246
     -532.977592948493566      563.709295636138222     1     3692.7189676152     3882.2329076238     5037.5041054959
     -532.977490568023995      543.567869936571924     1     3803.6137214210     3905.2897846459     4478.2197085676
     -532.977468748264414      556.461434576119927     1     3750.6528734456     4072.3134939852     4475.4357456234
     -532.977239835292266      559.490346529373824     1     3523.5351264541     4352.4055070783     4581.3293339601
     -532.977238445296280      550.347016306225441     1     3688.9817060800     3863.4436982253     4863.0645826184
     -532.977055465899980      549.631035612500000     1     3756.0042335988     3780.2640909946     4933.2812498550
     -532.977031446618298      557.924478677031630     1     3764.0761902131     3827.1585006914     4730.6095082552
     -532.976659423068213      548.004009392693320     1     3707.1224225474     3889.6473048768     4694.2244983666
     -532.976432950443495      547.698817716998406     1     3670.4697691065     3930.5453717558     4749.4053400464
     -532.976421074428231      550.314841307632491     1     3625.4436276338     3967.4569060101     4839.2928171219
     -532.976411613997129      555.451595769742198     1     3784.6655271315     4088.5147409429     4341.8617355555
     -532.976406752200319      550.060708639331892     1     3717.6071747551     3961.7050405831     4639.3836514866
     -532.976397379812056      565.109173042783709     1     3676.0051967946     3936.9099279708     5073.1322403360
     -532.976352891152828      557.192770480947502     1     3788.7191894013     4088.8732384699     4392.2483463516
     -532.976298647165322      560.230405902220014     1     3706.5761758408     4184.1353472159     4356.6188619969
     -532.976262635559465      548.588196330027358     1     3663.8311632162     3921.5968975317     4897.7529640667
     -532.976135528678128      560.187232403881694     1     3706.0713584041     4190.5403816120     4359.9294612925
     -532.976053670998795      557.009900633795723     1     3586.0680620800     4023.8764527292     4925.4577386326
     -532.976050326927407      554.749376123868501     1     3667.5225235638     3864.1114822077     4962.3636541228
     -532.975988330923315      553.447453621626892     1     3578.3921523855     4049.0430324557     4807.1176407777
     -532.975952966736827      550.078889407587099     1     3643.6122185938     3959.5594428489     4748.5015089442
     -532.975929860083625      552.150454880177222     1     3707.8774864315     3861.5994948114     4885.4783941919
     -532.975792001785749      561.224438156153155     1     3828.3197336852     4087.4591618692     4367.1447164525
     -532.975717826905907      548.227681482949947     1     3650.0375861446     4058.5965817760     4593.5540095070
     -532.975647061099949      557.951536706799970     1     3726.3152507895     3813.2089748561     4844.7446239739
     -532.975535196399164      538.298162270311082     1     3901.9502582930     3959.5096585786     4096.8715301563
     -532.975412456602612      553.355694579900501     1     3604.1755510680     4021.6889365394     4806.0137091764
     -532.975364110070927      551.667260603794830     1     3709.7902129532     3806.8638216898     4959.7043638197
     -532.975300762589427      563.607508512280674     1     3669.4916142169     3911.8868382834     5044.0192992130
     -532.975257085949920      557.934396135749694     1     3726.7575831576     3865.2956792911     4731.6237283673
     -532.975135493642597      559.107277767396567     1     3762.3316127069     3788.8988394962     4898.9805255734
     -532.975004576937295      560.090051320880775     1     3673.6174278155     4247.1555293503     4353.8328613007
     -532.974942104070578      553.430867764438744     1     3644.2971690341     3905.5118391620     4938.0624035360
     -532.974655200349275      543.324180495479482     1     3820.0372829022     3944.6122551993     4357.0083446963
     -532.974638096156923      550.157048927504434     1     3748.9434679569     3856.3361283082     4742.6265937513
     -532.974515305208229      562.477985173778166     1     3784.3025372990     3929.3029804542     4576.9278152787
     -532.974420000809232      559.025257613161671     1     3694.5747415685     3848.7776047304     4968.4159797152
     -532.974255268696311      553.427249989468351     1     3746.1637532323     3856.5724697756     4698.0363657580
     -532.974246765852627      562.894392616602659     1     3465.7336059037     4460.5200895702     4576.6609306059
     -532.974196015336474      563.416046073180382     1     3579.4704122480     3939.0741390534     4966.2233860903
     -532.974152237136082      557.804193771896507     1     3763.1056798522     3825.6770595454     4731.7092264509
     -532.973956611260405      558.500637634032159     1     3720.3057702174     4163.0290139356     4351.3232209688
     -532.973826336878460      563.625559707021239     1     3639.1252321501     3943.8408651287     5045.4536065266
     -532.973816892122841      552.180414002773887     1     3703.5206322353     3846.9839232306     4886.0656873981
     -532.973807824209530      561.885944006993668     1     3792.9106596740     3928.2656255192     4523.8966169334
     -532.973754377629120      554.219482856534910     1     3624.9335411579     3938.7806174951     4893.2260557646
     -532.973702978261485      553.049850191361088     2     3695.2103606415     3905.0202693504     5012.9814820215
     -532.973674999082618      555.135981625631416     1     3819.3775534950     4046.9197985896     4429.2052085049
     -532.973545171267801      548.903863704654782     1     3664.9340107390     3929.7302985604     4759.5641884199
     -532.973452272501049      559.762716516684577     1     3751.8028109371     4139.4581933957     4357.6638176894
     -532.973402892336708      554.914697653194139     1     3682.0112537775     3907.6931011095     4775.9733571773
     -532.972844508328649      564.626875730632833     1     3732.3415203331     4206.3447428008     4350.2011848332
     -532.972754582829566      552.003256192909248     1     3474.5190275206     4174.1685618044     4788.9171050288
     -532.972710621761848      554.630622974032462     1     3594.6657766866     3995.2845523214     4905.9514058052
     -532.972618995989251      556.460861626788073     1     3690.8570312865     3907.9690994772     5033.4805053759
     -532.972412240345989      550.738209294989588     1     3599.1738152793     4062.0992925341     4760.4739005466
     -532.972291716728932      563.217118673492337     1     3736.4549672551     3850.6544559888     4743.9308083568
     -532.972281603135116      558.132387539582965     1     3619.9211214037     3954.7493726418     5001.3996444435
     -532.972139255845605      552.315377552626728     1     3747.1257011142     3853.0178225591     4708.5375150617
     -532.972121993498718      549.151537556603103     1     3655.1861032109     4009.3837830155     4635.4936590816
     -532.971962989741883      562.962879386336454     1     3744.7298344482     4215.9981204010     4255.5722705268
     -532.971839684499969      556.175882314699948     1     3697.7930928476     3844.4695655095     4953.6067097720
     -532.971675491710698      551.643105047603626     1     3756.7740748460     3973.1309412763     4367.3595689375
     -532.971419672514457      544.660276297985774     1     3703.7586527474     3940.5682169830     4721.7706175447
     -532.971336580448337      550.980782582420034     1     3696.7723316901     3896.1082641550     4758.0942964610
     -532.971248440919567      550.979276488624350     1     3547.9826058208     4076.5464581839     5003.7987866674
     -532.971119003724425      553.484456721975789     1     3913.8952913860     4128.1947237676     4157.0365026060
     -532.971028702299009      554.896253797491681     1     3572.8951011421     3999.8815580661     5112.7140959423
     -532.970970498207066      562.958881812658092     1     3708.4243279493     3938.8593635880     4776.2202017014
     -532.970850363471868      551.386454642194508     1     3634.4145316893     3957.2062167525     4873.6160811279
     -532.970732659344890      547.368689507851059     1     3673.5187609080     3959.2229987493     4771.2769835964
     -532.970566361999431      558.547758915481836     1     3650.5634551274     4046.6463411363     4663.0765589320
     -532.970566131948772      548.821472940065405     1     3763.0371411687     3846.2931248523     4691.7957436235
     -532.970506160718287      556.527752122781862     1     3738.9037668855     3814.6921490373     4899.4276732951
     -532.970458093253001      547.457985728638505     1     3706.4965083321     4053.5164439296     4463.4032967971
     -532.970444929194514      559.192871476926939     1     3744.7509171182     4163.5431191931     4344.4007052864
     -532.970405558299944      563.311198883699944     1     3697.7791722152     4140.7045716716     4441.3712130400
     -532.970381925487231      553.059540052036482     1     3658.3344469558     3939.6018196288     4930.3836885277
     -532.970280723009751      563.774861601072416     1     3717.4572154453     3857.3517690882     5037.4381572787
     -532.970058260452333      550.610175750233793     1     3721.8228931101     3851.6792391338     4813.0415928926
     -532.969936409145589      559.413360696696145     1     3861.7755049065     4048.0119102475     4328.3284904434
     -532.969869745096389      552.562979771690948     1     3714.8925223303     3859.7362570606     4866.0266031834
     -532.969857697960833      552.274773239522688     1     3555.8828081051     4056.5263216537     5012.2613430684
     -532.969727233684694      554.006653179853856     1     3597.4323340452     4006.0261725582     4812.0687286038
     -532.969724011193534      556.979730801603637     1     3589.2047635057     4003.3255369137     4997.8441748307
     -532.969695437396240      547.796704999424719     1     3660.2362600657     4024.7049833737     4611.3902843031
     -532.969680079351974      563.354395612441863     1     3715.1788821944     3845.1867331035     4949.4906231029
     -532.969349528870907      553.223069331334273     1     3725.2928239442     3876.5736411341     5033.9029489167
     -532.969319915224446      561.341777215647539     1     3654.1890990063     3894.5909013742     5051.5729991725
     -532.969255661721718      550.604113661886686     1     3709.5778575772     3865.2799441097     4811.6941478420
     -532.969245872946658      555.032459320882140     1     3718.2561703294     3936.1862446981     4652.3239942122
     -532.969143373137513      563.441979878368443     1     3722.3244190010     4201.6184356701     4371.5894094158
     -532.969093010402617      550.011097721523925     1     3684.1225388266     3935.9258178671     4682.3848567750
     -532.969030925802031      547.557918931954532     1     3671.6289156046     3889.0703042093     4930.1752513685
     -532.968950723531975      549.293654434146106     1     3677.3312796714     3910.6860413699     4755.6910403352
     -532.968925480357598      563.966247118565093     1     3674.2261921437     3822.4206803755     5071.9997470824
     -532.968898641784222      558.209796574091683     1     3791.2815146952     3861.4511493650     4881.2521748361
     -532.968896651894738      538.118801741401512     1     3882.0859646006     4022.9755541983     4063.3167685749
     -532.968890169241718      555.716311544823157     1     3534.0908006140     4313.0823994288     4484.3874910490
     -532.968797956471576      559.202672914854816     1     3723.5034163974     3828.2309827412     4911.7609904215
     -532.968765310020103      554.881479089524419     1     3700.8689623574     3873.4272285029     4827.0352047672
     -532.968619771986937      551.198067673838864     1     3744.7139502662     3799.0269373285     4910.0202240143
     -532.968465794909093      559.479336630456373     1     3879.4659041557     4094.1042723691     4279.2531395839
     -532.968455288030668      559.241613871782647     1     3812.8411034546     4171.0421892501     4220.4319730394
     -532.968284418575308      556.705751042818633     1     3701.0732890796     3859.5128747858     4974.7897757784
     -532.968076666948832      559.643283313750658     1     3686.7251975537     3920.3856964681     5055.0258611513
     -532.967947346400024      550.414697911799976     1     3679.6515941238     3831.0754388376     4989.7569144487
     -532.967882753037543      560.956399159975263     1     3678.8341057572     4203.4015639379     4544.7498355832
     -532.967826782110478      562.802122115431416     1     3457.2796643339     4524.2632982625     4588.3674644997
     -532.967760060314959      562.406192073324860     1     3812.8978972630     4191.2797717337     4221.4199480481
     -532.967749933239133      562.800233121911560     1     3448.2188184814     4458.5423867706     4742.6822150151
     -532.967722657714376      548.522947587204840     1     3701.9927866118     3877.9110731245     4774.9429093558
     -532.967634298405756      555.826156219184213     1     3502.6330901995     4106.5516713257     5024.9313244050
     -532.967605224108183      553.374008396638828     1     3764.4568277999     3981.3337434757     4370.5361807129
     -532.967536800366020      551.428575796554355     1     3733.4236042511     3840.0558670016     4904.7880930505
     -532.967528056083552      551.360731862500757     1     3670.5067895198     3917.4510848725     4872.7153218400
     -532.967475204815401      561.694275771395496     1     3619.2962140185     4265.6818791974     4452.6421456734
     -532.967391790140141      552.055473746643656     1     3709.5379444502     3856.8825146255     4882.2998346760
     -532.967334066687499      550.373117369217539     1     3739.3165304541     3878.3408537537     4702.0675323464
     -532.966925088254243      546.534602351851049     1     3656.1353229274     4041.8696757407     4506.1351090435
     -532.966863160524213      544.301484347862697     1     3684.0890891118     3960.0464143913     4724.0507023849
     -532.966747575183831      536.923131252950157     2     3922.5246776095     3945.2071855093     4042.9777419459
     -532.966727630591436      563.581805852753519     1     3467.9413251100     4435.5122661537     4631.0619226257
     -532.966678912895190      556.810678229631435     1     3745.6347994430     3815.9263041334     4982.0963874160
     -532.966550199732069      554.199009637418385     1     3820.8894520013     4068.5092013705     4305.3907711716
     -532.966361031541055      563.069478525702380     1     3851.9342922799     4065.7670912038     4357.9748772710
     -532.966320080148193      540.398676513102714     2     3904.9301366509     3973.6559673091     4090.6287874560
     -532.966242291996991      562.529528058247706     1     3633.3475406933     3978.3136826225     4626.5372411422
     -532.966116731797342      558.165735103267366     1     3587.4009829238     3970.0194231567     4907.1963209839
     -532.965933783130481      545.091750845235765     1     3767.5254094677     3870.7235604567     4579.1008734820
     -532.965795415537741      548.705667830344623     1     3696.3263131091     3905.2733637790     4749.3117324256
     -532.965762618042845      557.660860968039287     1     3722.9279137021     4080.5448822136     4593.7852399567
     -532.965730819437908      558.970224001767633     1     3767.4297523658     4130.0019023234     4340.0310268247
     -532.965566453933320      559.670891440320929     1     3683.3360533687     4211.0957658085     4396.4704893804
     -532.965555605458690      551.135568101560466     1     3654.3915368636     3945.1727427957     4719.2986308594
     -532.965317382811463      556.765506503735310     1     3598.9803813265     4007.3187756414     4893.7524618235
     -532.965312661646749      555.572452094927257     1     3875.2973392315     4149.2795356134     4175.2751154542
     -532.965191556786522      548.001781502084896     1     3736.3946539378     4165.6553605334     4323.6658652539
     -532.965143870258544      562.916490588831152     1     3953.0206341592     4018.1366052402     4194.2116545113
     -532.965046743668495      550.727075258987384     1     3681.8722785835     3918.5221006895     4731.7541172058
     -532.964968526082544      555.152836205567041     1     3616.3773456798     4006.9353900912     4818.2773651434
     -532.964955720689545      548.603602635822199     1     3755.6450564501     3805.0575968206     4832.2385775694
     -532.964819996258711      556.811753404594128     1     3489.5324684211     4121.3399074242     4983.3732841737
     -532.964806267195968      554.329944114001592     1     3821.0939091704     4071.7005541068     4315.2256697378
     -532.964584574330502      563.832559876679625     1     3694.0713993339     3883.6145681453     5040.8758050622
     -532.964582536594207      557.226758825594629     1     3693.9305220806     3828.6755911509     5004.1176358212
     -532.964554757105361      555.266464568044398     1     3635.3294660005     3951.2162387101     4832.0248673853
     -532.964407548255849      553.112887122850680     1     3585.0966051485     4047.4546189539     4814.2855381389
     -532.964325204548459      555.208485510719925     1     3868.1156690586     4132.0956643548     4230.7539053657
     -532.964285100469738      560.176797238099311     1     3878.9479210588     4102.7877961035     4184.8724261192
     -532.964242082574970      548.774278373079483     1     3514.9630100533     4107.1846748409     4790.1455707739
     -532.964217297875166      547.962608048749075     1     3502.7497679756     4131.5418334779     4764.9717951095
     -532.964160473974516      555.143653333573184     1     3639.0154971519     3982.8229392757     4817.9311952063
     -532.964104300238205      556.270828224610455     1     3719.3337570688     3849.7346289944     4980.2744264560
     -532.963710540497573      554.034719200975360     1     3533.9636809537     4109.0762965917     4806.9217655677
     -532.963456333005183      557.904381408524387     1     3818.0364606703     4103.2438139349     4338.0721594163
     -532.963312014645226      549.705477449389832     1     3690.7383988532     3898.6095874348     4822.5263440343
     -532.963134654106739      558.163130314223395     1     3587.3404604787     3969.4620836364     4907.5485096826
     -532.963102707774965      557.734986331947084     1     3610.8146888344     4022.8272733026     4784.4505697586
     -532.963084892838879      555.273354567801903     1     3631.9335576878     3924.3469771338     4995.4708601571
     -532.962683266578324      563.326591206483045     1     3638.0160432697     3952.1999890293     5047.6376042140
     -532.962582134959007      552.928521077525716     1     3703.9929833747     3843.4430084455     4863.2133774419
     -532.962581565917958      552.089515994219028     1     3605.1209315891     4009.1228518390     4881.2969598576
     -532.962473653178677      555.871224463914587     1     3720.0543831372     3851.0081329067     4976.5240636264
     -532.962469500379939      543.631485229528380     1     3722.9862625186     3918.3313482995     4699.9582585825
     -532.962237413828120      551.237495960740716     1     3706.8160003241     3883.2449014375     4825.4926960265
     -532.962207693586606      548.203864269426731     1     3677.2549766021     4001.5158805945     4569.7660274401
     -532.962183445595542      554.715630530668818     1     3471.4932205821     4150.2497127117     5011.8780656291
     -532.962183208361807      551.134568990879870     1     3697.3648652051     3874.2598081480     4830.9114224099
     -532.962045509093969      557.784992776237914     1     3676.7138823516     3925.1001338366     4912.1318898739
     -532.961970847827956      555.330313756063219     1     3698.9575771712     4204.1297822208     4409.7862183523
     -532.961926621899806      557.822404490625331     1     3668.2860583848     3864.3432998562     4900.9433893772
     -532.961901460004469      550.682820095881198     1     3642.4287270422     3906.3866129014     4946.9038939802
     -532.961834438648566      564.241934093875443     1     3701.3802361121     3824.6421788180     4959.9767714414
     -532.961802695436745      554.726388079350158     1     3740.2701402516     3821.7466139706     4893.0769983546
     -532.961732316599978      558.772109715799957     1     3643.7738003921     3913.9758390272     4987.5863863925
     -532.961498804299026      543.860689806675964     1     3755.3178397688     3938.8465288452     4503.0054534712
     -532.961480485656352      550.136841052243540     1     3733.4741583231     3851.1294599313     4709.0391626368
     -532.961435089175325      561.979085740741880     1     3865.4041832395     4097.9819076576     4245.3988942447
     -532.961388874267527      550.765229985230462     1     3659.9037784538     3923.3730226148     4869.9939984423
     -532.961295806556336      555.111821155214898     1     3639.8470791951     3893.0479910940     5028.7151580443
     -532.961266149597918      556.078786753137251     1     3663.2082378585     3916.3656473083     4827.0409916201
     -532.961042288140902      536.096035614090283     1     3893.5041942837     3972.1835953346     4104.0081118759
     -532.960837493400049      550.839854501600030     1     3595.8534473945     4044.2815282454     4743.5923632532
     -532.960818898577600      555.054052028034334     1     3866.6795900936     4133.5106461463     4220.8396152859
     -532.960711695758619      562.786258478550394     1     3598.3172288269     4020.4753086264     4910.1608296465
     -532.960693021477368      552.738052168117065     1     3576.5191840437     4035.5238480328     4836.9759258635
     -532.960440665787132      563.180709534134053     1     3460.5673386969     4448.0002883945     4610.8868179692
     -532.960419380568737      564.126481707050516     1     3682.2539853228     3813.9045730421     5053.2124798484
     -532.960214108138075      553.418413226797497     1     3619.3640483423     3965.9149670271     4883.8257076086
     -532.960159876300054      560.736907753700052     1     3550.2152601692     4341.8842855351     4577.0395750027
     -532.960115930946813      549.446951548349489     1     3629.6141058907     4027.7125354957     4684.3370508819
     -532.959836542987318      562.918258610143425     1     3870.0544974866     4079.7594685242     4343.9851396373
     -532.959792256600963      558.065903755801742     1     3703.7519253154     3848.0564454539     4866.9629828540
     -532.959683763536077      556.931430057750163     1     3888.0979049488     4029.5591626732     4328.7322723971
     -532.959643800756339      556.192169074231174     1     3746.5953115552     4157.6603016297     4337.9385682517
     -532.959582007395966      560.160796617079654     1     3805.8405381363     4159.4010224266     4245.2421705493
     -532.959551596539882      550.056260876654733     1     3719.2455621423     3852.5707055085     4807.9286467838
     -532.959379124156271      557.506082688354695     1     3626.8532606445     3914.4744283264     5006.7676205533
     -532.959296935201905      556.456187892942694     1     3543.3235000835     4081.2764272767     4896.3919329891
     -532.959241697437960      554.757941403095515     1     3665.4542283855     3898.9680160407     4894.4409266932
     -532.959188387623726      555.224252286507181     1     3863.1616240861     4133.8043280398     4235.1042746453
     -532.959008092463705      559.281225234200861     1     3517.8977804988     4425.0811146493     4541.5808142041
     -532.958970923355196      549.129701471656062     1     3755.2964992113     3932.9691860107     4642.5100527796
     -532.958779321534166      549.852904530146816     2     3686.4216279027     3927.1210603237     4816.5821701133
     -532.958777451795754      556.860701066050751     1     3724.8504978237     3813.2710920484     4908.3808408522
     -532.958400977691213      563.181086477449071     1     3650.2251850625     3929.9543898656     4915.4357352346
     -532.958366095168799      556.642986605571991     1     3738.1081256746     3814.5244422333     4898.4803940762
     -532.958355004215150      561.500038791269048     1     3707.1461364297     4259.0289323518     4315.9465827886
     -532.958259316829640      550.562359325404373     1     3772.5935731280     3805.5888384578     4830.3703854438
     -532.958234449228030      549.855363483989549     1     3677.8060330445     3945.6139455888     4691.1380445066
     -532.958206433451664      554.087939847933967     1     3790.1470069001     3963.7547323919     4439.4873428927
     -532.958087757063595      557.865652730009060     1     3725.3241542820     3863.9187713771     4734.8115656378
     -532.957972940827176      563.440883566230355     1     3667.6059772151     4213.1278257205     4425.9801401499
     -532.957943619944785      548.391311623599904     1     3556.4085605452     4260.5373240863     4515.0366093200
     -532.957901502025379      557.874612011226986     1     3891.7407972232     4149.3537359766     4152.3512317234
     -532.957888827178294      549.729632733476706     1     3505.6740325034     4127.2381646387     4763.2926258181
     -532.957863906495390      548.286163088480521     1     3674.8495382716     3906.9438478688     4779.8806179257
     -532.957858613540111      550.872594407136603     1     3704.3212951779     3868.2874604677     4796.8328191963
     -532.957756538735907      538.530576156701727     1     3899.6305945891     3957.7825706811     4109.3075586355
     -532.957706196899949      555.040159679199974     1     3618.5936261353     3979.5677058674     4854.2829592476
     -532.957702766249099      548.369320399256026     1     3519.1434141662     4113.5559694146     4759.7537151625
     -532.957639186500046      550.014818113799947     1     3699.9704696073     3906.0201203674     4684.7357696867
     -532.957491652036083      550.766684255396399     1     3650.6396464923     3961.3997062243     4779.7414975675
     -532.957442417503330      557.007762177856421     1     3622.8749764853     4017.2134614993     4782.8771947331
     -532.957158275381175      554.347865030187108     1     3480.5519410310     4198.9430904649     4726.4766279948
     -532.957028036089923      562.390908498732642     1     3857.9358427062     4052.3540769585     4390.2353160876
     -532.956995895505202      551.122971740733533     1     3689.4302651121     3911.7477358278     4742.5592292965
     -532.956694822954773      557.445672552402357     1     3709.1152232636     3809.7742397320     4866.4338881537
     -532.956671337131183      556.284826306227956     1     3660.2286304204     3995.9552766428     4591.7022439290
     -532.956649663699977      556.472038626999961     1     3708.5912069387     4194.1329460134     4359.0875266245
     -532.956616133500006      552.724289776299997     1     3660.7730833559     3898.2016524641     4910.4333107604
     -532.956576988762549      552.939501872273922     1     3619.8019361992     3964.6795437571     4891.9361212723
     -532.956361087195774      554.353597477398012     1     3840.8364455623     4073.7765044225     4274.7282218219
     -532.956325430153584      554.454887604394003     1     3774.7482217532     4118.3626623396     4323.2578865816
     -532.956064507545648      557.914312348883527     1     3705.1154914739     3865.5052720475     5005.8095119150
     -532.956002396460576      563.191926753476423     1     3675.8163022443     3870.9691649525     5048.9188476393
     -532.955971009702239      563.106964110871445     1     3679.2730513519     3907.3334206920     4856.0872611348
     -532.955933588231119      549.057741671540043     1     3667.0021344069     3946.2586419818     4705.6742691944
     -532.955909761643397      551.041107583959047     1     3778.7447348597     3790.7234361426     4831.8225213366
     -532.955453694999960      549.271262718499997     1     3739.4635172211     3857.6745524946     4752.2162091182
     -532.955404610781102      553.141711098293285     1     3767.6564571932     3983.7530937085     4368.2681978890
     -532.955285383316777      560.188537741409618     1     3858.4613569316     4107.7423926294     4279.5092467298
     -532.955136602275388      558.735017003760618     1     3628.0612895092     3985.4541819159     4834.9614997394
     -532.954999368119047      553.432104153093405     1     3715.1013535180     3822.7268205624     4869.0691871731
     -532.954954855104688      554.065893905645225     1     3705.9609989941     3956.0345476645     4655.7093663626
     -532.954798110503248      562.245510126979070     1     3741.3760683306     4118.1579583334     4402.7436310773
     -532.954741632328137      547.945346144890664     1     3516.8256407627     4112.6803630267     4766.0695394340
     -532.954698172421445      562.904772313078865     1     3805.2611341956     4070.6136558155     4338.3526998076
     -532.954685842903586      549.618757382315948     1     3688.6874829095     3903.8240468171     4775.4726392390
     -532.954665665903349      563.219404439861592     1     3865.9837056648     4145.7911765010     4227.7465578219
     -532.954632033053258      549.848738094273358     1     3650.1674985081     3949.4880471924     4743.4288432463
     -532.954603855967321      549.618918476756107     1     3518.1888158854     4110.3696702538     4765.4987061524
     -532.954522670269625      554.620840541781718     1     3666.3446248572     3944.4166495396     4958.0051607037
     -532.954486302394685      558.898301851094743     1     3784.4013408018     3814.6612626259     4916.5900127221
     -532.954484841377166      560.644754561802756     1     3642.8616912181     4277.2433941308     4406.8550202399
     -532.954381744012494      551.600199856707604     1     3682.2142475751     3914.9297521127     4737.2729562884
     -532.954144599132746      547.211668465571279     1     3639.8504515609     3942.4053273627     4735.1908127496
     -532.954096548483903      548.438382952427673     1     3682.2727111611     3978.6208477227     4558.1126769403
     -532.954036090500040      550.668657201699943     1     3707.3811380821     3892.1318734678     4684.5841309027
     -532.953992175458438      559.614641131523172     2     3757.7172693608     3789.5165901191     4901.5924806387
     -532.953920006800331      555.289668448735824     1     3734.4394053801     3837.5117634825     4969.3636742057
     -532.953914498700556      559.985468354821137     1     3661.1294839550     4238.4002654678     4428.1457182515
     -532.953835524074634      555.279278695677931     1     3716.0119043043     3891.1068069229     4734.1007075656
     -532.953712739210232      546.594258817935497     1     3668.1601712569     3984.6146345896     4562.2190373699
     -532.953681517900009      563.396474252100006     1     3677.7386581833     3874.7260761172     5089.2743769182
     -532.953577277871545      550.980733474807266     1     3687.7944402896     3901.7231601547     4923.4828498091
     -532.953548005796506      547.615035221052949     1     3771.1060575870     3883.7517258844     4690.5076254804
     -532.953489200988315      563.311458668555474     1     3615.8551391577     3962.9585052743     5040.8269814088
     -532.953357677466215      553.444365387385574     2     3746.9243332685     4126.2872346879     4158.8119637678
     -532.953227709999965      558.958548987303516     1     3726.3282203318     3850.2185007053     4830.3238340306
     -532.953212253478114      547.964556872701678     1     3654.1290035730     3945.8335348356     4764.5835326265
     -532.953211349417188      560.705401334056774     1     3764.4450679922     4153.4976195022     4440.5645209501
     -532.953069502219705      562.715494465502729     1     3837.7640246842     4125.7137567047     4295.2494028901
     -532.953028651977434      557.015919325254572     1     3704.5076028531     3818.7957589063     4876.8492945309
     -532.953023682056823      555.027824865657294     1     3840.3483208310     4160.0718361529     4227.5009868859
     -532.952910761053204      546.060140020313042     1     3731.4980726285     4029.3451896179     4465.8171301319
     -532.952664640566582      550.217115995252925     1     3713.5504590732     3869.4728530694     4912.3361862329
     -532.952635933899955      547.909761544299954     1     3839.4949733312     3882.1610675738     4519.3042437509
     -532.952510383102435      552.461747837023495     1     3699.8471714454     3852.4811194331     4966.0379593076
     -532.952427035209894      557.552628711964189     1     3561.5239006354     4064.1662966085     4958.4168691744
     -532.952307200133760      561.947709483063477     1     3826.7872744335     4133.6338153544     4250.1247891177
     -532.952256110464987      549.936596502628390     1     3599.7729977826     3985.5784666590     4854.5782018807
     -532.952231234206238      554.531758739198949     1     3672.7141116626     3934.9770590493     4713.3470312570
     -532.952018900217695      559.282801723209218     1     3619.6262724053     4034.9752680800     4737.6466867869
     -532.951852097412598      562.857105712687144     1     3760.9879293850     4103.4540045767     4404.8155722290
     -532.951738055222677      553.531691773735588     1     3559.0763392932     4009.0415013716     4868.9391201320
     -532.951616933814876      555.520805976476709     1     3544.2708347853     4086.6361743845     4763.9972278844
     -532.951589750431481      560.477805327676947     1     3628.9138423484     3924.1459869770     5158.8062525778
     -532.951553322229529      555.427798846915152     1     3596.7145071646     3970.4486000306     4914.5883445984
     -532.951545212381575      546.779794414259300     1     3843.4686983673     3880.0338880759     4498.5275853685
     -532.951373101048944      555.588726233927559     1     3572.3341581726     4001.7882002091     4879.4789292495
     -532.951196988003289      557.277933381978983     1     3652.9737666926     3875.9350407695     4996.2901198067
     -532.951060597875539      552.682597727582106     1     3689.0684132494     3954.8651435493     4757.5220390361
     -532.950988480365027      555.224802675363321     1     3807.7507564153     4193.9909342231     4241.3252103204
     -532.950848124037293      562.422886744567904     1     3949.1148569414     4023.6281075673     4230.0450880259
     -532.950729690521598      559.920542509137476     1     3636.0820217986     3884.6072080485     5060.4804296248
     -532.950682333861891      546.057761667138379     1     3644.2505039951     3999.2406888967     4661.5328819094
     -532.950595196800009      551.472084996200010     1     3536.0219805799     4105.2154164894     4829.7799913572
     -532.950555902705901      561.273911020467381     1     3675.6472453719     3845.6436390559     5053.7027149049
     -532.950508076729875      563.631084000576152     1     3682.5049959679     3892.5542169185     5037.4341916627
     -532.950488592223451      559.449196160569841     1     3731.5506726545     4199.9661939546     4302.8596682683
     -532.950484258080678      556.054274217691841     1     3721.9135189052     4129.8051212196     4507.9980408107
     -532.950461022847094      544.385877227132710     1     3775.2718438554     3998.8682236077     4364.5932527345
     -532.950366985121036      546.579636398251296     1     3809.4178867012     3872.0833935524     4562.2289046764
     -532.950346478202391      553.763828077509288     1     3573.0393100602     4000.6136437578     4868.7926937126
     -532.950255232074142      551.848021541202115     1     3663.8091542336     3948.4184196613     5007.3401862127
     -532.950215682997168      550.117021476822515     1     3681.7153831556     3952.0938218646     4682.9969942216
     -532.950214493579779      552.326691303462098     1     3664.2199985454     3998.8384824228     4690.1869123624
     -532.950165572026208      561.123664011047936     1     3594.3140608055     4342.6218436743     4455.2259376028
     -532.950159717528777      553.276210286059268     1     3508.6303753497     4178.3190953234     4765.8522484688
     -532.950104952504148      558.895528105607809     1     3530.1722005396     4376.6939641859     4562.6801614432
     -532.949928234304707      553.313155597231912     1     3693.3774822613     3848.4943348212     4980.7938175832
     -532.949895614839875      545.661708901845600     1     3833.8757931319     3915.9109325293     4364.5657461550
     -532.949811232848219      549.868796722714933     1     3720.6221970279     3880.8907881425     4688.5060890940
     -532.949795119889927      548.320173277202798     1     3668.0220070367     3918.9772593545     4833.5753141406
     -532.949526948499965      565.097455356900014     1     3718.1057473212     3857.6170146555     5012.7282803886
     -532.949507654751983      563.797766143507715     1     3706.5247462715     3804.2596623062     4984.6380697070
     -532.949430570453387      562.701415340552444     1     3818.9660263973     4130.3462196666     4313.1136657859
     -532.949384915928022      548.821900914579942     1     3695.5203335700     3903.9567310100     4777.5415721250
     -532.949267787000508      559.834497788274234     1     3697.8367191098     4142.7980996396     4417.6247083898
     -532.949226310483141      554.915344696968191     1     3719.2206648668     3820.2182418878     4940.8730748893
     -532.949216261289848      550.160095975541708     1     3750.2250388598     3850.4600828249     4686.4169475144
     -532.949207643736486      552.858353759304464     1     3760.2724484102     4103.4489580854     4363.5660538607
     -532.949188001711832      559.611568280995812     1     3790.9696215360     4101.1938532011     4326.0796891957
     -532.949173777290866      543.776908602248113     1     3787.8013852238     3976.0094803308     4344.5417090042
     -532.949102884627223      555.402716102088789     1     3783.7153020426     3957.7581003661     4358.1740975071
     -532.949020922498676      553.823354591726684     1     3532.3394180778     4114.0671157518     4799.0913159008
     -532.948943089034174      558.323166608194356     1     3440.3218127068     4487.2052872975     4625.5479750301
     -532.948632969912524      548.077769062139851     1     3797.4006477599     3847.5513683822     4678.0454126869
     -532.948535886427749      554.458734477515918     1     3545.6858709377     4113.0234391196     4771.1510032583
     -532.948288829889634      549.914375575866984     1     3749.6125311393     3850.1124340253     4686.5654909935
     -532.948255725847275      554.797014556934982     1     3577.3900272270     4028.1128212161     4897.8121489719
     -532.948173177699005      561.856108660095970     1     3676.1180928429     3850.2248112202     5138.2231912855
     -532.948164134999956      548.216027960899964     1     3727.7036249744     3935.5490909544     4547.0276396704
     -532.948151241864025      549.874849399936920     1     3717.8122480825     3908.6932344675     4661.0494340868
     -532.947873521152587      554.560151624146215     1     3729.0143792732     3864.3475158363     4727.1748690660
     -532.947851904378922      555.030333887794882     1     3647.6508271177     3915.5715018525     4954.6615693198
     -532.947788601400021      555.776499097799956     1     3724.1327344651     3841.3057755149     4789.8757128241
     -532.947713923989113      558.706958367450511     1     3618.8136998517     4035.7386334346     4739.1282770353
     -532.947637752719629      553.870875618310379     1     3808.8413023642     3820.4152663617     4921.8580458471
     -532.947595105523760      549.379963500040049     1     3544.1257078181     4099.8523295265     4791.6787320490
     -532.947526368821627      538.383311017884694     1     3870.5286411520     3976.8626723861     4107.2956175295
     -532.947490225201591      562.491688099367025     1     3844.2317603627     4055.0138342406     4430.4151218616
     -532.947474215531884      554.920931689220993     1     3888.6176243198     4132.9479536082     4192.1508317525
     -532.947380203700277      562.789345587624780     1     3820.2312156508     4084.0803716150     4388.4860400086
     -532.947335289721991      556.794048036900904     1     3648.3752848181     3929.6724981589     4936.4935410938
     -532.947276008044355      553.675612276461266     1     3625.7144885371     3951.8639605917     4881.5902574989
     -532.947269563119676      554.899816577128377     1     3644.4457783034     3955.6866472709     4893.9213474596
     -532.947158522121867      549.001110320132057     1     3615.7262113074     4044.0932092571     4649.2780524616
     -532.947116114505093      550.614689259649936     1     3618.7018755386     3975.7642837086     4905.6692086795
     -532.947103700148887      554.230936251829917     1     3594.0892027688     4021.9945239955     4789.2250674081
     -532.947031508592431      548.689739078697926     1     3621.7613761240     4048.6559112255     4629.7944136789
     -532.947016429249970      555.259072913173782     1     3527.8266377352     4070.1982335278     4846.5019625963
     -532.947013890658695      558.858780481514486     1     3861.5146201909     4074.9105018196     4433.0270081374
     -532.946836389788700      549.895557923956062     1     3720.1518568339     3879.3779222038     4690.8806971555
     -532.946465421494736      563.549216114549608     1     3680.7014335290     3878.8448825571     5049.6930771636
     -532.946352413544105      554.421696793289243     1     3561.7503302385     4004.6314916502     4863.3950527203
     -532.946232372900681      557.938625602937464     1     3788.3898268847     3839.7551739729     4901.5857060270
     -532.946227078924494      543.349640733193723     1     3841.0756428756     3947.6834041825     4275.7635992568
     -532.946200773884584      551.244660297195537     1     3652.6799609440     3935.0814908238     4849.1020191029
     -532.946122943360706      550.194234253696209     1     3698.9900137518     3922.5267195562     4692.4828811747
     -532.946120692899967      557.743244878599967     1     3652.4200310962     3911.6437484839     4985.1835387021
     -532.946007672728911      549.719996401541948     1     3714.4865498221     3873.5320337149     4821.1480113092
     -532.946007173199291      561.647892224568977     1     3701.9822120898     4245.2415405862     4340.0336110522
     -532.945724354731738      549.050210965100405     1     3759.3647820184     3819.8660189235     4780.4916400168
     -532.945650483500003      561.576770291699972     1     3729.9799890466     4122.6048867421     4428.9356800234
     -532.945479450300013      565.055232138200040     1     3728.3868879350     3848.2547157288     5013.8478389893
     -532.945444297481117      556.931078520668848     1     3725.1266663674     3831.8912812409     4976.2692441579
     -532.945250475463467      562.159863467596551     1     3559.8795603093     4418.0443578261     4496.4235464685
     -532.945236292795585      556.833748216421782     1     3881.1194950493     4011.2353626236     4335.8852366695
     -532.945227302973649      563.386806051002964     1     3663.7261353383     3900.5996961956     5054.0416124227
     -532.945149086082893      562.327806547607565     1     3751.1709425899     4132.6764967920     4316.6899272448
     -532.944964108511954      551.931743023097056     1     3724.5565610471     3812.5756154819     4908.3506759934
     -532.944862350154608      549.080915781468207     1     3643.3716003739     3921.7333067539     4812.0846283446
     -532.944592331920717      546.692301575703596     1     3690.9534653349     3988.3926760324     4639.2975760231
     -532.944503724792867      544.320309054009044     1     3833.1806584636     3957.1415486866     4312.1524843155
     -532.944457834327750      564.587443308290062     1     3723.2438415491     4222.5528591042     4326.3723729873
     -532.944427199118536      560.056794017562424     1     3859.2082941064     4105.7203245064     4204.4020645979
     -532.944402409214945      556.554778579483809     1     3720.5990646225     3828.8568756854     4911.6250118640
     -532.944395624431081      562.425301565706150     1     3461.4686974447     4464.4420736849     4593.8050238358
     -532.944348100466982      547.497264712890001     1     3676.9899430106     3956.8201150676     4720.2961982225
     -532.944336896900040      561.987454652399947     1     3685.0769277447     4221.4262209591     4364.4152075710
     -532.944243318820554      551.791319875491581     1     3679.9983261002     4001.0482821930     4660.7524061742
     -532.944208084056186      558.383772690942351     1     3803.5969501897     4081.9996132575     4393.3107969913
     -532.944107733899955      562.837591972500036     1     3673.7496057812     3959.6853106654     4799.2158007711
     -532.944085218590999      558.908798402633238     1     3737.9084821454     3809.5671767251     5072.2633657511
     -532.943869885069034      555.422654587488751     1     3603.9192639581     4317.1755118520     4408.9456471536
     -532.943855895344882      560.130732839193911     1     3647.8372715852     4226.2195478560     4519.1795084631
     -532.943749239138242      547.180331048185053     1     3740.2208356832     3891.9419326387     4736.0260309023
     -532.943675221000035      553.588275338899962     1     3748.8459453810     3861.9876648359     4716.9862864949
     -532.943604455899958      541.456625966599972     1     3848.8287021894     3863.7373787393     4501.6256288239
     -532.943583519083404      550.523026670312220     1     3710.8205419445     3902.9460135921     4710.4812540512
     -532.943566128101224      550.990579027939020     1     3452.8840585804     4185.1679352304     4947.3892089931
     -532.943445700799998      554.562600580900039     1     3821.8505179815     3827.3751686047     4601.9036103854
     -532.943427077660544      555.942336133853132     1     3683.2128536598     4241.2670630181     4337.1749633549
     -532.943317504600031      549.483558519699955     1     3699.8153308670     3901.5236944650     4689.9649197038
     -532.943199603468088      550.587468628439865     1     3710.8385926101     3849.9074157676     4828.2425521076
     -532.943118299645562      554.188322120116709     1     3586.2698242926     3994.7042404614     4981.4129824852
     -532.943098264501145      549.519764306974707     1     3767.9357946564     3815.3484921118     4774.1415266131
     -532.942970091899952      553.667071116400052     1     3541.2019254930     4111.8148763048     4831.8577644610
     -532.942962100752538      563.368903150248002     2     3664.2011017824     3900.5917631518     5054.0731213267
     -532.942829569439823      538.226676122466415     1     3898.7375020438     3961.1436559069     4111.3236576519
     -532.942801229022848      555.084627334666152     1     3591.2053629538     3988.1422816010     4967.3808982760
     -532.942657656138294      554.898352866099003     1     3898.0264803464     4122.6816494146     4191.6046270261
     -532.942512632617877      544.434312250224480     1     3832.9808113945     3967.6146964360     4290.1387430448
     -532.942493244006414      536.160559325693725     1     3892.5140658875     3967.7046589022     4108.6652243513
     -532.942361378824444      555.986951294348614     1     3639.2736841330     3944.8571191868     4941.7030315094
     -532.942145642399964      552.299304389600024     1     3473.3653232248     4175.0870046325     4792.4229270724
     -532.942024568654233      541.682793410387148     1     3783.7086234487     3896.3879621355     4598.3250482497
     -532.942000856638515      554.395242182610559     1     3627.9429209632     3919.4761618837     4974.1682790194
     -532.941993019275628      542.862691339485991     1     3643.3324356493     4026.0907713026     4719.6553007410
     -532.941933058473410      554.762452319762474     1     3740.4293744666     3817.0307200545     4971.8520391950
     -532.941895658996827      553.120910027344507     1     3583.2121129817     4018.0797092272     4979.2154688210
     -532.941851555516109      548.800179427439843     1     3666.8941530756     3985.9631811440     4606.9152558914
     -532.941801790570821      551.714892233998171     1     3655.0647928448     3972.1360845363     4907.8232809019
     -532.941666572825170      536.571578505917159     1     3927.5487233907     3950.9816077053     4030.2089353965
     -532.941620061391859      557.441116751895379     1     3573.5187561526     4172.3575758534     4637.5790298012
     -532.941564005679311      557.638192370427532     1     3604.9673952625     3992.2955525023     4985.7713226994
     -532.941544801137866      558.264320046936973     1     3746.8062356642     4162.6823662325     4353.7626595177
     -532.941528417485642      561.572704646220700     1     3713.9693810449     3841.0796069390     5007.0549798975
     -532.941480608543998      564.334768377779824     1     3747.5440121295     4209.4163816701     4267.9312519270
     -532.941473413099970      555.360059306099970     1     3761.4177492641     3883.6441688905     4740.8553839622
     -532.941462361399999      554.352214785499996     1     3682.7392707806     4289.5731039938     4319.0961712621
     -532.941414612099948      555.557674574999965     1     3696.1662492789     3834.6131702537     4939.2385648590
     -532.941412766392318      557.924864591166852     1     3697.1296266459     3838.4180985743     4875.3668465232
     -532.941361725124580      554.741432208709170     1     3661.6532868652     3890.3838394662     4917.4579063484
     -532.941345394107429      550.006284431623271     1     3591.7155939752     3996.5596311227     4996.7135542286
     -532.941245827933699      562.136825654766085     1     3889.3930254340     4119.8955910306     4222.2126889571
     -532.941235063899512      555.485904607280190     1     3718.7347149183     3934.0514502612     4750.7532560749
     -532.941184957388828      545.646103712504214     1     3823.5602284483     3895.6496236206     4489.7512496654
     -532.941136951949147      552.480342037944411     1     3715.0472424882     3857.2913226553     4948.9816817634
     -532.941111546356751      562.924327486216384     1     3642.1641292619     3951.2399548058     5036.9348961516
     -532.941079461787353      545.848869520763628     1     3841.5516734425     3871.2436158642     4492.2943917490
     -532.941020286263324      550.863060337537149     1     3669.6287334783     3901.7842338179     4806.4342768755
     -532.940905924018466      562.658278075917906     1     3467.7354733617     4446.5802021519     4605.8385220965
     -532.940858328652439      556.811967800683419     1     3668.5762658457     3940.0558688034     4869.1574075557
     -532.940806887903591      557.832202162790622     1     3560.8641147007     4020.2466688344     5015.5147192194
     -532.940782900836894      556.146225647140682     1     3815.0251102808     4111.2115268995     4348.8719275618
     -532.940764701200578      557.190032149378226     1     3726.3455779865     3868.1437573582     4747.2363264774
     -532.940752845611883      560.882889507294635     1     3656.0503229214     4180.4455407107     4587.4256201457
     -532.940741333380288      562.491856628504593     1     3754.8495050622     4182.4115919693     4329.7621999320
     -532.940711104258753      562.516196137098632     1     3476.8587693735     4458.4033887279     4609.9035679811
     -532.940608242605435      552.765444802309389     1     3693.5432866070     3849.2676285306     4909.7476436996
     -532.940282417648518      562.569115688803208     1     3510.3598333165     4404.7651475370     4582.2446323449
     -532.940254178576765      550.966506828825800     1     3796.6549388540     3936.7515357841     4441.8708263306
     -532.940221487787994      550.979623238982640     1     3625.1233502780     3942.2052962464     4891.1683836197
     -532.940207434524382      550.846040568772878     1     3539.7290443159     4091.5482853769     4777.0317579557
     -532.940143454536951      555.081397368337548     1     3622.3561140214     3977.8516860526     4877.2966446165
     -532.940092702624725      559.415788026565906     1     3471.4164384515     4134.4252463320     4977.1459998441
     -532.940080219499464      555.298865946823980     1     3568.2410590481     4057.6711647822     4828.0715216069
     -532.940073297128606      556.547779763910739     1     3633.3483416807     3887.6917122634     5035.3511055132
     -532.939944387104333      564.300922704886716     1     3811.9386231032     4150.2060831744     4291.1610071226
     -532.939844418468624      563.440195953693092     1     3616.9870950018     4075.1136120638     4682.6873667313
     -532.939806048352125      547.976614267489936     1     3588.6113520773     4060.0199874819     4665.8790566209
     -532.939740422057639      554.393938120481948     1     3781.2771118611     3836.3322032146     4662.5777280415
     -532.939622180775018      561.040545450856712     1     3641.8479197219     4242.8796383013     4424.1399189881
     -532.939602411233864      555.061858382568744     1     3838.7969718405     4140.9963339217     4245.8280090970
     -532.939565911824616      554.783179906199848     1     3709.8483600278     3839.3259847885     4917.1609996947
     -532.939498258572485      552.076150388808060     1     3701.1641030505     3977.5376137539     4559.3281385305
     -532.939482999039683      557.024326364078320     1     3630.2323175410     3972.6233493133     4822.7702597093
     -532.939364197572331      546.663828880438587     1     3653.8596661160     3996.3845429159     4682.2154934982
     -532.939237762859761      552.456712566559190     1     3772.6226453116     3986.2897593265     4474.9484501049
     -532.939224291998016      552.663756154407452     1     3774.6830831765     3981.2157594411     4354.1417719064
     -532.939152909172321      552.381555517117476     1     3648.8763420963     4249.3828960830     4390.4507666670
     -532.938973178834772      555.688845210428440     1     3701.4316941202     3869.8520146355     4961.7270302255
     -532.938865875743659      557.137041825624806     1     3713.9578148292     3869.7021950591     4805.1047007496
     -532.938814633536026      548.343727015407694     1     3596.2963805072     4068.9052156637     4670.0847632795
     -532.938799295393892      562.012325248018556     1     3834.2660218401     4131.5601522760     4230.8435410510
     -532.938730700933661      554.084884245576404     1     3602.6387973149     4003.7870483823     4812.7681749689
     -532.938616675714002      554.489292025251302     1     3640.9667339030     3936.6347512390     4972.6599367052
     -532.938553888005572      562.469830694751295     1     3853.2437755194     4184.6347225135     4204.3471031271
     -532.938504806278047      549.872926071010397     1     3723.5173944863     3929.0234274601     4643.9268677717
     -532.938483289262876      554.145397595230975     1     3668.9545787110     3860.8889686327     5004.5355169309
     -532.938446554007555      540.289237684062641     1     3839.2299142751     3876.6398070630     4507.5823106070
     -532.938363006594386      558.363448809441707     1     3586.9385050988     3977.4493959484     5026.9220160470
     -532.938187148618908      550.320418865107854     1     3693.4937609070     3942.3050875287     4795.1137093107
     -532.938080779652182      557.277196494692021     1     3765.9661383908     4212.5718541781     4261.0378474058
     -532.938069429871234      553.304003815750661     1     3675.0370618196     3899.7093407467     4811.7181392477
     -532.938020708551676      558.206079209081850     1     3584.6059444442     4030.3043069573     4796.7641152681
     -532.937932920799994      542.225679292900054     1     3794.0466324632     3899.5438009668     4508.0300465723
     -532.937813509675266      550.880780688754612     1     3701.7979378274     3874.9769498243     4785.1097802998
     -532.937779489513673      547.132800525270682     1     3609.4925179234     3963.8666176357     4834.6260220261
     -532.937721522070092      562.995724452954278     1     3862.7752544435     3961.1495405756     4485.1849964261
     -532.937608043739260      547.448769942192030     1     3745.6075230662     3863.7739760235     4690.7373650989
     -532.937553623223948      560.905046219282099     1     3777.4255217075     4044.4433731804     4530.8905805442
     -532.937404257158050      548.998835520906368     1     3691.5239264169     3899.1419052118     4838.9960122342
     -532.937372494999977      560.256604852800024     1     3730.9655336611     3835.3338189911     5049.2587102546
     -532.937290387341477      560.889925552444197     1     3886.9529101157     4078.6605317362     4234.0379225020
     -532.937263934807106      556.315044566205415     1     3852.8670002520     4079.2488168711     4233.3092132365
     -532.937259928606977      547.425595845177099     1     3704.0615351048     3871.6470002815     4803.9066083889
     -532.937257485851205      547.534171813223338     1     3728.9551365115     3898.9388385925     4738.9598885789
     -532.937210302301878      555.781613948575455     1     3624.2443143082     4058.7061138108     4600.9047441021
     -532.937163125346046      556.885289185491388     1     3636.5444927475     3933.8557615594     4851.5173263099
     -532.937138240368654      554.676911353743321     1     3714.5110827147     3898.1490950841     4722.5406482059
     -532.937136538928144      560.491201836811342     1     3683.5001379245     3904.0217434636     4894.3193479208
     -532.937014954178494      550.398940212885691     1     3645.7928348996     3950.5035050831     4756.1335105188
     -532.936958788310221      556.702413489311198     1     3729.3837669990     3853.0476933807     5012.9026731938
     -532.936921969707214      547.788629651439237     1     3767.7942668352     3889.2725199257     4532.4151037024
     -532.936833741509986      555.433285367245958     1     3851.9935030321     4042.5014453716     4418.0250696914
     -532.936817763464774      558.083947345108527     1     3740.3954378662     3778.3445502400     4912.6861888703
     -532.936663206650451      563.069657696777085     1     3716.8844321911     4180.3450834282     4448.0874756705
     -532.936639174175184      562.729447037814225     1     3677.2294228593     4242.2387745692     4357.6432898485
     -532.936620582816431      562.664376892553491     1     3589.7649350547     3978.2908604263     4958.8328097323
     -532.936594803899993      557.175875001100053     1     3697.7212221552     4263.2645594176     4328.8630426270
     -532.936519701477323      557.632616269169944     1     3655.8631053308     3915.8693195529     4978.9826666779
     -532.936434405246246      549.479429730165748     1     3788.3997448863     3819.9947753464     4735.6119762983
     -532.936428044962213      556.691153414460132     1     3730.4528966915     3805.0627989399     4973.8398488102
     -532.936413706362941      547.155049849287025     1     3727.8957384347     3861.5660331130     4768.0234329488
     -532.936318805002657      551.134368807468945     1     3591.8892935907     4031.6557205562     4783.2862271258
     -532.936182923982301      557.213702950980746     1     3761.6893477922     4130.4259245996     4350.7765711230
     -532.936111953482168      550.423850453411433     1     3707.3661083366     3888.0777933400     4751.9271210093
     -532.936050056792396      561.906732698602241     1     3830.6404716904     4129.3639331561     4302.0857718589
     -532.935984366026901      559.113125118758830     1     3753.6672637263     3783.5089135751     4866.5689210373
     -532.935808436554339      558.799769820468327     1     3704.5714755348     3845.8085777407     4846.2617424329
     -532.935766616677029      560.855927750111960     1     3751.6960017613     4231.0874140627     4303.5788517959
     -532.935736770006997      557.152803240663047     1     3686.6855931053     3872.4926514478     4868.6572519197
     -532.935641703055694      553.548276861879913     1     3735.4203232598     3847.5891077144     4995.9841163498
     -532.935610013824430      554.265521640030329     1     3732.7461104137     3795.1222211840     4959.2100347941
     -532.935606619048826      558.383655882002586     1     3819.4305319963     4136.2704998156     4226.7176142270
     -532.935601746003840      540.738393977351052     1     3744.4159416976     3897.5761861410     4684.5589670357
     -532.935591997502115      560.281110228876287     1     3775.0422396758     4151.1082166570     4332.9532711696
     -532.935565714961172      551.570263490135403     1     3667.2563885913     3882.0964264578     4976.9388790762
     -532.935522984904878      559.240618339641401     1     3523.8919768574     4354.5986562959     4577.2791844097
     -532.935456660005912      546.592061588491561     1     3685.3965483263     3963.2993906813     4617.5467419965
     -532.935453258765506      563.668288423070067     1     3929.2469315165     4019.9920056300     4213.1468989145
     -532.935446736448966      555.832172772045965     1     3774.3898718519     3867.1568016168     4903.2884512492
     -532.935383255724901      550.031673000650358     1     3721.2996504894     3837.0462872251     4945.9650739101
     -532.935332431594020      549.651965508669036     1     3713.7207110127     3898.5048926273     4675.3604049884
     -532.935311403987271      544.083346739289937     1     3708.9219490920     3987.2265363170     4571.7589232537
     -532.935303311658117      553.996230170421086     1     3677.3035182653     3908.3330012417     4900.9930771282
     -532.935196508400963      554.737729591860898     1     3561.9179020352     4008.6977015688     4952.6176003454
     -532.935110803310181      555.239567059058686     1     3695.0308819262     3974.1974192477     4703.2420471922
     -532.935110402252917      559.237348518799308     1     3618.1315633273     4302.2152675321     4421.2793424418
     -532.935095238501845      554.265355163563981     1     3840.6045795768     4092.7088557909     4264.4147323939
     -532.935092252604136      551.973055348383355     1     3728.4360363659     3813.7148191023     4926.2379697800
     -532.934986176782786      551.089745105335169     1     3610.4894177785     3979.3086219702     4931.3714679687
     -532.934928152720431      555.974129585471474     1     3602.9868063877     4012.8987236932     4810.8552052460
     -532.934893555418739      548.527819675271303     1     3702.1272639956     3895.6171800705     4916.9955177881
     -532.934841678410749      558.899077944384317     1     3592.4121941403     3965.5510017286     4925.1125329190
     -532.934811600747821      562.953034380503595     1     3914.8281660426     4003.4093622168     4413.7023231900
     -532.934746544068616      560.078644058618806     1     3683.7259864811     3896.5052139938     5033.0813191829
     -532.934729726394039      555.973594940956900     1     3776.5101477233     3942.8164315246     4546.1766522869
     -532.934639076860208      556.528672167581590     1     3712.0261154314     4112.5539013730     4420.0928496600
     -532.934538238481082      554.361853610025491     1     3765.2906735990     3852.5610245447     4655.9057201033
     -532.934442724283485      558.333254243622036     1     3567.1234460836     3998.4419550494     5028.0871345831
     -532.934417700299946      550.658011771199995     1     3752.8578482151     3845.3245185194     4689.1485161761
     -532.934293531547269      552.652606035478925     1     3622.7303989893     3946.9991452587     4969.8900137479
     -532.934243250793998      555.441989078284109     1     3624.0889145887     3921.2031791351     5040.9896523709
     -532.934182651620631      552.386656104766871     1     3656.3318822498     3916.5472644395     4911.3699079559
     -532.934175147703058      559.240997539522823     1     3701.9556896060     3923.5196708453     4709.5279027944
     -532.934172239824079      549.144125068896415     1     3741.8718282707     3834.8173413453     4848.9122826030
     -532.934167767428448      550.688768568866521     1     3684.7519245511     3948.3458883204     4805.5905642757
     -532.934134419299994      554.587075618400036     1     3626.0575037857     4020.6544381959     4800.1700365866
     -532.934088036525168      566.448476889387507     1     3735.5681195166     4186.0457768340     4317.8346463460
     -532.934010338049688      550.601926836870007     1     3592.0115204732     4029.3203997865     4798.9967261282
     -532.933947409600023      558.689421792100006     1     3642.5588575469     3878.0425970263     5018.4046760011
     -532.933928865278290      552.141033888258789     1     3723.5476532512     3988.1368706910     4527.0820269347
     -532.933913792328440      549.344836123108394     1     3751.2024734636     4201.5937878166     4282.8066129909
     -532.933912688644796      554.402220049250786     1     3664.6233797698     3915.0132021488     4805.4228246841
     -532.933835023882921      557.174575308515386     1     3725.8141466324     3865.0644039617     4810.7200165582
     -532.933785545312048      555.171311941446675     1     3880.3390473347     4140.3757968652     4215.0034308588
     -532.933784696743032      561.056490751117849     1     3819.4626695479     4078.0729105888     4310.1398279295
     -532.933774566044008      559.828272920423956     1     3653.1490726776     3873.6919272681     5087.4545062630
     -532.933768021632204      557.964228003669291     1     3727.9689002956     3818.3771933969     4951.7792702421
     -532.933458534651436      547.429768293956840     1     3632.7107677041     4062.2563109768     4498.7485427409
     -532.933395250517378      551.613788254230371     1     3517.9466763352     4089.5865108442     4967.0670716220
     -532.933298208691326      548.336893987964118     1     3775.7062770786     3842.1762030585     4765.8479052689
     -532.933282855832090      546.668940737759613     1     3874.7986845840     3906.0017524037     4236.0220870758
     -532.933204390592550      556.618496673035906     1     3727.8686935997     4122.4645448428     4387.1434868237
     -532.932982397554724      560.130390301756506     1     3792.7789636877     4100.0977514388     4369.1195069973
     -532.932952230707542      551.573733002640211     1     3682.4325052267     3859.8747926091     4885.0116354086
     -532.932859208845343      560.865103681931259     1     3700.7502156261     3825.4138201922     5050.9268382918
     -532.932805820251815      557.763046128919541     1     3586.5371414915     4346.2052237808     4429.5993333908
     -532.932669674501199      555.534780177513198     1     3773.0204754635     4196.4409523450     4318.8144444450
     -532.932591461159177      554.122362773557256     1     3747.9830359271     3782.6682892372     4954.7981539253
     -532.932591076448375      548.335756998918669     1     3713.1787742135     3936.2032362327     4581.4605760079
     -532.932519392016502      541.795691458417195     1     3873.7947977226     3922.7395356423     4265.5253998689
     -532.932280855200702      561.998505756538407     1     3854.7883582120     4100.0563421543     4307.3186511524
     -532.932246492900049      547.254076637000026     1     3714.8354878217     3948.7783045533     4544.2880363827
     -532.932171770491323      557.952114589969938     1     3825.5075503210     4178.1430584563     4237.4524515833
     -532.932153774343988      563.169882253898095     1     3775.8950682909     4151.4306094137     4322.0947993156
     -532.932123699642034      550.125020204605335     1     3748.5237917312     3862.2603630292     4764.2996607964
     -532.932114276639368      561.005932233644671     1     3764.8154003616     4081.6582196285     4486.9447293512
     -532.932047549018193      547.954738230673911     1     3674.8788622921     3958.9967714139     4658.4069151374
     -532.932031364144336      547.652168930437711     1     3679.1048156603     3917.0190236811     4786.8706999259
     -532.931918458432733      551.881015787112005     1     3738.5026732041     3827.0020678078     4836.6422346169
     -532.931792185866243      553.472325973649617     1     3798.1679667736     3917.5694991793     4519.6237815198
     -532.931681840223064      555.625854340662158     2     3746.2468713320     3835.2186452274     4828.1926544771
     -532.931672250099496      548.947284766952862     1     3716.2138436924     3902.8482211220     4730.6403110494
     -532.931472550536114      546.983493542051178     1     3765.3897450991     3882.5634842893     4689.7768066257
     -532.931344762198364      555.431124811768882     1     3678.2941935911     3839.3470556697     5034.0427333063
     -532.931228240804671      557.345238279567866     1     3544.8152905949     4096.1339509027     4952.6640748079
     -532.931216435337774      553.484574042369331     1     3757.4143392170     3988.0520508646     4429.1942894801
     -532.931205187294495      551.516312962363372     1     3588.0405750996     4046.6297997769     4773.8978857530
     -532.931003886276699      556.206405085211259     1     3646.9565039982     3892.9285828921     5048.4828182260
     -532.931002107875202      546.662643846451033     1     3717.5555143649     4200.6677109084     4315.8821480532
     -532.930910095322588      557.676815837370441     1     3871.2617759304     4113.2753961328     4250.1619778204
     -532.930806167944979      555.040170439029225     1     3636.7034787015     3995.7702584227     4826.5877092227
     -532.930761656683330      550.408999746489144     1     3661.7302547096     3932.0452562831     4757.7213650030
     -532.930743021699982      550.119573018900041     1     3675.8454837235     3931.4022977184     4867.8697316176
     -532.930737295433573      557.704284980483294     1     3771.7665382975     3900.3726119653     4979.9560484213
     -532.930692615069461      560.175165716433753     1     3829.5638069788     4044.5241831616     4464.8726586883
     -532.930670409036566      552.226473315910198     1     3656.9899564891     3900.9554499593     4841.3719148777
     -532.930592636456481      561.988560903270809     1     3690.0015258536     4202.6846205919     4437.2195215234
     -532.930576186464577      559.968402080940791     1     3715.9783017210     4207.3188710143     4312.0573281588
     -532.930502649982486      565.574462683003730     1     3739.1150663597     3858.3425258956     5074.3969253497
     -532.930455641603885      546.120571528856317     1     3720.1826382779     3828.9664439424     4817.8538701690
     -532.930417290450350      554.498726694749962     1     3649.6596338157     3946.8673049481     4846.2994891131
     -532.930412442661009      555.781113049734927     1     3698.3066467973     3893.4848311794     4920.5179591555
     -532.930198592785587      554.119054484542289     1     3646.8044621451     3951.4326400206     4921.9253367451
     -532.929926310361452      545.441958692408548     1     3666.4885423139     3989.4371313976     4709.5656697200
     -532.929919781613421      550.334776793165361     1     3706.9648041550     3884.3889910738     4750.7640028212
     -532.929900940198536      551.256976710100844     1     3673.4987471970     3904.8994339418     4799.5570472819
     -532.929829741299955      554.060955320200037     1     3776.0819943683     3842.3842717746     4654.3610582800
     -532.929826983022963      563.000791297800220     1     3437.7978475219     4494.7253051351     4656.3278972182
     -532.929641677398195      549.669839459035074     1     3576.1226069344     4094.7374683393     4719.9029389740
     -532.929602527618840      545.207604852643840     1     3628.6736696235     4012.2399451187     4675.4757868740
     -532.929477414464372      550.971989624545927     1     3763.9639848125     3779.6257888112     4915.0513925634
     -532.929400761695092      560.164807039001175     1     3615.2852868809     4294.6668948528     4528.3222769729
     -532.929386545079410      557.499204860974146     1     3678.3797908007     3841.1037879028     4900.0204075430
     -532.929304695134647      559.305440027069494     1     3706.6655870275     4236.7489478973     4305.2249009204
     -532.929290862125868      557.414473124825236     1     3727.0977774843     3861.5427409688     4730.5973647983
     -532.929290171682851      551.023903385013341     1     3681.1655425676     3908.2287705919     4904.9417362759
     -532.929157340937081      552.139536816768100     1     3625.0197641723     3945.4599533516     4966.6381107469
     -532.929092289372420      554.441244786313064     1     3769.5036185550     4157.8341993718     4263.9314302204
     -532.928938349130249      561.193103917993767     1     3803.2805102270     4124.9696609655     4273.1724912142
     -532.928924647595522      553.446692435249588     1     3618.0525384588     3932.2504489737     4959.4971645315
     -532.928918902899113      550.347166670376168     1     3645.2896707381     3952.2025737612     4756.5654005191
     -532.928869099978783      557.144104396721559     1     3625.4657282844     3977.7279925457     4925.1550127646
     -532.928757332942155      552.481215583245898     1     3626.8789260990     4249.4134654719     4425.4695459012
     -532.928707267109530      559.363129549324640     1     3698.2358187003     4225.6949200596     4331.8824080871
     -532.928634456046325      553.560205519652186     1     3615.5221825922     3996.2252963890     4817.3125732650
     -532.928565881754594      549.655377863947137     1     3751.2007515693     3842.2783487710     4857.2732353424
     -532.928504812620872      558.642630140146707     1     3614.2571757733     4062.1009316364     4749.1475935536
     -532.928504455394204      554.787298330383692     1     3895.3959072722     4111.4157369796     4191.1501725455
     -532.928319560319778      550.085755226554511     1     3753.0257779410     3860.9877474854     4759.4924051755
     -532.928166767288531      546.281151539284451     1     3720.4249482600     3863.5300518667     4762.9940157662
     -532.928124816246395      555.226604183160816     1     3567.0617178225     4036.9668239032     4964.9833850795
     -532.928089896376946      552.935984916722077     1     3656.6889712095     3915.9231307598     4918.7518967294
     -532.927965795421983      544.854189902231610     1     3795.4813474469     3919.9434600825     4478.9591359265
     -532.927847672588200      548.169759038666939     1     3745.9895149635     3890.8300347495     4685.2586978978
     -532.927838426281824      552.447964434837900     1     3689.3863488362     3900.5696583865     4946.0852448215
     -532.927806070676752      553.478384317460609     1     3640.5210640275     3931.9541259225     4962.5191128436
     -532.927800436779648      546.888639238577184     1     3652.1266796715     4019.7900708433     4564.5838612416
     -532.927709704249764      542.372256066904811     1     3798.8227485720     3917.9126399658     4463.9068458093
     -532.927662223048742      550.283181119789788     1     3683.0519395668     3910.5334530599     4751.1959470866
     -532.927509873459940      549.475046366897459     1     3726.2460010495     3878.1609331150     4691.2508788481
     -532.927496514563927      549.443105618827985     1     3663.4608309416     3985.0712443236     4596.1549559652
     -532.927295348782764      552.494725748980045     1     3651.4610854261     4227.8629853847     4414.4826494051
     -532.927151226082628      558.428999541095664     1     3702.1031517004     4135.6946578970     4401.8278400989
     -532.927101536117902      552.016743910866921     1     3757.9197835305     4057.6232385393     4359.9966686781
     -532.927055921800161      554.581511315696844     1     3799.5428493371     4004.4031345078     4373.1679856846
     -532.927035508480117      554.343558597055562     1     3766.3076926931     3850.6245743342     4658.0763017270
     -532.927019321281136      563.428852992512361     1     3599.7619581480     3932.7857725008     5104.2610539128
     -532.926978326111112      550.614109364794103     1     3767.0490587527     3892.3142974536     4702.2135446410
     -532.926928808900016      549.887863022099964     1     3725.8228345051     3879.6127679943     4690.2287570386
     -532.926695519851933      558.648927705680649     1     3683.2530337913     3857.3187359304     4999.6523921285
     -532.926623960378038      535.853273293438178     1     3892.9744406873     3978.7725932147     4066.3611773764
     -532.926609460199984      550.353714357299964     1     3679.8788772553     3868.5042113402     4867.8562574626
     -532.926608523021855      552.234629617318774     1     3631.4130102181     3942.7262681165     4912.3001363795
     -532.926556698973968      551.274757354244343     1     3671.9357159635     3879.3920973582     4981.3869683553
     -532.926541805063152      561.350395463517430     1     3863.4189736109     4116.9204468128     4280.3525440203
     -532.926524952045952      557.659150492979620     1     3706.8391339062     4141.7688711889     4458.0650863218
     -532.926477897839050      550.108070501773113     1     3630.4470516650     3983.0279535644     4745.4981305587
     -532.926391160146864      553.666209823394638     1     3783.4936885809     3824.6620966750     4675.2911792440
     -532.926364201760634      559.625961447889495     1     3696.5825503770     3841.9070330942     4995.2400653960
     -532.926334974710016      556.155499552888955     1     3822.7355727468     4114.3162184975     4284.1381760484
     -532.926273598144576      555.084579439267600     1     3613.1561535541     3961.4687631349     4903.4907594847
     -532.926268079172928      563.552746033378639     1     3724.1595592597     3835.3036292138     5010.3379367695
     -532.926258457546965      561.697700796997538     1     3806.2443044905     4118.2167112371     4312.6287362441
     -532.926037246034753      538.621610825951734     1     3889.3514778011     4029.6826270863     4050.9297131578
     -532.925988066782566      560.316920770022875     1     3810.7384352485     4052.8316591472     4443.0449549123
     -532.925911650885723      547.957205370472593     1     3734.0839757156     3833.9626533311     4811.5332918184
     -532.925851905197078      556.332569123819553     1     3697.9010434093     4148.9614227859     4395.2708074136
     -532.925726313045743      541.642456899706758     1     3646.7053561756     4135.9559888096     4381.5923320759
     -532.925610995147167      545.926648381347718     1     3805.8433068359     3910.4075179801     4495.1077917189
     -532.925524483999993      559.488635371300006     1     3672.2241073164     3988.8721352716     4806.0745955127
     -532.925513681393454      556.701902843902531     1     3761.0122627570     3793.2446331345     4995.3969192321
     -532.925188689917150      557.009134717884763     1     3759.4071835013     4131.5034645906     4347.5234269727
     -532.925119150317300      558.008956407190112     1     3507.4225699389     4363.4958536338     4562.7486438687
     -532.925095836438913      556.677593734711081     1     3748.6136217449     4182.3903320113     4312.0397781244
     -532.925094068518433      560.606727639614633     1     3760.1544804975     4104.7693001408     4456.5892779635
     -532.924771953771369      558.751241086279606     1     3797.2288005107     4148.6821469357     4241.9763308202
     -532.924661187999618      551.390370631675637     1     3720.5893363549     3857.5927609826     4803.0245051578
     -532.924581131572268      546.634917284259473     1     3684.0078187508     3964.2160540729     4615.3741489834
     -532.924553244460412      551.594209283341115     1     3597.2386591328     4042.6497287746     4919.0681180246
     -532.924418150902284      541.019163546010986     1     3723.7459287047     4002.7398058057     4499.3155172949
     -532.924393979891761      555.337867204877170     1     3639.2850868996     3894.3699866354     4995.5577720049
     -532.924243652917426      541.136650361715851     1     3868.7825948152     4014.9988696960     4087.4210760052
     -532.924224606425582      549.232243419453653     1     3537.1479552043     4144.6796674761     4714.4974524839
     -532.924080619879533      563.385527522958569     1     3678.3594826850     3878.7601613972     5047.2506245837
     -532.924076744895274      532.642258529545302     2     3912.9028627288     3957.5075668177     4037.9842337704
     -532.923986604424499      545.286068582025564     1     3828.6451500661     3893.4254068768     4490.4138975121
     -532.923986200024615      551.142810007665616     1     3738.5957639908     3839.4878840609     4831.6736396716
     -532.923911952494564      556.311216581958888     1     3699.4170049925     4024.0593765192     4495.9724051692
     -532.923820700074089      553.370813181516155     1     3678.5961054466     3909.7118920872     4781.4486526298
     -532.923778826541366      551.611956666051015     1     3777.2417559138     3991.2299074279     4358.7654480074
     -532.923736145899966      552.958857316899980     1     3700.9444561992     3870.0172857307     4783.6645865580
     -532.923709144289774      549.642421044838329     1     3720.6370026427     3812.3500530625     4854.5481704095
     -532.923647634739950      557.789529250661190     1     3726.7932933608     3801.7524454790     5015.7429820939
     -532.923626555860551      559.057030008845913     1     3736.6572698832     4194.5837183494     4367.6850356857
     -532.923517487408844      561.090812742028447     1     3847.3495986445     4099.8986238847     4247.2496245116
     -532.923500017271977      562.935865478864571     1     3534.0646517571     4169.0217445886     4643.2072840354
     -532.923456037549158      556.295692350582499     1     3759.4254935300     3933.2529732507     4603.0793175855
     -532.923449273561232      551.024428177850723     1     3677.8572178267     4050.6578848390     4553.1399044717
     -532.923440764203860      561.385127296461405     1     3797.3718176770     4128.4752627790     4316.3092489050
     -532.923226220526317      561.618494074453679     1     3868.4190629498     4100.2595418592     4235.4629706518
     -532.923221894342873      549.835387922176210     1     3676.4443648137     3886.0439621393     4847.6277998046
     -532.922795679332239      547.131299448647724     1     3817.0365165918     3967.2813102219     4279.8855210793
     -532.922744467650773      550.432413106755121     1     3705.1380262084     3879.9098701821     4725.7289588576
     -532.922716460659785      550.916879471285256     1     3797.7306114285     3952.1107914682     4479.9067506882
     -532.922692161100031      550.113763895500028     1     3719.4148967011     3874.8860490504     4715.2552653482
     -532.922667487748299      557.427468695729090     1     3733.6508225403     3865.3162686358     4743.1535518255
     -532.922606579297963      548.597812193753384     1     3682.9098313966     3892.3848891164     4768.4675747342
     -532.922541330949002      550.234043613466497     1     3709.8909471718     3923.7227381993     4789.7813788869
     -532.922526382564456      550.283362104066100     1     3609.7030994118     4057.5145528580     4688.3496408237
     -532.922467265536625      546.804729877408363     1     3680.9330171921     3884.5127163600     4914.4269063590
     -532.922397314191130      558.145635281846467     1     3690.7375283250     3848.0894845425     4994.9328230010
     -532.922273599699565      554.710876799190601     1     3889.6075035146     4117.9301532127     4190.8454110121
     -532.922183668600042      546.069849616200031     1     3642.3830862166     3949.3434172667     4882.2843643243
     -532.922096981603886      547.453342118434421     2     3586.8230982018     4045.1305329440     4719.3550654524
     -532.922083560658621      557.548745865936780     1     3745.8832621050     4223.4324688986     4309.9253189752
     -532.922081825600003      557.417306739700052     1     3731.4623412285     3796.3980722204     4834.1676595319
     -532.922030107258479      554.224355306473853     1     3777.5803307334     3839.3875961665     4661.0909676583
     -532.922027367859414      558.520149861171717     1     3680.2417208719     3928.5931619217     5069.5951278102
     -532.921927009648357      554.235341701179664     1     3767.4994937510     3846.4455625595     4662.7769939544
     -532.921834743400041      555.906596245200035     1     3673.7308309526     3906.5351955401     4927.1736822176
     -532.921811594916448      553.632095915887930     1     3734.9447253464     4132.3254262063     4401.9046901516
     -532.921788697171905      547.195633143891882     1     3793.8007738734     3950.8450149306     4402.4616089068
     -532.921759524655499      551.263671796495601     1     3696.7698416474     3887.5350038069     4907.6194236433
     -532.921714101115413      550.980438830939192     1     3699.2594470790     3896.6469569172     4884.3942379711
     -532.921672993736934      561.748747105648476     1     3860.6905923394     4114.1510331715     4249.2458823089
     -532.921573216156048      557.337265482758767     1     3675.2642273895     3878.1905528501     4910.0708885007
     -532.921485539737205      555.750860497715621     1     3608.5079516796     3966.0076171035     4896.2412950561
     -532.921470411299993      560.129335870999967     1     3565.6776247737     4113.8637092947     4809.6193015799
     -532.921464970606735      550.643836720052150     1     3756.0504254339     4092.4618025742     4368.9604273099
     -532.921385654025926      559.148343293395101     1     3680.1287372263     3858.9587493846     4996.2544151369
     -532.921261415615731      555.224665931244658     1     3617.1408760823     3952.5522964137     4940.5377632026
     -532.921249312950295      550.805057469408325     1     3664.0374407385     3944.3581640766     4703.4822404609
     -532.921015349300205      548.688624044387552     1     3744.6716765132     3989.5467734045     4431.8185258837
     -532.920956923216977      550.888848911341256     1     3681.0984338128     3949.5253293679     4669.9011955355
     -532.920938848839000      551.940759379584279     1     3715.7767525849     3906.7318662746     4730.8804685638
     -532.920806898122237      546.520202577910709     1     3729.3485910343     3846.9731668599     4794.0528499311
     -532.920779077940438      559.088019816497422     1     3520.1437197961     4093.1424779770     4867.9559424894
     -532.920777284363453      551.447926490310124     1     3648.7749215032     3902.8882486412     4859.5004885106
     -532.920763381114057      560.587945734128766     1     3699.5492576796     4197.1962159576     4451.3690617754
     -532.920731646296417      557.235317481280504     1     3683.4531869318     3861.4616359871     4905.0559320492
     -532.920714889212718      556.895148845853669     1     3793.9542095377     4079.3201153516     4328.5069321305
     -532.920684341420611      546.245958392627131     1     3637.4943949868     3968.0983637067     4960.3963691135
     -532.920683661771363      550.028034600135243     1     3685.6778242778     3861.3901352687     4887.7013146663
     -532.920640731052458      559.396594779408929     1     3782.1116695488     4194.3439285568     4283.8145002266
     -532.920636917837442      554.804664009004000     1     3775.2968052330     3848.3729979311     4674.5533071821
     -532.920634027761366      558.957552587290820     1     3778.2842679386     4213.1496960383     4257.4659539443
     -532.920580395471461      558.475329690960848     1     3724.8765037958     3852.0857440239     4862.3580028036
     -532.920558401099356      552.518415442523860     1     3664.0221015258     3942.0621038814     4993.9335443252
     -532.920558233452766      558.327210406759605     1     3729.1042106164     3797.7376336104     5072.4510200429
     -532.920554076911117      553.573173630371912     1     3556.0232506461     4075.6233498008     4858.6361997015
     -532.920401330612549      549.066605043660047     1     3649.3792866156     3977.2507326291     4690.1533182358
     -532.920378116367829      556.959061272833537     1     3769.6312343843     4142.9328150851     4284.4477105866
     -532.920116190519593      544.417811936159524     1     3794.6488089947     3987.9995228609     4358.6628141592
     -532.920075844416147      555.955325514804485     1     3716.3707928113     4165.8396208876     4415.7630259324
     -532.920073915652210      558.723276323923187     1     3738.4978167127     3822.9833570348     4862.5251807362
     -532.919962319100023      554.039451501000030     1     3669.3898242970     4259.6301051564     4363.2998226890
     -532.919943392480832      551.155990260916610     1     3677.3422131655     3904.8470588371     4789.3740882893
     -532.919920577060566      552.446184255887033     1     3807.0416071197     4112.2993107936     4303.8514129678
     -532.919913961649968      551.635964324718998     1     3682.1570907133     4236.8290023873     4365.7377169712
     -532.919895363367914      564.831557259192323     1     3720.1806489655     4189.7850186014     4367.7205301784
     -532.919874411735464      549.262689739268694     1     3591.1664872697     4068.5237303004     4692.8254045683
     -532.919854928103973      552.099616293892723     1     3675.4490992931     3902.4423679427     4880.0733569948
     -532.919848725134443      559.467473044345297     1     3854.8941017731     4110.5141946217     4271.4036277006
     -532.919842899302125      550.214421536569830     1     3709.0426910769     3885.6885890371     4752.1255283292
     -532.919807800772787      563.043251603170347     1     3567.9548715548     3966.4682604919     5105.9609873996
     -532.919644650560940      558.061818126170351     1     3748.3584434790     3768.7025474587     4897.4715559729
     -532.919611321954790      557.075710152252213     1     3617.6002456864     3996.4681743079     4843.3618601954
     -532.919530940317713      545.837517689340416     1     3769.9488589155     3958.6259460178     4497.2576647422
     -532.919501726416684      554.823331649731244     1     3827.9850735501     4160.5570471000     4244.5028865973
     -532.919451026899992      556.803472676599995     1     3713.6555020624     3878.1980293072     4835.6760833153
     -532.919338573300024      560.134189903400056     1     3707.8773905051     4157.1952844136     4400.6819692936
     -532.919338560725691      550.659250618323767     1     3726.4370063879     3792.4313869955     4948.6699689848
     -532.919338171360437      559.304519351711292     1     3882.1814256129     4086.3890996293     4225.4570015301
     -532.919336031148987      559.877897112593359     1     3750.7706898665     4210.2887946169     4281.9710732251
     -532.919105575881986      555.082537416133732     1     3800.6801217638     3941.3137532346     4420.7578122241
     -532.919078649247581      552.964149541612414     1     3725.1444350248     3817.8246002580     4911.6509731511
     -532.918983089947233      563.553074172994002     1     3723.0710525414     3838.0935440804     5012.2930435652
     -532.918977347947134      553.060146201537123     1     3699.5816542284     3967.1048850409     4717.3851291054
     -532.918943139044131      547.298139018258780     1     3709.2205994938     3906.1608966986     4745.8546461588
     -532.918931250198057      557.812403759677636     1     3741.6882586895     3812.0115879776     4848.5559880303
     -532.918822222968970      561.805466552147664     1     3686.2593829694     4169.4752768567     4539.6547061723
     -532.918820812881449      556.775697607182224     1     3642.2764931180     3935.1801044649     4946.2697202181
     -532.918766091096700      547.845953467216759     1     3700.2320864501     3869.6279238696     4810.5297096341
     -532.918723075777962      554.866099942632445     1     3815.9053992091     4075.5448111322     4325.5952193444
     -532.918670818132114      547.272672206421248     1     3752.4823570010     3894.3197333871     4677.5630271321
     -532.918626794274360      562.121010724987627     1     3820.7357186811     4078.3804799966     4383.6361901940
     -532.918522641538516      548.412659617459440     1     3670.2207028754     4132.3098130912     4426.5868090578
     -532.918463077044862      563.814087821694216     1     3718.0243096039     4241.0571268591     4328.4896621934
     -532.918370882811587      550.480580720178750     1     3655.5799438942     3934.7104726703     4760.1940044953
     -532.918361433180280      550.564918212327143     1     3707.5191859069     3852.7048658872     4841.3529963077
     -532.918244129364894      548.918533740782095     1     3721.2715023582     3883.8824264533     4799.0290115794
     -532.918168874492608      547.474219632346717     1     3855.1677421413     3913.1312970012     4280.5621635780
     -532.918137137451708      554.180285193226950     1     3676.4787286274     3884.4358654841     4846.4907216013
     -532.918088436145354      554.523406123523955     1     3746.0563574592     3787.5143178104     4896.2040683406
     -532.918040369688811      548.934839511283712     1     3602.0454725616     4073.9163761491     4641.7115685175
     -532.918004830529412      555.673026327817979     1     3638.8154759456     4225.0708650430     4504.2282578179
     -532.917963084465441      551.937487042314388     1     3681.9391939712     3992.6557128162     4835.9638108580
     -532.917960304835105      553.226394646544122     1     3860.1004522315     4048.0350808768     4401.9874987735
     -532.917865303819781      550.302679486558873     1     3655.4932948838     3954.7546003891     4705.9919791632
     -532.917792680228786      554.253945842375515     1     3782.6904481306     3828.4923295459     4672.1683533914
     -532.917767750001303      559.319115621743208     1     3875.0573126039     4036.5729280486     4421.7329722681
     -532.917710404978834      546.973888173369687     1     3718.7981146626     3889.0511636318     4733.3847181718
     -532.917533318134247      563.399480378640874     1     3886.4485878530     4117.0208836480     4215.0366769120
     -532.917530930614589      549.803737166391670     1     3638.1509863608     3981.1982364488     4922.1099604703
     -532.917442074589871      560.186478841255848     1     3676.0711761982     3886.7837060467     5007.9709130265
     -532.917391990108399      554.564734216091324     1     3761.5330239099     3885.0141046556     4702.8806176018
     -532.917271719486052      547.051109440448954     1     3598.6108009990     4070.8629811790     4653.9532643460
     -532.917229403312376      557.598953724759895     1     3594.3514612901     4015.0542459773     4835.0373540340
     -532.917184065402353      553.492890803393607     1     3698.3984197192     3855.7994087594     4968.6131662121
     -532.917179793500054      543.903232561499976     1     3838.5197533919     3878.9221878457     4520.2576751341
     -532.916786032971231      538.172989267210141     1     3905.6605233054     3943.4237892522     4086.5788659647
     -532.916689498361166      551.407047269649297     1     3712.0675047841     4057.2579864945     4478.2235979383
     -532.916676489327642      548.193629082856091     1     3724.5472749174     3850.0994389109     4794.4285931410
     -532.916422705795298      556.022880090586227     1     3775.6327605444     3959.5212835246     4530.2113088179
     -532.916410446546934      545.589631673475196     1     3743.3053335938     4040.4433443951     4366.3786175405
     -532.916295440701333      561.078396784624374     1     3841.8999553111     4120.2857812401     4267.9377601229
     -532.916189601919996      562.217770688145038     1     3751.2189288523     4130.0471883600     4315.4873456181
     -532.916075433457536      562.045396691113751     1     3458.0441864533     4468.1343673951     4600.2322994159
     -532.915876522442090      552.892314655684800     1     3660.4443994289     3926.4323913301     4945.5597622171
     -532.915846716591432      556.851735112600636     1     3700.3641875891     3846.3922375478     4921.3980721063
     -532.915804477587812      556.208094158318204     1     3796.7904666617     3845.1945768632     4629.1387891093
     -532.915701870927592      561.834354034319858     1     3833.5246782986     4101.2912791201     4361.8473137328
     -532.915650752401348      553.867118320269128     1     3702.3710169874     3954.4115395403     4564.2823973046
     -532.915632290600001      563.664153111500013     1     3661.0582823307     3976.7845071245     4838.1515480621
     -532.915614637348199      556.814554879200955     1     3843.1586012341     4127.5705823850     4232.4757019217
     -532.915604102791463      555.494254937480378     1     3789.4847680146     3851.7601528136     4743.2766755298
     -532.915502054808371      563.147452683677443     1     3647.4721342648     3899.0929077484     5049.1624707131
     -532.915482674410214      552.250870609032631     1     3782.6521413549     3978.4973123745     4352.7099762966
     -532.915324177856974      558.497810005408496     1     3887.7402050182     4148.9483028822     4253.7057294434
     -532.915308957742923      549.860451564058280     1     3704.4050223098     3870.0208685247     4846.6366197015
     -532.915122939330445      556.247166363999099     1     3873.3985016568     4040.6470877479     4311.4676711168
     -532.915068788385952      558.667968617167958     1     3632.9501065108     3889.4866197368     5139.2348689589
     -532.914939571772379      555.286169149337638     1     3562.6170324558     4042.1996304645     4817.2092475906
     -532.914895725742554      547.363699901986479     1     3689.7056279079     3953.4549367701     4655.3305372340
     -532.914534339731745      562.284034805194437     1     3807.4893939513     4130.8076337955     4306.3048642542
     -532.914376860024731      562.949680102700654     1     3796.2297541836     4130.8605714558     4313.1973118480
     -532.914335468818877      559.340646775614573     1     3703.2299642091     4205.6242006776     4390.6841187975
     -532.914186686568883      562.594578805189258     1     3830.7521844858     4096.0011757916     4332.0110675335
     -532.914114558524147      554.208254614181101     1     3767.3848932469     3845.6709400879     4663.5646135454
     -532.914007282908528      549.247002021530420     1     3669.7189534890     3928.9806333848     4758.5455323246
     -532.913959768667041      556.044259893624940     1     3823.1273217248     4117.5857592092     4277.1548457935
     -532.913956331650752      543.425371409727518     1     3721.1436202186     3918.2494114208     4689.7714519700
     -532.913909681601808      552.628339297091088     1     3535.2225210027     4163.7673123326     4634.4495472170
     -532.913766898120002      562.404988758206173     1     3486.8810592296     4426.3605164567     4586.7446463162
     -532.913766716593386      553.470236032821276     1     3762.1785174023     3792.5242186960     4969.0535815940
     -532.913738489559137      562.308088156335316     1     3570.6840377362     3985.7987504836     4973.7932368897
     -532.913710238174644      549.216517238877486     1     3712.7934512306     3876.2062380613     4758.2773960406
     -532.913679395205691      555.663579486856293     1     3682.7418986141     3839.5451615440     5036.2223561565
     -532.913659156873450      549.997279035553674     1     3732.4963379429     3900.2685902408     4743.3460658034
     -532.913591049808474      548.974199894264075     1     3637.5471240587     4091.2253578630     4563.8933776512
     -532.913480458100025      555.330775338600006     1     3659.8476436622     3914.5278516471     4891.6470348231
     -532.913368542099988      558.985926814900040     1     3710.5750326411     3835.9879495287     4856.8586440688
     -532.913301747050468      562.439045286269220     1     3578.0475595585     3978.7216943252     4975.2845719349
     -532.913208566836261      546.668779404747625     1     3692.9734463668     3968.7824193301     4633.5703289917
     -532.913137961591929      548.660803140036023     1     3648.1957325239     3957.2406349748     4780.4330904612
     -532.913127432096303      554.899148495748250     1     3628.9908135792     3945.0724910646     4913.6740379804
     -532.913117713019119      558.582283907401120     1     3613.4731934123     4061.2527311773     4751.8418932521
     -532.913087370655035      551.780439655833675     1     3697.4024965084     3902.7056384674     4770.4130093303
     -532.912988574737710      552.943523090655276     1     3649.0523466199     3939.1397544191     4946.9723977684
     -532.912971200949642      555.579723451941391     1     3862.9429499099     4166.8166233804     4212.4967380083
     -532.912914558568900      556.545046661193510     1     3944.5582753275     3982.0670496629     4268.7005080173
     -532.912865668840482      550.041536734959209     1     3598.3250376502     4001.1648061810     4959.6513636658
     -532.912788467289943      548.561529945543271     1     3670.1441264695     4093.5589352807     4458.2090443477
     -532.912762647338468      546.857511225871463     1     3638.0355803603     4034.9218934025     4598.9392622293
     -532.912644659587841      562.853274855944278     1     3699.0185758316     4223.6364422620     4416.2970114772
     -532.912555412506777      562.195883469717842     1     3733.1241174775     4260.8947811110     4328.0204825982
     -532.912373325759177      550.373633473079167     1     3698.0971865406     3853.4880329606     4894.9249882851
     -532.912309788168841      562.906330845959587     1     3845.9248212606     4146.4628035530     4257.3580046396
     -532.912280294434481      553.253542572029119     1     3844.8687499499     4087.9814812425     4287.6209123959
     -532.911978083525241      561.573560031619763     1     3818.8764002554     3905.8864666703     4556.4895661751
     -532.911955533619675      552.423738325899990     1     3735.1783002449     3807.1611131522     4892.0669951887
     -532.911748025408883      556.436500229356284     1     3777.3673958686     3823.4703648757     4730.1346050474
     -532.911743736843732      565.139608164566425     1     3742.5048512741     3856.5918987705     5062.3321543622
     -532.911716131182743      556.161082533518538     1     3707.7922077951     4030.4543175842     4474.8617013911
     -532.911705195582726      553.252541233210195     1     3671.5537278238     3915.7428393077     4946.1567336378
     -532.911665461661414      556.803032857862831     1     3544.0691132241     4140.3101406790     4772.0137633533
     -532.911661695418502      563.150162738845097     1     3751.2493796958     4166.5209530293     4355.0826170281
     -532.911646504769010      544.897541423164171     1     3667.0292586336     4063.9420024427     4518.3943240155
     -532.911620857577418      553.767574682485815     1     3690.4655240315     3829.4452644039     4887.6514133631
     -532.911570089212091      547.591203946006431     1     3677.8609190424     3965.6148806274     4625.9394626484
     -532.911545822883113      561.099878047279049     1     3863.9727651940     4141.0512583013     4246.5287214310
     -532.911388378039874      556.634324870783530     1     3862.2155858667     4082.3666355556     4322.6795825966
     -532.911343512640769      550.531614599388377     1     3614.5728067025     4066.7057487282     4619.9212468484
     -532.911339227152325      549.717463698331017     1     3729.0283207279     3853.7584562282     4789.9895907234
     -532.911336697751949      536.726160277583062     2     3931.9716755462     3956.9070458789     4019.9736191686
     -532.911302777972310      544.812343588447334     1     3856.4056195977     3866.8755324299     4465.7567161036
     -532.911296366122201      558.340588599679791     1     3583.2945680938     3960.5077962817     5075.3519720653
     -532.911263456686129      550.588634769208056     1     3626.0741466515     4043.8387408252     4626.0607802740
     -532.911220843964315      563.875171232630464     1     3607.2944213461     4337.0855684730     4359.3138290019
     -532.911202517296829      563.023179541145396     1     3691.1353653321     3849.3001084438     4999.8064108774
     -532.911161096390742      563.674909663256472     1     3705.1542311821     3813.9148718674     4925.8727972854
     -532.911145207208506      555.691766188581937     1     3860.6975140971     4078.7313155701     4321.9852854989
     -532.911061069722450      545.651152124591022     1     3833.9737869534     3871.5251290922     4531.1104281658
     -532.910984011990763      556.535423758448587     1     3793.5708377399     3844.9322144260     4636.0281646381
     -532.910882485629941      554.503418408878247     1     3745.1793377710     3802.4258363352     4888.6322970191
     -532.910852853761753      555.722903524004437     1     3655.7513702030     3906.3591334315     4978.1278045682
     -532.910839671162762      563.563205387775270     1     3695.6815290112     3814.3089090299     4939.3611373487
     -532.910794804525494      555.029306897185506     1     3710.6661293827     3830.0399423252     4952.2888055432
     -532.910731906738761      552.351919132479679     1     3738.1955612983     3866.4932010298     4821.1441748976
     -532.910603631445724      550.168244400206277     1     3588.3981842930     4083.3421696693     4623.9654481768
     -532.910603041490731      555.077284331748842     1     3740.2024121850     3912.4064092813     4708.5441754627
     -532.910521518680184      551.841672849620977     1     3681.2354691753     3899.0025652443     4822.5752309878
     -532.910449741682896      554.555277161611457     1     3686.9535984681     3862.9847100929     4971.5003664799
     -532.910388201636806      553.664930542850811     1     3710.8932585792     3948.1835630031     4727.5599086663
     -532.910366865361766      550.889833985514201     1     3710.6455810164     3871.3966768603     4811.8723913782
     -532.910278434408383      551.163261806440914     1     3720.0284847119     4001.6049206700     4544.9236264855
     -532.910246987366804      562.280738064579509     1     3685.3125224386     4186.5730167440     4588.0268102824
     -532.910150400296516      545.768692574805073     1     3622.8711883374     3980.3740391653     4779.3454940923
     -532.910080540516333      562.681439363916638     1     3626.2591636157     4319.6733263731     4380.6363995430
     -532.910060513825897      555.206638363952266     1     3564.7515363864     4012.3549238466     4969.6857289079
     -532.910032695578820      546.525402726340531     1     3778.7161891869     3930.8439879310     4469.8783528997
     -532.910026339853630      555.418366829703359     1     3707.9014855711     3934.6412370306     4577.1509517502
     -532.910019594095274      550.712454492967140     1     3758.2056138595     3788.2540554071     4851.1574159116
     -532.909954032309201      559.418785166840280     1     3762.6663107627     3840.6643940893     4689.1934872558
     -532.909935226500011      560.571846725699970     1     3657.2530834402     3986.6818316793     4808.0749234387
     -532.909922520186569      556.338190365334071     1     3615.0719362538     4329.9833965677     4372.1080923717
     -532.909877261541851      563.699724588448476     1     3498.9303688450     4184.9702120150     4821.8897538253
     -532.909708716803038      547.447115659620408     1     3668.0472205028     4006.4184681427     4660.0844817047
     -532.909704654086568      557.294785392732706     1     3667.6961095398     3931.5627252057     4824.9334282946
     -532.909663163543883      554.860684106512622     1     3664.1635542069     3918.6929532247     4989.3806084221
     -532.909600233499987      553.054467611599989     1     3695.0406980056     3929.1524241909     4838.7590551801
     -532.909566836314980      549.153411912328238     1     3659.2004089517     3933.5813426660     4807.6808574531
     -532.909485061150804      561.972673949498699     1     3705.5388273040     4150.0712173714     4418.2073311045
     -532.909427032387043      553.530768456090073     1     3782.8551542954     3806.7120345618     4711.6913450361
     -532.909249595474876      555.944370000555068     1     3796.1940869073     4117.4115015489     4314.4701376312
     -532.909242253693378      555.787521935288510     1     3872.4764739114     4057.8762658591     4307.5880983636
     -532.909239221486814      547.364245435096677     1     3757.3612896705     3914.7387128650     4489.1465859747
     -532.909224119306941      557.212557880724944     1     3614.2926414216     4019.1844255142     4862.7095855580
     -532.909221368712792      555.803879556975289     1     3800.3617317210     3950.2814434798     4424.1676679131
     -532.909163679674634      541.561001513163887     1     3776.7309326753     3947.4678321195     4486.5787068502
     -532.909079161433169      548.437762195006826     1     3708.6865563688     3880.0142819103     4749.1977870942
     -532.908918561870223      559.127492284101322     1     3804.4116910348     4018.6801254215     4385.4883369786
     -532.908906982243366      561.912361224864753     1     3730.7926907066     4160.9226768324     4325.2650356807
     -532.908824277041617      559.768248427774438     1     3777.7787464333     4200.8202335713     4257.1594577231
     -532.908812802396142      550.797121139025194     1     3465.5000700429     4256.7173469670     4709.0221771046
     -532.908798434288883      558.602622847016846     1     3812.4012672929     4068.0933115317     4401.3514420577
     -532.908693332657890      558.049520630742791     1     3537.1604019843     4050.1937885514     5014.0952770264
     -532.908456254402608      561.642132321578174     1     3796.7836642438     4180.8039701443     4219.8503279564
     -532.908430117799867      545.985257900573970     1     3819.6444693898     3877.8771861262     4532.3948959725
     -532.908385245840918      549.982047675609010     1     3554.7610722580     4122.3706197409     4675.2324793836
     -532.908375980858068      555.954584225829763     1     3865.5993021774     4091.7640495257     4281.1347443561
     -532.908344523376968      560.008738247637666     1     3857.4989744880     4066.7728882994     4310.7017990509
     -532.908330090727304      545.908992609960137     1     3657.4405506125     3987.8654789934     4604.4378708347
     -532.908296342219614      552.722447499479813     1     3725.8576716303     3834.7378843085     4902.0185997614
     -532.908169092234743      551.090977918459544     1     3680.4699927603     3894.9615758639     4894.0661495040
     -532.908147191534908      556.318352718944766     1     3830.3568550055     4110.8718276500     4289.0726176364
     -532.908114887902002      546.252363194859868     1     3549.2984564366     4124.8716119476     4670.4256857803
     -532.908090202009703      547.876000985332098     1     3758.3769362688     3883.6916470030     4726.7672232323
     -532.908043000745806      562.188996241828931     1     3818.8207339641     4162.4757492661     4223.4758185880
     -532.908008091278475      550.713402345207896     1     3626.2181551851     3938.1149250619     4939.9082800651
     -532.907920093191251      556.092105888342644     1     3714.2356974795     3822.9680037009     4878.2362182068
     -532.907807903743446      549.145541521694327     1     3665.4296177768     3935.1513940789     4728.9344413825
     -532.907804252071060      562.553157758230441     1     3735.9543646297     4178.8578550481     4443.2102444287
     -532.907776813797909      563.670336039258245     1     3501.7158383317     4152.9846974352     4898.9010317028
     -532.907763321047355      554.220837435948397     1     3557.3335849962     4065.7530618645     4948.0332847355
     -532.907725510425621      551.871923337794215     1     3782.2170803312     3808.1461048019     4873.0783169368
     -532.907408299057124      561.850572550517313     1     3553.7271475311     4416.5120720380     4486.0240140531
     -532.907320280981821      559.390069814714025     1     3896.2809359201     4064.8173647468     4293.3099098958
     -532.907254671318810      559.708501775782679     1     3761.7361000802     4143.9096584801     4344.7816249614
     -532.907252547523967      556.292295597536736     1     3754.3498020247     3833.5458613784     4925.5451038793
     -532.907207773080586      557.510399044086626     1     3799.3539351016     4059.0796615942     4407.3910225522
     -532.907117603961410      555.785631016573575     1     3787.3674693742     4193.3356492895     4227.2623993340
     -532.907032424231375      554.329968206012381     1     3747.1917102662     3840.4863738659     4998.3679061492
     -532.906879925586054      539.204799972027672     1     3897.4205665412     4001.5442048579     4083.8180271198
     -532.906781909032247      555.892764923592836     1     3833.7734575569     4171.1361132365     4237.9355770306
     -532.906759286682700      541.042899008346808     1     3869.8160579902     4043.5624598305     4065.4423238210
     -532.906721746812309      558.329645871827438     1     3711.4430821121     3814.8457141028     5086.8910870638
     -532.906514651818043      547.444796931937731     1     3736.0194345613     3870.9901612218     4800.7161444176
     -532.906407253658699      563.001849201290725     1     3428.6321960969     4517.8542489537     4645.1337164464
     -532.906400712380218      556.759650541007773     1     3541.2962122702     4149.4877122221     4772.3823949419
     -532.906387123401032      556.854001324752858     1     3428.6170119153     4483.9149290254     4657.8580817332
     -532.906288136189005      558.257091058892911     1     3518.3929572102     4069.5129414502     4988.1927430921
     -532.906283415200051      552.093574309199994     1     3740.4382341777     3773.4390176937     4981.2827671041
     -532.906246539212589      555.014506876369524     1     3732.4703113806     3911.1187426134     4681.8913070384
     -532.906218023262454      551.710109641892359     1     3758.7578040634     3805.2835297847     4832.5709822345
     -532.906193154961557      558.057927829437062     1     3691.7075027476     4132.6721310854     4411.1166649435
     -532.906189883697152      545.410209237315257     1     3752.1068818302     3959.1271254385     4532.8842469855
     -532.906171827682442      555.439053960811634     1     3660.6626982118     3899.4573491201     4990.5946569635
     -532.906094178468152      562.790181173802921     1     3826.4534128584     4139.1771529154     4248.0362246426
     -532.906072389643555      547.570941092050930     1     3623.9289256751     4016.7184769515     4643.6873080414
     -532.906064637282725      553.425092764788360     1     3766.7102616128     3843.2813984213     4732.5050835776
     -532.906040982098261      558.100042135970625     1     3685.4766188088     3881.5381506506     4929.6482685917
     -532.906005975219045      549.790151189728363     1     3576.0953565371     4056.5843875892     4823.0665053468
     -532.905599555387198      561.226933617385725     1     3853.9618891838     4060.2203826847     4369.5234727355
     -532.905513287327494      559.894573913822910     1     3819.2516411388     4145.7391872558     4227.6258759136
     -532.905401802363485      547.749332655677563     1     3655.2441609119     4023.0750041188     4581.7495746100
     -532.905364257960514      545.895469150787221     1     3823.5518183256     3932.7455200387     4344.8883590213
     -532.905337725088543      550.063631351005938     1     3698.0707262233     3905.9067894046     4826.6352989632
     -532.905261058879773      546.529734859867176     1     3687.8512098912     3974.0100724415     4727.0179390504
     -532.905192206573815      557.247303192329468     1     3635.1176264626     3961.2975073804     4826.9557701970
     -532.905174281232689      560.395203619212907     1     3820.9600969565     4058.1433153279     4313.6682555664
     -532.905026698117922      561.794600411454326     1     3745.1934784279     4078.5603922589     4489.4677398622
     -532.905023914845515      546.364393792968599     1     3816.3017928047     3907.4310230584     4462.8895520225
     -532.904872449145046      556.714823861362902     1     3637.3690437462     3937.6865966764     4929.5232152173
     -532.904824875669760      550.241926473015951     1     3752.0695311286     3766.8431921388     4934.3644864355
     -532.904780138388446      562.885855860318884     1     3477.7221997778     4444.4368671958     4598.6814579553
     -532.904503288816272      562.529119517662480     1     3671.9366399441     3923.3914789103     4871.1126444159
     -532.904416762245660      558.031127495892861     1     3715.0362924884     3850.7235809392     4925.7819818049
     -532.904386266152756      561.994868063499780     1     3830.6535321468     4089.6814639741     4303.1918805065
     -532.904368577517062      561.309109981304687     1     3884.8340317453     4088.9986520262     4278.9173733190
     -532.904294793670601      561.618354381658833     1     3721.4073106673     4222.6167366602     4384.5927036712
     -532.904275495981778      557.668247480637888     1     3771.6426870352     3803.8891812656     4761.6742771639
     -532.904267767009401      566.266095081457252     1     3738.1217903459     4188.2672154597     4315.0879407208
     -532.904227802634978      557.675059771625342     1     3622.2296656820     3909.5519159426     5084.1894781071
     -532.904209502367848      554.794197361055808     1     3675.3036225942     3885.9739630649     4925.6336145712
     -532.904194819679674      554.907521949800980     1     3665.3698722451     3949.2670105456     4797.6717261368
     -532.904181917357050      557.519372973560507     1     3775.3953722911     3817.6024121137     4735.1626102042
     -532.904136395627120      545.360724952318606     1     3718.0113087999     3928.3957314839     4709.7617839494
     -532.904093383251620      551.845902030877824     1     3715.5509400036     3858.8451959879     4843.6610160378
     -532.904070410115196      554.522581640400631     1     3703.2585990210     3836.8893717107     4888.3327476003
     -532.904021566825463      561.047804828847347     1     3734.1601351739     3855.9700986602     4888.2327315037
     -532.904011290338190      545.844574557903002     1     3738.3293972560     3912.4467819499     4664.1943043545
     -532.903998647872868      549.455349909026836     1     3736.6855533585     3856.8838082091     4889.0666314013
     -532.903873624326025      551.775746946642471     1     3743.3721221041     4062.0060868925     4344.2348120178
     -532.903837293074957      553.836294624456855     1     3640.5932681580     3955.9036875478     4778.9185626368
     -532.903809868580879      554.397165840532125     1     3734.0769578723     3812.5626279912     4936.2991897214
     -532.903793025056757      547.426587602803124     1     3737.2423967096     3871.3929999461     4799.5825634296
     -532.903783172929479      548.077853429523316     1     3740.9864708056     3917.0972812580     4528.7747746399
     -532.903723461962613      554.728223586903482     1     3603.9359523996     3945.6945746454     4925.1683248794
     -532.903625575667661      549.428485149470589     1     3655.6591189622     3942.4576840725     4893.7646142752
     -532.903531096421830      545.567462506434822     1     3834.9969597403     3884.6991164755     4486.5812503963
     -532.903395512065913      551.216726341068579     1     3743.6572062137     3799.5557432685     4901.3688241515
     -532.903314633196374      551.885564777832201     1     3640.2491588527     3995.9271492716     4765.5794899920
     -532.903297110780954      555.300818225568491     1     3725.8602891005     3848.8888257848     4983.6769835295
     -532.903253694842306      562.933827856642893     1     3442.1707041693     4490.1462858904     4633.4038110466
     -532.903134108352560      559.862277858436755     1     3829.7343963669     3935.2992614750     4465.4896272627
     -532.903092370469949      545.292043677336210     1     3759.5467565525     3951.0325939509     4525.2014127864
     -532.903060580673014      549.472570094942967     1     3659.0150726917     3997.5435063229     4597.7688286191
     -532.903054616680720      562.599285278398042     1     3600.0467157932     4097.8510642744     4657.0504509438
     -532.903053496764983      556.260749907826948     1     3834.4654047179     4143.6741976156     4240.6678020269
     -532.902950657202950      542.445220338829472     1     3754.0867466257     3895.9546840202     4804.8200531229
     -532.902933164599517      560.513711824978373     1     3859.7359409363     4051.5968542068     4331.9116292386
     -532.902777715345792      560.467384380441217     1     3886.3514239681     4144.4617339714     4166.4020307872
     -532.902579862447510      550.434409073214397     1     3711.4528509479     3876.2518063329     4761.4852768289
     -532.902501155088544      554.469475288668036     1     3547.5387624008     4074.3064192378     4824.0431797336
     -532.902456013414962      551.222730426598446     1     3740.6018464548     4020.1212957598     4396.8895183956
     -532.902405172818362      547.118683767907100     1     3497.6125367025     4165.3476697085     4757.3332877561
     -532.902352168878451      545.099703762480090     1     3764.9292833595     3839.2158674853     4815.4296782484
     -532.902333504746593      557.583939495557843     1     3805.7392098191     4150.5154578693     4290.0233437186
     -532.902110058848052      557.743784616410835     1     3740.8231041484     3864.3908278092     4770.1499469607
     -532.901939189696350      557.350664273291613     1     3739.4687773062     3851.3113081690     4736.4856399872
     -532.901927529705063      545.442920290000302     1     3828.5144940889     3894.8267958531     4481.4702283815
     -532.901891540467886      556.713431094435691     1     3546.3246551362     4078.2444769711     4834.7187069301
     -532.901819043399996      547.888758724600052     1     3798.0185936856     3885.9669829654     4549.8305388547
     -532.901814238494921      547.799061260681583     1     3610.9065949091     4022.9813883088     4659.9871135503
     -532.901780465372667      554.429379951829901     1     3580.1994210227     4071.3322811950     4839.3837714939
     -532.901673500324023      556.744366248260917     1     3763.5526143446     3781.6979132997     4879.8158984842
     -532.901586848047600      557.738139143115859     1     3697.9984261474     3823.0201151225     5050.1425026827
     -532.901541303231284      553.495347444378012     1     3819.2090927145     3865.0447237897     4560.7660422203
     -532.901503793018833      554.155569713227806     1     3907.0665061642     4137.3325869237     4163.1785178653
     -532.901439386417451      540.341430021341239     1     3748.2346816616     3900.1820573724     4712.1380135722
     -532.901423111982581      556.475017511849956     1     3621.4072152973     3952.9885521886     5013.9219104937
     -532.901400373642105      561.543211826552351     1     3826.9026204321     4170.1545400824     4239.6799722116
     -532.901335573047049      552.071397065403858     1     3696.2296623202     3910.9704220624     4748.3018613933
     -532.901317493616148      550.147730103375125     1     3668.0341576590     4040.9922018364     4690.0783314412
     -532.901303233253998      561.878697408788071     1     3867.5495605864     4101.9813760685     4354.9455133744
     -532.901294839701336      559.305951880701741     1     3768.0306664372     4120.5304507078     4397.4283911979
     -532.901185148055220      543.955545014249878     1     3854.4276629336     3861.0238394165     4507.8288135238
     -532.900994142380000      557.054210780288486     1     3640.0343205214     4013.5466920171     4584.8705091280
     -532.900952196264711      553.901517767252358     1     3775.2783533266     3839.5589532661     4660.1558709477
     -532.900928180640790      560.957948804907574     1     3743.5626430155     4151.8520629351     4475.6470727934
     -532.900521123526460      546.220149225630166     1     3744.0285790187     3952.2060639795     4571.5955591960
     -532.900385035338672      557.601728195249393     1     3776.5773588397     3814.5723856553     4745.0964023941
     -532.900196142070627      556.759260675464134     1     3677.8688914377     3893.3654862224     4979.9570445386
     -532.900188451616373      546.146231706712797     1     3849.9814749509     3923.6211799362     4270.0591797219
     -532.900067334365076      555.103033189648841     1     3744.3445072585     3903.2598435687     4684.6415115277
     -532.899917336154658      553.141342443338090     1     3852.7808767233     3883.1235276989     4453.0026249466
     -532.899912055799973      551.204493544899947     1     3767.6221115521     3903.6604028963     4636.9864812562
     -532.899868146003541      554.414745492599423     1     3658.6133255247     3930.4271708558     4920.5190191329
     -532.899824281828046      559.841700619388007     1     3793.3022440582     4115.7152459683     4317.9580799091
     -532.899774297321983      551.926489320835572     1     3737.0687404370     3844.6510991602     4759.2874813291
     -532.899681502316071      556.134565961343355     1     3642.4342468074     3954.9682291799     4857.7015011574
     -532.899651920645169      560.412617251067445     1     3683.8498274209     4249.8826806600     4377.4979976951
     -532.899642497160016      554.299061305490795     1     3770.0365841882     4115.9336236041     4345.1663265753
     -532.899626767954715      563.906350600847759     1     3601.6963328922     4051.5014810211     5005.7853479162
     -532.899597537083309      550.384963645474159     1     3715.0100380141     3890.9187688085     4718.3221917825
     -532.899560250656350      563.055213493632095     1     3745.5883357490     4157.5752643199     4366.1724307360
     -532.899558451543385      560.766745933265156     1     3835.5028830948     4059.4926200873     4299.5712914819
     -532.899522580608618      549.312007331469658     1     3675.5141303834     3921.3064911171     4892.4892278692
     -532.899517493020426      563.310223388476857     1     3833.0019926735     4158.9088009798     4206.0695534685
     -532.899511862804616      556.582037368341730     1     3731.0362134558     4198.9465155890     4342.8920831589
     -532.899475924474132      560.733397425399971     1     3769.3674743391     3811.1872513904     4751.3791783077
     -532.899461411338507      555.921168311119800     1     3813.7280133915     4162.1765153998     4259.8939432166
     -532.899445078366966      547.999472842862474     1     3644.7383179460     4031.9324126190     4601.7507303132
     -532.899418216677759      546.288286661249344     1     3726.7111501857     4009.9883963640     4556.4041437488
     -532.899399416294386      548.174747450836890     1     3726.1407991573     3939.8837267749     4694.5694854812
     -532.899341608246004      552.129014259130145     1     3665.2308152380     3907.8379036958     4862.3068436400
     -532.899293428100009      554.124529671300024     1     3771.1226356020     3844.9804349109     4665.7644150284
     -532.899261380575240      549.993320727873879     1     3755.1846008308     3881.1263798828     4575.7727671238
     -532.899242343907076      549.653921366292366     1     3714.3285354347     3978.2864146291     4521.0417917031
     -532.899236920531735      556.013324300783097     1     3504.2892088224     4110.8800530717     5070.7574768057
     -532.899211624654868      549.979485939787310     1     3734.0887713913     3881.8644068658     4712.6502144132
     -532.899129480067131      550.640840590071207     1     3643.0226781578     4061.3366934450     4598.6056804392
     -532.899128659108328      541.708834197596275     1     3845.8605810445     3945.8452187844     4270.9559305881
     -532.899112141504133      563.050170822847235     1     3688.8034000690     3844.5985847973     5009.3047291159
     -532.899035895944621      553.399010334656055     1     3666.1000978914     4009.1664884961     4759.9143539000
     -532.898985005307281      551.259354411897220     1     3651.9381114710     3942.6330075203     4915.9828719071
     -532.898795948098382      556.632853394990775     1     3856.3412842324     4147.1546248742     4175.1757819427
     -532.898793470529313      548.668737199892689     1     3658.9913164772     3980.7337378846     4623.5705301475
     -532.898629144877077      547.487069477785667     1     3840.8570406260     3922.5069191999     4282.6008164861
     -532.898564888408259      560.861227062006151     1     3563.5268570339     4297.1330297895     4546.9564954206
     -532.898460198709358      547.685763503487919     1     3739.8615001511     3871.4945377938     4736.4939704211
     -532.898284867881102      562.178455809031334     1     3848.9535646700     4089.4858672246     4267.4511001299
     -532.898284838525910      555.683770981736188     1     3808.6122017185     4125.8355619768     4304.5911903189
     -532.898281004427304      557.687471993392364     1     3803.1188274632     4194.9743952465     4251.0408729283
     -532.898212341750309      557.047660990785175     1     3804.4506295754     4200.7791893132     4241.6293790340
     -532.898136216709759      548.645938828567182     1     3518.7691002830     4127.9878282249     4751.5153797409
     -532.898121487113031      551.275908408354439     1     3619.9746917688     3943.6879981231     4916.6532583022
     -532.898118204502907      550.768488659573222     1     3699.4247430263     3892.8172252649     4834.0817721720
     -532.898026998427667      560.527044252840938     1     3829.4598321689     4054.1618604207     4366.5769331942
     -532.898025855193282      549.657812950880952     1     3685.2914854587     3876.9875202771     4850.8774753808
     -532.897902829435452      546.294896645879817     1     3573.8912998644     4089.5971715355     4805.2856190760
     -532.897777071118867      549.837352726852259     1     3714.6015865455     3878.4769985680     4829.5287123778
     -532.897750977722467      563.894500187907852     1     3465.5192651464     4191.7164478127     4884.3752803974
     -532.897723567949015      546.856105263302311     1     3825.0520502641     3887.2628181915     4522.3392616802
     -532.897639922169560      556.275556453365766     1     3569.8616892546     3991.3164050230     4967.1552733358
     -532.897470728276289      552.822311084621219     1     3709.8803176796     3854.9300358767     4874.3640501463
     -532.897377779066801      533.044332077571539     1     3921.1643224318     3955.2070627135     4029.8891965027
     -532.897188014239418      551.600342104621745     1     3453.6423741946     4188.4942753567     4962.2948720031
     -532.897187684441178      562.989967647588514     1     3447.0511985608     4447.3872032783     4656.5553672918
     -532.897156024718242      551.851670722596168     1     3819.5311911208     4089.8968231736     4321.2032295642
     -532.897106932964789      561.749877990920027     1     3829.5824317484     4188.0118017837     4219.7027961907
     -532.897008649437566      554.539209506789462     1     3711.8307104886     3825.9253799073     5001.6379989944
     -532.896950980667384      546.377574425183184     1     3822.5673420259     3929.7970439277     4347.7530394038
     -532.896731441962402      562.579175199639280     1     3899.4695921018     4110.7813301099     4255.2781657728
     -532.896673056042118      551.643524820688981     1     3753.3061978226     4062.3778753213     4330.4098031957
     -532.896550650014092      552.558010675222022     1     3727.1212067673     3842.7260295832     4883.4610392982
     -532.896542612315443      562.652926115684068     1     3682.1880756324     4196.6697546183     4434.6851556427
     -532.896521894979173      543.912380923742603     1     3802.8167983748     3966.6236381187     4321.0976620232
     -532.896451805887523      551.090600891899840     1     3606.5068851997     4012.1098522521     4766.7735825901
     -532.896433599174429      553.882827675685917     1     3716.8848790688     3905.4066480072     4645.3573460070
     -532.896401791697599      547.978413974844557     1     3816.1889776524     3909.6614057136     4518.6050318092
     -532.896315688173104      561.282469015478455     1     3893.7409403344     4084.1425130098     4270.5998736558
     -532.896142666407286      554.860580338166983     1     3721.5584866928     3829.1598317377     4888.1062067305
     -532.896089824767500      547.508129312283927     1     3743.8808667504     3906.2200013703     4547.9176500811
     -532.896058483324737      554.957290968935581     1     3663.1980675415     3869.0243782811     5010.0928769484
     -532.895987480279587      557.504704731735615     1     3821.9714008006     4052.3787580895     4368.3186471070
     -532.895954711638183      544.989819335832294     1     3724.1739175116     4076.4766661125     4361.9673612574
     -532.895910856534670      556.962202752578037     1     3633.3385317908     3904.6782098512     5099.3315306293
     -532.895874361318647      545.504830911505110     1     3834.8214546178     3890.7302973252     4481.9017911679
     -532.895701075732745      557.413619295639592     1     3735.6662515174     3855.8058294998     4738.7517561072
     -532.895670727481956      544.552334721606371     1     3671.6758315976     3988.0670629939     4704.0741593663
     -532.895636640942826      560.433633189969328     1     3812.3934275124     4062.0757498462     4401.6658764076
     -532.895609856475858      559.507493424310724     1     3727.6608352455     4185.8829501465     4382.7242970112
     -532.895579338635116      555.091431501677903     1     3574.3985619790     4038.3881600698     5012.4516679666
     -532.895503636423996      557.665471901064507     1     3740.0333670745     3862.0264785939     4754.4379582180
     -532.895489709456911      546.374431244913922     1     3711.0866095064     3898.6191138764     4835.4298351162
     -532.895481773889287      550.710842748287178     1     3702.8016873154     3907.5851159969     4745.3574267148
     -532.895401673465585      553.703119433620145     1     3690.1682477348     3890.8308377560     4918.5053488293
     -532.895248280045166      554.172488143777173     1     3565.2622011363     3996.7544913094     4993.2803659629
     -532.895192646799956      558.650147371600042     1     3746.9465718485     4120.4994352490     4394.2594068421
     -532.895185240618730      549.194361186885658     1     3588.6015000861     3997.7582086531     4850.0244772507
     -532.895182625613188      553.586458241605328     1     3729.6156918512     3873.7705672421     4828.2903834462
     -532.895074869600080      555.153605206400357     1     3692.8296725587     3893.0723688780     4988.8366900212
     -532.895066789862994      553.353978222828005     1     3781.2174680321     4081.6234325739     4352.1195599242
     -532.895026398566529      557.656086049242276     1     3802.9530030764     4133.7203323657     4325.7691885119
     -532.894872125040820      548.600331448994780     1     3695.2509293841     3989.0465185524     4624.8817562845
     -532.894850396272091      566.223202912593479     1     3722.4181925123     4215.3060812141     4302.7752058927
     -532.894747487442032      563.299697730367370     1     3521.9341924846     4118.4473907224     4860.6462899828
     -532.894586386758988      551.426175198292071     1     3747.0319511797     3856.4831060802     4969.8118487974
     -532.894529689720230      561.213202384091687     1     3519.3379325000     4412.4771284304     4630.0428657198
     -532.894517822633702      551.193931697151470     1     3679.6465469205     3912.0548601542     4886.3134265415
     -532.894380349640073      546.106934929747581     1     3744.9109495296     3934.4232044792     4665.4009590721
     -532.894173010127929      545.422879695052529     1     3834.4791888639     3863.2803972987     4531.6897020160
     -532.894080317325802      547.524974139076789     1     3669.8398496314     3982.5742086821     4599.8890867671
     -532.893605002471304      551.924814936989492     1     3705.3321662797     4193.8511475840     4539.0212381808
     -532.893577560495260      549.247590113351748     1     3632.3085738211     4064.7926811407     4561.6405929184
     -532.893412306180608      549.717605214890909     1     3724.7232714275     3856.3283786155     4763.0768658301
     -532.893405376133842      561.177780259289307     1     3730.0536057549     3818.3064721781     4920.7675650386
     -532.893394857699946      553.370470756700001     1     3752.7056785283     3852.8667871871     4702.5090512552
     -532.893116648044725      561.454519429810375     1     3877.6866595584     4055.5292151882     4303.3751608821
     -532.893051034986684      561.469778659402095     1     3882.3077452395     4070.5790852044     4279.7267537531
     -532.893048498015332      544.723251385161007     1     3816.0424754647     3895.4822896514     4491.1535328725
     -532.893023154958200      562.968818716326155     1     3467.3924640928     4457.4124434758     4605.2309442196
     -532.892941430200040      562.682790224700057     1     3680.3816092343     4270.8521723538     4335.7444508765
     -532.892857630104345      563.853606508418807     1     3809.0975833444     4081.4296643813     4326.1633057059
     -532.892855986951758      551.102763569217586     1     3456.6770480251     4276.6386275155     4694.4198276374
     -532.892817227024125      553.071194352098018     1     3835.1411869908     3921.1532465372     4425.8071715523
     -532.892764397632618      552.397873565730606     1     3686.8561960526     3877.7790888161     4897.9511021897
     -532.892744119072972      558.640639120968331     1     3850.4012927515     4094.2051523168     4281.4525264945
     -532.892721606618352      551.624806277446964     1     3761.4276501021     4026.7280711133     4333.8660186818
     -532.892706606293359      554.648675658208276     1     3858.7635683982     4005.2733178378     4356.0913087592
     -532.892692908195727      547.386464076897823     1     3747.4096582657     3929.3893597368     4497.7764153424
     -532.892667564907924      546.359029097073972     1     3825.0993025258     3953.7201212246     4296.4632732749
     -532.892637451302335      553.588753510974129     1     3695.8183086329     3862.6319839377     5007.1370112901
     -532.892626576871294      553.820012694282241     1     3607.6717633639     3922.5831660917     5089.5609233844
     -532.892386985197390      545.917277372932404     1     3852.7655474711     3908.1537843066     4303.1870548840
     -532.892317774373169      554.703136034957197     1     3780.9195837606     3869.6270454007     4752.8002794986
     -532.892158485976097      558.407875133154334     1     3674.1212407491     4263.7186092345     4365.4479142911
     -532.892120315139550      554.918768160170430     1     3586.0213086984     3981.1202510618     5012.4768879310
     -532.891991823711237      562.224611119620818     1     3547.0739979268     4312.6897178933     4537.4827519507
     -532.891800135420681      543.771352132890570     1     3740.8909894343     3817.5316255422     4860.3496483701
     -532.891762928340768      556.193669381039285     1     3594.0766742243     3979.6688969971     5063.7257489389
     -532.891728676879893      557.918502561633318     1     3718.2402146289     3839.4390098705     4888.1955858759
     -532.891664312660168      557.510555195119082     1     3625.5067443399     4310.8527853364     4372.4156666418
     -532.891622646529072      554.922040572216815     1     3672.7521929131     3885.2456155219     4985.8876874269
     -532.891617198475160      558.850259277955161     1     3671.7300296561     3883.9998986159     5017.5456062556
     -532.891604430642815      556.010236934426416     1     3742.4189491180     3805.0004513447     4889.6736258698
     -532.891601323082114      559.410500706790572     1     3650.6629221989     4228.9708436210     4480.4450025983
     -532.891596203922632      554.646833549168491     1     3608.4974482045     4003.0737735143     4833.0910968993
     -532.891458965255993      555.257343106350277     1     3758.2252182170     3889.0127816064     4675.5399740733
     -532.891433469480376      554.649887110788882     1     3778.3527762607     3840.1738283369     4662.2048612901
     -532.891170463745652      560.184745021546746     1     3856.2461363211     3986.2172360472     4425.9530387224
     -532.891127182215541      556.739185451115645     1     3792.9042578286     4173.5598436501     4365.4451498075
     -532.891091213428922      547.925099043412388     1     3754.8542784121     4009.5113474543     4395.2822811147
     -532.891056641635259      548.245191697496011     1     3684.9242929792     4088.5801017683     4435.3697993348
     -532.890981994615913      557.052837611331938     1     3751.8066107951     3834.0650666404     4781.6273897502
     -532.890877445528986      558.138953949188249     1     3413.3153077947     4514.5634253580     4653.9251149989
     -532.890872238343377      546.284869805510539     1     3669.2777930620     3992.4906075573     4649.1442115015
     -532.890829682622098      544.575724990554932     1     3610.2870352880     4050.6582876591     4655.0597424226
     -532.890800678239884      554.834182241761255     1     3764.7943781965     3884.2054491208     4685.3896754617
     -532.890799770981744      555.355165348270361     1     3809.1655167427     4182.6221513934     4238.5920165159
     -532.890758425801209      552.215915538684158     1     3699.0021353804     3924.0413412878     4706.0629073111
     -532.890483504099961      553.411794886500047     1     3630.2342632686     3967.3801904436     4844.6512083489
     -532.890402185311927      554.143305525869096     1     3747.2030529770     3865.4929555616     4996.6154335216
     -532.890400391974026      555.262361179877189     1     3836.8584621300     4104.1558209554     4275.9909415312
     -532.890398869175669      538.370627124982434     1     3908.9016461003     3991.0951556837     4059.0831236385
     -532.890316059134307      554.557761745419157     1     3729.7986599200     3841.9626182432     4977.2793374925
     -532.890316000572739      550.114852403896180     1     3677.3624135079     3911.5198900733     4951.7781843218
     -532.890311271700057      550.689402559400037     1     3692.8847117309     3905.7223131585     4862.7555386370
     -532.890213171699429      555.748577162000402     1     3879.6573628264     4108.2043050555     4234.6112157176
     -532.890190629122230      553.462170036715520     1     3738.5338081057     3812.9667215110     4832.7254912186
     -532.890177575126359      556.544187608078119     1     3696.0300539577     3845.8311489766     4910.2221442712
     -532.889949913088799      557.224742354849809     1     3741.3903734519     3861.3856341505     4739.6735064705
     -532.889881529453532      552.648260907144277     1     3757.1842324312     3879.9426824157     4686.4897927241
     -532.889849697799946      557.939699841100037     1     3626.3715044549     3914.9443165692     4958.6114439590
     -532.889745153399986      548.264798574199972     1     3741.1888244459     3854.4503027676     4776.0091508784
     -532.889667815933990      560.590933366840432     1     3854.1383800994     4100.0184584997     4305.2956896125
     -532.889666586776912      562.150634199761726     1     3854.9844402020     4139.2628242923     4236.6894935138
     -532.889545646360261      548.418236979252924     1     3738.4963097224     4208.4916734086     4284.9756232097
     -532.889385041999958      550.923359509400029     1     3805.0019749815     3925.0349289557     4472.5675844091
     -532.889342614768566      554.357699853199165     1     3791.3287511768     3936.2041941889     4426.0537728545
     -532.889307497554455      550.012174569556123     1     3707.2009568813     3880.6458163718     4724.2752821437
     -532.889221040665234      554.324374304745106     1     3639.1007465995     3963.9865199372     4856.8631713027
     -532.889214903431366      549.500244669375661     1     3699.4089386164     3841.8838331919     4886.4563282283
     -532.889209136734394      549.666201565507208     1     3765.4606149460     3864.0917009409     4702.8329789318
     -532.889186720355497      550.642950527835978     1     3833.5225202466     3932.8110972922     4376.2122241733
     -532.889175140934867      549.552384814474522     1     3740.9842834377     3835.7920961420     4819.6863323269
     -532.888953616381059      554.615673446869096     1     3739.2176199622     3801.3726574294     4908.3985974791
     -532.888930722618738      557.749533200200972     1     3611.0271901997     4301.3231630318     4484.0668422616
     -532.888855433089475      560.174313271784513     1     3899.0593575409     4070.5861509175     4277.2424069877
     -532.888801927909526      551.427669559799369     1     3802.2671699089     3867.7354134867     4684.6752547851
     -532.888589450475138      549.958218281062273     1     3713.9973572564     3885.3935745266     4705.3443897420
     -532.888424395524225      552.211313009665446     1     3582.5606347176     4105.5953623872     4631.9285672718
     -532.888381155542447      553.745850276742203     1     3770.9551557308     3845.3733860482     4666.9432488964
     -532.888372351397152      548.227873409242761     1     3752.6625293241     3837.1038169304     4837.1379753187
     -532.888218886685650      558.262627609250785     1     3664.2248054244     4163.4981469563     4463.6582605558
     -532.888211230928846      554.945344976468959     1     3546.2723867027     4135.3673377325     4786.4303333002
     -532.888172850893397      551.592629824671008     1     3797.0632522033     3909.8689000917     4565.9236054059
     -532.888154500047790      544.574556384018024     1     3713.1218899829     4077.1609245738     4376.4453937448
     -532.888132229566622      563.826855568966948     1     3498.5529540657     4384.0204392860     4660.0041498427
     -532.888069618599957      562.324628065599995     1     3700.4711110874     4148.4357148992     4447.3598334359
     -532.888060465605122      547.509001985997656     1     3676.7158170663     3912.2121009296     4858.0854523053
     -532.888014063128821      553.720724492236741     1     3520.5449927599     4113.3302483856     4900.9998879162
     -532.887940147837298      546.369420678084339     1     3657.6127545359     4025.0040169043     4573.7561661294
     -532.887928419053196      561.517909577755290     1     3850.9289573423     4175.8000849406     4211.2176498284
     -532.887836902287063      552.080516893790445     1     3717.6621371145     3854.4679584704     4784.4191808702
     -532.887811255619908      560.945761232004315     1     3761.3305991302     3853.1986211463     4688.7290927059
     -532.887738999609951      552.185957793482771     1     3772.2842944465     3860.2347265147     4873.5254942746
     -532.887720785477882      557.565897707755198     1     3736.8000574366     3839.9276056171     4767.8750760710
     -532.887593882611782      538.688586611783990     1     3914.2095793979     3990.9128401309     4053.6913585326
     -532.887585920393235      560.603758681724230     1     3881.5783156939     4172.4392267356     4195.5607577518
     -532.887522960200045      549.934058815700041     1     3670.8510549650     3938.4644017018     4781.9516131517
     -532.887299228159350      561.904366006879854     1     3878.1867919050     4104.1886790023     4249.6770742173
     -532.887288041220017      546.990536474851069     1     3677.3886709319     3999.4945071749     4574.2651026444
     -532.887236845877510      549.721387993584244     1     3624.8350747519     4051.2804685390     4622.3081620041
     -532.887196003199961      561.487615657600031     1     3547.9639065179     4353.1350615483     4605.6859738819
     -532.887168982496974      552.611154142302667     1     3747.0066123958     4036.8039319623     4327.7772669106
     -532.887165360667723      557.633777127816529     1     3617.7920707871     4337.2773195019     4367.8529369298
     -532.887095332097829      551.139399912016643     1     3666.2086588282     3881.9521418901     4951.9079435298
     -532.887070786820232      537.437543821972781     1     3916.9413684633     3973.4772185521     4039.8005593416
     -532.887012428723210      552.422035758511470     1     3601.1368148457     4010.8836986388     4870.0073033769
     -532.886942858724524      557.068473384730623     1     3588.4302536702     3958.2621302984     4990.2841687530
     -532.886851246562060      551.149000719394621     1     3717.9408679995     3868.4493564284     4976.5893964446
     -532.886740832448140      560.392899880401728     1     3834.5945087080     4140.6428619720     4208.5515139084
     -532.886710095394392      560.329241215318348     1     3784.1299908314     3928.6952300739     4518.6604303600
     -532.886639145664390      555.381567249597879     1     3680.2700647168     3878.0532309052     4999.2841665191
     -532.886616765941199      543.620631541216994     1     3684.4453411601     3980.1581374436     4686.7660074463
     -532.886596834308648      547.973710296031641     1     3652.7970500724     3925.7036781269     4754.2305661530
     -532.886591569010420      553.811025950258909     1     3701.2621388916     3862.0248030666     5008.8457010753
     -532.886503083909133      561.473132014526300     1     3610.2598829489     3913.9171597756     4983.0853871843
     -532.886492729687347      553.260709203056535     1     3556.6085244914     4053.0325122388     4787.1530623317
     -532.886490297667478      554.597926541956099     1     3645.1467564108     3929.6337312385     4865.4399588057
     -532.886489475079884      554.559298577762206     1     3510.5564028595     4154.1956611952     4865.1334838601
     -532.886413492236215      555.604578211635385     1     3716.8673821446     3918.9714844293     4742.5889961997
     -532.886372498579817      545.441713197452373     1     3716.0399066762     3980.4148936088     4572.0622795417
     -532.886345441359367      555.277510295732327     1     3816.2417324155     3938.6228737408     4402.6306717898
     -532.886250248989995      538.284550986664385     1     3904.5712264730     3998.4705011896     4056.4401589862
     -532.886248919767581      547.550356610107769     1     3810.1205673052     3922.0291070028     4512.5322423511
     -532.886239914863381      540.832178373823581     1     3870.1573435925     4031.8625896985     4074.7850324316
     -532.886235043880106      557.913592426114633     1     3801.1170641518     4188.8900308988     4208.5588096479
     -532.886102637536283      547.218208762373820     1     3653.4527585146     3943.1913722679     4896.0034422885
     -532.885991278191796      536.230694051948376     1     3935.2568195750     3970.2288493767     4020.1985919863
     -532.885951754358985      550.359508953235263     1     3716.6674468619     3894.7949137938     4733.8180116977
     -532.885931746040228      551.417308851723192     1     3642.7955553876     3983.2465971755     4769.1101831408
     -532.885877955064643      545.523770192830852     1     3805.0714718517     3975.5910027466     4279.5821221739
     -532.885863201173493      553.786815107133862     1     3730.1533419177     3868.9200059382     4743.8373319155
     -532.885824541580746      561.723644115338175     1     3818.7004714560     4150.1488938869     4273.9065719747
     -532.885816851453910      549.143796720604541     1     3642.4738230433     4011.3376747874     4705.9922683883
     -532.885768507880357      551.591165929012845     1     3804.3967033249     3851.4409397126     4661.9999390546
     -532.885753766969060      554.410274921738505     1     3747.4118838149     3814.7537435984     4935.3833636749
     -532.885678640000037      551.304154549399982     1     3519.7338545898     4046.6706719377     4915.3124889764
     -532.885672549530341      552.362804340810840     1     3705.0558244235     3949.7692085123     4545.4423502263
     -532.885605412832547      539.498182451532216     1     3906.6588634850     3982.7919194969     4085.7668831447
     -532.885567125208809      545.951579349170856     1     3663.4882284940     3950.9905483519     4758.9231558094
     -532.885555415091630      546.217014472725282     1     3853.0358051089     3930.2525024997     4253.9385286219
     -532.885544293152748      549.797417314031691     1     3619.3641484723     3954.3670321768     4800.2958660894
     -532.885453604185273      538.338171867502069     1     3739.4905182388     3899.1743214896     4679.5007090221
     -532.885359512291757      555.482743374839856     1     3735.2787463357     3830.4642499034     4803.4011289329
     -532.885186649142724      563.399777627362369     1     3461.3991692707     4461.8391757722     4609.9940122814
     -532.885167082088969      544.732381504115892     1     3727.4274633560     3865.7894559796     4891.6981583876
     -532.885142697623223      554.133216016468282     1     3799.1080769228     4160.7543185412     4238.2483820185
     -532.885106020639796      555.635927984049090     1     3609.9550312823     4045.8421542973     4907.0543945465
     -532.885042974110547      563.075423631889748     1     3489.1710703546     4424.7157849346     4627.9493702629
     -532.884990901301194      557.455607406044464     1     3818.6568904295     4067.1966276352     4358.0843023153
     -532.884834649303571      552.176054646275020     1     3788.1275552562     3974.6849201953     4322.9332603153
     -532.884806028599996      544.720519606455241     1     3746.0957224208     3881.6225547680     4684.4333314440
     -532.884802224739701      555.474852072558974     1     3621.3568679192     4024.1201758479     4770.5270945305
     -532.884787123506158      544.713857149876162     1     3801.7609096926     3913.5430435164     4486.1804357669
     -532.884660587995313      549.733230425001011     1     3681.0216141998     3850.9850200420     4948.3931845703
     -532.884611220573674      548.199963736812606     1     3756.2935228483     3907.8283189146     4520.6682351505
     -532.884576371525100      545.899230261743810     1     3689.2826534288     3957.6096327230     4611.5276001508
     -532.884502536976925      560.229437597014112     1     3777.3866083321     4206.4462329705     4261.0248294191
     -532.884460060232300      550.045339159790728     1     3702.7689341669     3923.0953627515     4691.9496166174
     -532.884254044893964      547.115591267039008     1     3668.4175376193     4001.7685538235     4582.3624358026
     -532.884239608700000      552.017306167600054     1     3649.7999028259     3926.3245571274     4888.7579936869
     -532.884150313657642      544.952346414143904     1     3686.7339084950     3957.8918623097     4757.9249249075
     -532.884034845235874      549.836747749264191     1     3699.2294448891     3927.0436618918     4698.2999222680
     -532.883889460240312      548.182774573533266     1     3658.4420462072     3949.4637990292     4877.9474550344
     -532.883628909137769      536.986253337616745     1     3925.0561076713     3958.3886235109     4043.4363971635
     -532.883618564571066      547.446120141026313     1     3630.7765941186     3975.6271721004     4785.1016053027
     -532.883550683198450      556.510692885301637     1     3739.2871642380     4161.6733324339     4348.3967288453
     -532.883528447830258      561.338210247663028     1     3865.3342993565     4122.1654359478     4271.3423760227
     -532.883490676665588      551.357288811223725     1     3476.9842745080     4170.9880828223     4837.6446248901
     -532.883366414058742      549.763855730101909     1     3706.4799388751     3839.8364575915     4851.1264454020
     -532.883365851679514      553.543858042295028     1     3585.4252528040     4311.8952027857     4476.2716989855
     -532.883350459382768      550.373431832225492     1     3760.6108985021     3860.3898190916     4690.3206530530
     -532.883276659320927      547.039290778576856     1     3697.4657864628     3919.8845810539     4874.4806691712
     -532.883164181846723      548.506285408740609     1     3774.0328105162     4188.8568545606     4271.2295445776
     -532.883157632177927      556.833027699290483     1     3447.1096261031     4175.6310065916     5059.3853700762
     -532.883028507135009      546.144401350264275     1     3678.1752009145     3925.1766576068     4721.4778960744
     -532.882982552350086      549.552972087632725     1     3564.3970572467     4025.2432837510     4973.1823847964
     -532.882970998730684      560.377338466183119     1     3780.3821946786     3933.7121029181     4516.0909843762
     -532.882930006614856      547.804876102106732     1     3660.3028955929     4047.8903480973     4633.7389118431
     -532.882907902576562      546.385750196709523     1     3705.3005791687     3991.6662059676     4591.4808439934
     -532.882876464470314      557.325736724498370     1     3737.3767165294     3863.7885940794     4742.0381873193
     -532.882729272481924      551.212685563130663     1     3798.4148070105     3950.9837095904     4410.9345061165
     -532.882700951232550      559.314287897498161     1     3670.0329780056     4135.7893104787     4511.2937117871
     -532.882604616231561      544.437123727776907     1     3710.5227781672     3975.1178304466     4628.1437870228
     -532.882531563597922      546.578328403617434     1     3666.2516985698     3925.4730204946     4956.0531626126
     -532.882530154877600      562.180350661276179     1     3794.8258459072     4112.8635642216     4334.1830644119
     -532.882496984356180      548.900742233130813     1     3661.9689806241     3990.8103617090     4668.4387278341
     -532.882427438628156      549.964387340282315     1     3696.8171250137     3926.9972747289     4692.7272787289
     -532.882369600031097      553.403205131536311     1     3559.2685725479     4028.8591414889     4828.4171975493
     -532.882335508962797      550.182461238444375     1     3749.6913981576     3819.6604764528     4762.2864411442
     -532.882282666264473      558.001489425411478     1     3699.6096997350     3872.4926496048     4852.2391058047
     -532.882136680099961      557.822768475299995     1     3793.3204217763     3798.9248148565     4790.9936760378
     -532.882041230803111      546.853743630414215     1     3665.6008932616     4005.3803840223     4588.0841678649
     -532.881996544671438      556.764741122929081     1     3447.0335836983     4175.9557429465     5058.8357645676
     -532.881971247305501      559.273461465019750     1     3702.4071437327     4207.2686234799     4392.2501283613
     -532.881951194611474      547.761196609695389     1     3815.5525773291     3875.3195686465     4563.4521783358
     -532.881867387099987      562.673624564799979     1     3626.7750961179     4044.5962885440     4738.2429605172
     -532.881841227328323      563.326406922951605     1     3741.3586847411     4151.1587811340     4402.4909164858
     -532.881836782179107      563.376942674231600     1     3797.0448885875     4092.1299539125     4334.7519869947
     -532.881820829531875      561.730557149272954     1     3916.7376254575     4089.7633539173     4261.0594634843
     -532.881756402097835      551.453183002276205     1     3465.8883858617     4182.6493154382     4835.5763808224
     -532.881718027798229      552.338615296556554     1     3697.8604594779     3891.7397957524     5012.0378284659
     -532.881712803928053      547.462540528004979     1     3608.1070861447     3991.5393282013     4842.8817411812
     -532.881668957261127      558.059063604275821     1     3884.0187301309     4079.6907413340     4246.7782484149
     -532.881637226494718      543.640246591555410     1     3870.3765017059     3924.0524228726     4295.3521755060
     -532.881535438234209      555.539196995606630     1     3661.3178910591     3884.0811148309     5000.5535008857
     -532.881451928599972      557.579955887900041     1     3612.6377843556     3939.1429010095     4952.0977968938
     -532.881429687949094      548.366327662536264     1     3621.9275276706     4159.1554589362     4470.7955956497
     -532.881324352145270      548.069005409819283     1     3837.1752194855     3936.0751555970     4341.5161248554
     -532.881255638427774      558.477852093690444     1     3744.5622945998     3792.9150481437     5022.7768902863
     -532.881125987918722      549.929034624370502     1     3616.9250816839     3957.5232739588     4801.8039507029
     -532.881009891589997      547.267214335849644     1     3664.2315449186     3970.0419891532     4708.9515773519
     -532.880952162736662      537.503478844984443     1     3897.8247863121     3979.7303724637     4096.7137424253
     -532.880915870066588      543.741468968426148     1     3820.2841571566     3898.1368588486     4518.8292681869
     -532.880890511944585      548.183341393266346     1     3650.8585805045     3927.4697021515     4757.2425585206
     -532.880832933805095      554.175937267124027     1     3704.3919771128     3852.2740318377     4915.0723354643
     -532.880801251463595      561.754008169611552     1     3892.2450473066     4102.7446730012     4275.9621785225
     -532.880765744062728      541.339253599605968     1     3826.4330967161     4008.6279530508     4146.1907729435
     -532.880753528826062      554.176106460847677     1     3541.0490608039     4092.9326490232     4866.9551226724
     -532.880705790391062      551.922755155770346     1     3698.7804607912     3935.0120513152     4734.0952957984
     -532.880602654980635      545.229491930326731     1     3682.8805010844     3921.5422864994     4742.2886156718
     -532.880587577965457      548.283148443446862     1     3664.2105949535     3940.0181499669     4765.0342666354
     -532.880587303716538      555.308649916474678     1     3887.4207530763     4119.1815122885     4244.7227553136
     -532.880560840799944      546.550444766099986     1     3775.8978749280     3931.9632274537     4576.3052767601
     -532.880369573799953      556.829820634399994     1     3577.8019949234     4030.4858527126     4758.9552378529
     -532.880346526466383      550.766401996102104     1     3648.5938832429     3950.2438992141     4762.2639687323
     -532.880272713382624      550.718322402153717     1     3479.8298264082     4246.2947573305     4688.2232366907
     -532.880232824015252      555.667736830864555     1     3528.1687075113     4056.8112770788     4993.9785399461
     -532.880161505102024      560.787379926966196     1     3730.5854701035     3796.1895013078     4981.8896898995
     -532.880116176742149      554.691415665007980     1     3773.6544882090     3811.9015918687     4756.4788199602
     -532.880098954701339      550.400477602082219     1     3708.1464266614     3902.8472613397     4733.1462142364
     -532.880050643277173      564.486628943194546     1     3819.0485025594     4102.2553345460     4394.1539363713
     -532.880009238999946      553.393339283000046     1     3572.9486176991     4028.4641955260     4920.8101511059
     -532.879998420619813      542.998800203704832     1     3807.0139997715     3867.4391906691     4575.9575135847
     -532.879921804216906      546.383882503598443     1     3726.2401849991     3919.6324946013     4689.4680341939
     -532.879891016622196      545.228760703928288     1     3687.1227698926     3900.5608813823     4761.4912763378
     -532.879825512646448      551.130705933253012     1     3735.2800275470     3838.2444331253     4831.7685700323
     -532.879769474502609      559.263226474033900     1     3655.8371560981     3916.9176714316     4941.0288956055
     -532.879752875600047      559.110497604499983     1     3676.8478762049     3874.5622900397     5005.9753174568
     -532.879715241798181      562.605068062141981     1     3677.6620403741     3988.5716483069     4654.7004323402
     -532.879688718991815      560.876155522752811     1     3835.5837792069     4092.7168829583     4318.0473050256
     -532.879654079790953      549.198642702525831     1     3724.2362109046     3894.6297811412     4686.1810390405
     -532.879593848060267      547.118807124406771     1     3631.8542405257     4048.1231326691     4589.7285683803
     -532.879523742351921      555.289519597033745     1     3658.2817817848     3858.8206770604     4966.1488831951
     -532.879496191617591      555.805867481939458     1     3688.1850192376     3831.8377064942     5011.2240808420
     -532.879210461395132      562.614524529104415     1     3846.6185352842     4193.1745330349     4252.8761281022
     -532.879178314821729      557.001124357928916     1     3511.2350945996     4145.2325312625     4922.7547355161
     -532.879065211013994      549.877724855795805     1     3703.6033496252     3917.7756466592     4697.9965454007
     -532.879059397887886      549.493882433691624     1     3817.8788393855     3894.5947118124     4584.9344043134
     -532.879022540611572      549.509437962120842     1     3649.9767751521     3957.0630498068     4854.1159990644
     -532.879005243365782      547.938322426605964     1     3650.3760325379     3970.6626283806     4718.0376128509
     -532.878941748243847      558.929526527672579     1     3589.2404362435     4040.8884074443     4748.4754147985
     -532.878846864398270      561.570986848309303     1     3806.2039425270     4067.6541390419     4328.2831865341
     -532.878822753718737      544.939943833173061     1     3692.7298245817     3943.5917218910     4663.3568842152
     -532.878786710316604      554.192069204956169     1     3504.9896269846     4206.3457175043     4760.2489348596
     -532.878707761081159      554.283278390057831     1     3616.7062581793     3993.2474430634     4935.9250502366
     -532.878466478933319      560.306119258854324     1     3572.1996323574     4340.3370632652     4501.0124428312
     -532.878458216989088      550.248592297033611     1     3669.4832444730     3917.3957902559     4808.1509153049
     -532.878436634271679      556.528049462459990     1     3763.6537015459     4132.0483520063     4377.9072842175
     -532.878278828355519      563.100781465569753     1     3524.3498463357     4351.7647862665     4595.7666431779
     -532.878188639901509      560.698544604449467     1     3900.4061744180     4092.7946692605     4235.3473100034
     -532.878161622527386      556.770798139914746     1     3663.9678523256     4042.2779580814     4634.3711262293
     -532.878159698514878      547.068812956196325     1     3698.6546385812     3918.3620139419     4708.2993454135
[truncated: 21,040,228 more chars]
