# Supplementary material for: Structure, thermodynamics, and rearrangement mechanisms in gold clusters—insights from the energy landscapes framework
Source: Nanoscale. 2017 Dec 15;10(4):2004–16. doi: 10.1039/c7nr07123j (PMC5901115; doi:10.1039/c7nr07123j)
Supplement: Supplementary file 1 [file NR-010-C7NR07123J-s001.zip › minima/147_Au/min.data.dec]

     -533.942249431400001      567.728658696800039     2     3697.5577033046     3787.9679973520     4914.8848284887
     -533.878985979200024      567.100690543099972     1     3648.6170504695     3854.9216675692     4936.6533095235
     -533.878778763899959      567.101757970199969     1     3693.3604333429     3809.3633986449     4935.7864981748
     -533.876496681599974      567.162466955800028     1     3631.7920492836     3873.0144889464     4937.8677401659
     -533.871687300499957      567.134231033900051     1     3652.2934895153     3853.4741999800     4938.7114703280
     -533.814579390799963      567.214121073300021     2     3697.3815299464     3789.4925972352     4908.0545853722
     -533.806694026732657      566.547836902763606     2     3619.9778190062     3904.0787780371     4966.5826771204
     -533.805587473484252      566.570622984370175     2     3733.7743730492     3788.1579064879     4964.5136047533
     -533.798375090381342      566.773736962128964     2     3627.3052295101     3896.3016168573     4965.9364535491
     -533.796055138299948      566.651312130499946     2     3683.8363516173     3842.5202017128     4968.4505993443
     -533.787847756725569      566.531067421187458     2     3672.1018312107     3849.3892356013     4965.0936081180
     -533.785132964019681      566.590985395535085     2     3576.8051154172     3949.3143887211     4969.5046099008
     -533.784415418854451      566.512332943242882     2     3587.0787837473     3936.0265680880     4966.8980191033
     -533.784317123759934      566.510422082734635     2     3600.8055484560     3921.1090250099     4965.6854660872
     -533.784194362817857      566.660823465271278     2     3628.7028753552     3892.0611572213     4964.2665643542
     -533.783286260413092      566.599258585393272     2     3671.0138378918     3847.4205762394     4962.4239234860
     -533.782813812751670      566.564597755246041     2     3595.0195177824     3928.2684828494     4967.1250785757
     -533.782763226537099      566.607395609476612     2     3725.9848582551     3791.7775881467     4961.7944631701
     -533.782675035106877      566.561313544427094     2     3572.3426160174     3951.9091195969     4968.0919224960
     -533.781160230811338      566.637714587698269     2     3668.5275080760     3849.1154742539     4961.6165887508
     -533.780938259444838      566.645442451962140     2     3753.0919916659     3763.5260281073     4960.6198245303
     -533.780763282440262      566.635160421990918     2     3706.1855393977     3812.9133940231     4962.9180223142
     -533.779501843025173      566.671151110234518     2     3646.2392795511     3874.4996718045     4964.5489738874
     -533.778672466758280      566.667821951871474     2     3686.2847486077     3831.4494797648     4961.5017873825
     -533.777677462896690      566.707057291937303     2     3627.3957978445     3892.9101528559     4964.1217175336
     -533.777532655299979      566.517967854599988     2     3627.4688640422     3897.9434204077     4968.9550796618
     -533.777419593100035      566.519796494000047     2     3655.0962599353     3869.7087787327     4968.3540921862
     -533.776254877797442      566.465528546142764     2     3669.0789859598     3853.1969705347     4965.8229662465
     -533.775967634899985      566.544565570200007     2     3609.7969017437     3917.5830532822     4970.7352345639
     -533.775899919824724      566.535935365772048     2     3595.9554521634     3931.0729109059     4970.3246604594
     -533.775577513057556      566.616630606960371     2     3660.8125900061     3862.8555977293     4967.1579314100
     -533.774606584853700      566.560140606705545     2     3657.4660034001     3864.2489721983     4965.1841226950
     -533.773500597857037      566.533207806666610     2     3601.7096685665     3924.3397040375     4969.4202021376
     -533.773499628700051      566.652211955600023     2     3632.9304778870     3890.6722270314     4967.0984189724
     -533.758655904400030      564.612502812699972     1     3695.5256553520     3805.2144552220     4926.8378208720
     -533.749083483024265      565.815585729131612     2     3731.2477746778     3809.3085008747     4978.8399900367
     -533.744256077972636      565.743036141022912     1     3587.3002095534     3964.0682550453     4989.9160620383
     -533.738545913527105      565.906937799810407     1     3644.3031267400     3902.3235039243     4985.0653275186
     -533.733281736922436      565.852571798856729     2     3554.9522398760     4002.5000455695     4996.1473947576
     -533.723726506948424      566.287095486801263     1     3647.0017855412     3900.5688333388     5006.5832292712
     -533.723651549199985      566.608363749199953     1     3672.4450513457     3836.6250646623     4955.4837077464
     -533.720361859880995      566.342047269017257     1     3559.8506389717     3993.3025074742     5012.1096345207
     -533.719566099100007      566.297526868499972     2     3696.9440863847     3809.0805280827     4952.2891867928
     -533.719271564999985      566.294624219999946     1     3644.0723538731     3863.2624385706     4953.7206075647
     -533.718248778195971      566.027716672587189     1     3537.6213031496     4009.0760844630     5006.4211639618
     -533.718215338500045      566.474857618199962     1     3626.8351129820     3918.9480698614     5005.0056595120
     -533.715266556027814      566.196484921157094     1     3691.5583843475     3844.7605106498     4996.2264547704
     -533.713229140969588      566.459776464042534     1     3674.2050666199     3836.7978427295     4946.4266338353
     -533.711211871736509      566.266597062117739     1     3654.4633885056     3884.4713576897     4998.6952867284
     -533.711042638181652      566.026068110592178     1     3579.5425620520     3962.7626333373     4989.4948152703
     -533.711042218901866      566.024349956234119     1     3616.7781735051     3925.9257013962     4989.8755870523
     -533.710461351700019      566.567333966499973     1     3640.4880145092     3873.0205077032     4948.6370096212
     -533.709879946399951      566.424518225500037     1     3668.7193561776     3838.5378577431     4942.0353730678
     -533.709797511020497      566.064130826128576     1     3544.0951447588     4002.4620162072     4993.9291964081
     -533.709726507300047      566.425961063399996     1     3670.2954840971     3837.0644543763     4942.1708880793
     -533.709610094300047      566.426939582500040     1     3709.6912178596     3797.0838675849     4941.5287050688
     -533.709599006499957      566.430198745499979     1     3733.9759312225     3772.6369336617     4941.3879451376
     -533.709222125600036      566.505580846500038     1     3718.8911157132     3788.4190169353     4941.8707805035
     -533.709127707630273      566.063020671702930     1     3537.2242825882     4009.6670153157     4994.2240612689
     -533.708681968599990      566.282915853898771     1     3687.6856856458     3848.2629976752     4983.6163020002
     -533.707838094078625      566.063966449728696     1     3541.7617132664     4007.6243788307     4996.4102356451
     -533.707536502140101      566.193772802238868     1     3711.7216601687     3822.4509011554     4981.7474034809
     -533.707086704835774      566.190955073474925     1     3714.1185535267     3821.4441794309     4983.0393703379
     -533.706855095200012      566.517207603699944     1     3697.0628698367     3809.3731257134     4941.0022683339
     -533.704905725386652      566.243675295818889     1     3647.4118012446     3891.3981481970     4986.3356829025
     -533.704893948110453      565.986351282500095     1     3662.2682559253     3881.9090789498     4991.0084136621
     -533.704586993174530      566.554710807579568     1     3679.9362720298     3826.6218309719     4941.0827435328
     -533.704194562753059      566.026250743690298     1     3606.5512728237     3940.5042742792     4994.1154248946
     -533.703864588377769      566.020052215260080     1     3624.7183021554     3921.2963270818     4993.1171244032
     -533.703497207299961      566.036978610600045     1     3576.7313210238     3972.4570092029     4996.0958426973
     -533.703262897217655      566.029257587813959     1     3592.0273489041     3956.1304154358     4995.0565271600
     -533.701757698500046      566.471378121000043     1     3743.1975105163     3763.9414552212     4941.6562828946
     -533.699676062679259      566.033012733367286     1     3721.1479365581     3809.4074580874     4978.3338692855
     -533.696359619992904      565.866330787642369     1     3566.2177384846     3975.5319666477     4989.0033887293
     -533.695593654041772      565.862889607369311     1     3600.2348467486     3941.8906732418     4989.2680307349
     -533.694040168975789      565.960435454664093     1     3549.8449011806     3999.2528517345     4995.2544973777
     -533.693117205199997      566.541919642399989     1     3672.8540617706     3833.7662051656     4942.3180721443
     -533.693030871399969      566.542511117699974     1     3700.0585743358     3806.2135358257     4941.9744361837
     -533.692447385952619      566.034401319584163     1     3706.9010856516     3830.9740685061     4984.5643799716
     -533.692084108300037      566.558517475599956     1     3637.8178757366     3869.7567229121     4943.1909371333
     -533.691901256700021      566.563510164500030     1     3646.7276658007     3861.0653967164     4943.4452101058
     -533.691680873600035      566.595396696799980     1     3691.1042957977     3814.5339818977     4941.1993911363
     -533.691224520493847      566.529236813115176     1     3666.8803968785     3839.1314301336     4941.8049721743
     -533.691099068455628      566.527577696268736     1     3644.5411347251     3861.9921411435     4942.3406282498
     -533.691035881693324      566.532263816231989     1     3652.8561127048     3853.7938942648     4942.4614671537
     -533.690831914029786      566.531132080793327     1     3635.2259604800     3871.8552795293     4942.9153821406
     -533.690596816175571      566.565204574760855     1     3737.6020259147     3766.6573687654     4939.9728145487
     -533.690378505461922      566.564308501462506     1     3721.4214044131     3783.0106719938     4940.1643820911
     -533.690369469033158      566.548722769854407     1     3715.8898880461     3788.9297859623     4940.5957444936
     -533.690223371877551      565.815132391918837     1     3614.9517915272     3934.4687814048     4995.4455314638
     -533.689983825800027      566.067487441000026     1     3634.3783775539     3903.9089911938     4985.4810268974
     -533.689599790836496      566.622080533540270     1     3665.1061923629     3840.5414059738     4941.1370924341
     -533.689452419926852      566.084593037434729     1     3643.5025699236     3892.5639396470     4983.5351539205
     -533.689295548647578      566.583361838351834     1     3709.0871480741     3795.6412095928     4940.3386520864
     -533.689118284499955      566.588469689300041     1     3697.7439650810     3807.4552873256     4940.8481077029
     -533.689001088400005      566.571820451800022     1     3717.2310472365     3788.1725098377     4941.0798972229
     -533.687383668700022      566.612196477199973     1     3682.1490668691     3822.4135664979     4940.0897581182
     -533.685803187599959      566.494190938999964     1     3672.1760071442     3834.7634151298     4942.6059770610
     -533.685796042999982      566.494216647099961     1     3694.4887109954     3812.1935388085     4942.3451793100
     -533.685609917402303      565.931631703000107     1     3550.2971036254     3998.2359235247     4995.3463105733
     -533.685234142686340      566.009928425563430     1     3625.3534335456     3921.0776291023     4992.5568655713
     -533.685135696458474      565.978132154496166     1     3547.3294477839     4008.5410827433     5001.5381073621
     -533.684844960700048      566.512739581300025     1     3656.7140625489     3850.8455973602     4943.1559874754
     -533.684595216099979      566.518117361899954     1     3670.3403569268     3837.3453802789     4943.3252471834
     -533.684320524600025      566.532999848500026     1     3719.0850000438     3786.9983160102     4941.6524970497
     -533.684264890511031      566.547672243593070     1     3691.9248450389     3814.1267147358     4941.6045761986
     -533.680002779800020      566.503681428899995     1     3643.6597355757     3863.2139182690     4930.2092250587
     -533.679428811182447      566.470813444529085     1     3646.2493715679     3858.0351115420     4927.7065208418
     -533.678955632499992      566.463372238099964     1     3626.0739640907     3879.6507172520     4929.1552073005
     -533.669274539592834      564.336692039068339     2     3452.2145597142     4153.5557448586     5053.0860629906
     -533.665819366079290      565.628368456324324     1     3535.2719403373     4005.5311942147     4988.6276334799
     -533.661613077114453      565.810173512469078     1     3682.2801806222     3848.7162243980     4979.1371975235
     -533.660588528455378      565.960406641922759     1     3725.4944407480     3802.9205404283     4979.3070200601
     -533.660450338626561      565.940595965457305     1     3617.7514373639     3913.0697272726     4981.9858220230
     -533.660133517094664      565.828272322793055     1     3664.2276259567     3868.0002986835     4980.2460070136
     -533.660039107187913      566.387093788929974     1     3701.7334827966     3830.9970685200     4983.5995100417
     -533.656416025398016      566.027487485302345     1     3636.1353830139     3886.6947678749     4958.7750220823
     -533.656038138146528      565.764444929236674     1     3670.5001327829     3846.5053645086     4952.8315861157
     -533.653277311288548      567.226850991319679     2     3674.0573560053     4058.0793896173     4375.9889364638
     -533.653011940000056      565.862788084299950     1     3587.8260907304     3933.3760137518     4956.8385318000
     -533.652950607149705      566.167055505194639     1     3636.4721999170     3892.8579476473     4980.5087762610
     -533.652928616017562      565.878085860706506     1     3586.0999059249     3937.7438201336     4959.5221392544
     -533.652154237781701      566.003280352957177     1     3648.5482706322     3879.7766594312     4963.9413631088
     -533.651775943444932      565.975364689394951     1     3684.1535742393     3840.8696752804     4960.6596765639
     -533.648087737900028      565.802397968099967     1     3601.4965642524     3923.3419223995     4960.1307108113
     -533.645409585899984      566.326972351699965     1     3618.7994941168     3913.0350746318     4983.5536795452
     -533.644793017199959      566.408813659400039     1     3646.7265836658     3885.4037324427     4984.0957021006
     -533.644742636200021      566.411201724499961     1     3674.2849834590     3857.3251967381     4983.5748896297
     -533.643612008286709      566.425134195347255     1     3615.0233668380     3918.4198389575     4985.4661434674
     -533.643606526707003      565.895004764771897     1     3620.1573187614     3906.2415603421     4965.0764542870
     -533.643601112599754      565.889716788916417     1     3669.6518319834     3854.6632551871     4962.5468642437
     -533.643492654667966      565.895210302352211     1     3619.9389342291     3906.6127919440     4964.7812289520
     -533.643373152922436      565.909323410838851     1     3602.7871482366     3924.4809345227     4966.2931557689
     -533.643298235900033      565.886184110000045     1     3669.4503561775     3854.5565460282     4962.8018128957
     -533.643267000365881      565.910600204315529     1     3602.7089442227     3924.9450878333     4965.7884120447
     -533.643251724550964      566.426307054763583     1     3628.0229364725     3905.6562752009     4985.7819508501
     -533.643074532399964      565.908454153799994     1     3665.6421535764     3859.8200619798     4964.0177815596
     -533.642283704900024      566.486087962200031     1     3678.9153328394     3851.5945765796     4982.5272856682
     -533.642252948122973      565.911374527846078     1     3665.6168798782     3859.7943124389     4963.9567724005
     -533.641082641240132      566.077850419851529     1     3592.0497357680     3937.8657772788     4982.3089687706
     -533.640544216308854      566.510632921164074     1     3650.9757160706     3879.4697175544     4982.4833972125
     -533.640523426405139      565.862023086533554     1     3657.7160372363     3873.5885704223     4969.7858617113
     -533.640248404098543      566.155036706386682     1     3676.0067347852     3849.6598235271     4977.8397347813
     -533.640226816593326      566.159911885802444     1     3743.1326280724     3781.7567202570     4976.9416006422
     -533.639468144661919      566.129695573035292     1     3604.7840244184     3924.8183153738     4982.0130545635
     -533.638498677000030      566.427713815599986     1     3711.1806975780     3781.3998242352     4891.3348003777
     -533.638428743362169      566.074428980115954     1     3657.0579653138     3866.7395298367     4962.7333063011
     -533.638355760115132      565.858386015904102     1     3664.4196531256     3861.0311286532     4963.6402521847
     -533.638347425773077      565.878070597044029     1     3625.9412507005     3901.9329057455     4966.8097682130
     -533.638342801199883      566.074948835184159     1     3656.9749214232     3867.1699822958     4962.2622832443
     -533.638273896587407      566.067593828737017     1     3696.4364992779     3826.5421518700     4961.5229467600
     -533.638268012826529      565.885022058782738     1     3696.6003111352     3829.8513407047     4965.1820459278
     -533.638187235319378      565.885183727867457     1     3696.8314557689     3829.9153538769     4964.7625368660
     -533.638157492510004      565.877560098230902     1     3626.0139960107     3902.3182805885     4966.2244574288
     -533.638119249533815      565.941893434236022     1     3640.2520820686     3884.3040694257     4963.3291071657
     -533.637451432504463      566.070528806455513     1     3696.4070074120     3826.5221077857     4961.4599668556
     -533.637413690423386      565.900829133212255     1     3724.8096910081     3802.9241492996     4966.3077191153
     -533.637380020953401      566.219646911434552     1     3660.9948466011     3865.9892491591     4979.1687037853
     -533.637328198506111      565.878489884415330     1     3611.6009465249     3921.1584635487     4971.0562485450
     -533.636729466199995      565.902774099399949     1     3623.2107766090     3904.5971786093     4965.8671433228
     -533.636491576139179      565.897696730402345     1     3623.3540425920     3904.0853753501     4966.1629350265
     -533.636488433200043      566.095329279499992     1     3676.4404794352     3846.6575698473     4961.2304905945
     -533.636484497168681      565.973073453016013     1     3648.8782916681     3880.7607444078     4968.1224453064
     -533.636249132199964      565.919369602499955     1     3674.0889554656     3853.3230961151     4965.8129701560
     -533.636148924057920      566.011616897444014     1     3585.4477516217     3950.6416137474     4974.4829812148
     -533.636148625241617      566.092716915568985     1     3676.5427973264     3846.2128604645     4961.5198950016
     -533.636147532499990      565.918931329100019     1     3674.1754307119     3853.3170723245     4965.5854677172
     -533.636126339820976      565.982113627799322     1     3711.8460516231     3809.2029322924     4960.0465190513
     -533.636051104463377      566.115516443501861     1     3630.0247819411     3895.2231875574     4964.2591897164
     -533.636049409683096      565.911625653502142     1     3668.7352122829     3857.5569411218     4964.4144702511
     -533.635844096599953      566.116343215800043     1     3629.9944232207     3895.7373765619     4963.6547017264
     -533.635655476660531      565.963810005888149     1     3614.3733894175     3919.1391123152     4972.0422500215
     -533.635513333132167      566.249405642244483     1     3644.0766718813     3882.3867146109     4978.6352054667
     -533.635497455119889      565.929905145432372     1     3696.2729501129     3830.8861901747     4965.7189610598
     -533.635476566196985      565.990065908262295     1     3718.3569405063     3806.7644431902     4963.9384964345
     -533.635465294675328      565.961372929391018     1     3589.9589061851     3944.4171998278     4972.9474551857
     -533.635454247900043      566.386289638300013     1     3707.2582774996     3782.9396157227     4896.2384057739
     -533.635369158308436      565.991013868172672     1     3718.3473108032     3807.1020074425     4963.4923606199
     -533.635345952517469      565.913235339898392     1     3668.5815015961     3857.3924519071     4964.6289204624
     -533.635236807162528      565.988093657703075     1     3679.7351707768     3846.2744975459     4963.9259292323
     -533.634617962815469      565.975602455290641     1     3702.6478200640     3827.0116189722     4967.7735374891
     -533.634263958526731      566.015352099285110     1     3715.7920492133     3804.2804868305     4959.0308658448
     -533.634116581400008      566.280279486200016     2     3695.8614151071     3792.6225414225     4917.0194706924
     -533.633722917518526      566.101821218893633     1     3592.8437492503     3938.9949239774     4984.0984769042
     -533.633473450782049      565.793947103398068     1     3651.3114616927     3880.9017290395     4970.5921119641
     -533.633397266647194      566.032132447674712     1     3673.5774553843     3853.0236032793     4965.3962348847
     -533.633355966564523      566.024030058396193     1     3741.6638669389     3783.8447418749     4963.9131674593
     -533.633306224366493      566.032124805449257     1     3673.5029579329     3853.4457187461     4964.9180080827
     -533.633249326872260      566.023334658748013     1     3741.9275031011     3783.6580524582     4963.6870796019
     -533.632863956287338      566.050631592711966     1     3656.8158646313     3874.5198749025     4969.7223708237
     -533.632188452876107      566.160495571266438     1     3637.5236809878     3890.0062492758     4979.6844866448
     -533.632139756270362      565.990400689339708     1     3677.3038295824     3850.8895097253     4966.4480954331
     -533.631782408532786      566.076244943103347     1     3638.2275047945     3888.3758559363     4965.4285595560
     -533.631689688728670      566.076703834315481     1     3638.1280995175     3888.8568327197     4964.9207844116
     -533.631529538190421      566.422031945950607     2     3759.4288749328     3763.3913560979     4825.9798601785
     -533.631312114892012      565.878204365968372     1     3677.6846595378     3853.0361332143     4969.1351901119
     -533.631048405913702      566.079730365471050     1     3634.3279062410     3896.6660851762     4969.3887679682
     -533.630929050893428      565.864292215843875     1     3616.7060273561     3917.9991906317     4973.1955348181
     -533.630884744030027      565.865273912673842     1     3643.5646090399     3890.4388185090     4972.4756124583
     -533.630781128250192      565.894626156986533     1     3630.1590099488     3895.3829769838     4964.2959705461
     -533.629099883799995      565.950346616099978     1     3608.2167164773     3927.9223993179     4974.4578833180
     -533.629012924396079      565.734934700613053     2     3625.4058940315     3935.6029107971     5017.5329411927
     -533.628980557798627      565.945603712494517     1     3664.1591962168     3868.3267510077     4970.9355227519
     -533.628956789112067      565.984205469339713     1     3701.1689767812     3826.4038621139     4965.9270428970
     -533.628661948528588      565.978110273365814     1     3629.5316754139     3897.3245404201     4965.7163237997
     -533.628628673296703      565.980883513974391     1     3698.0307825430     3828.1735094643     4964.2188218579
     -533.628567973599957      565.976381704000005     1     3604.0142198670     3923.6353893099     4966.5192561111
     -533.628327919499952      565.987122158099965     1     3692.2480102769     3830.9951567852     4961.9383278118
     -533.628302208399987      565.939977358700048     1     3612.1742553718     3924.5283554778     4974.8218834935
     -533.628287410466669      565.985932649403594     1     3701.0237613889     3826.5312606389     4965.7864419207
     -533.628087539086323      566.027589773883392     1     3591.8208433062     3937.4650747669     4967.8724031339
     -533.628064627197887      565.978662567171455     1     3698.1740906669     3827.6884437293     4964.4435445897
     -533.627765956067606      565.920337225110075     1     3594.8875080055     3941.3622404275     4974.5232274732
     -533.626969640838752      565.972277818350335     1     3637.1345623812     3895.1721387496     4970.7737161258
     -533.626899533843130      565.540476779598976     2     3641.8017767521     3925.6483431133     5023.4121710265
     -533.626838404792011      565.595057205728608     1     3707.7250091262     3815.6888735722     4961.3694976884
     -533.626671899500025      565.550296723400038     2     3626.0388634431     3942.8062192270     5024.7873273404
     -533.626310424799954      566.062821017200008     1     3663.2825093117     3861.7244727718     4963.7981160198
     -533.625786583524928      566.028305295013979     1     3589.5199237926     3938.1717439671     4967.5190960874
     -533.625753494114861      566.011726498175335     1     3646.9699797148     3877.4477968130     4964.1232876958
     -533.624944474899962      565.641321753799957     1     3602.2516746954     3924.5121009386     4964.7219081811
     -533.624512287307198      566.056116585517202     1     3577.2484278499     3951.1380446603     4968.3632240353
     -533.624417247987139      566.089772971758407     1     3638.1688608452     3886.5838530461     4963.5389090825
     -533.624295952744319      566.056625358920542     1     3577.2162883749     3951.6812054689     4967.7346297021
     -533.622967600743209      566.050370780821027     1     3736.3955805221     3784.4879110402     4960.6044641695
     -533.622444727958055      566.137121078395012     1     3638.2110118727     3885.7925721584     4962.9166570185
     -533.622307142411501      566.083337133805571     1     3711.8357118585     3809.8569479079     4960.9191490030
     -533.621850101914561      566.079092127705394     1     3711.8370868557     3809.5317442330     4961.1432066343
     -533.621663550236917      566.093664125854730     1     3707.1568275375     3815.6469643604     4962.2743575181
     -533.621123569800147      565.990016232271046     1     3688.4745018257     3837.4503522603     4965.1926423130
     -533.620781661140882      566.096149951525717     1     3707.0236886263     3815.7453616369     4962.1775977941
     -533.620767273599995      566.002954677200023     1     3645.3237990006     3882.1128343349     4967.0569922565
     -533.620757896430177      565.985689663893822     1     3612.1240993371     3917.2886535460     4968.0113849992
     -533.620662936688518      565.978602349319999     1     3633.5709683019     3893.3316620556     4966.1854149107
     -533.620596710417999      566.116716633463511     1     3695.9437592660     3824.9585366574     4960.1030831650
     -533.620229417963742      565.798152802483742     1     3634.2895649081     3889.5774150056     4961.7931568535
     -533.620141148816856      566.112524253220954     1     3695.8165455079     3824.7692949960     4960.3200069258
     -533.620009670375225      566.122057146154020     1     3680.6182829093     3841.2816001523     4961.3432361989
     -533.619879835049574      565.983078107199390     1     3652.6337114839     3873.8286793493     4965.6320880021
     -533.619869067098989      565.980485420827222     1     3633.4629356700     3893.4324008650     4966.0470997574
     -533.619862298399994      566.026267737199987     1     3606.8778650651     3922.2456099170     4967.9500538418
     -533.619597895527932      566.069011999510280     2     3677.9280100582     3848.2416491422     4970.8689926263
     -533.619237518564205      565.973435937789418     1     3643.6391330159     3882.0204593775     4964.7350490594
     -533.619130089779674      566.124577081403800     1     3680.4744114372     3841.4010665513     4961.2362395849
     -533.619092981294443      565.975163412629854     1     3621.7419799138     3904.8174329185     4965.6495428229
     -533.618873662907845      565.967425300724244     1     3643.7823606018     3881.5191222046     4964.9772601957
     -533.618719029400040      565.969312913700037     1     3621.8992824808     3904.2905177271     4965.9018771671
     -533.618669986367308      565.977763824032650     1     3609.4364342526     3917.9794640166     4966.3004244849
     -533.618651713957547      566.010378263934399     1     3726.0405627764     3796.0187126606     4961.1647126842
     -533.618634252607308      565.985540409614373     1     3594.0275852803     3934.1634717851     4968.0561428637
     -533.618615252587688      559.654567525166613     2     3700.0645807856     3817.2839974886     4917.6351283497
     -533.618448622138203      565.987157866526445     1     3607.9321958154     3920.3233948543     4967.0354626592
     -533.618434021247595      565.985146788267798     1     3594.0292307264     3934.6494019681     4967.4447774511
     -533.618337075730437      565.398423040005468     1     3537.8562796274     4031.4321320236     5017.7868989761
     -533.618253203452696      566.004959657428685     1     3725.8680305918     3795.8791705660     4961.3711513734
     -533.618054681295916      566.049792817817092     1     3694.7157300354     3828.6283363185     4962.4693397708
     -533.617875934520498      566.014383229767304     1     3590.7171946813     3937.9400102681     4968.4803597915
     -533.617835594339113      566.020790633263914     1     3609.8843248017     3918.4704916442     4968.1860414168
     -533.617781003133359      566.050727749166413     1     3727.7255831881     3795.8530390810     4962.7171761135
     -533.617747934524459      566.020035121897308     1     3609.7857459002     3918.9500565994     4967.6695146406
     -533.617696536483322      566.043686342008527     1     3694.8938512351     3828.1105693782     4962.6930340776
     -533.617431169687052      566.010252746670744     1     3601.0600330042     3926.7847769825     4967.7725511950
     -533.617412037492727      566.067047487831474     1     3694.9200607163     3829.5341860486     4964.1526627174
     -533.617315424756953      566.066939412868919     1     3694.8714044500     3829.9088052141     4963.6980898321
     -533.617223824107668      566.010747420191819     1     3601.0307186718     3927.3093870604     4967.1576356611
     -533.617143575085834      566.056667470269758     1     3663.7471883498     3860.5642691328     4964.0448100043
     -533.617040465314403      566.056645918140930     1     3663.6304175678     3861.0317073663     4963.5649725288
     -533.616807771618596      566.270167968872670     2     3683.9673874770     3830.1626917261     4981.8087490401
     -533.616651747999981      558.935716286199977     1     3683.6736112545     3825.9810647613     4898.6302107446
     -533.616127655399964      566.274601930800031     1     3662.5813113842     3852.2425077157     4982.6637837836
     -533.615966195458327      566.079606372494027     1     3672.6777092248     3850.2271653485     4962.0146308306
     -533.615918576098011      566.081263243623880     1     3699.6555715993     3823.3082892040     4962.0746474574
     -533.615688489899981      566.272281083400003     2     3746.3580572718     3759.0980240943     4834.7653537528
     -533.615600755016771      566.092705528422584     1     3667.3609418113     3856.3618089363     4963.3973752239
     -533.615503980496783      566.092601728340696     1     3667.3264811610     3856.7301335710     4962.9357463193
     -533.615474220105511      565.361761557914178     1     3561.6759301910     4007.1593274731     5017.4125861754
     -533.615308789836376      559.756375785108503     1     3651.1405608694     3867.4618539773     4919.0687488106
     -533.614423580823882      566.378431742992461     1     3720.3619293074     3771.7574556631     4873.0659623732
     -533.613945043479589      565.939135068483893     1     3666.5943496609     3859.9957673200     4965.8277586811
     -533.613828949485651      566.070323744156781     2     3616.3627867704     3910.4679892933     4971.7914024048
     -533.613812523262027      565.936897417974137     1     3666.8771825819     3859.7401736474     4965.6231381191
     -533.613717747818441      565.948263721960416     1     3634.9426852720     3892.6905671959     4967.1759528048
     -533.613623099398637      565.947871403601312     1     3634.9974004756     3892.9668559229     4966.7152664560
     -533.613075993000052      565.973130136800023     1     3627.7111962386     3901.0881321854     4968.1146604849
     -533.612880219844783      565.425901055986060     1     3622.2739425511     3940.1198127854     5011.2235736918
     -533.612817212894925      565.978516331418405     1     3649.8839207714     3878.7880207055     4968.0106692862
     -533.612558622116126      566.020721407582641     1     3661.9582045523     3863.7737919532     4965.4732417338
     -533.612365242399960      565.973831350299974     1     3627.5731076248     3901.2358115582     4967.9306768236
     -533.612105078741934      565.979197723111156     1     3649.7495404797     3878.9216669746     4967.8374642629
     -533.611153404950414      564.719799062547736     1     3694.5931882864     3861.2965330583     4990.6877949495
     -533.611031352000055      566.131360020499983     1     3675.7571813591     3839.3512458856     4982.5265532295
     -533.610708592831884      563.958311007179759     1     3593.4817745807     3956.0055956522     4997.2395710477
     -533.610334191400057      566.041801658000054     2     3711.4967844772     3774.1265510524     4884.8920970841
     -533.607627994200016      565.996560443199996     2     3704.2248994544     3822.2259211726     4971.1799598991
     -533.606980075900537      565.367440883321592     1     3553.8726272550     4020.0176974707     5022.4554540681
     -533.606746672122881      565.903223969209421     2     3622.1368589525     3904.1872481822     4959.5555406783
     -533.606562990027555      565.706896519675865     1     3603.2561565573     3921.0956385535     4963.3212279443
     -533.606536376548092      565.365818575670119     1     3561.2054014838     4012.2829928642     5022.0968835634
     -533.606230008120178      565.708553309112745     1     3584.4238615648     3941.0047117346     4964.4312067874
     -533.605551648711639      565.757814132742851     1     3737.3293737583     3782.8773706006     4959.1542914674
     -533.605030830976261      566.162850346012760     1     3688.2784170093     3819.6920621156     4936.1597950956
     -533.605004727922847      565.390910994562319     1     3526.3142947319     4048.1619444855     5023.0541615885
     -533.604733777249294      565.787086931364342     1     3666.0610986667     3855.3014599657     4960.3461771418
     -533.604126280193441      565.204629729814656     2     3603.2552071556     3959.0049588195     5006.8982712385
     -533.603805363185643      565.385861140014185     1     3597.7548975377     3969.2525370783     5015.7093145097
     -533.603457154039575      565.802918380871347     1     3640.0123786679     3882.9445140651     4962.3426070520
     -533.601431163000029      566.482714532899990     1     3738.4283354532     3760.3006512596     4844.0706713849
     -533.601025850386350      565.601610900294531     1     3602.2511909622     3923.9448182652     4965.8202211618
     -533.600834542004122      566.138299711120226     1     3727.8045235939     3780.2228555244     4936.4761153725
     -533.600036446940976      561.233810703206700     2     3718.1444933576     3780.5856142951     4920.7801153101
     -533.599992969718528      566.155500051836952     1     3698.2815661760     3810.3925607999     4936.9761622534
     -533.599712463566561      566.159524860116221     1     3712.5688722732     3796.1131858957     4937.0194036608
     -533.599531311043052      564.980450111898904     1     3533.9578737185     4084.8456396533     5095.3926473773
     -533.599308370571180      564.898722473607450     1     3482.0328845289     4093.9376456741     5010.9344943130
     -533.598689927442820      565.890140477249588     1     3715.1509153800     3803.3272500183     4957.9445416000
     -533.598302725168537      563.575174529605988     1     3569.4748463388     3970.9438459236     4980.8174484379
     -533.597387984121156      563.574890046110227     1     3601.1274455231     3937.5696017150     4979.0818768750
     -533.596267624864709      565.759382157095956     1     3634.3040118428     3889.0054960753     4962.8991529676
     -533.594983605099969      566.364248513100051     1     3727.4374875183     3762.5266294544     4857.2934664173
     -533.594895860986071      563.504407141509660     1     3602.2584453063     3935.2583076171     4977.9103240623
     -533.594423056983601      565.863529059461030     1     3591.9458058790     3935.6841790749     4966.9331662476
     -533.594178941991458      565.822669632000498     1     3629.4564356057     3895.7391047288     4964.6723397653
     -533.594074748324601      565.820341465328966     1     3603.9760601631     3921.9928532655     4965.4790624929
     -533.593773907904733      563.509001692973811     1     3583.6232091982     3955.8812167611     4979.7337068962
     -533.593455985741571      565.846551309235338     1     3692.1279265960     3829.4816509456     4960.9396334921
     -533.592948686048771      566.018199218111135     2     3653.1685305298     3869.4902267142     4969.0412155589
     -533.591754430816081      565.911811178023299     1     3663.3796664771     3859.9758629805     4962.7542947312
     -533.591224547820048      566.045520890202283     2     3671.2147764328     3850.4712300443     4967.9676512906
     -533.591118045079497      566.039392387921339     2     3644.1569028182     3877.4854375047     4967.9198486115
     -533.589813706859218      565.940110572247590     1     3638.2720014080     3884.8141783336     4962.5028087355
     -533.589064228700977      565.904483745117545     2     3592.5213626111     3934.4919794181     4961.5244337000
     -533.588911358372002      565.905204847450705     2     3582.5749643597     3944.9840776360     4962.0912048769
     -533.588471189334427      563.556205018762739     1     3666.1036100993     3872.0937651010     4978.7328561275
     -533.587750563890154      565.946477657134324     2     3614.7274009142     3911.3473764800     4959.6426991532
     -533.587303525099969      559.935117701900026     2     3720.9905992061     3778.3549545055     4905.9800419238
     -533.587153322909330      565.893362227661669     1     3617.9549212531     3932.8773663746     5005.3571459204
     -533.586958067999944      565.815959685599978     1     3612.2952525281     3915.4182795990     4967.0593889454
     -533.586740531491500      563.497258764648450     1     3592.4982209832     3950.4533494308     4982.9884014587
     -533.586294982200002      559.832618228499996     1     3697.4016165897     3808.8384693096     4883.1900291450
     -533.585760369001378      563.621323030371627     1     3608.9434756534     3932.7353444954     4981.9789060437
     -533.585497403712225      565.946508032072302     2     3663.9915011200     3860.9086475770     4970.8646212241
     -533.585228212497441      563.531874163749762     1     3611.7308457771     3931.7117992761     4983.1950452307
     -533.585013660176173      563.799797789681406     1     3681.3718985580     3851.8191206591     4974.1444426034
     -533.584770449605458      565.229578125548755     2     3546.0708769161     4014.1054613771     5017.1101260012
     -533.583623730209524      565.974150018240834     2     3636.4603865898     3888.5249138284     4970.8726829646
     -533.583502645888757      565.654689894556441     1     3603.3133352216     3920.3888722290     4964.3275700082
     -533.582931102417206      565.878258430636265     1     3681.8793088153     3826.6489559876     4934.7429215575
     -533.582823835052750      565.888497373755627     1     3731.3660587298     3776.0465432698     4934.5422464088
     -533.582533150500012      565.879166460200054     1     3687.6466693784     3820.8984626950     4935.4523611960
     -533.582379613799958      565.882685207699978     1     3687.5478206793     3821.1728841610     4935.4154735898
     -533.582155677756305      563.628752419774742     1     3727.5049598653     3806.3587006918     4974.3831408928
     -533.581644596559386      565.735385796281207     1     3666.1072955323     3854.6435756501     4961.3355920124
     -533.581135425728007      566.047564137527047     1     3652.2053764629     3894.9908443380     5001.9304653427
     -533.580761080167122      565.737232883581783     1     3724.4440716220     3793.9420715029     4958.8098451516
     -533.579743281248398      565.726593492903362     1     3633.1492689731     3923.3480406264     5012.1672440347
     -533.579473333915416      563.793383181368085     1     3684.2035818194     3849.1449965952     4974.1448751293
     -533.579101482105102      563.800994129918649     1     3634.0220457460     3905.5420946090     4979.9352974626
     -533.578246093043276      563.646270260439451     1     3663.3463874479     3873.1428069363     4976.8803301202
     -533.577470395100022      565.754768680999973     1     3668.8374361280     3839.4741390269     4934.4941173691
     -533.577374301041459      565.732505335369751     1     3668.4556477798     3839.3110012106     4934.8531085813
     -533.575666569997907      565.125951649066110     2     3573.0083782934     3988.5221230659     5018.5772301989
     -533.575656347694348      565.421873580283091     1     3729.1174264475     3813.2294644719     4983.2649566884
     -533.575071210951023      565.858135356132721     1     3565.4799672552     3996.6250332542     5018.0959023418
     -533.574900607668383      565.095248532970004     2     3591.6331167823     3984.1566575254     5030.1928649483
     -533.574762300114912      563.596348432865170     1     3673.8390798365     3865.5952270130     4979.4817233376
     -533.574182715148595      563.621586811669886     1     3710.0592614990     3825.3598117496     4975.5910553506
     -533.574146373969143      565.868509624567537     1     3641.7979921393     3911.8232391859     5009.6680385642
     -533.571592062551417      561.930158957146659     1     3722.6539790976     3768.6850576130     4885.1742081443
     -533.571222007378424      566.098688882594502     1     3647.8393845405     3900.8063795506     5003.4017875317
     -533.571147193915635      565.932065467006623     1     3638.6057452523     3914.0604206638     5008.2205403694
     -533.571019697246356      563.642002503674007     1     3671.2403155494     3866.4123725376     4977.9988093977
     -533.570351802699975      565.767184856600011     1     3723.6231450629     3815.5392112104     4995.9532309017
     -533.569900073655731      565.400519551965658     1     3598.9514590038     3952.4738944593     4994.3326362741
     -533.569784994363999      565.933919723056306     1     3611.0262544191     3943.1940089168     5010.0450979516
     -533.569483713948784      565.353666688112071     2     3646.1827327918     3913.5106569351     5015.3057517566
     -533.569093047517981      565.975217256266546     1     3724.4839305875     3780.4318544084     4932.1977699021
     -533.569016183217968      565.353327204820062     1     3585.4928971971     3968.1333382607     4994.1892450136
     -533.568942614643674      565.970979366580309     1     3659.8101997643     3846.0702726508     4933.8350981654
     -533.568894855718554      565.383728745422786     1     3585.8968993240     3967.7861716841     4994.1824730084
     -533.567835495769600      566.005756050516425     1     3657.2893876811     3848.7771157971     4934.1748080021
     -533.567515019880148      565.893925056288936     1     3714.2299765041     3827.9253703595     5003.1043425011
     -533.566934898642671      565.797467332999759     1     3748.3814822203     3791.9049496970     4996.0813875219
     -533.566932159733597      566.057683965981028     1     3630.9939574522     3919.7281483825     5005.2946007414
     -533.566590533589306      564.549385245497092     2     3720.4654861130     3839.7666992669     5002.6251876169
     -533.566574308771578      565.972923066417138     1     3650.3431170059     3858.5252065277     4936.2570259577
     -533.566496300803806      566.003023919919883     1     3644.4871604961     3864.0352527518     4935.8806321219
     -533.566439111859381      565.855273235234790     1     3706.9486658761     3834.9575314553     4998.0789569804
     -533.566414862899933      565.972886036249406     1     3641.9949730856     3867.1475175254     4936.5469566437
     -533.566362993020448      566.005337627404742     1     3727.8310372579     3778.9006456192     4934.9645641430
     -533.566331869661326      566.004949653084395     1     3727.7513383369     3779.4613766919     4934.3621671703
     -533.566223401000002      565.977843066800006     1     3729.0620676746     3778.5039647147     4934.9567973019
     -533.565848290999952      561.265431943299973     2     3710.6421366883     3790.6975119311     4937.6094255604
     -533.565682063487884      565.460721150355880     1     3591.0485296820     3956.2777371742     4994.6376155251
     -533.565649335302055      565.969139675973338     1     3676.0726597319     3830.8789196693     4934.5012695015
     -533.565569965563668      565.446294310570693     1     3583.4150512800     3962.1857869169     5006.2467460977
     -533.565486789800048      566.375014249299966     2     3721.9830136769     3764.1495788420     4864.6352461130
     -533.565044018977574      562.568613035176782     2     3580.4475465426     3944.9254593098     4953.2426288357
     -533.564615308000043      565.979632016799997     1     3728.9330626556     3777.9705712624     4935.1966501874
     -533.564284743340977      565.992159258216589     1     3708.5642580495     3797.5889797011     4934.4562301345
     -533.564261049989113      565.991893525347450     1     3708.5372153864     3798.0994687944     4933.8520443962
     -533.564241483325077      565.995402153135728     1     3692.9202959780     3813.9994811889     4935.2426428298
     -533.564219608911685      565.995108302940480     1     3692.9957062194     3814.4037850837     4934.6419967914
     -533.563954094498399      565.941201048895891     1     3691.2081357861     3852.8914711007     5004.8618436721
     -533.563936431797970      565.986235659599515     1     3628.9905451230     3879.6031536066     4936.2875687301
     -533.563864858081160      565.500605695270679     1     3591.0554509793     3955.3267874345     5007.0471374889
     -533.563829907157583      562.550279471718000     2     3578.3245780528     3949.6227979196     4955.7177154105
     -533.563756646899947      565.989905201700026     1     3628.6556693178     3880.1783323322     4936.7233006926
     -533.563710951664348      565.991284693303896     1     3628.7049037759     3880.2840888516     4936.7017486480
     -533.563659906844350      565.475779754460063     1     3563.2525248420     3985.6098756926     5009.6112531970
     -533.563639790723755      565.494336418849798     1     3554.0738047816     3995.3184987110     5010.1525544289
     -533.562422355520994      565.962719758216394     1     3662.1824595375     3845.0096698110     4934.8866528708
     -533.562234549897539      559.066093318386038     2     3409.4605630934     4199.5963161673     5024.3573242082
     -533.561658527991199      565.490613262693614     1     3567.8701225795     3988.0823639480     4998.9980593187
     -533.561400992030258      564.442159345972073     2     3475.4432635282     4107.3132546945     5024.4376852795
     -533.561359583136777      565.808681990318632     1     3666.9235483499     3878.3395370027     5000.3578655364
     -533.561347421420237      565.457640912110605     1     3603.9044394258     3948.9105688079     4994.6411144429
     -533.560706812517765      565.366785614502533     1     3705.9035069884     3838.6359522250     4991.9227312797
     -533.560631028438024      565.490816139590493     1     3557.8023432817     3999.4232842961     4998.4123150134
     -533.560482118243954      565.902548167843634     1     3641.3677505488     3865.8430453885     4934.9374389145
     -533.560405982902580      565.903336520782204     1     3641.1995547850     3865.8952098999     4934.9241969833
     -533.559779613342471      565.970274255852132     1     3705.4490913344     3803.6542066742     4936.2793650061
     -533.559555252670748      565.648047086585507     1     3706.8255035075     3833.0674148198     5000.9665739734
     -533.559509542199976      565.862260225399950     1     3639.7080437012     3866.5190268768     4934.3108981035
     -533.559433985377382      565.524925212518724     1     3741.1161578754     3803.8195338226     4987.3053473399
     -533.559276078275730      565.522504625752845     1     3549.8863533389     4009.2737637416     5000.4168283592
     -533.559233735721932      565.959706469646790     1     3653.6336353660     3854.8078471278     4936.3945452786
     -533.559228133576426      565.958678179476351     1     3736.3029093455     3770.9735045800     4935.4510192813
     -533.559183206990951      565.522631829497755     1     3546.4932348863     4011.8918334422     5001.7595297347
     -533.558850331131111      565.522829508340124     1     3546.4227857693     4012.9584918588     5000.5103179802
     -533.558701936702960      561.444075433442322     1     3685.7818760686     3835.7243352368     4953.9478958087
     -533.558393839836526      565.595228446658439     1     3742.0075618298     3795.5384269485     4980.6804322234
     -533.558123074134187      565.450920356362758     1     3643.9678637250     3904.3382201754     5008.8067449593
     -533.558068655900001      565.454493852000041     1     3620.0448686716     3929.8246689690     5010.3610808184
     -533.557921548096942      565.197728612236688     1     3610.4158277621     3940.8446772541     4991.9615714201
     -533.557533470598059      565.566659458414847     1     3655.9662928713     3893.5064474038     4991.2328034024
     -533.557305631367399      565.635495999502609     1     3644.6060831128     3904.7444245438     4992.5179139299
     -533.557249610721101      565.454882080632842     1     3570.7913706168     3980.8100233341     5011.9002051212
     -533.557116018942679      565.634603079162162     1     3644.4289491811     3905.6938528846     4991.4904491171
     -533.557114329238061      565.236842592050948     1     3590.1590002262     3964.7656155576     4995.8317447023
     -533.556748252852344      565.709998696670141     1     3617.9535666754     3930.1686510671     5004.3195792223
     -533.556738924690421      565.382021466133892     1     3606.9142574116     3948.7136598815     4998.1866224469
     -533.556720043837799      565.701157166785606     1     3648.4693350708     3894.3770232235     5003.7804018748
     -533.556652661499356      565.397441002245955     1     3591.3782196032     3964.8136980140     4999.3239572561
     -533.556445988897394      565.395955262354278     1     3591.3317426158     3965.6595357680     4998.2559599130
     -533.556433423115891      565.378055259826965     1     3643.7892900748     3909.5140470680     4995.2710924937
     -533.556424746497555      565.266406277738156     1     3605.9680842958     3948.0780148837     4995.0078303790
     -533.556266570665571      565.145930758597274     1     3669.3461167874     3878.1221703724     4987.9209730812
     -533.556139914399978      565.504332307200002     1     3551.8855046668     4008.2566966728     5000.3426200999
     -533.556108442609911      565.623875327649216     1     3693.0129835540     3847.8291921660     4989.7772645819
     -533.555451121103943      565.500752426929694     1     3593.4104190916     3958.8145029971     5012.4542586441
     -533.555293011298431      565.673108518220829     1     3669.8550014425     3871.5431646952     4983.7904032885
     -533.555112648974387      565.254600627798823     1     3562.6245162896     3992.9629893097     4996.4668563832
     -533.554906742186517      565.490993343995342     1     3584.2312737413     3974.0485625562     5001.0376046679
     -533.554852779366797      565.486446999096415     1     3586.0310378580     3963.2497437422     4991.4665591625
     -533.554628060558912      565.476491131466332     1     3591.7689749299     3966.1433868819     5000.3544810850
     -533.554625081103268      565.474256111582577     1     3622.8301096928     3923.3161352528     4988.1730398841
     -533.554391608063838      565.498462582590946     1     3574.2647104722     3975.4425180479     4992.3485039205
     -533.554290254906277      565.499099866214692     1     3574.2303876399     3975.6227707449     4992.2128161695
     -533.554208951333067      565.488800100875324     1     3585.9958811892     3962.9118137902     4991.7941538197
     -533.553969205899989      561.842679213100041     4     3694.2603815752     3792.3757253735     4885.8212344802
     -533.553687082048555      561.426780269328333     1     3623.8034458026     3900.5711488320     4956.8203317535
     -533.553649398647281      565.477274826597522     1     3591.5990822918     3966.5054335899     4999.8305754808
     -533.553229472369821      565.243548585924600     1     3657.8603131893     3891.6440871656     4990.0863909321
     -533.553188636273262      565.522948644292569     1     3629.6733277789     3921.4100839907     4994.4445236288
     -533.552866782046522      565.522098438991293     1     3629.5774907707     3922.4121741002     4993.2814916653
     -533.552822875500055      561.435067688000004     1     3663.8322063636     3857.9367381305     4954.2450578022
     -533.551591834532019      565.556320887597735     1     3549.5766232958     4002.2255272541     4994.3720291165
     -533.550837099990986      565.635081443097533     1     3638.8915930907     3904.7885978410     4986.3872271905
     -533.550630199264333      565.215970510207967     1     3548.8826105762     4003.4818130407     5012.6540698148
     -533.550567993930144      565.874366634468402     1     3652.8411853997     3891.6287129357     5000.9428425679
     -533.549567336296604      565.158386466757520     1     3614.9684818433     3940.6444328707     4996.4301330660
     -533.549554276075128      563.399734250790857     2     3646.7843849427     3855.6136529200     4938.1855421820
     -533.549548399205150      565.459564926879125     1     3567.8262190029     3982.6094968382     5010.7048576828
     -533.549052676934593      565.199429570471921     1     3622.2831209288     3932.4176601912     4995.5298385608
     -533.548631998692485      564.854652101466286     1     3524.4222560707     4031.3085455964     4984.2172910014
     -533.548441249492839      564.653538756390731     1     3687.4200379956     3850.5124330919     4966.2000036672
     -533.548328034463793      565.478271130958774     1     3650.9213342312     3899.6415860365     4987.2984826230
     -533.547899463670774      562.182998088553290     2     3636.7709599405     3893.2727458373     4958.3277359663
     -533.547237319857686      565.753907711251941     1     3569.8166733136     3983.8275047876     5010.1384013455
     -533.547086769952671      565.513489848426616     1     3589.6041899851     3961.8654393516     4993.5179171537
     -533.546606597521077      565.548187379877390     1     3537.6822590464     4017.6284802780     5004.3674888713
     -533.546448379876551      565.515869507967864     1     3589.4336340232     3961.7112397444     4993.7949403420
     -533.544809942000029      563.231288990000053     2     3661.6165819932     3842.0590639793     4939.3007720267
     -533.544687055571899      565.485936748392987     1     3641.0827469158     3900.6091722785     4990.3407196282
     -533.544566945926704      565.500599297412464     1     3600.4530879554     3943.3289332578     4992.6481386517
     -533.544314435211277      565.520653836756537     1     3584.8182111124     3964.3243272957     4991.8534437893
     -533.544310713400023      563.916146010300054     1     3556.7751774095     3986.2966357099     4977.2799881547
     -533.544015396572604      565.515988693786312     1     3585.0488315099     3963.3193279294     4992.6445328814
     -533.544002875281649      565.482104904627704     1     3584.9766271941     3962.6976011076     4996.0925408413
     -533.543911179935776      565.492465520670180     1     3616.3102905483     3928.8376814573     4993.4126344683
     -533.543841873574934      565.514143762594358     1     3584.9857460612     3964.1233966069     4991.6324989613
     -533.543093025778376      565.535219747792098     1     3767.4623092097     3811.5277892835     5051.4709564547
     -533.542849134381413      565.504794227720026     1     3588.2856733312     3960.3602729327     4991.3790744507
     -533.542557865418985      565.687740842974677     1     3668.4759350794     3877.0701855202     4995.0632487054
     -533.542473463011106      565.341833774544966     1     3743.9476993632     3789.5272025347     4962.9169800543
     -533.541741884360363      565.516203289589043     1     3613.3258128784     3941.7835427785     5003.9080551983
     -533.541635659405870      565.578130421986657     1     3687.6826923504     3858.2974809908     4994.3636543908
     -533.541591446964276      563.117486206912417     1     3670.0774966973     3866.3058029079     4977.7601157982
     -533.541549958369046      565.469904697551897     1     3623.5553218969     3924.0379819306     4996.2203252681
     -533.541434171736114      565.456533183366446     1     3706.7908079871     3838.1158288738     4993.3115729052
     -533.541069846337109      565.588492247457225     1     3652.1143619331     3896.0697190706     4996.1636564116
     -533.541029794300016      565.879455628400024     1     3707.1204251310     3802.6670268968     4958.6361072405
     -533.541015161199994      565.878179153599945     1     3689.1224301448     3820.8254722133     4958.7944124917
     -533.541007796294593      565.432879811896100     1     3643.3024212060     3908.1385125670     5000.1242319721
     -533.540820820996032      565.879800007758377     1     3687.6680092073     3822.6641678337     4959.2433290652
     -533.540652637938251      565.881732310487450     1     3676.5472797942     3833.7510439360     4959.2045251396
     -533.540552591400001      559.949369518699996     1     3736.3428483286     3772.1899480556     4911.7334257113
     -533.540386876842376      565.573247161903055     1     3651.1687363323     3885.2516751713     4968.0026581737
     -533.539577018299951      560.239012596099997     1     3698.0410463441     3807.3366147164     4936.5576964975
     -533.539409694000028      565.924794112600011     1     3705.4484262900     3803.9117654350     4958.1525318719
     -533.539305558157594      565.478932520604758     1     3629.4838784388     3919.6016745019     4992.2929056544
     -533.539268000367315      565.913227471505706     1     3727.3622562734     3782.0121218329     4958.1875549680
     -533.539052576938275      565.408673862077762     1     3660.9298529770     3885.6255324115     4994.9610535397
     -533.539027123091387      565.148710523483260     1     3526.3589923017     4068.1346607841     5060.4433584878
     -533.538881591661379      565.432842911371836     1     3618.3632052924     3925.6682039458     4992.8621189064
     -533.538871337025853      565.612036137073346     1     3703.2384300372     3841.4370578534     4992.8152915000
     -533.538512907829841      565.478874442537062     1     3629.4242748505     3919.9926089634     4991.6551761218
     -533.538160222700867      565.493731623499002     1     3683.2144143309     3859.2199344023     4991.4140834636
     -533.537772753406671      563.785814249596569     1     3581.0978269536     3955.7816700930     4966.2376772636
     -533.537559112739018      565.475718709595753     1     3609.8141666352     3935.0652675485     4993.6921871374
     -533.537013497539192      565.968710812902827     1     3669.3557620455     3846.2908768216     4942.0983287127
     -533.536864605240112      565.509436436168016     1     3716.7426749305     3824.9083712187     4990.4623624233
     -533.536580698860348      565.496078178154448     1     3700.8946562227     3847.8373565488     4997.0644140494
     -533.536572868158373      564.861635398760541     1     3548.3802493977     3999.6063906387     4976.8621105931
     -533.536541983307302      565.510938557647364     1     3609.4743854788     3936.0213302369     4994.3831141541
     -533.536469159087574      562.614402338994978     1     3696.8101614593     3814.5945410414     4949.5118591228
     -533.536346763300003      565.612751473300023     1     3507.5788817199     4050.7287102944     5008.5417286353
     -533.536134011624085      565.513902620843169     1     3670.3583788626     3870.7867416642     4990.0880174410
     -533.535841534459109      562.593647320138189     1     3636.3600152686     3876.8325025705     4951.4130228876
     -533.534568097323586      565.541663713841558     1     3628.6858036050     3915.9412890485     4993.4629167630
     -533.534400904678819      565.574140934757224     1     3625.7064775827     3902.6923452761     4960.5140215960
     -533.534130052462729      565.540889819336826     1     3606.1919227528     3937.9962489381     4993.0740745611
     -533.534015558499959      565.607128819400032     1     3563.2040946274     3985.9824712137     4987.1405765742
     -533.533452881632797      565.910318718647090     1     3746.0923971169     3763.8485446524     4958.7999816844
     -533.533223235438641      565.347170259582299     1     3656.2538430273     3891.7991622475     4996.2604016498
     -533.533173814970269      565.786126843914190     1     3663.8329932049     3884.1281464384     5009.4136941657
     -533.532429658001888      565.694683722133846     2     3639.5930030572     3870.6232837086     4959.3411779557
     -533.532325554978456      565.698163049709137     1     3653.1616509388     3856.5987532046     4958.8861824632
     -533.532207681316891      565.666735052407148     1     3595.7491274826     3955.2487142308     4989.0973693397
     -533.531976286230474      565.368621682316871     1     3733.5918528272     3807.5602590162     4989.6730917406
     -533.531807991583719      564.442337305689421     1     3752.9175752681     3833.6191187251     5050.6075546135
     -533.530998741896724      565.751749149936813     1     3714.6373279109     3793.3959630686     4956.9400463757
     -533.530856568900049      565.754155807299981     1     3728.3247975895     3779.4191346855     4956.6494054208
     -533.529943411416298      565.590708246102963     1     3626.9046268689     3927.3648143568     5003.7723589852
     -533.529943386039236      565.407132837813379     1     3649.6781907474     3898.0053031632     4996.2755779067
     -533.529408613828764      565.574779120929861     1     3688.1887087556     3840.6999374982     4960.2993686557
     -533.528146598617013      563.386200168756318     1     3629.6088807226     3906.1598349497     4977.4035616399
     -533.527159695300043      565.673837620999961     1     3693.0089513307     3816.7415619585     4958.9671952907
     -533.527101121446208      565.675779137670133     1     3719.4236260441     3790.0729148687     4958.7248964986
     -533.526965574266342      565.673561626206606     1     3661.9403601165     3848.6160541828     4959.8274154836
     -533.526887368979601      565.124147627245975     1     3559.2475674718     3991.1314146458     4994.6256737936
     -533.526771527500046      565.674743556499948     1     3655.9333281263     3854.4944734140     4959.6973420501
     -533.525314872900026      565.726986613699978     1     3699.6533636703     3809.3959391856     4958.1882077701
     -533.524391204660560      565.913192263079964     1     3674.8371267904     3839.9501133656     4952.4877505515
     -533.524374167216251      565.913528898996219     1     3653.7383533455     3861.4230345372     4952.8709040714
     -533.523753153099960      563.387041842099961     1     3666.3007780293     3856.3894080570     4954.3003702153
     -533.523745576804231      565.466970787955461     1     3740.5909047901     3795.7153614519     4979.4354314704
     -533.523619479499985      563.400177717899965     1     3707.8216123711     3814.2837469294     4954.1059279916
     -533.523499068807041      565.751664140348794     1     3677.0010285119     3832.0770669606     4958.1299146188
     -533.523482731780973      563.401902359151904     1     3707.9803326000     3814.3787932467     4953.7901561422
     -533.523434855999994      565.902802191699948     1     3658.0690952727     3856.4023239745     4952.3366301460
     -533.523368853239390      565.903121451987886     1     3683.6609033326     3830.3467437055     4951.8724846698
     -533.523238105500468      563.418003996577909     1     3737.2819510505     3784.8551386188     4953.3646333614
     -533.523077261750700      563.392992142141679     1     3666.2523045783     3856.2962488504     4954.5233354527
     -533.522982622760651      556.555386894746789     1     3614.2895054697     3946.6290180017     4948.5776325555
     -533.522901601123749      565.297418828648460     1     3731.0213927676     3803.2485199166     4977.9291554395
     -533.522851050716326      565.964048101965773     1     3695.1864163307     3818.5720517283     4951.3421985432
     -533.522804914159451      565.521406679863958     1     3688.3017897185     3819.9993235727     4933.8018346459
     -533.522737976528219      565.947818442527023     1     3722.1516293402     3791.7010948538     4951.4574208203
     -533.521996940999998      558.620869745400000     1     3685.4053212178     3821.2063334354     4918.6729531062
     -533.521849318694194      565.952984769775071     1     3650.0770979408     3865.7712286222     4953.2863846304
     -533.521829657876424      565.952050560668567     1     3700.8622513343     3812.1801346324     4950.7621234001
     -533.521570843514951      565.125903113031541     1     3531.5760570851     4055.2073156147     5059.5113121454
     -533.521527816325829      559.638584762393180     1     3603.9198050369     3967.6487903282     4966.6235489709
     -533.520920420800053      565.672155817499970     1     3638.5190614171     3870.8298455417     4945.9640199412
     -533.520906784334329      565.659955680701842     1     3666.9778530830     3840.0799549100     4943.6615404474
     -533.520887468711521      565.312410557704197     1     3622.1957576985     3922.3413036595     4987.3644542911
     -533.520832538834838      565.940530840760061     2     3635.9550101259     3879.5375490949     4953.0757368022
     -533.520808299174291      565.519223350808261     1     3669.8295467903     3869.6004435691     4983.2188466879
     -533.520353548930530      563.643155707652113     1     3745.4737546439     3781.2368408941     4969.1651600577
     -533.520120597595451      565.339227138377055     1     3574.0716705694     3973.5869512835     4991.8170101618
     -533.519927094544073      565.979356106943328     1     3672.9191533109     3840.0677848373     4950.6347493519
     -533.519857812997429      565.521811601513377     1     3669.6007428800     3870.1458294159     4982.6343562017
     -533.519838285526475      565.338337396955126     1     3574.0382544594     3974.4941435437     4990.6863496370
     -533.519689253697379      563.424674700571813     1     3692.3273402389     3834.2480473924     4969.5872362016
     -533.519658278827478      565.688752882875860     2     3726.3867504464     3783.7944937104     4959.4512921491
     -533.519630334078215      565.327375460555459     1     3585.5959426461     3962.0299629564     4990.2064162176
     -533.519602704285717      563.433914397969488     1     3719.4217982501     3806.8732202176     4969.3372018496
     -533.519529227781391      563.413744411347466     1     3662.3425048281     3865.1214562730     4970.6764833547
     -533.519457215657781      563.414235680417164     1     3655.0618229866     3872.2396611034     4970.4659500421
     -533.519363119100035      563.404721074699978     1     3668.6915527223     3844.9952990257     4938.4714616426
     -533.518886150284743      565.850157851824974     1     3703.9948693192     3827.2358337812     4976.6643872031
     -533.518865044670065      565.858506927061057     1     3665.6750147310     3869.4865813633     4978.5061573781
     -533.518611478347566      559.792401397890330     1     3668.6133449729     3897.6691482328     4961.2522920218
     -533.518375236651991      565.285014164388599     1     3628.9340542489     3928.3173162484     4993.7494780283
     -533.518307164592557      565.373459867711745     1     3549.8280851053     3999.8318018230     4993.9548539473
     -533.518027826903904      565.372696837213539     1     3549.7207365640     4000.8655114595     4992.7706302251
     -533.516470911131478      565.482163744542959     1     3638.9757477856     3902.6907080083     4985.8523985582
     -533.516184701025963      565.481072838254931     1     3638.8483328824     3903.6461029299     4984.7672487049
     -533.516063673172425      565.205042303668165     1     3696.8339515790     3843.1580578218     4977.9375437662
     -533.515613716403891      565.308621585052379     1     3679.9792590729     3857.3619187537     4980.8066289360
     -533.514279325299981      565.191673208300017     1     3537.4722187474     4004.1214136753     4992.6011171294
     -533.513840212716900      565.558689177521956     1     3573.5610288400     3959.0116285100     4977.5758921009
     -533.513637100891401      565.330303405768291     1     3589.7314508529     3959.6770708823     4992.9904940526
     -533.513630100723390      563.536531607642587     1     3703.9194502389     3821.8299392991     4968.8479419658
     -533.512848160772023      565.330881974981594     1     3589.6392664680     3960.1325689987     4992.3157169577
     -533.512500216928061      556.489687697226486     1     3673.8522930730     3883.2162337919     4944.2072988482
     -533.512419196399946      565.174415139900020     1     3597.1025371835     3936.1085213669     4971.9336710137
     -533.511915454099949      560.205938861000050     1     3708.0447359714     3801.4169682370     4912.7752276929
     -533.511902059300041      560.202864785900033     1     3694.4912621718     3815.0880676691     4912.8866942215
     -533.510773552881119      565.047455944817443     1     3662.1631392889     3865.5961656152     4957.1801666475
     -533.510748402400054      560.202217279000024     1     3697.1726361188     3812.5738480068     4913.1894713097
     -533.510428229938043      560.219943820885874     1     3687.2632878181     3822.4577625911     4913.0175382221
     -533.510278306313580      563.570886569185632     1     3679.4327939614     3846.4271511649     4969.0878614865
     -533.509632995602601      563.430048393416882     1     3731.7148424878     3795.1122004305     4969.8839485125
     -533.509236533771059      565.396124390551563     1     3654.3048444944     3878.3831757306     4964.4073920940
     -533.509200891889918      565.395995400863967     1     3654.2388432028     3879.4789445361     4963.1391503713
     -533.508976482692105      565.353970000389381     1     3576.2765332521     3969.2877161516     4994.8509138435
     -533.508572125528758      556.780204675530058     1     3585.1591519195     3980.7796576871     4954.2727475173
     -533.508451280050849      565.202639377677315     1     3544.6981941807     4002.6138622515     4992.7607446682
     -533.508397120700010      560.217342934700014     1     3711.7126847953     3797.4689504610     4912.5393285663
     -533.508306157635161      563.624471287629490     1     3677.4484220187     3844.7353612133     4953.5578757289
     -533.507929666999985      560.221363443499968     1     3727.2774406045     3781.8509229467     4912.3897622176
     -533.507534068837117      563.490915182328195     1     3710.1198840097     3811.2963655068     4954.1118804915
     -533.507410125971433      563.493692004398895     1     3710.3860592520     3811.2629349571     4953.8368047719
     -533.507284939747251      563.483429678894822     1     3672.4664073822     3849.8883418207     4954.3562823830
     -533.507031594769387      565.227304239326486     1     3743.8366033433     3787.5080808634     4963.1315105027
     -533.507027329765151      565.375633997687373     1     3549.2114795314     3997.1493550221     4995.5764808441
     -533.506236995045128      565.344565511978317     1     3594.8991816265     3950.8476307522     4995.0162866669
     -533.505863162502919      563.484695832380680     1     3632.3547523306     3890.0704264738     4955.5236955569
     -533.505419120157740      563.481734135157694     1     3642.1482106299     3880.2066921633     4954.5319486480
     -533.505347811725869      563.473275145429511     1     3672.6225872589     3848.6552822968     4953.7438437316
     -533.505167881069042      563.468960618961773     1     3656.1131318384     3865.8373592878     4954.3967769674
     -533.505008031418129      563.422101070124768     1     3699.4137696198     3822.5098741159     4952.8914999053
     -533.504928570477659      565.290082312203253     1     3678.0871182460     3855.4170504709     4965.2189405081
     -533.504926123579253      563.487461144796953     1     3744.5882104162     3777.8629356082     4953.9933787321
     -533.504855462944079      565.289739642315226     1     3678.0385964453     3856.4745093435     4963.9642900918
     -533.504599361553574      563.473566126955916     1     3656.0787376878     3865.7155560828     4954.5587100971
     -533.504166547200043      563.487023732300031     1     3744.1117598908     3777.9888166247     4954.1103938713
     -533.503152042884381      563.836012360143741     1     3637.4473604104     3875.1692015758     4939.8525493346
     -533.502771851848365      563.473118678243850     1     3634.8342345606     3887.9640626880     4955.7832471707
     -533.502722680300053      565.274544911699991     1     3545.2964212666     4000.0093320444     4983.5114094730
     -533.502471395125212      565.414483485929509     1     3667.7987998733     3858.9198310646     4957.6700893667
     -533.502442518584076      565.414362538980413     1     3667.9272529513     3858.7753841581     4957.6810053842
     -533.502340127930097      563.504684585539621     1     3646.9859936342     3876.3965760560     4955.4613964058
     -533.502264637500048      565.408075191100011     1     3583.5447070097     3946.1803952516     4961.0069162361
     -533.501655570633375      563.532392493127759     1     3734.9807972720     3785.6835173157     4953.3111762567
     -533.501486639055997      563.489381716757293     1     3649.8858581224     3872.3544876842     4955.1809423522
     -533.501472043159993      563.535073164825008     1     3734.9266488351     3786.0075694796     4952.9947378366
     -533.501463567050223      563.446014553862028     1     3668.3470879763     3853.0423124244     4953.6048577654
     -533.501350066992927      563.455052371967440     1     3644.5932734993     3877.0364231881     4954.7390081733
     -533.501335753089620      563.437267544009956     1     3644.7472533921     3877.1993561847     4954.1403958679
     -533.501322870662989      563.474710216564631     1     3632.2964931652     3890.5103822101     4955.0667872364
     -533.501271246227020      563.477963987901376     1     3649.6741664301     3872.7414476020     4954.6994697963
     -533.500593222796283      563.818719329321652     1     3636.3904235318     3876.5469616481     4940.2793779049
     -533.500497021621186      563.564648615383135     1     3734.1127510552     3785.3831754958     4952.2846266235
     -533.500405445753358      563.431916784404279     1     3699.4615547873     3822.3946512135     4954.4811978208
     -533.500336713666115      563.429747068053075     1     3670.0641519861     3852.5579027939     4954.5603209404
     -533.500299368955552      563.434896980426288     1     3699.7951395836     3822.2866512985     4954.2047555099
     -533.499161996019552      563.585018324891394     1     3703.9021798274     3816.3507614971     4953.1119939815
     -533.499049704453569      563.585240230028148     1     3703.8841203669     3816.7685192156     4952.5932984380
     -533.499027634298841      565.284591732304420     1     3617.3934750403     3929.1362525363     4995.8971765958
     -533.498842350500013      561.153360079499976     1     3695.8031723520     4150.2515954683     4389.4828141474
     -533.498749457616782      563.636506763115221     1     3664.1719095030     3856.7257222773     4953.8314418201
     -533.498310819051540      563.633457839654170     1     3664.1063529362     3857.2196151893     4953.3396952865
     -533.497484193300011      563.553886479799985     1     3716.0540398088     3804.9063138596     4953.6090254124
     -533.497276565453149      563.541906387051654     1     3715.9381059143     3805.1588280570     4953.1612994090
     -533.497093217311658      563.606640799027900     1     3722.1175715431     3797.2286479575     4951.6374422727
     -533.497023918472109      563.479018463588091     1     3728.1937166058     3793.2920827552     4953.6801095263
     -533.496733702860411      565.244059869557418     1     3666.7946666510     3861.1354640033     4980.0126852420
     -533.496696932100008      565.706418785600022     1     3678.0332879485     3851.3938425869     4981.4252597109
     -533.496506060899947      563.483775124199951     1     3728.1491732972     3793.2118921360     4953.7772794058
     -533.496018216738435      565.278983717761548     1     3616.7000491023     3907.8043804256     4955.5911976293
     -533.495887419419319      564.890663005534520     1     3693.8134923057     3872.2394999694     5009.4669098444
     -533.495472740734726      563.409433001992738     1     3653.6272440777     3869.5164697754     4955.2183994676
     -533.495379822240466      563.473819316430649     1     3671.8127932361     3851.2736427594     4955.7707664642
     -533.495294406499966      563.564846942599956     1     3706.2086722919     3813.5195055865     4952.7024171154
     -533.495252747695758      563.546543060614340     1     3706.2797512881     3813.7612332351     4952.1074350673
     -533.495133661870796      563.461341284785021     1     3671.8429706839     3851.3837515029     4955.3302271809
     -533.495051288898139      563.549194904661931     1     3691.5618035596     3829.6246925182     4953.9882413440
     -533.495018677999951      565.395317749300034     1     3609.4995798341     3919.6171438995     4959.6124187643
     -533.494926784100016      560.263584132300025     1     3710.5159446346     3800.4219023093     4945.9628956171
     -533.494847506372821      564.786283922409780     1     3733.5888123966     3831.4249624392     5008.6866015084
     -533.494768088600040      563.418251133099943     1     3670.3702865454     3851.9951598901     4954.8937077098
     -533.494501195571729      563.420146557231192     1     3691.8804574452     3830.2749125154     4954.7116113186
     -533.493944866020001      564.791064031213068     1     3626.1143294191     3945.4266332877     5016.1422072107
     -533.493932406996237      565.398284170643706     1     3726.7479871453     3799.2096054617     4958.8219906873
     -533.493900532699968      563.134697466399984     1     3718.1110333283     3804.1809122101     4953.1710678533
     -533.493822129775708      565.389247390095306     1     3685.4387281920     3839.1056128255     4957.2952617556
     -533.493660872400028      563.410742794099974     1     3669.9185749879     3852.1640548249     4955.0038445171
     -533.493604766100020      563.437265337400049     1     3660.6887259418     3862.1832729368     4955.2789535656
     -533.493421561510786      563.447881947332235     1     3676.9003574092     3846.0695777862     4955.4266351222
     -533.493394446746606      563.412557660097377     1     3691.4259943812     3830.4367233385     4954.8306445275
     -533.493249768129544      565.392484687520437     1     3730.9754026342     3794.5748494382     4957.2941098801
     -533.493209225631972      564.105797985282834     1     3730.7926185024     3851.5647212480     5034.9790454628
     -533.493198027443555      565.455392320377769     1     3651.5507669819     3877.6516631893     4960.0890839008
     -533.492626360853592      565.710901927121995     1     3678.2572148789     3851.9881259327     4981.1751268832
     -533.492487946216102      563.430121129149484     1     3660.3370577359     3862.2441840706     4955.3999168102
     -533.492397551593740      565.256260508411629     1     3685.1440032207     3843.6355390613     4979.9314638944
     -533.492289128494349      563.440438102323583     1     3676.6087839402     3846.0612593292     4955.5610933574
     -533.492103509041954      564.826744083340031     1     3535.2238737141     4045.0583701695     5022.9962606116
     -533.491905965709407      563.583290064382709     1     3679.6266817712     3840.3610718820     4952.1465558873
     -533.491193721628292      563.483163664770927     1     3729.1084300221     3792.4327818068     4953.8555440110
     -533.490741611370368      565.241922932047714     1     3639.5415029980     3884.2300360497     4955.7676942367
     -533.490369070904080      565.358167771476474     1     3643.2354024390     3887.9927856756     4982.8018782137
     -533.490183968489532      563.474606464817725     1     3728.8903204350     3792.3403412935     4953.9966509516
     -533.490048486176761      563.656237209799428     1     3642.1530894297     3874.4907709527     4943.0386468609
     -533.489975042581364      563.699776873655765     1     3628.0892579246     3887.8218098595     4942.0232034897
     -533.489963528799990      565.358511136500056     1     3692.5094984148     3838.2812752124     4982.1728608736
     -533.489945614674298      565.359871290501701     1     3692.2272050609     3838.2674918570     4982.7329252392
     -533.489753331630482      565.240972658146575     1     3665.9775826052     3857.5544195828     4954.0837446586
     -533.489450583940879      564.038504995786980     2     3485.0100003041     4110.8714443224     5046.1325908101
     -533.488745063296847      564.564405713321776     1     3738.7570451843     3809.4258222849     4988.4331074813
     -533.488510775513760      564.746410279052384     1     3604.2791667033     3974.3611003380     5022.0285518882
     -533.488313676600001      563.479621191299998     1     3699.4845060340     3821.2050272952     4953.1122554545
     -533.488110798799994      563.467482322000023     1     3699.5034782472     3821.3190837744     4952.6620933112
     -533.487097924200043      558.645098900499988     1     3712.9077926237     3794.5995535232     4934.2805016201
     -533.486140084743965      565.067284875112932     1     3672.4076376934     3855.4826696800     4979.8056901373
     -533.485926549952069      565.471541643741034     1     3560.0987776735     3983.2902655345     4979.4291577259
     -533.485433188600041      562.697129867299964     1     3697.8337524185     3818.5883179826     4963.1129141411
     -533.484374356100034      563.226921442799949     1     3674.7043014373     3838.6938477318     4939.7707648446
     -533.483894103566058      564.088759124950457     2     3744.8422302397     3837.3313243685     5032.9963451523
     -533.483062710346189      561.797160622978026     1     3680.2442631074     3865.5630892330     4964.7372204516
     -533.483062639037371      565.362932851000551     1     3690.1937277308     3839.7836909005     4981.0046282511
     -533.483014249439066      562.002782427269381     2     3539.9982898069     4006.9922438262     4991.8267585845
     -533.482965529055605      564.701362251796127     1     3579.8339856565     3993.5307394998     5015.4656517657
     -533.482149732723087      565.217883279201715     1     3625.9454025454     3902.0479557332     4947.9265597456
     -533.481971101748968      565.145283800021957     1     3627.0851722069     3944.7754300967     5023.0973831030
     -533.481964311607385      565.443553872552116     1     3600.4543098827     3946.7807686833     4983.0586999491
     -533.481928128854179      563.407226225366230     1     3700.9008028667     3820.5405282814     4953.5306728511
     -533.481793877143787      563.113436655240434     1     3698.3978419073     3822.6839231709     4952.9095647392
     -533.481265526672928      565.459722759967804     1     3720.7703885051     3810.0826503921     4982.5879805943
     -533.481065124785459      564.195672090874154     1     3629.7702653227     3938.8306690270     4999.4422119770
     -533.480729879833575      563.123370498901068     1     3644.2343421082     3878.5925775482     4954.6385379503
     -533.480680139588571      565.467406469803223     1     3721.5249387584     3809.5772904779     4982.7227507693
     -533.480304735021150      565.732997126275905     1     3688.3460047323     3840.3259625104     4981.1146579584
     -533.479735072509357      565.119927425693845     1     3631.8025466320     3893.1099767133     4945.4080419210
     -533.479427999852760      565.097687159095358     1     3596.7363099287     3930.6267168778     4947.8931537199
     -533.479316785905667      565.250119724499541     1     3576.2884490896     3955.3852091472     4944.8131379244
     -533.479214363317737      565.252821233690725     1     3616.1617527020     3913.4307215782     4942.9812439529
     -533.479175996696654      565.338115235063469     1     3610.9704883945     3924.6692518961     4975.0896887203
     -533.479114087984613      565.250794507213413     1     3578.4381565049     3954.1335131797     4945.7238041639
     -533.478788648454270      565.265269755861254     1     3640.9992268325     3887.1097222809     4941.6279947843
     -533.478782627026021      565.272811014613126     1     3620.1859820519     3906.8415592536     4940.6450120338
     -533.478646776386768      565.001080220936046     1     3642.5435221092     3934.9886379913     5028.5720024663
     -533.478030534896106      565.276619851508485     1     3690.0015600716     3834.0184358951     4937.6482415798
     -533.477989570999512      565.190149093823152     1     3584.2070226302     3946.2051281709     4950.7331529430
     -533.477848574512677      565.333684305764677     1     3671.7187553207     3856.8234618304     4981.0335710219
     -533.477463418542015      565.724325253271672     1     3729.1905615818     3798.9076195332     4980.0457973083
     -533.477444917402522      559.849670083326941     1     3663.8898643735     3865.9602727164     4932.6855408289
     -533.477381604800826      565.036866772618055     1     3622.0200926847     3951.3178855525     5024.5134007491
     -533.476501236869126      565.197798285090698     1     3580.2165769692     3948.5907579969     4949.3035637804
     -533.476408927349098      565.201235869330048     1     3600.3275196598     3927.4991998865     4948.4302857562
     -533.476404547800030      565.751677580299997     1     3677.9204243956     3851.5062977905     4981.4154389527
     -533.476187475608299      565.328266419095598     1     3581.9147706048     3962.6446494418     4972.2639463710
     -533.476051782058335      565.186952126499477     1     3681.4329955721     3848.3818425947     4980.6874160597
     -533.476013823976245      565.383828942938635     1     3640.3354833398     3889.3761667869     4982.1251196972
     -533.475972061233165      565.315299238532134     1     3643.8493238527     3884.4929539304     4980.3724280998
     -533.475953500489254      565.186323474621531     1     3681.5115520952     3847.6587397002     4981.5776684589
     -533.475575746766594      565.318318320747380     1     3628.3194600433     3901.2860645131     4981.6505501306
     -533.475337558965748      565.218092230067782     1     3641.7886214319     3883.4268989911     4945.8920345482
     -533.475241634058307      565.672867576387830     1     3692.7533472536     3840.1508824749     4985.7306122890
     -533.475130434499988      559.842346117899979     1     3695.0806604099     3834.4113726388     4932.3349529407
     -533.475074574443056      565.346141026027567     1     3612.8911945722     3914.5610295859     4940.9884989699
     -533.475072650879611      558.318088971436509     1     3612.3701299325     3947.3267540182     4938.9521380232
     -533.475042908050455      565.363650518469058     1     3703.9820333041     3821.6575764201     4978.5512219440
     -533.474770541697808      565.358915687712738     1     3637.7403701564     3891.3600008959     4981.4156168973
     -533.474597047716202      565.137704238268952     1     3732.2928890485     3822.0762010392     4872.5399760086
     -533.474583216751967      565.358155273741772     1     3617.6090412159     3913.1114303940     4982.5348033047
     -533.474379539275674      565.431065126156000     1     3576.3005622638     3962.5599737062     4967.0254976562
     -533.473888624497931      565.458519973003831     1     3661.3311794750     3869.6132066274     4982.9125400761
     -533.473868083299976      565.195842557199967     2     3688.1293328360     3831.6180575760     4989.8266349990
     -533.473699024401526      565.460850438068633     1     3661.2132048131     3869.1248614237     4983.7928254010
     -533.473359702182051      565.424476209269528     1     3647.7438483737     3881.3166225142     4982.2945200686
     -533.473215386685752      565.420982436066197     1     3622.9506782243     3906.7873616029     4983.0042356041
     -533.472998999629453      565.699094801414844     1     3689.4856202084     3843.5372133544     4985.8561116537
     -533.472752575813502      563.249024973814244     1     3663.9117494686     3856.6130775385     4952.3248663267
     -533.472629487166159      565.445622719679932     1     3638.5833933541     3891.2637188823     4982.7896619085
     -533.472222449064702      565.438419604085993     1     3684.3794880023     3846.9786418939     4971.8820337959
     -533.472006371411112      565.720816203739105     1     3690.9459251834     3839.4053699674     4982.5952481865
     -533.471865104893595      565.449587979357716     1     3638.2610126030     3891.9844858070     4982.7818957739
     -533.471818376746683      565.487921966372596     1     3612.4191786234     3919.6565711038     4984.1914545253
     -533.471631142179945      565.143969460838889     1     3632.2187477003     3897.7538079401     4950.2330711140
     -533.471335095720974      564.356960734814834     1     3524.1608554758     4051.1182170759     5007.2796625871
     -533.471309747200053      565.510608609299993     1     3715.6547581404     3811.2692995176     4979.8864773850
     -533.471307531497700      565.280974087209302     1     3611.9004768896     3918.4751416502     4943.8880749140
     -533.471112661392795      565.141710142566012     1     3605.4065400473     3926.0035580886     4951.4681737405
     -533.471098024299977      565.457898052000019     1     3623.2660778955     3907.3990000328     4982.9534239218
     -533.471062857884135      565.415040827435746     1     3638.7754582190     3893.6865619074     4986.0357945953
     -533.470745421080665      565.469815457082746     1     3629.1332434706     3902.3875519105     4983.8593345987
     -533.470678135044182      565.470254377989022     1     3629.3517534716     3901.7601624994     4984.5077754359
     -533.470668022307450      565.298391425932209     1     3625.9384501435     3904.8928287299     4943.9472509310
     -533.470598888704785      565.290634400784484     1     3631.9448544520     3898.5640438454     4983.4300398267
     -533.470545397173396      565.286648272834100     1     3680.2577655867     3847.5053419477     4967.7592970997
     -533.470518799500041      565.514713070199946     1     3715.1381776639     3812.1504565488     4979.9064206650
     -533.470084992517286      565.513429279602633     1     3743.6976197744     3783.5160941902     4980.4527620891
     -533.470063697875389      565.513354298357854     1     3743.7702081691     3783.7287941099     4979.9028648176
     -533.469733545299960      557.782483709499957     1     3672.7499728122     3847.5730891549     4913.4689423992
     -533.469729032795499      559.303895347209050     1     3670.0232939646     3868.6144006036     4943.2316617827
     -533.469679000288806      558.296609678573077     1     3711.4459217581     3844.5903830144     4935.2249287305
     -533.469555066767498      565.328670521323147     1     3670.5477507111     3859.5404112738     4982.0974055965
     -533.469511602300031      565.327730146599947     1     3647.1257616462     3883.5742339480     4983.9473813522
     -533.469201393342246      565.531543415358783     1     3706.5301211462     3822.0363899067     4980.5876372091
     -533.469113305054179      565.357075460100305     1     3699.9584091971     3833.6485277634     4973.8147821820
     -533.468864818677389      565.531046812676777     1     3658.8705683220     3868.2410748866     4980.3274138708
     -533.468694895359135      565.540882218979618     1     3693.3825994086     3833.4899834386     4979.4559710048
     -533.468631495519503      565.444227172697083     1     3629.5659335099     3902.8838063141     4985.9953522537
     -533.468496609318549      565.261290374381474     1     3734.8679531897     3794.0734170425     4968.6915744827
     -533.468488881937105      565.540378380662901     1     3716.1688301633     3810.4506965361     4979.8158447048
     -533.468466772808370      565.540333456071380     1     3716.3233562158     3810.5784700088     4979.2696603937
     -533.468300365600044      565.212460533199987     1     3734.2816203344     3794.5578514602     4968.3826632339
     -533.467958662876867      565.112886269352771     1     3628.1770058802     3935.2143769772     5027.7944361803
     -533.467833180999946      559.406274332299972     1     3726.5340237626     3793.2034050362     4919.9732068476
     -533.467646745927937      565.408327516183363     1     3667.3393352040     3862.4941079904     4981.5114577086
     -533.467631024370917      565.261360900751242     1     3667.9205720418     3856.6278303933     4957.2063964022
     -533.467609516911352      565.407231340838621     1     3667.4518080855     3861.7059642763     4982.4169891588
     -533.467564094678551      565.260849715572704     1     3667.8906456633     3857.6618220803     4955.9599404577
     -533.467439407604274      565.443746930738257     1     3686.9335103108     3848.3655637878     4975.9098692407
     -533.467176914800007      565.661104612099962     1     3665.4071299055     3854.9143398136     4990.9005002562
     -533.467164586910712      565.345867169462736     1     3648.5578014713     3889.3908117059     4967.2482585017
     -533.467128571589569      563.002479645494191     1     3718.0785949662     3804.2696110887     4954.9715205243
     -533.467053359799252      565.232276082923818     1     3682.0957113000     3841.8226525650     4976.9167435977
     -533.467036400839788      565.398748685279656     1     3632.3923570684     3898.7252335766     4984.2921558837
     -533.467029033902350      565.204300141164481     1     3586.9903040254     3944.0507224605     4984.5764989334
     -533.466819470491373      565.565746444235174     1     3658.9455682008     3869.1077193822     4980.2763240011
     -533.466738624686514      559.424869847582272     1     3671.8596904823     3848.8098111987     4920.9629442016
     -533.466718882947816      564.627155719817324     1     3674.9534690653     3879.0359831246     4988.4268195425
     -533.466484220694610      565.410331117512101     1     3653.2179052932     3878.0061397374     4983.1782915738
     -533.466454569600046      559.436178285699953     1     3665.9790733641     3854.5876819904     4920.7217939728
     -533.466423823650757      560.856605669868031     1     3586.5671572196     3976.3200338970     4977.8686785684
     -533.466330887586764      565.252842675564125     1     3657.6947150180     3904.6935536920     4879.9153285149
     -533.466302610857497      565.412265388916467     1     3653.0000007291     3877.6327038482     4984.0416581285
     -533.465871688141874      565.217785887554783     1     3718.9142671133     3805.6294300402     4976.8460500116
     -533.465657663781258      565.445254270319879     1     3647.5231078382     3884.2640705666     4984.4724599784
     -533.465606984147371      565.453515488517610     1     3643.1302707139     3888.7308543045     4984.4531437147
     -533.465502907742234      564.174603102211108     2     3765.7093914249     3827.7558271042     5043.1240714359
     -533.465370427099970      565.460234926699968     1     3663.4064813101     3868.4053046763     4984.4603989310
     -533.464932111075200      565.164047232454664     1     3716.8719644612     3807.3499498652     4910.0276517969
     -533.464850252797305      557.057767252416056     1     3719.0258216369     3868.8462215973     5000.0248877500
     -533.464577508654656      560.148973926662961     1     3739.1633986805     3783.9832344184     4946.9862038661
     -533.464520596007105      565.450402054647839     1     3651.4776501455     3880.1307603775     4984.7316000913
     -533.464081517536215      559.315943293054374     1     3690.4319466955     3847.5581687491     4942.6121797294
     -533.463901932343788      559.382381602925875     1     3633.3013025049     3908.2841613030     4946.4577882694
     -533.463668154035759      565.507571318024247     1     3757.9918755602     3771.0594159026     4981.4489930511
     -533.463642879987333      565.123309937970362     1     3600.5780506681     3923.5920844502     4955.1997885165
     -533.463642009999944      559.455624855800011     1     3707.8281598671     3811.3494115169     4919.5747995444
     -533.463635900900044      565.506663635800010     1     3757.4662305166     3771.2832465518     4981.9835337252
     -533.463372330959260      565.279041716562688     1     3699.7101406434     3824.3897876958     4976.7654465484
     -533.462965122596529      565.092559448526004     1     3616.8863360443     3912.3108230293     4982.4461904876
     -533.462869011700036      565.526072258600038     1     3692.7835236785     3837.1108513862     4982.2779668164
     -533.462842052200017      559.875627433199952     1     3684.5713350465     3846.8320237329     4934.3832176422
     -533.462535632196136      565.202671184057863     1     3565.0589222725     3972.1766960715     4968.6835011895
     -533.462122791799970      560.093650552400049     1     3702.6682507977     3821.4962256330     4946.5044933972
     -533.461915251002324      561.169414844032872     1     3574.5127837665     3970.2601236932     4995.1603499936
     -533.461803642851351      559.486597928303695     1     3685.8890721313     3833.3490520043     4919.7351275765
     -533.461787498834155      560.445162044797485     1     3614.9473100136     3950.8638704481     5000.2213243206
     -533.461719902414416      565.019076259203302     1     3678.8049336325     3891.0469846048     5021.1375774719
     -533.461679569459875      561.823277613291907     1     3545.5154307561     4011.3587097229     4974.6685921939
     -533.461420933268641      565.118835504820368     1     3607.0838589424     3923.3153476226     4982.8200428643
     -533.461295463215492      565.140357150742830     1     3616.8284032320     3913.3924538970     4982.4201309794
     -533.460285241700035      558.354598796999994     1     3616.3993477284     3946.7093942351     4943.6232029042
     -533.460123381696235      565.014137860578899     1     3634.7558532329     3905.9812652373     4885.3278717226
     -533.459771707848859      565.464089653548967     1     3714.4677900743     3814.8924006405     4982.1935979634
     -533.459481056046911      561.572480779429156     1     3703.8447037123     3841.4981247895     4969.2691357944
     -533.459312369639633      565.232248797821057     1     3682.2188517449     3845.1519210476     4979.4930938574
     -533.459206834794600      565.491666709568335     1     3716.2223166029     3814.1812409280     4983.2019870996
     -533.459196738667742      565.468640383630827     1     3714.1876846317     3815.5026063778     4982.2380421407
     -533.458982544339619      565.213338229947794     1     3658.0382638940     3867.9922563479     4979.1419588735
     -533.458951086660477      565.145275892576137     1     3598.7875765251     3941.3215205177     4971.2329023362
     -533.458903749176670      565.425550797185338     1     3614.3075418134     3921.3383461242     4976.5773715592
     -533.458883462852668      565.338834506759099     1     3575.2756016437     3995.6380997797     5033.4158950344
     -533.458621887400000      565.496476769299989     1     3716.8679705502     3813.7721314797     4983.2952546683
     -533.458539404800035      562.103820423800016     1     3535.3561337274     4014.7325382590     4987.9669683400
     -533.458396835335748      565.396469535712981     1     3695.8053282970     3832.7293548609     4969.7978586623
     -533.458324763677751      565.096755635021054     1     3642.0130934679     3898.9031472948     4886.6119687145
     -533.458217739301176      565.043930156491911     1     3721.0841500425     3815.6974601978     4881.0316730159
     -533.458037856453871      565.364299125732714     2     3655.3448473154     3884.2897369565     4988.1654692011
     -533.457785972601414      556.945722342792124     1     3752.8953710687     3831.1986951180     5009.0731824807
     -533.457704711490919      560.072683146072677     1     3715.2207305554     3808.9935381182     4947.3355561229
     -533.457578081599991      559.978436984700011     1     3715.3496209147     3809.2182052881     4945.2165356245
     -533.457486286960943      562.142193251518620     1     3650.3137605558     3888.5779265196     4963.3207140022
     -533.457257507817417      560.798344593034017     2     3741.9135394989     3803.1618220058     4984.2461277950
     -533.457242195103731      565.165246014755212     1     3581.7506876298     3947.5921247667     4940.9356482254
     -533.457152901655149      564.950793101912154     1     3671.0707161962     3897.7384487189     5021.0926555275
     -533.457045563976976      558.152357651727129     1     3564.0773652047     3986.2671461156     4952.4351566839
     -533.456977952344914      565.080153530592156     1     3651.0646433932     3878.0110528717     4981.8831469307
     -533.456620494244476      564.840342024152847     1     3702.7191914792     3814.8001731080     4950.6391900336
     -533.456465220200016      557.646146796599965     1     3652.8298885729     3913.4455775378     4944.9706042405
     -533.456427767703076      565.006784681490444     1     3609.0095128203     3932.5405754362     4885.7301806588
     -533.456332869281596      565.273401062173320     1     3637.6229442552     3890.3523347887     4980.0966420584
     -533.456275118209078      562.124497620897159     1     3596.0801891834     3946.2078736416     4966.7138026962
     -533.456259472817351      565.461711429227194     1     3587.6634829439     3948.4285158621     4977.1210957961
     -533.456231383595991      559.745161394948695     1     3647.1592056088     3881.7366569348     4935.2048187146
     -533.456126602700010      562.989186527500010     1     3670.7195465893     3850.6792853247     4955.0338209167
     -533.456041218304449      562.996592501631426     1     3698.2807649399     3822.7420393445     4954.6817877601
     -533.456031191952661      565.217886318984483     1     3719.1354350010     3803.5157761105     4918.1740548957
     -533.455699038899979      565.121486788499965     1     3619.6259975149     3911.5485613969     4984.8012835674
     -533.455441337659295      565.216723327667751     1     3583.6250402889     3947.4871217156     4926.3027881413
     -533.455421190391007      565.492056261514108     1     3602.9305967601     3933.6919117406     4978.1756616027
     -533.455394255422675      562.998837636521444     1     3634.6905114462     3887.7688640279     4956.0852849171
     -533.455210978030323      565.488649645863461     1     3687.7113923241     3844.1162518421     4972.8806334456
     -533.455176808832334      565.220821976051297     1     3630.6891317892     3897.3581474318     4923.7257162195
     -533.455049911233459      563.006233022936271     1     3644.2262875089     3878.4935326014     4956.4092953152
     -533.454997656983323      565.234137154137329     1     3617.9621621549     3911.0460136790     4924.5226382747
     -533.454929742197919      565.156451251046747     1     3644.3846356115     3899.1156848916     4985.2334076744
     -533.454758466350313      565.404689656226537     1     3693.3375186556     3833.9820155379     4967.8786596938
     -533.454734284842175      564.697704878953459     1     3651.1920333195     3900.9632071696     4986.5581227372
     -533.454658395185675      565.219358060364243     1     3584.8620018312     3946.7827381116     4926.9277366466
     -533.454612267050948      565.142953612857241     1     3661.7001281488     3869.1224864543     4983.0935985905
     -533.454463610711741      565.417944624198185     1     3662.8179083528     3865.2177712011     4969.2204960444
     -533.454076752026936      558.079785040187744     1     3592.8028956786     3954.5007350280     4951.3119438369
     -533.454028566607917      565.408113150869781     1     3619.0923952050     3910.3213965338     4970.6508895903
     -533.453660482281066      565.090512070032901     1     3746.2474638913     3780.9599320872     4923.2541699971
     -533.453234318103796      562.177091563385829     1     3693.6698050427     3847.4132856208     4975.8739651065
     -533.452608407111484      559.990292944861835     1     3703.8732109567     3821.0356516391     4947.6088545832
     -533.452331864915323      560.534747431827213     1     3711.4611464243     3807.6564397432     4941.1917850429
     -533.452150304258680      564.817479667262660     1     3659.3500686825     3858.8684508847     4932.4762384687
     -533.452111179341614      559.873923187338164     1     3490.1740224430     4087.0428173303     5004.6124498282
     -533.452102293221060      565.568896893491683     1     3631.4450978758     3901.1975184774     4973.5809372583
     -533.451816181012418      565.220521278289539     1     3656.1289686204     3872.4527016621     4914.0870916841
     -533.451738354138797      565.237595742215717     1     3639.7186699342     3889.7390752540     4981.4685684842
     -533.451598491564255      565.045548657185009     1     3643.6750517927     3901.8167252406     4889.5772015275
     -533.451564734545173      565.370230187164907     1     3648.4884395153     3885.9722502196     4975.5500653332
     -533.451501024763161      565.066789566259445     1     3580.8006211328     3972.5560688018     5035.1077840678
     -533.451414920815751      558.926002279878617     1     3648.7787314384     3879.2134671636     4947.9749834100
     -533.451352818275609      565.379102852326355     1     3648.2347066107     3885.8310628466     4975.2377500997
     -533.451235840179493      564.978072593486559     1     3644.0137621113     3900.2883432759     4888.2003075268
     -533.451175941430620      564.860834929964994     1     3590.4436972886     3933.2717449226     4937.4845017648
     -533.450948866999966      565.432154383199986     1     3630.3827941055     3906.5325125037     4977.9819566373
     -533.450946010072357      565.353295127720571     1     3696.7567410700     3827.0975614911     4919.2392036182
     -533.450943566136402      565.464755881765313     1     3639.6208356761     3897.4350619331     4978.2703085267
     -533.450910987148063      559.259396405242228     1     3624.8775683833     3923.0858640154     4936.1065257911
     -533.450777050228339      565.075840068974912     1     3650.5741952458     3893.5207520898     4888.0469655715
     -533.450760833022400      565.117707229835673     1     3649.7354475903     3895.1407256673     4888.7627879600
     -533.450604285696500      564.450365245746752     1     3645.3475567670     3913.3313093315     5007.2868449765
     -533.450564856518554      563.006069842395732     1     3662.3956257486     3882.4974543587     4992.4797307435
     -533.450450588900026      563.097752740200008     1     3690.6148080159     3829.7187117810     4953.9019684302
     -533.450366278205365      565.159591832613955     1     3617.0317967297     3915.7613567055     4927.7670847080
     -533.450359850603036      565.311548430116886     1     3715.2536103562     3813.7136868844     4969.7333427534
     -533.450202445345440      565.322935732126098     1     3687.7674521976     3841.1383685751     4969.6453421396
     -533.450185773303360      565.095993929262818     1     3655.6470482252     3888.9265963232     4889.8173661614
     -533.449941365419591      559.767498669653378     1     3708.6107709001     3818.8215671872     4933.8471907266
     -533.449877671408217      565.415082526723609     1     3730.9370481231     3794.9416442178     4966.7057361618
     -533.449831839899957      565.348865530000012     1     3701.1891339621     3827.6440470044     4969.3437578156
     -533.449722620400962      565.476799319535075     1     3661.2961919940     3872.9272596507     4975.0086910369
     -533.449414451099983      565.367811049300030     1     3737.2715122971     3789.3316720615     4967.6041588887
     -533.449197889299967      564.817346160900001     1     3641.0389215560     3879.7655007470     4934.9975364856
     -533.449022433387427      565.734781021386425     1     3665.4743619258     3894.2863431738     5055.4521776333
     -533.448461304901457      565.412378306734354     1     3608.2050857847     3919.3571065639     4922.7250580286
     -533.448401352671681      564.896552837052582     1     3628.5749708811     3892.1447058496     4934.8024082687
     -533.448182869037282      556.655277598420639     1     3711.5104022872     3820.0811698504     4919.2598569261
     -533.448129953717626      565.171229855939600     1     3639.9366943242     3893.2816280655     4928.2576686686
     -533.447917544288316      562.180395963893261     1     3548.9655512564     4000.1148443627     4986.3499520919
     -533.447471738608897      565.366781157381752     1     3709.7331146595     3817.3222603277     4967.5856957683
     -533.447320978352991      562.851304428792560     1     3622.9453259809     3923.5235879135     4983.2398616663
     -533.447314713974151      565.349035186449214     1     3659.8345697299     3873.1107507413     4973.6111792017
     -533.447300703124483      565.353265648763113     1     3698.8521860871     3828.6713316404     4968.0908811143
     -533.447299397087249      563.382124670482199     1     3629.1567337109     3920.7270279937     4998.3364619003
     -533.447229937777252      565.083917684015773     1     3515.6582705073     4055.4292701938     5021.3742722943
     -533.446934060010108      563.134424550521430     1     3663.9096259603     3856.5401256256     4954.1281125111
     -533.446933756035719      563.317535726354663     1     3610.6730654790     3938.9420330653     4998.4284742171
     -533.446653099231639      565.358730611017904     1     3635.1674855506     3893.6407830451     4970.0359031815
     -533.446472760314350      565.091951453552610     1     3658.1839940071     3874.7544413835     4928.5747901218
     -533.446250948767670      564.938789651182788     1     3623.7706144852     3936.3657891215     5012.2060422251
     -533.446246016845407      564.804330306989186     1     3642.1010528694     3883.0262862925     4938.6936889443
     -533.446129929776703      563.003700991336586     1     3587.7318245086     3962.0427158454     4986.8502966987
     -533.446110034219714      565.088598583559360     1     3721.6467906885     3807.4004258355     4889.8768063250
     -533.445904025999994      557.922472796499960     1     3680.5442178187     3836.8639461770     4914.7002429942
     -533.445861731627133      565.096920096521671     1     3711.1237532423     3818.1942321285     4890.0335608079
     -533.445786490156593      565.183526628768391     1     3733.2407817896     3799.4683312788     4894.2302637122
     -533.445733282824449      558.307296265150853     1     3648.3704517569     3895.9004442906     4947.7596045338
     -533.445587635355992      562.991315598058577     1     3621.8078995509     3926.9429638020     4984.5980260161
     -533.445547369072642      562.922935658968868     1     3657.9788580828     3886.5902178771     4990.7707324185
     -533.445539534807722      557.932067176397936     1     3680.2174991075     3837.2029415165     4914.9706390804
     -533.445406101229651      565.039021515092486     1     3647.3397224032     3907.1783195563     5036.1548739642
     -533.445368103540886      562.762987250997753     1     3623.4235864880     3923.5691218186     4981.2444420844
     -533.445340559923466      562.943348102228811     1     3620.7228508581     3928.5227642075     4995.2302520578
     -533.445332871624146      564.787422215736456     1     3613.5511611119     3913.2652447469     4940.2432263497
     -533.445227748427442      557.956656682801622     1     3737.5968230128     3778.9138706889     4913.7670033748
     -533.445034903237001      557.965014875286897     1     3692.6963412058     3824.3481495040     4914.2120267022
     -533.444889870600264      562.967838383524736     1     3702.7610440782     3843.8431634533     4992.9851352438
     -533.444833800879678      562.961115721286092     1     3702.0103720693     3844.1519502100     4993.6737464985
     -533.444676300159017      562.891211695793118     1     3608.6876526141     3938.8598388787     4995.9873785448
     -533.444546366273016      557.952226560063650     1     3692.5582142764     3824.4570735451     4914.3409401189
     -533.444523837158613      565.366395523643860     1     3607.7557481719     3922.1205682530     4925.3455764689
     -533.444457935734818      565.088329477482148     1     3601.9731274931     3930.4308355685     4961.2750069744
     -533.444218182474515      565.360378536939947     1     3666.9019099817     3881.9027791636     5030.8899767676
     -533.444198230839447      563.973476485050924     1     3711.7186148947     3866.4201636481     5021.7371617797
     -533.444039058589510      565.359663529264594     1     3627.7304220683     3903.0815719460     4925.5910529824
     -533.443847304520659      563.345422629453424     1     3710.5620834359     3835.9811125409     4994.3774476005
     -533.443690198200670      565.280487602555809     1     3706.0618980327     3822.6618805587     4969.7698228191
     -533.443661363492538      564.938597119352607     1     3533.0539241799     4044.3695795708     5028.9940626322
     -533.443284881648879      565.027961526332547     1     3584.5505401034     3985.2327917995     5020.8539690870
     -533.442939275944582      559.740639600583677     1     3639.3996130255     3889.7891932883     4937.0174401271
     -533.442813702068634      558.062447676340184     1     3602.3791778550     3948.9819776566     4955.8330696118
     -533.442794275619462      565.024523364425249     1     3562.0051408619     4008.4424942253     5022.3369524417
     -533.442735977225993      565.024261576915023     1     3561.9627287442     4008.9413168261     5021.7520709109
     -533.442668632614868      565.127861868853756     1     3603.8275087667     3929.8411235471     4894.4742609389
     -533.442353697800286      559.717402884448347     1     3682.7513922923     3844.8479024519     4935.5667815550
     -533.442341116646958      565.082287831214785     1     3578.3935051179     3979.5292034812     5039.6345825983
     -533.442302632148881      565.322745137010656     1     3602.6312715239     3934.7154326201     4897.5911761002
     -533.442261010277434      565.297518022031454     1     3687.7627369789     3840.4490684168     4969.2581337716
     -533.442011903518846      557.920978852582607     1     3720.0953880135     3796.6710353530     4914.0098292510
     -533.441996182698063      564.810641671296139     1     3598.5289410125     3971.0286444545     5021.1958466722
     -533.441876259284186      565.057975398189683     1     3634.8749158391     3887.6721656947     4918.8069170731
     -533.441856139899983      557.913534729781304     1     3720.2550417621     3796.5156161001     4913.6888291430
     -533.441676894901093      562.901943909721695     1     3653.6368298641     3895.4925513073     4985.1860414977
     -533.441670532755666      565.334334536249116     1     3601.7075388867     3935.2777983854     4896.7919489411
     -533.441648903267719      559.537892263417575     1     3663.6819844390     3863.9792960407     4934.1144837689
     -533.441558119295109      563.584110048145590     1     3652.2576604789     3893.5566331637     4996.5200084457
     -533.441409129442491      565.215696970794511     1     3605.9611449010     3918.6970356991     4953.8485193209
     -533.441245263367250      562.898494397339960     1     3615.8655966454     3934.1874785552     4986.8947733943
     -533.441106722952782      559.785395134150917     1     3626.8136029038     3902.8152840084     4937.2405771613
     -533.441102682632390      562.902079797983447     1     3653.9718908752     3895.4156115621     4984.8769826155
     -533.441054433626960      562.899751435005442     1     3615.9154928771     3934.9948223148     4985.7543208696
     -533.440899553899953      559.723120841299988     1     3637.1215500481     3891.5673317066     4936.7660293162
     -533.440858793978350      565.075835240079982     1     3724.9164705689     3795.9652670028     4917.1448437394
     -533.440855559954002      564.989754966276564     1     3626.5198974818     3937.4903040456     5016.2017799145
     -533.440630863114166      565.173242636673876     1     3603.7429963250     3930.8531025222     4895.0759291449
     -533.440553708174207      563.306087081558758     1     3732.0460808598     3815.4397408631     4994.7018287992
     -533.440409968298923      563.321358130697263     2     3666.0140259777     3851.7646959021     4954.6917244682
     -533.440369450299954      563.359254151400023     1     3764.8214190867     3781.2181203525     4993.9226721464
     -533.440168391991847      560.279237289938351     1     3579.3433730961     3959.6417792521     4975.2209339005
     -533.440035980348057      556.596451608892494     1     3682.9609973805     3850.2920791684     4921.3432659371
     -533.440030720189498      562.995158743536308     1     3662.8427930393     3884.7545951834     4995.3990716824
     -533.440029528567948      565.111673675147017     1     3724.0098494709     3805.4670939865     4958.1022456808
     -533.440006042180585      563.008610045512000     1     3602.3313286594     3941.1676661631     4979.5453342900
     -533.440004501614226      562.128771333965233     1     3548.3015303804     4013.2654182807     4984.8698511236
     -533.439733024661905      562.901179157898582     1     3650.4075039089     3896.0236547863     4993.8069488583
     -533.439656755588885      559.721078253754740     1     3638.7018627408     3889.7775347128     4936.1392034273
     -533.439654625389380      563.305230268023593     1     3732.7860912494     3815.0731393890     4994.6479349784
     -533.439555687700022      562.859958004900022     1     3591.3737799084     3960.1559227475     4988.2040226694
     -533.439534023117858      562.931649176138990     1     3607.7150934984     3940.8558909309     4983.9416079953
     -533.439493090559495      557.964466801369554     1     3672.8274221383     3845.1195425510     4915.5105910985
     -533.439308316958432      562.949774726511009     1     3608.1933401543     3940.2991089798     4984.7299211853
     -533.439296128963974      558.582777787072587     1     3670.0571794634     3850.4096367884     4905.4579085231
     -533.439265598159977      557.946905367574459     1     3672.8068985318     3845.1058589439     4915.2761882398
     -533.439138626601107      563.002341605076140     1     3637.8761322986     3904.0654597773     4978.3387828001
     -533.439020543600009      559.548972791999972     1     3692.1369735748     3835.2539304213     4933.8092964572
     -533.438532832517012      565.124383621800803     1     3714.1311248794     3806.7579678662     4902.1569908119
     -533.438528448905117      563.441242589878470     1     3691.7054867386     3854.8526644752     4995.4492038928
     -533.438347680085599      561.304008242844588     1     3625.3946602727     3920.2594966298     4881.7767982633
     -533.438283494999951      557.850294968799972     1     3673.6579526611     3844.3755270362     4913.5608287420
     -533.437784335419110      555.967474725315355     1     3616.8999973017     3914.6899128170     4914.6553436473
     -533.437607532750690      564.852761078525646     1     3640.7171519427     3928.4696168242     5021.2104980004
     -533.437581571885858      559.771555422658821     1     3679.7768649557     3847.0018792121     4934.6769222472
     -533.437231006797333      565.813757801558836     1     3536.8786265592     4113.2066894129     4744.5799900829
     -533.437169096780053      565.298260286865570     1     3653.4927785692     3884.4227993057     4897.5981917073
     -533.437156772106050      559.799588707162002     1     3657.5481532833     3870.6644932982     4936.0619872129
     -533.436898482900006      559.734921512000028     1     3666.7269216746     3862.9005092279     4937.1397481142
     -533.436879239131258      559.793716594969737     1     3657.6604685710     3870.6774688036     4936.0007323032
     -533.436812842251584      565.267192071911609     1     3634.5196725365     3904.3572560747     4898.6452178690
     -533.436796020869110      559.810453695423348     1     3652.4182788492     3889.6086728626     4976.5015125334
     -533.436706971915441      559.732267505564778     1     3666.7561534177     3862.9780646350     4937.0462221276
     -533.436676663825551      565.052256951162121     1     3642.3346958076     3894.1490476152     4898.1379693426
     -533.436619488747510      559.722421194675803     1     3723.9018268403     3802.0657096257     4934.2783370657
     -533.436524947994144      565.196208168592420     1     3594.3534031649     3934.7681634400     4911.1389676165
     -533.436104314055342      564.505741076119875     1     3627.1024073832     3923.7625102620     4985.6853195015
     -533.435764135666204      563.250979618905376     1     3645.5590419860     3899.5989511337     4991.5645519366
     -533.435734759978118      565.201305951908807     1     3665.9385374355     3886.2276865362     5033.5661947311
     -533.435695021202491      565.210557630313474     1     3592.5479991950     3935.8257490807     4910.1602585475
     -533.435582224896962      561.972661508077408     1     3635.7182913792     3909.2476632805     4969.2645329223
     -533.435579716220786      559.721340545598650     1     3651.3482894315     3878.9641904387     4937.6614446800
     -533.435555849941466      562.512157285231183     1     3685.3719641856     3826.0613337755     4931.4588642529
     -533.435290414478345      563.252622182177106     1     3645.7768445938     3898.3004942530     4993.0101363617
     -533.435076876000039      559.709697534599968     1     3651.4348864688     3878.7645976796     4937.5969270012
     -533.434959158162314      565.272150145339197     1     3643.1297027555     3896.0777019100     4898.8978582414
     -533.434238301601113      565.247026630565529     1     3726.4228480699     3783.6903874903     4955.2088931294
     -533.434156260362215      560.270544209542891     1     3630.8068520702     3905.3260832419     4972.1467029405
     -533.434150598436645      563.281846709947672     1     3729.9396412304     3816.9708971526     4993.9018180856
     -533.434037102885327      563.470040992571285     2     3698.6629654106     3817.8624973540     4953.0709078815
     -533.433915941814917      563.275684560325658     1     3730.2698376822     3816.0074396072     4993.8705331053
     -533.433587890062995      563.100469598115524     1     3634.8399966898     3893.2301995985     4973.2278450359
     -533.433303079916527      563.087887914783551     1     3675.8775712432     3867.3671402489     4980.1472624585
     -533.433251751290982      561.932562989098869     1     3547.4428013528     4003.0266622471     4974.4270286005
     -533.433011375015667      559.767727953893655     1     3669.4884200395     3860.0261027210     4937.0817243337
     -533.433002380839298      557.912214725059471     1     3683.1564480530     3835.4825709468     4916.2812508208
     -533.432943762042669      559.760566294838213     1     3669.4311526708     3860.0669590394     4937.1508595795
     -533.432633277331547      560.160733939773309     1     3642.1750810243     3892.1832583735     4970.4539016683
     -533.432602360624514      563.390508780616301     2     3649.8148728556     3883.6284954596     4969.8846752548
     -533.432501840718487      565.070741472815371     1     3734.5444971636     3790.5193453671     4907.3163708077
     -533.432430866816389      554.742762373033656     1     3723.5273563744     3821.5652462752     4881.9015018020
     -533.432327131261218      560.750104518829062     1     3645.3742478273     3900.6277666469     4884.4309803585
     -533.432279238408000      556.543138742537963     1     3667.2204498549     3868.3682253588     4924.7757080365
     -533.432043218032845      563.222099907255597     1     3640.6982933297     3905.3716303196     4983.0414526039
     -533.431972821363502      564.608243885258730     1     3665.6039172122     3882.4092178490     4982.6263708218
     -533.431919058357835      563.211290049057197     1     3644.6347964281     3900.9854777017     4994.5441289407
     -533.431901506965801      564.605594975233089     1     3665.4053935994     3884.1794723615     4980.6768805155
     -533.431835978938466      563.224188227879154     1     3640.5981658887     3906.3405602790     4981.9435585746
     -533.431644324600029      562.479170336599964     1     3686.8629804470     3826.1448101397     4939.0349757505
     -533.431492493442079      559.129754340152999     1     3722.0243261138     3797.2592235521     4921.5676396976
     -533.431420997929877      559.119919065615022     1     3732.4303919731     3787.1507708109     4921.8998777256
     -533.431414876900021      557.829171682000037     1     3682.8029383062     3835.6810674583     4916.4623910678
     -533.431335977855497      564.960919476652975     1     3743.2097950398     3784.3694391070     4968.7210183126
     -533.431198379855346      559.132554805816653     1     3735.3858270811     3783.6064177965     4921.1416524134
     -533.431193886900019      562.966314652099982     1     3615.5219150683     3936.6358674189     4987.3261490407
     -533.431181083332945      562.984437532154288     1     3615.4900866045     3936.6801236272     4987.9798320599
     -533.431063233500026      559.983712997600037     1     3742.0192593089     3778.7172521031     4946.0815194535
     -533.431045508297188      559.087272006748094     1     3660.3046013731     3860.6519982421     4923.3914932379
     -533.431039287327394      565.140887438107370     1     3623.7361943498     3906.7059232696     4912.0014897531
     -533.431025882913104      565.402701549655148     1     3702.0545844157     3826.1444356055     4969.8723082562
     -533.430806353088542      565.244280135618055     1     3665.0941906923     3859.9608435752     4955.3792576661
     -533.430762114052641      560.814468835806451     1     3658.2794302593     3890.4623370392     4884.3234527344
     -533.430709475180720      560.118605622365067     1     3617.6407558431     3922.6586410841     4975.7102104960
     -533.430563914484651      565.273073131366800     1     3612.9546161491     3912.4948797379     4907.7672537079
     -533.430500295399952      559.169293930100025     1     3723.7128402545     3794.5749027929     4944.1674981438
     -533.430151170720137      559.895717881095720     1     3734.0236062211     3829.0834989545     4995.7224547495
     -533.430057334285380      565.135355926325587     1     3659.9588484153     3865.6346285002     4921.3413795505
     -533.429798907396503      565.679672408963597     1     3673.3879922245     3843.9144780381     4987.9332115300
     -533.429171558000007      559.546244936100038     1     3685.1223191318     3843.9674260427     4935.6764914626
     -533.429078482448062      562.930573462399593     1     3614.4192565364     3937.1377835446     4987.2075712184
     -533.429068297926278      565.721900805341079     1     3483.7778701595     4174.4666234999     4738.3263756506
     -533.429067755899950      558.488507991300025     1     3723.1456037629     3795.6480912220     4932.8832672053
     -533.428938190598160      565.142557940223924     1     3634.4259659196     3896.2175342324     4912.4314734448
     -533.428861417279450      563.125531503267212     1     3640.2205835357     3907.2697322961     4984.5791824418
     -533.428795949435198      564.988193615724185     1     3633.8918159473     3895.1301825655     4910.4249659204
     -533.428731063158125      558.736425636622698     1     3751.0874475665     3784.4606296768     4952.7114921870
     -533.428693609741458      558.975003474134155     1     3582.0927061815     3957.2590768851     4960.1611575249
     -533.428564857139008      565.433754716870681     1     3748.3372127626     3768.3945272845     4946.4913489679
     -533.428297463456602      563.035031951462997     1     3674.1038648782     3872.9667162089     4982.3020309891
     -533.428156911257133      564.639949316429693     1     3684.4708411272     3836.6850476839     4940.3916645849
     -533.427581114299983      565.803372978400034     1     3534.1068303057     4108.6735028816     4744.6071879464
     -533.427509131441411      565.658340366998686     1     3713.5377789258     3803.4139707234     4987.4747552534
     -533.427287757963541      565.656758968441295     1     3677.7442484047     3839.8870691653     4988.2350984739
     -533.427223922899998      565.655979397899955     1     3667.8716668996     3849.7601221954     4988.2328437899
     -533.427108125599943      565.193361523899966     1     3615.7549320533     3912.8900143801     4957.7797273630
     -533.427071083269652      562.973100980625190     1     3648.5451029762     3892.2528145030     4977.6933721086
     -533.426926389250752      562.959034319216585     1     3649.0336225163     3892.2446697172     4976.8932276601
     -533.426840834571067      562.985292888748063     1     3618.5882930477     3923.8935247384     4978.7987729540
     -533.426773239258068      563.233375385144655     1     3642.7786075388     3897.5884922017     4976.5307044408
     -533.426636429111227      558.869060521013353     1     3577.6236368983     3969.8881752364     4939.7514374240
     -533.426583240838681      562.950728901617822     1     3648.8782640944     3891.8485910664     4977.3698236205
     -533.426468987395538      563.228015212909327     1     3642.7357012906     3897.6481448068     4976.5683740966
     -533.426454479158679      565.761201780673105     1     3707.5777347465     3807.8314163593     4985.6943578996
     -533.426379072870532      565.332593798582707     1     3654.0654690649     3884.5916737531     4898.5365277403
     -533.426345811283113      562.129376389771551     1     3680.4361687185     3909.6183398548     5039.5150989853
     -533.426290528680056      565.505054287171106     1     3710.2715549662     3807.7081143503     4947.2684796314
     -533.425851188636898      562.988006612027561     1     3587.2504634753     3957.6493276005     4981.0496765943
     -533.425122778653304      558.365408231148308     1     3686.9823450102     3833.2268865875     4904.2750678762
     -533.424940542611921      560.288327279074224     1     3734.7705101377     3785.6419772675     4918.8686184100
     -533.424613731040608      562.921035793363899     1     3679.4754058502     3868.5261899847     4983.7875716699
     -533.424356929156261      565.077487930260759     1     3580.1274720649     3951.8190855635     4961.6204724537
     -533.424334761590785      564.504879958302240     1     3689.4671554121     3858.8107536095     4982.9850206248
     -533.424162456451313      558.142035454855204     1     3583.1925555262     3969.5042533810     4952.2873923098
     -533.424059747264096      558.912376293613306     1     3572.1411843712     3973.1138115846     4937.7598427104
     -533.423883251477150      559.005481053613721     1     3629.5310960288     3907.1324061851     4957.0579400349
     -533.423870895899540      565.693137534421908     1     3493.8725356249     4158.1136674066     4739.1445535985
     -533.423715321878944      560.732854949423768     1     3654.9104884119     3895.9486958574     4888.7450024041
     -533.423509610173596      565.747108080378212     1     3695.5815123575     3820.6002869673     4986.5545039976
     -533.423505500972283      565.638563364393463     1     3684.1511107254     3833.4794737983     4988.2038686045
     -533.423421373754650      565.369436051182561     1     3638.0879360168     3919.2707138639     5024.8284700630
     -533.423384096292011      559.832728706607213     1     3482.1931183224     4102.4102151640     5017.3267251823
     -533.423215412953823      559.872431839953265     1     3606.7176612399     3944.6343439905     4952.3556841645
     -533.423164956147502      565.680187546502225     2     3746.2400631131     3770.6719475438     4987.3551982060
     -533.423115287187670      559.027416675786185     1     3664.8283090861     3876.6465662175     4933.0267119288
     -533.422935319799990      561.430655478900007     1     3657.9997653355     3847.7942848112     4943.9504355202
     -533.422847235700033      563.031938549799975     1     3679.9025542303     3860.8531876687     4976.2845470564
     -533.422529569700032      561.481473464800047     1     3671.3031813493     3833.2998794473     4942.8956908347
     -533.422297282286536      564.599291961205040     1     3653.3318698708     3865.6031728351     4966.5010189114
     -533.421967433064879      560.757004591827695     1     3712.6063300673     3795.0205658255     4951.1942797077
     -533.421933233690311      560.755188689960733     1     3706.7721026743     3800.8975901031     4951.2289511385
     -533.421782933779127      565.676437475776197     1     3747.4338632189     3769.2844001699     4987.1820181082
     -533.421711424680666      558.695211074727808     1     3654.4277388463     3887.4016524565     4958.7329968617
     -533.421624739657091      556.665859892431627     1     3730.9631791616     3849.0298203581     4992.2862635406
     -533.421479023899565      564.409827189315820     1     3627.5390606420     3904.1397285973     4980.2680809401
     -533.421457549772413      562.993429923861413     1     3607.5795382849     3935.7595449167     4979.8978352060
     -533.421345573008807      563.004540961473936     1     3710.0988726002     3835.2786289139     4980.5907538285
     -533.421221886506714      554.562436599908324     1     3682.0605760653     3864.8643596146     4885.2372018571
     -533.421209607721266      562.946459402417531     1     3624.6871189839     3919.4967486950     4981.6487525400
     -533.421204354389261      560.206006752440317     1     3695.8981414969     3825.0229082345     4919.1408603446
     -533.421171225799981      558.309299711300014     1     3720.6178515108     3794.1118172821     4925.7898698053
     -533.420984460887667      563.023976380886324     1     3709.8664308163     3835.5797222618     4981.2625991449
     -533.420925933603257      562.930112226495226     1     3624.8390089701     3920.0860670027     4980.5370711687
     -533.420781048811250      562.941762539661340     1     3613.7598525782     3929.2010944008     4978.6937637369
     -533.420617576431141      564.636711610358589     1     3687.2726514800     3830.1168446483     4965.0342604726
     -533.420608546931021      564.610457853181515     1     3557.7959511243     3989.4668615886     4987.8244453553
     -533.420420336905408      558.292462056632189     1     3677.2795863213     3864.4062270220     4942.5689492280
     -533.420115684561665      565.504497509687894     1     3707.7311343381     3843.4537227801     5018.9920922784
     -533.419950035299962      564.663893539899959     1     3668.5142248883     3849.3042828104     4965.4830685422
     -533.419755479500054      560.745155457199985     1     3698.6202089004     3809.1931004952     4951.3561507528
     -533.419506391100413      561.835799440133314     1     3652.9290352996     3878.2189029825     4954.4304439426
     -533.419488153400039      565.687182840699961     1     3741.6435839257     3775.1130718298     4987.1331788804
     -533.419431391110152      561.838837874784190     1     3697.6216703808     3832.6321700597     4953.4048220922
     -533.419396876840551      561.921635962255550     1     3671.4472259181     3852.4618847500     4947.2755851590
     -533.419143293043589      560.774092669885476     1     3707.4215724051     3800.2936582004     4951.2541507070
     -533.419084625436540      562.607807554820283     1     3639.8090294430     3899.4197278528     4975.1493814205
     -533.418930553390965      566.018610021485529     1     3692.4738790547     4074.4383702593     4375.6387928301
     -533.418641833099969      565.227684790500007     1     3666.7419786366     3864.0728379481     4862.5785095136
     -533.418573448833968      559.298877063607165     1     3647.0371376781     3880.1825267456     4934.3290172923
     -533.418435876400054      558.705212377799967     1     3646.2541096506     3874.0217322567     4911.6049283160
     -533.418357673400010      565.366708744699963     1     3681.5078156534     3829.2477918558     4951.3221569201
     -533.418326902304443      560.754165154840166     1     3713.0794740088     3794.5215032818     4951.0379873499
     -533.418020161139339      562.578512133979984     1     3582.1897644345     3969.1248570046     4985.3957251736
     -533.418008845587451      565.516671881301704     1     3645.2709421003     3907.8562990245     5024.3254707527
     -533.417888112992841      562.959858158437555     1     3642.1248718366     3901.2937691465     4980.8420212959
     -533.417549170697498      565.943178375024445     1     3707.6216967091     3875.4611311096     4740.2014477828
     -533.417416854700036      565.352966606600035     1     3680.9307805832     3829.3051978808     4951.4099309331
     -533.417265137827371      564.109276564121842     1     3603.4341631726     3924.6802232757     4976.8522275020
     -533.416966929188675      561.114758937732518     1     3740.6993020100     3786.2172423330     4935.6938939668
     -533.416237316456886      565.322392946266177     1     3697.5713893687     3856.9467815459     5010.6398081094
     -533.416076982367144      562.895066094623758     1     3631.6686996481     3912.1709269057     4979.5150434125
     -533.415852415766267      560.294374096558386     1     3626.0507142639     3901.6055205512     4926.3886583272
     -533.415522145799969      564.743451158900029     1     3662.6168021156     3857.0339951573     4967.3549050399
     -533.415509960263535      564.695644225388151     1     3648.4793457061     3903.7757209335     5033.4693193727
     -533.415435327499949      562.276680713300038     1     3672.7131755033     3838.5786889975     4935.8331303166
     -533.415368563035372      562.855012652690220     1     3689.9660608234     3856.5365524022     4982.1759786666
     -533.415244574419944      562.146264616835310     1     3596.1287283526     3935.0042110566     4968.6400184259
     -533.414963052613302      565.216474321922306     1     3700.9941254032     3846.9844489616     5015.9296225168
     -533.414893020747513      564.177449762957167     1     3659.8996503644     3865.5473175628     4973.9808801130
     -533.414550835175191      564.141705282977910     1     3706.0479274143     3816.7789355102     4971.1473100411
     -533.414107653283850      562.730701831719671     1     3580.8494489502     3960.6337661640     4977.7673798397
     -533.413907796422336      563.082125589698649     1     3723.3704839442     3815.2306462447     4975.1435032304
     -533.412725210911617      565.230595581745547     1     3691.3700892978     3864.6415725919     5011.5501499093
     -533.412683897163220      562.667324036191872     1     3617.7539777654     3925.8867148729     4976.7155430305
     -533.412384481199979      562.985212422899963     1     3702.5006260955     3836.2309152957     4975.2333482492
     -533.411722294326069      564.983316541304589     1     3571.8755995147     3989.7086688447     5016.3149713899
     -533.411690167174470      565.562128171579957     1     3505.2884713497     4140.6158696257     4759.2887985001
     -533.411661356067157      558.455825166358181     1     3716.9843539843     3840.9137591033     4958.7669764354
     -533.411273559708889      563.033351452448301     1     3695.5519449456     3827.9190079409     4949.7593713925
     -533.411097887102414      559.259793364444135     1     3707.7874339651     3799.5908925222     4937.5486446594
     -533.411049214450713      559.254872717404965     1     3697.9545516639     3809.5008423181     4937.6187004796
     -533.410786540238291      565.244037726964621     1     3683.8357873481     3846.9085810054     4861.8991853079
     -533.410638193900013      565.272920004700040     1     3585.6897048163     3942.0344954402     4957.7602301381
     -533.410457411096786      564.841028066011290     1     3605.9300621546     3954.0719112954     5014.0838467360
     -533.410288259875529      560.008076957576236     1     3604.7130999242     3921.5397293350     4924.2177688112
     -533.410259800200038      559.402636092799980     1     3693.6229256668     3813.9358285118     4937.6259793868
     -533.410110829699988      565.667098387300030     1     3518.6343687041     4122.0295432103     4738.8850505183
     -533.410108156321485      564.843193251699518     1     3605.8876475772     3952.7863581955     5015.9465672835
     -533.410076136324392      562.645784946295976     1     3588.1663496629     3956.1506395976     4980.0516757079
     -533.409960560299965      558.516374975999952     1     3661.4718616214     3855.8419376398     4907.3436165984
     -533.409895154484161      558.789807025757909     1     3584.6172285529     3945.7107687920     4937.5385189795
     -533.409851065060025      560.755192560575097     2     3690.4588185108     3827.4748426948     4933.7205984286
     -533.409755310080641      564.838251716849300     1     3650.9077011374     3906.2313473285     5013.1169282100
     -533.409694291412166      558.521341492072452     1     3661.4850419727     3855.6433002178     4907.7944127835
     -533.409679274211840      559.322100590945524     1     3642.3817097230     3887.5582017690     4936.9183510877
     -533.409423483604996      560.749748108006202     2     3590.7845441571     3932.4732572598     4938.6694870132
     -533.409233124120306      558.535732733180680     1     3703.9800263801     3811.9174590478     4906.2996646909
     -533.409223587685347      554.300801324792133     1     3661.3023734642     3887.3747902948     4893.3598404760
     -533.409205280832225      565.098645906133470     1     3648.8576123670     3905.4988591779     5008.4898351682
     -533.409035206511930      564.941099839649269     1     3631.7133633456     3918.0314140794     5006.0991426341
     -533.408836994726016      565.102231706763632     1     3649.1271933020     3903.9093681329     5010.3380671773
     -533.408153505811242      562.834179799345407     1     3709.2239129187     3810.9857055128     4948.4011567578
     -533.407688803167389      564.791415914543677     1     3668.8175704103     3875.9574596542     4985.4816812648
     -533.407551769409224      564.776137503619907     1     3668.7100363224     3875.4544159400     4985.8403405177
     -533.407458083142387      558.468964062820078     1     3662.6815773764     3854.8351972662     4908.5292557316
     -533.407414317992675      561.937338836785102     1     3668.7063070430     3854.7786635582     4947.4724659156
     -533.407408448700039      564.957771834248206     1     3602.9619877988     3958.0581144920     5016.2221458526
     -533.407307270145679      559.276645333354736     1     3722.5613927127     3784.6000125772     4937.1477701046
     -533.407297830318612      565.380248986040215     1     3591.1935529522     3971.6224810090     5020.1648934881
     -533.407110904031583      562.626554966928893     1     3692.9962243819     3847.8133862599     4976.5173877416
     -533.407073995058227      559.087062013890773     1     3712.4313840136     3794.8164126921     4937.6045010854
     -533.406703241593846      563.077802530623671     1     3592.8942972583     3949.5132382603     4984.7657373778
     -533.406694434773954      564.948843910438768     1     3599.3886737944     3962.3765708817     5016.5208077302
     -533.406692482700009      561.377400795299991     1     3642.5730420834     3876.5186160436     4991.9537569926
     -533.406611629377153      565.160913751713451     1     3689.4809854446     3820.9339811005     4950.8164819309
     -533.406534703485590      564.966774671755388     1     3603.6930132124     3957.4734809331     5016.6979823777
     -533.406519617281560      556.733309518535634     1     3594.9839955938     3964.1015168529     4925.2462319650
     -533.406414913580647      560.303222831664698     1     3621.7381473337     3910.0581291553     4939.3876137695
     -533.406368201100008      558.281751914199958     1     3669.7731891052     3848.0601218197     4905.9809127326
     -533.406257100689572      565.372854108820093     1     3760.1457908927     3785.5708476970     5001.7476749902
     -533.406172016377127      562.846763114609303     1     3602.1563368260     3939.2728739161     4979.1363999211
     -533.406009128668074      562.652621487007991     1     3604.9536803511     3939.3569747568     4980.0616432381
     -533.405857724200018      565.368836520500054     1     3760.0137949452     3785.7098260642     5001.4131778599
     -533.405781145536594      565.211859854716749     1     3616.3111659739     3933.3916922677     5011.3654599635
     -533.405699525683872      565.161870756342864     1     3706.9407896891     3803.1864020219     4951.5199554062
     -533.405649924379418      565.369422435072806     1     3759.5264260079     3785.3047369375     5002.7832264902
     -533.405614540327406      562.836190953881328     1     3637.7857387117     3902.6794007907     4977.2103100029
     -533.405600848638301      562.843068727740501     1     3602.1544262783     3940.1618655359     4978.0390259768
     -533.405484530683907      560.656586671775131     2     3677.9209071326     3839.5895454460     4932.4466270544
     -533.405226417999074      562.433639747168854     1     3651.9499898326     3859.6094678075     4937.3910272367
     -533.405155501958802      564.992682013161470     1     3639.5090305061     3916.5223018832     5010.2019619569
     -533.405081432900033      562.978879795300031     1     3708.2649622723     3799.1860901526     4927.1616285630
     -533.404990240799975      559.313070259099959     1     3673.8569949688     3844.3311609468     4944.7189614308
     -533.404989922736149      562.842215097026497     1     3637.9953504209     3902.5263262912     4977.0867387961
     -533.404912856586520      564.992207664005036     1     3639.7633347368     3914.8801576072     5012.0705468808
     -533.404839753800047      559.319167588599953     1     3701.0243618121     3816.8017943486     4944.3532961977
     -533.404825222308318      562.455686476434835     1     3651.9669877751     3860.6850583246     4936.4183773880
     -533.404586816241135      565.396715233432474     1     3734.4142664542     3812.6061388240     5003.5699223450
     -533.404535252082837      560.932430947045191     1     3688.0811255162     3834.2013196204     4953.2671470959
     -533.404088371339299      562.572880011828147     1     3537.5160879444     4053.0352422842     5035.8845359339
     -533.404043105715346      556.735162637244457     1     3592.5118491668     3967.9307222135     4927.3687756329
     -533.404005441842855      565.061931089608038     1     3724.1323551352     3788.1077715799     4922.8527653187
     -533.403915152400032      559.292497824099996     1     3650.3188153468     3868.9905146382     4945.6750169111
     -533.403883550500382      564.841616962868784     1     3696.4855532251     3852.9535905061     5004.9629699912
     -533.403661460999956      565.127744929700043     1     3638.6726184646     3882.3352690978     4914.4416457424
     -533.403483769920854      562.001783373509852     1     3648.1519585124     3876.6138852461     4949.0670814777
     -533.403439974000662      559.297334799179453     1     3640.2851741031     3878.8214803850     4945.3320035474
     -533.403427827881615      560.175277936954899     1     3592.1880317070     3947.9078101554     4990.1022403008
     -533.402889034500049      562.028494217800016     1     3511.3213493610     4051.9082013096     5009.1198281356
     -533.402831870576165      561.828846425734469     1     3596.8276657084     3940.2884246497     4960.6511937342
     -533.402495495915446      561.940129863749007     1     3608.1024735775     3919.8965924976     4952.4678612399
     -533.402403988602714      565.145549193721763     1     3687.5972249626     3824.5013599698     4952.9236823680
     -533.402197913485907      558.524393098034579     1     3651.5983522455     3911.5483719452     4965.4511665551
     -533.402076073745093      563.059321438177449     1     3669.9757456814     3868.1048489007     4980.7018686095
     -533.401882916226782      565.096553533628139     1     3709.7257224003     3804.2365203474     4917.4439213039
     -533.401734341453675      563.060063955188753     1     3656.0570349193     3882.3487875235     4980.9785781510
     -533.401590381087317      565.167515103919641     1     3721.6093015591     3789.1595828007     4924.8962953980
     -533.401564746638883      565.188227010960759     1     3685.5388407935     3827.7147006085     4918.0256460759
     -533.401543194576561      564.875402708706247     1     3585.9029703879     3960.7432923937     4989.3456082648
     -533.401498909525458      564.897509132300456     1     3737.7215492207     3805.2108559939     5004.8458586871
     -533.401491644985413      564.689546536721082     1     3551.6287389365     4011.0630672640     5016.5287932959
     -533.401353060396787      561.181426207438903     1     3701.0329941954     3875.9204234986     5016.6598512278
     -533.401211100200271      561.931118382314480     1     3633.3695136581     3893.2789067687     4950.3302406139
     -533.401199590427950      565.053817002816800     1     3688.1446386542     3822.5501676585     4922.2503812901
     -533.401183993399968      559.415874510600020     1     3696.6520971298     3820.3743457803     4943.9072989022
     -533.401101186699975      565.147671331199945     1     3696.0413709013     3814.8334631955     4925.2652937153
     -533.400906097609777      560.755100475236532     2     3641.9248819525     3878.1433989407     4934.7431460479
     -533.400863105600024      565.151238742000032     1     3719.1388937925     3791.5202248935     4925.0151551133
     -533.400855514070486      558.467201876750551     1     3612.3107026788     3952.8413232567     4967.4246030558
     -533.400808079939907      565.149621432728736     1     3710.5449704034     3800.1950793172     4925.0418519663
     -533.400704511344543      562.779266447074860     1     3683.2043526882     3853.9570613151     4973.0531405227
     -533.400615855313958      561.925063519366859     1     3633.4512805306     3892.8427516578     4950.5535769687
     -533.400507262133488      564.908436655576452     1     3635.5787662561     3913.0029919151     5005.4354683112
     -533.400279063486437      561.092141143342701     1     3608.9295714907     3921.5123688008     4960.8292539909
     -533.400058304099957      562.392141472700018     1     3649.6634347467     3861.2757364965     4935.7874281631
     -533.399919717300008      565.052508699699956     1     3646.4827829912     3863.2181556567     4951.2793283379
     -533.399744733654984      565.218637595571749     1     3727.9894173387     3821.5651788080     5007.0297637128
     -533.399572075932838      565.296805630544782     1     3674.8256529816     3880.4385139034     5012.5114484726
     -533.399320113905560      564.939973077154832     1     3568.7628892891     3983.8524625564     5010.9749565634
     -533.399035334091195      565.368783371797804     1     3716.5010079253     3798.7302060663     4945.5456281738
     -533.399034157061351      561.642274408851677     1     3564.2477408698     3979.4390936819     4992.5887388679
     -533.399025739939702      565.134714556165591     1     3712.7120825650     3830.9759997779     4999.2597520526
     -533.399004626505189      564.929870357091772     1     3569.7325096408     3982.8694964470     5010.7622244847
     -533.398913621232509      565.123403842638936     1     3733.9832788362     3810.5858691724     4852.7390454086
     -533.398905404230845      565.111132550406751     1     3682.3642919444     3861.9131804544     5000.6261101158
     -533.398869286235367      564.930093800042300     1     3569.5117313388     3984.0345425322     5009.4618454135
     -533.398830351673496      562.900864764197649     1     3642.4216534947     3896.4827723219     4974.9968060770
     -533.398810882698740      556.848196344649750     1     3642.8062455027     3912.5165443930     4921.4819156471
     -533.398426299351172      559.932775443218929     1     3622.8790043341     3927.2792177417     4950.6014827603
     -533.398325696252641      562.773204719251908     1     3626.6663883106     3913.0606776368     4976.7648805179
     -533.398262925085760      563.091064132147608     1     3653.6889344048     3883.6444150651     4979.9612396710
     -533.398216304008429      560.710772100352301     1     3578.6620813333     3948.9883223832     4957.7023563475
     -533.398176486283319      565.245835363583979     1     3726.3181206339     3818.7667584837     4783.2282017465
     -533.398174148799967      559.419490515000007     1     3670.0725275805     3846.9489808109     4944.0836939964
     -533.398109127411317      565.085623515559519     1     3731.8332358571     3812.6990123785     4852.2462901297
     -533.398049155900026      556.646839618299964     1     3616.2524652833     3944.2373049022     4927.2452654271
     -533.397982571643865      560.709796431023392     2     3581.4370529964     3943.3412175141     4939.2321708600
     -533.397977065925261      564.953379569340882     1     3602.3304373219     3949.2706318083     5008.0111267561
     -533.397915576871469      565.356724647860347     1     3721.4133168879     3792.9028756252     4944.8062219049
     -533.397911216900070      565.356906943163722     1     3721.3825896217     3793.3937344644     4944.2371392109
     -533.397802219814139      561.996074867165930     1     3581.6264032853     3948.0958304300     4954.5871060056
     -533.397800853111448      565.141838136489810     1     3682.5298979841     3862.6889951378     5000.7093426473
     -533.397588550860519      565.256074194819007     1     3715.5165131673     3833.0613737163     5004.5118454851
     -533.397584956054743      561.996790517729437     1     3581.5961490816     3948.6398474409     4953.9503311156
     -533.397456572699980      564.937083989800044     1     3713.6610094674     3799.5406289763     4919.2133632767
     -533.397444631400049      564.931226839800047     1     3709.7166679110     3803.5778141360     4919.1894094721
     -533.397385108889353      562.737126085415753     2     3710.9961257219     3826.1703327017     4985.7672355786
     -533.397189893968175      565.151078777025873     1     3731.3835773121     3812.1126847684     4852.7673178920
     -533.397122782257043      560.557703853526277     1     3577.9695381021     3950.5055764811     4958.3103214404
     -533.397024186882504      562.753115655643569     1     3626.0146249095     3913.6247425875     4976.3490009138
     -533.396869174974199      564.957344229688829     1     3623.4484037358     3924.3945666570     5009.4183421877
     -533.396797097675176      565.125162581051541     1     3742.0821065969     3769.9900233627     4922.3816545102
     -533.396743289369397      565.029779945084897     1     3748.6583476334     3763.6006841211     4922.7413764289
     -533.396609180761857      564.972667445755178     1     3569.7922492097     3984.3099797183     5010.0265432375
     -533.396540936219935      562.836114061911303     1     3618.2387322311     3918.8678647826     4958.2939071901
     -533.396414106660359      565.021158287113280     1     3709.5010696756     3803.7078226601     4919.0745686842
     -533.396310791599944      564.164528555400011     1     3533.4412413077     4029.0145369617     5002.8663697942
     -533.396259577624846      562.895134911013201     1     3723.7721471868     3811.1332202362     4972.4816680782
     -533.396111679100045      564.713249078100034     1     3579.2106448129     3969.3751015659     4990.6662421245
     -533.396033326651832      559.995014764523035     1     3630.0686719618     3920.4025957463     4951.1285039229
     -533.395920648072774      557.339864651033508     1     3646.2440063813     3894.9131688302     4933.1274943309
     -533.395857768943642      562.416998171751402     1     3643.7917165711     3867.4697826205     4936.1060766938
     -533.395792870569949      557.344779769322372     1     3672.5591424722     3868.0227624409     4932.5584938196
     -533.395698055541857      564.911395710074771     1     3615.3403037080     3936.8819159477     5008.4711976174
     -533.395651428350789      563.550138884070179     2     3585.4188362547     3949.2503968159     4972.1692658712
     -533.395501199190903      565.141210891305263     1     3696.8736813015     3814.9621496518     4921.9411426286
     -533.395491226947001      565.075367143565472     1     3655.6934680955     3891.1273452732     5002.6586063258
     -533.395262366065140      560.697948096316054     2     3641.0820860152     3884.8081947266     4939.9538274334
     -533.395137214297392      562.441334680939462     1     3642.4398570347     3869.4626536153     4937.0342911522
     -533.395084625061372      559.308623701926308     1     3521.8225889442     4087.6713442370     5051.3945312769
     -533.395058883379761      560.061589328956984     1     3677.4063890504     3870.7634478361     4948.6538016041
     -533.394940081375694      561.699495436073107     1     3615.7086915217     3928.6301529827     4992.8978665738
     -533.394771035313966      562.825548659987135     1     3664.2779370125     3864.0925257495     4962.6661689419
     -533.394580575797136      562.983479141225644     1     3677.9060676438     3860.1410429318     4961.0438035322
     -533.394032815958440      559.092356716170116     2     3653.8173906847     3852.6765189569     4935.5597172136
     -533.394028111053217      565.215233247676224     1     3648.4886956853     3865.2500131278     4903.5091073856
     -533.393979866734753      565.291211611491349     1     3747.1465246066     3768.1025252750     4946.0804456704
     -533.393887526400022      565.114952170899983     1     3723.7422529378     3786.8592369297     4924.6785405044
     -533.393839073872300      562.458519453624490     1     3697.9182611164     3821.8272825776     4945.9145170414
     -533.393639424041908      562.463874832890838     1     3708.6312152602     3811.0903701149     4945.9477936855
     -533.393537636083238      564.801130594587448     1     3699.0144416694     3849.9449332954     4991.0455787692
     -533.393481481893559      562.814154565235185     1     3722.4446790159     3797.6489817949     4947.5867056942
     -533.393359963159128      561.964002724269903     1     3720.2887030457     3813.1892105090     4982.8284072449
     -533.393275790619668      564.846164326506141     1     3715.0164067240     3835.7597876560     5012.1145416384
     -533.393275780087038      562.398317360874671     1     3514.4260852918     4052.7671673451     5025.2087282534
     -533.393045167336709      560.815240582070942     1     3705.5311480239     3796.9829222130     4924.6679146205
     -533.392962649920605      562.994040604807992     1     3638.6347436513     3902.0622884984     4983.0069943392
     -533.392946089798329      565.170057079408593     1     3584.5127579185     4022.3284791650     4878.8712311151
     -533.392881974797092      562.907102552911510     1     3664.9257815221     3873.0739353593     4980.1457986609
     -533.392792257199972      557.381748890599965     1     3641.7500580355     3900.9988860794     4934.5406270452
     -533.392788448681699      565.041781884501574     1     3593.5352705293     3957.9536757826     5013.4649601908
     -533.392785954088822      562.978651034280801     1     3676.9933601157     3859.7957272614     4979.1258765143
     -533.392585042246765      563.082182300158593     1     3642.7780165198     3895.5341591666     4976.1119647160
     -533.392551749668087      564.773916267822528     1     3586.7513556962     3969.5710033960     4998.5943467475
     -533.392299160766811      562.697793811493057     1     3581.1289398330     3959.4108087308     4979.1752006703
     -533.392224188118803      564.950666229162266     1     3565.5584288764     4001.0006914329     5011.5332551660
     -533.392210873097270      564.944938450213954     1     3610.0621010196     3943.7307598796     5009.1526520348
     -533.391803565149758      565.154788918860163     1     3667.7279718502     3846.0454161589     4905.4766231959
     -533.391746036900031      562.571158728999990     1     3706.8384322790     3807.0891600253     4916.1774355159
     -533.391727342267927      559.609121220752058     1     3691.1911338793     3819.1566647195     4905.7663352420
     -533.391649763490705      564.956666032768226     1     3696.7766577189     3850.6148682072     4991.4859031529
     -533.391583543039019      562.683930899982897     1     3580.8644184540     3960.3679357512     4978.1402877246
     -533.391581541700020      561.321828618700010     1     3611.2906442635     3920.4433982640     4954.3149250040
     -533.391480609092127      564.957009113772415     1     3696.7650326343     3851.0571381092     4990.7867518750
     -533.391357845796392      562.663800416230060     1     3606.7209543131     3932.0678418271     4977.2069306811
     -533.391334491316115      558.996166093627266     1     3628.6561291602     3913.1345754978     4946.1752639012
     -533.391307143916379      557.374980281829949     1     3625.2396608094     3917.1231912238     4934.2444189848
     -533.390992884306797      557.405289121461578     1     3694.4060424156     3844.8208148573     4931.3609422509
     -533.390976890036313      564.866422934107618     1     3687.8446286144     3864.5613092403     4996.7948389458
     -533.390676588977044      561.929466545868308     1     3593.8723314695     3937.6377528690     4955.3213281343
     -533.390572562079456      557.746638260431723     1     3751.2549070470     3776.8978610720     4922.9554875524
     -533.390305665784467      564.985948875132749     1     3641.6068205255     3917.2807823359     5002.3945381050
     -533.390273631996934      557.729482780225453     1     3751.3030600959     3776.8812989588     4922.9746034666
     -533.390251347392336      558.968122707330394     1     3667.1348060843     3873.7599971125     4945.4248394230
     -533.390204525799959      562.573762362300045     1     3719.8457785443     3793.8200220714     4915.9894580188
     -533.389920257521112      564.902059819928809     1     3647.2995077403     3877.7747022418     4956.0825869830
     -533.389875138430625      563.027768683072281     1     3696.8458059937     3811.4522881623     4928.0694987103
     -533.389865494780111      564.841386240305042     1     3673.5374819808     3881.7070791774     4998.7339717411
     -533.389710036457814      565.227238563252627     1     3651.6145364821     3862.7726768879     4919.1026322776
     -533.389628342765945      565.224653565733547     1     3651.3682984352     3862.8090827307     4919.5754568898
     -533.389427891259970      563.154617160248335     1     3584.1975288066     3951.5207029078     4959.8408744613
     -533.389391346267303      565.141758114396794     1     3669.2400264737     3846.7025616518     4903.9935233639
     -533.389149707246474      563.091224348072387     1     3585.6269543701     3955.8829737230     4965.1021167335
     -533.389026057537762      564.860743522510006     1     3688.1687776608     3854.9477481449     4999.5660703828
     -533.388989793241763      565.203021457107297     1     3669.8720452539     3843.7505549590     4920.2822863252
     -533.388955430998749      563.015090465415255     1     3720.0568533155     3788.1033600848     4928.0218065803
     -533.388869717812895      565.155217465028159     1     3659.5883847120     3885.4829884524     4776.9579482299
     -533.388841345195829      565.204195942769957     1     3716.1025847733     3795.1348421588     4925.1742091892
     -533.388828889971251      559.375905262415131     1     3626.5836975919     3907.2750104663     4967.9635015260
     -533.388735938943228      560.373163157940667     1     3688.5878328606     3844.5667573972     4962.8055037344
     -533.388699371363145      565.096634421029762     1     3653.6058293369     3897.1522228925     4995.1528925540
     -533.388601573552478      562.878120627669318     1     3679.8280434100     3859.0377657072     4975.6019231166
     -533.388597245564711      563.020706646988174     1     3714.3291234406     3793.8591661613     4927.9846236558
     -533.388583965880798      565.165329570372364     1     3740.6568286644     3769.9029963167     4924.6785317679
     -533.388565731856716      565.162436438178588     1     3718.8938873238     3791.8380777283     4924.7823390154
     -533.388513356100020      559.679225715599955     1     3730.2477769576     3783.7164558227     4949.0665065596
     -533.388509660286559      564.812162691846083     1     3572.8014127702     3985.1813030069     5002.5547343917
     -533.388429760590157      562.510681365786581     1     3734.6847668839     3784.7960071760     4945.5321920885
     -533.388429313246320      557.412660744280743     1     3666.7738582048     3872.3850584047     4931.3822259687
     -533.388313442994672      565.198888489819524     1     3732.1530333402     3779.6316291580     4917.2470421267
     -533.388304291325881      565.423506802815837     1     3521.7772372828     4122.4977661249     4743.7557903911
     -533.388279821246329      564.613975564241855     1     3591.0030924727     3960.3826826892     5007.3599566889
     -533.388243242767999      557.713114715424467     1     3702.4570631195     3826.3960737884     4923.9890105205
     -533.388095577012336      560.027358372244748     1     3675.2801113237     3859.8616568012     4985.1240872202
     -533.387936045478568      565.187096915724624     1     3662.8419291404     3851.3006713764     4918.7807490061
     -533.387918832858986      558.064828499862870     1     3686.7119534590     3842.4888355052     4963.3666639762
     -533.387858204642953      560.926641340417177     1     3624.7291859201     3914.0942293603     4960.1530314410
     -533.387845143209233      557.687646262163184     1     3702.3947161445     3826.3035815880     4923.9429668574
     -533.387766980355764      561.340567786124325     1     3748.2163382263     3803.3835928280     4985.6867628655
     -533.387599034732489      564.940271880968680     1     3651.8920602557     3902.6372945262     4998.7342033958
     -533.387495391054586      565.216958033499623     1     3642.7437484505     3871.5117837644     4919.2636150878
     -533.387391214555009      564.660358597923391     1     3591.1455655481     3961.2411297961     5007.5450696376
     -533.387258613618769      562.389490505261506     1     3644.2991850459     3931.4110107445     5027.1215324175
     -533.387202611347107      564.937928187274224     1     3651.6892153685     3903.3759085099     4997.8974375240
     -533.386953979299960      565.136910668500036     1     3683.1401743479     3828.4059611968     4923.2933109130
     -533.386947048770821      565.183818304035071     1     3696.7721096034     3813.5400769688     4924.2775452697
     -533.386704353812434      565.133759694192349     1     3695.8722780627     3814.6707283818     4922.1515802419
     -533.386642917500012      565.228749844899994     1     3648.3402812203     3866.7284159784     4919.6037576305
     -533.386565239844117      564.660867710711500     1     3591.1300025100     3960.5657442255     5008.2957259850
     -533.386560467210984      565.409167417759818     1     3719.5808671916     3794.3975230203     4900.0108072775
     -533.386557193899989      565.214351118100012     1     3684.9534557662     3826.7942427285     4917.8277810731
     -533.386476559399966      565.177649220000035     1     3647.4314871327     3864.6843498160     4924.5118829744
     -533.386260902825484      557.721987727499368     1     3718.2870888021     3810.3370300792     4923.9910045726
     -533.386253442096404      565.219415153524778     1     3684.8892808140     3827.7507429888     4917.2807001121
     -533.386212005359312      557.659285146100501     1     3717.9748159892     3810.8465287018     4923.8185418276
     -533.386099500955879      565.192149156666687     1     3694.5854328622     3815.2685156930     4923.0355789896
     -533.386026283915726      565.143735176969017     1     3695.7777641563     3813.7578512675     4922.7970808540
     -533.385732039909726      565.162026833597452     1     3654.2890391642     3858.4838978059     4924.4019328676
     -533.385623039106576      565.144098613248730     1     3675.3501935656     3835.1440110580     4923.2056928053
     -533.385422860837707      560.080147158270506     1     3642.9718676785     3894.5883546410     4987.4239557294
     -533.385288224311466      564.827882092612754     1     3657.7697194592     3900.1892952596     5000.8639445213
     -533.385244457484418      565.148237240919570     1     3661.9085807744     3849.0029333139     4923.6966763707
     -533.385122189089202      564.876440598368163     1     3691.1241337576     3821.1006404819     4900.7631631808
     -533.385066425546370      565.171149599033356     1     3653.9837515456     3857.7885845699     4925.0329451143
     -533.384784218859068      562.438707655718304     1     3639.7727006498     3898.1778722375     4973.6248984785
     -533.384672081165832      557.204471690963601     1     3486.7460212513     4107.5035095015     4974.1415804272
     -533.384488218121419      559.573465792278171     1     3731.0766126034     3779.1920322531     4906.2655716435
     -533.384481817936148      564.873824116959440     1     3687.1094654779     3859.1618736194     4990.1350747459
     -533.384358581925312      565.174213804656802     1     3643.9458071112     3867.6218434957     4924.4681032432
     -533.384337999724721      565.150345644110189     1     3705.7369398713     3804.1128336834     4921.9758319565
     -533.384335753999949      559.569110596700057     1     3683.7446303909     3826.9692223738     4906.8542162332
     -533.384297537406496      560.092824960639973     1     3663.8707326092     3863.7779422776     4971.2395917084
     -533.384252037649389      565.161280707001879     1     3705.8975839603     3803.4807021961     4922.1630945479
     -533.384099688191100      559.566350284269106     1     3683.8290860812     3826.9980537944     4906.7491021454
     -533.383960123799966      559.565951142399967     1     3731.0475279735     3779.1481874373     4906.2886456063
     -533.383619716434509      564.115431436344124     1     3756.3641999269     3854.3700353244     5065.1753781521
     -533.383570224217920      565.200851818011415     1     3713.8743523967     3797.7399357450     4884.6177538443
     -533.383507958707241      565.095947463922016     1     3633.5070914716     3912.9373213120     5009.0331995340
     -533.383326749783009      560.382693925573903     2     3670.3101388453     3853.2357556428     4940.4556176756
     -533.383258576841286      562.371665671224150     1     3733.0059390281     3783.0566891819     4895.1515305984
     -533.383112565579040      564.785048149316481     1     3701.3154811726     3839.7200600542     4997.4182909404
     -533.383110984070640      559.469530962062777     1     3711.2951609926     3813.7311599084     4955.0106215021
     -533.383014749141466      559.905085867798221     1     3688.7173438499     3848.7858532336     4954.0202694517
     -533.382805434206944      564.825305034792109     1     3687.4741031086     3867.5395579425     4998.8487940896
     -533.382536507132613      565.031082112007539     1     3709.1606319070     3821.9743226315     4977.1575181702
     -533.382483429944614      565.203292832803982     1     3699.9066013358     3843.9465520815     4852.8910726154
     -533.382378381511103      565.024368479936470     1     3675.1961080485     3856.4737535124     4978.0339241388
     -533.382312728054785      565.183637621950993     1     3716.6672353184     3797.3982010870     4917.9316717449
     -533.382267548332948      559.503310794567710     1     3690.9687539960     3818.9349994695     4906.7836977753
     -533.382174275718739      565.194066010940674     1     3728.0127443422     3785.6578027580     4920.2765932085
     -533.382163980268842      559.106275182863214     1     3721.9422260227     3820.7933783268     4956.6134955452
     -533.382086649663961      565.160829211188457     1     3642.0426237787     3903.8672359426     5008.7872272316
     -533.381751532765293      564.992216041685424     1     3743.0700403137     3803.0882211464     4991.1031602258
     -533.381600888529874      565.196516340720223     1     3696.8061724167     3846.3868403363     4853.0316968383
     -533.381456575886546      565.198742737519524     1     3734.0552653629     3809.2251161076     4852.3617227673
     -533.381323670146912      557.646330381304892     1     3720.3369035960     3809.0277238547     4924.5440388599
     -533.381305196876951      560.006701210565211     1     3629.7017329497     3911.9332863756     4957.9456278089
     -533.381260054052291      565.787393344660586     1     3645.6991792528     3892.3917520049     4808.3355096987
     -533.381038762954631      564.836650350686909     1     3681.5932069245     3861.6810161238     4999.2791178013
     -533.381004205076806      564.999959096033535     1     3721.3524644844     3804.6474158376     4861.4582472678
     -533.380952335128768      564.961985290677831     1     3720.7995173863     3806.2336636039     4861.0096537871
     -533.380904186187990      565.189498824049110     1     3710.6045887485     3831.4819243778     4852.0505199535
     -533.380767916881837      558.794939143898773     1     3619.4689758167     3965.1912639972     5023.7760906409
     -533.380742564999991      560.086397027199951     1     3698.5728485016     3828.7005748322     4970.9605132012
     -533.380732627440352      562.524577304333206     1     3648.9732224975     3895.2955667829     4982.1088918814
     -533.380732331257718      565.188314102129880     1     3641.8360925661     3905.1000928959     5009.8568838099
     -533.380680267828438      557.855541335516705     1     3656.0016206847     3875.8198785868     4926.8871202057
     -533.380606252269672      557.864127090770239     1     3724.8561441577     3805.9207450481     4925.6930464331
     -533.380589147209662      559.331176739898865     1     3665.5040725794     3882.0322391256     4974.8894937972
     -533.380496512689092      565.158742174361464     1     3687.3846637948     3820.3384193664     4911.7036534051
     -533.380455671840878      557.497131215577269     1     3719.9666484767     3809.2324261088     4925.1976032143
     -533.380419286565143      565.189315075619447     1     3710.5961205376     3831.2168552214     4851.6914868081
     -533.380384350973941      565.170512184458858     1     3737.0936770700     3804.8169082353     4853.2238344302
     -533.380335564132793      565.177727193683495     1     3619.3209846268     3928.6080331847     5010.8912171709
     -533.380317972946614      562.846677935385742     1     3702.6476168754     3834.8543472579     4974.2094179203
     -533.380290064507108      565.193047222027417     1     3689.9026369970     3853.1863242371     4852.9292063471
     -533.380248917894960      565.189665947769072     1     3696.9237938438     3845.1680986098     4851.9741838269
     -533.380218320272206      565.158468515702452     1     3720.3273042534     3787.0592633542     4911.3652226128
     -533.380201466392464      565.191287377818071     1     3734.7939875609     3806.8910512664     4851.1604658521
     -533.380135993667977      565.208055472477781     1     3713.0966868872     3794.7046022746     4911.6678488646
     -533.380059355594994      565.218729926011065     1     3733.0557751457     3809.0334150726     4853.0750033027
     -533.379770645389726      564.043669459630109     1     3616.2029343085     3970.4975157956     5027.2034915324
     -533.379703801148594      565.171692183635514     1     3693.0615297390     3849.5434302164     4854.1170027491
     -533.379503436151481      559.094371475212142     1     3609.0147512883     3949.2143988165     4957.9602550311
     -533.379426549319305      565.133640851796599     1     3679.2980082158     3831.8134915031     4924.4950443853
     -533.379419790284828      562.869464267182934     1     3691.8076625449     3830.2589422896     4947.3544218952
     -533.379116074959256      565.105263772673993     1     3584.2367746587     3969.2920842064     4999.6287629776
     -533.379107009090376      562.825303672627456     1     3702.7603932017     3834.5318151609     4973.9150373049
     -533.379073986761455      561.309062302603138     1     3693.5327546592     3817.9814805687     4909.8045935541
     -533.378992313767299      565.117815464547220     1     3664.2533575593     3848.4466673217     4924.1777574687
     -533.378885973385991      565.242843617761991     1     3690.5694480855     3853.0090448079     4853.2274543035
     -533.378884968865691      564.986233107197904     1     3628.6342191274     3922.2319145302     5012.8870710907
     -533.378837630108592      557.827466643286016     1     3653.8257819940     3877.5432962884     4926.6492077631
     -533.378759221904488      565.244083546033039     1     3691.5809561088     3851.6344325334     4854.1776980292
     -533.378752861200041      562.422033271300052     1     3722.2852981829     3797.2330417381     4945.2513989602
     -533.378256397446989      565.232098619710996     1     3689.7948985755     3852.9239797035     4852.9485828817
     -533.378230342454799      565.186111408763168     1     3699.9132700900     3807.3106744498     4911.1231613058
     -533.378211432503917      565.021163124237205     1     3726.5026676301     3782.7315802694     4944.1364042411
     -533.377962217899949      557.843930027799956     1     3703.1106499337     3828.0112417021     4925.5787621904
     -533.377725247099988      558.651528706500017     1     3678.9624378476     3860.0743624348     4946.0587908278
     -533.377713356400022      557.833117513700017     1     3703.1107065511     3828.0714070441     4925.6102208211
     -533.377702745731995      564.913755633797109     1     3703.5509052508     3833.0435274310     5009.1410809058
     -533.377430380221881      557.791789014789742     1     3653.3735911737     3878.1757342406     4926.6959683716
     -533.377419151208073      562.631685243588208     1     3643.7172146857     3877.8818569217     4943.5988051158
     -533.377237003958953      561.610379463607160     2     3582.3468765065     3977.1314395042     5001.5091870877
     -533.377052219090160      565.205301595987180     1     3690.0764585822     3817.2892067483     4911.3380600654
     -533.377041277003400      565.102276046378734     1     3727.9424685771     3787.0009439500     4918.6538434227
     -533.377035544812770      559.064105145989288     1     3603.3297342161     3943.7192332525     4964.1046822162
     -533.376932206227480      561.947906649883180     1     3737.1460760578     3777.4142173587     4955.0077795900
     -533.376912196945682      564.958038446713090     1     3609.8280995638     3947.5735505172     5001.9738824093
     -533.376828450206062      559.264069023538241     1     3626.3404457498     3918.3363001029     4961.6948884923
     -533.376793740330641      565.072834713832322     1     3586.4743093431     3969.7648364699     5006.3778723537
     -533.376502701796312      558.622793019312439     1     3679.3092388558     3859.9044854062     4945.5885314527
     -533.376496125245239      558.636155483304947     1     3707.2859604354     3820.2478836457     4906.0257385275
     -533.376456623581589      565.183806511321677     1     3697.6397058146     3849.1220320157     5002.8447150176
     -533.376430702506582      564.981090614697905     1     3654.9272328648     3881.6955079380     5009.0654590095
     -533.376323389045979      559.262297258499302     1     3571.6154329559     3974.1663286158     4990.6922880968
     -533.376117243896147      562.475384505611260     1     3630.0386565264     3912.0991706556     4979.8287921776
     -533.375790945520180      565.189905335954336     1     3697.9024419413     3848.8252471244     5003.4696967749
     -533.375725005974346      558.892857595829923     1     3634.7080500036     3916.1604196601     4964.4943393985
     -533.375143644858895      562.871172044166315     1     3709.8750901897     3811.4209665513     4945.9215255361
     -533.375110238899993      565.021623488099976     1     3716.5633051061     3793.7798330547     4945.0298301173
     -533.375041341500605      565.169018169310220     1     3714.6786309827     3829.3667082542     4853.0233380493
     -533.375024866997819      558.796338732363211     1     3692.7606592506     3844.5925488868     4944.0765570272
     -533.374977469574333      563.328004009374695     1     3617.2587528532     3931.1826527845     4999.6188920267
     -533.374857511880919      562.011258130555916     1     3701.4686251407     3812.7739940598     4954.6121362774
     -533.374787648442066      565.191671463319722     1     3717.4486685706     3826.2468091050     4853.7070011817
     -533.374738716359616      561.473569356899020     2     3672.7848364671     3889.4102876428     5005.6207150811
     -533.374595127117459      561.940344106133125     1     3673.8339222937     3841.6342097280     4955.9582535997
     -533.374401923823598      564.972619115593034     1     3689.2515427498     3868.0014083474     5007.1599078623
     -533.374168902918768      564.782429600474870     1     3589.7073413393     3961.7380188183     5006.4776674390
     -533.374029860015071      565.202347857987320     1     3716.1938407185     3827.8353499130     4853.1797204284
     -533.373968189007542      556.518192139272401     1     3599.8435553493     3957.7774752034     4969.9079565758
     -533.373355223333533      565.216193178171238     1     3715.0599314045     3828.7235015083     4853.8404420958
     -533.373345745725032      562.781665143523810     1     3642.6177595820     3895.8207038975     4977.3017389645
     -533.373282328766322      562.030442637888314     1     3684.3450926281     3829.9716887247     4954.6996773881
     -533.372552191303384      565.319994618428382     1     3537.9336894189     4103.4926218280     4718.9256284289
     -533.372389051227970      561.426337589809350     1     3436.0567328947     4164.4989163816     5035.0632020143
     -533.372357950051992      564.532659570160035     1     3677.8545434274     3871.7384950553     4989.9574517486
     -533.371954091975567      564.548585813168074     1     3536.6280220659     4021.7102584061     4992.1832032653
     -533.371889064419520      557.845848553729979     1     3632.6220665497     3899.4756777371     4924.3438023000
     -533.371796623812543      559.180492197332342     1     3585.3710637309     3959.4205568927     4989.9214432531
     -533.371784201831929      558.688592050928492     1     3688.7319848701     3852.1353684427     4946.5750554452
     -533.371601186075395      564.792930685082410     1     3612.2357357644     3945.8183358449     5000.3401075041
     -533.371579592327748      558.701180352162510     1     3738.1486843699     3801.9297977952     4945.6634244975
     -533.371386798905291      559.455492339141415     1     3671.3017640987     3860.1001411936     4908.9980687462
     -533.371328207557326      565.171111103323142     1     3726.2693169234     3781.4711774995     4911.5917705566
     -533.371104137199950      560.156694677500013     1     3668.1134634299     3861.8032726408     4973.5192008802
     -533.370845664574745      564.954867242306136     1     3641.0499689907     3909.2927580727     5013.3362043410
     -533.370698205346116      557.898289688002478     1     3624.1670607442     3909.1702926568     4925.3739394856
     -533.370567500511811      565.176923147699995     1     3666.5768107459     3869.4909493913     5009.5382821410
     -533.370146482790346      557.490806523021433     1     3758.8304567601     3777.7551169583     4941.7044630450
     -533.369938549899985      565.209743742100045     1     3721.6651946341     3789.2456326483     4885.3500281567
     -533.369891389390091      565.208434299338705     1     3727.8858369636     3783.0140277642     4885.3223617281
     -533.369833180499995      564.744129924099980     1     3584.9567959391     3957.7587693703     4990.5427883152
     -533.369799140280293      564.682934022112022     1     3683.8124012806     3860.2091448456     4995.5806761320
     -533.369686279585039      559.437278618151140     1     3710.9105738620     3819.9395890220     4908.5333153577
     -533.369488680261838      560.780669890193053     1     3691.7601112895     3831.8647234378     4957.8273809630
     -533.369193721692113      560.005543961148078     1     3670.6696262444     3851.2145231664     4948.6308278235
     -533.369179914604274      561.373220002892253     1     3616.1504090851     3925.4138173942     4995.1950130482
     -533.369167700271760      564.692517380646336     1     3625.7268720943     3904.0636353878     4978.5998645137
     -533.369164025416467      564.918461970914336     1     3721.7395428594     3796.6700282351     4871.8406256520
     -533.369087950999983      562.867916558200022     1     3715.8348657196     3808.3085291806     4948.0670971740
     -533.369028325676027      565.251717339692618     1     3700.8746973454     3810.4393562507     4885.7241620542
     -533.369016839999063      558.960791405985447     1     3704.7857264443     3821.4191094716     4969.3190522561
     -533.368940311864549      564.670307933193158     1     3530.1701299270     4021.9951413032     4985.2881453234
     -533.368846767579612      565.185375049698450     1     3719.7011776879     3799.7838391369     4871.5226590381
     -533.368723052042697      565.239271435261685     1     3685.2420398956     3846.6198323844     5005.3011057488
     -533.368627530453523      565.322551093463403     1     3546.4759718712     4095.7288461013     4720.4936205433
     -533.368601777123445      562.849130962130857     1     3734.1032047627     3788.1939407661     4947.8421250464
     -533.368532427757032      564.948309836418275     1     3646.4187658491     3900.2084490313     5001.7227243440
     -533.368515699018644      560.913338205405012     1     3621.6630394769     3930.3841490246     5001.8116088736
     -533.368403015973513      562.871517701345738     1     3715.1706574841     3808.3075310769     4948.7266492105
     -533.368381632174874      559.434374936780841     1     3653.0977002916     3892.6026870030     4975.8020679747
     -533.368288808475768      565.235572200870592     1     3692.5158393823     3818.7112350963     4885.6684455446
     -533.368285641299963      565.230427520300054     1     3694.3725909240     3816.6895565147     4885.4795886773
     -533.368271014099946      564.997047986999974     1     3710.5950463875     3809.3033518031     4870.3243341987
     -533.368198988506833      564.844771281039243     1     3656.5962782697     3893.8172801574     4994.1482549651
     -533.367997298969954      565.193286556191424     1     3730.8942579663     3789.1653194599     4870.1209713094
     -533.367915898442675      564.906058053114293     1     3702.1596980444     3805.2697677635     4892.6124515633
     -533.367714722804521      564.847043617000509     1     3656.5243279636     3893.4189326022     4994.5821821179
     -533.367446572040535      564.836716891977630     1     3696.4641407768     3855.4752274194     4996.3339457076
     -533.367291317917079      559.555582001506536     1     3668.8712772043     3873.9656343278     4973.2387455127
     -533.367276317435881      564.841819168424422     1     3619.5705666195     3938.6003506665     5002.7083392061
     -533.366832801583428      565.070532186548803     1     3686.7080496377     3840.2342255700     4862.5902247196
     -533.366753362901704      565.004450660860130     1     3655.9467220418     3856.7916850668     4899.7091310692
     -533.366624975856212      564.971114817395915     1     3628.4279591052     3919.5782840079     5011.3480935439
     -533.366616272372084      564.965185034777278     1     3631.7908446328     3914.6031208310     5009.6155159361
     -533.366574384135561      559.412184353288353     1     3684.1602914053     3853.8574901796     4983.5373245660
     -533.366451604276449      557.970144534234009     1     3669.3790903210     3861.1755706192     4926.2730604990
     -533.366265054171436      557.908444731173176     1     3696.5635638303     3833.1387499533     4922.2032116591
     -533.366264654438396      565.104539679541404     1     3694.5225810918     3831.4381107385     4862.7756404967
     -533.366154695210071      565.065906465635180     1     3688.0426741606     3838.6356352794     4861.6086310182
     -533.366140439400056      565.004065205299980     1     3725.1150398412     3799.8016194972     4860.7647875826
     -533.365934790199958      564.445008175800012     1     3641.2068758314     3899.1191391028     4973.9214431072
     -533.365917320835365      558.210354275038867     1     3621.3218868628     3919.9765931925     4944.8339234937
     -533.365881544999979      565.023903662599992     1     3707.6937125229     3818.3234960327     4861.0662444168
     -533.365880876669507      565.036121242741160     1     3684.3599196292     3841.6544384605     4861.9286600804
     -533.365749057600055      565.024247299400031     1     3713.9523317776     3830.8580419936     5001.2122710105
     -533.365668368128240      559.121934807626985     1     3609.4643203947     3953.4228791631     4962.2204269524
     -533.365417365223493      565.004289876870644     1     3669.4300533191     3875.2703874421     5008.0972593192
     -533.365404526399971      559.125037588700025     1     3658.2751769989     3888.2654215201     4973.9403821575
     -533.365292765661934      565.011029595163336     1     3716.0430642525     3828.3739530958     5007.8167017444
     -533.365258602910558      565.083531132763142     1     3699.1073175070     3828.0314006691     4862.1021751497
     -533.365183449300048      559.990641280199952     1     3741.8617435528     3779.0060637350     4947.6165161344
     -533.365138487242120      565.051461919075450     1     3754.2778641817     3770.1212522419     4860.7742901504
     -533.365077726925392      564.993599403237795     1     3647.3706569482     3899.6753147404     5010.2884160038
     -533.364922047893742      565.066511667503278     1     3697.5517069774     3826.8342420849     4860.8506351673
     -533.364919545728412      560.051838885408301     1     3699.1962157012     3820.9972286570     4948.4726069313
     -533.364799554300021      565.670025711699964     1     3688.6366978475     3853.3002382532     4977.5632496194
     -533.364731899099979      564.952950121700042     1     3649.3614516397     3878.4591719822     4976.8902044475
     -533.364625282266388      559.491905262217074     1     3593.1825361648     3959.3596849220     4979.8913857440
     -533.364533624891806      565.062032618800117     1     3687.9690437497     3836.8349640181     4861.7427126938
     -533.364341003557797      563.529487542952666     1     3568.3918158984     3985.6009340525     5005.3693916494
     -533.364337878736023      562.797838053865348     1     3617.0246658108     3921.0904767083     4978.6673168302
     -533.364330556800041      565.046064065199971     1     3676.9881592702     3848.7238089484     4861.6414739947
     -533.364247112500038      565.074095062199945     1     3688.6801171308     3836.5949835165     4862.3441516580
     -533.364198921243997      565.064854695724762     1     3724.1586036229     3800.0744688747     4859.6663586446
     -533.364152153200052      564.532612208599971     1     3620.9950780354     3913.9587977015     4969.0121849906
     -533.364081311699806      565.070045611051000     1     3692.5484240219     3834.1719102683     4861.7684704448
     -533.364080425043198      557.856043417312321     1     3644.5114294032     3888.8807070780     4925.3980759700
     -533.364079708759618      565.073209354953178     1     3682.6109193826     3844.8203656190     4862.2907886598
     -533.364074277385157      565.063847773037423     1     3742.8636588127     3781.8044644796     4861.9992768245
     -533.364006343399979      565.071666212499963     1     3732.4641432083     3793.7494890875     4861.2392869497
     -533.364001318203236      565.069775732407720     1     3747.9218598603     3778.2771003718     4861.2151136876
     -533.363977786551914      557.921677439327141     1     3704.5299583898     3825.6808001125     4925.3498594616
     -533.363968938876269      564.995241852475033     1     3544.0982385406     4028.4343212881     5011.0155921843
     -533.363847615020404      565.161257549992797     1     3728.2706073061     3783.3981016278     4899.7578646824
     -533.363811270786073      564.648795432712745     1     3697.1873821481     3820.8742292301     4881.9462340982
     -533.363739863902765      564.761213756909910     1     3602.4360389305     3949.7000551845     4996.3306481223
     -533.363703452434152      565.088976620551648     1     3699.0529330119     3826.0662942102     4861.6586646936
     -533.363680099044132      558.318290494608846     1     3566.0091837728     3981.3648177453     4972.3008762343
     -533.363664797699471      565.103517527897225     1     3679.5980091291     3846.6995424077     4862.6240616441
     -533.363603154356497      557.915118117424754     1     3670.9956444298     3858.5469149517     4922.1916668922
     -533.363574675614586      565.088429335902674     1     3683.8709275119     3841.5975313202     4862.0212529819
     -533.363519892873001      559.344935173708336     1     3708.2011295114     3842.4093697153     4966.2316813067
     -533.363441418527600      561.192557749404273     2     3745.3762841071     3796.8320100547     4984.4038722537
     -533.363255168000023      565.634485826599985     1     3675.8576267668     3867.4596047523     4979.0276892441
     -533.363236668014224      565.189473606742240     1     3731.0975824382     3789.6244582098     4870.4460380303
     -533.363170451890483      565.100299942325023     1     3679.4243237900     3846.9125664456     4862.0223867151
     -533.363142366715806      559.194388048794167     1     3630.2559449850     3941.9232488379     4969.7673909006
     -533.363066912989098      557.893865894704277     1     3644.7378426060     3885.7265545870     4926.5959698037
     -533.362968381828523      556.962079760999245     1     3664.4566376251     3888.3898311280     4965.8143305670
     -533.362916720433304      565.182393786125317     1     3675.4728449166     3837.2573129265     4901.5160436365
     -533.362888394927836      565.073673772679740     1     3699.8463737999     3810.4205388873     4884.6550176906
     -533.362879954004711      565.187805172249114     1     3652.3640175518     3861.7142958151     4900.6589739553
     -533.362786159827124      565.017881532866795     1     3731.7121127854     3793.0716302395     4862.3215230841
     -533.362783222200051      559.238453645299955     1     3730.2805991515     3790.8838892150     4937.7867063812
     -533.362689715624242      565.021091695303539     1     3628.0369759404     3910.7766758420     5030.4505587979
     -533.362480180583020      565.059276673283193     1     3720.6048385124     3791.3492185699     4884.0469874888
     -533.362400713976626      565.272199512600537     1     3666.8520254226     3867.1656203526     5007.6325881511
     -533.362300849390181      559.183943018018908     1     3611.6697304834     3961.5659530002     4970.6986415298
     -533.362251739474345      565.098769606266501     1     3677.4718541823     3847.2959768940     4861.3454580692
     -533.362242169897968      563.334713158489990     1     3692.0995658907     3827.8357824262     4962.2189314452
     -533.362022411918701      565.103784657939741     1     3676.6786719787     3848.4896509136     4861.7425321282
     -533.361939273170833      557.873842075494849     1     3732.2026960366     3798.9604597715     4926.5187313787
     -533.361938218101841      565.004932305301395     1     3687.4127116718     3838.0057218520     4862.9283686885
     -533.361600350730100      557.857191454321651     1     3644.3591848757     3886.3043720461     4926.6627799993
     -533.361452234630178      564.617288196472600     1     3687.3959915218     3827.0597197176     4888.3130872921
     -533.361416435039246      561.002484297377350     2     3772.8444568309     3773.7256538763     4988.4157071462
     -533.361380294153150      564.637694180135554     1     3714.5754772626     3791.9857852615     4913.6404174156
     -533.361265515798891      565.145337319358646     1     3647.3515918897     3888.8649585285     5010.0640190752
     -533.361144681560972      564.047432078691827     1     3721.2729339096     3790.4618004688     4890.2347182780
     -533.361134977523761      557.740018283247991     1     3731.5540888423     3799.3903666706     4927.2514120116
     -533.361052021812043      561.361604100044588     1     3731.8615887580     3777.1700042333     4906.1714114093
     -533.361013260577806      565.184185646694800     1     3710.6879195083     3800.5719962696     4885.6412371704
     -533.361011465869183      565.112534690680150     1     3689.2999756756     3846.8454415587     5027.4962953711
     -533.360970813808080      565.190316631487917     1     3662.1711803952     3850.6768093547     4899.1735408084
     -533.360939842853213      559.195651091645914     1     3584.2085405981     3989.7293381339     4971.3792359173
     -533.360926919368808      564.632303292100801     1     3729.2152975791     3776.9133637120     4913.2612648520
     -533.360808236029698      564.462101754793025     1     3587.7027234578     3958.7044796611     4980.4772787861
     -533.360791561881911      561.320225611277806     1     3666.0044692239     3843.8587289122     4909.6010323198
     -533.360773887358391      565.072242826743491     1     3617.4474160984     3919.9455022200     5012.1030586612
     -533.360731654916549      565.077929096461276     1     3676.2501967067     3837.9581448571     4900.3510040907
     -533.360559356108297      565.078661966669756     1     3668.4725665222     3845.9610558540     4900.5858629454
     -533.360424849132528      564.176466183643356     1     3658.2660197230     3944.8505221197     5064.2542258927
     -533.360359056217249      558.715812354953073     1     3737.2203116820     3786.6664957815     4907.5927046213
     -533.360121585199977      561.349567996699989     1     3697.2319113771     3811.9656715275     4906.5974964872
     -533.360091757831583      557.908903026164012     1     3634.6286235467     3897.7284172333     4928.0119136648
     -533.360050761430557      559.409452344332067     1     3762.1096317049     3768.7390481062     4908.5451476049
     -533.359931807304065      565.113192346767960     1     3635.1531326774     3901.6011074823     5011.9162391713
     -533.359908981155399      559.194840410415623     1     3699.0767264129     3848.1523565611     4960.7502009507
     -533.359837785724949      565.115964512247388     1     3660.1066696308     3875.9822871828     5011.2338687186
     -533.359826270920735      564.999604956440407     1     3632.1732114725     3904.1148032454     5010.4200656468
     -533.359651439856975      565.104606662554033     1     3640.2377904334     3898.3888146283     5011.7615073139
     -533.359642142193024      564.848349986399398     1     3682.0094239859     3823.4445998714     4911.8506727541
     -533.359629022113836      564.482945184632626     1     3537.8808725160     4027.3255051231     4998.4849600699
     -533.359617698724719      561.339809356731053     1     3696.5021074745     3811.8330610168     4907.8534465677
     -533.359593549614942      565.008252450793066     1     3622.3052344212     3914.7453602241     5011.6842744272
     -533.359582868697885      558.767629264342190     1     3732.0977685133     3804.0800493927     4943.8434081996
     -533.359514740397458      565.080247671709571     1     3623.3046083402     3914.9144353224     5012.3995338424
     -533.359450984815908      564.998108054118575     1     3632.1470149684     3904.6066417436     5010.1803847191
     -533.359404466314345      565.003595522087608     1     3622.1960965295     3915.4184242323     5010.7708087410
     -533.359199257115620      564.831367391156732     1     3653.4087124883     3853.2378800290     4912.9836903188
     -533.359133605335501      565.074821182618848     1     3701.7536146739     3808.5864084327     4884.0936384317
     -533.359066611491357      557.224400349965777     1     3677.1915128098     3834.7645232769     4925.2980224019
     -533.359021100875111      565.038210015523987     1     3710.9347211441     3815.1459194562     4862.4491775239
     -533.358978834875302      565.027291309665657     1     3702.0088932969     3824.7900073994     4861.7627692910
     -533.358965854907638      565.296781944875875     1     3679.1454228391     3854.0187968028     5006.9939348578
     -533.358866570813916      560.012072781912593     1     3711.9842967134     3810.4814267918     4949.1237041313
     -533.358828630551102      561.022722780685854     1     3633.2605525894     3931.1293517467     4997.2787266990
     -533.358812315754449      561.987790452010131     1     3726.9223308891     3829.4177918880     5016.8878690390
     -533.358346851118995      565.155549144700899     1     3628.5750328199     3909.3327367923     5011.6622137285
     -533.358334917799993      564.816872053100042     1     3685.3305236134     3820.6605964638     4912.8850949201
     -533.358197603411099      564.517916511844760     1     3580.0781020375     3968.7520978178     4981.3743746962
     -533.358121699753610      562.303377247182880     1     3638.4916820460     3883.6018807976     4944.1204475206
     -533.358100662368088      557.899787408606471     1     3640.8222786998     3890.7894911115     4927.1686209067
     -533.358021903542067      557.985688874520406     1     3712.6058253847     3816.3031608388     4924.7170529488
     -533.357691527881343      557.880793429559731     1     3640.7291264634     3890.7563636066     4927.1218446830
     -533.357528406033680      557.567742621828529     1     3698.2760144239     3841.1780347087     4946.6283971667
     -533.357483290047639      557.973854348928626     1     3749.5556399415     3778.3572901752     4923.5537142903
     -533.357279293300053      565.144519758300021     1     3700.8975546443     3812.4519365821     4901.7079238842
     -533.357257873483604      559.327310461756383     1     3662.1048540191     3880.6984590214     4973.0740086092
     -533.357097692864727      565.173261069113892     1     3664.1210529346     3871.0682642455     5008.2161575685
     -533.356984762485922      565.162232561626979     1     3689.7743351910     3843.9516637652     5008.5114850938
     -533.356823328355745      561.337200402328222     2     3646.4534513044     3915.6500750083     5003.3648420859
     -533.356620348797605      557.228978970181970     1     3630.2470969536     3908.2535658228     4941.8685087817
     -533.356603103725433      565.122924732553315     1     3724.7918072833     3809.7354241987     5007.6912311588
     -533.356584324199957      564.528648186799956     1     3671.5445714187     3859.0268335644     4945.8485863456
     -533.356569524220617      565.115302003605393     1     3682.9189833636     3854.0102675650     5011.2915694398
     -533.356522068000004      564.794326212600026     1     3686.1658808164     3820.9758520892     4911.9495708378
     -533.356512148343086      565.111309107975785     1     3622.5260042588     3915.1946954645     5012.7401491849
     -533.356471289668207      564.795339702233832     1     3711.2333402474     3795.6286733267     4911.6844101692
     -533.356439846978446      558.980627236630767     1     3704.4341391308     3799.1747780299     4909.3807191694
     -533.356382295680305      558.207888109907117     1     3755.1720466003     3821.3743823454     4979.7192607800
     -533.356006741371061      559.504192645896069     1     3674.0149829951     3875.2956073104     4999.4739292335
     -533.355964879119824      565.152943735715894     1     3678.9970314296     3834.3995939436     4899.2350386922
     -533.355875414383490      564.803069115503263     1     3596.7310401986     3948.2161605844     5004.3721450927
     -533.355764132984177      561.121332880781665     1     3611.4981375396     3918.3318342894     4953.0429328306
     -533.355763648155857      562.538439825062483     1     3724.9470382218     3796.3780208097     4945.5134941735
     -533.355682116623484      562.256261531285304     1     3627.8382108925     3942.8590352276     5009.7172328129
     -533.355255518244689      564.820913591828344     1     3664.7342768108     3843.4412780389     4912.8850517581
     -533.355239931694086      559.356044503487851     1     3684.2981383388     3857.7106499431     4972.3299955189
     -533.355215891636135      562.825046783450603     1     3686.5611621650     3839.1525846526     4970.7868232412
     -533.355161671392807      564.971546831787691     1     3732.7433253588     3822.6786433281     4783.4441748543
     -533.355140568839261      564.961160812814342     1     3555.8273309984     4109.1658534617     4775.1432645283
     -533.354929084479863      565.284376293978426     1     3669.0064865848     3872.1362365078     5032.5039325276
     -533.354892489259100      564.733759929877237     1     3664.6786972407     3849.6546336468     4881.6835067464
     -533.354800379814264      557.985834252881205     1     3725.4391453216     3801.9552057271     4923.1879595895
     -533.354659276148482      564.956674786216013     1     3730.6931317125     3823.1523320628     4783.7552323650
     -533.354648091650461      563.011481000684171     1     3584.0522111724     3949.7681468466     4959.3525219451
     -533.354588651520771      564.960403054628500     1     3675.9833154099     3860.3817611125     5010.2882154079
     -533.354566083863119      557.974355272074831     1     3725.4621804591     3801.9847005326     4923.2191288265
     -533.354473354185302      564.968972908455953     1     3664.3756357027     3872.2617480644     5011.0051215196
     -533.354398043966171      562.262297436537438     1     3628.0471081053     3942.7963959114     5009.4728491652
     -533.354382448897582      563.004947503154767     1     3584.0211076127     3950.0254219257     4958.7946949041
     -533.354360465839250      564.960481293202861     1     3664.6090268032     3872.4851961255     5010.1553307409
     -533.354206296580060      565.282389580055337     1     3643.6202964050     3898.3636394734     5033.5348384279
     -533.354203607848149      557.511824841253315     1     3640.0665761360     3895.4413741229     4941.6651499053
     -533.354163921221698      564.790280300821451     1     3689.8855417013     3816.4674358819     4913.1173057658
     -533.354163458611424      565.281022332864609     1     3657.3663408466     3884.6711353652     5033.5999518673
     -533.353927972118868      565.018118490255006     1     3705.6474817438     3832.4497889747     5029.5467213956
     -533.353889996678163      564.989588889142624     1     3754.0265697880     3798.5440682066     4784.2526149006
     -533.353858948969105      562.244891084796564     1     3601.9444030558     3968.0392853346     5008.8801852639
     -533.353545303782425      565.025520193164994     1     3639.6329615637     3897.6362312605     5011.9526254589
     -533.353479637131841      557.514315894102197     1     3628.7464916187     3907.8990065160     4942.7930706414
     -533.353430636902885      558.527862599175137     1     3738.1548986061     3791.0075783694     4907.1207730267
     -533.353394852288147      564.522995535494260     1     3698.3979315781     3813.5147123544     4890.9155246507
     -533.353390001123671      564.728995473470945     1     3667.4838546454     3848.7793086547     4881.7004844360
     -533.353331693268615      565.002361631230769     1     3740.7791638321     3813.1232084463     4782.1512244160
     -533.353290805381562      564.826083168476657     1     3754.3307582631     3798.1305822686     4786.2346214662
     -533.353175272036310      565.033920005980463     1     3673.7415020814     3863.6519044503     5011.3712793924
     -533.353020675807443      557.931133086352702     1     3710.3803753023     3810.8862152653     4941.1443616469
     -533.352917257447757      564.969877166985498     1     3745.3965467370     3810.8320823244     4783.4220371628
     -533.352886480760844      565.093641024750809     1     3657.5549060187     3880.0407642904     5011.9249310371
     -533.352782799386432      564.575928147199306     1     3723.3995807254     3785.3207891139     4887.5847953059
     -533.352758241163315      565.009748876458389     1     3622.1210891664     3918.5363967302     5032.4518457484
     -533.352718675053438      565.038438929068320     1     3649.7845947817     3888.2853459123     5011.7840710778
     -533.352708125492200      565.039665347789082     1     3674.3810086693     3863.3491185459     5011.4269142735
     -533.352669912528768      564.572459175353288     1     3681.2449554295     3828.5425038678     4887.6836266213
     -533.352601820741938      564.575153413093858     1     3702.0164986095     3807.0583014120     4887.6048144183
     -533.352585182578537      564.579904765601214     1     3663.0082021746     3847.7911768572     4887.7501055242
     -533.352536229777797      564.568165132079571     1     3657.8542503913     3853.5012938842     4887.8591699478
     -533.352522281814458      562.250790608889474     1     3602.1894281811     3967.9241217218     5008.6736469059
     -533.352481632226613      565.047295243846520     1     3636.4615541438     3901.7971811973     5012.0639560139
     -533.352394422562270      565.093891537781246     1     3663.5960627306     3874.7199780294     5011.7257676426
     -533.352276429111839      564.092996546331165     1     3616.0538743782     3975.1622903012     5047.1424677579
     -533.352195384954825      562.870743281518571     1     3730.3771631634     3794.2266325108     4970.3961594898
     -533.352129638425254      565.236318906583733     1     3695.9039129123     3824.7320924951     4871.6949062936
     -533.351896105634523      565.108405394981673     1     3638.2604747255     3900.0881633578     5012.6666883595
     -533.351870695999423      560.310865906183835     1     3707.7810303594     3817.2506059553     4972.8841282854
     -533.351850225822318      558.668141474291929     1     3693.2760669311     3831.9653322435     4909.7220917126
     -533.351819346389902      565.199901483630356     1     3693.4712519735     3826.5424977748     4871.0930398362
     -533.351776617659766      564.443893167828264     1     3661.9190415687     3916.2645481712     5032.6921606268
     -533.351732543348817      565.105374832097368     1     3638.3541847239     3900.1881232137     5012.1002932861
     -533.351651978508357      565.200480155577907     1     3682.8474169526     3837.3934842793     4871.3302622722
     -533.351596209583363      565.007804194042251     1     3533.5056898967     4124.1098347413     4760.8951357949
     -533.351578655918843      564.716305855114683     1     3695.8558104162     3818.7802242629     4884.4127735197
     -533.351474551985689      565.005565892998675     1     3640.2574327528     3897.8922555164     5011.0975790350
     -533.351434015936775      562.259379026839724     1     3631.4687051853     3934.3010039639     5006.0047212382
     -533.351365375232035      561.161818236638055     1     3722.9088992651     3819.5936509453     4973.5826844429
     -533.351361605100010      565.206445824799971     1     3735.1939809575     3784.2733917176     4870.5478663641
     -533.351359370400019      565.203624037299960     1     3749.4833986794     3770.0223264008     4870.5942369540
     -533.351225077929030      565.133372462950433     1     3707.2232458453     3810.9896359666     4872.4634481298
     -533.351193254137115      564.918680399199275     1     3743.6685662052     3812.0242987199     4783.5415187454
     -533.351173160843928      565.126596640425305     1     3735.9704844408     3782.1405180413     4872.2533233625
     -533.351004934091293      561.230742351158142     1     3665.6803572712     3845.0717665657     4907.5542229476
     -533.350942271717713      557.865532859835753     1     3668.2084597256     3863.8670389729     4927.7591169102
     -533.350629013074922      565.376830483082699     1     3681.1371825224     3858.3700032258     5031.0131027763
     -533.350619070122661      557.835512180336877     1     3681.2990212289     3850.1590067130     4927.0411129702
     -533.350579381971670      565.209114505452703     1     3675.7126099440     3842.2139972263     4870.1777827407
     -533.350433513057055      561.215664416939148     1     3711.1454345231     3796.2418951811     4901.6269301249
     -533.350421392367025      565.252227846384585     1     3690.0776583351     3829.6156895158     4870.7904530854
     -533.350399116501990      562.584348889821513     1     3570.6017547025     3994.2302851411     5009.6746397559
     -533.350289240076222      564.702597756431032     1     3639.4722311129     3906.3891277589     4991.4160078833
     -533.350247156144860      564.671896149305553     1     3646.4423116278     3886.2514910264     4966.4988005375
     -533.350223246299834      565.285224383154628     1     3671.8840241676     3847.7504042060     4871.4608767826
     -533.350215014186915      565.290485509733799     1     3685.0583231924     3833.6083947389     4871.3656858239
     -533.350185434499963      557.844903992000013     1     3658.4295796830     3873.2343443913     4927.1138443113
     -533.350106949498581      565.284402162357765     1     3690.8878692728     3827.0615338079     4871.2130281012
     -533.350104898774930      565.207837078507168     1     3713.9610837148     3803.2933490486     4868.7446262978
     -533.350066464834754      558.822396956144871     1     3656.7795453431     3866.0471368935     4942.0890091482
     -533.349886538640817      557.712194667125232     1     3649.4644057199     3882.4163789909     4928.4963107585
     -533.349817681347304      565.144865587538106     1     3691.0763921873     3827.3062259055     4872.7633091239
     -533.349765506296535      565.284939526639050     1     3671.5321509676     3847.8758434904     4871.1712690339
     -533.349720508702262      562.173730560648664     1     3644.7809635301     3887.4971742453     4963.6790139342
     -533.349716470388557      562.300678087301435     1     3621.7445254129     3947.5249863295     5008.4666266727
     -533.349714485599975      565.278873341199983     1     3681.4445582247     3837.6168766842     4870.3706445717
     -533.349668262475802      565.152019568991705     1     3690.6950591642     3827.9245125971     4873.0052296791
     -533.349623203915598      565.146249360615684     1     3619.6423461777     3933.1018695803     4998.4095142576
     -533.349610309417017      558.644073085308946     1     3738.1736447418     3788.7830189074     4910.7908199154
     -533.349597152331626      557.722147739368665     1     3667.8646430321     3864.0149095589     4928.5245273224
     -533.349485593471400      565.056710459214628     1     3706.4788868753     3829.0441236019     5008.8810005016
     -533.349457653989248      565.285001889243631     1     3747.0774379088     3770.0789652190     4869.9500245830
     -533.349438547134469      562.631194240289688     1     3656.5523843288     3859.3992139815     4966.2759635429
     -533.349408982589807      565.286396857835825     1     3689.4927384097     3829.9100691367     4870.3239222003
     -533.349263838305660      557.691197109253494     1     3680.5988153207     3850.6732642861     4927.8071777371
     -533.349130704208960      565.221585207291923     1     3671.0667003509     3846.8419251498     4869.9409408889
     -533.349098248220457      557.627445006610856     1     3694.3043103196     3838.4111845521     4939.4435167874
     -533.349025222590399      565.237432680989855     1     3673.2908367414     3845.6405203954     4870.2541388858
     -533.348920286900011      565.272441737300028     1     3714.3339790275     3803.3399696726     4869.9660317833
     -533.348900347862127      565.271448239850770     1     3755.2296732103     3762.6328612266     4870.7408569074
     -533.348868704309666      562.903299772422770     1     3703.6330203009     3821.4859735320     4970.1426695024
     -533.348861412083920      562.182122703348568     1     3701.5225165395     3829.5147126135     4962.3874360379
     -533.348854561536655      565.221900566675572     1     3687.1094371944     3832.6270058221     4870.8884809658
     -533.348692116755956      559.920059840050158     1     3743.8173194256     3775.0380801534     4857.7038225540
     -533.348687396016089      565.268249934270330     1     3711.4712162783     3806.5254833436     4871.9192873580
     -533.348617207345569      564.682418519035423     1     3577.0659754572     4020.1023219839     5074.1524342576
     -533.348547003164526      565.256839605215077     1     3684.2881834861     3835.5497882408     4870.7055312279
     -533.348507132154396      565.122261581675502     1     3708.4214826814     3828.0729601083     5010.0510577534
     -533.348389478158310      565.301144586431178     1     3680.6122072703     3837.3116311930     4870.8404823295
     -533.348288081835108      560.322032218503409     1     3669.0304075868     3857.9996655023     4973.2348250844
     -533.348279539000032      565.313143853899987     1     3683.8402140441     3834.6543134634     4871.3095242067
     -533.348255878832788      557.473146469968583     1     3638.4262543368     3897.8214909190     4943.0706308824
     -533.348156703700056      564.872391144099993     1     3628.7188139057     3904.0304189429     4976.4266765294
     -533.348049450230974      558.652357540350067     1     3653.4905210399     3885.9910711664     4922.1215227056
     -533.348005319544882      558.651162654171912     1     3674.7642311682     3864.2909605956     4921.6883191952
     -533.347972616386187      565.263066145062908     1     3735.2801329074     3782.7812551456     4871.6116038100
     -533.347815051041835      561.988383326862845     1     3649.6629181860     3865.5127779767     4955.6085858826
     -533.347809164851355      560.050874467707899     1     3560.8578465370     3993.9939051105     5004.2857976074
     -533.347752222140571      564.874334172610475     1     3691.0127842187     3839.7262734870     4976.0861766620
     -533.347722695318680      565.291128810407940     1     3682.3022218126     3836.6786372611     4872.6152960228
     -533.347718592878323      557.520007124541507     1     3698.7525083439     3834.3872675280     4939.7564995652
     -533.347679118199949      559.142948760400031     1     3659.2234532830     3891.3326408622     4964.3108039652
     -533.347662495199984      561.663629323899954     1     3703.3292434720     3818.4733635948     4954.4064808911
     -533.347459391260145      565.297218628205542     1     3685.4682259335     3833.7460219519     4872.8979018576
     -533.347236071714065      562.659628693538366     1     3675.4769210284     3848.7740025099     4970.4804877599
     -533.347207437332486      562.602532278227955     1     3683.5997431212     3866.3648670645     4989.6712322657
     -533.347090327380329      564.871326120946492     1     3687.4290737999     3842.0978458076     4973.6100050205
     -533.347005223717701      557.384870353000224     1     3717.5722458877     3800.1043461863     4911.3978943902
     -533.346694963030700      565.177389260075984     1     3620.6620382025     3934.2537131130     4997.2584539182
     -533.346660620056809      565.253553840903010     1     3685.6364996383     3835.0437623994     4871.5506701327
     -533.346553856291962      564.859974316402941     1     3685.1949057273     3842.6482992685     4961.8946285398
     -533.346549563200028      562.733225867400051     1     3702.4043761117     3822.2532406149     4971.1996364312
     -533.346391521363330      562.745057059739793     1     3678.9349868648     3846.0840025603     4971.5197558522
     -533.346284043224273      562.880111118509603     1     3641.3673367676     3923.5013028711     5022.0580906925
     -533.346283608466024      564.781604873134484     1     3669.1727106669     3877.0457580276     4991.1951551540
     -533.346161679800048      559.079943031799985     1     3700.3620690340     3835.6742801925     4962.5127160216
     -533.345985018314082      565.171179273760004     1     3659.9513954690     3849.4424484326     4883.2044609778
     -533.345873149634940      565.127048614959676     1     3685.9352950878     3821.7629355868     4893.1320247624
     -533.345829311900047      565.128736492800044     1     3729.8504325985     3777.3413654682     4892.6065090219
     -533.345749428576369      565.127114575416954     1     3728.6902761552     3778.5532366678     4892.6383697181
     -533.345733288434303      560.225937927305040     1     3702.9950842314     3822.4379612080     4971.6604567405
     -533.345685344794788      565.168418301387760     1     3703.5619705220     3804.2395400513     4893.0544152362
     -533.345539751590650      565.196532434513642     1     3694.1347733807     3825.4608737303     4871.0573458678
     -533.345529055663064      565.103088634491883     1     3441.0014852448     4206.8453186095     4871.9567582291
     -533.345197149061505      564.689820564056276     1     3582.9126950733     3959.2126818611     4977.4351172279
     -533.345107928095558      561.282055511038038     1     3582.4287033804     3963.2825380842     4962.1509103641
     -533.344994216500027      564.743317037199972     1     3695.6526112748     3818.8543520653     4883.4800803745
     -533.344931310725087      564.644186272648085     1     3633.1048103074     3902.4886797732     5009.7585427120
     -533.344922515382450      565.168278316117608     1     3659.1020020788     3851.4107809316     4883.9766171562
     -533.344913544261772      562.885853958374469     1     3645.8106324134     3919.3512615624     5022.3480591449
     -533.344893864781170      565.195261528827587     1     3713.7286508986     3806.9116616054     4871.6777456566
     -533.344874359020764      562.644221430158041     1     3654.6911763681     3883.1217971144     4981.5074656664
     -533.344821808666097      558.657794955647660     1     3726.0771093027     3811.6940671782     4920.6247729031
     -533.344789283900013      558.685910891200024     1     3673.4620433921     3866.8132237597     4923.0219820872
     -533.344732717051784      565.242555614788898     1     3693.6818835040     3826.3822864453     4871.7070177162
     -533.344723931595695      560.315305400729244     1     3662.0664858103     3866.5353331443     4975.3988439570
     -533.344657251473905      565.153298313098503     1     3661.1106060458     3850.7526390892     4884.7765563283
     -533.344639123473144      561.912806760333069     1     3630.5118995995     3883.6795770637     4943.3321580136
     -533.344608375162352      565.162820525432835     1     3677.0161058182     3833.1007929124     4884.4331811776
     -533.344533587565934      562.827829301285533     1     3694.8676368147     3830.8026785918     4971.7435437625
     -533.344451071616618      558.649110967863635     1     3700.9449887039     3836.6820464322     4920.5754993871
     -533.344370422756128      564.975061042375842     1     3573.8571157185     3975.2898902644     4993.9953304202
     -533.344306163284614      564.480349874541162     1     3661.2797216350     3873.4608671488     4960.2676972080
     -533.344290307799952      565.183204489499985     1     3674.9101519399     3836.2336799470     4885.6629658129
     -533.344243508037266      564.501051285530821     1     3630.1119857241     3913.9326645605     4948.7123211573
     -533.344109052745694      561.687322916366838     1     3679.7166596188     3842.1824792718     4954.6255336706
     -533.343976747465376      558.530713260675157     1     3760.3251981920     3768.8807004611     4907.7782974669
     -533.343792701185635      564.508461767754739     1     3685.6047006014     3840.7403900464     4971.1359948486
     -533.343787390866851      565.207414222991133     1     3693.4740261450     3825.1418728570     4871.5425588719
     -533.343739884565821      565.243420255290857     1     3703.4935307434     3817.2677297249     4871.6391971790
     -533.343704297599970      565.155035012999974     1     3692.4724895097     3814.7520090141     4892.5507742455
     -533.343687940509426      565.162302757987391     1     3663.1914503310     3847.6276646420     4884.3636824962
     -533.343648079843092      565.113195836544946     1     3722.5982917861     3787.0016993952     4885.4804540616
     -533.343635612258822      560.104618314241293     1     3694.8101216602     3824.3249583527     4948.1706714208
     -533.343546510951569      564.921075417300131     1     3738.3906812622     3773.8310901376     4860.2592443936
     -533.343519396700003      565.114792199300041     1     3712.4008025994     3796.8010343987     4885.3434431127
     -533.343491588899951      565.150586395199980     1     3664.3080264179     3846.1969391354     4885.0792815206
     -533.343431365021729      560.109266931127422     1     3704.1006824926     3815.0710437417     4946.7710282001
     -533.343417497291853      565.124160473645588     1     3685.2723576491     3824.9206215820     4885.5984589598
     -533.343395065409254      560.114600518338307     1     3704.2372483177     3814.3235623829     4947.6763549104
     -533.343346500975031      565.166618731969720     1     3691.9504581310     3818.6443855737     4883.3049121161
     -533.343290142030128      564.924773526569993     1     3672.8416370276     3841.8777304028     4860.1078214333
     -533.343264725755375      562.839681995772139     1     3682.9895180534     3846.0918394536     4963.8323807483
     -533.343129601978262      564.922489206557202     1     3672.8874327907     3841.7928714366     4859.3245618507
     -533.343069956733757      565.254776223531280     1     3691.2974325276     3829.5562975643     4871.1818329723
     -533.343006728931982      565.260581463484527     1     3703.7461936826     3815.9755789470     4872.2987298834
     -533.342915892398651      565.128990874969872     1     3737.2372919040     3772.3263586256     4885.0678244046
     -533.342856567766603      564.911859466929968     1     3675.4026736213     3838.8968917377     4860.0124206659
     -533.342713779016549      565.160244503943431     1     3660.7315621075     3849.9860747070     4885.5451022754
     -533.342701248775825      564.738973830781447     1     3620.9117035883     3907.0584299118     4973.0760157147
     -533.342607465785591      559.016489579597078     1     3717.6479438959     3809.9899373703     4911.3166990600
     -533.342556287692901      565.358372962801013     1     3730.1063866992     3811.1142878905     5032.7764361636
     -533.342518613899983      565.175845651300051     1     3686.1822012126     3821.2652036100     4892.7816392630
     -533.342488709089480      562.615272448227188     1     3653.4933401557     3872.1345481446     4971.9878594892
     -533.342326353650265      564.920791603345265     1     3674.1450060759     3840.4215814733     4861.3791869310
     -533.342301880535388      565.236598203964377     1     3831.7003692307     4027.6255425744     4346.5562226631
     -533.342172129994424      560.093455468789216     1     3733.1706037170     3785.6021037416     4947.7301517703
     -533.342088371882141      559.001343173493410     1     3700.0943726049     3827.3121344533     4911.2157123365
     -533.342047416674063      565.091615107716279     1     3678.6842755439     3832.7966320505     4883.8171919066
     -533.342044273130000      562.870267729892817     1     3647.5016682667     3883.5951313989     4965.5165101320
     -533.342012631013404      565.195574287898580     1     3662.4770754724     3847.0102810849     4883.8309511874
     -533.341977718058274      564.474716249691141     1     3668.5239470107     3869.0491455348     4956.6300592020
     -533.341935064272548      562.915590249368393     1     3664.0011671407     3900.2856452821     5021.5700620901
     -533.341837687336579      565.243796458887118     1     3714.1457858571     3805.0526989887     4872.7050018432
     -533.341712562059911      562.276737992781705     1     3624.5425293547     3945.4098539453     5009.2767021421
     -533.341694750852639      562.748903501851146     1     3683.1211381568     3884.7109015099     5024.4659956868
     -533.341567067449546      561.900976869295619     1     3656.0787359459     3887.1175098586     4983.6202517319
     -533.341390488132447      565.059443860734632     1     3696.8180182042     3838.5816286115     4967.8873168175
     -533.341359167721521      565.073721054436646     1     3642.5903410849     3897.8725255479     4959.0292708726
     -533.341189810258925      562.857385071990052     1     3633.0942450123     3897.6132451525     4965.2343301913
     -533.340853185757737      560.183219105090757     1     3652.6968309042     3876.2169535510     4975.1888913673
     -533.340826918228913      562.602298060100452     1     3661.3370995266     3865.0088176812     4971.7200279682
     -533.340658465625211      562.250901501338831     1     3622.1331026272     3948.6953600423     5010.0771083855
     -533.340569916036088      558.143681987070522     1     3586.1988978794     3962.7505862581     4981.0751453349
     -533.340489160109769      562.526846108918562     1     3657.9050910186     3905.4874071863     5009.2858446998
     -533.340434512783531      564.933386755732613     1     3519.4503272141     4136.4087279743     4755.4658425779
     -533.340386213961210      562.760774404981021     1     3722.7745860972     3800.2779391687     4969.4941331954
     -533.340350367551423      562.526778806040170     1     3658.1722861772     3905.4373622492     5009.0045090583
     -533.340224948620516      562.741900929843951     1     3663.3891717650     3897.6551902900     5006.9800797605
     -533.340193473857198      562.724364785546527     1     3663.4346500950     3897.9371510637     5006.3739748970
     -533.340088292976588      563.783687479655214     1     3700.9488372620     3839.1949929314     4992.7087661288
     -533.340046458155712      558.731037338269175     1     3674.0772808854     3847.1219050812     4914.3311318843
     -533.339980736932148      565.055189609204604     1     3681.5963768119     3830.6365864433     4884.8912945416
     -533.339930965472831      564.951640377673925     1     3700.4351059490     3814.2413929441     4862.7689531284
     -533.339929922416673      559.296092004622778     1     3603.0843923974     3948.0116419082     4967.5819720432
     -533.339825513495157      558.744774550312854     1     3748.8703980645     3771.3649504308     4913.2477110425
     -533.339596686197979      558.743131162335771     1     3749.0109659066     3771.3128111956     4913.1611006588
     -533.339596059063410      565.064339541285449     1     3686.3128762579     3825.6681013787     4884.1005136549
     -533.339439305749806      559.968818424166898     1     3736.2660398798     3782.5542612079     4962.0486317025
     -533.339434943777064      563.004221956682613     1     3655.2978543551     3860.6561010950     4956.8375883840
     -533.339226479400054      564.704097992600055     1     3694.3578959484     3835.5631917220     4961.8913162463
     -533.339126077931837      562.701785397320805     1     3729.0000672635     3826.9727724142     5002.2197490092
     -533.339112067081373      565.139357308424565     1     3683.2088417228     3828.0589037020     4883.9989572932
     -533.339096381100035      565.070473582999966     1     3737.3895869526     3773.9833561973     4883.5562300690
     -533.338756748300057      565.126444352199997     1     3688.9994539324     3821.8742269560     4885.6143552921
     -533.338719173979257      558.864451575482690     1     3640.9007535491     3895.4312907696     4963.1616294739
     -533.338712207695380      565.024778547428468     1     3652.3041686473     3885.4843187946     4963.7175631749
     -533.338686928699985      565.025361563200022     1     3650.9685215461     3884.4203051086     4966.9356548913
     -533.338340024754189      565.124573137855919     1     3683.3809781292     3828.0725020459     4885.0660508148
     -533.338265748372919      564.612304269829451     1     3643.2421996900     3893.7077945884     4955.8333505742
     -533.338081549897424      559.815424256895767     1     3735.9358786432     3805.7054449076     4974.5481135017
     -533.338015024417700      564.531932954149624     1     3692.2828412169     3836.6357641199     4945.9782373807
     -533.337904875698086      565.148375806043418     1     3645.5656405256     3892.2255637501     4959.4635480279
     -533.337746511881733      565.028959219548710     1     3636.9506708478     3900.5752036936     4966.7011755322
     -533.337283874599962      559.810750792099952     1     3703.4412528346     3828.6565019018     4860.4718637516
     -533.337144813977943      558.190626079570166     1     3627.8321834651     3913.7610839138     4937.6875589506
     -533.337025813900027      565.138761403499984     1     3695.4229238770     3815.6962967728     4885.6296546750
     -533.336944396966828      565.022623378103390     1     3655.5487413374     3879.1174373881     4964.0235873095
     -533.336807123666631      565.112277154785488     1     3716.6906288337     3793.8231331605     4885.9110184260
     -533.336668253517928      562.511115451757405     1     3654.9573604221     3911.5409539703     5023.5868360874
     -533.336637185011568      562.852162871104383     1     3754.7132010164     3769.8304679586     4971.0436639821
     -533.336622881888047      562.643964464581018     1     3667.8038232955     3888.9013229366     5003.1776594187
     -533.336612369163845      564.705226414404819     1     3592.8727724912     3962.4485404236     4986.9127469078
     -533.336579218023758      558.712217842402538     1     3664.3362042329     3863.3552494792     4962.2882988166
     -533.336485145328879      564.997514855019176     1     3720.3165090806     3789.7296749686     4884.9621551299
     -533.336481227700006      565.000117225299960     1     3703.7884463515     3806.3366510529     4885.1346796231
     -533.336426985461571      565.153539137205485     1     3717.4522693201     3790.4159031172     4893.0727970939
     -533.336204478099944      560.269421010299993     1     3692.0080715377     3838.7478627392     4859.2316142177
     -533.335843750911295      558.979630769287269     1     3684.8898826021     3850.6625084588     4961.8383732682
     -533.335660668542914      559.615891866444713     1     3696.6645466400     3834.5320017179     4860.5590237714
     -533.335569483455060      562.691097138482633     1     3754.2244497307     4092.8208194223     4345.5028465742
     -533.335432573038588      564.969887235454962     1     3751.1898448689     3769.3321237597     4831.4432390273
     -533.335203863844185      562.468212213355969     1     3606.9034823991     3954.9017494671     5006.8204642230
     -533.335161244929850      565.014130636418258     1     3693.6253171020     3816.5262895967     4885.2160612103
     -533.334916180930009      564.976116549025505     1     3691.2059740532     3831.8382542761     4830.8840289419
     -533.334709900393023      562.890723133295637     1     3641.9354603752     3877.7662046548     4958.8010179568
     -533.334564340265388      564.590847210935635     1     3734.3959605166     3794.3563509373     4974.7477449170
     -533.334446479045710      562.943718170167926     1     3755.3279429570     3769.9740321916     4971.3394463982
     -533.334391016700010      558.858430564099990     1     3717.1144047440     3802.9099161578     4932.7978802707
     -533.334207682226406      557.616465877130850     1     3656.0451511660     3873.7365272997     4925.4477851131
     -533.334176567569102      564.978980462590812     1     3765.5425157518     3820.5830563452     4764.6044376048
     -533.334161215249878      557.609061698972710     1     3631.9168576331     3898.5112394737     4926.1023103235
     -533.334147098157359      564.231232086801242     1     3598.8163027121     4009.5376523468     4824.9136778614
     -533.334071516335143      556.000300080762372     1     3689.9931705005     3869.3983530644     4948.0094339792
     -533.333956875126887      564.596972078875638     1     3649.8297523457     3880.1338910175     4947.4768037096
     -533.333903919636555      562.819626497836452     1     3698.9701314639     3829.2955592785     4961.3412996387
     -533.333901094145972      562.910503158009419     1     3584.8911736708     3983.5715605112     5027.7693726414
     -533.333829404484618      562.283588901587791     1     3649.4973135513     3889.5288405887     4970.4633838054
     -533.333752269961224      559.106268722333994     1     3681.4086272481     3864.9285327574     4970.3275629445
     -533.333659557805049      564.813375105740988     1     3584.8602028692     3963.5225718053     4978.7307334738
     -533.333657510400030      564.736365889800027     1     3610.3852628485     3924.1770383394     4962.2209742082
     -533.333581792199993      564.202958055200043     1     3539.0102772245     4059.8933288455     5049.8155498787
     -533.333519331175467      557.624694940417839     1     3623.3867595670     3908.3477778207     4926.9528105369
     -533.333436667600040      562.642166403500028     1     3744.7501436327     3778.6753135492     4968.2981701855
     -533.333355138970092      562.735206847896848     1     3668.9495655934     3894.8258366304     5022.4316154450
     -533.333332231780787      564.776127250019158     1     3650.9580508159     3896.0731768503     4992.9816102202
     -533.333106264571825      558.816529349692701     1     3707.3296202052     3812.1512378129     4932.5705989378
     -533.332914675054326      564.406229676591806     1     3653.1306419062     3879.8586768725     4949.6371124047
     -533.332868483215861      565.055764825835467     1     3716.3605446231     3795.9905178582     4884.4125179976
     -533.332816086937555      564.604924063236808     1     3700.9952240817     3826.7802506950     4945.1543044466
     -533.332780180860937      558.782449870396476     1     3701.0368843447     3824.7999805716     4910.2427861589
     -533.332618490893992      562.239399894003895     1     3710.1222048739     3834.3832079764     4984.7795307238
     -533.332478875685069      564.551380236321393     1     3676.0670755486     3858.5097770660     4942.7495082493
     -533.332302962149811      564.624744616094063     1     3591.5715774596     3950.3336256681     4949.0187451482
     -533.332261113705158      562.975680091646723     1     3697.8337181338     3831.3541318680     4962.9673786152
     -533.332116457497705      562.886162780998575     1     3673.0318525131     3858.1497823030     4964.8142802576
     -533.332026223139906      562.798671928025783     1     3716.5771200944     3808.2377531576     4970.5113870159
     -533.331931335029253      564.338776318238388     1     3678.6083117131     3855.1621536428     4951.3158416848
     -533.331819118709404      558.371954721845327     1     3668.0186925484     3859.8872233531     4962.2034848806
     -533.331804555663211      564.640566965381822     1     3655.2150360026     3882.1175701856     4948.2417134093
     -533.331662376564395      564.197247169055117     1     3542.4617860405     4033.4964210077     5022.0190086872
     -533.331549156766755      559.284427223248940     1     3587.6428051757     3963.0263554817     4999.3948384258
     -533.331269879116007      558.709457113291819     1     3647.0167138165     3880.1189976265     4911.3524227703
     -533.331257852774570      559.279573198930848     1     3599.3926061710     3950.5086064255     4999.0066731875
     -533.331196441854559      562.457917357272777     1     3684.6006126643     3874.2713048757     5004.2445385269
     -533.330791625925826      560.275660070890694     1     3604.4572301978     3927.8897260080     4973.8693586962
     -533.330771719778568      562.463055036254673     1     3684.5809433299     3874.1554884954     5004.3652499313
     -533.330747328039820      561.796532779618019     1     3694.4496724940     3824.8871789665     4903.4733620847
     -533.330615377649679      556.071721981600263     1     3647.0619858627     3917.5014235977     4953.9213758785
     -533.330605785078092      564.571960576594847     1     3593.6880564312     3947.5070477507     4955.0738654354
     -533.330540731239239      562.436127673717579     1     3725.0397319299     3795.8239909666     4947.8504967446
     -533.330425995706264      564.844438340164970     1     3580.3319010771     3973.5759991945     4870.9544175611
     -533.330257658036771      564.765631111954917     1     3662.5792203381     3873.7279951779     4969.4407553835
     -533.330207657712776      562.402279928208031     1     3607.1465804717     3954.2730165091     5006.2630169710
     -533.330147160327215      558.727974318383986     1     3742.6425217061     3776.9640480878     4930.4753616646
     -533.330067963244119      565.014504652424080     1     3658.0204387206     3848.0691090784     4911.2065281985
     -533.330007102182890      559.444519503860988     1     3764.4430268120     4070.2568976349     4370.7976777268
     -533.329986488573013      562.424606432085284     1     3724.8256557878     3796.9076557140     4946.7104887151
     -533.329935568776136      564.570353550875552     1     3675.0425422143     3856.3799430332     4947.8775685354
     -533.329891005073819      558.594807011034277     1     3701.3903320047     3825.5455716994     4911.6108280704
     -533.329830180301542      562.409308200745613     1     3607.0789771137     3953.9765926747     5006.7970949910
     -533.329743832986765      558.085903025420521     1     3690.5300155072     3847.5040961232     4944.5003634067
     -533.329669845708736      562.164863368989131     1     3638.1232039289     3883.4042422061     4946.5645006687
     -533.329561776273977      557.047546004140258     1     3717.5698329639     3801.1660624703     4906.3577011774
     -533.329556109161558      564.860162544071500     1     3582.3457616244     3962.6201433988     4976.5338290871
     -533.329324220822855      557.919418380848924     1     3647.6607406025     3892.3247009773     4946.5672461042
     -533.329262724643968      564.581732375227375     1     3597.1413078024     3942.1844068660     4953.4012499797
     -533.329091331379686      565.015600594390662     1     3644.3122922122     3861.2519263579     4909.6852036225
     -533.329056531141532      564.786956792769729     1     3584.0667322513     3977.8435677464     4866.1270141795
     -533.328940585726286      559.232287118872932     1     3635.2974601081     3905.6254294825     4994.1297054788
     -533.328912558791558      564.998172690506522     1     3709.4843053666     3800.8320050986     4885.4486878732
     -533.328822416079333      558.566177076905433     1     3545.0528968155     4030.3689379583     4959.8431950772
     -533.328770745500037      558.705927563099976     1     3701.0681191250     3826.5131937207     4910.5807185804
     -533.328561732232743      557.688500204956540     1     3695.6926391451     3832.3586584609     4924.0243620841
     -533.328481659524869      561.366605535878648     1     3552.1151053016     3997.0150968633     4982.8437482467
     -533.328427562570141      564.596068088298807     1     3652.8481229212     3883.9459848947     4949.7116116989
     -533.328413414806619      563.788888303985345     1     3618.1657915820     3928.5765210112     4998.6873160997
     -533.328353499839181      564.596193205232339     1     3653.1571628402     3881.5600543438     4952.3669604352
     -533.328192958597811      558.822244994297421     1     3689.1704556736     3848.5055332681     4968.6318442889
     -533.328098951647121      564.020557026015126     1     3590.7340519926     3986.5070052775     4976.1022934574
     -533.328016868018835      564.803602082775797     1     3687.6664792715     3845.6893153638     5008.2928156922
     -533.328011447199970      565.001578052899958     1     3658.3406279644     3848.9447135274     4910.1654587884
     -533.327932568840765      564.495496381233011     1     3613.8612053281     3925.3840965409     4956.6367698119
     -533.327811312133463      558.089021852650831     1     3666.2520811485     3871.4020936964     4944.1058838683
     -533.327790321396606      564.523883824025461     1     3603.8114951465     3938.7966179574     4950.3522949023
     -533.327588067048737      564.809830394081814     1     3722.2953411868     3806.1984117445     4802.5999166725
     -533.327547184567834      564.474133282015941     1     3663.0786476982     3871.5086052720     4972.2115547780
     -533.327535427152611      564.882523691059419     1     3562.8721071839     3983.8222804823     4978.8885157627
     -533.327381797880889      564.578622824288800     1     3634.0655507504     3900.4433726988     4951.7169657831
     -533.327368802269575      564.809084895364208     1     3706.9717795632     3822.4384497743     4804.1625094738
     -533.327271954082221      564.634454166916953     1     3661.0057109453     3869.1766117004     4949.5333919627
     -533.327181154831351      561.507489254755910     1     3654.5278019720     3871.5956011593     4968.1814615818
     -533.327117869922859      564.336264531607867     1     3587.8475507033     3975.8271000808     5014.7075445437
     -533.326876007320607      557.570906402478613     1     3643.6991421790     3888.0470838690     4927.0364761858
     -533.326857336128796      564.701220959516263     1     3587.8416853676     3982.1088986227     5036.2277149728
     -533.326856992528292      564.832667621825635     1     3675.3992409970     3860.3603441513     4968.8746389933
     -533.326815061205593      564.831851737688567     1     3675.4341623332     3860.3346465948     4968.8495162352
     -533.326444145621167      564.362745947497046     1     3664.2144923899     3868.8248950759     4943.8087419427
     -533.326426963534573      564.933108344806328     1     3593.0043237841     3981.5796970696     5037.3406383976
     -533.326413693099994      564.260071771299977     1     3511.6212238758     4117.6285440952     4844.2193934199
     -533.326413123885686      564.000193939519477     1     3595.2722458242     3982.1966727763     4975.9174210670
     -533.326338429600014      560.151550690599947     1     3736.9751134267     3788.5708417638     4933.4089059078
     -533.326248792805018      564.360421589768862     1     3667.6915727602     3866.5253419557     4942.0600871834
     -533.326076345269826      564.577309453852763     1     3692.2044380403     3836.1634733889     4960.5717519749
     -533.325844003749580      557.699957873227049     1     3670.1021141666     3857.7806961554     4924.0432202422
     -533.325804035383953      563.435444533427699     2     3560.6368014147     4071.1991832177     4898.3337988646
     -533.325733311633826      560.128148007800633     1     3689.2872719553     3848.9337222549     4885.1932319175
     -533.325693339973327      558.686676949704633     1     3715.2714040556     3805.5801727133     4931.8672274971
     -533.325591786906102      564.720015101758122     1     3726.0438072104     3804.8306748449     4803.9255028746
     -533.325495212284295      564.397935360741599     1     3518.7509691103     4113.0000976230     4844.0130452819
     -533.325332213154070      561.590786167406122     1     3725.2661561598     3790.9191015083     4899.5202445774
     -533.325313531930533      562.497569053404959     1     3635.5771968560     3924.2626978337     5005.5337678087
     -533.325300227648199      561.969714015799468     1     3645.5331867897     3891.4325018332     4940.1901873365
     -533.325143865271457      564.560644089119251     1     3691.8741217615     3835.8847968681     4960.8702460145
     -533.325100671700056      556.056405776699989     1     3624.4102895819     3939.6691638353     4953.4514218728
     -533.325095072085105      564.613129471249749     1     3692.9153094338     3840.0625676864     4967.1770706576
     -533.325076113190562      564.656901933260770     1     3665.0180195824     3867.0051423282     4940.7890081576
     -533.325005012821066      564.494656151493018     1     3682.3314769991     3843.1872544198     4934.2134046914
     -533.324955463004699      561.607842787006348     1     3661.6393713604     3856.9878527345     4899.5912416551
     -533.324863555649472      564.475804992422013     1     3622.6311385885     3917.3243109864     4953.3874154644
     -533.324849585363722      564.474581792849676     1     3622.1324744174     3916.3167251482     4955.4485539153
     -533.324754886943083      564.478407234460292     1     3645.8027418326     3891.7251936484     4955.0383669138
     -533.324689883502060      562.495715424689934     1     3635.6849020673     3923.7599544424     5005.7003594267
     -533.324407372223504      557.888936689983211     1     3605.2966432941     3934.6120599276     4935.5359510022
     -533.324343299451129      560.429497009125043     1     3660.5889910799     3882.9410911356     4984.2982901501
     -533.324314773621381      564.604845324895791     1     3627.0161770321     3912.7799831551     4946.8218507206
     -533.324164339246863      564.344488921840480     1     3674.9355402543     3860.9730377785     4973.5709699354
     -533.324119123700029      560.771076916100014     1     3685.6477136074     3828.5624647502     4913.0550795426
     -533.323928256871000      564.431562812304492     1     3655.3759928321     3884.8961528288     4950.6923443900
     -533.323909670590751      562.496705136253240     1     3709.5536418829     3815.9206400609     4949.4443493250
     -533.323838173665195      559.214002676072596     1     3660.2301092673     3891.2850421939     5000.1817994731
     -533.323815470756585      559.055383601776612     1     3645.3757333368     3890.3577378240     4966.8031883033
     -533.323645933009288      564.660786432059467     1     3716.8305853687     3815.2315215893     4966.1952579063
     -533.323627806641070      564.474445894911696     1     3694.6041220011     3836.1147870420     4945.7153440703
     -533.323340856195273      564.371235211134376     1     3683.1170192809     3852.3781464566     4973.1547403406
     -533.323338429777550      564.663561783852742     1     3638.2078500411     3931.2063074570     4883.5590032546
     -533.323326291099988      564.611492894600019     1     3692.1081428863     3837.5804292695     4939.9601193471
     -533.323294088323564      561.286627583586551     1     3684.7496263721     3859.2777474890     4976.8660447678
     -533.323288639305815      560.368337751788204     1     3650.4672513770     3892.2546883609     4985.3040885781
     -533.323257321663050      564.483354460804094     1     3603.7653200703     3937.1750624147     4955.5668294767
     -533.322999426474553      564.550143654296107     1     3614.1647361621     3927.4030526916     4954.9262418470
     -533.322817709653577      561.224616161837162     1     3671.6253388525     3839.9235860133     4910.1821142585
     -533.322810489240283      565.112422119390544     1     3407.3636601059     4229.4060673997     4928.6618993142
     -533.322603417366622      560.600818299843809     1     3674.4677903210     3839.0328866495     4912.1912395442
     -533.322592294529045      561.596221387979313     1     3602.8398440991     3927.7016206961     4972.5550104212
     -533.322575918036136      564.723704740607900     1     3598.8769361608     3936.2536251464     4968.2073638499
     -533.322565591368743      564.588837945710225     1     3599.9962066810     3933.1751444799     4949.3510215067
     -533.322489695708100      564.718415213694357     1     3599.0786627202     3936.2225779254     4967.9785048308
     -533.322489148966952      564.598982054489056     1     3632.9024370151     3898.3002184783     4947.1660115976
     -533.322474095347729      557.748934691121804     1     3584.5102903397     3962.9444940477     4987.8781536632
     -533.322419053074555      564.940524688445294     1     3660.1234552736     3871.6475428414     5007.0301291393
     -533.322272426132599      560.567202692657020     1     3663.8626619903     3849.9086260961     4912.4734114756
     -533.322227522507660      564.576171638794449     1     3678.7050970742     3852.0087300712     4949.0983968868
     -533.322047994651825      563.778770210042353     1     3810.7334413408     4169.2125848257     4233.6809130212
     -533.321975740992116      564.883022009436331     1     3662.1592023344     3846.3557561970     4872.7374964927
     -533.321958488652626      560.429214326065676     1     3690.0190928157     3851.9623482210     4984.8341756853
     -533.321931985568767      556.346162737326040     1     3606.3319176586     3970.8646496918     4949.2346810165
     -533.321800049431658      562.559374152517876     1     3616.5740576642     3948.2509022306     5010.8554277075
     -533.321777875685029      564.781385032330832     1     3694.0018067326     3872.3980484008     5031.9321942201
     -533.321732318316208      557.942633157714226     1     3729.8535766342     3790.2331652710     4975.3613525155
     -533.321634170518450      565.157475562195259     1     3666.0380230489     3839.7871579771     4892.6239279036
     -533.321600890253421      561.373734068182557     1     3669.6858046558     3856.0193145043     4967.8089570205
     -533.321478992918969      558.770918007574778     1     3653.0476545009     3885.0289490121     4969.3298305604
     -533.321426820413876      564.785489000467919     1     3664.2395232338     3903.5656320656     5033.5031376207
     -533.321271378629717      557.530352648315329     1     3703.7671994880     3836.8009259549     4978.5381165369
     -533.321263112883798      560.384275878802782     1     3674.8819390021     3839.0110667607     4920.5314285500
     -533.321255693252056      564.691596233591440     1     3635.7807811257     3934.1517053445     4884.6727432170
     -533.320943974188253      564.044226226500655     1     3506.5577373907     4086.3282854910     5025.6284205496
     -533.320940200883342      562.539312500654546     1     3593.0583012580     3971.5846670703     5011.0726741493
     -533.320911011221028      564.401488009696095     1     3659.1175017189     3881.3592824446     4968.0503074312
     -533.320859940913920      564.798937070758484     1     3689.1264294757     3844.6391074477     4998.8569977050
     -533.320795172755197      561.096055571351030     1     3636.6866574315     3895.8134406652     4989.2958410483
     -533.320784474888342      562.327631633826741     1     3691.2263545241     3856.2068449468     4988.4758395889
     -533.320723044833130      564.795888617899550     1     3666.2968190800     3868.4047019052     4999.7430500794
     -533.320689357112542      561.343709699974170     1     3705.0936753050     3819.1438327345     4966.5358004570
     -533.320615783966673      564.597627914061718     1     3639.2918749329     3890.1535559792     4944.4341529445
     -533.320529468745804      565.160053096307252     1     3653.5768488449     3851.8354441605     4891.1242015648
     -533.320490249700015      559.840453699199998     1     3737.1383265054     3775.4811128084     4911.0752334178
     -533.320387354210538      559.978922378252264     1     3745.0723476463     3767.6037743861     4911.1430430396
     -533.320381351831088      564.581984994175855     1     3645.8702571964     3922.2631683131     5034.0548007974
     -533.320343166194334      557.325906909375590     1     3611.1954780698     3938.7730720630     4987.0463939216
     -533.320309948133286      557.717407641952718     1     3600.3255570258     3945.8238357368     4987.2308144508
     -533.320230835537018      564.520675824356204     1     3618.4687901541     3914.8434247848     4949.6658511093
     -533.320055645503544      565.161217790185333     1     3653.1261251047     3853.0070558947     4891.4892678413
     -533.320017807292629      564.488426121245880     1     3652.0363187473     3919.3051989566     4882.8056656283
     -533.319872421800028      558.120836941399943     1     3643.3661308944     3897.2510393858     4945.0508482665
     -533.319819405400040      565.803319698300015     2     3694.8047381018     3849.5755755079     4979.8044213109
     -533.319687787000021      555.930246809400046     1     3672.3535419274     3853.9937668151     4914.1660159129
     -533.319515913882242      561.413081545254727     1     3645.8882489917     3879.4995398637     4967.5084432666
     -533.319459226012327      558.149649977778836     1     3616.5132966493     3965.4005540277     4990.1427322488
     -533.319207506540351      558.979435817596027     1     3639.6532023641     3897.1045611662     4969.3876559681
     -533.319074029917488      561.908924360954757     1     3648.9032862394     3889.4601820277     4968.7479300981
     -533.319035133025068      564.537207487240494     1     3660.2450458219     3870.2836872485     4947.3911905372
     -533.319029899864972      564.600290598897232     1     3639.0049979060     3889.9248694817     4943.5875660496
     -533.318923931832501      564.599834844608267     1     3638.8032931952     3889.5240108684     4944.3322466758
     -533.318777679562572      554.862769916275738     2     3733.0722845534     3787.2992117271     4964.0532022961
     -533.318730436708847      564.871101750733033     1     3686.7445116093     3845.8246877199     4999.5475548394
     -533.318697140331665      556.352634798263239     1     3558.6239543440     4023.5644263052     4956.9577154956
     -533.318689602054292      561.293685853620332     1     3701.1005490346     3833.0320701346     4990.5928691024
     -533.318665348709601      561.626422787859724     1     3618.0375797945     3910.9974659344     4971.1313625166
     -533.318661117014244      561.631692889821124     1     3643.8700578671     3884.4856275307     4970.4367055630
     -533.318659836164102      564.456729373893040     1     3654.8525753118     3914.8902070857     4885.6316858026
     -533.318567140800042      561.419825739799990     1     3620.0473630851     3909.9708701044     4972.0186654729
     -533.318554196673745      562.038037186727024     1     3663.6953525687     3870.1214393276     4940.7757253481
     -533.318536606799967      565.167716288700035     1     3666.5079700643     3840.7246205880     4891.3806947804
     -533.318508057003214      562.460786725179901     1     3706.7562102342     3846.7631693737     5038.5747627873
     -533.318457569552947      564.878960613656659     1     3683.8388554735     3851.2150642803     5000.6143766654
     -533.318354486396856      564.953394653119176     1     3746.1806009348     3773.7516674411     4822.5318556359
     -533.318159734613005      559.562679833797119     1     3572.1045754949     4001.4662425890     4979.4131043125
     -533.317864235975662      564.657257328885180     1     3652.8422138856     3918.1744056840     5035.7980194571
     -533.317761367018306      564.896415061351831     1     3682.9926039943     3851.3891999061     5001.0782842500
     -533.317740170113325      565.283799813427208     1     3672.6257572236     3883.2854900627     5048.3728644367
     -533.317727415334389      564.540768026624164     1     3641.3994198310     3888.7137220065     4948.1292437309
     -533.317413488201396      564.594481519631358     1     3698.5834880717     3832.5510150313     4947.3079842740
     -533.317357100465983      564.580328209678441     1     3653.1284378041     3918.2612570571     4883.3033110594
     -533.317310661909232      564.737270637277220     1     3668.7895412532     3859.2465608043     4938.5058811672
     -533.317121983125617      561.468789620926941     1     3672.7500763976     3871.3839147478     4978.1106831150
     -533.317118466111651      564.533328642876199     1     3651.0460900923     3918.3439125999     4883.9148947130
     -533.317000426801314      562.493338149896431     1     3651.5993349358     3877.0781988377     4952.3021312833
     -533.316920166531645      564.708747727675473     1     3641.3076135644     3895.6628665286     5011.3831998148
     -533.316898568842589      561.072044665001272     1     3700.7046715966     3825.3855357685     4953.0757993838
     -533.316867266083136      557.938862598216360     1     3635.0613765842     3908.2438165142     4984.5238399918
     -533.316800383653458      564.538481151886458     1     3664.5872658848     3869.0801955858     4943.7908616549
     -533.316790148073665      564.588589805921515     1     3630.6475870023     3901.0266807229     4948.9174265368
     -533.316787155664315      564.624164965408795     1     3625.1766730911     3907.8491755381     4943.0100606096
     -533.316749525299997      565.042553485600024     1     3635.7781219687     3902.7961825402     4943.9610798915
     -533.316693427432256      564.611891043039464     1     3605.9219266085     3929.4772571734     4943.8322158204
     -533.316492647983978      564.598407065144329     1     3652.0095733605     3918.8864251393     4884.9527083187
     -533.316415935361874      564.363983194929574     1     3648.5021988474     3886.2056895792     4939.0478567998
     -533.316328296549386      561.517960896345130     1     3621.9626763764     3908.3833765671     4972.6535536021
     -533.316305088846093      562.488829796242840     1     3674.6731392726     3853.7420133439     4952.2810891644
     -533.316120888300020      560.628166441072381     1     3708.4267175185     3805.7314642721     4913.0278714108
     -533.316114295713305      559.397777763413274     1     3641.2725112902     3912.7200226541     4991.3731552651
     -533.315955701762391      564.353299463657777     1     3670.9348388604     3856.5048533515     4947.0624304924
     -533.315863961581613      564.356582997891792     1     3693.8538849693     3833.1648609816     4946.7494236980
     -533.315759176884512      560.577328533120408     1     3674.3160887920     3837.9456986542     4914.1244128449
     -533.315758433673182      558.165008058291733     1     3638.1607579284     3904.2940555777     4946.4319209739
     -533.315699116869496      561.740517634296907     1     3673.6550594268     3853.0284926358     4968.7281229472
     -533.315569288800020      559.107098450499961     1     3719.1886981220     3810.6776384799     4934.8226776357
     -533.315530625509496      562.468423433199632     1     3668.3723799882     3860.7830386860     4952.9808102437
     -533.315492189318888      564.653509199770724     1     3649.0628807956     3915.1998230201     4877.6373362614
     -533.315462837211044      560.561215002730364     1     3663.6816690609     3848.8176649552     4914.4509213316
     -533.315323051944347      558.188978095519133     1     3690.9964074789     3847.6499616179     4943.2502963244
     -533.315322262690074      556.311534679767192     1     3600.9486053376     3981.0246589692     4955.3807918528
     -533.315233485278327      556.359619106698347     1     3554.4923546250     4027.9436027066     4956.9614108133
     -533.315219043888533      560.859046437311576     1     3675.2765340600     3925.2478552330     5057.7635073563
     -533.315158038559503      564.464220238768462     1     3532.3285334026     4049.6698409685     5028.2581392126
     -533.315126675426541      564.676882237527707     1     3632.7396268823     3901.1250713862     4945.1378259905
     -533.314931278706126      564.464363613072010     1     3532.4017528279     4050.1571043329     5027.5638500263
     -533.314878997660685      561.600474081025141     1     3648.2406750183     3878.1836258494     4948.0785426401
     -533.314868315368017      556.354714316362902     1     3554.3048553000     4029.5015830207     4955.3816354015
     -533.314687792112068      557.165611723010102     1     3707.4417604585     3816.9976638639     4927.2710169247
     -533.314667247485772      565.090373102589183     1     3677.6391445235     3828.3161010591     4892.7119106679
     -533.314537073425640      558.032288046529402     1     3655.0437460970     3878.8531967693     4933.1032153302
     -533.314430197100023      564.664569761599978     1     3728.4609796553     3790.1050368591     4823.7723269646
     -533.314405854429651      564.546278590847919     1     3642.8481711508     3888.4312477791     4947.4600289200
     -533.314350494874134      564.259060068468784     1     3706.6453148915     3821.4850317590     4944.8517519085
     -533.314183688400703      558.148558263490827     1     3621.7496926815     3920.2327865687     4946.0549942541
     -533.314140161300998      564.551608112145800     1     3742.8697095185     3789.1566835581     4966.2369401832
     -533.314001371968743      557.946184284347055     1     3741.1751687408     3862.0988989087     5024.0225949118
     -533.313912502300013      565.342449234000014     1     3558.2561561342     4019.1460823760     4834.7095136005
     -533.313797496986581      564.574246724829550     1     3649.9440702759     3880.5758295633     4945.4933065897
     -533.313770364996799      556.287204835919056     1     3601.2383216849     3981.3891732610     4954.2018648340
     -533.313761947712464      559.858209117652564     1     3700.5825471864     3822.4204659548     4963.6004020000
     -533.313708083388406      556.996754090442550     1     3610.1294786740     3954.3361152749     4961.3997105716
     -533.313593644626849      564.674034496719287     1     3670.1301456174     3891.5503985008     4874.7708778708
     -533.313572756091617      564.565167682158062     1     3630.3663989204     3901.1568367192     4946.1670853447
     -533.313509714888482      561.774311950631500     1     3647.4945521700     3878.9379298759     4968.5058951556
     -533.313494361445805      564.575020027553023     1     3629.1513286910     3901.2039144244     4947.3258877313
     -533.313493292518956      561.827871906292444     1     3642.4504529909     3890.8394293589     4966.8484154417
     -533.313275065609446      564.851413156671242     1     3687.5542068849     3844.4098052229     4998.5045180157
     -533.313186236100023      565.128219040100021     1     3704.0218424604     3801.2483469206     4891.8084196203
     -533.313063644047133      564.684204990156218     1     3662.1620092781     3870.8617928073     4952.0847363742
     -533.313001746700024      564.684040357299978     1     3661.1105533411     3869.3527583181     4955.5715742905
     -533.312937550885636      564.160552427262360     1     3582.1969367840     3976.6054607656     5043.1165310684
     -533.312930517367931      558.023017909191026     1     3665.7114253159     3867.6778248101     4932.3558877345
     -533.312907393720934      561.146331079885840     1     3579.7239762801     3972.3018367944     4978.7056863074
     -533.312853725281570      564.619951830306604     1     3661.6963160268     3864.2402958058     4934.2895066172
     -533.312802635922026      560.317210899573979     1     3721.2675854092     3821.5574843219     4979.9009625446
     -533.312721749299953      561.114769263199946     1     3743.4318302652     3769.1865438748     4863.8838384732
     -533.312580682583757      564.690873303526359     1     3633.0721651502     3899.8955823731     4954.8924530295
     -533.312534064599959      564.573145537999949     1     3647.6838960390     3901.7187532678     4899.0652020449
     -533.312531411512509      564.493750296910093     1     3691.0451506658     3839.5188226505     4956.0881326464
     -533.312487376929653      560.091374216151053     1     3654.2275274948     3868.5405171406     4965.3196628628
     -533.312267567390336      564.624996165201765     1     3599.5010974509     3934.0531579125     4948.7230180476
     -533.312247373721902      565.081359904971237     1     3678.4122961717     3828.8585620602     4891.5200235932
     -533.312109345113299      560.170257371122943     1     3658.0303928828     3887.3563210700     4982.2815902126
     -533.311980562873032      557.124751256474724     1     3682.8506863035     3841.9427631803     4927.6954501352
     -533.311958227464970      564.488548817462402     1     3641.7767584790     3888.6802888760     4969.4918655431
     -533.311948323510137      563.752983541341109     1     3644.0924677069     3953.3771494919     5046.3897035044
     -533.311907920294630      558.710826222372020     1     3648.9168800835     3911.9178303826     4943.6820799112
     -533.311825010740790      557.088264520348503     1     3682.7415501482     3842.0335088526     4927.3049882581
     -533.311745503999987      560.744084634299952     1     3712.8965359747     3793.0143729022     4912.4622438353
     -533.311724595218607      560.083113897006456     1     3654.1518414832     3868.7197021598     4965.1885000784
     -533.311721682723487      564.442091464267151     1     3530.7037996317     4044.0033138534     5038.6808413595
     -533.311546277713546      564.705350483848292     1     3725.0834597592     3838.7508134809     5041.6220326995
     -533.311509875287356      559.466919775179690     1     3729.3867542060     3778.6513948401     4937.7821586926
     -533.311504296191970      557.091609271455809     1     3695.4665445503     3829.1701914381     4927.1020352061
     -533.311488751400248      560.659070412395181     1     3684.7422045151     3820.0670883786     4912.4363698507
     -533.311324453699171      565.207625468542460     1     3647.9863641420     3890.0307989654     4941.0571211333
     -533.311305617672474      564.384100670010866     1     3602.0829728788     3946.1681722503     4975.8431072154
     -533.311223016816029      561.545102534467674     1     3708.1284009399     3828.8711649138     4970.9254751817
     -533.311211229313926      564.670007374607962     1     3624.4020687690     3937.6063945658     4876.6888249295
     -533.311150993736419      564.570452855857866     1     3579.2809501479     3963.7974830814     4974.4903912309
     -533.311077990280751      564.668432592982299     1     3639.2143370637     3929.3124246532     5045.7973752148
     -533.311043715619462      564.778307993315480     1     3667.4858587159     3858.8986723446     4960.3865398143
     -533.310964709762970      564.460932024167846     1     3656.6595262898     3875.0811905806     4998.2622661809
     -533.310689564473705      560.019612708339082     1     3689.3973605434     3824.7415708200     4920.7147158434
     -533.310649757708916      564.264909948021113     1     3635.0506416505     3893.4134718454     4942.8086792466
     -533.310494692118141      564.394384469679039     1     3603.0523397425     3946.5784041012     4973.9932504416
     -533.310369890891252      564.496443183640622     1     3700.0990823915     3833.7772546386     4921.4132462234
     -533.310276471986185      564.443221008430100     1     3608.5966865956     3921.9143673075     4968.6776556774
     -533.310270105299082      564.938130172967931     1     3736.8197108427     3796.7660670460     5000.3823931384
     -533.309955203012237      564.700556370995287     1     3726.6514456629     3804.8270640798     4996.6674940058
     -533.309917457300003      557.066815382299978     1     3695.4262441235     3829.5255071207     4927.2103379899
     -533.309891508525084      564.716000210709467     1     3678.3210735650     3852.6717105075     4996.3788206450
     -533.309743915199988      564.210495252400051     1     3558.9314914289     4014.5219978907     5014.9681997285
     -533.309726270131137      560.621879155314105     1     3675.7143496676     3829.8642835928     4912.6756252088
     -533.309673196215044      559.699326076002421     1     3666.8627853050     3856.3319006214     4965.8006492953
     -533.309576425156024      564.190794726115428     1     3586.0767126715     3989.9993136849     5023.7816535276
     -533.309380460480384      559.931716971560945     1     3668.4058628556     3881.1384563587     4993.0327968484
     -533.309334956597354      559.875540856355997     1     3749.0889570127     3765.4517653743     4921.0819759125
     -533.309291446099905      564.582285407636505     1     3674.6081550233     3851.9045245452     4916.9298567423
     -533.309162402562038      558.386781087906456     1     3610.9729247788     3949.5137120136     4946.5516138948
     -533.309082725649432      564.266095177151215     1     3651.5672718833     3905.9444820177     4991.9818493781
     -533.309066188805673      558.575657954276949     1     3640.0963792446     3894.4501163181     4966.1342453569
     -533.308889104335321      565.360902735247805     1     3631.6961547792     3920.8242174430     4895.4258676196
     -533.308877536296677      559.367746932072009     1     3636.5505991309     3925.3665324938     4980.9601438758
     -533.308875873116563      561.428065292203542     1     3631.0413663687     3920.6036040449     4988.5286653155
     -533.308863674391318      563.782914266489911     1     3581.0026547796     3993.0426247378     4962.1158367429
     -533.308822453573612      557.013248456697852     1     3720.1300137171     3804.5447531754     4907.9908687061
     -533.308760389566373      564.193945362967270     1     3660.0112702540     3870.0873386483     4941.1629484122
     -533.308599135293548      564.971095448304368     1     3628.4391017408     3912.0802039310     4995.0140632962
     -533.308573938260565      560.007728111080610     1     3653.3841150858     3870.2563584912     4965.5298369581
     -533.308409296795048      560.675901592843047     1     3635.9562608110     3871.7926084185     4914.3854289240
     -533.308349841818767      564.646496088636923     1     3675.4823488544     3887.8612539018     4875.4889863828
     -533.308089031199984      564.388267708900003     1     3601.3832030719     3928.7522353267     4951.6169321357
     -533.307959518219263      564.504299916079958     1     3625.7912491646     3929.6168273788     4892.4202758453
     -533.307796380120976      564.445841769826984     1     3622.4737835059     3930.2699426319     4890.7666150465
     -533.307774202905989      564.600998997429656     1     3677.5058368344     3849.9897167334     4935.3289060756
     -533.307688028388270      564.687368794986696     1     3678.1779087297     3851.7291253506     4996.5977696225
     -533.307685247732593      564.503970718475784     1     3632.4775241404     3918.8018373451     4892.2134926615
     -533.307684660751875      564.597180644272385     1     3645.3622136070     3891.7503783618     4930.5406866157
     -533.307622684439707      562.353261753299194     1     3615.1068430353     3941.4966439389     5003.1454856412
     -533.307595135599968      556.975288612300005     1     3725.3212755162     3798.6593766389     4927.0460514121
     -533.307565304114746      564.597098039147454     1     3596.7664257115     3944.2724796015     4931.8897664669
     -533.307395409345759      560.668483408271527     1     3685.7503136749     3821.5599149272     4913.3547047682
     -533.307343879414702      564.607259231949342     1     3597.0275699344     3945.3085454480     4931.4191027030
     -533.307337517061796      564.682602815523751     1     3713.3430695472     3848.1391879475     4876.7514490196
     -533.307194969618081      564.059983300799445     1     3579.1676889839     3984.5032457151     5008.3296918523
     -533.307187572229850      557.030073881345743     1     3652.4361200255     3906.0750255243     4956.2807298593
     -533.307040337558192      564.598013535396035     1     3677.3789100567     3850.4931502754     4935.0101422870
     -533.306983079696693      559.537488250906449     1     3709.1883961151     3812.8116572148     4963.9848300809
     -533.306979356341344      560.472826535143213     1     3672.8915843677     3863.4954463441     4967.7865684030
     -533.306961347005313      561.459233719910685     1     3532.4404397860     4018.7508998063     4985.7481018149
     -533.306930980618631      564.577149935772354     1     3634.9069842847     3897.9881973458     4949.7291782575
     -533.306905495405772      564.556562504470321     1     3626.1921108802     3926.7470974253     4893.0074517716
     -533.306863015331146      561.289472715099009     1     3602.8470917186     3932.4474807180     4959.8406689932
     -533.306501272909486      556.996328154265825     1     3621.4087153333     3941.9227123162     4960.0164102736
     -533.306495422387911      564.653928531856991     1     3636.5784334544     3902.5158974109     4971.8805113719
     -533.306401741758691      564.441788425211712     1     3606.2646530501     3934.1070623255     4946.2323785875
     -533.306287506022841      558.853103237913388     1     3707.3760210058     3822.9173308743     4939.2040845234
     -533.306129219993181      562.453002454673765     1     3658.5387042003     3878.5854081538     4962.9309391710
     -533.306111278401772      564.695344129032151     1     3653.7632502965     3909.6310822022     4877.1752444254
     -533.306072970936043      558.838765913362977     1     3707.4930492696     3822.8880433766     4939.1270048721
     -533.305916622166251      564.551407189793167     1     3625.8545484148     3927.4852381601     4891.4521883390
     -533.305884295118858      556.236899774401536     1     3591.9077002737     3990.6657168073     4956.1075524661
     -533.305436520755279      560.448368157757272     1     3673.1512597132     3863.5196485308     4967.6716348246
     -533.305399254998065      564.529043186498711     1     3625.1989973266     3927.4947990842     4894.0479496348
     -533.305358422705808      560.764321635071042     1     3750.8361673800     3792.3618522230     4975.3589748395
     -533.305353606447397      564.326354898625937     1     3608.5882779137     3922.3706759345     4947.3281022102
     -533.305196540173938      560.825744487700831     1     3636.9571921478     3902.4484360516     4939.7263639719
     -533.304852651766055      564.745066174827684     1     3558.5038258011     4012.2788644540     4859.4625681345
     -533.304833283160519      565.113700880676788     1     3729.7137377313     3776.4022775990     4892.4052043393
     -533.304802847754218      559.226730296191704     1     3647.5819194010     3908.5193712643     4988.2405714106
     -533.304741161703987      564.674169878494240     1     3700.7172380479     3832.1982647227     4998.1539007981
     -533.304616078665276      559.166404424685652     1     3660.4489742440     3860.8172027609     4981.2410201568
     -533.304473007854881      560.057625026585015     1     3737.8174291174     3782.9253410864     4962.5133140079
     -533.304366571518131      563.049625251089878     1     3791.7865478021     4079.6844249714     4341.5173441517
     -533.304358801136232      564.313561774758455     1     3751.5491372276     3776.4610139705     4935.9253830839
     -533.304235479018757      555.981034456302268     1     3659.3005586824     3900.5678498944     4920.4245970878
     -533.304161920377510      560.640775845253643     1     3640.6419603255     3867.2845744066     4914.0973065141
     -533.304071230085128      564.558141581392761     1     3601.6164159813     3931.1732337191     4938.5631001641
     -533.304059702294467      559.619786583668542     1     3677.4416065021     3855.7625525198     4987.9189611297
     -533.303891399954978      559.616001645804658     1     3666.2265630115     3866.8723700431     4987.8106340310
     -533.303867756184673      556.909147941847891     1     3725.0955418522     3799.1711212756     4927.0110514928
     -533.303862386733840      564.755776269105240     1     3729.2323068260     3796.7999497312     4960.1592520734
     -533.303798794607019      564.687352502188901     1     3648.9069485784     3882.4081954636     4910.5230018869
     -533.303779099683538      564.179877550463061     1     3485.9104509804     4137.1322102714     4823.7751206935
     -533.303744933649796      564.248498650304100     1     3607.6066516215     3926.8296345547     4941.3847795762
     -533.303627569304240      564.341491397825507     1     3639.6907381540     3914.6320130012     4891.4628222710
     -533.303591597748664      564.273640669907309     1     3581.4563887839     3994.1242704432     5019.3780532906
     -533.303490097313102      564.753295781365182     1     3632.9044113436     3938.9891829615     5030.5216210125
     -533.303378712099970      564.833450352100044     1     3643.3746031807     3894.9926423320     4993.9225798189
     -533.303207778664728      564.482451747370192     1     3612.3829962326     3929.5775341093     4932.3928876443
     -533.303167168689356      558.637656959037713     2     3698.5756644126     3819.2390964889     4935.9255591167
     -533.303049980195738      565.131244579336908     1     3692.6769564735     3813.3778436658     4892.3948598709
     -533.303040661960836      557.817152104511479     1     3682.6859456338     3873.1765388648     4969.0612163699
     -533.302933646438532      564.494764466517836     1     3618.4923674894     3923.4927623962     4930.5952439229
     -533.302840385614900      564.420014447976428     1     3647.9037486025     3904.6327609146     4892.8958318172
     -533.302767340300534      564.694718338075404     1     3658.3926555048     3874.6486608865     4998.3256205158
     -533.302726989772964      562.190490581793824     1     3601.5429063496     3924.4700468134     4967.9368984652
     -533.302648038886900      564.130322019205437     1     3663.1751645632     3865.5467369779     4939.6392759620
     -533.302605321969622      559.750430676182532     1     3737.0824698115     3778.0777258625     4921.6180060741
     -533.302561440105819      559.242414212969379     1     3700.8470256256     3818.5062429302     4979.4923710247
     -533.302454204205446      562.336386785498576     1     3635.4904806833     3888.5113340608     4965.9261292837
     -533.302431958126476      558.047921536698595     1     3720.7823759741     3804.0468854695     4956.6824412882
     -533.302239512990809      564.890617155050563     1     3743.3282760101     3789.9189412941     4797.9234260345
     -533.302224329654109      557.011232726731919     1     3708.5604909163     3815.6792849322     4927.0084003254
     -533.302211248063600      563.911263790606995     1     3553.8894059657     4025.3588692077     5002.3228667666
     -533.302146122153772      562.735249426986456     1     3744.3771087461     3812.3575496991     5041.3875858147
     -533.302119425100045      561.492196499100032     1     3677.3720526080     3858.2141067334     4979.6350988579
     -533.302010643287758      564.551202237758844     1     3593.7747536184     3970.4808817105     5041.8652107879
     -533.301863181439444      562.402593035613904     1     3614.1391969035     3911.2133557624     4966.4497754948
     -533.301813965841120      564.423736774692543     1     3647.2255019034     3905.8850076781     4891.2018289008
     -533.301702948994262      564.438315691284174     1     3644.5850183567     3909.6593897696     4891.8703776591
     -533.301694703744261      559.656117562107170     1     3671.9076367074     3864.7485284295     4961.0990642049
     -533.301644190107368      564.174752540990312     1     3556.6939805788     4018.3233668041     5001.7918598590
     -533.301558077833647      560.664290190887868     1     3659.5854726170     3848.9480595226     4914.8855595254
     -533.301387873881595      564.781663357818161     1     3679.5960164053     3882.8823522716     4881.9671439954
     -533.301348579089222      564.269911472039553     1     3638.5644334228     3893.6629685616     4938.6174822261
     -533.301329766355138      564.546384105346874     1     3615.6368881149     3924.4047236369     4929.4680109971
     -533.301119067665468      564.885926006297495     1     3681.0302147470     3853.0173301958     4931.9101315578
     -533.301047461906137      564.614318710197495     1     3655.8183918056     3876.0659692159     4922.8399954827
     -533.300970500708104      565.020940917197095     1     3660.8039160176     3880.6572259958     4914.6667362959
     -533.300768354916045      557.382785368126861     1     3674.1879630837     3871.6431203930     4950.0849225869
     -533.300768265016700      559.997136201781245     1     3703.1118064837     3818.1985161040     4962.5996017496
     -533.300736076638373      558.529162873768655     1     3594.1436188354     3945.0400208825     4970.3897510193
     -533.300415443390534      564.457014626490036     1     3631.8690823665     3913.4007362289     4885.3008883682
     -533.300356929725353      565.114124600003265     1     3706.9605906479     3811.3174211685     4981.2893083516
     -533.300288393100004      564.623438901999975     1     3489.7089118143     4140.2075731723     4837.8401865067
     -533.300265851675931      560.625068891191518     1     3680.8720381243     3826.8693938625     4913.7263365032
     -533.300228888479069      564.451530205368272     1     3640.3567320139     3913.2275836590     4894.1535508562
     -533.300092325183073      564.693999615582584     1     3687.8884746596     3839.8927392831     4906.6964212233
     -533.300038421896829      555.616029171935338     1     3725.9195667582     3800.5011965124     4943.5536536789
     -533.299922134872986      555.639955423808260     1     3730.4861047078     3795.9668770744     4943.3375698451
     -533.299874510813765      559.271908490504870     1     3677.2578060019     3842.1461084069     4979.7074325623
     -533.299857431618648      556.928078325530691     1     3708.3447097152     3815.9882181696     4927.0806674029
     -533.299848791526983      558.122275794374332     1     3734.2275455816     3790.6677140439     4957.8513481021
     -533.299836644850188      564.403741624926511     1     3690.6024716821     3838.3357458549     4994.4589454418
     -533.299429464500008      564.658511426800032     1     3687.9308694953     3840.3746984608     4906.2597765751
     -533.299410240560633      564.232522389527617     1     3603.8507442982     3932.8151207259     4943.3255321124
     -533.299325270693885      564.138574033278815     1     3632.9213775394     3902.2145938961     4941.5828021362
     -533.299323296549801      564.139450096046630     1     3632.5239332889     3900.8479066612     4943.9968577509
     -533.299213068058862      561.092725294335310     1     3678.7443611382     3871.3367413403     4983.5455410768
     -533.299156340572836      564.724585114033175     1     3641.4084056426     3889.3791513487     4910.0327113898
     -533.299145829605209      562.449245911603725     1     3672.4948692739     3849.6404186553     4964.0268701170
     -533.298912876081317      556.978676832003885     1     3584.9350653391     3976.9367075818     4968.8128201517
     -533.298872734577003      561.707789102941433     1     3586.9985277707     3982.2945692563     5010.8858368001
     -533.298774384058561      564.088921493589737     1     3489.7479276014     4134.1423319846     4828.3781492052
     -533.298753423985318      559.522171623734835     1     3713.0290957161     3808.5337792302     4962.9018109057
     -533.298702308100019      564.663061251799945     1     3611.0732537045     3921.4774828404     4921.7720397496
     -533.298692869330353      564.681937974365837     1     3584.8852688732     3961.9156747066     4977.7075414444
     -533.298530356899960      559.973513539500004     1     3726.6533231688     3794.5649198220     4962.6006307378
     -533.298509069470242      564.552213692437135     1     3592.7021991513     3948.5917871138     4968.5307355311
     -533.298496710270001      564.439319875868023     1     3621.4610034949     3942.9907153895     5042.5573550289
     -533.298434435020795      560.795120763595605     1     3598.4574654995     3973.7802787616     4997.2172142506
     -533.298350086712730      564.844812690905769     1     3580.0334529029     4068.2787627520     4756.8971859551
     -533.298338263372329      564.812259355383162     1     3743.9321289825     3793.8663690167     4909.6998351416
     -533.298237112859169      562.515754123384113     1     3701.4324276159     3819.5875985130     4961.9655861260
     -533.298112708975395      560.264580355081875     1     3699.9893554294     3808.3622735696     4945.3363595453
     -533.298108376700043      564.718320754500041     1     3616.6824496763     3922.5422032682     4910.0580866176
     -533.298020900657093      564.473586637872359     1     3630.6654311205     3912.7982844951     4883.3750596563
     -533.297973648835864      557.384923123675776     1     3669.2009629220     3875.4359403011     4948.9880457566
     -533.297878093511827      564.104407671783406     1     3613.0744537841     3922.1600593757     4944.6897732759
     -533.297787709339445      561.774273942401578     1     3658.5191156550     3872.4112329775     4938.6028278792
     -533.297629283625042      558.033753917608806     1     3720.7247381243     3804.4352213641     4957.9115857355
     -533.297625661999973      564.865512741799989     1     3589.6423266215     4053.4136237458     4754.4582458360
     -533.297615129799397      565.389444778380266     1     3624.5717051424     3922.8831117145     4873.6747351289
     -533.297566331879125      564.267663567027057     1     3753.2214451013     3802.8443764074     4869.3670227154
     -533.297415071750493      557.846492679521020     1     3627.8655106395     3928.1601167719     5000.4118719122
     -533.297332313499965      560.328902800300057     1     3709.9434830355     3798.9287346424     4945.5167964006
     -533.297103955449529      557.405373436824107     1     3690.6146860960     3854.5589510206     4949.3235455551
     -533.296979240236737      564.639367116702715     1     3677.3791052981     3859.1418251941     4890.9820881570
     -533.296966884191988      562.484550930414798     1     3647.6873266230     3874.1608507171     4963.7519406526
     -533.296818174245345      558.312670374672734     1     3662.5852511864     3918.1011350010     4996.5401708273
     -533.296740778776780      565.085969944206227     1     3728.8933539539     3789.4576123331     4980.2375450052
     -533.296701862600003      564.514734881499976     1     3702.6773297005     3826.9069578368     4920.6805197885
     -533.296699940004714      565.081433940685088     1     3673.9988398003     3845.0264487890     4980.9317130358
     -533.296467628758705      564.505713187830111     1     3682.9523223992     3860.4767743261     4882.4195390542
     -533.296426489580085      555.493109481482747     1     3730.7747549641     3795.9313407407     4944.5203502310
     -533.296425071226736      555.450195402542477     1     3730.7819304146     3795.5954624552     4945.0969863188
     -533.296413071849202      557.500692327138268     1     3583.6316704231     3975.9137881413     4958.9230620926
     -533.296399653826825      563.839602097888132     1     3709.2533286579     3866.0040673971     4923.5820436875
     -533.296333553499949      564.881027996200032     1     3634.1891808228     3907.7938466842     4908.0047850551
     -533.296297584500053      559.907252846800020     1     3702.4427272834     3819.0063087038     4962.7974667875
     -533.295954232835356      560.052950276670458     1     3534.2446725343     4072.4621838144     5037.0747748884
     -533.295951782854559      559.607526805739894     1     3697.8521545271     3833.4015256663     4986.5200658889
     -533.295840802023804      565.158078252300129     1     3639.8082946512     3988.7548934553     4709.8067705542
     -533.295596157199952      561.021318126199958     1     3689.9460547656     3829.0378292227     4903.3694654000
     -533.295563335100042      564.534120226099958     1     3630.9796484549     3898.7778215076     4937.9804882161
     -533.295540366283035      564.702435529725221     1     3647.3779669341     3884.0856167653     4910.3119492571
     -533.295469016274069      555.632850553271624     1     3724.2887358480     3802.3182048945     4944.9879114968
     -533.295449100086103      558.487659027434574     1     3688.0567321153     3854.7372700347     4938.7766085834
     -533.295445717331745      564.646948149194259     1     3457.0397907622     4167.8200043392     4830.7062058114
     -533.295356658391597      562.187056244965106     1     3712.6606621194     3816.9382495394     4979.3385298561
     -533.295213512058467      564.453586745573602     1     3657.2693687779     3920.6174540279     5031.6838189469
     -533.295081854131809      560.423145273615319     1     3677.7390233890     3861.1536128977     4969.2865855578
     -533.295077345823302      555.621699703664035     1     3724.1598284483     3802.7034498243     4944.1130191238
     -533.294985146234808      562.030503246888543     1     3649.4648986895     3874.2846550451     4965.9747804234
     -533.294972457906624      564.531970734879906     1     3616.2157831399     3928.1500383410     4899.9701702239
     -533.294875161685923      564.262752111946952     1     3619.8906993972     3919.7805784147     4948.8999350400
     -533.294599663257827      564.544283956572258     1     3611.5255443293     3933.1521677518     4885.3739455783
     -533.294364024178321      560.352435015537253     1     3655.4382284825     3883.0176622017     4969.4257307046
     -533.294058929359267      559.175391212342902     1     3662.3909652782     3871.5384141501     4953.8625674844
     -533.294048445060525      557.919363269891846     1     3653.3594551429     3901.2378182328     4968.7028767246
     -533.293846611527556      564.718979061662026     1     3615.8310878354     3931.2716963269     4902.2849500543
     -533.293783165576087      564.726857127349831     1     3628.8089487652     3916.5800938306     4902.2270387333
     -533.293707266399338      564.557905433876840     1     3615.7779781066     3928.1543730153     4899.5153998735
     -533.293696457800024      564.475173193200021     1     3691.4274388238     3853.1673900263     4884.2957154212
     -533.293690218503912      564.258129672946097     1     3609.9367016203     3918.4995132459     4938.1836598484
     -533.293587680367295      564.688501867530135     1     3658.9139392581     3869.7698333837     4919.8093973759
     -533.293444650372862      562.461765934740470     1     3665.1542083135     3861.1068818032     4967.2188221449
     -533.293386538841787      560.782168131721733     1     3712.7678935933     3831.8394847810     4989.0978256769
     -533.293306606335932      564.721324763867415     1     3628.3980891631     3918.3957366783     4899.6846129875
     -533.293231339633508      556.766606851127563     1     3595.6595181799     3969.9716824581     4972.1047608288
     -533.293134743800010      564.436456871099949     1     3741.2569567141     3802.4655125576     4889.7248852056
     -533.292994696758569      559.489341389087599     1     3733.4463140196     3801.7375140952     4959.3149042382
     -533.292981201137877      564.718302630326889     1     3615.5229627198     3931.5182869841     4901.3155734309
     -533.292975724816756      561.075461919975851     1     3639.8348404523     3886.3574827736     4985.9388380873
     -533.292737856800045      564.608746051200001     1     3651.9358107565     3877.9828961245     4925.6128354605
     -533.292566626936718      557.510205278420358     1     3599.2537281538     3953.6507503863     4952.0263081014
     -533.292503352234462      557.394615117503008     1     3614.5751815676     3945.0473003777     4959.1313762488
     -533.292451613295725      561.433230998294562     1     3632.5236337686     3919.2604432881     4974.4365756170
     -533.292331109012480      564.245429438962788     1     3610.5255492078     3918.7832260262     4937.2851330640
     -533.292251374921875      563.999680271023067     1     3683.2129712287     3841.5916600384     4934.4788318982
     -533.292178531300010      564.740639032699960     1     3604.8005926606     3929.2154653190     4924.7087211317
     -533.292156301418345      561.413227006494935     1     3588.4355980006     3966.5061450909     4977.4219390355
     -533.292137380797726      562.279870598197249     1     3654.7097790732     3893.6799980560     5010.5916901269
     -533.292127559741857      564.617189020159458     1     3671.0927661489     3866.0937878437     4892.2111378160
     -533.292085039007020      564.514413088122069     1     3618.0755477281     3927.7054955409     4899.4808526067
     -533.292032481644355      557.362583569876620     1     3614.5740676505     3945.0354615636     4959.3427925300
     -533.292023288248856      564.676742547622212     1     3687.7206570333     3871.7927374401     5035.5226354330
     -533.291964128004565      561.430983902975186     1     3632.9378957566     3919.7451655830     4973.2131908997
     -533.291888206200042      564.785173947499970     1     3567.6813015151     4086.2280502511     4764.5166686747
     -533.291860604954422      564.648746633329097     1     3572.0806609721     3988.1085819545     5036.8574422177
     -533.291846263409866      564.734611103257180     1     3594.2427531729     3938.2033589010     4922.3287191068
     -533.291833049747538      564.587146436099488     1     3615.6578857181     3919.1609793578     4924.8737107329
     -533.291830503599954      559.712280920500007     1     3739.7207228808     3770.3490625326     4930.6861822018
     -533.291279802664008      564.842150198611876     1     3713.3019137317     3805.9447896003     4821.5890329778
     -533.291242755655276      557.324438417803549     1     3650.0496349130     3907.6054237250     4956.8895536536
     -533.291187637199982      564.726306641200040     1     3605.9328865865     3925.5628868446     4922.4110343221
     -533.291085010518373      564.821814940944591     1     3698.7816409736     3810.6060011211     4847.5814922381
     -533.291025561695051      564.706044448051898     1     3563.2800271433     4081.2579103012     4749.1872157847
     -533.290978630399991      564.707263033699974     1     3536.8740492964     4110.0671055869     4750.6100699131
     -533.290880101160496      558.021033156734575     1     3728.4413690302     3796.9256615076     4958.4776270500
     -533.290869784701044      564.281651506866410     1     3647.2803895121     3876.9136505498     4934.4218529996
     -533.290833184100052      564.756903733900003     1     3636.4992924801     3896.6371725554     4920.7034316212
     -533.290801824146115      559.081803452002532     1     3661.2034303164     3872.6305497387     4953.8683457976
     -533.290760151700511      559.532181250264443     1     3711.4562946711     3823.6498038911     4959.3998837850
     -533.290731449474151      565.271908564733735     1     3746.3172186853     3845.5020666009     4785.3682592886
     -533.290661274371132      564.531261405365285     1     3683.2825089452     3861.6176789954     4886.0196298836
     -533.290446746999692      557.245336449579327     1     3608.5525443384     3947.9784437565     4925.1265063688
     -533.290431456896044      562.281539145296733     1     3656.1379064189     3893.6355273519     5010.0559935530
     -533.290325889528503      556.880226679859788     1     3710.3716807335     3845.0362809329     4962.4433307098
     -533.290316666351259      560.474662379225151     1     3652.0371732742     3875.9440696625     4939.8341342054
     -533.290246639242355      562.792632329746425     1     3696.3251579711     3851.9672608710     5010.4512267872
     -533.290118055241351      564.482942766281212     1     3691.2391614297     3853.9441138990     4885.2591917416
     -533.289931282897896      564.549964564794664     1     3641.4398276692     3904.6288905780     4886.3255054565
     -533.289822954239071      564.336496678144613     1     3693.9246606054     3832.8646876271     4941.6413141481
     -533.289653326633470      563.856633280309666     1     3674.7441743878     3915.5276590806     5038.0632242986
     -533.289625011264093      564.064667866910895     1     3684.5804034182     3842.2313816434     4936.0156418216
     -533.289521193572455      564.595393068574822     1     3630.4453682101     3917.8696641117     4902.9674022448
     -533.289516994078667      561.826829797632399     1     3660.1689377359     3868.5640752598     4963.0362264035
     -533.289431961112314      564.262584846609343     1     3648.3519196151     3877.2727931361     4933.3200155537
     -533.289400306048378      564.771695848394984     1     3625.9022591132     3918.8057213834     4900.8736169839
     -533.289384215093264      564.618282464155300     1     3648.0763537185     3897.8042348074     4903.1435629530
     -533.289329364215291      564.040702148212517     1     3471.4075982511     4149.3327102430     4818.7451463766
     -533.289082260400050      555.390589452700056     1     3689.6894795214     3822.1486658599     4898.6693906671
     -533.289036971139353      564.427775644668941     1     3600.5720414504     3931.9427565784     4947.7690936597
     -533.288963773617979      564.805872271080943     1     3681.3717681615     3829.2264023131     4848.8780342646
     -533.288949307995722      554.698311646119805     1     3726.6823094389     3800.1754764899     4945.8262568343
     -533.288877942414501      564.616438855743922     1     3647.9084553749     3899.7075323905     4900.3028315095
     -533.288740788299947      559.324870732899967     1     3723.3113507226     3808.2081055832     4936.0884731332
     -533.288694969981293      564.845268395238008     1     3535.6453785003     4113.1895201548     4754.1297744552
     -533.288609933492239      559.148615146391080     1     3709.5183890516     3822.4755503792     4953.7986716666
     -533.288548718605625      563.920238821217936     1     3723.5708393450     3845.2555761920     4978.7476202882
     -533.288539086930086      564.629692550908089     1     3651.1905550598     3894.3056228744     4902.5438817531
     -533.288512491173833      564.609554745732567     1     3634.5372145862     3913.4063255399     4901.4696785552
     -533.288467977217806      558.881755575711509     1     3676.6902261012     3853.2940171150     4939.7177584654
     -533.288457797220872      564.513169232884934     1     3644.0050618490     3902.1810292174     4886.3356408222
     -533.288446881671916      564.574529743859671     1     3568.8386464235     3994.4693541427     5057.0666876405
     -533.288431055549495      564.216746456473174     1     3568.0119961641     4047.2663968327     4957.5526139569
     -533.288246487752872      564.595634455221671     1     3630.7577507693     3916.7978077908     4902.7163227679
     -533.288181695423987      563.299192000670359     1     3516.5369329596     4109.7316691764     4872.1277065262
     -533.288162713462498      555.460504740937040     1     3726.8238200971     3800.0463854651     4945.3675017170
     -533.288162562397133      564.236526416499487     1     3639.3286362529     3885.9924598376     4935.5659053233
     -533.288095232319165      559.900635065016900     1     3637.4234968253     3909.6813204386     4990.9795154957
     -533.288060599131768      559.461992051883385     1     3751.2676621574     3780.9895016984     4986.1963138843
     -533.287973770572080      563.865995971083294     1     3495.9344570606     4099.8829832978     5043.4152814103
     -533.287923741967575      563.494487510248746     1     3642.4280415642     3966.5307915330     4860.2985346527
     -533.287850654900012      558.964505358999986     1     3679.4135660683     3851.0859658740     4940.0237831476
     -533.287835653105049      564.444985660178077     1     3610.7657016120     3920.3077207625     4945.8272895558
     -533.287831993276086      564.273891596005456     1     3652.7418815895     3873.3673046935     4935.9418189923
     -533.287829417295256      564.591359318609079     1     3607.3954150608     3930.8317977975     4915.7631263765
     -533.287773643187847      564.229872935548315     1     3640.5507463285     3885.8478703939     4934.4271056500
     -533.287772411425863      564.445726125042484     1     3633.0287085316     3895.8105096036     4947.1140257374
     -533.287755309172894      564.572720060956613     1     3678.4195874763     3882.7158660203     5037.3951474442
     -533.287701412806882      564.219177415037052     1     3635.0759256831     3893.8856355628     4943.0700863405
     -533.287652756021203      564.558926715352186     1     3664.4418497469     3879.8840692827     4889.8970191787
     -533.287647820921052      564.556511418698392     1     3626.6528024182     3928.6812485895     5033.6331250272
     -533.287645613098334      564.299362876574946     1     3608.7328124975     3944.3473732214     4837.6838833395
     -533.287584893569715      559.178374168892333     1     3670.4088877971     3863.2526564698     4954.8125726623
     -533.287520670829963      564.578972640854772     1     3606.0269660102     3934.1370861392     4915.4319052567
     -533.287496102388332      564.842058254661083     1     3612.4734704550     3931.7270904549     4986.8088160185
     -533.287214928845628      559.617660620769016     1     3682.8631657953     3855.2962216240     4962.9117031745
     -533.287190295888877      559.195041315667936     1     3670.5670200506     3862.9817082982     4954.7578575386
     -533.287056835555404      564.160923555321574     1     3545.5936249146     4023.9831709854     4969.3865125211
     -533.287051476232477      564.549205663965040     1     3627.1572647442     3927.8651040715     5033.4577327392
     -533.287029224591038      557.637930808546457     1     3651.4103194930     3902.8700592569     4954.7898495786
     -533.287015972626477      564.599259892327495     1     3636.5488664387     3898.5385423289     4914.7781726492
     -533.286986403933383      564.739196314728929     1     3639.6828658563     3899.7629959611     4894.8618257815
     -533.286904585000002      564.653381827799990     1     3612.7968027108     3915.9142980749     4972.7082330126
     -533.286807463352375      564.251984885367733     1     3610.9326887111     3921.9399327044     4937.7424916319
     -533.286799919480245      564.765472794339075     1     3666.8444341286     3863.8636772291     4920.5618434072
     -533.286726627394955      564.580966341951921     1     3628.6195024831     3910.5677648980     4931.8047345689
     -533.286658928305428      557.607166721496242     1     3651.5078815091     3902.7621729950     4955.0230910605
     -533.286645694475851      564.884427637222643     1     3597.8121728538     3947.5283023655     4988.0780611960
     -533.286613793492620      555.007014087618813     1     3603.4107992797     3994.2473842380     4929.8233499946
     -533.286537988944247      561.963923583017277     1     3706.4320352916     3852.8737094734     5002.3447564036
     -533.286512432107543      564.729482177413615     1     3690.9815810460     3843.3399959378     4967.0958236824
     -533.286494944723927      564.740574127140917     1     3690.8668352712     3843.6041673446     4967.1531297736
     -533.286414200522017      558.728296904009994     1     3696.1377273331     3833.0545513094     4937.2087022658
     -533.286397075136506      564.571839163418758     1     3625.0499399408     3912.4040910520     4894.1247889672
     -533.286317078692264      558.727300296363410     1     3678.5498321634     3851.0214002222     4937.6034203937
     -533.286178497190576      555.246853216899353     1     3642.0945296812     3897.3182913467     4918.5764029436
     -533.286104085046873      564.743824849232965     1     3664.4919775250     3865.1255126795     4919.7680412246
     -533.286069083961820      557.464152333848801     1     3618.9822627416     3936.1197392116     4951.8179853185
     -533.285961489090823      557.459354497239360     1     3605.0282545023     3956.4636223572     4961.5262058088
     -533.285763392697845      560.352063207470451     1     3656.9872072204     3852.1019649400     4916.1797276687
     -533.285667197276325      564.594771911797693     1     3637.7945382079     3896.8484935558     4926.6420239470
     -533.285660741524453      564.396914265880696     1     3618.9110441815     3912.1409971629     4949.0169726804
     -533.285450804600032      557.420528902399951     1     3701.4595760531     3820.6434295627     4932.5909481043
     -533.285386235310739      564.663064717518637     1     3627.8743862939     3921.3679375137     4900.9841913201
     -533.285368697317153      559.203498423288693     1     3674.3016050292     3859.4745302399     4954.8842166856
     -533.285338670001920      560.997672271430133     1     3614.4493301429     3938.0885270476     4974.8220048953
     -533.285277920829799      557.361968935115328     1     3604.9658683015     3956.1354711648     4961.8297015690
     -533.285222706467493      561.996131462350945     1     3608.2576179348     3919.5331016124     4979.0537891010
     -533.285165410974741      564.712209544244502     1     3695.2191492631     3859.0792940012     5048.4474642366
     -533.285127370052805      562.664781235557257     1     3732.5751336822     3794.4819623387     4957.4479222352
     -533.285098431733559      561.077914429880821     1     3603.4436858074     3953.4368071994     4985.2410914458
     -533.284919040142427      557.445276314581406     1     3701.8026815450     3820.2362553688     4933.4865015351
     -533.284906057483681      560.184768946298050     1     3709.9220688480     3830.9044980051     4983.2762297662
     -533.284582690885031      558.915856618996145     1     3670.5732485499     3859.1032936646     4939.1963503187
     -533.284482272373793      558.623881210293803     1     3685.2394013221     3839.5446675623     4960.6227014442
     -533.284421480117203      564.231596657861587     1     3685.6704310350     3840.4323825811     4935.4357306314
     -533.284206778934504      564.633656031143460     1     3641.1701677952     3905.6817084308     4903.9726097599
     -533.284003256298320      559.125635226825921     1     3657.4088721113     3869.0506706516     4963.8910989498
     -533.283954640017555      562.216572776340627     1     3715.8142599073     3818.4029318616     4965.2328469592
     -533.283852114569640      564.763380621071747     1     3639.3178939027     3892.1880755170     4927.7322811481
     -533.283823424156935      564.365895844636384     1     3634.8318345254     3897.9683452834     4961.1193193645
     -533.283690817070351      564.668030949314925     1     3708.9150917887     3849.7295707218     4879.4437143055
     -533.283655496107031      559.630014446215341     1     3592.9789424320     3955.4057853212     4980.3548559619
     -533.283542336883670      564.638256961453294     1     3690.1647084859     3841.0261541003     4947.2324941471
     -533.283515962273896      564.474555099864460     1     3620.1505943132     3919.7931413847     4916.2981127375
     -533.283416664600054      558.158419526199964     1     3719.3170803186     3822.5267854524     4952.7774271494
     -533.283332680788931      556.797994062257885     1     3556.5687454284     4004.9574007637     4983.7047745383
     -533.283273677527859      557.556675626470565     1     3665.8165946495     3882.9619739359     4946.4133792528
     -533.283265322958073      564.478400873005739     1     3627.8887062482     3911.5973700516     4914.4660876574
     -533.283245714300051      564.461069573800046     1     3724.7070283154     3821.6296373633     4891.6939672611
     -533.283190699848092      557.540977294565209     1     3645.6544023296     3910.2876547345     4956.1874137748
     -533.283151786626718      557.640836462539710     1     3650.8245561118     3897.4739092445     4948.7141542338
     -533.282890593861453      558.818852942098601     1     3748.1102490589     3779.9118013003     4935.9335582451
     -533.282873080265631      562.194482719556504     1     3664.2705748748     3894.8473341395     5006.0617373909
     -533.282743626033039      561.188829170451072     1     3614.3889425274     3934.8082111554     4969.8135108714
     -533.282620935156160      557.498816838708763     1     3645.5998635418     3910.1979774991     4956.5732664122
     -533.282302838799978      562.264377141799969     1     3728.6982944612     3791.9209326713     4941.8482113924
     -533.282296933376870      564.678845630658429     1     3741.0062916868     3789.1203229307     4916.2458151528
     -533.282254770786381      562.436144277241397     1     3683.0747749463     3870.7519238349     5002.6173586158
     -533.282198103322457      560.074804859387996     1     3710.2364569583     3831.6157101194     4983.3120570111
     -533.282138409200002      565.085858089600038     1     3676.6252048204     3846.2935946936     4996.3945475435
     -533.282119091016511      562.428361977546615     1     3635.5314156026     3913.2341965003     4998.4579247527
     -533.281961227479542      564.476605341885602     1     3620.5101465910     3918.6153769120     4916.3095915106
     -533.281957198026021      557.499905406402036     1     3599.3868047244     3959.1341868881     4971.9660253288
     -533.281934395999997      559.231249155999990     1     3693.1045684771     3839.9583602953     4937.8176899249
     -533.281840134781078      561.626701947258653     1     3733.1159202599     3799.0505318914     4979.4865651052
     -533.281641216900312      559.211523686031114     1     3689.6097168919     3843.3042560887     4954.4121913864
     -533.281622025000047      564.528743799800054     1     3687.0769016934     3847.4585116933     4925.4585631653
     -533.281613426849731      559.247935816678932     1     3707.7308393362     3825.0575656959     4937.3961750635
     -533.281422624607444      558.287023147191235     1     3614.0580313239     3930.0713418787     4971.5946287721
     -533.281389049293466      564.431081118435827     1     3667.8344533643     3888.4463098193     5034.9111267861
     -533.281380761162836      564.803301215368606     1     3646.4339343020     3915.2074784453     5056.5592893495
     -533.281326572631997      564.529172275213227     1     3649.8077284579     3914.4644229029     4875.6460566300
     -533.281247615310008      561.572066382243861     1     3665.0283316481     3860.2690199588     4880.1267602784
     -533.281170629166240      564.618869001492499     1     3606.5708713295     3931.8103350429     4893.5764860966
     -533.281138688048259      558.197758120606522     1     3714.7163447161     3827.3277295835     4953.0115500932
     -533.281049921146064      563.933658935811422     1     3552.5608828195     4035.5525166341     4996.1879823917
     -533.280884340595094      564.090111642635065     1     3683.1642690534     3843.4115144906     4938.1271069501
     -533.280796374899865      564.234979016021612     1     3645.2871045444     3882.9265807291     4938.2826572963
     -533.280725741727906      561.512791116196126     1     3664.1581174020     3859.4109850880     4880.8418333739
     -533.280592357409546      559.582024994440303     1     3649.2103247899     3890.4722211710     4979.1713103732
     -533.280338324300033      557.675733929900048     1     3660.3190198315     3901.7527881214     4943.6494735735
     -533.279949316087368      564.576170736203721     1     3614.1995543715     3915.3579795032     4906.8332133737
     -533.279830222497822      564.553867480565600     1     3633.9650971086     3925.1374220063     5036.7241083894
     -533.279808781040515      557.460810859481171     1     3612.8316030108     3939.3221790797     4951.8865891458
     -533.279783680862238      557.459950559185131     1     3612.7370307733     3939.2525328091     4951.7668859231
     -533.279742595853577      565.021144572846197     1     3738.0959206108     3783.6226017997     4994.7096216061
     -533.279669569351313      557.469404149381148     1     3613.0029147388     3938.7235393877     4952.0617233592
     -533.279553522241599      559.634789202455977     1     3647.8794488136     3897.4961732961     4979.0194011748
     -533.279478722857448      565.789809005420693     1     3791.8381620344     4133.7338553563     4284.4929560466
     -533.279463441626490      563.733666436402586     1     3586.5697323209     3992.5667996255     4945.2450494906
     -533.279365334713930      564.287222210489176     1     3755.3911771616     3772.3439054396     4917.6017717061
     -533.279311093239926      559.026087763962778     1     3636.1755308379     3891.9976163094     4964.7288435316
     -533.279116790887201      564.640954852071445     1     3652.2644477002     3887.5209279886     4894.3110405734
     -533.279115847317712      565.378616185364990     1     3645.1497872033     4080.3299249618     4411.7459898493
     -533.279110962865389      564.701593132319431     1     3680.5862552444     3863.1586992275     4872.2131323319
     -533.279019263129953      555.971662473124411     1     3659.5351943878     3898.6040249556     4914.8145461117
     -533.278988640400030      564.108450836299994     1     3662.7276308443     3866.7734583635     4943.0340572752
     -533.278910723700051      564.011646280200011     1     3705.1142428127     3815.4975404270     4971.3458344976
     -533.278733478793356      564.368225945619429     1     3724.4419670878     3834.2473480485     5024.4134851992
     -533.278601063480096      562.379816205206225     1     3694.2775127392     3850.3701025682     5006.5455646029
     -533.278470491131543      557.371901349875657     1     3718.3822332421     3806.1123767925     4923.5913910060
     -533.278427853899984      562.424557248128167     1     3554.9925161531     4022.1040287011     5015.0522159710
     -533.278404156587953      559.446173536690480     1     3662.7397463022     3858.4102538203     4940.1368228671
     -533.278376850994732      564.479449518258093     1     3633.3325495310     3904.9886025167     4917.5651909529
     -533.278320179933075      555.944554742767991     1     3659.3646502883     3897.1788851655     4916.8017698194
     -533.278281759442734      564.682941407401927     1     3633.1025027302     3907.2873876006     4895.7295946452
     -533.278163777380087      560.127936186571901     1     3689.1367002537     3820.5072925341     4928.0989750466
     -533.278094921837578      559.247188978570080     1     3725.7661476184     3797.9261141539     4961.9180924238
     -533.277884709199952      565.026900022900008     1     3731.0760097687     3790.5184198967     4994.5256701923
     -533.277881375598440      564.485170812274532     1     3622.2188771225     3918.3894173848     4914.7486371595
     -533.277862489999961      560.131778032200032     1     3695.2086292211     3814.2535899950     4927.8019191254
     -533.277860759400028      560.134988792700028     1     3708.0257327780     3801.3227248223     4927.7249512371
     -533.277779241709027      565.054210434290667     1     3710.2192487279     3811.2567418184     4994.3711583249
     -533.277747911704182      557.466126630546796     1     3600.3668916865     3952.1573582657     4953.0662005400
     -533.277710227016541      564.723957322472984     1     3671.1760070584     3865.1170813854     4894.2630285692
     -533.277636185797178      562.512995552643474     1     3685.0775512860     3864.2857606794     4996.3196444857
     -533.277564570735876      564.520254974808608     1     3640.1390623141     3897.7438833655     4893.4997654703
     -533.277534598709735      558.164649455890867     1     3744.9353551300     3807.2834108146     4941.0655218915
     -533.277503090204277      557.772733680146075     1     3669.5821233673     3893.8242248913     4959.7708450582
     -533.277430968002250      564.517656071889519     1     3684.0468323516     3852.9450060509     4891.7331997192
     -533.277347583099981      560.121433060599998     1     3727.1307510421     3781.6154051035     4926.9765008679
     -533.277245582871956      564.103361194905460     1     3585.2133334785     3952.1523270719     4950.9529323297
     -533.277213536328986      561.099940351679606     1     3621.2267710146     3923.4349555470     4982.2317214111
     -533.277178525387512      564.566832291472224     1     3658.0824828066     3866.7967806476     4903.3949795803
     -533.277123213279310      562.379206709922869     1     3694.6114193872     3851.5052673373     5005.9199747615
     -533.277057153300007      560.169664795600056     1     3713.0215842112     3795.7367528903     4926.9990972033
     -533.276946230901331      565.042434875291860     1     3562.0050839713     4010.4790146429     5026.5605711141
     -533.276724884189548      564.733335115156365     1     3695.4787777802     3841.4740656283     4894.8889981331
     -533.276721467600055      554.733356188600055     1     3725.7383054037     3788.3961526092     4941.1951435530
     -533.276516577057691      564.218245125300655     1     3739.0169774944     3789.8946333204     4919.0622801818
     -533.276459575669605      562.419797916823995     1     3664.1317966594     3883.6286237983     5007.2944608349
     -533.276448846783296      564.346345543353777     1     3609.4901921257     3961.4157263292     5037.6259766706
     -533.276156905329117      559.610620795257319     1     3624.2131473261     3905.2943911938     4938.1849435047
     -533.276031239706867      564.744752430213794     1     3704.7398501262     3834.2562822185     4901.2716633502
     -533.276014280119739      564.708030503580062     1     3687.7353961959     3866.0296788609     5030.6212153747
     -533.275926705400025      560.117504024200002     1     3673.2506450680     3856.4564347769     4943.0956891089
     -533.275857856500124      564.630801899383755     1     3681.6526279072     3842.2132163500     4913.0894623748
     -533.275821090977843      562.711502276060969     1     3813.4792916131     4144.3519709617     4330.5065648890
     -533.275819596841984      564.710070193272713     1     3687.9311041788     3865.9323761603     5031.0058784384
     -533.275627160665408      559.458571814023230     1     3612.1542893783     3936.8164515794     4979.9212604978
     -533.275493394362343      561.213255575719586     1     3530.8126311063     4055.2593306411     5013.9923719926
     -533.275484784340279      564.687544650100222     1     3547.5763786131     4016.2829422987     4856.6296618910
     -533.275436162648361      563.806151744666181     1     3714.4835610841     3808.8028356169     4932.6459478835
     -533.275366132275281      564.672085976492667     1     3694.6805572782     3844.9715037596     4893.6078260868
     -533.275222475373539      564.462394505245243     1     3575.4269372349     3997.9336251833     5038.3268611509
     -533.275130206704489      559.502854956722103     1     3669.7728605065     3862.0402460110     4924.0371401292
     -533.275064635379522      563.591016454019837     1     3539.4059429712     4033.7264256635     4994.2601209362
     -533.275058932584102      557.293175396509810     1     3599.9290811344     3952.6069417709     4953.8706590319
     -533.274980334622796      563.048100866938739     1     3513.5634707682     4109.5231937205     4875.8046157790
     -533.274828506371023      564.249342329737715     1     3563.3275241948     4011.4224966600     4983.1683336829
     -533.274707229400178      560.143705808093159     1     3672.5373882990     3856.4588970472     4944.4924913001
     -533.274701046468408      556.739206868308997     1     3577.7482155160     3991.4852685921     4975.5132119002
     -533.274686416998975      557.442454200814609     1     3646.3868332873     3906.9477844888     4953.3253687829
     -533.274682799482775      559.111511278758940     1     3708.8530386586     3816.0401910854     4961.7846585348
     -533.274488752151115      557.433241107997446     1     3646.4730479334     3906.6567108848     4953.2443651329
     -533.274471908000010      564.622994262199995     1     3681.3839169366     3842.6520042409     4913.0092562302
     -533.274386559260165      563.574331288203439     1     3680.5346733038     3842.3467888228     4935.1948577534
     -533.274321656892425      564.499706021609882     1     3709.6402301324     3816.4754139522     4939.7915482673
     -533.274202419152857      564.700208820821103     1     3694.1821657360     3843.1671835418     4893.5184686554
     -533.274181910170228      564.620045411291017     1     3595.9017000208     3934.3583505681     4906.1840882073
     -533.274039526532533      563.704116962032344     1     3588.0245707823     3993.0415145959     4945.8544382936
     -533.273991432808430      564.362705678689508     1     3653.8553891342     3883.8530593764     4917.4235861783
     -533.273987758028397      564.702018082925974     1     3713.2895131914     3824.6541629619     4894.4696962323
     -533.273887419364883      559.149335427377082     1     3661.9388125125     3865.8327132057     4965.3288579616
     -533.273839952398589      564.169800658192685     1     3449.8300719131     4161.0059994360     4877.6464358876
     -533.273704400177053      565.332769051522860     1     3747.8108608535     3850.8725946247     4754.2164586091
     -533.273606410600451      559.798336124477373     1     3688.4162705698     3857.4369440616     4877.5842746970
     -533.273453798840706      560.118194124248362     1     3744.7871358609     3773.0467409734     4966.3600195079
     -533.273430579022829      564.754844992134849     1     3644.8488435189     3895.0825383113     4895.7070160170
     -533.273351264101734      562.355265804517785     1     3639.5141619265     3904.9759299902     4993.7151376400
     -533.273304653579316      556.783842754124407     1     3571.2373736569     3989.8958467351     4969.5669089523
     -533.273244054700740      559.076977323116807     1     3671.1683912106     3855.6950858452     4964.8699303263
     -533.273185903049807      564.782505115968092     1     3738.8362026692     3775.0936543250     4896.1894267330
     -533.273176416882279      562.473391935963491     1     3600.4070297809     3949.1842347389     4988.9964715807
     -533.273067304802225      561.237378269928172     1     3631.8486115181     3918.8257710987     4981.4171336755
     -533.272995419114977      562.367476980781362     1     3636.3229903723     3910.3508262978     4997.5897594968
     -533.272956693720971      564.266363141145007     1     3641.3671131876     3928.3649424936     5035.9219951227
     -533.272714911758499      564.375091333289220     1     3599.7089679024     3968.7979066253     5034.2131942801
     -533.272612586885430      562.746373465721831     1     3728.8293602370     3813.8524069264     4993.1194172230
     -533.272568130708578      564.585524575493992     1     3744.7706746806     3791.8711680735     4870.8766791286
     -533.272556265861454      560.510631962735033     1     3616.7210452958     3920.9724176067     4964.3663043068
     -533.272500046300024      558.863638134400048     1     3700.1801600484     3816.5926528297     4876.6085638303
     -533.272497148170146      562.470904159185011     1     3578.7224811708     3973.4809485700     4991.8057579231
     -533.272450208750342      562.728920197274306     1     3728.4255983538     3814.2691766445     4993.0505168066
     -533.272407693874925      564.359918949400594     1     3659.3468115805     3885.0804056646     4862.3471134856
     -533.272358955010645      561.228191362700727     1     3639.7659275314     3903.1980011488     4947.0075088471
     -533.272266276431878      557.393248000763379     1     3657.8258707074     3894.1569156218     4952.0399593417
     -533.272210510399987      563.962224883400040     1     3685.5553993050     3847.8038233674     4912.0837672617
     -533.272142314241023      564.515546251630099     1     3603.9102803661     3984.7812945691     4783.2981528833
     -533.272126980289272      564.673708964181969     1     3672.4986046374     3866.0754515875     4894.6672239585
     -533.272099902272657      562.141483920759697     1     3614.4372675396     3931.8877777890     4995.4410871064
     -533.272007890969803      564.555835822657400     1     3612.8737211056     3919.4135549547     4909.1586171141
     -533.271986096186197      562.360405200756418     1     3636.5645360464     3910.1546491996     4996.8645692818
     -533.271980795178933      564.555489322360359     1     3622.2435097423     3909.5231798781     4909.3533874523
     -533.271964657154740      563.954534304928529     1     3696.1276316791     3838.3323128071     4912.8170786261
     -533.271882840755438      562.760222517788861     1     3694.6405236691     3850.3908273629     4995.6321007366
     -533.271823182648859      564.703232134687823     1     3655.9588681482     3885.0847523743     4897.3741993493
     -533.271744732707589      564.307260374241650     1     3606.3084432400     3965.5803232760     5038.6082247260
     -533.271676386557601      564.563353823579064     1     3601.2943700288     3978.4340134548     4789.5875302897
     -533.271646564757475      558.139337128439593     1     3655.2227554699     3903.8414282146     4957.8654801866
     -533.271473932299955      564.480454360900012     1     3586.9623471886     4002.6476461308     4778.6721126397
     -533.271337837882470      559.400152901798265     1     3750.1716963190     3772.3136973255     4958.5259781698
     -533.271201688455108      560.382493726313669     1     3634.7528782396     3893.2187089006     4942.1093874056
     -533.271151796901790      556.000679290273865     1     3648.7765242544     3888.8052481684     4915.8541157281
     -533.270990430232700      557.438866668736864     1     3674.5237690091     3851.8196079598     4941.3343223110
     -533.270881796013100      564.710429675090154     1     3669.0640744813     3872.1061625565     4896.8888666371
     -533.270871485051998      564.607400678534646     1     3694.4530867230     3833.5426508831     4907.9428566952
     -533.270816935046696      555.811598042749438     1     3622.7386112178     3926.2057896869     4987.7308483919
     -533.270766156200011      560.985211425999978     1     3743.6988045021     3806.1280884428     4890.1900818062
     -533.270691210295581      559.493929395334362     1     3615.3799035121     3919.0231378206     4929.8371745487
     -533.270667993855227      559.261730163571201     1     3662.0484305068     3874.8829841510     4946.3179753828
     -533.270629026186157      559.259017479052204     1     3662.0716642923     3874.9070514000     4946.3237982527
     -533.270595879122993      561.077242541939995     1     3548.3581137402     4013.8127529243     4993.9215504219
     -533.270421326760015      562.439117944048121     1     3660.0348365055     3887.3587198904     4997.1247523213
     -533.270395122848186      564.650009592494939     1     3641.2067390261     3886.5301830462     4917.1118294910
     -533.270333064428200      564.254143625226106     1     3598.8624556737     3933.4737660370     4920.5667658277
     -533.270055394560131      564.087686568647996     1     3595.3024579006     3952.9290144426     5007.8460520645
     -533.270050180665635      559.075169968559521     1     3668.8283780041     3862.7125870784     4940.5437684626
     -533.269986770355217      556.977828399628265     1     3585.6949289326     3973.6297886856     4968.6441032662
     -533.269948775843659      558.234062871240894     1     3610.1046977193     3949.9535091719     4948.9030202436
     -533.269809413584767      556.614164331339566     1     3622.8170202885     3919.7929943149     4927.4952283472
     -533.269799820584467      556.614363685592593     1     3709.1864379097     3831.4869747733     4924.7137164483
     -533.269790545616956      564.399512665733369     1     3600.9794715001     3929.4630161095     4937.8183901914
     -533.269735684733519      561.371282126862639     1     3625.2151968079     3910.2368702064     4978.9151519894
     -533.269675648576708      564.603334359380028     1     3648.0990458750     3879.4764154805     4917.2585282820
     -533.269446955428975      561.385213641388873     1     3647.4030947379     3887.1866934377     4977.9324958114
     -533.269439941755081      562.676026711327040     1     3656.4132150498     3870.7068507663     4952.2952616843
     -533.269308125511998      564.509443318757917     1     3632.4985946532     3911.3859019898     4892.2000122239
     -533.269105763386165      561.385826702144072     1     3631.3668893762     3918.3227894513     4989.2920946819
     -533.269053221591889      558.410051292574963     1     3646.1805299414     3900.3022583698     4963.1627488989
     -533.269033760200045      556.609048639799994     1     3709.1681225722     3830.7738911182     4925.4860454972
     -533.268984449076015      555.624855183189197     1     3628.4124019087     3906.3281146132     4915.5742976628
     -533.268976467565381      564.607113196944283     1     3614.6271244897     3915.9486887023     4908.1020951095
     -533.268792877097781      564.565640673813277     1     3715.8871569609     3813.1666882953     4907.8549285967
     -533.268705144789806      563.996341427869083     1     3698.5026662838     3832.1350826593     4918.6202967876
     -533.268629805599971      564.005693220199987     1     3661.0533244764     3871.3079176557     4919.9314743160
     -533.268625269599966      564.452303675500048     1     3752.8351694970     3773.8315156085     4887.8863990106
     -533.268575782785206      564.455192594820687     1     3620.2258597127     3910.0300076637     4920.0946791601
     -533.268565148353218      558.182584564157764     1     3649.5825893865     3909.2696176383     4945.8368747372
     -533.268507957672341      562.891234825301694     1     3743.0464028041     4217.2098214312     4327.2079802362
     -533.268483065599980      555.796719923599994     1     3686.9271799015     3849.3077262592     4922.2450284665
     -533.268436561051203      564.599165306167833     1     3722.4906581295     3806.0323027180     4912.3439860743
     -533.268395464013111      561.876000347650347     2     3692.5089346578     3828.6494484910     4938.6657069731
     -533.268374852753936      564.823599495048370     1     3655.9769466511     3881.8049754231     4899.0232258398
     -533.268263216300056      564.635812862499961     1     3676.3527253684     3851.6672342795     4906.6438131944
     -533.268224028307941      560.541508574266800     1     3682.5492306704     3852.3070687046     4945.9002263153
     -533.268157473700740      564.600333628416820     1     3591.6271342354     4001.2932020283     4777.3276822308
     -533.268020197843384      564.632353273586318     1     3675.9459130780     3852.5262942398     4905.5299674402
     -533.267882961073838      564.534350560878238     1     3695.9433697034     3846.1123067938     4888.8659901944
     -533.267882923254660      562.048520332757903     1     3731.1721526187     3782.9157419459     4910.6410813879
     -533.267853857344562      564.539369991782223     1     3703.6378603664     3837.1936074682     4887.8978707464
     -533.267830186049878      564.238057492830308     1     3640.9729149184     3927.9616478701     4945.0757214971
     -533.267794759872800      564.340730674198312     1     3647.5274731874     3879.5718365278     4916.6002258491
     -533.267775651064653      564.698473927695090     1     3668.1503595068     3871.6824284673     4897.2944190271
     -533.267729079585592      557.760663823593745     1     3617.0458113577     3943.2457715488     4959.1056752392
     -533.267491611821924      561.271359516650364     1     3538.7528626303     4026.4830567917     4992.1976680737
     -533.267444411708766      559.406096431941478     1     3668.5203685113     3866.6049685886     4975.1770300992
     -533.267428931356676      558.259831546335704     1     3647.1145111559     3913.9052047000     4949.5411013738
     -533.267320779659030      563.959370146637866     1     3609.5139121073     3968.9893178135     4954.1765816229
     -533.267182187116987      561.275356535214655     1     3538.4916823108     4026.7123817799     4992.1735244729
     -533.267097110825148      561.019917531101783     1     3620.1106897761     3935.9939502644     4989.1915583212
     -533.267076199869052      564.272183661688132     1     3633.0076981966     3911.9185274079     4883.4062696652
     -533.266941114721362      560.841666107508786     1     3615.4029705988     3925.3996846228     4963.4810044899
     -533.266935318780156      564.331227399884256     1     3647.6050440694     3884.9024484817     4908.8645876154
     -533.266842850518287      564.319477745234735     1     3731.7926392539     3815.8868344819     4995.3313458864
     -533.266751132670151      557.621754265833147     1     3552.0063480356     4014.9121685656     5002.3402255771
     -533.266734872747861      557.597944767959120     1     3644.2269080841     3883.6407977591     4946.3454953172
     -533.266637996123450      564.258872407644617     1     3597.1729289658     3980.7443515186     5027.3982659632
     -533.266607266447636      560.079489774804642     1     3684.5226188775     3835.2429652655     4968.7082525371
     -533.266501597583783      564.475172254749850     1     3674.6596099204     3855.3916655037     4907.8839516390
     -533.266451582989475      564.462305235769691     1     3656.1181732727     3873.0349127215     4923.3190567902
     -533.266386419561968      564.376204643116580     1     3642.1853473479     3901.2209893310     4884.9201531323
     -533.266377391613673      564.387415129169881     1     3663.2257891343     3883.7773667331     4982.3642826224
     -533.266360828325219      560.070134769775450     1     3677.2831637480     3842.3964244685     4968.5727265435
     -533.266335245922846      561.482065021165226     1     3674.8396229461     3857.0871211762     4975.2214630226
     -533.266224411028816      560.121175694528574     1     3701.8246795083     3817.5160249762     4968.1687838388
     -533.266151364190250      564.603225753927290     1     3672.2696728325     3855.5802940341     4904.3924931077
     -533.266140241994094      564.731201686725285     1     3644.7852485107     3884.1479114616     4912.3240055389
     -533.266088681059159      560.131457359336764     1     3722.5447487955     3796.6692871785     4968.0524991929
     -533.265950547876173      563.407855053275739     1     3587.3889838046     3972.9757959553     4973.7343093389
     -533.265886895158701      563.620626048002691     1     3548.7655061061     4035.7049662556     4982.8499404501
     -533.265818205537812      564.576739645419138     1     3647.0245559046     3885.3119516935     4910.7200203525
     -533.265795874262153      562.286976330809807     1     3682.0825067897     3851.6906868272     4965.1776801454
     -533.265757653746391      564.557077329565686     1     3646.9180084614     3884.3747546026     4909.1932929565
     -533.265698628045243      557.358176536165956     1     3687.7962214591     3842.1551292445     4921.9769832827
     -533.265687282299950      564.470852122399947     1     3606.3579814523     3927.2768089404     4924.3206357634
     -533.265628068375690      562.620172007675706     1     3679.8984762890     3863.5246810584     4993.1530685484
     -533.265451313881840      558.439193794679795     1     3583.9361607245     3972.9716462084     4995.9666756231
     -533.265247892236061      562.418450710486240     1     3602.0174143988     3988.4029781834     5051.5184541322
     -533.265081789703686      564.415504312913981     1     3647.4973794121     3975.3195040386     4791.0633802719
     -533.265040654954305      564.662504156856585     1     3632.4813502832     3897.5372747104     4910.3274419771
     -533.264950718560726      555.867932004454246     1     3612.5699359001     3968.6526585647     4976.9188960784
     -533.264948255034938      564.538496333536273     1     3736.2781897543     3790.3101211966     4924.0406848909
     -533.264828284605755      558.308170466435968     1     3667.2582418376     3880.0997249740     4963.9837186344
     -533.264730793710896      563.948074132733268     1     3646.7906349101     3888.7083184735     4911.7498248137
     -533.264645886628955      564.577381905119864     1     3663.6056242757     3868.6933242978     4910.3867043241
     -533.264591358755865      564.370368751287174     1     3645.0763196182     3901.3781247584     4884.2181140654
     -533.264538832422886      559.521241664148988     1     3658.8005825647     3871.8768996858     4951.7813736227
     -533.264321618684562      559.086671616188255     1     3694.6492925564     3868.8293768660     4998.9864906674
     -533.264307519869817      557.348200040468441     1     3703.9020922673     3826.1466474823     4921.9227477443
     -533.264307105988223      564.508507116780493     1     3610.3233182410     3919.8608245154     4921.0091354140
     -533.264255696894111      564.536824928788974     1     3656.4914110209     3873.2910075444     4917.8071490642
     -533.264152435584947      565.067108581231423     1     3756.6883538638     3831.5643370852     4754.3138059585
     -533.264096747915346      564.582149426240449     1     3679.1478446542     3851.5628419799     4910.9973877213
     -533.264000702480530      561.822890618158453     1     3625.2779100018     3940.6984148430     5001.2448540531
     -533.263786608717623      558.977237805769278     1     3586.5178421493     3979.3526621166     5000.5829666850
     -533.263736487027700      564.358735175344918     1     3679.8321979399     3864.5737957886     4891.3118291418
     -533.263736423771888      564.116294264503040     1     3548.1998205668     4017.9163017987     4975.9386749101
     -533.263701235999974      563.627884557000016     1     3657.4853717583     3915.2096350095     4904.3091430792
     -533.263696533115876      556.862045770999202     1     3741.2080811220     3850.6382284598     5015.9228015051
     -533.263623174148165      557.296328571323215     1     3564.7954210316     4002.0350614876     4964.3423405074
     -533.263553147624748      560.709675002012887     1     3677.1709659513     3872.3849150905     4888.7307986473
     -533.263442292677041      560.111322759989093     1     3597.7858820024     3940.1874284533     4949.1290802730
     -533.263434876302540      558.460812669434517     1     3597.9119997795     3942.5159270712     4942.1182605871
     -533.263301164893392      564.053863134915218     1     3616.8494127485     3917.1201175615     4921.0503277829
     -533.263229034734195      558.226221303300235     1     3614.8588909500     3934.4206962526     4965.4064096555
     -533.263094642075430      556.012138397797798     1     3643.7316375540     3897.6533851940     4922.7803734389
     -533.262958298544504      564.066604869506705     1     3556.5777462745     3996.2935093585     4988.5287321505
     -533.262788290699973      564.738894035000044     1     3607.4204755888     3922.8999768364     4931.0662831053
     -533.262752535036270      557.762913835113523     1     3646.0216843677     3905.8514298564     4949.6508923653
     -533.262713031166186      560.376481355137457     1     3627.5477038794     3906.7185498620     4958.8371471798
     -533.262681315993404      558.246432172336313     1     3614.7808760556     3934.5957643038     4965.9192892455
     -533.262530539976865      560.528753311897617     1     3702.8494512892     3832.0010406457     4945.9475483270
     -533.262390487451398      564.110280455378302     1     3621.2538687627     3904.9771057933     4933.9165915417
     -533.262382158270611      564.382410692606186     1     3743.6517257185     3826.7979975308     4812.2044597401
     -533.262364335440225      564.110032469432213     1     3621.0290500605     3903.7382788093     4936.0571476706
     -533.262218872718563      564.341114093405963     1     3670.2492256444     3900.5717104927     4812.2460101191
     -533.262216163015069      564.976640640042092     1     3743.3775901368     3854.9853706566     4741.6717620678
     -533.262055729272333      563.909366383301517     1     3584.2984425721     3986.7029444151     5004.9428557069
     -533.262054367330165      564.358319441234926     1     3620.1938472749     3935.0175220649     5032.6062915692
     -533.261872877499968      564.618998716100009     1     3660.0818590097     3874.1895980711     4854.8529325677
     -533.261827715857748      565.395805957423249     1     3662.2042939769     4054.2851905313     4402.8264548600
     -533.261674801555273      564.407396311994034     1     3579.2268887812     3998.0178968383     4788.5093253029
     -533.261472551032284      561.675613946339240     1     3611.4421121344     3938.4080662437     4982.8296141437
     -533.261397895048162      564.145297500359902     1     3664.6769028111     3869.8575279508     4912.0726446687
     -533.261377448878761      564.483482101214349     1     3648.8607724155     3882.6785417734     4907.7757445428
     -533.261377353412627      562.590049331180239     1     3738.2036407828     3804.3770217198     4981.3105962522
     -533.261367757847779      563.965220520360390     1     3717.8957017080     3806.4579636290     4912.0667437527
     -533.261268050088688      561.925240091395153     1     3595.1413949192     3970.3307076316     5018.8277703577
     -533.261237413562185      558.191752715278653     1     3680.6469760595     3871.3260047936     4941.6808040904
     -533.260978747613990      561.119362523644554     1     3673.1939292671     3879.6079792323     4985.8755511354
     -533.260911601100020      562.333973809100030     1     3693.3430432302     3836.1498799346     4995.8012728919
     -533.260902795218954      564.660400857326863     1     3646.7484792036     3868.2523256542     4914.0647270898
     -533.260886687542438      557.912361201455838     1     3696.2379188415     3829.8896330109     4945.5968419934
     -533.260829127608076      557.292510748340646     1     3564.8581826262     4000.8352096029     4966.5948590967
     -533.260771335568052      559.682769967545937     1     3616.1225582451     3924.7281884021     4943.7230531387
     -533.260700894595175      557.392433582517924     1     3750.7031131059     3778.6105089083     4921.3430662263
     -533.260661006948112      559.182403718840078     1     3625.2216498051     3910.9815791444     4930.3582402260
     -533.260607598385718      562.345693781264458     1     3709.5849025007     3819.8443275325     4995.7908405209
     -533.260605340040797      556.611971757166202     1     3726.9606939605     3797.1087124492     4945.5184424607
     -533.260551344873420      564.141566432479294     1     3707.1429104249     3827.3420304528     4891.3818852496
     -533.260499976452479      564.157046262862877     1     3605.0315980848     3931.4181510086     4913.9196305886
     -533.260497590177238      564.627837245079036     1     3683.0388262759     3863.6003404086     5001.4825976557
     -533.260382740306682      557.474801345796436     1     3631.0356672295     3923.0423716519     4954.7126117827
     -533.260294893796072      564.258562914836830     1     3648.6471532664     3871.7875686199     4911.6420568260
     -533.260265722292274      561.243548603816066     1     3618.5414893590     3934.4588118755     4984.9951868729
     -533.260173992879686      563.886372528294146     1     3599.5798193003     3971.9234028417     4966.8261683126
     -533.260129201899986      558.298592007800039     1     3659.7309473809     3900.3876900332     4999.6452347947
     -533.260119505972170      564.177537301117695     1     3617.9310940085     3970.3908633037     5053.9015071787
     -533.260062129978223      564.356769169532981     1     3667.5896251703     3901.9306505164     4809.7818114007
     -533.260011112718416      560.580274360822614     1     3617.3304112685     3916.8145460948     4957.4318462852
     -533.260001674323235      564.064682890735071     1     3675.8521093942     3854.6951621483     4917.4747736252
     -533.259970012875328      555.763714268187073     2     3637.9222164581     3942.2373230511     4982.0443726394
     -533.259965355477448      557.885967977918995     1     3609.6838497933     3927.0718928388     4951.0241817863
     -533.259823707009332      556.920756895291561     1     3577.4310426870     3979.6423869195     4968.3157154279
     -533.259811992388222      564.878850266249060     1     3731.8954042364     3788.6532889676     4867.5033395786
     -533.259778920498206      564.516417244432546     1     3675.9507518297     3857.9742725297     4890.4462920264
     -533.259729510951502      564.879594624254310     1     3723.7004845701     3797.1306083212     4867.3848084993
     -533.259692835200553      564.286729856715283     1     3660.0835701707     3909.2715132972     4810.6510478259
     -533.259625253725744      563.917749518536652     1     3684.7274660857     3869.9128039445     4978.1362704368
     -533.259488725011352      563.720493207442587     1     3646.7630854670     3905.8998508342     4953.8249255157
     -533.259302354099987      560.545302795999987     1     3660.1268387546     3872.2980229227     4955.3462285948
     -533.259276963883849      564.364414195625727     1     3544.2464460653     4041.2543237003     4925.2865815017
     -533.259147520752208      564.553091157971267     1     3674.8535799936     3868.0276361892     4859.0227856478
     -533.259071218932036      560.442847306338308     1     3636.2489565302     3896.8698168728     4975.5600006088
     -533.259032867853421      564.274345823664930     1     3756.0145948665     3768.8739926747     4901.6854403490
     -533.259007889849727      557.340694612839343     1     3599.0547716431     3952.2196428518     4951.1163269730
     -533.258956446163324      560.444539791882789     1     3610.9373144431     3923.0441229163     4976.5458351656
     -533.258949407382033      553.722906259749948     1     3725.5232909625     3826.1946398855     4901.3737875283
     -533.258872092121351      562.585818587959920     1     3710.3565704831     3833.6091574780     4982.3947992382
     -533.258805693392787      563.900821102275813     1     3612.8160559270     3939.1341099399     4968.7826503221
     -533.258803868881841      564.586571226912497     1     3611.8691924092     3921.7403546278     4922.9965832846
     -533.258771136299970      559.351532260800013     1     3622.4384910014     3906.3743674462     4923.4827680525
     -533.258707249235954      564.182835485761871     1     3668.3873324345     3867.7398272541     4893.2173595910
     -533.258603713674461      557.144690253551630     1     3596.9224519074     3952.0989122011     4947.1750410994
     -533.258415599451268      564.301520467122828     1     3752.4107516570     3818.0748094413     4813.4840996017
     -533.258308589100011      561.271667234899951     1     3634.8322504347     3884.5389676971     4954.7163091724
     -533.258306933334893      563.702984677669861     1     3607.3812332916     3952.5056050821     4966.4573643756
     -533.258291520778471      560.210577607396431     1     3578.0575771885     3986.9344404357     4999.7861256689
     -533.258276268269583      557.299181431666966     1     3598.9491535719     3952.2638019011     4951.4508547205
     -533.258251743732671      563.701838480192578     1     3607.1128662640     3949.4362758738     4970.8434890603
     -533.258237366776598      558.331536704372979     1     3698.1521804163     3839.7610338703     4953.2421118027
     -533.257997051868188      564.167439456796387     1     3675.6391806552     3874.6986805251     5022.9970625496
     -533.257882112810876      556.881701769524057     1     3604.5931373312     3952.9532351538     4968.0998713253
     -533.257651491023466      557.563519225627601     1     3642.9880011103     3906.5104084080     4953.6114808632
     -533.257633664700052      560.563713156599988     1     3739.0668325318     3813.0083293578     4891.4799066008
     -533.257621474166172      564.698547749344357     1     3689.0626973354     3841.3297457899     4928.1674291123
     -533.257610293139123      555.916802780133139     1     3564.8108500525     4023.8694460207     4982.2388132303
     -533.257527980279974      563.606586315042478     1     3569.5312236543     3994.0620875818     4962.4499258111
     -533.257460796999680      557.260177583841028     1     3631.9470377688     3917.1585938154     4949.7154684595
     -533.257427318670693      559.614023531462522     1     3674.0483763547     3847.0836216373     4929.2469466401
     -533.257415850084499      563.705089539861547     1     3592.6560961895     3971.4153686241     4963.2951431394
     -533.257413730034614      562.636648880749021     1     3686.2172823873     3860.8012538085     4998.1553548561
     -533.257295804640762      564.623528424774577     1     3637.7909186221     3874.9663418998     4918.6285734773
     -533.257280449230848      560.625271205455419     1     3645.5514736462     3885.4169234556     4973.5605737432
     -533.257162967122554      556.890101546767937     1     3604.8337467442     3952.6443462403     4968.2571238656
     -533.257107129893257      563.611785775247085     1     3555.1697059783     4005.2323572360     5022.4344460413
     -533.257042481849339      558.259302090947585     1     3631.5879402212     3909.3677849643     4955.8508683866
     -533.256972406714453      558.766135836757712     1     3675.6353884291     3880.2036777962     4987.6360534682
     -533.256776997171755      562.412961379790772     1     3761.7001485088     3767.2106140490     4995.1048414312
     -533.256757962732763      563.948749438912728     1     3608.4793911497     3925.1370997064     4920.7200651174
     -533.256598445374607      558.974229717045773     1     3613.4091187850     3932.7164249640     4962.0531975261
     -533.256563932963786      557.283084688163626     1     3557.0633691564     4010.9307976634     4966.7429698720
     -533.256501774630351      562.731104271914091     1     3683.7520608544     3851.4504732602     4967.5668213640
     -533.256468866999967      558.246600504299977     1     3631.8307138053     3908.7194562613     4955.9842663263
     -533.256361368368971      555.831514805681081     1     3525.5580773945     4045.7759708753     4988.4881210863
     -533.256350721372542      557.069484129273974     1     3712.6334853290     3833.9006794011     4958.8421728149
     -533.256193817864187      559.766524604129472     1     3741.0279734815     3777.7216275801     4967.3605515239
     -533.256162093049625      562.473930753831610     2     3623.9451224829     3931.9687594118     5006.3458497156
     -533.256124732120384      559.005127479744033     1     3686.3600777508     3870.6491839513     4994.4045629275
     -533.255940829991118      557.068316959205731     1     3712.6728142409     3833.8395802348     4958.5453621618
     -533.255899849139610      564.020775201059109     1     3607.3358523278     3965.0146881272     4917.7449729209
     -533.255897967021724      562.428783262828802     1     3661.4290392588     3882.2885664574     5002.8326814442
     -533.255874995718500      564.631296426155473     1     3624.8348076818     3912.8185991170     4901.4871064120
     -533.255791609199946      558.855442339999968     1     3673.0735746650     3852.9465183019     4925.2603414382
     -533.255757982905834      558.966930166019552     1     3663.6291907333     3889.0007084394     4944.6802035542
     -533.255753796262070      561.108803429815225     1     3639.0140932628     3891.7119672374     4934.8353764189
     -533.255520163699998      564.773014720699962     1     3755.3518262696     3795.2204596471     5020.4752626197
     -533.255510609963494      559.493369794141927     1     3713.3912277266     3810.9744132540     4961.7952924084
     -533.255505997170076      562.268119703119282     2     3728.2771391669     3823.7419534075     5002.2197245645
     -533.255487745518167      554.301948634678183     1     3668.2698996972     3877.9602549152     4906.6758872683
     -533.255413430965518      559.060110554486073     1     3694.8588771282     3843.4684603834     4936.7788077251
     -533.255391207330717      564.597754348322951     1     3665.1527474471     3887.2129497350     5028.6958463594
     -533.255300180062704      564.199260503505911     1     3612.9193316086     3939.0862978729     4958.8549449308
     -533.255274501300050      562.392253962700011     1     3678.3348496848     3869.7721011615     4987.1160347357
     -533.255252171310872      557.184894667082517     1     3639.7198364494     3909.8070280315     4949.2439834666
     -533.255202185137364      556.045112371474715     1     3605.6586639305     3971.1195921726     4974.4416814437
     -533.255173421330710      558.530003376056698     1     3668.0766181028     3886.5555474029     4986.2304957707
     -533.255136447926361      558.299997475331111     1     3714.9315058685     3824.6836421215     4954.3890826626
     -533.255074955035070      564.748331476302269     1     3717.2777667123     3833.8475080723     5021.1823072684
     -533.254991552299998      564.663726350700017     1     3492.4355121271     4126.4412557852     4818.4499203821
     -533.254802587600011      564.755462201499995     1     3716.9057242457     3833.7830797223     5021.0898140020
     -533.254734288800023      558.837301955299949     1     3672.7788497450     3853.3913361777     4925.1598135165
     -533.254577171854407      564.624386039013530     1     3689.5162839310     3855.6822369756     4846.4201102790
     -533.254485967053597      557.518906664572455     1     3654.7255885973     3903.0873429684     4956.5705443126
     -533.254441964521902      560.758910458800528     1     3630.3644914875     3961.1440117931     5028.0553092121
     -533.254374094452601      564.315726327580251     1     3604.9539941260     3943.9951809160     5005.0348687978
     -533.254319344748296      561.776008371864123     1     3701.6439923744     3821.2640792785     4926.0142048408
     -533.254312330481184      559.491344533214942     1     3666.7509504737     3858.3076277199     4962.5900646879
     -533.254304509961457      562.413768342722960     1     3707.3776433210     3837.8529731704     4983.4323369902
     -533.254299239574038      562.346709813253142     1     3687.0464671194     3856.6384793400     4980.8586260544
     -533.254272094099974      562.190367616899948     1     3676.7389995079     3854.6027809403     4996.3716331448
     -533.254034434820824      563.799744893074831     1     3653.9786348626     3898.5342263181     4966.7827090304
     -533.253922453999962      558.888923889399962     1     3634.1142164557     3895.9691635863     4928.5080315592
     -533.253910749717875      564.603194506660316     1     3740.6983783010     3802.0276301938     4847.3814116681
     -533.253893113564345      560.869542360231094     1     3686.6452931307     3863.2063825408     4987.0770750800
     -533.253880041507728      560.853449403312993     1     3606.6032734609     3924.3412180243     4957.1699125472
     -533.253708656279400      564.542778067906056     1     3666.9398730646     3863.9508065984     4910.2617147903
     -533.253664974136427      564.305290771510727     1     3691.5633566448     3855.9501927690     4833.0201288675
     -533.253620414129955      559.499652522262068     1     3677.0615839347     3848.2034190516     4962.9089347167
     -533.253225718494832      564.768483156280581     1     3745.1001960556     3766.9652337513     4880.1737550665
     -533.253214598183717      562.708642655287690     1     3637.9484532931     3910.2186339186     4986.3296083566
     -533.253176049616968      564.752907916754907     1     3719.3565273135     3793.3196414862     4879.9179771455
     -533.253125185038471      560.196932403025698     1     3699.6284879264     3819.5740071933     4968.0446128113
     -533.253057169572912      563.825170425145075     1     3627.3051005574     3931.5869802706     4967.4268814349
     -533.253014038292122      562.515022761877617     1     3628.2452434239     3919.5493644220     5000.7709838057
     -533.252926298452167      560.898112339285376     1     3684.5357987648     3824.0789991854     4941.3853654197
     -533.252887956856966      559.882459389977384     1     3590.2415861665     3947.7497903771     4962.6883123136
     -533.252847856780932      562.355792286388350     1     3642.5180933365     3901.5357105017     4981.1231946270
     -533.252794447095312      564.578608778253283     1     3626.6585834512     3911.9643096882     4895.1599603528
     -533.252792570387442      564.456378498158529     1     3620.9630125008     3914.1828255928     4924.1857326843
     -533.252763273549476      563.691069279274984     1     3597.6567719042     3960.4325547272     4977.1307277464
     -533.252759754621252      559.392123839785768     1     3672.9322767450     3852.4010752051     4920.4812102401
     -533.252708798298158      561.811871403119653     1     3766.9096024759     3821.0928474170     5021.2314872285
     -533.252531137559686      563.793379385536355     1     3592.2736762878     3967.9765984621     4971.6645653180
     -533.252323875642901      561.792419378587397     1     3746.6985629261     3775.7523573035     4925.5256643103
     -533.252268309788178      557.540304027730372     1     3589.4949222967     3973.4854769414     4974.4715740632
     -533.252199335142677      564.557700069322323     1     3660.1185054375     3869.0103378997     4913.7847299937
     -533.252189358078567      562.939712846051293     4     3700.4996286453     3814.5949524622     4939.5507220314
     -533.252161498726082      555.825689100743830     1     3738.7071307195     3793.4181595593     4917.9928375439
     -533.252103995667994      564.582794497366081     1     3639.8739408202     3898.8091601476     4892.4348098651
     -533.252099751354990      559.715816293559783     1     3672.1307214691     3861.1144476213     4961.0249428662
     -533.252089486818818      564.416218031826020     1     3625.0914153365     3910.6722361095     4892.7381806849
     -533.252044820667038      561.560258984126904     1     3681.7915155437     3867.4567560039     4988.9187918708
     -533.252040210800033      564.495721948999972     1     3549.1166152380     4031.1400561888     5045.2574515262
     -533.251920707148997      557.801003153643364     1     3727.8602965245     3789.6377016085     4953.4151720662
     -533.251783605166338      563.677305582773215     1     3570.1644838107     3988.4950727731     4977.7902023388
     -533.251780480409593      563.878197669363203     1     3558.1244769223     4005.5881350771     4972.1787170277
     -533.251767212936898      558.795842627536899     1     3605.1804999917     3961.8479556117     5001.8391608955
     -533.251766089397847      563.804266279416311     1     3591.2488693712     3969.4719761053     4975.2137953965
     -533.251687772650371      563.879343584892354     1     3558.1954471780     4004.0177724818     4974.7891512236
     -533.251681392374167      557.543205631188584     1     3660.6423853551     3855.8213414813     4958.8816956249
     -533.251590827311247      563.804248042348377     1     3591.3642916045     3966.4747403464     4978.9903437347
     -533.251472902903970      563.579184723219782     1     3627.2767368901     3933.2119565264     5022.2281504772
     -533.251454996100051      562.183384573500007     1     3584.0177059853     3960.9456966066     4973.2531495478
     -533.251299947489656      563.790114822718238     1     3615.5447627862     3943.5356152644     4975.4387527320
     -533.251221044298632      561.042806280073364     1     3557.5303288292     3995.3060385678     4997.5997243528
     -533.251169593004420      557.228860292389072     1     3687.9225246919     3843.0295608151     4916.3791739053
     -533.251165728149203      560.752795318822677     1     3730.4060185849     3838.8495665493     5001.0760095686
     -533.251086213500002      564.672778851199951     1     3741.9309687250     3811.8971314826     5019.4950563117
     -533.251026742965337      559.137747585569400     1     3623.9594848970     3935.1782671542     4997.5115242517
     -533.251004572056331      562.263393306928265     1     3699.2431154312     3846.4423158916     4981.8299245324
     -533.250945589275261      563.773634587887841     1     3567.3436487194     3991.5153280828     4979.0616642122
     -533.250766098248164      560.085824439272756     1     3649.4628648307     3881.1487981218     4940.1917134713
     -533.250451947600027      564.119917627599989     1     3518.6194581430     4146.8557109962     4807.5931668647
     -533.250426601532581      561.079585744167616     1     3663.1208645740     3863.6380641216     4964.3810715608
     -533.250389766682702      563.823541643209182     1     3565.3974104964     3995.7192298217     4972.6371831900
     -533.250335695980652      558.647217180044208     1     3669.7850698540     3859.0797319176     4938.9011427529
     -533.250315423869665      556.323253168581118     1     3711.6353336637     3822.4143459181     4934.2779644060
     -533.250132487736551      557.172439727654478     1     3603.9833822894     3947.6885349880     4951.8760961515
     -533.250032406514606      563.611914686940054     1     3592.2651705130     3966.5216835940     4979.3729064563
     -533.250023559958890      557.237403101535506     1     3704.3812317073     3826.6801482022     4916.2280246076
     -533.249907958901872      557.408446988785386     1     3642.7918111003     3913.9108076660     4955.4138328393
     -533.249683721019437      559.803868813531153     1     3633.9376693040     3899.1442100635     4935.8839180270
     -533.249673048039313      555.028390272849606     1     3575.4396095803     4023.8601757640     4838.3478482580
     -533.249575167632543      564.560010922440142     1     3690.4552116141     3847.8121261089     4902.0509307441
     -533.249500823214476      564.413037981068555     1     3629.1271041717     3908.9232062628     4892.3838223140
     -533.249452482619063      557.185586149743699     1     3580.3100170636     3973.5126182459     4953.4298044959
     -533.249448869569619      564.404391021466722     1     3689.7610791546     3830.3788728747     4919.7681498364
     -533.249448723574005      563.521606388842429     1     3637.5852280642     3922.0708363286     4964.4486849905
     -533.249436184710817      562.296471657464849     1     3749.4831099728     3798.9489944615     4998.2484676099
     -533.249420488778810      557.487540669399323     1     3650.8296176683     3895.9824575645     4947.6143632686
     -533.249331294363969      563.756226370986951     1     3659.5996738021     3895.5245449651     4969.5490738450
     -533.249140640867950      563.774840442499340     1     3722.4373785104     3837.5208473529     4936.9984648159
     -533.249134729138063      557.239424010454059     1     3616.2681142843     3933.2798812181     4950.1247946561
     -533.248780836969559      557.448007745898849     1     3650.8759298133     3895.8659800402     4947.9369427473
     -533.248749211111317      557.149496741786038     1     3618.0784835695     3935.4870724542     4953.4613282237
     -533.248703279996107      553.650549809310860     1     3699.5865202075     3852.9042529701     4904.1067427223
     -533.248682259089719      563.672876847261591     1     3667.7469700117     3882.3903575561     4989.7927983312
     -533.248611494714055      557.291810206866444     1     3613.9789150732     3938.5115453899     4976.6080426712
     -533.248524093111428      561.481189704251506     1     3614.4147730007     3917.4446562227     4970.6587875847
     -533.248371157420820      564.638585203352250     1     3634.8491549298     3902.1446442193     4893.5594210272
     -533.248123466667494      564.112834696835876     1     3708.1333251047     3812.8777517941     4971.8092771189
     -533.248105890774241      564.114871858279798     1     3727.5173736247     3793.3391149680     4971.6700177574
     -533.247745443230883      564.121285446004094     1     3682.6865828880     3838.6277838465     4972.1022443288
     -533.247737469750177      555.710021840907984     1     3681.0255604593     3844.5122658629     4931.4842357471
     -533.247688012017306      556.036516136099067     1     3652.4863573611     3950.1445628871     4982.6107133346
     -533.247661978999986      558.887805609300017     1     3691.8724038493     3838.9271294060     4939.3028674259
     -533.247620230356688      564.303997879132680     1     3694.3385941607     3835.1756572437     4903.3463969596
     -533.247582549469030      560.057754298861596     1     3600.3060889375     3934.4744267453     4944.1423164974
     -533.247495299428465      557.082283441171057     1     3615.4823681261     3933.7603043030     4950.8201795412
     -533.247474144663443      564.633859987310075     1     3745.6023897937     3808.9874645873     5020.1028906513
     -533.247437966116763      564.331503350709795     1     3610.2874689541     3925.8289868107     4891.8574074613
     -533.247414604585742      563.545268648513797     1     3615.5254534548     3943.7218885426     4964.0039670356
     -533.247257690303854      564.457992204570814     1     3589.5305726705     3984.6568099682     4785.8321837140
     -533.247250927199957      564.564556889400023     1     3751.7543170284     3798.2141541909     5018.5480925588
     -533.247199428038925      564.979844459236119     1     3754.7927356428     3812.4455517452     4786.9636696985
     -533.247171081112583      557.090983684894468     1     3497.8319276658     4113.5038000466     5010.0449981324
     -533.247170454281900      558.144966925035988     1     3658.1966863204     3879.9807006581     5000.2169989042
     -533.247154397293116      557.329966124597377     1     3713.1353592725     3843.8705296808     4969.9610823286
     -533.247041749957589      564.182017444499934     1     3719.3501444606     3801.2663635264     4971.2860848826
     -533.246777284963287      563.696483491238041     1     3602.7594932204     3954.7045346182     4977.6775803698
     -533.246734768500232      564.640687764605332     1     3686.7026702003     3840.0403710208     4921.3970778599
     -533.246726606459674      559.539360256188274     1     3625.0126292852     3918.3665756569     4989.0321524251
     -533.246691156906763      563.992152963829199     1     3628.9103007651     3932.3731002685     4905.9531508544
     -533.246577951035761      559.095960258183482     1     3746.8263733419     3807.6898632601     4994.4165134902
     -533.246554458126752      564.643853525435475     1     3669.3917463484     3868.1055006965     4900.1743989433
     -533.246543554929985      553.674546060392686     1     3749.3576058425     3797.6036997778     4886.4770447009
     -533.246459577939049      559.376682857218725     1     3721.7382133886     3802.2535723469     4961.1163294482
     -533.246399929180598      564.355703937000499     1     3623.0140515036     3932.4764660031     5025.7849295478
     -533.246363989292377      563.825722864203044     1     3672.0907270507     3885.3528485144     4972.0570936973
     -533.246095492827408      563.503711606640763     1     3612.3078719621     3976.3290271098     4908.8013761274
     -533.246003629107463      560.249974873343717     1     3648.5760720882     3900.4720290184     4879.0791209973
     -533.245815574459357      557.207501226966315     1     3751.3013562688     3778.8622420409     4916.0492114442
     -533.245807168809506      564.499094552500537     1     3645.9100755836     3894.9255497096     4893.9139076708
     -533.245692476600539      563.845862288743206     1     3594.4168146611     3999.3454857060     4907.4075685833
     -533.245551461518176      559.971707756114597     1     3629.1587794972     3905.9226273682     4944.4598771969
     -533.245429207591769      564.010747841476359     1     3741.1284216281     3806.0720237284     4985.0178591866
     -533.245236847136198      561.577246098692285     1     3671.5312018473     3843.2723260785     4955.8640205550
     -533.244953058874785      563.902721998183097     1     3560.7249233897     4040.7124007493     5065.0977451805
     -533.244885894217305      561.363277471733682     1     3669.8156028048     3873.5554333726     4988.8144971307
     -533.244875273753678      563.760420010781218     1     3697.2684785505     3886.2261660327     4898.1972936053
     -533.244873459143832      553.601599223694734     1     3748.0903493387     3798.0749071172     4888.0031302844
     -533.244853694100016      562.874969622799995     1     3698.0633904251     3863.8825881058     4927.0044036860
     -533.244768030213322      564.099615384427921     1     3680.0655092888     3870.2891559968     4957.6457609899
     -533.244693171226686      563.840971838838300     1     3592.3282681466     3940.0073422945     4934.5974810933
     -533.244573048889379      559.920897454557007     1     3652.0201991111     3879.7645708925     4941.3668778730
     -533.244544520604563      564.170744846709795     1     3639.5874885775     3886.9958702660     4916.4448607923
     -533.244457811196980      558.955032179917225     1     3712.1477321037     3823.6351608708     4927.2964237575
     -533.244420806778294      563.766903496078953     1     3637.8575528051     3913.9828167724     5016.9183215375
     -533.244413723257480      558.114785649514147     1     3710.9244421884     3806.5101375147     4959.3686708071
     -533.244302966400028      557.108174407799993     1     3615.0996860826     3918.6506504554     4918.7388794690
     -533.244274716655013      563.557535288820532     1     3667.0538308516     3918.9194661291     4905.7860112708
     -533.244227980797518      556.513572614070995     1     3579.0008707183     3994.4636929933     4936.7753399245
     -533.244196407901768      564.459182289969817     1     3715.1287313236     3827.7286630221     4862.0833599806
     -533.244114706215782      562.480758716204718     1     3620.5756782665     3968.0413295469     5049.5842454076
     -533.243976745287796      561.809430421540810     1     3610.0766622432     3949.4053790313     4988.5015332526
     -533.243917604657895      557.119125483614653     1     3697.3841187861     3833.8921472592     4915.8412522896
     -533.243872638154244      564.217644316179758     1     3738.9488141197     3782.2020697552     4971.7986787908
     -533.243733538336414      564.255315314152767     1     3576.3495710133     4105.4462878618     4790.0384385478
     -533.243524467875318      564.058856229853518     1     3633.1671893443     3898.7329474308     4916.7378949483
     -533.243517302669261      560.076642757630339     1     3653.4541756463     3870.8774864043     4934.1971251857
     -533.243495720796886      564.514060597857451     1     3718.0209382575     3832.4514550755     5020.5902794760
     -533.243271735999997      564.540379408399986     1     3512.1105657847     4108.3038008314     4797.6682533252
     -533.243252633938255      564.686102598497541     1     3729.7201186646     3823.6787343002     5011.7032499824
     -533.243241305428342      562.477195717023960     1     3775.5418126044     4169.6037935623     4338.1739976079
     -533.243115014167415      564.456604391088035     1     3699.1542042407     3889.7410909839     4923.0517512166
     -533.242913667620883      564.671935825792502     1     3719.6716050309     3792.9489432302     4878.1862297420
     -533.242808240852469      560.278075853613245     1     3641.3308371242     3885.9227908935     4954.3967672728
     -533.242787854123890      561.148177533149237     1     3642.2865655361     3887.5773217062     4967.3288018284
     -533.242498626490487      560.092063479050125     1     3615.2596491308     3912.8222379297     4937.7292188350
     -533.242417079238180      557.115174129827324     1     3620.7718184201     3932.1468969825     4952.7045685240
     -533.242360950185457      553.162878720840013     1     3684.5189736152     3868.9092598593     4902.7499372321
     -533.242337197864913      564.571327116681573     1     3659.8640650110     3866.1586653367     4914.9665687242
     -533.242189695130378      561.592802236029002     1     3679.3897948683     3875.6809760289     4984.0001483514
     -533.242110419286178      558.143681490265067     1     3687.7327725647     3853.4261085989     4938.2722650911
     -533.242108484873711      561.395650570059388     1     3626.1306519955     3919.8363638089     5001.8029076441
     -533.241981734747924      559.558346972851609     1     3676.6535469284     3872.9183493287     4981.1424962342
     -533.241951719428016      564.361484842326036     1     3713.2299400127     3835.4466405968     5028.2025481689
     -533.241871787121909      562.381725477592568     1     3735.4373440838     3770.4269385849     4936.4014945619
     -533.241716710934725      564.034331427964617     1     3550.5917663293     4005.0543947690     4973.7713675785
     -533.241666390823866      560.693299260095614     1     3575.2518455274     4016.5661542151     5038.0604743652
     -533.241635245867769      563.883556362516515     1     3637.1449521852     3951.5287742712     4906.8459630270
     -533.241596154521858      562.625392103960166     1     3688.8290650050     3844.0825357853     4999.7382948812
     -533.241534069032696      553.432903020483650     1     3747.3286857642     3797.2974766210     4892.0067028051
     -533.241509474382610      559.849172377062473     1     3698.4205733371     3838.3274866006     5021.7171336913
     -533.241504551158187      558.901708055208019     1     3626.2653933272     3932.5835212904     4996.9677309496
     -533.241478129171810      557.618571285785720     1     3650.5290905112     3901.6031565390     4976.2376485411
     -533.241326379835300      561.314176195749951     1     3642.7861769547     3902.2799042289     4991.9778266638
     -533.241238333624324      563.908397737518840     1     3664.9015059098     3922.4945718784     4902.1888324685
     -533.241236111621902      557.852073678540251     1     3570.3346676620     3994.0837970217     4973.2130672960
     -533.241208509105604      564.341483361379460     1     3619.3272273256     3910.7181618101     4904.8863923155
     -533.241119888186404      563.839248181476933     1     3522.2190976244     4056.9317641691     4916.8513519219
     -533.241119209719272      564.489313133854466     1     3659.7375714661     3868.9936816061     4913.3803963704
     -533.241107121941468      553.437449865463691     1     3718.9046425417     3827.9696894994     4889.8785295117
     -533.241098195861127      559.504336599065482     1     3660.1570585275     3877.2664092075     4971.6810170198
     -533.241050345295548      563.901391167876909     1     3665.3921491559     3921.1117000672     4901.1768016843
     -533.241031490836349      558.457172172667242     1     3709.8797262491     3841.8126520363     4983.4201044355
     -533.240973171074870      564.271538182582958     1     3732.6503877948     3811.5091695240     4982.4104492258
     -533.240958313207102      561.313259466003501     1     3642.6677540660     3903.2800785297     4990.8108794388
     -533.240954336656159      564.079818452740369     1     3693.1849826789     3884.8813317975     5073.4558832343
     -533.240899481928864      559.495442658368233     1     3660.0833089059     3878.6002108967     4969.8727589406
     -533.240855655245696      561.585323049311455     1     3742.4656680499     3809.0860666626     4980.3516736450
     -533.240796921839660      562.288384031429814     1     3702.7469365185     3841.3118780370     4982.3407350057
     -533.240756738299979      559.963426209199952     1     3660.5724063226     3867.5244371024     4946.8343674791
     -533.240255469406179      564.442895927134259     1     3564.4678777526     4011.1757573032     5030.4305853894
     -533.240111432416711      562.042200174469144     1     3647.8658092832     3894.5075147553     4976.1455301028
     -533.240088099673471      558.512573243870406     1     3666.8666063187     3880.2472567727     4981.4666860258
     -533.239931434978075      564.449579367639217     1     3601.7528004765     3940.7659570757     5025.3918104266
     -533.239833198659767      562.504518479469311     1     3779.4148287563     4180.9061359830     4322.1683633282
     -533.239823662791764      564.328507593905783     1     3673.4453791521     3883.7474459478     4781.0927841420
     -533.239713800774439      563.545249465679831     1     3519.1274944729     4057.5213108000     4973.6635571581
     -533.239686340166713      563.990169547084747     1     3536.2749057214     4130.3537267980     4808.4519102856
     -533.239644671518249      560.895619421262495     1     3694.5559584433     3812.8859647700     4948.6111370045
     -533.239314204274251      559.152303109005857     1     3650.3237153765     3882.6959436557     4973.8640946448
     -533.239082559692633      563.925133843891786     1     3640.2185174077     3946.1994183256     4901.0755231833
     -533.238761257650253      564.003802189231692     1     3583.1176341961     3969.6995916295     4972.9723593480
     -533.238370997388984      564.112526320502639     1     3602.6849963090     3952.1728263979     5024.4295472622
     -533.238002629558423      563.491791796094958     1     3595.8626572183     3970.6444017512     4974.3824930225
     -533.237922289918970      564.513903042384982     1     3687.2633306917     3839.4443458512     4855.8606771790
     -533.237830736608316      560.851863655242141     1     3668.9486722109     3839.3932362150     4949.6186357239
     -533.237826341610798      560.960619483034520     1     3717.1833629146     3789.3272846713     4947.5113984406
     -533.237724482762019      558.870300429111012     1     3697.9008431136     3831.5102612950     4874.3358051940
     -533.237580132247786      564.304738470451184     1     3687.3238639091     3859.8337016741     5002.4432893386
     -533.237471568226283      564.808359000467021     1     3694.5592957472     3861.6138540133     5014.4133426313
     -533.237435380130478      562.600795010312936     1     3702.1534376247     3830.4645996960     5000.4995152299
     -533.237381461469681      557.393417485914597     1     3617.8241793525     3939.5093950967     4959.3557001225
     -533.237369312427177      565.035059576994058     1     3737.5511172878     3850.0226735794     4740.6776671776
     -533.237197415447326      557.190593552558539     1     3703.9871559672     3825.3161172537     4918.0947843424
     -533.237027723233155      558.153419851881381     1     3688.0602480128     3846.6175101865     4962.6707205819
     -533.236684833350864      564.290491151613196     1     3687.4177862665     3859.1109664443     5002.6476329365
     -533.236627376807064      560.118061652039501     1     3630.6905556984     3896.0949039731     4937.0640217014
     -533.236582835930108      561.331531210437788     1     3635.1499278121     3900.1832911868     4961.3494819577
     -533.236580215728623      564.362620722786801     1     3680.8394759318     3874.0078614170     4994.5325650947
     -533.236558379418057      561.541180067639175     1     3659.1168664094     3854.7050091457     4952.8813770396
     -533.236518017905041      564.447272609503557     1     3693.3542497837     3837.0130989708     4914.9547627309
     -533.236510952560025      561.291385803352455     1     3539.8705539870     4013.4720636533     4991.8652551750
     -533.236357818248962      561.850651959569973     1     3679.0955934062     3843.7593392481     4925.3615397478
     -533.236200665667184      561.874007263156955     1     3759.5817189049     3818.1910293821     5007.2424090197
     -533.236175345075026      560.110171385525291     1     3630.8510359115     3895.5571346553     4937.2810012631
     -533.235974230846523      561.781802147404960     1     3549.1452879952     4007.7646338789     5001.6323798298
     -533.235945988191247      564.992171618556654     1     3736.1928732272     3849.7772269192     4742.0141527889
     -533.235912384406106      564.578550397087838     1     3650.7715399729     3877.7810234911     4917.8265072377
     -533.235891370886520      558.857744901581214     1     3691.0464834480     3844.1412530979     5008.1743476863
     -533.235850780900023      560.292263918800018     1     3667.2486889121     3861.8184438838     4952.8881343004
     -533.235718176049431      562.460098655507181     1     3741.7690350824     3789.4071996172     4996.1570603648
     -533.235530469938681      558.754703776006522     1     3661.8746946200     3876.7030659936     5002.5217610564
     -533.235469630166563      560.921109154276337     1     3583.7180366373     3986.6301577117     5010.7823888417
     -533.235455753070596      564.127010800198946     1     3681.0753050740     3866.3066171772     4965.9309360893
     -533.235199361122000      557.149040326630825     1     3703.7328588493     3825.6434200512     4918.1972448252
     -533.235129290664418      559.362818391891778     1     3700.9409189782     3852.8005457834     4944.7534051553
     -533.235021994906560      559.341028761475513     1     3658.4229997488     3891.0023328831     4994.2478550288
     -533.234918801968092      559.989456130937583     1     3693.9543666294     3817.7974457242     4902.0305221884
     -533.234881748108364      565.121679617207860     1     3718.2281309058     3817.1555222533     4825.4361041695
     -533.234719500312622      559.039814183135150     1     3650.4348394594     3883.4912653171     4975.0296704721
     -533.234538436215416      563.696022891102302     1     3473.9583693163     4152.8584744265     4905.1114363252
     -533.234460052899976      551.952340373799984     1     3647.4582871779     3907.3169928409     4825.6321070808
     -533.234385590382885      561.952936625001826     1     3660.5529104464     3885.7708578608     4995.8739917491
     -533.234240826302425      564.513541301834039     1     3710.9314364207     3826.0969535702     5002.1521184408
     -533.234117976564107      564.080653747186716     1     3732.0049208291     3814.4158132453     4834.0498401279
     -533.233925147886453      563.998758540512767     1     3679.6327749543     3865.8516944121     4970.8421222039
     -533.233838552435259      557.168897454778744     1     3738.6047098144     3793.9772367615     4940.7874471118
     -533.233755569549089      557.324616641169769     1     3704.5477322170     3840.5014071823     4985.3099942334
     -533.233658785928128      559.032340538848302     1     3673.8726605088     3858.5570623646     4973.8965023051
     -533.233649690393690      560.851449156244712     1     3679.2020153452     3828.4137890583     4948.9978021892
     -533.233618752108441      560.292153850945169     1     3762.4758917551     3808.4291251577     4773.9137263927
     -533.233544239796743      563.963331173610186     1     3559.5290846249     3994.3638947175     4959.8776496937
     -533.233414777917801      559.060730599464478     1     3647.6919584266     3885.3267717330     4974.4398580076
     -533.233305188000031      551.467004027300050     1     3710.9595226895     3824.6598682910     4891.3105148747
     -533.233288890502081      564.447964206402844     1     3568.5228429194     3994.1666857369     5020.8032189823
     -533.233272049584230      563.797491801906062     1     3703.0924326970     3871.5105563172     4949.1867377610
     -533.233180206969450      561.593685299840104     1     3636.0094722944     3922.4790998431     4987.4679951612
     -533.233153291300027      557.659559068800036     1     3751.7598759172     3774.6415013289     4960.1645158952
     -533.233064430767058      557.377998685648208     1     3721.6378634822     3814.7652661272     4973.2060331828
     -533.232927953856688      558.772613827358441     1     3678.5458267449     3850.8880435284     4938.2227450902
     -533.232907574219325      564.327738568218365     1     3721.5085306966     3806.9087056151     4864.1179691918
     -533.232864027270239      560.787921231913060     1     3728.3700116836     3783.7572995732     4882.8266920215
     -533.232858137711219      556.361787798343016     1     3563.3864274711     3993.1565516962     4965.2081962103
     -533.232855233800024      564.081165736199978     1     3738.7625328230     3781.0330029986     4970.1188771949
     -533.232840717537670      559.450510971657422     1     3658.0955899110     3883.7410265742     4987.0158877160
     -533.232752056059894      558.519881888979626     1     3652.1239402781     3889.8385651932     4987.2390910736
     -533.232680197767991      564.366338209518744     1     3699.7365414693     3831.7989094747     4859.1203120628
     -533.232644753105433      564.403036140440122     1     3646.1063139163     3890.7207694657     5001.9598024580
     -533.232457293521975      562.001194870739937     1     3623.4516809491     3924.3715350030     4997.7171870846
     -533.232302878995711      561.671840005904528     1     3676.5955901201     3879.8260556150     4985.2040708973
     -533.232046021452788      561.411441947805884     1     3585.2665363161     3953.7253740865     4964.7646752725
     -533.232041303547931      564.225592816817652     1     3548.0819241412     4008.8090746233     5000.7451310710
     -533.232017876583768      564.542772436288487     1     3702.3572575490     3850.1558655629     5010.3801049965
     -533.231988357056252      558.217751843358769     1     3741.0207271617     3796.6388309713     4954.8597287601
     -533.231770610334820      562.508719974496444     1     3777.6111179302     4067.3406205169     4379.7298708083
     -533.231724620874274      560.901487313643656     1     3741.4746841382     3765.2518171289     4947.9858511840
     -533.231639071850509      560.820217865374389     2     3688.6911845722     3819.3316406683     4949.5404383993
     -533.231636201428159      552.846487708644872     1     3675.1119273167     3879.9183578763     4904.8041158821
     -533.231634872327390      563.868578718740423     1     3613.0518566054     3937.3641852547     4971.0732628754
     -533.231489334768185      559.493299229708782     1     3661.6163546287     3868.4241365885     4940.6982232961
     -533.231320976683151      562.859695772571399     1     3638.4871848354     3901.4264751713     4992.9424713361
     -533.231264127687837      564.453244132474538     1     3659.7653739396     3862.4078098871     4936.8496523413
     -533.231249660802746      564.543639242480936     1     3738.5319835329     3806.9656421900     4870.6014103662
     -533.231189089766872      561.992302758137498     1     3731.5854427337     3804.0562082556     4981.8729399596
     -533.231181622970212      563.948539543897596     1     3560.7358393259     3995.3314899680     4958.3708510294
     -533.231138731181545      557.514141502618713     1     3659.8478410601     3867.5044609672     4959.5284148347
     -533.231091012747356      563.995839987905356     1     3551.3714253124     4018.6745106704     5013.9830088436
     -533.230880384568422      562.329640048766237     1     3775.5159272888     4094.1637072416     4419.8140391141
     -533.230759708857249      558.219147430340513     1     3557.7016627503     4017.8022506697     4966.5295746447
     -533.230632229303069      559.021665117839007     1     3649.2652128409     3903.0238513065     5012.4228665000
     -533.230565823320944      564.423478301283694     1     3567.7288073819     4020.0242668455     4795.0993189687
     -533.230560900424393      558.280556537631924     1     3558.0635976347     4018.0485026909     4965.7356959371
     -533.230428417048415      558.256621596404557     1     3658.3367420930     3880.2198405285     4955.8432232760
     -533.230360462282420      563.968790757672991     1     3712.0200399838     3840.5307305900     4970.0258477405
     -533.230283936936644      562.472443489940929     1     3700.1956427572     3836.3099916319     4968.4464667725
     -533.230246947769047      564.537532909090260     1     3674.8261557090     3980.3675994114     4787.9584912338
     -533.230232993821687      561.115327338816769     1     3609.5071816652     3939.7269570769     4985.2446115979
     -533.230193217064311      553.403589190027560     1     3711.3932192512     3834.9468652061     4885.2696116265
     -533.230140242244829      563.892426055022042     1     3647.6925665355     3896.0089804659     4981.0040458559
     -533.229921207799975      558.744030134500008     1     3617.9510504307     3924.7987572007     5006.6640917164
     -533.229910260582187      564.604449012937835     1     3641.2003535510     3884.9406906486     4917.4310716025
     -533.229812430679658      560.896283333024485     1     3674.3994933011     3841.2799487052     4951.9424745921
     -533.229733541568748      564.588605218429961     1     3646.2578019530     3909.0912863960     5013.4815300814
     -533.229698565823696      564.719606544091448     1     3644.1165649807     3898.0803183968     5026.9520892158
     -533.229630359375506      564.142139744600399     1     3671.0766868188     3850.7141868160     4972.2054458652
     -533.229579003000936      561.623771134636513     1     3627.2319784642     3915.9595866022     4988.6971551479
     -533.229566590644595      560.202596996781381     1     3731.3268984171     3781.8921644298     4908.1766465136
     -533.229509032493183      564.745884159138427     1     3678.5683250476     3879.8528118760     5029.2700873356
     -533.229475068201623      560.127733680410756     1     3635.5549850632     3893.9275567693     4939.7791258850
     -533.229472312867529      564.718450826013168     1     3645.0305567331     3898.0017274951     5025.5438451166
     -533.229433752382533      564.583575389747125     1     3736.9434452899     3809.7805598768     4870.5431550353
     -533.229377281259644      563.246302485133356     1     3693.6103327638     3895.3907470976     4828.8977037198
     -533.229268105767574      564.729602906102741     1     3731.2563639387     3810.1564760027     5023.7874783598
     -533.229192952581002      558.741442933751955     1     3618.0646102615     3924.6660153025     5006.7811471596
     -533.229165167184078      560.010472858073172     1     3662.9519762069     3873.9473710929     4968.2264267425
     -533.229155908328380      562.851604513484745     1     3681.9411956354     3869.5037380497     4937.9700282179
     -533.229096228114031      563.745119449872391     1     3589.9082943984     3983.7609945598     4918.1115256625
     -533.229035264273307      563.706444143628460     1     3581.9748986945     3994.6829795289     4916.2330999726
     -533.228934953969770      561.335995254249610     1     3670.6391026421     3868.4627424238     4930.2204590172
     -533.228856918792076      564.235830980575429     1     3684.8452635325     3887.2225592408     4932.7055421548
[truncated: 1,842,517 more chars]
