# Supplementary material for: Structure, thermodynamics, and rearrangement mechanisms in gold clusters—insights from the energy landscapes framework
Source: Nanoscale. 2017 Dec 15;10(4):2004–16. doi: 10.1039/c7nr07123j (PMC5901115; doi:10.1039/c7nr07123j)
Supplement: Supplementary file 1 [file NR-010-C7NR07123J-s001.zip › minima/147_Au/min.data.fcc]

     -533.597879892574838      568.521845888158623     1     3670.6568985411     4218.3215427141     4412.9521841904
     -533.547338573454113      568.643771402125594     1     3741.6745064314     4215.7916144761     4279.0497148897
     -533.543097806202923      568.636789053221150     1     3716.8879350279     4234.1133388408     4291.1438833776
     -533.498303139264749      567.874242070576315     1     3688.8905436423     4203.0283202388     4490.9047536359
     -533.400402178441936      567.909336094713694     1     3704.0256315517     4252.0447155982     4306.0705830527
     -533.363192880466499      568.039281488937149     1     3719.2662937611     4193.5220463907     4333.8494315068
     -533.325665319083669      567.406215075963814     1     3700.1185268102     4224.0070044914     4443.1538701990
     -533.322351110079580      567.388997727848050     1     3700.1318324277     4229.3939815512     4439.3300831111
     -533.293800386107591      567.368272870114311     1     3715.1958464440     4264.8275957450     4341.1806798351
     -533.266906494479144      567.331347999546097     1     3586.0310611072     4094.2019893566     4638.7690074022
     -533.257245015817603      567.700119931119275     1     3755.7737575026     4195.1245260621     4301.0701765771
     -533.254103250700041      567.048760872600042     1     3574.9699164951     4130.4718019550     4592.7888795060
     -533.251757262901947      567.003208210666116     1     3521.1226340105     4356.2687433094     4476.9062465916
     -533.250897413042139      567.000634480035046     1     3524.6164305452     4333.3903110594     4496.2413075973
     -533.231533260661649      567.033322423480627     1     3781.7616039678     4013.6243255106     4484.6082422958
     -533.223859051468821      567.531185952870715     1     3730.3190728305     4215.6839105944     4337.9305024056
     -533.211023321548168      567.338873782001201     1     3787.2654020043     4000.3155668321     4482.3894406164
     -533.199279249000028      566.790238659500005     1     3796.0432345916     3955.3546217784     4531.7473702958
     -533.197025594739898      564.516448492361974     1     3747.0301846156     4150.6656237847     4380.2874228989
     -533.190460813946629      562.674862965450302     1     3686.8628320436     4216.4308202085     4432.2380648751
     -533.181044951396302      566.732515304933372     1     3783.0811066289     4004.6526426571     4463.6199723422
     -533.141988205652524      566.703520979696464     1     3610.6707661028     4094.3976009987     4597.3285809735
     -533.139979177309669      566.895338690041967     1     3594.6568309743     4106.9087386414     4643.0728776117
     -533.138620516349533      566.717543431402419     1     3675.8042293157     4247.6206232952     4427.2467198828
     -533.136042291651279      566.802394471754724     1     3758.3370216304     4227.9243529835     4346.6634331736
     -533.132095306097540      566.670798120863310     1     3673.1917646214     4194.5519427303     4325.1692505303
     -533.130499211824258      566.678170880749803     1     3680.0247600632     4184.4008353843     4328.1095487337
     -533.081328082869504      566.145513319813972     1     3622.0764291370     4288.7444946345     4399.6934467828
     -533.069090502026938      566.499701351529666     1     3816.6178193508     3990.6246164225     4482.6754926923
     -533.066295128308184      565.915052351053987     1     3758.3120399711     3928.3246247105     4653.7140134311
     -533.061183269241383      566.345416631127705     1     3507.7701887112     4347.4346621909     4522.4322819895
     -533.046028236466782      565.969101978908157     1     3823.0301541579     4032.8786787500     4511.9225026398
     -533.043337729561586      566.132916181743326     1     3637.3698843368     4066.1739876902     4640.2534551065
     -533.040916849609175      566.094272243548858     1     3604.1734370933     4116.6479301592     4632.5396915566
     -533.040083295119189      565.651265653350833     1     3666.7011449700     4306.4977868974     4438.5013546683
     -533.035706054777393      562.598315488454659     1     3799.2394385545     4072.9164673604     4426.0444816406
     -533.032701207269383      566.037902134181763     1     3861.1043072201     3928.2852775251     4481.4553693159
     -533.027225945175701      565.827416814281264     1     3828.1256565752     4033.5604578405     4495.0435807569
     -533.024107595399528      561.292322811837948     1     3652.0564857057     4274.4148144401     4359.6189596806
     -533.023892443831414      561.244292250859985     1     3640.5006159796     4282.3151934683     4366.5571850530
     -533.023542162438730      566.188326633110250     1     3700.5052424384     4170.0460857763     4472.7617599395
     -533.018915974217748      565.982131998039108     1     3662.8758459118     4085.1994173553     4537.9938645282
     -533.017560277276743      565.882450716224639     1     3714.0660528274     4056.3933145084     4589.3430745201
     -533.015973694704030      565.982487629173761     1     3647.8947098508     4084.3363674091     4571.7634774548
     -533.015495449899959      565.781918982600018     1     3735.2023160537     3955.9688746707     4626.5154377555
     -533.014917573696493      566.022235496889039     1     3642.5354252553     4086.8735270501     4562.2748418071
     -533.014623052583261      566.166207779741399     1     3693.0930201077     4095.4958131970     4585.7035781492
     -532.995478169821240      565.338110370667209     1     3666.6222097612     4300.0780090948     4439.6120325309
     -532.993628913120574      566.015115131175207     1     3644.5665050112     4215.9688228565     4486.3380834545
     -532.992241820242953      565.371530333061060     1     3702.7132504209     4188.6057475338     4375.0408463215
     -532.990874345032353      565.706295629304918     1     3842.4480457592     3947.3444276860     4468.4856416644
     -532.986043904730650      559.749394463099975     1     3754.4512715502     4225.9994359920     4293.0104732601
     -532.978662583100004      565.457326587600051     1     3742.5827642052     3947.7999977023     4611.0713060885
     -532.977260448948755      566.007064174275456     1     3611.2974861353     4061.7293679110     4675.5575986875
     -532.974844547799989      565.706844466300026     1     3524.8077302779     4195.3230531870     4657.7532833616
     -532.973961610461629      563.272680524732664     1     3616.1435526222     4118.4990343520     4632.6325279806
     -532.967311431975531      565.742591264035127     1     3636.3210728912     4045.7149151219     4635.0566532712
     -532.956915429499986      565.752254102500046     1     3551.4383537776     4174.8539577609     4614.4450173624
     -532.955681061354312      565.384366319979108     1     3521.5134261977     4207.5219590434     4615.5341082985
     -532.952892627706547      565.798628959904477     1     3567.1650852205     4158.5294865741     4713.3706397232
     -532.938906761615158      565.523171739649797     1     3552.1262082659     4194.6265884658     4669.5477418105
     -532.931876156726503      565.525158196474308     1     3741.5332281944     4194.0915882524     4339.4893208942
     -532.919561469744963      565.919591699592047     1     3860.7281959046     3959.3352801575     4453.5119161433
     -532.908343491895948      565.742052418213802     1     3841.7056467717     4004.3898284540     4424.9048167989
     -532.906691131362322      565.754386131767660     1     3773.9572563788     3983.3391869219     4542.6559626168
     -532.904676190477062      560.709087750734511     1     3789.2136391503     4005.5803745202     4464.2216814243
     -532.900040591463721      558.662016342183051     1     3690.5328295726     4203.1487377184     4318.0367718915
     -532.898066522183171      558.600765655987516     1     3826.9278731642     4041.8930365502     4404.2054395806
     -532.897928497700036      566.075512091900009     1     3743.2884674125     3916.9331065937     4771.7305361078
     -532.892141916995001      558.363961429598817     1     3699.4368259143     4185.2187971655     4320.9383019625
     -532.890119688928849      565.284856821504945     1     3600.4004192339     4142.6026696913     4603.9459795701
     -532.889297819899980      565.700839923699959     1     3798.6892626066     3905.2008954102     4661.9082715089
     -532.875099022600011      565.894391979000034     1     3753.4311707746     3904.6025392986     4763.0126651788
     -532.862841563347956      565.637020250618548     1     3565.8944429920     4178.6017690976     4631.5149379142
     -532.854595444178358      565.401092797564047     1     3621.7388508095     4115.3677520474     4577.7749621681
     -532.853988149900033      565.489583674799974     1     3773.1054972886     3904.6867657421     4690.3087544714
     -532.853219793860603      564.692121414499525     1     3786.9540675810     3965.2466214853     4549.3226025448
     -532.850251443310754      564.862901537059201     1     3475.3108533275     4285.6682652534     4642.3888667953
     -532.846099050647467      555.644601860355010     1     3690.4974147870     4295.8558745048     4380.1481011277
     -532.841464256230324      564.742685981172599     1     3744.5925610340     3999.6310114001     4516.3568296704
     -532.839854481324437      565.478851537593982     1     3823.7639111196     4026.5777930065     4527.5170984955
     -532.828856272313601      555.955137135431073     1     3681.7275879671     4240.4664551445     4425.3168189938
     -532.827548828289650      565.234822084897473     1     3795.7759672444     4019.9781221004     4474.6531097446
     -532.821389739900269      565.100294951247861     1     3835.3415333178     3923.5434341037     4536.1363236909
     -532.817439502472439      562.908609087180594     1     3603.2640093698     4137.8886705937     4638.5538018256
     -532.804651152097222      563.541533483216426     1     3651.2535281629     4078.1405464807     4551.8894080464
     -532.795125504428029      564.703921296414023     1     3620.0829273071     4119.0126181776     4667.0037623124
     -532.794814325439916      565.074243814674787     1     3842.2243507646     3996.8105557886     4449.0890612563
     -532.791354531553907      564.192685858276718     1     3693.1786945964     4136.8772273274     4499.1078816539
     -532.786465265608513      561.797990797180660     1     3519.6251316794     4339.4797034775     4504.3992199451
     -532.779807270898118      565.009828317012989     1     3898.3196734084     3944.7229375850     4432.6773234460
     -532.775302049783704      562.631774187699534     1     3580.9704374197     4172.3386557425     4609.9441694012
     -532.772849770366179      565.000032870868949     1     3859.2112930595     3977.3998395887     4444.9472964189
     -532.764101009381420      565.407528541251509     1     3549.3116430441     4208.0193817788     4637.9143135109
     -532.745097431589897      564.501421969823696     1     3658.2389633631     4278.0942848654     4332.1353405499
     -532.743301179159971      565.374739036970595     1     3619.8407070240     4300.5761076318     4426.2464837310
     -532.741019879038390      564.621151882886011     1     3665.6945483735     4268.7066757561     4328.4419680775
     -532.736123234129991      564.241517241575934     1     3651.1544237800     4198.5169816817     4473.2982800612
     -532.734568373851289      564.825860411194299     1     3635.8755971934     4065.9426986832     4689.0101422782
     -532.734181748750984      553.017475788722209     1     3729.5699686121     4195.7337413862     4284.2000711201
     -532.731847640374895      564.853513376128035     1     3641.1353532867     4065.3028593055     4685.0107889282
     -532.728476196269071      560.889784627446829     1     3650.8942119362     4148.9491221621     4581.6206380996
     -532.721131284913554      564.793394555572945     1     3681.6913278978     4082.4524304580     4529.7483030702
     -532.719822776275691      564.807192854826326     1     3663.3220168264     4100.1258034827     4541.0015133977
     -532.714486177770027      564.782303852245718     1     3655.7229682085     4246.5856894006     4340.4417284464
     -532.714283443606178      564.666091240658261     1     3598.0699482873     4097.8873160533     4710.2401230127
     -532.713188462087828      564.357429528648595     1     3660.1235040508     4250.5639986720     4335.8872698695
     -532.709205047099999      561.613331471000038     1     3581.4074319372     4200.1157552129     4556.6670420308
     -532.708650871330519      556.811985854270347     1     3533.5426449353     4348.4033653912     4462.1943348912
     -532.674447529177769      564.450390381258444     1     3648.1693810159     4243.1779755329     4344.3321682907
     -532.669462729420729      560.702133111343414     1     3815.0728061160     4059.6243675594     4549.9645121720
     -532.666766324252762      565.398950983295663     1     3834.6230344563     3982.0787349528     4523.2232861990
     -532.665137902999959      564.902536475599959     1     3616.7146421774     4200.1108860886     4552.1819894516
     -532.658504803161350      563.531061576664911     1     3741.9667202367     4003.7223179483     4529.2544315174
     -532.646594196545720      563.289986192437937     1     3709.5439405080     4167.8667310470     4464.6428184520
     -532.637635300913416      565.037790083347659     1     3725.0816253960     3969.2377288660     4728.3468385793
     -532.636595108700021      557.131736309700045     1     3724.1088783879     3963.7304600777     4697.2157668742
     -532.635565153371545      563.357543024501979     1     3690.8123069613     4128.7562851433     4640.7172617928
     -532.635204476899958      557.041314712700000     1     3763.7952903194     3930.4233259718     4675.7464636826
     -532.632277613500037      564.985103286000026     1     3767.2329564326     3931.3064577707     4786.0316540624
     -532.626260739502641      564.184927637070473     1     3489.8363333088     4337.6442374294     4517.3650275266
     -532.624005159362810      561.255108194697414     1     3810.6576188200     4066.9022616098     4539.9934979044
     -532.621703295432098      561.353534510861664     1     3783.0989470853     3956.1069963853     4601.6164593602
     -532.620188146795840      561.868511869494682     1     3790.5731891826     3987.8092948530     4542.0493942656
     -532.607567093730268      558.439257584124562     1     3800.0070982657     4085.1938909941     4564.1568527295
     -532.603009758127087      564.506410401151584     1     3841.0874154887     3934.6867019069     4576.2282440436
     -532.596094553625790      563.661049219479764     1     3783.0571051563     3982.8196165586     4563.5493306584
     -532.581427308223965      559.104726253333297     1     3679.5714320719     4136.2509279513     4650.4443537285
     -532.578044830918543      554.662817246269924     1     3693.2911692121     4196.0770635236     4320.1838037940
     -532.576799250099953      564.029697896399966     1     3750.2468741133     3924.5013780167     4806.1479279797
     -532.574401228377951      554.334636292370078     1     3699.9829568260     4188.2772704124     4316.5759911105
     -532.572478941046370      563.199322112891196     1     3674.9541035542     4115.1009156179     4459.4485814182
     -532.568976886754058      560.578885088424954     1     3696.9179710271     4096.2463320986     4636.7804102678
     -532.564243027411408      563.898892549398738     1     3647.1964373198     4102.5089250021     4588.2432117650
     -532.560807576990896      561.441318465566383     1     3662.7257171843     4097.7733687094     4646.7757430335
     -532.559298665673168      556.794619407827895     1     3604.9190202898     4149.0431483453     4621.7079029018
     -532.547822986351434      563.744497393969027     1     3825.1342868413     4054.4114468667     4453.3824728698
     -532.546223138150481      563.466134263782919     1     3772.4380914798     3984.9406336133     4535.0456985908
     -532.533346832726238      560.520124227212591     1     3710.5762599127     4231.5057476022     4327.2220632419
     -532.532702359599966      565.401887833899991     1     3580.7212847256     4201.5154059664     4645.9719909274
     -532.530893794089820      563.334628203453917     1     3660.4323402171     4165.3648095040     4681.3627041015
     -532.528242794709627      562.744349044175692     1     3708.2481000784     4231.0631829572     4320.1259197544
     -532.519498533799947      565.401818261600056     1     3581.9287604157     4202.5205995268     4645.8584601982
     -532.518306278599766      563.236021852718181     1     3736.8301756770     4186.3410744200     4338.6036425101
     -532.507303688683351      563.270824131982977     1     3745.7675547820     4185.8539098282     4306.4113318379
     -532.496327254866856      561.387459709409541     1     3647.7912464592     4116.9227078962     4621.7573155016
     -532.492745717427169      563.773099614950297     1     3757.4444793378     4083.7741136554     4483.9642459386
     -532.481085227087533      563.633614043395141     1     3913.1324670759     3929.2687869533     4456.2169664689
     -532.467294652593182      564.536438135912135     1     3775.7297718875     3962.7742499400     4665.1164330714
     -532.462440117441929      561.447773582295667     1     3709.3630811166     4228.8255851080     4302.9532318893
     -532.452011579920850      562.225173748986435     1     3775.9398474343     4019.5433761907     4530.5919693270
     -532.449054686933323      556.112759309708508     1     3786.8131853715     4062.9835734962     4463.2780309301
     -532.444731787225805      564.432315113619552     1     3765.4939825410     3967.7619202052     4662.5547250201
     -532.434561605747831      553.504298096957541     1     3640.9055261550     4256.5254056324     4414.8418198625
     -532.432895335775243      563.088270728161547     1     3599.6976092206     4189.3124019979     4645.3661920494
     -532.432264744084137      562.318611517848353     1     3769.8406109132     4028.2398316882     4533.4182065045
     -532.424444653907699      562.822630523917610     1     3538.5033691379     4300.4795941899     4495.0062648174
     -532.403107886969792      561.969897054408762     1     3688.0385217828     4111.4979171956     4462.8047578290
     -532.399080988128389      563.363329567122719     1     3582.4133977909     4145.1949602383     4681.1942127986
     -532.378261315201485      560.680755232261390     1     3761.7152982289     4082.4488688655     4495.3427225198
     -532.344153994872386      562.579135759753399     1     3747.0936224737     4069.1112007750     4547.3983934380
     -532.320018331265146      559.246010894987194     1     3607.0541520740     4131.6559924838     4655.5639640279
     -532.314604863861291      562.609589861260815     1     3691.7439402224     4220.4305682770     4498.7744506967
     -532.311080402194648      563.513010636233389     1     3735.9770600936     4209.2578950227     4433.7723402498
     -532.303204941576496      561.168751146573300     1     3815.9028275730     3990.8461222967     4582.1672264063
     -532.271139629936783      562.970252933239522     1     3746.6400101236     4091.8002410714     4536.7879304728
     -532.258668875038325      562.021096694182461     1     3648.3540461478     4173.7070739353     4428.6325140349
     -532.240940606874346      561.779544600045369     1     3779.8940689640     4049.5032611972     4545.9416420780
     -532.234349464621801      563.218387546973759     1     3653.7065959682     4304.4176469223     4393.9279308614
     -532.185540889718254      556.966804893341759     1     3738.6975245742     4226.8867530979     4422.7680797372
     -532.176201295700025      550.956881808399999     1     3742.9825015827     3951.3340470722     4672.0734854932
     -532.161544098700006      557.016751983200038     1     3672.8422502462     4181.2769842458     4570.5691964751
     -532.141363366942414      562.283558886790388     1     3641.7708221999     4210.2798869374     4453.8006181350
     -532.117036556267976      542.923817801296423     1     3642.7611169959     4239.3448681011     4438.1521606273
     -532.116087052100056      561.059781028299994     1     3633.0687360200     4132.7813787162     4603.9785133740
     -532.113605986450693      561.254153383847779     1     3634.6130907447     4201.9509867562     4414.0287024640
     -532.098243196296266      559.990575741459111     1     3603.1114998318     4133.8083150898     4683.7974091519
     -532.096793240002057      561.073057264491354     1     3654.8189851667     4168.6227648744     4447.1583838419
     -532.092215422314894      563.161703030654508     1     3753.6885922029     3993.2536500248     4715.2188298466
     -532.080991583472837      556.584267197554709     1     3948.4594427509     4010.0070804660     4309.6501941823
     -532.063480358456331      559.265283490632328     1     3594.4055660959     4132.9861196125     4675.8377505743
     -532.034513907689870      558.171216031614108     1     3791.2521994045     4126.6144089590     4459.9909340669
     -532.027258044144673      559.146255304927763     1     3697.7510461314     4013.4727444017     4727.5652384701
     -531.985643070765832      561.294697697936385     1     3646.6180208819     4206.0047135352     4472.7876067682
     -531.985192822018462      560.421497534791342     1     3643.5188428479     4194.5720573755     4433.3502603984
     -531.930983681115436      558.921452000983095     1     3653.9525272033     4309.6466314415     4420.7239843559
     -531.914577560453608      551.312790011871016     1     3701.8482101511     4084.4186355745     4542.1079411723
     -531.905995638492641      561.204962943241981     1     3772.7436327088     4053.6874184474     4533.0752951309
     -531.905965791561016      561.223767710253355     1     3768.7022064376     4055.6312015861     4538.9699981975
     -531.883523432722200      561.186623312060647     1     3749.2851189216     4056.4897570790     4552.4241975943
     -531.873970197647736      558.305306152752337     1     3743.5477730421     4083.5766404321     4547.9784123703
     -531.863639516176931      558.252533081512865     1     3750.4421581165     4094.6662106896     4514.0195203732
     -531.847544589707695      558.277586683341042     1     3752.2432083706     4091.4567898330     4508.8544393757
     -531.824468518404842      557.306256326608832     1     3716.3883570497     4119.3517233510     4566.5449947995
     -531.821700596422716      554.405216867184208     1     3718.7688024482     4116.7411727027     4569.1524175656
     -531.804407939692965      553.170611056108214     1     3727.8099277141     4119.1719410075     4538.5867103359
     -531.798416201536838      548.001157623644644     1     3762.9172973566     4216.4138718486     4370.8612223015
     -531.538507595346346      558.471977090311270     1     3851.9457980342     4097.0661830185     4174.5153504433
     -531.523927133899974      557.999048092575549     1     3937.2266560933     4064.7022419103     4115.7529873482
     -531.522457502756083      558.003599639103072     1     3869.5973777587     4059.2248821153     4198.1987088584
     -531.520005181849569      557.990120372883212     1     3896.9527216959     4070.9745532978     4153.1867029488
     -531.494956887116700      556.274420379357707    48     4029.5928992917     4029.5928993403     4029.5928993431
     -531.465165943541137      556.784757603585717     2     3974.9429375247     4050.5749587717     4057.5930835970
     -531.447735725598477      543.316173457747823     1     3674.5999768648     4120.1059488763     4638.3316991856
     -531.445822123777134      556.640725241923292     1     3952.4097880581     4049.4549847363     4080.6930393195
     -531.433995872621836      556.846198565451573     1     3938.6440294843     4028.9333905369     4115.3429984203
     -531.433343485745922      544.570622170023626     1     3673.1806232865     4096.0059001733     4681.0279029246
     -531.425925136340084      557.201509723687423     1     3903.7783668609     4080.8684811981     4166.1595617038
     -531.412096862980775      556.331026003019588     1     3977.2250817664     4035.9028271444     4093.0999796173
     -531.411285438310188      556.325665942304340     1     3965.2686156025     4037.4194419293     4103.9526945439
     -531.411140051721986      556.339222695844001     2     4017.6890963394     4032.7431458291     4055.1135606359
     -531.408774981364559      556.345965207520976     1     3977.8116708375     4036.8747938433     4093.6703694245
     -531.406595112291598      556.412857023891320     1     3964.9431202493     4038.3317862647     4104.9815551629
     -531.394385882081451      556.200502884996126     1     3996.2265905120     4027.9706759848     4069.3178392018
     -531.379502706027665      556.218063867498699     2     3986.7911371824     4018.2021315804     4075.2576077629
     -531.378183865373671      556.108650015273611     1     3973.3730800869     4026.1824101153     4094.0123226358
     -531.373957042418056      556.120518109530849     1     3995.4027631959     4027.5501390562     4068.2160933406
     -531.373497216184433      556.115172999118045     2     3967.0954200029     4028.2157842872     4096.6576310306
     -531.370376847857870      556.137761821666118     1     3961.9620099085     4030.7735150147     4099.8183443940
     -531.369968406430530      537.613731989049711     1     3620.3980318989     4207.3881171405     4590.5836907569
     -531.366672484159722      556.698906065473807     1     3888.2519650487     4066.1958055032     4137.2563539606
     -531.366224877093032      556.213658016307477     2     3963.3513625804     4022.0960428262     4093.3660440061
     -531.351291529568471      556.759254238459789     1     3964.4672974478     4040.1010823106     4096.2158122019
     -531.348550704863896      556.091077685308505     1     3926.0506468185     4067.2409949314     4115.5810288404
     -531.345380931082218      556.748819921049403     1     3923.4103814953     4047.7864850018     4171.3298598714
     -531.336447232377850      556.637243112509736     1     3953.4002930507     4041.6833810280     4091.6987951789
     -531.330372932762430      555.650322404899498     1     3924.1774436448     4055.7935951425     4127.2403788187
     -531.326040055838121      553.118615632283195     1     4002.3094407368     4029.8883814949     4073.8504608126
     -531.322806946535252      556.182637909511527     1     3963.5534915957     4065.4912105082     4082.6029290050
     -531.322569969915548      556.770296408017884     1     3849.0657000911     4050.8285802369     4225.0308004673
     -531.318544517205282      553.771157519262147     1     3997.0946847530     4034.6925815578     4073.2639175132
     -531.316257568817491      553.705829765371845     1     3972.8599110883     4024.1646226544     4108.0187216529
     -531.315889567712816      553.775271896722984     1     3960.8922932562     4027.1062016090     4118.9245070714
     -531.312253806337708      556.546684280060390     1     3956.0130247010     4049.0547159530     4124.2927764183
     -531.312239951055062      553.701413627179591     1     3964.9990554696     4042.3999989853     4097.7649707625
     -531.311627638307300      556.551617953972027     1     3976.4445423598     4036.0988893306     4116.0628453070
     -531.311225360096500      556.666845961780496     1     3899.3954449767     4069.6866256594     4150.1772821442
     -531.307530981122909      555.963913478160407     1     3958.9601647529     4031.4678813859     4117.0760106957
     -531.306482625923991      556.542189291654381     1     3886.9471440319     4076.8365963417     4124.6430767357
     -531.298438457372299      555.630736947391256     1     3966.0949791120     4033.6241755062     4106.0592544293
     -531.290756041982036      556.153468765760522     2     3967.3792087838     4036.8906872116     4093.8259537252
     -531.290062307537710      556.445424220846348     1     3992.3308310204     4036.3549242275     4069.0580237359
     -531.285943955311041      556.032184426757567     1     3982.0734730321     4037.8344205319     4076.9570202409
     -531.284757301808213      555.580624819259356     1     3957.2916567843     4029.0541640824     4120.1918776333
     -531.282345833010822      556.112752949108767     1     3977.4233683908     4053.3052086590     4067.2422571835
     -531.272600068529528      555.430213591189954     1     3936.7667578250     4030.8712129790     4138.1376905224
     -531.268182086507977      556.319352072781498     1     3897.3052775619     4034.7525072808     4172.9372906380
     -531.267982334011435      555.554958990340310     1     3915.2052193098     4030.8681478280     4158.1340271161
     -531.265369806637409      555.951360169412851     1     3976.8610763383     4051.4067976887     4066.0118932668
     -531.263112613112753      544.542425242045056     1     3762.4650522476     4220.6679549483     4271.2896509200
     -531.260623970362076      555.542736200604736     1     3913.6159915035     4033.9714372083     4154.3760754163
     -531.257163282165152      556.138683979387110     1     3975.2843627456     3998.1482179926     4110.0289438753
     -531.253586560125314      556.007479771248313     1     3978.8546940921     4028.9565235155     4074.0868879284
     -531.222780637304595      553.676209773697565     1     3975.3829206695     4046.0002388756     4088.2853840603
     -531.180403368124757      555.669569628742920     1     3949.9034450017     4036.3402073302     4124.0400712264
     -531.176575132400217      555.764078698414323     1     3966.0315217812     4055.8162021628     4087.2993555552
     -531.176238275014384      555.565137444398715     1     3934.8894044208     4070.3198561668     4118.0722509193
     -531.171737969550122      552.329249162577980     1     3991.2132559547     4033.7578321129     4106.0521693884
     -531.166865227553217      555.409994865185126     1     3968.8360755776     4034.7694964220     4131.5227943225
     -531.153388702207621      551.579226371618347     1     3989.2458988616     4059.9427734816     4091.3211835822
     -531.151721820367129      553.209642093393200     1     3928.7116556833     4048.4599732752     4175.3654161756
     -531.146020133544425      555.177469101727979     1     3962.1821261370     4020.5520296003     4138.5806552683
     -531.145919425430066      554.716657214845327     1     3916.7752727012     4038.1477073047     4176.1797605042
     -531.140981995029733      555.372918157594199     1     3873.3373733382     4051.6681749621     4223.3796027432
     -531.130161635117247      555.171225978057464     1     3977.8082082787     4015.4052410386     4127.4224912578
     -531.129833402267536      556.221531406865324     1     3902.7653172999     4029.7363945170     4167.1822720419
     -531.129236213074932      555.208737888663109     1     4001.8258869076     4037.4645794977     4080.4116786826
     -531.120923595812087      552.072889776382112     1     3983.6583483670     4022.5349247005     4098.0917689676
     -531.120361344795356      551.666027966548995     1     3952.9544618911     4049.2447638830     4101.4427080313
     -531.117461851802773      555.334147665422392     1     3970.8984526864     4013.3562235505     4123.2977116783
     -531.117267181345710      552.294059296944397     1     3955.2619138442     4057.3090157346     4104.2417773436
     -531.109757812641874      551.436160385595940     1     3929.3904405167     4049.2528378355     4138.2077281609
     -531.103531684003656      554.349540217394178     1     3921.3482771420     4055.3673660572     4156.0009894714
     -531.091994363500248      553.423761524881684     1     3931.5426190032     4054.8189867078     4122.5565419938
     -531.079120329732177      552.286801602618084     1     3976.2516791092     4049.4668758732     4119.7154431169
     -531.063971879222208      553.907875709572863     1     3988.0009625732     4051.5815562087     4095.6343215617
     -531.055259173020090      552.098457934012686     1     3978.4658235340     4037.6774536841     4114.2039682814
     -531.045593715433938      548.538630777718026     1     3956.4596853537     4044.1352491049     4128.8353114969
     -531.040238796347467      553.604037252217381     1     3978.3876002427     4040.4439345721     4100.7589516860
     -531.033355409287424      553.659992125770259     1     3977.3675704704     4044.7500867224     4097.8086953338
     -531.030226435469672      551.981417734577576     1     3976.4386074792     4044.2878643274     4110.7994130363
     -531.021305260441068      555.305895135827768     1     3914.3017782150     4006.7014729735     4228.3259580988
     -531.011838323531720      555.190170734014714     1     3864.0846940733     4062.9974153949     4224.7070817582
     -531.010434676792556      553.152372925012060     1     3889.8623913255     4065.9805383166     4162.3220969349
     -531.004917475518027      555.213714602221557     1     3916.2331531750     4010.8783473538     4222.4976677468
     -530.986868625984130      551.201214039455067     1     3977.7132002341     4032.8591379446     4123.3760896057
     -530.984181389887453      551.181847642684716     1     3978.7434102386     4052.2686862032     4102.3309919477
     -530.983476246785585      548.444804115633133     1     3980.8865526690     4058.8032949914     4066.3154028008
     -530.981177259933133      551.280872281023335     1     3985.0561033229     4037.1665292816     4110.2621754488
     -530.980846754952609      554.453650514147284     1     3994.8145792005     4055.4481047533     4101.0142652788
     -530.979443560012328      550.742196983107419     1     3894.7969058145     4082.5275872247     4165.4672997864
     -530.977961622321118      551.318749856747786     1     3974.7809541038     4038.8040429345     4119.7540136132
     -530.964611475724269      554.374676966555512     1     3917.6868894133     4018.4650409557     4191.0087068288
     -530.934133369986171      553.485582232144111     1     3877.4113897419     4038.3236562218     4214.2419758636
     -530.908158105007033      551.695759570473683     1     3891.7272278713     4064.0799771003     4170.0217735338
     -530.886980891372787      550.924916472910581     1     3990.1678478421     4037.7002264884     4114.8636657192
     -530.867777514363638      548.371832159315659     1     3983.7490147946     4059.7807349962     4073.9781000472
     -530.866835663380812      551.464649538993740     1     3936.8795650100     4051.4730612977     4153.3554957229
     -530.813472295806264      546.478086304410454     1     3998.3259444995     4016.2383842146     4096.4073170115
     -530.803940429189083      552.023170288020310     1     3903.6944640722     4027.9986751565     4178.3784716546
     -530.800754118406303      553.338631107149467     1     3926.0740775820     4030.5974365436     4176.9415973900
     -530.795454665153102      551.545210497120479     1     3870.3744555100     4058.5218542293     4211.5793566958
     -530.786178968560876      550.166371245269829     1     3868.4111896187     4043.4079411854     4229.6725608085
     -530.746340912306664      545.397117294065879     1     3893.8802814357     4084.7935319848     4239.0082266472
     -530.733448459410056      552.813905652498875     1     4011.5741154434     4081.4373067539     4102.3430225681
     -530.728543136017720      552.771532480267865     1     4010.9755863897     4074.5419889562     4110.8346039663
     -530.701938070203823      542.654354213809825     1     3975.2607390285     4040.4201578090     4111.8320713505
     -530.680075463263506      547.366437692540330     1     3912.7436320763     4043.8602775686     4182.3592241039
     -530.657729602355289      540.418059161061365     1     3976.5755697404     4056.6777380159     4106.1245953284
     -530.610776349422053      552.108904367100308     1     4001.2701042244     4069.1863094885     4084.7923258657
     -530.580001948693166      552.464258815211679     1     4011.0511417899     4074.8767578756     4081.1983712348
     -530.477337783146709      545.205755214056694     1     3980.9886358791     4038.7688678604     4108.6909940067
     -530.184585678733811      525.835268517526742     1     3913.7056780902     4135.7821981268     4162.6195770195
