# Supplementary material for: Structure, thermodynamics, and rearrangement mechanisms in gold clusters—insights from the energy landscapes framework
Source: Nanoscale. 2017 Dec 15;10(4):2004–16. doi: 10.1039/c7nr07123j (PMC5901115; doi:10.1039/c7nr07123j)
Supplement: Supplementary file 1 [file NR-010-C7NR07123J-s001.zip › minima/147_Au/min.data.hcp]

     -532.957087926791587      567.176242828328668     1     3704.8215730673     4128.1493210427     4428.2473437869
     -532.943023843368792      567.071135031856670     1     3715.2508043278     4110.6930299688     4424.2372625985
     -532.432038697336566      563.892960781617035     1     3884.8097625274     4006.3475150358     4199.1742126643
     -532.408908008706362      563.708926979107332     1     3868.6310789955     4000.8839150390     4217.5261177660
     -532.347632905785304      563.732119209400707     1     3618.0382006584     4273.1513042019     4520.2311352405
     -532.217157725682114      563.297882409213230     1     3576.7427116770     4293.7629150522     4580.1349729537
     -532.016418050374000      562.406003721150910     1     3903.9013548388     4003.0869091452     4286.5398990473
     -531.952566155171780      553.633020148433388     1     3674.9837451515     4236.7825861620     4435.7136159245
