# Supplementary material for: Structure, thermodynamics, and rearrangement mechanisms in gold clusters—insights from the energy landscapes framework
Source: Nanoscale. 2017 Dec 15;10(4):2004–16. doi: 10.1039/c7nr07123j (PMC5901115; doi:10.1039/c7nr07123j)
Supplement: Supplementary file 1 [file NR-010-C7NR07123J-s001.zip › minima/147_Au/min.data.twi]

     -533.785388816394288      570.163105847580823     1     3835.3001529903     4140.7312263954     4183.9564076570
     -533.783563101409754      570.009367055928010     1     3842.8615315398     4137.9016764866     4170.2007372366
     -533.782411513634315      570.013413413787930     1     3813.2999627346     4140.7078102767     4202.8374084547
     -533.773479592655121      570.006430650895595     1     3836.0071528096     4137.2073427067     4178.5869691301
     -533.773283946199967      570.053505195299977     2     3831.4042616923     4158.9147055744     4178.4028517474
     -533.770320976207245      569.795901026041861     1     3867.1385816085     4131.8216138472     4141.1079688954
     -533.766157242218583      570.034734227578269     1     3831.0778106877     4137.5926559106     4180.1282895237
     -533.765268114629066      570.019848182332908     1     3812.6653202904     4138.1679755324     4203.6011217066
     -533.761787626682803      569.840077084879567     1     3829.8372322883     4130.2454545466     4179.6634613250
     -533.761495267572286      569.828891153426753     1     3821.5867418506     4132.6421821525     4186.1546856607
     -533.761046295348706      569.846047041152701     1     3811.7258018214     4132.9471728187     4198.4323472503
     -533.760042759448766      569.824714436225918     1     3810.2265416622     4132.3098568796     4200.9127002810
     -533.758122749300014      570.130692588199963     1     3660.0783246426     4158.5837925068     4420.5591769610
     -533.756004097181631      570.103372455278873     1     3687.0299745662     4152.8824050891     4389.2182735039
     -533.755373271799954      570.041646871800026     1     3708.3599040856     4139.7983776776     4354.1614300809
     -533.755262440699994      570.034795755999994     1     3701.1913173669     4150.3126113245     4352.5559561529
     -533.749178818686687      569.968696045386991     1     3652.0121499840     4182.6280509479     4390.3417329160
     -533.748724439400007      569.949721440999951     1     3671.6334663550     4177.7327459279     4365.4197238382
     -533.747444678000079      569.842914131457519     1     3713.6310447182     4130.6584807656     4342.9373067644
     -533.745761334177701      569.942378845905637     1     3688.7324262660     4147.2941554824     4382.7196737308
     -533.745606667678544      570.117906491221788     1     3660.2915637946     4160.5682499667     4417.9968732150
     -533.743448067468876      569.624710681494889     1     3871.2518308685     4125.2633939665     4128.8609346403
     -533.734168407860807      569.933439321893275     1     3666.2412896471     4192.9488646460     4363.3486476211
     -533.730687242852241      569.978158779856244     1     3654.8052182880     4201.8041708242     4368.7136001684
     -533.729698980100011      569.961258087399983     1     3662.5657985501     4194.6684378354     4358.9194514843
     -533.728476418352784      569.961745207551303     1     3671.7988605802     4162.8457554680     4384.7717791872
     -533.727116624599944      569.734615709400032     1     3657.8421423576     4183.0694260047     4527.6420529574
     -533.724562263844064      569.755203425449508     1     3685.9644719722     4159.4009607166     4356.9809451150
     -533.724184657155547      569.758302534062068     1     3663.4640146418     4172.6471362660     4373.8211915437
     -533.716111374578418      569.735817971474376     1     3695.6064658387     4151.4868868408     4351.3750123094
     -533.706330249658322      569.795694427646708     1     3628.6782314066     4212.5756718135     4509.1994130093
     -533.703644928669974      569.607054596689864     1     3863.2674981870     4101.6450321477     4244.6672934509
     -533.702066580362384      569.729377688005684     1     3876.7752064949     4134.8551984990     4177.4441831914
     -533.701930743367598      569.589431202238188     1     3822.3251022675     4107.8176582373     4291.1673539812
     -533.699963600964793      569.716364887080204     1     3807.4612463314     4166.2785101393     4230.3535958205
     -533.697564338576967      569.109746444639086     1     3742.5271499268     4169.0567598017     4317.1588591737
     -533.689867558790638      569.605882554870391     1     3832.7190990673     4151.1294904205     4210.8671311303
     -533.687671199682654      569.814866311381593     1     3655.5471404359     4205.4767096390     4441.1508396316
     -533.687359912584839      569.643363531842283     1     3867.7434068936     4086.2129438780     4233.1170848029
     -533.685482227367629      569.408530427275764     1     3889.4296400876     4120.4587927200     4161.1224599222
     -533.685166874576112      569.646870491236768     1     3848.9835381120     4109.6789433996     4232.2821201781
     -533.684963115828964      569.492949236928780     1     3914.5131856150     4104.3915229377     4160.0927099876
     -533.683755282362540      569.654127421912222     1     3802.5684768662     4114.5034623480     4284.6398217007
     -533.683449105746490      569.652391268321708     1     3823.8891930099     4093.5551292234     4280.3687681884
     -533.681333165270416      569.550936986858574     1     3810.0331551227     4169.6516450064     4228.9504946954
     -533.680210368789517      569.096483108971711     1     3839.3676834352     4091.5026645514     4260.4282599779
     -533.674900216319656      569.168511380462860     1     3813.7997892478     4095.9753599218     4287.5584634098
     -533.673465241140661      569.211305345822325     1     3825.3343258999     4042.8622062495     4333.0580644220
     -533.672678645000474      569.161109978461695     1     3795.7978823023     4161.8513889723     4233.2290537644
     -533.672277971361723      569.216763573080584     1     3811.0747068553     4049.1029010020     4344.3607946610
     -533.672253514811473      569.156187061722562     1     3794.5755945077     4157.3442690669     4241.2218687113
     -533.670818223672200      569.207203370496018     1     3809.0051050337     4020.2480398545     4388.2698510517
     -533.670319071282279      569.168002612681789     1     3829.7896558333     4047.8020892512     4325.0808320076
     -533.669941070370896      569.520915413419061     1     3904.7067743267     4102.9400663304     4151.3685998796
     -533.669540756739138      569.706753491879113     1     3827.4800865719     4147.6496056606     4194.4226971339
     -533.669397588949778      569.533929802240550     1     3927.9710715258     4080.9909639570     4148.4879929972
     -533.666928989250891      569.577311415131817     1     3625.7143714648     4265.8165213489     4398.5988281677
     -533.666479687702804      569.832468025407024     1     3653.4256067267     4197.1207644891     4443.4193614915
     -533.666359157702118      569.124562451852739     1     3833.9698068589     4147.9560449171     4184.1305752333
     -533.666248177665238      569.128982017026374     1     3809.9553663528     4151.0484057971     4209.2253436301
     -533.665749988349830      569.539600877442695     1     3657.9723796057     4226.1091397375     4392.2265145804
     -533.665400144433875      569.630184960651150     1     3815.1500927816     4139.1469961969     4224.0845983546
     -533.665316370197388      569.626623516982477     1     3811.0226926763     4153.3781255839     4214.7056213120
     -533.665286646816526      569.846110462682759     1     3657.8918027062     4199.1978763000     4444.4281672056
     -533.665150660240556      569.667479560066340     1     3701.4800563049     4177.8384460874     4374.3044354505
     -533.665007017625953      569.593999771050790     1     3779.0746975313     4136.2567742542     4275.8188152258
     -533.664833016481907      569.081829305016527     1     3770.2744119232     4138.9802367091     4278.0803626782
     -533.664565913043475      569.125655970294815     1     3825.6924397989     4096.0576516422     4251.4001111538
     -533.664391758101488      569.132657555110427     1     3847.7974211647     4073.0855855160     4249.0485070527
     -533.663941758710394      569.847360648903873     1     3642.2605814389     4207.1473367062     4461.7313903089
     -533.662785920365536      569.124970739829109     1     3821.4395574686     4079.2402125612     4276.0166290786
     -533.662672518765930      569.131065433379717     1     3800.0498097316     4099.6876754515     4279.8973496843
     -533.650069905800024      569.061113494100027     1     3681.0262615397     4157.1922184495     4413.1509653031
     -533.649888765836295      569.060491895901691     1     3830.4847068735     4138.3936790705     4199.4023731981
     -533.649661210088539      569.069155975597710     1     3843.1607947841     4075.0181455331     4255.3011547987
     -533.649626703658100      569.064288806288573     1     3807.1677468832     4138.7324510603     4226.5036559813
     -533.648966172978248      569.139773869152805     1     3808.1141471710     4095.2393843617     4272.4565779407
     -533.648717308399114      569.047891687719243     1     3740.1398244718     4105.5775764089     4359.8920805704
     -533.647824627802038      569.458233704254553     1     3858.9770395749     4138.2751882874     4157.4530616827
     -533.647607724469822      569.573700045247620     1     3644.1260393324     4226.9856168237     4392.5707913904
     -533.645642317355509      569.092529046479626     1     3810.6045414909     4133.5745116621     4213.2649923567
     -533.645084568995912      569.111377407153782     1     3805.6604634615     4120.0904391238     4232.5996593872
     -533.644283584549385      569.528615819031643     1     3668.1974680263     4199.9797844778     4385.5824739936
     -533.641396655578774      569.079574093195788     1     3692.2023937085     4138.8117224988     4397.9412186978
     -533.640298913089282      569.370502408758853     1     3854.4965934367     4145.6995112755     4167.8640929363
     -533.639514163423428      569.360874061805134     1     3823.6115383004     4147.6320413798     4202.3675042209
     -533.636666352300040      569.504944450299945     1     3757.3415974795     4150.7778319641     4293.9554996753
     -533.635355089194491      569.618769220107652     1     3796.7206884831     4162.4861774504     4229.1597619534
     -533.634855959990091      569.601313690404140     1     3760.0437390062     4166.2515780963     4275.7565313685
     -533.633818637325476      569.510586165448899     1     3822.3330526585     4145.6937464399     4199.8981047675
     -533.633568639628265      569.758639157745961     1     3672.8199319034     4164.2052552193     4413.4326166564
     -533.631867916325746      569.464426784416446     1     3856.7151646184     4143.2673877689     4166.2856960747
     -533.630743547777570      569.624120006487715     1     3660.5531144781     4190.5125178129     4384.5358237304
     -533.629618900791797      569.555375632875439     1     3663.7149681212     4232.3797586383     4336.5884243798
     -533.629035266499955      569.556616410400011     1     3682.9163208447     4237.7536332163     4306.9916528134
     -533.628509531013833      569.031174584877022     1     3796.3432859768     4111.9567375395     4253.2692449025
     -533.628209254093576      569.573489059762210     1     3657.0617667235     4237.9522476710     4352.5981730633
     -533.627406149269518      569.383443464965467     1     3824.5367985751     4148.7830242813     4203.1891759484
     -533.627277052824184      569.384595948250194     1     3864.4995115023     4145.0726152984     4158.9938618272
     -533.626742469200053      569.560134483299976     1     3682.2798904274     4225.6865744206     4318.8610057747
     -533.625794246200030      569.561744858699967     1     3664.8266680551     4240.5596809971     4328.1974983062
     -533.624956072017653      568.627634459705632     1     3790.4368066534     4051.7610216300     4317.3519412528
     -533.624604773095257      569.737911749277828     1     3648.6607667137     4199.3051020978     4443.9985606060
     -533.624552921097461      569.107697307424019     1     3733.0242069393     4127.8727988051     4326.8493974096
     -533.623521934030805      569.243685706889892     1     3838.1476296472     4144.8316976806     4184.4447399579
     -533.620990321967042      569.323903937496084     1     3829.9109457960     4151.0134282564     4195.9730088107
     -533.618426287592342      569.154686002876360     1     3871.0484976598     4134.4213099685     4138.7005432332
     -533.613010984550328      569.084106320954561     1     3755.3686935133     4143.4610483307     4278.1333288149
     -533.612152541830824      568.966740910529097     2     3839.9335644562     4141.3802335847     4178.8881637858
     -533.611816257523969      569.065442622612636     1     3678.0366269150     4182.2786670682     4493.6747864322
     -533.610130953911948      569.229556325668000     1     3826.7089810682     4001.2951134443     4455.0097256422
     -533.609786908988440      568.765028932367841     1     3623.4457089548     4213.6373892206     4486.0395386726
     -533.608870421274332      569.033055129419267     1     3823.5788566837     4147.2070233456     4198.5382456731
     -533.604406568440822      569.189231010949698     1     3801.4684924114     4059.6546938937     4398.4656192878
     -533.601287211561157      569.153415084091534     1     3809.6342982474     4186.5331338319     4278.8751369836
     -533.600903691274198      569.224798379305525     1     3860.2775281734     4073.8597631514     4309.5957538481
     -533.599606157179096      569.219128519018113     1     3618.8236893151     4262.3548154716     4510.5306059263
     -533.599004342895455      569.535302329473438     1     3692.9788368132     4154.2525594516     4398.6228903397
     -533.597419087943763      569.077542701712105     1     3769.1207767670     4137.1047065063     4266.6410425225
     -533.594906441870990      569.090503966675669     1     3629.8744870115     4197.3807830664     4555.2647502156
     -533.593805619685895      569.286513162869596     1     3819.0861352748     4078.4242363162     4355.4130255519
     -533.592538898099406      569.162767572556845     1     3800.7504692468     4189.4717321538     4272.0609753026
     -533.591847921433555      569.588133999366960     1     3838.0762028681     4075.9601162081     4352.8519848953
     -533.591812975891571      569.316998204276615     1     3709.6184218971     4149.8445792051     4373.0882390920
     -533.591744562884401      568.871082671141153     1     3824.4491098694     4177.5089393213     4219.5825050842
     -533.590956326705737      569.055185092926763     1     3697.4051957119     4119.1642188653     4542.6577406643
     -533.590858806073811      569.337302370378666     1     3668.1636840140     4164.9004753572     4418.5793851516
     -533.590708858222342      568.920667652924521     1     3884.3116507624     4115.4046733555     4132.7761853037
     -533.588094377580205      569.260184547851850     1     3850.1493403066     4132.7605268732     4287.2258797476
     -533.588004370717499      569.372715830763468     1     3887.9741193524     4079.3808376968     4281.8845099217
     -533.585958784301852      569.059270359026186     1     3658.7860661478     4209.6436827783     4495.0027781050
     -533.585856684246437      569.288630530782484     1     3875.6268742975     4075.3515924318     4287.0693224488
     -533.585139965586791      569.262082393977039     1     3865.2934218433     4117.0098130912     4257.5775214466
     -533.584872558376787      569.227053084010890     1     3672.5186898766     4198.7386710625     4373.5857512810
     -533.583258814628039      568.606622053560613     1     3783.9088010028     4049.2859145092     4382.6289198936
     -533.582008152363073      568.919300764037416     1     3868.4874504733     4106.4674280791     4256.1920149558
     -533.581740595616111      568.596641807470633     1     3826.5346605873     4014.0370095231     4369.4060567121
     -533.581231737821440      569.276002380357454     1     3881.8882726832     4079.0370226771     4289.5091743167
     -533.580964952221166      569.278629572026830     1     3883.8563088230     4107.0333465073     4257.5662699963
     -533.580177473265394      568.930202470394988     1     3841.0722322288     4113.7277166802     4282.4468232640
     -533.580078438332293      568.869994982174035     1     3842.4189223316     4068.9003095901     4317.7331157253
     -533.579998658475120      569.145012911623326     1     3813.2696380867     4133.5090471840     4226.2161461363
     -533.577755041688306      569.137594019990274     1     3856.0340105383     4092.2355842005     4216.9885759599
     -533.577696277169821      569.101748377079957     1     3636.3532579487     4233.5697001231     4442.4675924819
     -533.577104563099965      569.078201216399975     1     3664.4283046759     4169.8343248093     4408.5490821469
     -533.576376616348057      569.064838564543606     1     3694.7399762936     4161.3998927947     4372.4729835054
     -533.576075115263279      568.911708007456014     1     3675.6245960621     4182.8617214110     4370.1923343193
     -533.575327815021637      568.934964218877440     1     3685.7081809214     4171.7986138102     4368.8034844153
     -533.575138224904322      568.800918401848776     1     3826.2792609860     4153.3934617690     4243.5601201958
     -533.574089562618497      569.137339203948272     1     3866.1902076493     4098.3457357980     4203.6738027599
     -533.573650147954368      569.134528554990652     1     3778.2101407947     4155.1431989795     4252.4568047754
     -533.569784882079034      569.395277558594444     1     3696.7733240091     4194.3650011113     4398.0634778966
     -533.568045013177652      568.634455073345521     1     3805.6886014721     4121.6156102988     4229.0923356165
     -533.567395559031411      569.066628414864567     1     3887.8371181297     4077.1673739522     4264.9741728237
     -533.566933139681282      568.779694132405666     1     3813.5036115325     4172.0255490453     4233.2688306546
     -533.565275253657205      569.029555648664768     1     3858.4133416413     4068.1493684965     4314.8495536874
     -533.564871923423311      568.951616180704946     1     3844.6549240262     4129.1339065405     4244.9683281347
     -533.564818023433531      568.973059740486747     1     3885.7850414674     4055.7710837262     4278.9995141310
     -533.564514378206695      569.212518284073099     1     3673.8266720454     4238.7239590696     4385.0609003256
     -533.564440590143136      569.033645831831222     1     3851.1135562974     4069.8130438996     4310.6077363867
     -533.564176615336578      569.053972195122697     1     3906.0399871972     4081.7420664825     4212.9957852380
     -533.563627340835865      568.986586860893340     1     3856.8997023474     4058.7104956638     4308.7352023885
     -533.562786937800865      569.014609306392799     1     3866.4763089387     4093.6293708023     4246.9987420108
     -533.562743502051603      568.991721676457814     1     3920.6890670991     4082.7689197844     4133.5317934032
     -533.562627838401340      569.295368342500979     1     3656.8052607175     4259.8747623394     4394.4046605478
     -533.562041717466172      568.765970503923995     1     3824.0227385056     4063.6111642083     4343.1512989152
     -533.561889142385439      568.593176043801122     1     3802.1521705212     4174.6286992388     4232.5347812155
     -533.561402696726987      568.918545307095314     1     3807.3166436311     4118.6408174741     4298.5388022913
     -533.560278012421804      569.045241925953178     1     3846.1878624830     4114.3070949079     4250.9626291088
     -533.559623759890087      569.063576804535160     1     3819.8247412154     4117.9273157128     4278.8929441775
     -533.558225339981959      569.039269068779390     1     3831.9577572224     4070.3773885706     4334.0505413216
     -533.557479400888383      569.185738367302633     1     3664.0336503914     4223.0642960222     4423.6579167624
     -533.557179096312097      569.175319383828196     1     3594.4000366887     4252.9306599812     4501.3807095442
     -533.556875132155028      568.553204827427294     1     3844.5689665921     4085.6037617272     4220.6582635909
     -533.556860130768996      569.112759709001580     1     3818.3515181540     4073.1145685303     4359.6053715114
     -533.556105912410999      568.574203654571988     1     3775.9147658902     4129.5192084806     4257.8897124794
     -533.554861599254650      569.164046423329069     1     3661.9063431700     4226.7656022127     4412.9787251353
     -533.554562622118738      569.171260535408351     1     3636.4853956782     4226.8656332480     4462.0299392275
     -533.552851222980280      569.026919510201424     1     3595.0097151924     4240.0296626210     4518.0562566119
     -533.552815344521036      568.536297941539942     1     3766.6236007787     4180.0815011517     4290.8689085134
     -533.552795718170842      568.795354094152117     1     3797.6049175657     4035.8957946339     4434.4335406704
     -533.552730903394945      569.298872241507297     1     3781.1070758641     4210.1418625137     4239.3734396566
     -533.552325827411892      569.134815207370707     1     3820.8255648542     4157.5830321345     4251.5441215812
     -533.551889008069907      569.307977361401868     1     3663.4356465101     4235.3178684384     4412.1797015537
     -533.551632969689877      568.561764156109234     1     3778.7367327128     4091.4829783300     4309.1355060095
     -533.550718153956495      569.435099083737214     2     3866.7823224783     4149.2122316531     4164.9171575899
     -533.550087330531824      569.331711348085150     1     3659.7619686976     4206.1167117764     4466.3210964233
     -533.549589743650586      568.418243857635844     1     3869.4193185313     4067.6219552377     4265.8170973480
     -533.548887082917304      568.446024207707978     1     3587.6920358795     4267.0745754792     4614.8972600311
     -533.548663325388702      568.929866493119221     1     3628.0214212813     4251.5779173956     4428.7623828928
     -533.548156038194406      568.634279935617201     1     3872.2439548463     4062.3694324809     4275.0163134300
     -533.548001739228312      568.723197109221587     1     3842.1628721901     4101.0572234969     4284.2238036759
     -533.547789062085144      569.014218591557665     1     3851.7419724633     4062.0677657029     4316.6082919094
     -533.547777969179606      568.812471153243223     1     3826.8401553865     4057.4547240597     4342.1780773009
     -533.547760840026172      569.057088940232575     1     3904.2251625921     4103.5234362197     4227.0578388629
     -533.547382211907006      569.426387898816074     1     3746.5363185682     4198.4330523029     4304.3953969081
     -533.547060633336059      568.864706313661827     1     3922.4699973726     4091.3064308937     4169.4441129731
     -533.546653396387569      569.010308523411368     1     3828.3717464807     4067.4722286352     4339.0100056009
     -533.546631742333716      569.151183752336919     1     3855.4922557600     4153.1176560557     4212.2148304534
     -533.546532175477864      568.726730127232258     1     3844.2378276902     4061.2953025810     4323.0924621444
     -533.546408807730359      569.226577623768890     1     3653.6176567349     4254.3207220155     4366.9133460751
     -533.546108945877222      568.808988686891553     1     3842.8001580076     4058.7376468611     4344.1950959271
     -533.545973129658250      568.667749958278932     1     3815.0895759615     4176.8629980554     4216.8928250956
     -533.545885467946505      568.879373289924160     1     3823.6179968880     4156.6969236754     4221.4502702774
     -533.544856345877179      569.077225363996035     1     3692.7572095686     4212.3226907343     4330.7972004359
     -533.544361043038293      568.690821344182950     1     3843.4782997766     4058.1749826028     4314.2128056053
     -533.543502447850301      569.205219393492143     1     3673.5990135454     4228.1138678881     4365.9183736429
     -533.543234537460876      569.133577233745427     1     3690.5679054840     4198.7914268272     4398.6003274586
     -533.542247967600019      569.112087718100042     1     3658.1867394209     4254.9269063781     4378.4695713505
     -533.541731167858984      568.544311464521002     1     3781.5136642974     4135.1639451304     4238.7986862879
     -533.541479757240950      569.134539556580421     1     3678.8822033011     4231.1967992620     4375.5265507377
     -533.541398727890282      569.100567025325972     1     3656.6898988324     4231.5072687645     4418.0056629027
     -533.540972536605636      569.248593469732214     1     3660.5709234055     4240.5179012969     4400.4577744241
     -533.540564510028275      569.384956466101698     1     3662.3242293429     4194.2242928197     4457.3553896750
     -533.540324949629053      568.450991033355990     1     3798.1618724432     4181.3689442475     4219.4840446756
     -533.539151965226779      568.421155249774415     1     3824.1671433329     4111.8926000509     4264.2242504191
     -533.537894659330505      569.240511298225670     1     3672.0661162798     4262.2150873677     4343.9351194865
     -533.537643981401743      569.019933882666464     1     3792.3506770341     4149.4381704081     4264.9404816103
     -533.537611123820966      569.222505952585038     1     3782.3212405264     4184.7012695633     4271.7346250389
     -533.537429047512205      569.123023035937081     1     3842.7274313095     4158.7851517143     4224.6568977697
     -533.537279493349047      568.938403243271978     1     3882.3739009645     4100.0498631887     4239.8839563181
     -533.537165700409787      568.943888986645561     1     3876.2256226903     4157.9486740724     4185.7787413722
     -533.536932966444056      569.057294963015579     1     3653.8000274695     4224.0335510274     4402.3541898337
     -533.535820841413056      568.935324452343593     1     3883.4775574565     4129.7080712913     4208.7067181638
     -533.535806483257375      568.939435362892596     1     3866.2358153566     4141.4522773980     4213.9252558186
     -533.535766777563367      568.548595218759033     1     3828.2085691601     4080.0240241533     4245.1363407765
     -533.535755948393785      569.010634778547114     1     3851.7866510769     4121.4895335915     4231.5517165695
     -533.535592458767951      569.133759072624002     1     3845.6098185035     4134.5125692146     4245.5149119272
     -533.535537169834470      569.102845920559162     1     3867.6627033830     4134.6318772224     4221.2553988930
     -533.535176694767870      569.299799979560362     1     3734.3932149445     4193.6466996600     4350.7391962906
     -533.534890593206569      569.214629908748748     1     3897.2325817627     4079.6455623182     4247.2880292272
     -533.534027890240736      568.823443980440629     1     3745.2626924684     4147.6070259920     4326.8075880089
     -533.533879007069118      569.073450530952073     1     3885.8010741494     4089.0118322686     4237.5706101663
     -533.533803826351686      568.882892096689034     1     3662.5374810667     4212.6031343328     4411.0952020055
     -533.533599727840169      568.981462529573037     1     3826.5084822190     4175.2833887024     4207.5089752598
     -533.533332976971906      569.030173376174844     1     3847.8585481139     4113.5364153439     4196.7366052868
     -533.532961178840083      569.307991690276026     1     3839.4860570051     4158.9004753400     4194.5091946443
     -533.532954649459839      569.166116872312500     1     3869.7961279465     4108.1782238262     4245.4689777252
     -533.532644934470568      569.050424384492317     1     3878.2545601885     4144.1454723280     4190.7821290774
     -533.532404901709356      569.010979384642496     1     3653.7395116462     4265.7486912506     4346.4040108086
     -533.532226961958600      569.074894805969507     1     3708.8302807812     4186.9043877825     4380.4292167805
     -533.531894113134513      569.067717458305310     1     3676.0244953483     4223.5859075569     4376.6100860834
     -533.531878052431011      569.022460581702035     1     3692.7596988979     4236.3165100265     4325.0011418636
     -533.531827985577024      568.808466308252605     1     3861.8797979558     4162.2157636561     4205.3130086980
     -533.531749026173316      568.810994765639180     1     3873.1418972227     4127.1560048933     4230.3002675765
     -533.531423615717927      568.429426304977369     1     3820.4041948366     4146.3396661876     4370.9800696630
     -533.531414016073768      569.053759484714647     1     3594.8704886256     4264.3906940759     4435.2034993670
     -533.531318047411219      569.033966852878052     1     3625.2895512397     4255.4593129395     4391.5907787463
     -533.531243121179273      569.051597701708374     1     3588.8588943632     4266.7248688900     4441.8663013839
     -533.531141181999033      568.998673095830327     1     3798.5580882145     4139.9715017342     4231.3745018862
     -533.530854143230385      569.010224179051761     1     3886.2307387513     4138.8465671500     4176.7262790310
     -533.530689561638951      569.072237940772084     1     3686.1719195702     4188.8805699193     4405.4478622301
     -533.530623334494067      569.059395611915647     1     3655.2014537854     4245.6031211422     4381.0638206686
     -533.530520695994255      569.031405829348614     1     3884.4033549248     4112.6426637641     4205.3499667053
     -533.530466826908878      568.903409637565119     1     3643.2761326314     4217.0577623896     4421.9319117093
     -533.529635155326332      569.037574221920408     1     3858.0904382630     4094.4599788716     4268.0299473045
     -533.528919056434916      568.446345117697433     1     3896.6117140129     4023.4604768691     4401.7708418053
     -533.528026142314388      568.326913963259813     1     3821.3065149998     4143.8986629683     4224.3522427274
     -533.527824371259953      568.741257660120027     1     3995.4870671311     4077.9240124026     4111.6278109171
     -533.527798179908132      569.187682750759222     1     3878.7841166277     4115.9689039045     4221.3018997938
     -533.527570617589959      568.782297627801313     1     3747.8345686512     4139.6055045737     4335.0406444763
     -533.527552005127973      568.823277330112660     1     3847.4058370565     4165.7954400743     4205.7999008433
     -533.527244845888276      568.873092714021027     1     3659.9786587998     4207.5176208444     4420.2407592955
     -533.527222182648529      568.856428604325288     1     3667.2874051521     4188.7568834095     4416.3588118790
     -533.526277144752953      568.585408576259510     1     3832.8037090089     4050.1290876291     4340.0057053427
     -533.525761301928014      568.967758848627227     1     3874.2726460804     4137.2697098050     4210.6384495013
     -533.525579925485772      568.770255076510807     1     3773.1806294558     4135.5402468959     4305.7731774887
     -533.525486989613228      568.829734763691249     1     3777.3753229339     4166.0285339624     4266.7945471828
     -533.524629078417206      568.833394361785736     1     3845.6466394339     4105.8988011975     4274.3805753882
     -533.524526515649086      568.370927533479971     1     3824.8057571153     4106.8434987788     4270.9285606128
     -533.524525596565013      569.008343733267452     1     3819.5007344046     4146.8000238389     4247.7648204060
     -533.524392040373527      568.989302743339636     1     3870.1650953255     4106.9452927825     4246.1599025177
     -533.524377674631751      569.032177425419945     1     3676.0855401425     4273.7361199875     4311.6181809010
     -533.523973459351510      568.887370988466387     1     3626.8251495499     4250.6792570308     4428.3949140866
     -533.523618225047926      568.821934157890155     1     3832.3830047894     4104.0233322861     4295.3134169304
     -533.523447538670780      568.220285884541227     1     3863.8220349570     4043.1846323448     4284.1619027913
     -533.523273873856738      568.975920956748837     1     3875.2359445854     4126.1423629867     4220.4005093634
     -533.522800987897767      569.030313230854972     1     3767.8195975334     4216.3459562085     4227.9639776370
     -533.522594771353852      568.924975248704641     1     3787.9529349398     4180.9854734364     4277.4616789583
     -533.521521526791275      568.581027314328480     1     3905.1484489535     4131.2703701228     4164.9090450749
     -533.521308088410365      568.287101469482536     1     3789.9820308196     4046.3727616712     4346.6442376216
     -533.521101764352466      568.584696655637458     1     3906.6319734427     4099.7837637123     4197.1816541547
     -533.520945564385556      569.112666715605883     1     3684.9995354895     4259.9663838723     4320.2511102765
     -533.520820483239049      569.313842139463873     1     3728.3176932872     4201.2383890543     4317.2793404256
     -533.520445762899840      568.597444019609725     1     3881.0141212899     4142.1971828256     4181.3503543924
     -533.520381876242027      568.777425235769101     1     3860.8280429236     4134.6304651698     4214.3504850005
     -533.519656044317912      568.932896315940184     1     3699.3374918217     4262.6353901873     4289.5964331437
     -533.519443954947405      568.824800484374578     1     3740.4494527824     4187.8092789745     4283.9939043669
     -533.519367318505601      569.189651311822672     1     3677.1214343706     4256.2818349669     4337.8025571508
     -533.518997836015956      569.089729499546365     1     3750.2804018425     4228.9137575604     4242.7151941722
     -533.518872914670965      568.979896076977070     1     3847.5508850440     4100.2651768575     4256.6931975003
     -533.518824854270861      569.338857160474845     1     3652.1970230534     4220.2298423996     4441.3566058748
     -533.518667860405003      568.602537891337306     1     3858.1516360262     4029.4407032921     4444.2771452922
     -533.518563895067359      568.972118491068613     1     3866.0561671177     4144.5666006652     4206.2730130029
     -533.518512019185778      568.871378010818717     1     3708.5619498967     4222.6869710968     4333.1820331162
     -533.518322730472505      568.658987188644574     1     3913.7715233439     4108.1904784108     4160.5620716405
     -533.518153485845119      569.250691559923212     1     3794.5380826345     4189.4851349941     4255.9355989650
     -533.518003042034366      569.011697116643177     1     3879.8706286780     4091.1828160917     4229.5257643165
     -533.517773312730014      568.631227710548046     1     3843.4522240270     4167.5529274126     4196.2315917020
     -533.517740943546528      568.982298455704267     1     3866.4075355469     4101.7821631249     4250.8470695502
     -533.517596172808794      568.952952072122457     1     3857.7739265060     4137.5272279190     4223.2579662739
     -533.517236196224985      568.842008203909927     1     3878.5894735686     4110.2390976435     4200.4389957783
     -533.516974362903170      568.970660866463732     1     3850.5245950641     4129.2308462385     4243.8510903175
     -533.516860247125123      568.955092788123693     1     3655.5795704364     4242.6564660594     4389.6867368467
     -533.516836623971813      568.908222551058884     1     3811.7580696651     4173.3614891249     4243.7938171348
     -533.516829164016258      568.827097833915445     1     3830.1826106559     4177.3849528157     4207.9595292755
     -533.516696943966963      568.807418667346155     1     3829.1760432048     4151.4375128200     4205.6987478013
     -533.516655730569823      568.965048932027003     1     3870.0524608314     4125.5177182890     4223.0483075361
     -533.516554860381007      568.612771681649974     1     3862.2975566434     4146.2446535078     4195.9132438279
     -533.516466539038333      568.805433597255956     1     3865.1025852722     4134.2185801102     4183.6467055956
     -533.516334882596880      568.888788639692962     1     3810.6243043636     4185.1919750456     4232.7576035123
     -533.516248410546496      568.506706503100872     1     3774.0805593500     4153.6308009087     4262.6153383978
     -533.516194188770896      568.686670214643073     1     3918.3418089884     4108.5215907885     4156.0125727668
     -533.515973562755903      569.032086779187921     1     3857.2227445967     4116.6403882119     4230.1447686988
     -533.515920752398415      568.930793150619479     1     3765.9767058880     4198.1018268091     4239.5056006865
     -533.515842354637584      568.883305820217970     1     3759.8217525914     4193.8049310395     4251.8447115039
     -533.515825234955059      568.988161191869494     1     3873.3856075630     4129.9509285878     4197.9553275657
     -533.515801549666435      569.103905886441680     1     3654.0805675968     4223.2299888220     4415.6499859926
     -533.515788803595910      569.020809203246245     1     3850.7218803047     4156.6708731626     4197.5447340624
     -533.515703296967672      568.961309072442418     1     3689.9012097902     4242.6472529274     4319.6571929890
     -533.515150436175873      568.837577974307351     1     3860.5198860480     4129.0179654841     4242.5127247421
     -533.514831214881951      568.992200992813309     1     3844.7496424418     4139.1316751753     4222.1637580759
     -533.514523683348671      569.011142180525781     1     3874.2144646231     4130.5302006793     4194.2817316954
     -533.513992257389418      568.683356079423902     1     3812.3344514691     4166.5404537482     4233.5272698456
     -533.513952996948319      569.017901586407788     1     3874.1614256198     4111.0523861457     4214.2744727526
     -533.513868935795472      569.009814071059736     1     3748.6037570375     4181.0496630656     4292.4024670718
     -533.513819624546954      568.931762956068042     1     3766.3151615779     4212.8110753050     4225.3725941591
     -533.513654405710668      568.982101212725752     1     3730.6032282419     4160.6315441630     4351.9907780344
     -533.513420424488686      568.461386422703754     1     3624.9490388480     4244.1085562596     4527.1231688228
     -533.513014558456462      568.884581405810536     1     3849.5631857302     4125.1380806483     4220.6468848033
     -533.512426038897502      568.619082793614893     1     3869.1984066980     4092.1871656441     4242.7566378283
     -533.512046401266844      568.840092570349839     1     3841.9096638202     4105.7644079542     4267.1840689993
     -533.511956898696099      568.734302136835709     1     3959.3978590640     4069.0494026717     4132.7521632683
     -533.511380255231757      568.941575650560594     1     3729.8307913592     4129.2584988429     4401.7100114220
     -533.511178688023392      568.616710905927675     1     3750.0654374813     4173.2685937612     4278.7753451269
     -533.511138293338831      568.876060510804450     1     3829.8277334216     4159.2648811776     4210.5114333653
     -533.511090417038645      569.002983646524626     1     3864.6175994965     4142.0069224001     4197.4220723128
     -533.510508052812042      569.439483129892665     1     3674.0500015834     4199.7106762472     4440.9536072269
     -533.510199142155898      568.709535070868014     1     3880.6719645379     4143.1052690734     4156.3553253504
     -533.509495629361595      568.967293670560593     1     3700.6360000567     4144.0415779064     4432.8849063165
     -533.509388664138328      568.932268680089237     1     3844.7864785200     4094.4021543293     4255.3373112658
     -533.509240531159548      568.434067241942671     1     3641.6153635183     4175.9242983223     4633.1931745924
     -533.509236894446644      568.817407795513191     1     3834.9070057090     4111.2946587390     4261.1508045517
     -533.509160460543853      568.897940798905438     1     3836.7750726381     4168.2068842084     4194.6592595826
     -533.509081110199759      568.995678023950518     1     3877.7949129116     4124.3015104165     4198.5007378599
     -533.508978532761830      568.927235771936353     1     3719.2847070558     4232.7582895295     4300.0103881736
     -533.508738284676838      568.792572241356993     1     3830.3370058898     4191.0437926792     4201.9290711017
     -533.508650912710777      568.550881213472508     1     3771.9060571223     4110.6034460612     4333.6668497915
     -533.508140383593059      568.912395323689111     1     3825.1528369879     4114.9715139152     4258.0442834148
     -533.508104219260758      568.763028093399498     1     3831.8516070692     4107.9814509027     4215.7281614025
     -533.507991181531224      568.734672367703183     1     3900.3638397107     4113.7044996588     4174.4003374433
     -533.507975340537428      568.704240522404461     1     3815.1344761958     4155.2385972078     4220.5935513865
     -533.507475071661702      568.299301462454423     1     3791.9559719939     4096.9306283576     4265.9249506093
     -533.507474698606302      568.757331887583064     1     3793.2560365946     4122.3491880273     4249.6255896819
     -533.507426652298022      568.279581956406901     1     3764.7195012104     4073.7551907934     4348.0480374642
     -533.507375333957043      568.920576879870737     1     3854.5237517908     4083.6974535277     4256.1871405410
     -533.507351876493090      568.825407747409940     1     3695.3392877680     4185.5761429352     4387.2628974703
     -533.507350211036965      568.848983735642037     1     3836.8947212041     4087.6631783781     4284.4305168557
     -533.507061232499950      568.920766560200036     1     3679.2214187133     4208.7423478768     4339.2961586509
     -533.506870351110365      568.783412007042102     1     3895.2131695040     4095.0532963925     4199.2482719408
     -533.506839966355528      569.037890734658049     1     3806.6002019708     4174.2610020764     4219.3983399507
     -533.506707757246886      568.611434864031935     1     3849.7431339907     4120.2943043038     4250.6683908243
     -533.505974914244007      568.584313289106603     1     3779.9875370695     4147.1154495406     4281.7916610646
     -533.505845447140246      568.491256982347977     1     3761.2209996871     4135.2836542033     4297.0745213012
     -533.505743184049493      568.881944964372906     1     3857.7384880505     4111.0834871685     4227.2751417485
     -533.505576127311542      568.840582551038551     1     3851.3510642328     4123.0574561363     4239.7843910491
     -533.505521598816017      568.873616281571344     1     3869.1367452554     4119.4040927989     4202.8049596313
     -533.505505184787467      568.633052862100271     1     3808.0406255407     4094.9768569878     4299.3125286046
     -533.505375917577339      568.283334443686044     1     3821.3785643630     4065.3719515733     4265.8356965116
     -533.505016298803298      568.884197603486314     1     3666.8176393476     4229.1129400442     4355.9879666292
     -533.504881965300001      568.657259803600027     1     3854.0249809193     4127.1780342974     4238.6391326107
     -533.504660620902882      568.954553308396953     1     3833.7234001126     4106.5107972325     4258.2605214864
     -533.504614010264277      568.782981893068495     1     3791.8430549050     4165.2672242747     4260.5755423711
     -533.504611591123762      568.576328131714945     1     3815.2666421672     4093.2137517753     4294.5851045311
     -533.504304306039330      568.863923876675585     1     3852.7081163703     4105.7179307629     4256.0810251475
     -533.504131873642450      568.811001119603930     1     3663.8635524161     4225.8946422168     4393.8662775315
     -533.503883315284043      568.614571826118436     1     3878.4280992661     4144.6509776334     4177.1700804551
     -533.503733427117368      568.679391406694890     1     3837.7766091058     4132.2552434223     4252.6254935807
     -533.503517230024613      568.601708064178297     1     3893.9377007420     4127.1531720265     4177.5848718308
     -533.503458843337285      568.853370368639162     1     3842.1107537461     4107.9020949628     4269.4951348200
     -533.503407420755366      568.735250129408314     1     3792.3703313422     4172.3264824448     4260.9584569943
     -533.503076476260730      568.715757966885235     1     3771.5285008945     4172.2140781887     4288.9521527884
     -533.502716244884255      568.846033496373934     1     3741.4905196417     4162.9497297094     4314.3030326728
     -533.502474282142998      566.079639449738920     1     3884.0659215298     4127.1739428231     4147.7652896590
     -533.502278602468095      568.653263322579278     1     3904.0161851196     4109.2872594481     4166.5072966384
     -533.502160039972409      568.620893794275275     1     3888.4104015405     4106.0387323928     4206.2730430626
     -533.501979332266842      561.737094614462535     1     3810.5189834525     4143.5078345427     4208.4532856552
     -533.501922749464256      568.642514102680366     1     3759.7864848195     4147.0140318406     4307.3799287404
     -533.501874816660120      569.020667159335630     1     3871.9319711640     4085.5187283812     4240.7264710557
     -533.501434940474837      568.698397966676112     1     3756.5685647061     4156.2882684137     4313.9405523780
     -533.501393187769054      568.614875161719851     1     3871.8982971151     4098.0868987479     4234.8489756552
     -533.501140136039794      569.018147711383563     1     3828.8776199317     4146.5262162751     4219.7899113474
     -533.501118829952361      568.306378622067541     1     3786.9325450880     4085.7626942600     4282.6476230640
     -533.501052980952295      568.650494416064021     1     3862.4864270325     4159.9247859252     4164.8521089003
     -533.500751945533580      569.178575322728534     1     3777.7140251424     4177.5893355063     4283.2775265318
     -533.500586833116699      569.010352793728543     1     3821.0698427115     4151.0285906299     4234.7002692177
     -533.500482619655372      568.976293024608481     1     3844.8665349730     4147.5132027537     4209.5131690028
     -533.500124590629753      568.982729478094257     1     3866.9744035599     4120.1056111017     4211.7545774884
     -533.500014762904584      568.587760942950808     1     3901.2670552282     4087.4187536605     4190.6589406541
     -533.499804761153655      568.678314062506161     1     3904.1540832040     4110.3735842743     4165.8554436777
     -533.499709314511847      568.523679221332713     1     3896.5311866928     4096.8164403914     4201.1348838476
     -533.499642704464577      568.744258776718993     1     3807.5742311078     4179.9616102704     4228.7051592312
     -533.499375812598032      568.591358472207503     1     3733.9021194022     4182.2649708436     4289.9960454972
     -533.499289955841505      568.820297319517977     1     3820.2401322518     4155.3374013082     4218.4997983523
     -533.499206676050449      568.999102316022004     1     3694.8301178649     4254.1857335573     4300.1098773437
     -533.499018762329683      568.409101653928360     1     3876.9173357020     4093.5884023585     4222.6336748695
     -533.498918958204968      568.672061780056652     1     3845.8340450767     4099.5251599533     4278.0704485655
     -533.498873390909466      568.824753666537845     1     3839.8083912482     4144.4140786039     4210.1282642201
     -533.498277791644000      568.826095623569017     1     3821.8822171129     4152.7538290441     4222.5943355268
     -533.498195638559991      568.839029798992215     1     3856.4505405333     4135.7200234438     4196.7651980868
     -533.498188930660262      568.699108142660975     1     3798.7417066378     4146.3905725279     4245.2747866793
     -533.498143593561622      569.038298997462903     1     3827.2473494230     4158.9350334467     4231.8293834699
     -533.498054622698305      568.726493460316078     1     3877.2162449462     4048.0861301970     4274.1464900891
     -533.497948767677485      568.828275019810235     1     3823.9448872787     4155.8098111076     4213.3325765363
     -533.497852086065564      568.708348515424632     1     3814.3841600836     4193.8023826581     4201.4770533998
     -533.497789357037732      568.307843546072831     1     3811.8091798239     4059.0616044584     4282.3029584619
     -533.497606338366381      568.711987734584454     1     3823.9567084066     4164.2695540596     4218.2919823930
     -533.497461274970533      568.818538403427510     1     3851.5690739198     4156.3368408518     4182.0074592895
     -533.497394687281144      568.817730168436356     1     3792.3483626272     4186.6246597216     4225.8274147501
     -533.497345936080478      568.822285899553322     1     3818.7612380080     4144.1851662864     4234.1666735007
     -533.497328867812371      568.837127369330688     1     3862.8986308906     4083.1768653204     4246.0898163211
     -533.497310239746867      568.821318917646067     1     3791.6969969520     4157.0869217463     4257.0791348176
     -533.497122430425975      568.843699287732989     1     3852.0929078337     4081.9609239993     4258.1495981087
     -533.497035436118949      568.809694709054156     1     3844.7073385331     4141.1347509976     4204.7722232476
     -533.497005195740144      568.836251504142069     1     3823.5499271272     4114.8266336332     4259.6241233095
     -533.496942924413361      568.725103828586953     1     3839.5390192639     4060.5964851169     4307.3415771184
     -533.496930673734823      568.842925472401816     1     3846.1661090391     4092.1230277401     4256.9978400746
     -533.496920957078828      568.707816089550533     1     3834.7916367354     4171.8559557911     4196.9600932908
     -533.496839715423903      568.637375200933661     1     3751.7835800511     4193.1371951135     4255.6912987316
     -533.496715949493137      568.615091725849766     1     3732.7129877119     4117.6707418874     4406.6033392299
     -533.496476455680863      568.690644482065522     1     3811.5074151989     4170.1828287297     4227.8344259146
     -533.496374101632682      568.816177488492713     1     3863.5607152770     4118.7326572726     4209.0653450402
     -533.496257920060884      568.703165245504579     1     3838.4182147542     4163.7660568135     4200.8087073800
     -533.496225566835506      568.824285357892222     1     3851.1941849271     4115.4056150912     4225.0133350565
     -533.496121268569595      568.818911391440679     1     3845.4649626865     4129.0047037913     4219.8029769969
     -533.496020655622601      568.667146053667807     1     3805.5036397225     4165.8740646857     4216.9518241150
     -533.495997080283814      569.014196757835862     1     3801.5597626040     4171.1097641878     4251.7430687066
     -533.495897055340379      569.031897802724416     1     3659.7918706786     4245.6527028814     4358.0140519906
     -533.495847157533376      568.564528814130995     1     3857.3650615895     4140.0220781848     4174.9053635889
     -533.495688822961370      569.095514657913441     1     3691.1809812745     4189.4350313206     4398.9639588658
     -533.495656258113968      568.709094332797690     1     3951.5862495309     4071.8607687248     4159.9753125816
     -533.495624022082893      568.836237530934000     1     3844.3121281120     4082.2239014274     4268.5699164248
     -533.495540235264230      568.697455104638834     1     3812.2030134196     4160.2761300433     4235.9216652760
     -533.495381004245019      568.805420471976959     1     3683.4850824205     4231.4382665584     4331.0197265726
     -533.495204491909931      568.689070764448047     1     3881.4475522857     4077.1397846063     4222.6371326235
     -533.494578492875235      568.201124530133143     1     3824.5573105946     4096.8403106702     4217.6038258301
     -533.494369772632808      568.734423743308639     1     3952.3851761066     4074.1497808061     4155.6622591765
     -533.494273994949594      568.914090517631962     1     3805.3410256355     4170.7467747918     4245.8478925952
     -533.494110128344801      568.662658741965288     1     3852.8739444704     4096.2999782903     4252.6642689366
     -533.494007240867518      568.934697493916929     1     3688.8047627968     4245.9375093948     4320.0881555254
     -533.493981673899953      569.234775508199959     1     3685.0078744220     4175.3100224514     4403.5307773351
     -533.493920986644753      569.020313525246706     1     3824.8013235936     4141.3276550920     4224.5744697190
     -533.493895408611252      568.419095065373995     1     3879.0583696952     4139.5193809408     4172.5341316995
     -533.493895023901587      561.113766503236320     1     3830.1432234893     4121.6629593847     4208.2650008437
     -533.493869041590642      568.706805918208374     1     3866.7798774212     4147.3679844024     4163.8313548066
     -533.493746831868975      568.914803371439348     1     3878.9342236543     4106.0121393066     4214.5245372270
     -533.493746289236128      568.396073274848277     1     3841.5668132893     4127.9750934053     4214.2292757076
     -533.493717202856942      568.903594717505484     1     3777.7925831093     4208.3166764337     4242.7071691576
     -533.493671328374717      568.679269030189289     1     3798.5184184606     4169.6825279326     4222.3327569929
     -533.493665112866324      569.081627212562012     1     3668.2354756578     4230.4555907214     4388.9684726582
     -533.493547772402508      568.696539509321383     1     3859.8981795463     4132.8670200221     4186.0342722690
     -533.493519457769708      568.877921473406332     1     3840.5654368289     4155.8395641737     4211.7048806989
     -533.493500344608492      568.656438716506841     1     3843.0163088654     4133.6733320055     4223.4575653019
     -533.493455972083780      568.562583034867771     1     3891.0834517874     4100.3955721204     4216.1082699656
     -533.493436241762424      568.560491005269796     1     3794.7900517142     4158.3412764542     4251.8968309907
     -533.493288272007248      568.941626347280817     1     3664.8491711138     4165.3054437125     4449.7697599272
     -533.493213501680998      568.430419372344545     1     3872.7646296859     4143.8884700461     4175.6249960961
     -533.492924884636182      568.880016759937007     1     3842.6031614859     4164.8378153957     4187.1077495994
     -533.492885413455724      568.994336648043827     1     3806.8794666803     4186.5271156467     4203.4342487980
     -533.492630152034735      568.716368252313146     1     3849.5564857339     4118.6466475392     4214.7067586692
     -533.492570858143154      569.015972522095467     1     3683.2094325308     4187.3721556150     4381.1707349657
     -533.492469003844576      569.015211652042922     1     3821.3743169721     4173.4294451566     4196.8821579013
     -533.492370674063068      568.578488277178167     1     3907.0575332975     4118.0157645520     4168.5409517027
     -533.492251474847421      568.705635553042725     1     3824.9289662788     4160.7940247855     4202.6728876593
     -533.492249306075109      568.552714220857865     1     3855.2166931557     4054.2981618780     4284.2610595439
     -533.492234884905542      568.901437160382557     1     3649.2049061931     4283.2415883232     4334.2676804831
     -533.492133339357451      568.598264410127399     1     3832.8450297030     4090.7274577527     4269.7555239887
     -533.491762218363647      568.700468379003155     1     3868.1849069784     4110.8582652525     4200.3087939729
     -533.491476220645495      568.496137313159807     1     3916.9051592113     4103.5763110197     4147.2276169083
     -533.491215712443704      568.720593013340476     1     3861.0835619773     4104.1370133807     4214.6629146135
     -533.490947830898108      568.839802651348919     1     3808.4936145844     4165.8569356009     4210.4797472656
     -533.490918031275442      568.835342224646524     1     3815.6168291330     4132.9693557433     4234.8456677892
     -533.490832497757765      568.844673129817807     1     3804.7596378420     4135.4407401194     4246.2884566265
     -533.490827618398043      569.012443179620277     1     3675.0765115347     4187.7852032101     4394.3638764189
     -533.490810066191216      568.571885284351424     1     3857.0290671903     4147.8380792922     4181.7495355529
     -533.490770848024908      568.600059324035783     1     3752.0311791166     4118.5350451348     4362.5582784231
     -533.490742620404944      569.067617613532889     1     3659.3776884416     4214.1457259985     4427.4001727839
     -533.490577095885669      568.551165871171861     1     3817.1942257731     4177.9601947590     4201.6822836276
     -533.490425233331962      568.156699495392559     1     3818.4580242651     4106.5927048342     4216.7333755238
     -533.490011030914388      568.570766547709354     1     3796.5081340549     4181.5310773511     4229.3077996092
     -533.489925259302936      568.900863985499541     1     3848.0981930393     4115.4447839379     4241.7554363565
     -533.489766073649889      568.824273761325117     1     3803.8585602448     4132.5615611161     4250.3471042321
     -533.489610194640704      568.643077948364066     1     3824.5983925159     4139.4722867270     4217.1561760493
     -533.489379235651313      568.744764805211389     1     3775.7669222534     4208.6171467106     4234.3090799159
     -533.489175220109132      568.705892638045725     1     3803.9663676848     4163.2752857774     4224.5099806243
     -533.489157592001106      568.925877088032848     1     3862.5153760026     4121.3753230334     4223.7549215708
     -533.489108832942293      568.810073576127820     1     3837.4977597740     4027.6437530474     4348.2288386390
     -533.488880893433702      568.822142247645047     1     3812.4636521774     4039.3055749054     4367.7141299131
     -533.488852886300606      568.718150226852686     1     3774.3045822045     4168.5138828406     4277.6039016937
     -533.488579590032828      568.641836622804362     1     3905.0532426885     4078.1387822557     4195.3216033630
     -533.488487061152568      568.534721690258607     1     3778.3980200045     4139.8800414504     4293.3968804287
     -533.488322434948032      568.824143545845345     1     3667.0256937546     4155.8263081831     4478.5555619819
     -533.488080423936253      568.826196893527708     1     3666.3308073030     4266.2318063770     4319.7818486319
     -533.487988412198888      568.947164867801121     1     3688.0863130950     4116.4742040103     4491.3361993626
     -533.487706916783395      568.732582957412546     1     3811.7678061883     4176.8187239024     4213.6393723609
     -533.487631783921643      568.640814960259831     1     3827.2552633369     4167.0494646065     4219.2396331750
     -533.487540685909380      568.671700318108606     1     3894.1039456853     4088.0905779420     4198.0955802667
     -533.487470952033050      568.424068460233912     1     3626.4388910139     4258.0443722920     4513.3502388688
     -533.487056965915599      568.815369190916613     1     3853.5427778002     4151.1391656953     4173.8895026476
     -533.486733146512506      568.651819877444495     1     3736.3011201951     4096.4118651963     4414.1463168940
     -533.486201217452617      568.631969564997576     1     3885.8683113884     4100.1596309370     4195.1824442952
     -533.485989850033093      568.445714787855877     1     3869.1318531910     4126.8951083389     4164.2993306423
     -533.485642659167866      568.446977448571261     1     3723.5350323198     4183.2055368179     4311.4344553649
     -533.485601025925689      568.766646104036454     1     3735.3410354869     4228.2941760202     4255.9886226811
     -533.485419890930075      568.665568559469989     1     3864.7863593684     4077.8378641048     4237.5421737949
     -533.485373274071321      568.461414589145761     1     3763.2747408589     4154.2297011185     4274.1586029397
     -533.485345729428104      568.670400860463019     1     3853.9330121941     4090.6763275287     4239.0516902861
     -533.485185475643334      568.523195499138183     1     3855.6301468824     4152.2002161384     4181.8754661973
     -533.485164102020917      569.031965692542030     1     3665.7613387605     4255.4222665652     4347.7055302169
     -533.484915219853065      568.656306284061998     1     3795.5295352299     4157.3697235713     4259.8940745935
     -533.484621118694349      568.882058558723543     1     3734.1401641350     4185.9098240268     4332.6928314268
     -533.484521203444842      568.820141846392744     1     3706.8763141936     4172.1034506914     4356.2935247185
     -533.484511650178320      568.882095339187572     1     3668.8225893862     4245.5420142692     4344.1092026677
     -533.484377783981927      568.519429786934097     1     3859.7859649938     4145.1064146775     4184.1944071775
     -533.483674675576140      568.936382639520730     1     3791.1485121725     4159.3270892684     4237.4027081831
     -533.483639846853634      568.833015372431646     1     3669.4174010644     4200.0755240815     4417.4517849455
     -533.483600240744522      568.940246844765056     1     3671.7336239299     4279.5732268710     4310.7036732928
     -533.483598787592655      568.723095018634922     1     3837.9659398348     4165.1719633491     4190.5534382440
     -533.483487928961381      568.460840861420024     1     3848.9032630751     4152.3474034821     4171.8273100618
     -533.483219877505235      568.534276632254318     1     3901.0596009828     4112.2010009495     4160.1047933819
     -533.482508365124886      568.930757055544973     1     3648.5071321187     4273.0334254725     4359.0830662556
     -533.482432888773815      568.795044182603192     1     3815.1244730569     4174.8071672028     4189.9202620262
     -533.482336268824838      568.843802344086612     2     3794.0520784381     4194.3126111786     4245.5887855794
     -533.482213422489394      568.925337235535721     1     3692.0944531885     4158.8622025541     4428.0984307314
     -533.481955458809580      568.724154860896874     1     3901.5496599977     4105.0555943456     4182.8505180579
     -533.481872916367934      568.995728042726228     1     3788.7239919574     4194.1691106733     4226.7560412630
     -533.481865321482587      568.488968998609721     1     3878.2317067973     4086.7525110402     4209.2138874802
     -533.481609628408137      568.491792549896331     1     3883.4463109722     4085.0013252612     4202.9766882602
     -533.481444077098672      568.714528912918695     1     3846.7392679073     4087.1939022563     4268.2934590562
     -533.481375193803956      568.715369460101442     1     3824.0214727388     4112.0018752595     4269.2839307041
     -533.481283186569044      568.963108928652559     1     3709.7556704454     4164.8239839119     4376.5795039818
     -533.481222424019734      568.678904757637611     1     3695.5826357588     4263.4254601673     4278.3754103520
     -533.481066205715933      568.779818880401194     1     3710.6459039825     4145.3520317623     4400.7065684675
     -533.481054755081686      568.248432966073324     1     3927.1500870104     3996.1551456911     4353.9835715693
     -533.481044930384542      568.664158741527331     1     3848.8841387462     4134.5592300630     4189.2062053454
     -533.480785451900601      568.714966935738062     1     3637.8921463885     4285.0538577866     4353.8172150260
     -533.480256737441664      568.853270822115405     1     3688.1893425980     4235.7398022868     4321.9994864599
     -533.480031165108926      568.697425563821525     1     3870.8861750787     4078.6764496864     4230.0551138427
     -533.479831345877187      568.420988026404416     1     3838.9983742384     4121.7852312280     4264.1363850594
     -533.479665579721427      568.625501263211618     1     3747.0824011833     4177.6820239640     4273.4141794780
     -533.479440645705722      568.583368922629461     1     3864.2785542819     4107.1440370656     4215.2348321702
     -533.479289222239004      568.652712198631548     1     3820.3455742100     4144.2509593835     4205.7089122191
     -533.479180124150389      568.693608925878380     1     3851.1408023962     4127.1473910656     4199.2498560057
     -533.479151349100903      568.684350190034706     1     3801.4921522667     4166.5456528167     4222.7265444795
     -533.479134264635491      568.634852733989646     1     3837.0874009875     4141.1521373158     4198.3975356631
     -533.479073407917326      568.973646497762502     1     3877.8571729945     4132.1321597163     4190.6164160433
     -533.478998005964854      568.666812634080202     1     3814.0033337293     4147.7259990691     4227.3604964912
     -533.478495378876687      568.696706701621565     1     3835.7074001336     4127.4423342494     4218.6702688574
     -533.478403467572775      568.462330138947436     1     3906.8697596218     4073.2058156071     4186.8002577086
     -533.477918227339728      568.653010288031282     1     3713.0370704048     4133.6165222874     4410.1192161310
     -533.477799670755189      568.704111333634501     1     3820.3750023603     4156.9040803686     4205.9486532223
     -533.477661748038031      568.477487165876710     1     3916.2517519494     4071.0702025232     4178.7827747538
     -533.477299399393360      568.357076390570569     1     3865.3262624701     4180.7532506989     4199.2672316619
     -533.477007829010631      568.682741398455846     1     3829.2109676384     4154.7363431235     4197.2495382119
     -533.476892535848606      568.704072535703062     1     3828.9707825130     4132.3522725245     4221.7522335697
     -533.476856333374258      568.250333826583073     1     3743.6708486181     4097.3498816304     4342.8418190902
     -533.476815960227441      568.646467170802794     1     3833.4943030124     4133.3750303663     4203.7410581564
     -533.476577516372572      568.708236494771086     1     3806.2610660663     4137.1052128925     4252.3266090265
     -533.476483448307931      568.701218447285214     1     3806.3195499590     4104.6649183849     4281.9857874458
     -533.476287626103726      568.956997104916582     1     3808.5459085459     4181.8218527348     4224.1353835728
     -533.476264877056792      561.424070483846094     1     3678.6174418512     4189.5172893996     4351.4040481907
     -533.476159379205683      568.476132265646584     1     3906.0170858767     4096.4413439532     4162.8848432111
     -533.475870287667931      568.980124496128724     1     3692.4902036287     4152.2266823051     4434.6894338994
     -533.475824702966861      568.702568592495368     1     3820.5127592322     4168.9270762523     4194.5629225149
     -533.475806843090027      568.657927909651562     1     3832.2514650732     4122.3787906137     4216.1110626692
     -533.475581088055833      568.575013148061089     1     3764.1481049723     4140.8652870985     4303.9083491841
     -533.475528297622759      568.761401232005483     1     3717.8041891050     4242.8141937139     4265.2704757611
     -533.475342647954335      568.622716682905661     1     3802.2836185865     4159.4099973905     4212.9448940358
     -533.475147678283861      568.641781116884431     1     3822.6912752209     4164.4036810587     4182.8487039249
     -533.475143378452913      568.491676012477001     1     3905.4955350986     4100.7001318904     4159.0218887637
     -533.475129224461625      568.873880842849530     1     3793.2482834171     4183.0265114228     4211.5456895251
     -533.475078916651114      568.606126694916725     1     3908.3784554494     4104.4557552378     4160.4119501363
     -533.474745386200311      568.626672732137536     1     3806.5624707653     4168.0748149564     4199.1259458579
     -533.474724872509228      568.918992855739930     1     3788.0302004197     4162.6277856257     4258.1951440727
     -533.474479833111673      568.768847159811799     1     3873.9284013818     4107.1797621374     4222.4581449386
     -533.474249067779738      568.511679502170409     1     3806.5303124259     4157.4558666750     4211.9476549455
     -533.473917307916622      568.669566783046548     1     3801.1793583270     4122.5492851076     4254.5830772350
     -533.473573582612971      568.232632165664199     1     3738.9525156769     4219.3436285133     4265.2165041140
     -533.473249811575783      568.261580023520082     1     3741.7231772630     4101.6266183295     4487.0697556922
     -533.472446144232890      568.525396602556157     1     3858.4325113658     4119.0623527792     4190.8111013573
     -533.472252839337898      568.604516434727771     1     3675.9266424465     4199.5097604967     4509.2823677803
     -533.472168027549742      568.549759076203941     1     3842.3580482398     4127.1267901285     4202.4727328369
     -533.471970920725425      568.646717400297348     1     3779.3759587124     4169.0287598830     4231.4880111456
     -533.471801631539279      568.592393540418584     1     3793.7797920511     4162.1322854464     4246.3481440566
     -533.471602219730244      568.663559197330187     1     3797.6762051307     4144.3599773407     4235.0004091021
     -533.471419722908649      568.829114011045476     1     3669.1521024654     4231.7722769707     4348.5052891413
     -533.470487470340913      568.935677569563154     1     3661.3357424645     4210.3733969028     4403.3722190915
     -533.470315355351886      568.584502294450203     1     3835.2229969227     4140.8734421409     4202.4178917465
     -533.470110743378996      569.039582063048442     1     3674.5654455635     4221.5297862574     4379.6983931419
     -533.470043016234285      568.756914823071952     1     3874.0520905001     4119.7001741313     4210.2574649416
     -533.470004388830489      568.870071449951865     1     3710.5458962430     4153.1911150529     4365.0889322798
     -533.469978344255992      568.703028861505572     1     3855.3552338885     4138.2852827565     4194.8950468819
     -533.469942089584606      569.023059392262667     1     3701.8391911068     4212.2916506379     4329.1434363797
     -533.469891660762187      568.993550740595197     1     3653.8397412628     4245.4681991198     4382.1248041132
     -533.469853054006762      568.578673268244984     1     3845.5754621905     4119.4558308675     4285.2772806397
     -533.469811768185309      568.712004032843765     1     3863.3064904326     4144.7566033574     4179.7197695278
     -533.469770889786105      568.701184438018686     1     3809.3143194060     4177.7553594134     4210.0637847285
     -533.469647898938547      568.707246691353021     1     3817.4772486411     4174.9123833101     4204.1997995037
     -533.469602782286984      568.165621853692755     1     3806.5607739118     4092.9285253246     4244.2086566123
     -533.469421571722478      568.713123640613162     1     3824.2059277529     4146.4254453630     4226.8419535922
     -533.468905910526814      568.721343517760829     1     3864.7807892169     4101.3542364575     4223.6941742950
     -533.468852917005165      568.717915651104022     1     3845.6263995702     4159.2951326224     4185.9739991540
     -533.468642370649718      568.722237865032980     1     3846.9138483580     4108.7402520256     4237.7154483860
     -533.468557459715498      568.701942110696109     1     3844.3364989719     4154.5457717929     4192.4933260779
     -533.468433414048491      568.728711335285084     1     3856.7174886182     4097.2319788980     4236.0985041625
     -533.468184620739294      568.720746459083443     1     3813.0677327485     4149.4536441211     4235.3328763126
     -533.467953990985848      568.571302499506260     1     3843.6622788605     4151.5753511194     4175.6792986512
     -533.467911970384307      568.723514107310166     1     3806.4396570267     4150.8602503969     4243.2965089161
     -533.467773788870318      568.515556031891379     1     3843.9250383134     4144.9303498258     4305.8440686615
     -533.467770599881533      568.889323837893926     1     3650.6027434304     4273.6894838229     4338.5974009774
     -533.467765196781897      568.535111512966409     1     3831.9232246538     4081.1148322227     4261.9733881355
     -533.467512866767265      567.891525418519450     2     3881.8492169179     4133.1237557697     4165.1098011149
     -533.467372278299990      568.680099438100001     1     3606.0352202771     4259.1646542208     4619.9730096019
     -533.467082593089458      568.720782287841530     1     3804.0359146748     4147.7548481367     4248.7705920816
     -533.467001383360412      568.718180821997294     1     3845.4249883815     4098.4232156396     4249.6193413909
     -533.466930550309826      561.246841893641090     1     3668.0248654234     4181.8383026963     4377.1302693051
     -533.466792309219841      568.619607995621891     1     3865.9232904241     4125.7596294914     4176.2601940021
     -533.465218287912535      563.265556359412585     1     3855.6831109351     4144.5312896811     4203.7975039220
     -533.464864648612661      568.761649396748453     1     3716.2352101726     4193.2328742950     4334.1301703583
     -533.464403449061365      568.107552416768158     1     3873.8277728672     4147.1133565630     4164.5359374221
     -533.463127839480194      568.468546030843754     1     3899.1991812304     4070.9266122813     4194.7924465457
     -533.463043415538891      568.690530304769936     1     3803.1373771968     4143.4067863037     4240.4936442459
     -533.462428146689149      568.483694872135857     1     3905.0942682184     4070.8073897452     4188.3562821188
     -533.462024179299988      568.975508160100048     1     3674.1636893718     4208.3049595533     4370.1556981167
     -533.461892797384280      568.812087505635645     1     3859.0910246692     4118.3650796445     4205.5920241630
     -533.460996810170968      569.041016109069460     1     3695.4747208078     4216.5960330405     4340.7390902392
     -533.460995347072412      568.727846125008682     1     3698.2006348149     4199.7790245365     4351.0993305275
     -533.460770946762977      568.460409790275889     1     3887.7446715959     4092.3579599963     4186.6852497466
     -533.460505849694982      568.590763770358762     1     3801.8246274945     4173.7733820916     4222.2237434356
     -533.459933217772914      568.471692273886447     1     3887.3809175482     4069.5073235199     4211.4048397943
     -533.459591391270806      568.449417429314053     1     3812.1620317998     4143.5618956470     4237.1146187934
     -533.459513161644736      568.824252723850122     1     3793.9982213950     4185.7196595966     4204.7781324917
     -533.459499150382840      568.839571087583181     1     3714.6444524160     4185.5444567094     4354.2775728191
     -533.459152148540284      568.656411575913921     1     3801.8623126086     4154.1823534305     4218.0232022673
     -533.459124555146786      568.414028286147300     1     3714.7301247758     4174.1260433226     4454.5691000819
     -533.458757115299932      568.678659022516513     1     3857.3047461885     4139.3060859863     4195.5098057906
     -533.458528453454733      568.464702397376755     2     3801.6122052913     4182.9455720051     4222.4682438001
     -533.458187682435209      568.597875334763671     1     3888.0048305760     4079.2948181893     4298.9880106984
     -533.458043986438611      568.366905138186326     1     3890.7040163422     4006.6918512877     4410.3136998081
     -533.457893636939502      568.674755165607053     1     3819.3204559876     4147.5906162608     4202.1470808459
     -533.457692422973764      568.710452638646416     1     3832.9565811539     4180.5263506456     4189.7487685885
     -533.457287461114333      568.666421704632285     1     3815.7991893926     4163.2981928478     4188.7220672255
     -533.457273821734475      568.685071583100580     1     3791.7727953937     4168.1783984340     4212.6972587029
     -533.457137630440684      568.681827751608239     1     3797.5284612862     4151.4862828461     4224.1971512859
     -533.456965406409040      568.290600080524086     1     3906.6814954143     4064.2825453683     4185.0090335023
     -533.456929754934094      568.437313022793887     1     3855.8928690279     4112.3079982430     4216.8249974704
     -533.456864022821946      568.664905096831603     1     3811.6237122658     4170.7987629615     4186.5204959024
     -533.456754970617453      568.297183187293967     1     3864.9189786637     4089.8748647140     4206.1496866462
     -533.456741334262119      568.849023998027633     1     3684.6939555025     4238.0265967688     4322.7399241539
     -533.456607397365360      568.701847742177620     1     3815.4451284333     4158.1454289781     4215.8100899015
     -533.456575455168263      568.689294087738972     1     3858.1089588750     4131.9642985239     4197.1462304231
     -533.456556520552226      568.305624403683055     1     3886.6518121002     4071.2959654433     4200.8834652624
     -533.456415641462968      568.675947444556527     1     3810.5002398321     4165.8462904572     4192.2856058240
     -533.456323424310767      568.638725674678881     1     3779.7344947462     4185.9813607282     4212.7534086868
     -533.456151184960390      568.283787989470056     1     3883.1031780126     4064.2227230588     4210.6504990398
     -533.456150983489920      568.975402023286392     1     3807.1105066782     4153.6465615288     4240.3262895583
     -533.456121689317683      568.969278748336365     1     3786.6896279171     4197.4785665090     4223.5455400618
     -533.455920326833620      568.674344670598430     1     3807.6639121449     4167.5112567398     4194.4437367697
     -533.455591952544864      568.756676785594436     1     3709.8957605128     4190.7278837618     4329.3250749247
     -533.455539242860709      568.724669812572984     1     3677.4375152509     4178.1278154951     4573.5743033990
     -533.455149075461691      568.345010397970100     1     3610.8880415252     4255.0429817790     4484.7648297445
     -533.454984087117737      568.398254049313323     1     3627.6740969585     4250.1309945656     4466.6906544244
     -533.454150417144547      568.961882588015669     1     3803.5797475712     4178.9515320416     4219.4109809272
     -533.454108393139109      568.345487993429856     1     3828.8195506350     4028.9379416090     4434.1760146698
     -533.452816701660595      568.671763585693384     1     3825.1687442434     4104.9473647733     4263.9600617590
     -533.452704318120254      568.734590209830344     1     3811.1805259356     4181.1209024363     4224.6179715150
     -533.452570388503432      568.379988658236130     1     3807.9033036795     4037.9072119263     4452.4332213754
     -533.452226129438827      566.581603889913708     1     3825.9088358770     4137.0357662198     4183.5649764565
     -533.452169180325086      568.725960425810285     1     3810.2192670375     4178.5588942787     4227.8175799089
     -533.452151540098043      568.758052157276779     1     3915.1164247296     4072.7740973506     4259.6793589113
     -533.452133185403113      568.659332332750182     1     3915.7761918714     4115.9768938236     4227.8140559936
     -533.452067676904676      568.403014564057116     1     3867.7968450368     4014.0856028293     4430.4588581934
     -533.451993707995598      568.591720327177200     1     3715.3976613053     4184.5145389705     4329.8833190735
     -533.451477729088083      568.825492915259701     1     3653.7187471731     4269.2892659725     4331.5159075695
     -533.451388913103187      568.926644809393451     1     3714.2447386910     4205.9221565197     4305.6659517303
     -533.451293834100625      568.557065832868602     1     3906.1428967976     4089.7144722637     4178.4129135544
     -533.450842037238658      568.558075761794044     1     3904.9158526805     4094.2193680411     4174.6028748577
     -533.450501857574864      568.654937776399834     1     3917.2693336289     4130.3028847689     4212.0389495491
     -533.450367443499999      568.841877814900045     1     3672.8834227758     4266.1797288602     4309.5245820403
     -533.450343863531543      568.782870655579814     1     3850.1147182271     4043.6153070245     4306.6044827137
     -533.450036159903561      568.575057380525777     1     3818.9513220074     4138.5909075609     4216.8987261974
     -533.449893120532920      568.654953506397646     1     3682.2190769725     4160.1936846784     4600.0662382699
     -533.449647768316140      564.376960250536285     1     3853.4394556925     4151.6173995783     4195.8364078887
     -533.449601301704092      568.774255627812295     1     3810.4369586675     4181.5970323402     4219.2340584597
     -533.449489164687179      568.605085933850660     1     3758.9422358724     4110.2729613593     4425.9774082020
     -533.449085392686698      568.586069121289825     1     3656.2832388446     4182.9104785019     4423.5565275574
     -533.448492360455816      568.758252558009531     1     3710.5250326389     4193.7530557631     4337.0334789720
     -533.448444787763719      568.705872379257016     1     3692.4949087171     4188.1603045197     4366.0619416809
     -533.448409845835045      568.809150133169624     1     3802.3993465069     4165.9320427715     4231.4500465436
     -533.448065407446165      568.796686839036170     1     3762.5684310496     4199.0847318852     4242.4021265274
     -533.447805287911592      566.262792578482163     1     3893.9055196306     4118.0765151391     4150.9207948954
     -533.447759595471098      568.766563349794524     1     3653.7257297473     4259.9370284421     4339.2002861991
     -533.447522871578371      568.752066182997964     1     3780.5879543571     4194.8409682658     4243.6939407041
     -533.447090439497174      568.051618418169369     1     3559.9180768773     4297.9839413139     4495.8490650249
     -533.446570697576590      568.751137211751143     1     3691.5032542477     4207.0462778949     4331.8110107241
     -533.446420066603196      565.975239088497005     1     3860.6175665768     4156.7453372648     4217.1929492292
     -533.446374696232283      565.669616643266295     1     3841.9306698061     4142.6078620844     4165.0839585712
     -533.446000184532863      568.731684078688090     1     3689.4477589029     4217.0421755732     4329.1998649781
     -533.445625545199732      568.724270541950204     1     3825.5582816523     4129.3150918738     4276.6361197911
     -533.444784830884487      565.763844958357481     1     3814.8989810925     4145.1099174500     4196.2173066719
     -533.443899170267628      568.988428556289136     1     3698.5899649875     4212.8916600435     4332.9563524742
     -533.443804276860988      566.152825886672872     1     3830.9928974618     4139.9931657105     4174.2343260787
     -533.443766005921134      568.490637023393447     1     3806.8534731315     4148.8491301971     4246.5266131472
     -533.443654935603490      566.140413921965319     1     3813.8260806296     4141.5508979363     4193.3394015461
     -533.443423749161525      568.558426272286397     1     3778.3508892015     4096.7352746220     4402.9787540412
     -533.443192255298754      568.611862566675654     1     3760.4924199022     4192.7338074536     4237.2110429561
     -533.442816246866641      568.602217259142549     1     3728.0403282741     4210.6272440849     4361.7880872146
     -533.442607674013971      568.451482294468974     1     3863.0292655557     4139.1392856722     4168.0227295969
     -533.442534342685462      568.360264733869144     1     3858.9558255748     4091.0779067463     4294.4750192772
     -533.442486150417380      568.502399922751806     1     3845.9414127936     4099.3659234312     4248.7577856590
     -533.442351014786254      568.517127132636801     1     3857.2466705153     4096.5299133537     4237.8887041326
     -533.442010451044439      568.465433542599044     1     3661.8109794272     4204.5208644618     4415.4574350809
     -533.441425473797608      568.462715609493102     1     3770.0433578528     4232.4976044545     4312.9755208946
     -533.441200090620555      568.603710332521587     1     3841.9514371706     4076.8878072472     4333.7656424334
     -533.440877316623528      568.437953015998914     1     3907.1373740734     4074.5369299328     4264.8981278099
     -533.440346421809068      568.612740289256294     1     3720.9018441039     4168.4030808530     4327.6865613878
     -533.440005639235324      568.305511844112516     1     3941.1528323320     4110.5124098618     4189.6518923242
     -533.439989593767450      568.949314046691143     1     3758.2148056283     4223.0831332374     4335.2071289714
     -533.439912201787820      568.595119836479626     1     3713.0753420839     4194.7439637850     4307.1996028720
     -533.439409902036800      568.494847027902665     1     3820.1196910071     4147.7027928829     4232.1008925597
     -533.439383527647692      568.297158611532836     1     3830.3361752881     4139.3365221791     4259.9375924458
     -533.439331265416854      568.625918666905250     1     3856.2440316675     4120.9320293612     4210.0296668236
     -533.439027133908212      568.604123825972465     1     3689.8677869502     4205.6662487542     4327.1401606320
     -533.438979539541492      568.052758576309998     1     3797.5479288237     4128.7591399234     4265.2328215446
     -533.438625924777284      568.611491568501947     1     3848.2800608177     4152.1580966978     4170.9384143231
     -533.437991455360475      568.759841001825407     1     3638.2448594655     4256.8839121559     4481.0844657219
     -533.437479367883952      568.300479334259080     1     3812.9650008871     4152.4574916805     4270.3928509636
     -533.437392536426501      562.412004325636190     1     3835.6186004408     4168.2999484855     4196.6628829699
     -533.437128434778856      568.628453305669609     1     3844.1301543458     4113.9725740120     4214.7557187622
     -533.437082527710459      568.362456782172444     1     3821.2133854510     4121.2573515180     4296.0579406061
     -533.436745479438628      568.472444072627354     1     3734.1334987032     4161.6402908354     4293.0564931541
     -533.436586549633830      568.334825547435571     1     3561.2453557975     4284.3748276457     4559.6094647315
     -533.436490639476460      568.326686857429536     1     3936.4837612360     4119.8614810044     4185.6886578177
     -533.436399391900750      568.600666632352613     1     3845.3159212587     4074.0878289408     4333.2076184282
     -533.435817750506317      568.629897189011899     1     3814.3918432476     4203.3619077944     4260.5988658576
     -533.435323519865051      568.448605116549402     1     3749.1278351139     4187.9929870994     4285.5155422900
     -533.434631306280835      568.343435532630679     1     3702.5877708628     4170.3878873362     4402.6225603401
     -533.434259718253998      568.375244133563228     1     3876.4459306157     4067.4025566660     4296.9546714335
     -533.433901986356432      568.394523957502543     1     3848.0177732770     4070.5380669525     4327.7537424699
     -533.433733230059488      568.254352603100187     1     3680.6216840024     4187.5060395662     4426.8319699470
     -533.433240433865876      568.530000091962052     1     3697.3150480678     4189.1954814973     4312.6176451766
     -533.432513341906656      566.036791017890209     1     3834.9756998535     4147.4092455274     4244.3820364334
     -533.432510822326662      568.627989618981587     1     3657.3654469324     4205.2132302146     4378.1139129402
     -533.432296473883298      568.606024109839836     1     3840.9292100503     4093.5524777979     4328.5306037922
     -533.432282370875896      568.817220278995933     1     3677.4948252380     4184.9551930787     4522.5126991470
     -533.432117695394140      568.309913622110798     1     3879.5096889933     4124.7977140357     4258.8234740283
     -533.432104157442723      568.820222522878566     1     3674.5732111165     4238.5050769606     4332.8016937775
     -533.431825989944286      568.705663251700798     1     3897.7858579021     4130.8336042124     4213.6237379480
     -533.431672428480397      568.630563864515580     1     3792.6332078556     4150.9827131334     4239.4949846515
     -533.431578758092769      568.372720390865084     1     3703.0731136026     4171.2869814503     4401.8205674998
     -533.431213164862243      568.512979833577788     1     3851.6963903514     4128.4272582649     4300.7328224443
     -533.430804539434462      568.661463395140913     1     3664.5760034468     4205.2156092855     4540.4909060237
     -533.430407216989352      568.576131115634212     1     3885.5646028357     4069.3409647977     4299.6854447906
     -533.430173358986849      568.865258382024649     1     3681.7424282390     4183.4891933034     4526.8653491082
     -533.429348323853333      568.693968127437188     1     3872.6954344377     4109.8124687503     4282.7979817989
     -533.429194388604174      568.402558024181531     1     3875.4297853316     4089.5311398923     4281.1481664231
     -533.429180921318562      568.459700002055229     1     3849.7102573624     4084.4236481458     4321.5437774818
     -533.429077973962649      568.477852910045272     1     3800.1801398242     4127.9533546863     4344.0819592635
     -533.428869484989150      568.448195160076693     1     3875.2403554777     4068.8847079606     4305.3110208160
     -533.428260917915281      568.554683812336748     1     3841.9753367114     4129.5628711648     4222.8991721501
     -533.428138354860266      562.322049477379551     2     3872.7934902877     4137.6807042423     4158.4328169871
     -533.427948633479673      568.662735976772524     1     3779.5874802318     4157.3613701743     4246.5032965323
     -533.427466128948254      563.821942333161132     1     3832.7262199670     4176.9610628436     4198.1793127460
     -533.427281707637007      568.422006705963554     1     3825.4612991188     4166.2438491115     4186.9568807338
     -533.426968193239532      568.645339834736774     1     3778.4074712985     4147.9672667716     4257.7775139615
     -533.426909478358425      568.611485328921731     1     3954.4547987171     4086.4504269941     4178.4243976971
     -533.426812133256931      562.858803848247248     1     3822.5135081124     4150.1568102772     4209.6325534257
     -533.426729920654907      568.294593551999014     1     3842.8044621200     4080.9054354124     4323.9950837699
     -533.426653798091593      568.381192970360757     1     3624.0835036034     4239.0563837034     4464.8707538420
     -533.426219677154450      568.280990204295563     1     3630.6929909725     4228.0762423762     4466.8953090510
     -533.426199071955693      568.314449075874904     1     3969.9293310537     4089.1912496284     4150.3272082361
     -533.425299371280857      568.508920366121174     1     3816.4456289532     4145.5426284587     4211.8203295414
     -533.425283472846786      568.380483380334113     1     3746.9925457868     4169.2421544770     4291.3968345601
     -533.424834751274830      568.846050192007397     1     3676.0877020462     4229.6227968081     4336.0025461854
     -533.424749867657852      568.518373693087256     1     3817.3715819882     4146.5342003824     4210.6221441476
     -533.424297692401183      568.612975583430284     1     3839.6759327828     4155.3833492282     4274.1306731835
     -533.423820369056671      568.763526434179767     1     3856.3596306572     4161.0090431121     4244.7851996099
     -533.423715805773099      568.491854674867227     1     3853.8424073441     4095.4793267527     4248.4860377030
     -533.423692879969849      568.382082578208156     1     3800.4825933365     4162.5247478116     4269.3266456368
     -533.423101350189199      568.472570503658403     1     3853.5895877721     4111.2945688149     4211.8394687228
     -533.422903532320333      568.108110614391876     1     3876.8229043910     4066.2296852719     4337.7113984328
     -533.422203659592810      568.536583482972560     1     3866.0609041766     4084.6397272335     4311.0561939797
     -533.422010617959359      568.258505125855095     1     3848.9437533168     4187.2140654854     4221.5809208961
     -533.421951260122682      568.298406364596758     1     3834.2010111483     4035.2079894216     4392.0984728029
     -533.421733347061263      566.065535888034447     1     3674.3300128753     4205.0735697625     4401.8840289029
     -533.421696588184545      568.861660723838781     1     3656.0320881933     4233.2539528925     4358.1837025142
     -533.421364199792947      567.951348904966039     1     3837.5819774827     4086.9487313174     4311.7023141365
     -533.420893276074708      568.226676147157036     1     3929.5484644077     4057.0167299402     4257.8346986543
     -533.420874917984975      568.377615691354322     1     3933.7972380821     4112.4953948535     4175.3812810684
     -533.420583438389826      568.307375712446515     1     3866.2211291704     4074.7803632132     4231.6861408104
     -533.420541673889261      568.589510706358737     1     3843.7936855421     4121.2393352521     4218.7480856609
     -533.420316932680407      568.697014953315147     1     3624.6817634106     4204.5084177788     4501.5317010303
     -533.419601683854012      568.361588688757706     1     3913.3068625425     4139.1023821840     4171.8356816693
     -533.419492105655650      564.893974568675617     1     3895.3873885792     4080.6574941984     4242.4216152601
     -533.419056119135121      568.410762842734130     1     3832.9404852170     4113.9463863733     4243.8141167341
     -533.418700249453877      568.664694355467645     1     3653.2284502396     4197.8468367851     4467.7764527605
     -533.418338661425764      568.464378088664262     1     3881.9156812202     4111.4698532769     4164.6115397625
     -533.417702754399897      568.364748756833478     1     3933.5963024294     4122.2126482377     4167.3851471451
     -533.417484235289521      568.651756025387158     1     3679.2460822900     4226.5020718177     4318.0262819080
     -533.416756504590808      568.753570513908130     1     3640.5683242843     4237.0462226632     4500.1312228380
     -533.416318271245700      568.572047274730153     1     3777.7486102515     4094.3889680397     4406.6394579603
     -533.415229478924630      566.032824293528051     1     3857.3824641049     4169.0916099661     4193.0668671770
     -533.415213637696866      568.257070110169252     1     3870.7479154335     4124.1666819275     4239.8235787782
     -533.414778280685482      568.339504690133595     1     3625.7584628580     4246.1085803775     4418.6302431916
     -533.414649016310022      568.368706640211826     1     3604.4630449908     4249.0772363229     4448.8028133531
     -533.414475501084667      564.580849371601175     1     3860.7597744021     4111.6106335204     4256.3215644105
     -533.414462234881739      568.703220515289672     1     3658.8506072796     4262.3908760991     4397.4778994222
     -533.414356037541438      568.470817249869015     1     3829.4867237858     4137.0089194350     4218.2319332569
     -533.413794337521381      568.327633000558421     1     3928.5221932732     4123.9524630905     4159.1363065149
     -533.413694084023177      568.192566673123451     1     3859.7551145613     4102.2490784643     4208.3553174898
     -533.413637957103106      568.517682285107526     1     3865.1946090960     4072.5835081244     4320.9870128974
     -533.413509743215059      568.252952931305117     1     3806.0824132820     4171.8431929064     4282.8943110208
     -533.413294762402984      568.145430568234701     1     3931.0648264274     4108.5040401885     4188.1315348295
     -533.412722594917227      568.468570850272499     1     3821.1713565806     4167.2705572992     4197.7790830963
     -533.412641513274252      568.402335348825773     1     3920.7332436833     4098.9132264821     4198.8426552651
     -533.412519694431353      568.462488639101139     1     3873.9776324497     4094.3013780310     4210.0904231029
     -533.412269635413963      568.296964071138973     1     3777.2077212712     4140.1805170257     4269.8846149256
     -533.411886952784357      565.738328426151043     1     3673.4980023888     4178.6919129351     4362.7714661834
     -533.411652604123560      568.309068171998092     1     3823.6387114929     4150.5023418119     4191.6411899980
     -533.411450867649933      568.461696670823130     1     3710.4678138601     4205.9860874119     4382.2234529795
     -533.411269524819772      568.411279279907831     1     3836.5444475077     4110.4151533929     4228.3264211763
     -533.411185170634553      568.404509925494608     1     3825.9083218980     4112.3871458440     4239.7087987003
     -533.410826646178180      568.512288930039404     1     3846.7202271704     4089.7949116206     4321.0448678790
     -533.410774313244133      568.400015285181098     1     3658.3442692272     4196.7571201650     4465.1820212055
     -533.410175034133999      568.495329437779560     1     3845.8778073320     4101.0370890069     4313.8917197537
     -533.410084704035853      568.309961165247614     1     3760.5906231311     4203.6069742211     4235.6418543959
     -533.409921195621109      568.421066022869240     1     3799.8523993112     4157.6580157640     4233.0242869418
     -533.409725892552956      568.349116100164679     1     3834.2088370124     4153.6981943720     4187.7842432603
     -533.409702043271182      568.233950896698730     1     3766.4766462714     4128.3252144249     4328.5460570935
     -533.409549061278994      568.628018517318196     1     3707.7821011744     4192.3487081754     4313.1093039191
     -533.409318630743087      568.515096590838425     1     3849.0838865557     4002.7390873471     4410.4395443090
     -533.409178302335590      566.674401592971094     1     3676.7207167017     4202.9008623476     4440.4617485523
     -533.409007958266557      568.429624104167374     1     3879.3971984462     4101.9758405575     4199.8870562732
     -533.408986845195273      568.324466691238740     1     3739.9264727889     4194.3506379269     4360.6844433880
     -533.408869501777076      568.442356645720906     1     3893.6739762104     4140.7322301043     4179.1545202907
     -533.408817652758898      568.292702980990043     1     3821.4386211188     4157.8447925655     4189.7860557817
     -533.408466409036350      568.591034606967128     1     3828.3170308040     4104.0388506948     4304.7011637522
     -533.408195384761370      568.452694828438894     1     3864.3721287927     4069.8829764870     4318.9926716193
     -533.408191331885973      567.397641294652203     1     3889.5922845645     4113.9063503789     4141.9866068587
     -533.408018368900002      568.387215879499990     1     3822.7746964448     4159.7665635561     4212.4358648946
     -533.407826960733814      568.295348275768561     1     3754.2190115457     4245.0597505582     4283.5389645153
     -533.407671788987500      567.849768888806693     1     3843.6600311265     4173.7437898076     4199.5002223473
     -533.407357919738274      568.386017379766031     1     3651.9649204789     4200.8741337638     4460.1876210885
     -533.407247210338596      565.984017071176936     1     3841.7254586520     4160.5156294104     4227.0636262932
     -533.407197164996546      568.576980876203152     1     3863.2400223505     4151.3301066780     4238.9371224310
     -533.407022827965307      568.775031555640226     1     3682.9696753924     4227.2785762733     4405.2915507179
     -533.406962535802563      568.321055313576039     1     3732.3279300006     4164.2081805657     4384.7972678322
     -533.406793788084883      568.227170632613252     1     3870.2318509480     4057.8594407844     4303.9209427809
     -533.406550653414001      568.389631538140065     1     3866.4421697684     4114.6210540285     4207.2357952203
     -533.406458358192594      564.653810173127454     1     3813.6528316705     4114.2743909569     4310.4474600846
     -533.406146511236557      568.575668000625342     1     3665.3791709953     4262.7835696107     4398.0030500089
     -533.405855933276712      567.771921127523342     1     3766.8694129506     4087.9917472085     4381.0538297839
     -533.405756612525010      568.212449958352636     1     3865.2631879265     4120.2940345244     4249.6622324453
     -533.405502793323876      568.398540250107999     1     3873.4188675810     4115.2013561107     4201.4588694962
     -533.405256486286817      568.617851434653403     1     3860.3939486088     4159.0293769977     4256.4236678730
     -533.405218026183206      568.441335501078242     1     3695.9368228301     4204.8296844432     4411.2341394672
     -533.405132401541209      568.625949858183844     1     3618.0263051060     4288.9763356489     4427.8916819380
     -533.404872558352508      567.813226842925360     1     3870.0154655766     4070.6774937110     4219.4817721084
     -533.404769638343055      568.381381438683889     1     3670.6697998413     4192.2172482175     4462.2313206318
     -533.404687522114614      567.853222568379579     1     3613.0464438718     4274.8530395832     4463.0497545355
     -533.404563789773647      568.374453563135262     1     3801.7857985634     4133.0866802099     4244.6740736870
     -533.404385607533754      568.239423503381545     1     3739.9409817044     4220.7715519933     4286.0845245308
     -533.404146774352853      568.336739569992233     1     3819.8784298866     4129.5060746012     4226.7277034146
     -533.404075689124397      567.816711211252255     1     3809.3795239239     4197.5675309556     4216.4272377807
     -533.403958071664420      568.531731960248862     1     3681.3269313561     4214.8314286461     4334.7834101029
     -533.403938461899656      568.387136145444742     1     3792.4316595464     4143.7674062533     4243.4733255072
     -533.403884559431390      568.336596366189156     1     3818.6287725202     4157.7979623952     4199.6545156154
     -533.403866252337593      568.372016707724924     1     3647.6251385368     4214.0473243897     4461.5619939723
     -533.403786818630351      568.301064976699536     1     3892.6357110740     4108.1318633755     4220.3782901342
     -533.403753130849509      568.328116823013147     1     3802.6833703518     4160.0147041336     4225.2985953495
     -533.403744108765636      568.524740401024246     1     3895.3356307705     4118.8495694703     4225.9641068204
     -533.403678932587923      568.149713607346257     2     3838.4091114925     4204.9164611346     4217.1998827371
     -533.403352938209537      568.523421978832289     1     3895.4908722452     4151.5918249274     4192.6951427811
     -533.403212300469932      568.467673454754163     1     3690.7893055573     4233.8930471076     4391.9202967352
     -533.403031628476015      568.744372558873692     1     3651.4382780482     4215.8952595771     4541.3152420482
     -533.402735192715909      568.182295365463006     1     3832.1563311123     4127.3418054393     4207.8144653564
     -533.402621987685620      568.297862223074503     1     3841.8329634477     4108.0161476715     4233.9730540352
     -533.402582634194914      568.328146164804252     1     3842.1754030376     4132.7880368520     4199.3069414986
     -533.402502742674073      568.333644827749822     1     3842.0218687554     4106.0104869204     4225.9730257839
     -533.401580448035702      568.206632744247599     1     3880.2105419014     4083.6215763316     4203.5594508849
     -533.401575308167821      568.360809470343384     1     3845.5207373302     4097.2624464712     4229.3329353698
     -533.401478935343107      568.379036380947582     1     3834.8711324298     4109.8393097567     4227.5756810959
     -533.401171158398142      568.315608473736120     1     3637.5813254018     4220.6279710927     4473.2740383445
     -533.401137315585061      568.460619703892917     1     3837.3050415190     4120.2264464679     4215.4420386429
     -533.400685771676194      568.577755721538551     1     3841.0316697096     4145.3132134993     4275.0241523231
     -533.400659873180302      568.127508569413294     1     3784.7909309591     4211.5723790720     4269.6066810157
     -533.400583501121332      568.357885054432359     1     3776.7554536159     4183.5006699203     4247.0066223758
     -533.400473456845702      568.402308236263821     1     3789.2248224869     4149.4355235411     4262.2582982664
     -533.400424433900525      568.387333880635993     1     3659.2544009153     4182.1159760016     4461.5988152791
     -533.400287539646115      568.549188211746355     1     3851.8664418575     4113.9185000705     4265.6429809427
     -533.399903199591449      568.365378049989431     1     3786.0461600378     4179.2441881397     4238.6787150878
     -533.399772214663017      568.181385084376302     1     3853.3824846863     4105.3829570752     4205.5676385112
     -533.399443164689842      568.520318899896324     1     3674.8129280293     4254.9898442572     4396.9317454851
     -533.399429761052261      568.367115642133740     1     3777.4066673741     4176.4460142699     4252.9838994115
     -533.399125118887355      568.492019425459489     1     3844.5515260984     4067.4805737094     4339.2141253132
     -533.399081188100013      566.163790370500010     1     3789.0788919028     4063.0152690134     4405.5956124533
     -533.398833554219777      568.113419365486152     1     3864.4204700538     4127.0597370081     4173.4495605634
     -533.398786483331833      568.200047706416171     1     3801.8112324060     4206.9746598703     4252.7784906720
     -533.398733661848837      568.424336565821363     1     3820.3945166630     4141.8517337093     4216.0874738856
     -533.398001043543672      568.503264661605954     1     3715.8249501101     4171.3170672824     4396.6938034334
     -533.397998529347319      568.243633693380502     1     3791.6716675394     4161.8505120685     4282.9867748678
     -533.397727587946065      568.296790095143479     1     3774.2104282765     4185.9216031361     4268.5891577716
     -533.397678650067974      568.109535402743404     1     3830.6746349663     4118.8924919196     4295.8146803653
     -533.397630403142443      568.074173179757054     1     3896.5044033850     4106.7296398776     4221.0074293886
     -533.397349191031822      567.834759877903821     1     3805.3938163978     4107.1362530269     4264.7436654392
     -533.397345004611566      568.524691387472103     1     3851.7064229340     4062.5297283028     4274.9948954658
     -533.397205267376762      568.126830140232641     1     3801.0668946032     4171.3305760195     4200.3409646595
     -533.397199530354897      568.608010014984643     1     3862.7150940329     4125.6350676890     4219.1119736636
     -533.397150854317715      568.236470612005064     1     3743.4975578082     4186.1715133275     4329.4167383521
     -533.396883613523187      568.105757279547106     1     3891.1223034717     4103.7906666424     4166.1425130555
     -533.396812285160877      568.378919184538972     1     3853.3562753764     4171.4542211402     4228.7740996911
     -533.396797402000402      568.275163659599571     1     3831.7016854237     4123.3797011270     4211.7169762734
     -533.396661108947796      568.224455418246748     1     3819.0589978944     4152.6987984280     4213.9057666588
     -533.396370359967932      568.184555374665592     1     3725.6391700781     4225.7849273529     4301.8103994261
     -533.396281908901074      568.276944128258947     1     3669.5810841924     4172.4917398525     4418.6282477422
     -533.396242741862466      568.070451946126695     1     3925.0373473982     4051.8463126904     4253.7631871229
     -533.396150065163397      567.825838675407908     1     3846.0622992683     4070.5065523463     4255.7074773132
     -533.396127161996333      568.091486950707008     1     3880.1706739332     4072.1694475293     4293.9405847057
     -533.396106539790708      567.954467750229696     1     3818.0075388409     4041.5440558137     4407.5157344061
     -533.395971819391093      567.815805286744876     1     3802.0694768742     4143.1920211248     4231.9378271264
     -533.395752204914402      567.962222556820507     1     3810.0840268498     4097.9387845457     4360.1550160931
     -533.395672635397887      564.000274576465699     1     3770.4489195796     4061.2128412111     4407.4377388678
     -533.395670299242397      568.672646637829871     1     3668.8759466449     4258.6967666135     4310.2068748675
     -533.395600276863092      567.810276487928718     1     3844.9431818512     4101.3712450189     4226.5633193459
     -533.395383628053196      568.487084758130095     1     3794.8638115355     4165.5636473634     4226.7909734592
     -533.395226024599651      568.361323854312104     1     3856.2765646339     4084.2500977495     4237.5867899358
     -533.395082994603058      568.383699755832140     1     3819.6677207187     4144.6169677821     4231.0255774141
     -533.395042959702891      568.475431051933128     1     3814.4817930404     4151.7452929364     4217.2884814111
     -533.395024655678071      565.685633240725906     1     3951.6291952207     4077.3764283398     4165.2167435668
     -533.394795171687178      567.833988043642762     1     3895.3784072079     4031.2606479993     4302.6848150028
     -533.394735900789669      566.173427921277380     1     3872.4679660092     4131.1949919058     4193.9533457140
     -533.394576239400635      568.187140358661964     1     3841.1589628215     4131.8023320570     4250.0931168981
     -533.394357989405989      567.928810782678283     1     3603.1984960213     4269.5200156415     4471.4262625392
     -533.394068792839221      568.235262495777533     1     3771.9756692016     4187.5445089156     4258.4032761055
     -533.394058693061652      568.307504718861651     1     3845.9350505783     4072.8265828992     4320.0071192999
     -533.393911856244699      568.256108309234946     1     3811.9900441708     4119.2703055042     4322.7510977552
     -533.393365048025998      568.272768005909370     1     3840.6708269328     4136.8917170374     4188.6295974526
     -533.393269278827916      567.661165317179211     1     3789.6201523880     4054.0244980850     4370.9531926915
     -533.392873835670343      568.501476906212815     1     3801.3087056965     4163.6408535493     4223.0330085685
     -533.392843895205942      567.682534572742156     1     3839.9745513955     4178.2135513318     4202.1847347246
     -533.392584597615041      564.531934015177285     1     3886.6894664849     4117.3620743278     4140.7196014888
     -533.392580539514370      568.265204158815891     1     3741.0936505484     4117.3479896023     4441.9522571525
     -533.392546686941955      568.465436793037497     1     3672.3767682136     4194.6313589310     4379.5025775575
     -533.392435322806591      567.768452131506933     1     3788.1983569878     4127.2504957181     4245.9070694601
     -533.392285570874833      568.283829091466032     1     3810.3262244318     4137.2612584432     4231.2603689343
     -533.392181356640549      568.378104004547481     1     3819.3407121131     4115.4040113785     4320.8508581507
     -533.392033020600024      567.880751117909995     1     3793.9951402780     4155.8252864316     4236.7824847249
     -533.391979514328227      568.000912853117711     1     3764.6231684001     4161.6656608731     4348.2922117032
     -533.391943465617260      568.264376101561652     1     3762.7690586082     4202.1205222447     4261.2925786233
     -533.391755802968987      568.354371581579926     1     3847.8391055771     4135.0615175996     4246.9439162008
     -533.391361303408075      568.363776237412935     1     3757.4505913269     4210.5299981475     4271.3826575977
     -533.391360141220048      568.356062633586021     1     3878.6342314676     4068.4793364187     4287.7506321013
     -533.391257111097843      567.876909282000724     1     3522.2968783423     4412.7952754717     4537.3473866958
     -533.391202124963343      568.313153853405538     1     3790.2995357516     4151.5418796889     4236.0010782980
     -533.391154159615667      563.959927856651575     1     3734.8896081160     4172.4042389424     4314.9912345602
     -533.391078980243151      568.289604366912499     1     3798.8645059250     4127.5426074012     4252.7535064313
     -533.390909804972580      567.891674951707614     1     3754.7436293176     4142.8828397931     4479.3306289715
     -533.390851760541295      565.697860204142444     1     3690.4007933016     4166.0264027803     4405.8706551096
     -533.390636793002159      568.388202428456339     1     3873.0343810183     4123.0479183750     4243.5891104466
     -533.390625132549644      568.643305414894940     1     3689.4005625355     4263.5041618628     4327.3334543671
     -533.390565114105470      568.376174390541792     1     3665.4002241789     4149.2660651980     4501.2251397776
     -533.390565113099456      567.949278816163087     1     3871.0964936387     4064.2668776614     4307.8285126966
     -533.390515585800017      563.396216305700023     1     3662.5673400772     4172.2810871030     4421.3322166490
     -533.390346244949683      566.536798177336095     1     3792.9867665976     4166.7769471242     4258.6901072708
     -533.390345322994563      568.393213608316842     1     3890.1768704885     4122.4613789780     4220.4417944420
     -533.390138144054504      568.003893698811225     1     3788.6836127237     4052.8864433320     4441.9774199815
     -533.389818420835695      568.559185617366893     1     3663.9196108872     4257.9867409989     4400.9199421887
     -533.389627867804847      568.655377136533048     1     3836.9446004270     4145.7893273630     4263.0965195380
     -533.389391841257748      567.813326320972351     1     3835.7840154392     4095.9325114050     4234.1059225450
     -533.389305649581843      568.386320793281698     1     3921.0425836322     4091.7970355757     4176.2280691071
     -533.389300729374213      568.261117878024493     1     3606.7562691987     4294.6864513947     4417.0720176208
     -533.389278599146564      568.181526164537786     1     3723.9694993951     4219.8749419828     4337.4394663614
     -533.389253302227530      568.143476031414593     1     3859.2061821486     4058.8517965567     4328.4968698077
     -533.389232101521202      568.148682834638862     1     3761.7776456451     4192.8130495124     4234.2320588985
     -533.389185187501539      568.263544532700166     1     3818.9760243522     4150.5867908991     4227.6739286671
     -533.389125911739711      568.090857147880570     1     3795.1515424254     4204.4939020797     4276.8026599740
     -533.389031871382485      568.261152054849617     1     3822.1196734317     4146.0124907198     4228.5097175920
     -533.389019817449025      567.907376528193822     1     3849.6266419201     4097.3603084260     4222.5566840680
     -533.388971499083141      568.074190716953126     1     3645.9757487958     4201.6174931327     4466.8472267140
     -533.388947187415852      568.273884831225587     1     3658.4072631001     4171.9387798703     4480.6268652646
     -533.388905065919403      567.868374889554730     1     3850.8178225762     4048.5610158541     4270.8714882266
     -533.388724030429557      567.785454484813954     1     3710.1603232403     4163.6630444999     4527.8250205923
     -533.388565825097999      568.249208360547755     1     3751.2675262392     4182.3345302660     4291.8280420167
     -533.388564383403377      567.812565736975785     1     3847.2888646475     4134.4616376466     4251.2719611474
     -533.388529695767488      568.312097103243673     1     3798.7642247397     4176.7025702962     4203.8543955648
     -533.388364818104264      568.296171879707458     1     3861.2697868906     4112.6901242327     4197.6062588169
     -533.388338758539930      568.298776327056544     1     3859.2433550691     4092.1385343856     4219.7963629219
     -533.388318362338282      568.167140191559156     1     3924.6775805739     4112.1044674062     4184.2250997441
     -533.388189235485584      568.285642443460802     1     3808.3455679308     4124.6088831396     4243.9303795095
     -533.388053062347126      567.814733264058191     1     3727.6658855230     4128.3045008626     4539.5598261656
     -533.387865890725720      567.862389309017203     1     3849.5782309996     4072.9441894266     4248.6043705227
     -533.387725915808687      568.427154811661467     1     3601.1052521904     4250.4719321807     4531.2093463898
     -533.387580141902049      567.985414237906639     1     3848.7872679969     3994.3750500684     4455.8815207335
     -533.387341905377525      568.445280062820871     1     3862.3925039700     4068.6160604125     4313.8464925500
     -533.386838044533306      568.165821496239573     1     3876.8715286567     4149.1848774737     4221.2063335836
     -533.386673696109597      567.784130532140694     1     3778.4819771447     4057.0612614573     4384.0928722223
     -533.386328847583059      568.164123549024794     1     3878.1887668438     4078.3719612599     4236.0200971230
     -533.386137717040583      565.349615630140761     1     3842.8784780567     4165.1250435070     4187.0425479619
     -533.385759785169853      567.848323600263257     1     3777.3158828511     4143.5155423893     4247.6239793655
     -533.385739378715016      568.070478159250001     1     3808.1389356684     4130.2453627423     4241.8942587315
     -533.385548833765597      568.416858538776751     1     3682.4918885267     4194.5927116133     4421.9776166892
     -533.385427669010483      568.204602785768998     1     3822.5568557246     4125.7045450942     4217.1388735162
     -533.385418344451750      568.423967247115456     1     3711.3015682724     4159.2511489773     4472.6372849638
     -533.384774625710293      568.143454578830301     1     3841.9252908248     4107.9527971737     4216.8766964474
     -533.384770744157436      568.246447766444589     1     3831.6799509718     4114.6906330771     4274.8542506313
     -533.384576853005797      568.341153183271217     1     3575.0138630285     4319.8351007558     4446.8419604883
     -533.384499648170618      568.282965673976037     1     3859.2445966138     4059.8419746650     4309.0824583467
     -533.384493129464772      567.702972147036803     1     3834.3389609809     4073.0607363630     4257.6294842678
     -533.384390598324899      568.405240956968555     1     3860.4266617749     4100.3722192654     4225.5231998178
     -533.384315109746922      568.136829839446250     1     3781.3164060461     4171.5054468760     4223.6635914856
     -533.384195271736871      568.083279706842859     1     3810.7323525180     4151.8790886777     4225.7626319888
     -533.384095446565425      568.294435819633804     1     3853.4328276843     4074.8755411763     4315.3631978031
     -533.383704372334250      568.286925552246885     1     3838.9686114625     4065.5728299943     4327.7707740940
     -533.383591335040933      568.183398409236815     1     3795.7755791640     4150.1619940110     4243.0882048736
     -533.383492120586084      564.671834036683663     1     3656.7925899124     4232.9228040363     4440.6322737412
     -533.383393623453117      568.198178185003144     1     3791.1053035273     4176.5292540635     4219.1333668771
     -533.383274792563043      567.843609390852066     1     3820.4396530273     4102.6334394936     4238.2820773901
     -533.383247343064454      568.113205068126831     1     3778.5334184238     4182.3445220013     4215.2183640258
     -533.383186331955926      568.181480897829374     1     3844.5699491471     4112.9160021755     4220.9454754925
     -533.383051639575569      568.214967332881770     1     3873.4052547537     4144.8764604105     4162.6707026477
     -533.382931770520031      568.375021231203732     1     3739.2407442001     4165.6509232936     4342.4518561591
     -533.382898490456682      568.071756695537033     1     3839.1488180926     4121.8695093560     4224.4420331952
     -533.382838909185693      568.390857621646092     1     3720.8032328736     4185.7389205060     4378.5741974809
     -533.382829755666876      568.383905966205134     1     3827.1386458492     4038.3362650095     4365.8885591359
     -533.382792951565648      568.015929946301640     1     3749.8343667538     4173.2492646365     4253.0257089927
     -533.382785457023374      565.306558903254654     1     3863.6291860469     4071.3627783623     4264.8443254835
     -533.382628169954501      568.457535092504713     1     3797.6523190092     4174.5842896993     4269.9894384453
     -533.382499376060423      568.205285018653171     1     3842.2347690647     4102.7337011923     4217.5460119099
     -533.382481185093297      568.112677699236656     1     3796.8784296679     4180.8220734398     4267.9610849442
     -533.382308413596888      567.980418466005972     1     3852.2833056284     4027.9465805844     4301.4750196461
     -533.382019587317018      568.427971652455653     1     3623.4709099422     4218.8233298319     4454.9591096544
     -533.381998307389836      568.448097059911674     1     3712.0401460891     4170.0118657347     4462.2307382300
     -533.381953929092219      568.690606051017880     1     3840.2177012866     4165.8883417179     4225.6394471596
     -533.381835296177769      568.198555976288390     1     3834.8793020355     4144.5458338018     4200.8855392800
     -533.381792398873927      568.244029231583454     1     3817.0956406575     4121.1787290199     4299.8787003329
     -533.381752932542213      568.218021879659773     1     3799.9462834110     4177.0078717193     4193.7601030598
     -533.381679690858846      568.187654311000983     1     3821.2101546512     4104.8206851383     4242.1857745512
     -533.381679432863166      567.852094805083766     1     3878.0306032177     4098.1545900587     4225.6170040584
     -533.381622609223655      567.755682898972736     1     3915.7756330253     4029.7884495483     4281.0999932339
     -533.381622293447094      568.471947033703259     1     3775.3130706248     4161.3924636810     4307.9657554124
     -533.381612501952304      568.035230553809583     1     3664.1937613790     4192.4468820912     4466.6737563142
     -533.381482350672741      568.040407497515730     1     3644.7973951896     4209.8358821278     4474.1876945552
     -533.381437634886879      568.133346062685177     1     3806.0264536661     4172.3830387119     4263.9413261155
     -533.381311632178722      568.226705487185654     1     3870.4671008906     4144.5105958529     4232.4386098056
     -533.380935150894629      568.652967539117753     1     3867.6639610941     4146.7878898749     4220.0477836182
     -533.380910470626191      568.264401647415298     1     3744.2519867090     4244.5418249543     4276.1524033721
     -533.380627821115581      568.176966823789485     1     3807.6548874683     4145.5685226530     4233.2637346065
     -533.380477100278085      568.462476499161312     1     3901.1359133018     4094.4096663135     4206.7374015765
     -533.380339810472378      568.549475705780765     1     3767.3115834350     4165.9441790294     4302.6410341577
     -533.380271787368088      568.228594182908523     1     3841.2382762460     4128.1547629762     4193.2641895268
     -533.380212302556743      568.740430722676024     1     3671.1033645769     4184.9985283637     4527.2089305638
     -533.380079553239625      568.127346707559695     1     3884.9555271307     4089.9172147954     4183.9769179630
     -533.379523400017206      568.300874943069971     1     3829.9995107192     4137.8261666942     4207.7385419683
     -533.379219975507340      568.392095879951853     1     3841.6456864827     4149.3598319150     4206.2381885007
     -533.379079528059151      568.554039182473048     1     3827.6309452520     4062.3177816678     4389.8340115126
     -533.378992251319232      568.061435347345991     1     3872.9393687729     4052.4821958148     4295.4019096617
     -533.378955478468811      563.269963006945886     1     3679.6691894986     4172.0187964277     4472.0988045133
     -533.378817579768111      568.133996611306657     1     3836.2336590339     4138.2122351877     4193.9012903824
     -533.378785466417185      567.645688521049010     1     3842.2260030108     4148.1707955930     4232.3920090037
     -533.378715911564200      568.395123388820252     1     3824.8218080151     4152.3540472459     4223.2783578993
     -533.378428693582009      568.168349798066060     1     3891.5063351632     4130.8100596725     4184.5843725507
     -533.378358649183724      568.060316543285126     1     3866.2615478076     4095.8672764608     4223.1760780334
     -533.378323592192487      568.079260259086709     1     3891.0186938533     4116.2954825566     4209.4471024429
     -533.378090687270969      568.322339520082323     1     3871.1054971702     4120.8946304406     4224.8662934792
     -533.377943635287352      568.318152055149426     1     3904.8357641002     4138.9670789575     4195.9534586607
     -533.377818645574962      567.683519244056470     1     3786.2008307349     4103.0185848475     4283.0207717730
     -533.377693749266200      568.216331734702521     1     3557.8957252290     4316.4603134518     4462.4570946030
     -533.377612447387833      568.316302261950909     1     3902.8910649684     4109.4896736528     4227.9835116063
     -533.377532936915259      568.269049328094638     1     3818.9357483995     4117.2264651901     4309.0086927350
     -533.377457004789449      568.499075328595268     1     3751.6516865045     4189.7086496433     4324.6322114171
     -533.376971017867959      568.142123632516245     1     3895.1242664739     4088.3499894273     4176.0353624904
     -533.376954653449502      568.330997466683016     1     3872.7748437052     4098.8240434528     4261.2599613436
     -533.376795621850988      565.128831942526062     1     3856.2441831890     4063.6936038871     4288.1199641328
     -533.376736214676157      568.155893268374939     1     3818.3441973968     4174.8705149839     4228.0851798677
     -533.376682597966578      568.345497024359815     1     3852.5790063339     4122.5750948342     4251.3919242359
     -533.376647424706221      568.347571225257070     1     3877.6637037966     4058.4658275440     4296.2933101662
     -533.376597053572482      568.366399720294339     1     3679.0987367455     4243.1505159843     4350.4017465412
     -533.376444367473482      565.617433633900987     1     3676.4416340936     4197.5412857900     4438.5510949864
     -533.376214111117406      568.173987355532290     1     3794.6761261859     4062.5674422454     4406.2883877635
     -533.376110334691589      567.696683581753291     1     3805.8111745020     4131.2439371899     4250.9678254513
     -533.376011200526818      568.264182600648041     1     3876.1099364465     4121.4566240142     4233.3796323840
     -533.375947193506818      568.291219056819273     1     3796.4871474263     4129.0083754392     4326.6618119445
     -533.375845013826279      567.912773939032718     1     3907.1805368501     4063.0234188036     4239.6452735463
     -533.375806868870654      564.404673720830942     1     3839.7551857178     4146.9625343635     4172.5145347009
     -533.375547892747022      568.170725071067636     1     3841.4802025030     4092.8741208797     4245.1145923464
     -533.375523711747746      568.497696439121796     1     3815.5448184338     4029.2608657991     4410.4482677255
     -533.375438579522779      568.314402064820911     1     3755.0534925014     4207.4823125697     4285.1384677774
     -533.375332151474481      568.634309597137076     1     3640.4828742865     4236.5380049000     4465.3074848031
     -533.375094868529914      568.374468654001703     1     3907.7707871702     4134.4262583942     4166.4550482102
     -533.375024479721901      568.044618876612049     1     3891.7258533651     4149.5387668849     4183.3524239585
     -533.375019309175968      568.330521508513016     1     3888.3714916310     4102.8687054673     4228.3417920509
     -533.374812818628811      568.317128734635730     1     3837.4717082918     4138.5950735750     4251.2008283234
     -533.374667822471338      568.529675309153390     1     3881.0163615923     4126.2977334796     4215.4992581190
     -533.374498044305369      568.053098072218859     1     3881.3480875355     4158.8907668148     4184.7592887025
     -533.374281399968368      567.696600626064196     1     3847.6320636209     4093.6656875906     4241.2013563481
     -533.374244518817250      568.127552312574153     1     3651.2557420633     4184.6314691334     4463.9877395897
     -533.374195743269752      568.533298568593523     1     3859.7728120938     4136.7548184897     4230.6981284895
     -533.374192459905203      568.254163727146192     1     3564.4352831583     4345.3337104088     4435.5788697545
     -533.373783288662594      568.131860383327535     1     3830.1555571443     4085.6560911032     4277.4309533237
     -533.373778909606699      565.750812562096257     1     3821.8298876852     4148.4560461781     4193.9597323717
     -533.373678889686516      568.061367150989668     1     3860.4667740458     4118.1173319952     4242.6805158801
     -533.373616488237644      568.569582304819960     1     3794.2955745155     4168.1587128037     4246.4082179340
     -533.373605812995152      568.390449886854867     1     3736.9982053631     4231.5168210627     4291.5944337367
     -533.373546163546962      567.950658015034946     1     3830.1254645177     4135.7858497033     4192.5209300768
     -533.373359152517196      568.792360914811184     1     3702.2736122597     4194.4853541247     4394.6511963194
     -533.372700459099292      559.773213534822617     1     3778.0672551103     4089.6825625010     4349.3409499450
     -533.372402477507876      568.140470605151336     1     3838.5252354652     4113.6111623084     4269.1943344499
     -533.372343553443102      568.164454442733700     1     3796.9418876120     4123.9622394637     4248.4797363949
     -533.372201601993993      568.108180593321890     1     3865.2982633591     4149.3437719569     4164.0381546689
     -533.371849477218120      568.359682856856011     1     3839.4560529651     4110.1173361544     4221.5489234058
     -533.371788711515251      559.842397987150548     1     3792.8816070397     4074.7240968570     4346.9591055177
     -533.371561078922355      568.285737981247507     1     3659.3583474237     4274.9825278291     4351.3885510559
     -533.371477503897495      568.214832645463730     1     3805.9732653532     4165.2512603253     4244.6465068417
     -533.371461663336390      567.700567732718241     1     3853.7894407688     4069.5707286441     4257.0264874109
     -533.371415939701706      568.220808863610046     1     3859.6416074860     4160.0963061439     4192.4181594730
     -533.371249183666350      568.253083100790377     1     3868.0092766875     4157.9034693302     4221.9291036260
     -533.370748643162415      567.792621981716934     1     3785.9040449139     4061.7834606450     4366.7126693905
     -533.370697440444928      568.286884366304548     1     3858.1078079127     4153.9804613977     4211.8027246978
     -533.370562303010729      567.924956575125293     1     3895.8060548592     4084.6671961598     4165.5848391250
     -533.370346228594940      568.546975913893675     1     3666.9739648798     4269.2801736178     4352.4341434325
     -533.370276127939292      567.186838454645226     2     3880.2731807674     4137.6894319796     4170.8509922222
     -533.370176454263401      568.137125048996268     1     3820.0816949862     4121.0017978018     4257.1660105503
     -533.370108085230754      568.435447934308286     1     3640.0633776690     4191.3390227154     4462.8655480887
     -533.369966559244972      567.640783632159241     1     3853.6990095912     4069.3401920564     4248.6594800780
     -533.369887863289136      568.367324986584435     1     3860.8973811398     4161.0114194676     4193.9829890619
     -533.369838949115092      568.241155137763371     1     3658.6765287813     4224.9671689479     4404.1419473953
     -533.369119898900067      568.304641542066747     1     3820.5034858641     4139.8488018027     4214.8699448312
     -533.369068848100028      565.916754493100029     1     3686.3237585342     4238.5710380440     4331.1547952508
     -533.368820016480527      568.297011619017326     1     3831.9152784670     4158.7559637871     4250.2651179398
     -533.368811131318239      567.554927703425165     1     3792.7753613436     4068.7880879025     4350.3103880012
     -533.368810580438662      568.052092857242542     1     3653.4907830167     4196.4965467056     4461.0214352410
     -533.368779142138123      567.517697715801773     1     3811.6194005350     4085.4225385161     4303.6912703452
     -533.368778186700638      568.350623645718429     1     3856.8404070386     4117.6932509430     4196.1715812429
     -533.368717553709871      568.622194100550360     1     3867.0276968560     4120.1273173323     4246.9823128591
     -533.368692252530309      564.405778516381019     1     3834.9563513971     4104.7321301526     4216.7641814726
     -533.368637688369404      568.162334600589361     1     3798.9606951883     4151.9976067108     4221.3486784091
     -533.368511947429056      568.307696832494798     1     3678.1580183265     4196.3137809252     4434.6092844986
     -533.368506593296502      567.836187772983180     1     3940.2675104350     4102.1326625776     4149.5087932655
     -533.368422286806435      565.642445770867425     1     3836.1209480399     4148.3107556305     4175.0443160339
     -533.368408500155283      568.289099913659925     1     3633.3428730735     4200.0728128675     4418.8533983989
     -533.368329444828873      568.069735157395371     1     3633.7951561652     4198.2915118636     4486.9900790623
     -533.368295498001203      567.327021500046385     1     3839.6912530492     4086.3319032244     4227.7520855368
     -533.368262789113601      568.172196979550904     1     3854.0149926821     4095.7991673507     4209.9959811254
     -533.368158870274783      568.043438625676231     1     3812.8820703439     4184.5332696424     4210.9748573547
     -533.368013947580266      568.187036594352548     1     3839.6667561104     4127.1449025309     4204.5740935237
     -533.367991629680546      568.164928267942628     1     3777.0946242028     4181.3229010073     4215.8849149103
     -533.367757053331275      567.548853246935096     1     3794.9576208211     4150.0649486212     4210.5011081756
     -533.367515994662881      568.684584528920936     1     3876.0193000542     4113.8449836211     4234.6837388694
     -533.367043226072497      567.894999629751055     1     3910.5020873321     4084.3280451881     4152.4251095679
     -533.366950137372214      565.570543357322549     1     3837.3421265200     4130.5874678977     4225.7218817603
     -533.366928291089607      568.351553190970890     1     3856.7659267951     4116.8951330106     4232.1125140968
     -533.366717982545538      567.547084784763115     1     3816.5130310545     4059.5771131813     4332.8404813923
     -533.366699497372565      568.011309318859730     1     3454.9721628902     4438.9902624516     4624.1419126861
     -533.366543637352947      567.707491772351659     1     3753.3465493776     4179.4335677920     4228.8201762810
     -533.366275715050392      565.589416369912215     1     3811.8684491308     4148.1323630935     4251.1412619787
     -533.366165665270046      567.844208067338855     1     3865.8480723454     4095.9285086466     4241.2462978495
     -533.366109917517974      568.235823052002161     1     3758.3798180111     4155.0984729362     4274.1168896199
     -533.366062708177878      562.888742212202487     1     3833.1340569052     4110.9903465423     4269.2366645951
     -533.365570882377028      568.376948441073637     1     3868.7657756084     4168.7708093771     4185.5098725647
     -533.365509063451327      568.518946381866726     1     3642.7181314151     4280.8427666281     4371.7473122196
     -533.365491749025409      568.330333787719269     1     3783.8295601966     4208.5452017798     4231.6129354569
     -533.365470328118249      568.074598948467269     1     3885.4102743551     4035.5599281629     4303.0457664082
     -533.365448598627381      568.020482350284851     1     3868.5137986315     4133.8078717658     4245.3692389795
     -533.365442535034617      568.180050709804163     1     3860.2827587947     4111.2703953927     4187.7987154704
     -533.365356168128073      567.694709938638425     1     3768.4606882626     4162.7005975673     4226.7477806788
     -533.365233577116214      568.096413009791945     1     3685.0718066092     4205.6465306077     4331.1820045143
     -533.364958294425605      568.501113461480486     1     3669.5334351144     4211.0417554558     4443.2481649384
     -533.364762037301603      568.392117427910762     1     3637.6798689274     4175.6066018783     4490.2502790194
     -533.364666633445609      568.176911868190700     1     3659.7295521401     4226.1849955123     4426.1292808392
     -533.364651615746538      565.492996957213791     1     3856.5048600766     4128.1428831869     4203.9230187312
     -533.364400792177435      567.735159474843044     1     3726.3538682692     4172.9768548772     4306.8416544986
     -533.364140543212784      568.365006702197661     1     3792.2948032675     4179.3513388037     4269.3125210219
     -533.363777083912282      568.127302642956238     1     3855.8182529191     4139.1785630354     4222.8384431668
     -533.363703738943059      567.974537714766939     1     3892.0168043314     4105.3761591850     4208.3182989271
     -533.362942767959339      567.969590178393673     1     3745.4510389893     4233.0294422824     4284.3506947347
     -533.362898846629150      568.191446477639943     1     3892.3585836879     4114.8337839167     4226.8616482027
     -533.362893547532281      567.699626406915627     1     3564.3215987224     4281.6240490878     4536.7700190502
     -533.362855300239175      568.213716518671049     1     3702.3831394943     4176.1233846430     4359.8289652435
     -533.362533038716151      568.332983038950488     1     3895.5299290510     4115.4119577547     4194.9018602207
     -533.362513938445318      567.998334649283606     1     3862.5621262185     4136.1101861564     4206.9113084411
     -533.361963724072552      567.955942305158601     1     3883.9025692182     4121.1990245333     4222.3359607321
     -533.361770507444021      568.230975361384594     1     3840.7623960691     4153.2779480150     4227.5665761185
     -533.361761890587218      567.403990395215487     1     3780.7768167720     4072.5580896686     4353.9043937809
     -533.361725918880666      567.845722828793896     1     3881.0743123179     4111.0363850192     4233.2840377836
     -533.361495180145766      568.224590843598207     1     3838.3696200871     4158.3468466792     4224.6640831733
     -533.361469143783211      568.572585690392884     1     3805.0044026224     4184.6944682480     4209.3099865418
     -533.361454866767872      568.209288522637053     1     3702.2978185518     4144.7477980990     4322.9807084803
     -533.361234131878518      567.930591464368831     1     3838.5153884926     4123.1049508123     4207.9179965445
     -533.360995701979505      567.581341531021621     1     3799.7300465293     4121.1489226672     4228.1211260059
     -533.360708731096906      567.905853826903240     1     3725.0251053833     3993.1320287990     4555.6199284426
     -533.360592899062567      568.180809331749742     1     3859.3150246530     4127.0226904252     4174.1825482572
     -533.360484126562710      568.323974839914968     1     3902.0417384897     4102.5953920615     4214.9800223399
     -533.360413946072981      567.983792377110603     1     3922.6934238430     4100.5530735117     4176.3554121773
     -533.360390725983166      567.701757707805086     1     3786.7791287230     4171.4754816620     4282.8766112555
     -533.360385481063759      568.274787320230303     1     3690.7233682064     4166.0632461089     4394.5898843314
     -533.360374763097525      567.529915239075422     1     3758.7662911624     4086.4649218138     4391.5109427654
     -533.360363826827211      568.251339427145240     1     3853.8756619399     4133.4807459056     4237.0488144412
     -533.360137469834967      567.839278697569171     1     3833.6472475317     4152.6887494694     4188.1727220757
     -533.360130902111564      568.240318635774997     1     3860.7767267658     4145.3789851867     4209.0750381708
     -533.360040276775521      567.768469090322128     1     3743.0237562226     4170.7630449083     4286.1693604689
     -533.360000926077419      568.202609768560706     1     3807.3337998238     4171.0268817490     4258.3631143439
     -533.359923169375975      568.030161255787903     1     3851.9027951313     4130.9313478664     4167.9438674117
     -533.359819045117774      568.213950292917957     1     3697.1954794147     4238.9587553167     4329.3423441105
     -533.359809705496673      568.160258391994489     1     3915.2243440832     4113.1508510899     4174.2050719889
     -533.359524106633103      567.789400976358138     1     3768.1313268997     4054.3369483441     4392.0168768233
     -533.359335970704933      568.385902113682164     1     3817.2784720111     4129.8567724693     4242.8925133386
     -533.359333075180416      568.091653682183846     1     3824.5145153587     4147.1785362377     4248.8036967372
     -533.359171848238589      568.303054731731777     1     3902.3897088600     4134.5165765810     4182.4015199648
     -533.358897745820627      568.183895481014019     1     3887.9227963404     4124.5468024256     4194.0009033182
     -533.358732655904078      568.278355698726841     1     3618.5039178836     4260.7473895189     4405.2481360936
     -533.358666780023668      567.755982090259522     1     3477.8620788370     4405.4002627050     4620.4426696798
     -533.358515605566481      568.322081997498458     1     3781.6447900029     4154.9106276730     4298.7749420905
     -533.358496670085628      568.000352033153490     1     3855.7778077426     4095.0109700592     4236.7999715708
     -533.358444580151740      568.307727460163619     1     3852.4862136411     4178.2181421278     4191.1192313092
     -533.358382655749665      567.638392103994647     1     3841.8805074229     4118.5236294759     4191.8001914013
     -533.358319063001545      567.912037604450916     1     3813.0837387306     4128.0971786689     4236.9750424120
     -533.358120917142969      568.352000779082800     1     3895.1098386938     4131.1836560232     4179.6678213150
     -533.358119241979580      567.679726101271285     1     3761.0423317151     4164.3424974347     4250.8270117321
     -533.358111098632435      567.935488465915000     1     3922.1286718329     4086.0728290795     4146.6057583349
     -533.358011886938016      568.644753770986540     1     3782.6929266619     4182.4014752465     4300.9519843583
     -533.357829188459391      568.676677789282508     1     3875.3753800275     4127.2187027836     4221.7013619474
     -533.357667849701443      568.245391350087061     1     3801.3818141939     4174.3376254226     4255.5537090124
     -533.357654075542996      568.561456363255843     1     3792.0730655532     4154.7884847128     4260.1999834620
     -533.357627477570986      568.123168303961847     1     3803.1458881043     4152.4649143751     4268.0308320286
     -533.357536790734457      567.802383907778903     1     3763.4377734741     4089.9005603904     4362.6389856112
     -533.357522198119909      568.118989060004083     1     3681.7881639670     4210.6425539734     4401.2923381903
     -533.357467405735179      568.183205161738783     1     3708.9701784516     4248.6621601670     4307.4154323634
     -533.357349489942408      568.121149240181239     1     3668.4723721872     4219.0385067335     4410.0095562964
     -533.357153373708684      568.237878524408529     1     3909.4519207896     4075.3499474348     4231.2415946668
     -533.357052420524496      567.851868836590597     1     3761.4119801255     4132.5779957288     4369.3319254648
     -533.356984325786925      568.111271302590126     1     3909.1964176841     4089.8328191740     4214.0393008911
     -533.356910204730639      567.703992270179356     1     3823.6655631648     4045.8784230892     4368.9346346488
     -533.356897319166819      567.881572311620971     1     3897.2551069110     4138.6225445459     4191.1556104618
     -533.356827114297857      567.989938116029180     1     3846.2670981275     4103.4582908231     4230.3551342948
     -533.356788819802318      567.792517308869947     1     3720.7102687964     4008.5127313820     4515.9106228469
     -533.356712112443006      567.978692529336513     1     3835.5659716623     4111.1971967931     4235.5272636623
     -533.356526196963159      567.682426888149394     1     3847.2589010837     4069.6365183425     4242.7403048365
     -533.356374406490545      568.967842758538609     1     3669.9249958231     4306.0219190846     4344.6886961553
     -533.356350056103906      568.403977366200252     1     3827.5809918532     4041.5516145108     4378.4025802319
     -533.356288803115604      567.627061492526536     1     3742.6862360384     4101.1568506770     4367.1756124028
     -533.355940674169688      568.040163144572375     1     3845.9895984671     4060.2210734901     4330.8410629756
     -533.355880916131582      567.991117746680288     1     3820.5392554188     4160.6191621035     4175.5901707157
     -533.355851416177529      568.113307100103725     1     3877.6956785697     4115.7366529965     4213.3979045358
     -533.355699254555816      568.402349386981086     1     3768.5070858732     4171.1066196723     4291.0379612380
     -533.355473302580435      568.215403355342119     1     3807.9350968135     4000.0622441871     4471.6239805334
     -533.355360276143983      568.043018217387839     1     3828.8995273797     4068.6359085692     4342.8448577074
     -533.355318701338319      567.476381483756427     1     3743.7216933634     4094.5694575725     4410.8288455816
     -533.354832782345625      568.227102026385865     1     3679.8659524393     4265.6761854182     4327.0086764853
     -533.354782337676056      567.833166314109349     1     3883.5680185394     4152.5034347264     4191.3831279176
     -533.354780554156719      567.637784883835025     1     3848.2789458947     4068.0792547325     4240.7722946990
     -533.354541241778861      564.167109621060263     1     3786.0164896906     4144.6963241066     4286.4788285611
     -533.354483131173197      568.168431563140985     1     3858.9565408340     4112.5542304408     4242.1699469956
     -533.354200975529352      568.051510170457277     1     3608.4566928547     4283.7581709697     4503.2043265740
     -533.354126105777141      568.336764635880741     1     3849.3639968054     4127.7709287408     4233.5640078896
     -533.354098656800261      567.499254230991824     1     3757.3322911930     4144.1655902702     4314.7441193725
     -533.354051164326279      568.132631173039613     1     3826.1038342615     4125.3343937312     4238.1456167862
     -533.353935129282263      568.046056066484994     1     3695.9869718286     4205.6572945437     4310.7298441861
     -533.353822508901885      568.016754194031023     1     3885.0479997698     4101.4036899441     4211.0849350478
     -533.353713724342924      567.962940312432238     1     3877.4919764094     4152.7775297830     4173.5513981396
     -533.353678451784276      567.687560285690893     1     3758.5260120973     4233.6419460121     4285.0230254481
     -533.353418669100051      567.841415832899997     1     3694.2851294900     4201.2934310549     4345.1419756636
     -533.353131017394844      566.687888114603879     1     3837.9280881372     4099.0045905327     4211.3961121640
     -533.352902284586094      568.375391909927203     1     3854.7390361391     4141.0474536328     4216.9931878976
     -533.352869406808281      568.233266608692588     1     3647.1089793490     4164.9492351335     4485.8336069678
     -533.352820956128312      568.577077712970322     1     3882.8349021019     4113.6671214740     4294.9453781225
     -533.352587155247193      568.110781664396200     1     3807.7527864057     4136.5993112605     4259.6395317151
     -533.352502002001529      567.634193203672794     1     3846.7419364391     4072.1203589067     4246.9917411822
     -533.352411509330295      568.007962267002313     1     3829.8698755896     4158.9166531871     4200.4219259367
     -533.352304451133591      567.287282178528926     1     3830.7112064607     4153.4567167879     4219.7715488171
     -533.351842653102267      568.178437127655229     1     3930.4963650504     4053.7055607546     4219.1123094045
     -533.351751398514580      568.147800758302537     1     3850.6740749211     4144.3027603592     4244.1504083284
     -533.351557196835643      568.363498068390527     1     3859.6675249367     4151.4385633449     4215.3225938746
     -533.350984060265546      567.978882661941952     1     3796.8713368406     4160.6960132436     4232.6378164530
     -533.350845190074210      568.140281834809343     1     3894.3549418084     4084.2133083664     4217.6056552186
     -533.350746822756946      565.567592227040450     1     3839.0470173880     4127.3047579525     4225.3496323547
     -533.350655069996265      568.279136339216620     1     3869.3735140690     4087.0325777882     4252.0449923277
     -533.350223308759155      568.055077368952766     1     3790.5957003571     4149.9155994435     4273.7791575502
     -533.350061638162174      567.599711496484474     1     3704.4372939706     4221.7324047127     4277.9053435602
     -533.349950626949294      568.261572706501283     1     3843.5164030856     4176.7347855519     4204.9413638306
     -533.349931616832919      568.261583629583811     1     3888.3089216639     4127.6323390363     4200.3706729729
     -533.349366146960847      565.597624600814584     1     3838.2321273024     4159.1422192684     4192.4046169435
     -533.349226843476686      566.005830166245687     1     3675.1139897508     4259.4246802058     4325.1637970263
     -533.349155499182075      567.965476981676829     1     3752.5417590859     4137.0903659282     4328.4435862096
     -533.349135521717244      568.265701159589298     1     3889.0502828544     4121.9056662380     4206.5188409964
     -533.349004340777014      568.258759951093452     1     3857.8067220152     4150.6535869570     4212.9461854188
     -533.348894877442262      568.183459979820213     1     3844.5774711879     4166.7607976535     4203.8803028246
     -533.348880582749985      567.899499031211917     1     3835.7875397450     4120.0617398084     4250.4589050757
     -533.348507500655046      568.130090751428497     1     3690.4099899978     4242.5000061545     4335.6617695155
     -533.348482171813657      568.254366155460730     1     3819.4555136927     4169.9191984971     4241.1360674310
     -533.348315701900219      568.390960822442139     1     3653.4418521300     4257.7563997201     4396.4617318407
     -533.348126330965442      567.893053416425118     1     3715.0932830140     4222.8743254791     4299.2734290194
     -533.348053921171072      567.958379294087990     1     3854.4270201928     4129.1170479902     4234.2279373232
     -533.347918648002292      568.223800713148421     1     3657.1966330539     4300.1362143901     4325.3652546792
     -533.347736742624761      568.057225224669310     1     3825.9030842895     4174.4160452114     4207.0449460474
     -533.347401242192973      565.882152118081990     1     3688.9067838596     4260.1957775555     4309.1543340331
     -533.347212171365300      567.883134060612520     1     3699.1350192354     4178.3386446122     4404.9044080148
     -533.347212018304958      565.528232634973392     1     3673.4910176888     4250.0910852699     4339.4459882322
     -533.346870355466990      568.423335915506755     1     3696.8907761535     4254.8141066591     4306.2212770278
     -533.346746191550778      565.507596055021963     1     3844.9246861224     4155.8093020311     4185.9658113854
     -533.346623371050896      568.597429627816723     1     3695.4650622903     4191.2001814516     4462.7587863458
     -533.346507302932309      567.911006207763535     1     3842.8497971065     4132.1107885877     4191.1858544473
     -533.346284373060826      567.865957839706425     1     3506.8611864882     4388.3220333827     4549.1568581020
     -533.346279479126679      568.124105109995185     1     3820.4503014283     4163.5955678623     4234.5430422089
     -533.346108619404163      568.153937499499420     1     3690.6460835381     4283.9792913030     4296.8232411899
     -533.345733811871241      567.807778583293384     1     3851.1380964520     4108.9922287363     4268.0154137688
     -533.345711186103699      567.934285970125188     1     3831.7273986809     4165.8608030573     4223.5036741707
     -533.345358667246728      567.613190809662456     1     3792.4930230324     4082.8225666577     4313.2367794547
     -533.345000899116712      568.311973145919069     1     3905.1266380434     4102.0838091927     4211.2458586092
     -533.344605131250546      567.906923248164162     1     3689.1885313259     4219.3334657110     4325.9261552947
     -533.344480177877131      568.077218208164254     1     3645.1081578090     4184.5198946180     4425.1684784762
     -533.344329518397558      567.974283475328775     1     3874.0462895336     4044.0619021336     4347.9412724030
     -533.344315745510698      568.204613495741341     1     3909.6633676112     4060.8713249499     4244.4974743196
     -533.344299951748440      568.115594357607279     1     3663.4354973142     4243.8887783332     4550.1481551031
     -533.344089638348237      567.765828674356044     1     3813.0690576130     4094.2239096272     4307.2619865034
     -533.344086861626579      568.005054857272967     1     3846.7728709492     3971.6595549999     4449.4311318767
     -533.343851617293581      568.002010562353576     1     3763.2745269657     4145.2125427182     4274.5178332409
     -533.343808658505054      567.880294978416032     1     3879.2550625099     4124.1097668918     4206.9674404478
     -533.343700781923644      568.324364921433585     1     3747.6793562048     4170.1647367898     4333.5427799523
     -533.343661901300038      568.180761849799978     1     3625.0943615975     4218.6980219040     4615.1683249059
     -533.343412819784930      567.640563515141594     1     3845.5113936533     4175.9536218011     4193.2422960352
     -533.343312613528383      567.548520786990139     1     3731.2772461756     4044.8010250404     4423.5648966009
     -533.343311187003451      568.186193987805837     1     3877.2733963206     4060.7665871071     4266.6936754546
     -533.343261600980895      568.176718796014711     1     3852.8924335436     4131.7845372251     4195.4836556712
     -533.343232864119045      568.137956465710772     1     3685.2650609638     4234.6725337843     4311.1576334257
     -533.342883721625412      568.283073698012117     1     3718.6288974047     4213.0781218381     4314.7467531699
     -533.342872165783547      567.506426046741353     1     3788.6308353072     4142.6663801215     4249.4928343577
     -533.342413251007088      565.713508709548591     1     3829.0409868141     4145.0494680445     4184.7272665165
     -533.342289008852958      567.963674319127222     1     3813.9116913689     4138.5940080978     4267.9275398817
     -533.342016522220433      568.123396713267425     1     3703.0268117697     4248.6443276193     4311.6473437387
     -533.341979846780532      558.792530816037470     1     3767.6053003297     4137.3078060287     4282.7099813413
     -533.341726862504515      568.171989161803481     1     3844.6277209135     4154.1933020689     4191.9735210864
     -533.341666849513331      568.198332549875886     1     3876.1458930906     4050.6761453552     4277.9437374175
     -533.341601927800070      567.957977771913306     1     3819.7122252686     4010.4619484331     4404.5300402975
     -533.341363565999700      564.829981036493905     1     3827.0465774367     4172.0461232617     4214.3567080390
     -533.341094105699199      568.177426526643785     1     3794.2047655262     3997.0888849724     4464.5363186853
     -533.340927380351900      568.393955106984436     1     3538.0148445834     4283.4992205469     4619.8536263391
     -533.340593206168478      568.109514952075529     1     3674.2583868309     4190.2286325573     4451.4323988745
     -533.340581562694751      567.986644224814654     1     3683.4381276501     4204.8434979538     4346.6834949256
     -533.340424794208047      568.121047697621179     1     3764.3982657857     4190.2969658391     4251.8475858208
     -533.340353350098894      562.990365248512035     1     3822.0459788492     4136.7166406568     4246.6556959516
     -533.340307390593921      565.423613722854157     1     3819.6106456739     4144.6752632884     4197.3923106421
     -533.340278847741388      568.009686708765457     1     3791.1844339579     4105.4600205544     4326.4628599076
     -533.340168189852875      568.142782060727086     1     3819.0038445402     4162.9173921068     4204.4901901457
     -533.339962183842999      564.890566901929560     1     3672.0799954794     4177.5977989777     4375.0593400854
     -533.339728594388816      568.759731031184515     1     3693.4916408514     4225.3040477443     4370.3007019380
     -533.338860097609199      567.616569175514883     1     3730.8363162456     4113.2992097181     4360.6846054658
     -533.338708244599502      568.322502815161897     1     3700.8607434751     4163.8178214887     4460.4057119005
     -533.338527269059455      567.703755558953048     1     3831.9173928798     4070.1131094530     4260.4122830035
     -533.338463294624717      567.849450765946585     1     3784.3410727164     4149.8826566923     4432.0093467740
     -533.338287645099967      568.004801467499988     1     3702.8910155648     4159.9398209662     4411.6795040526
     -533.337803967864033      567.965206770230111     1     3807.7505574537     4171.7601042279     4229.2713744513
     -533.337522042769933      568.236473689064610     1     3649.6439728830     4153.1859014841     4490.9353715890
     -533.337430876016469      567.496600579898200     1     3677.4112749494     4148.4934188594     4340.1595306158
     -533.337334541450446      568.430319840861443     1     3889.6045120910     4087.5139089182     4291.3574102567
     -533.336318333239205      568.057342849781776     1     3482.2750950355     4410.3313860029     4574.9283439016
     -533.336251953499641      568.093440388655949     1     3840.1924750191     4119.8536731523     4252.1996576845
     -533.335985967006536      568.089457885332081     1     3614.9950878440     4239.2418632076     4426.8202614472
     -533.335948847676036      568.059695298005181     1     3782.0200817946     4171.4898193696     4254.7825449501
     -533.335447612174676      567.767779006740511     1     3849.0442406027     4085.7578772473     4317.3847558554
     -533.334992506975937      568.073290099387805     1     3709.1074028731     4213.3713922150     4306.4949009262
     -533.334991289200048      567.898167365200038     1     3647.6088797372     4238.2780347703     4567.3551290968
     -533.334981373821051      567.944490046467081     1     3878.5243934263     4028.0985244864     4422.4207908522
     -533.334516999736252      568.231223038719804     1     3646.2807106066     4153.3279812323     4496.0521847846
     -533.334401064725625      565.537105913113010     1     3673.3411443043     4169.7245815734     4383.0773649612
     -533.334201166092384      567.813827291784037     1     3808.4679871358     4100.6316732038     4312.0479993636
     -533.334159527083898      568.220294607110759     1     3699.0980249836     4263.1529570944     4307.2705393597
     -533.334044079375644      565.648075340689729     1     3891.7503716132     4129.4004804124     4166.5203811784
     -533.333942773996228      569.776042971894981     2     3870.4473613902     4181.4322945210     4184.8662544597
     -533.333936408203272      566.452007443883645     1     3849.2468485804     4161.7985210674     4200.0873785061
     -533.333693575847860      568.161383572599902     1     3801.1813584482     4179.2057401823     4223.7064003168
     -533.333604131928155      568.083573385697491     1     3867.5831865558     4099.9069108955     4242.5607566072
     -533.333603809713054      567.559624336025308     1     3600.5066260999     4272.7351560075     4487.3991013627
     -533.333329548034044      568.306753266548071     1     3628.8959687487     4261.3500267824     4420.0611654730
     -533.333252419077439      567.559275197482748     1     3611.7014023373     4268.5104857074     4476.6444835453
     -533.333236756144515      567.940760498140435     1     3838.8769898562     4104.4311206543     4216.2526665975
     -533.333213309827102      568.382142000845533     1     3880.8034472909     4141.4447474433     4270.5065303445
     -533.333104916132584      567.617618503551512     1     3771.3735910956     4140.1340456988     4262.8636757345
     -533.332508235307046      568.008567247265773     1     3811.6571821410     4121.1600326682     4229.6860629014
     -533.332382866521812      567.936689147780498     1     3838.4389928783     4129.2201305406     4192.0262466197
     -533.332373368981280      568.365096856646119     1     3716.4379266683     4163.9244574392     4368.2212885102
     -533.332220928013726      568.156426072144654     1     3644.1321790689     4175.4292429556     4477.6146979220
     -533.332074622153527      568.064093066588384     1     3612.9543443362     4236.2010415179     4560.7207602434
     -533.331751427867971      567.481590600560708     1     3853.4797434336     4092.7645030761     4247.0643145365
     -533.331294670451484      567.512667910856408     1     3676.5898176466     4148.7009570673     4339.8450137264
     -533.331244783639363      568.271782848960811     1     3680.4997508214     4199.3319723058     4455.8394843413
     -533.331059433025871      567.452586193828779     1     3864.1439581994     4090.9535014973     4235.2201011620
     -533.330806905316422      568.128759764765618     1     3872.4476329802     4125.4288457681     4218.1309681945
     -533.330746571634791      568.151494554233182     1     3855.4301046471     4154.4111839406     4212.2242404345
     -533.330507606739047      568.111471352351373     1     3859.1197871938     4100.5307943175     4253.7945125614
     -533.330467150324580      568.223878548347784     1     3637.1627798254     4165.2918954057     4499.3792256466
     -533.330441548567705      568.123875637307719     1     3826.6820234455     4178.1399439451     4219.4378851283
     -533.330253384238290      563.845260762335670     1     3804.9166445597     4114.1785578364     4246.6188336149
     -533.330146809202802      568.130715943745372     1     3872.9962950622     4112.5556768607     4231.0415197119
     -533.330073582974819      568.324471041346442     1     3661.4846399958     4283.0278492206     4330.1209667671
     -533.330038894551194      568.038708120685328     1     3815.7485360368     4125.2454165611     4217.6622293408
     -533.330038684928013      568.042359260173384     1     3829.9810476224     4127.7869686610     4198.7182319801
     -533.329920496664613      568.152413699417821     1     3650.4256897445     4162.8590533801     4484.5155745504
     -533.329871555155705      567.450279840158373     1     3809.2198126726     4058.7143243361     4306.9889261188
     -533.329755757524367      568.077838977236524     1     3650.1143634343     4213.0140257374     4375.2415882607
     -533.329587820158054      567.887586656919552     1     3811.0203651604     4107.6581110732     4410.7516675815
     -533.329518422705632      568.282420360053493     1     3837.9877984879     4128.8489757209     4229.8458121107
     -533.329472214655880      568.306460382693103     1     3707.5809008233     4201.5843682253     4325.7533970334
     -533.329435197110229      567.382875121079337     1     3774.7332987251     4043.3370437459     4377.7411945762
     -533.329305001370471      563.887045803888327     1     3836.9824765917     4119.2068378681     4198.8680791824
     -533.329077531575194      568.077981937959180     1     3644.0269553763     4181.7501088600     4425.1139864520
     -533.329007864701794      567.788827680842815     1     3799.2909030164     4121.8416987635     4238.4458965540
     -533.328781306060932      568.502820776861540     1     3792.1274209365     4200.2857197495     4251.8168105414
     -533.328702811210178      567.953623717383607     1     3986.3645150338     4067.2134554916     4127.0976218300
     -533.328412718800450      568.134885372061376     1     3731.2410149157     4200.7888170670     4291.9783096802
     -533.328379377792317      567.671193377168152     1     3777.1849162174     4141.6110934936     4235.4518069180
     -533.328088160470770      568.020145374936305     1     3668.4721438339     4235.2113297523     4344.4588132311
     -533.327763032959638      567.900745726497803     1     3624.7625842173     4240.8064273648     4502.7959038822
     -533.327674192104041      568.120816066388443     1     3645.1323513993     4221.5382238221     4505.5872483407
     -533.327588122017005      568.138861093732658     1     3671.8461824475     4217.2134302079     4398.5444336238
     -533.327562241938949      565.073253505331650     1     3878.9679614133     4126.9945572147     4168.0639294549
     -533.327449030318121      568.257357658182286     1     3687.1017384828     4233.7923906180     4342.9768927155
     -533.327393599795982      568.518816587157062     1     3682.0963965807     4222.6925982177     4400.3341822783
     -533.327224761983416      568.094464833810207     1     3823.9085080731     4060.1987947948     4332.8185996403
     -533.327152354742680      568.036225169901741     1     3855.3931582551     4158.2744630019     4300.8064231078
     -533.326758785388051      564.557957710246455     1     3646.5474978305     4204.8106205037     4444.2056017671
     -533.326269011671343      568.528877173472324     1     3805.1939872524     4186.9739721080     4244.0481285523
     -533.326191641758442      565.256868249941363     1     3828.2847054271     4146.0954027369     4182.6386534200
     -533.325888007312415      568.278694049089836     1     3706.5336962178     4193.0731515751     4359.6597523235
     -533.325395892916504      567.642397679621013     1     3882.6926432624     4036.9678948253     4270.4662859970
     -533.325293363099718      567.484863935960675     1     3783.7999445111     4129.1520894247     4241.5423436351
     -533.325157554978546      567.897113714005059     1     3825.4117391650     4119.8034188837     4255.0934989671
     -533.324871385047004      568.341358502235380     1     3760.4631110459     4180.7113482746     4314.1209352525
     -533.324785011767062      568.104260736975675     1     3741.0601122393     4098.8267541617     4422.0311237867
     -533.324270378220831      568.372271198578687     1     3689.5020647786     4223.3236918388     4348.3150623142
     -533.324052209213278      568.181021900183168     1     3809.8659718119     4136.2619887718     4242.7342233492
     -533.323948492024101      563.229745002201071     1     3786.7284592012     4139.6579342970     4291.0833336420
     -533.323268355051482      562.309606344613371     1     3756.3482881586     4123.4139113452     4353.2254518116
     -533.323018689794935      568.162612144470700     1     3710.4726283855     4237.4190303267     4322.8383544958
     -533.322039076806618      568.132294396039697     1     3659.0435526496     4158.7837888247     4483.5578256838
     -533.321968928896354      567.482062994831153     1     3813.7955797709     4085.5070494610     4247.8157755226
     -533.321763798100051      567.694497812999998     1     3636.9693351813     4230.7820657527     4598.5641132826
     -533.321552650248691      567.921158633210212     1     3822.6497832236     4122.6507106496     4212.8804971613
     -533.321468543387823      568.055097062067716     1     3843.2761809396     4109.9254451897     4213.9137199325
     -533.321455717689673      568.441408872712714     1     3676.8146969617     4237.6979510459     4361.2797690080
     -533.321431220157933      568.171594822122188     1     3643.9546896131     4185.9742974690     4474.8124516583
     -533.321242341371999      568.178851411554888     1     3819.3267436244     4179.9461147194     4233.2498155546
     -533.321077375145819      567.725969159130500     1     3875.9365938494     4102.7930695999     4211.3842186258
     -533.320996709849624      567.615556966569102     1     3814.9955800468     4093.2511377311     4235.8157936223
     -533.320831149759670      567.826063274014359     1     3812.8345443917     4166.8783106013     4237.1482875477
     -533.320753094751694      567.833291236868831     1     3657.1325760746     4251.7627236598     4319.9620046649
     -533.320561486034990      567.580775033652230     1     3856.2926935458     4091.6969420067     4246.7495134034
     -533.320456833143226      567.958989416212944     1     3842.4521599253     4133.0888205773     4203.1341755188
     -533.320422563818283      567.766913411987389     1     3746.6876972017     4085.2359281198     4501.0141467006
     -533.320402125591158      567.940079679756877     1     3770.0157631319     4101.6875326087     4351.1720120263
     -533.320317385800649      568.165305621133598     1     3898.3496155815     4123.7241131145     4195.2318435391
     -533.320182707319304      567.915254059612380     1     3815.1828050248     4133.5616874835     4211.4068325871
     -533.320172316760022      567.739300154220018     1     3929.1302439071     4075.7313278361     4140.9928934849
     -533.319976692917862      567.709143337808086     1     3869.6811644834     4105.5660510900     4214.4051551995
     -533.319811781262729      568.507757072715890     1     3683.0504305705     4238.3252205493     4425.4789375138
     -533.319642666687400      568.062431963158247     1     3696.2113096351     4172.1060028879     4414.3900436431
     -533.319380190784955      568.393237685270151     1     3661.6961933970     4261.0210449410     4357.1772054897
     -533.319356030108565      568.095636283886051     1     3718.7886637025     4190.4719794129     4317.5039709287
     -533.319330114127865      568.181512918697649     1     3898.5062312703     4113.8199639917     4204.2997375343
     -533.319298747017001      567.706948305546462     1     3876.1222383788     4148.4934167869     4163.3168693997
     -533.319279658527989      568.471555430131048     1     3716.7889578679     4186.7675597787     4396.5763620346
     -533.319165628948895      567.843053325225810     1     3671.4193694550     4171.3575398766     4471.4090559061
     -533.319062627473500      567.414298975882502     1     3830.5485439448     4082.4063508670     4241.2755027839
     -533.318977155273387      568.030765922357091     1     3688.2275290254     4177.2107997446     4410.4040132303
     -533.318865386074435      568.113360384847510     1     3731.5307824251     4189.9773925823     4322.4288786668
     -533.318795091953575      562.749195597479797     1     3795.9351069658     4145.8852889440     4246.0612298463
     -533.318460337705574      567.928113736177465     1     3831.1631770572     4164.2289576067     4212.0152784154
     -533.318186099256877      567.900871689283235     1     3818.6515138244     4101.8539036145     4242.9361524686
     -533.318162792238695      567.843079430045691     1     3845.9200943231     4205.3244438627     4233.6872105034
     -533.318029552999974      567.731578846099978     1     3783.7089441434     3946.4904450057     4488.9320289642
     -533.317868339689880      568.100901277125786     1     3697.7303814282     4227.8224065421     4316.5815515216
     -533.317544035206424      565.180802225275897     1     3891.9306938358     4125.6032332848     4154.2161715011
     -533.317444691354467      567.619148115754570     1     3625.9952417497     4213.8713520909     4533.5174891206
     -533.317230874919346      567.625757696229698     1     3770.5997110751     4137.1283680529     4248.9152783007
     -533.316869955040943      568.109453353958770     1     3678.6243298783     4231.1866756899     4354.7940449772
     -533.316770065586297      567.358598295567731     1     3786.0600928073     4136.8915493695     4244.7133320416
     -533.316636755385275      567.537686012690756     1     3743.0999966370     4103.2125876830     4325.6149521171
     -533.316265339617075      567.752187105618191     1     3808.9653480388     4117.5563908016     4230.1357758562
     -533.316122783050560      567.915542105376517     1     3761.1891217636     4177.6088165350     4266.6922302966
     -533.316052003999971      567.744958559499992     1     3798.6012172749     3901.8925425995     4534.1685258543
     -533.315202011633346      567.961896106045401     1     3779.7744715330     4203.0904182207     4225.3957204183
     -533.315162460031161      567.792164221067537     1     3597.6180748554     4317.0829318814     4445.2794296038
     -533.315073703505277      567.820895096356480     1     3920.9914545391     4100.2368849239     4179.3162455668
     -533.314958010438886      567.643354635471383     1     3899.8934339044     4033.8396440135     4274.3395724381
     -533.314938876779593      567.794712650948895     1     3696.6102154847     4194.3547391798     4350.7219115179
     -533.314740439505044      567.951591362362933     1     3674.2926917973     4201.9688609215     4380.9027092628
     -533.314723192526685      568.219849907118942     1     3675.4724594002     4249.0280361719     4329.1798404896
     -533.314558199605926      568.143770396924651     1     3664.0259724096     4235.4388524565     4446.2408009257
     -533.314189504178330      568.146517929878655     1     3671.0786489160     4230.1351242393     4320.7921244442
     -533.314177790582562      567.935856300881596     1     3881.7833673057     4101.8489810068     4201.8726187430
     -533.313453563501866      569.172725764860274     1     3857.5712527424     4181.8182388705     4192.0976764416
     -533.313269773620959      565.846158900869682     1     3798.4159661746     4164.7199688041     4249.2808849768
     -533.313214817037533      568.093777361773277     1     3772.5638209863     4181.1935268129     4247.9947124691
     -533.312981329388776      565.760070381836613     1     3848.6624349273     4150.5033315587     4196.7688364972
     -533.312423401004480      568.121578377717015     1     3789.8572084769     4213.3976258478     4234.6274505603
     -533.312227223246055      567.963532794765115     1     3721.3914603403     4100.8721186778     4431.8882325021
     -533.312199476072351      568.212743272470220     1     3674.3746911221     4231.3839990135     4379.9593086510
     -533.312191891848215      567.803343232909128     1     3798.9105946594     4113.6928993739     4244.8672953034
     -533.312023742740735      568.023209272912936     1     3777.2833642140     4182.4789178892     4252.0602269521
     -533.311850903440700      567.661875654885648     1     3893.1781700490     4020.2109862329     4304.0130923418
     -533.311769100976562      568.101607119923756     1     3752.3545486791     4182.4094937502     4272.5817724040
     -533.311511241544167      567.159773823641785     1     3864.4297214408     4092.2353678358     4240.9214514007
     -533.311268136053741      568.054983340076774     1     3786.5078599186     4169.9339934318     4261.0371610639
     -533.310850080983528      564.593907018510663     1     3827.2971030395     4152.9487253347     4189.6358548566
     -533.310578467434425      568.124543290107113     1     3750.0308330043     4211.0804164527     4257.4163095370
     -533.310203743800002      567.595859657100050     1     3791.9763931345     3918.4381243531     4512.0684744880
     -533.310071972587593      567.914696257759715     1     3853.8314779463     4153.3244959212     4178.2139082853
     -533.310038584101449      567.808443769774840     1     3829.8206092177     4159.0473940664     4237.1655650465
     -533.310019713412771      568.337572145587956     1     3932.1956113330     4085.1074832652     4281.0642541887
     -533.309796215175083      567.646388327025420     1     3822.3953235637     4000.8345440305     4393.2044729152
     -533.309626913703823      568.271206977873248     1     3676.0225745355     4274.2784110616     4306.2683923102
     -533.309526612475224      567.980790843233649     1     3808.7423498835     4099.0979469988     4301.4387188716
     -533.309308116498414      567.501743876790215     1     3857.1438308465     4149.3050848251     4165.5680568909
     -533.309227275530816      562.721969549425808     1     3663.0227679908     4229.3679384386     4379.8963730635
     -533.309126624479291      567.683034003503167     1     3808.5708202243     4104.6028696808     4234.5281461978
     -533.309022873273193      568.064311606933529     1     3869.2221326551     4119.2692322854     4321.6058361063
     -533.308725015274490      567.678316887418760     1     3882.1444079098     4125.2804269371     4277.4275504130
     -533.308491511400007      568.130033189900018     1     3643.6614483657     4227.1697902740     4353.1770336623
     -533.308263275588274      567.670891677444729     1     3816.8329283241     3907.3616246490     4496.4354895313
     -533.308234509573595      567.850764261671998     1     3637.4562675059     4225.8610120837     4376.7190451466
     -533.307825603235869      567.696616858109678     1     3810.9759179593     3914.8680568659     4490.6153349019
     -533.307810657726577      567.410185136915288     1     3820.2892861396     4079.3211052086     4249.6925315070
     -533.307367750899971      567.662333598200007     1     3797.3196417538     3895.1134255106     4549.9427022469
     -533.306959348477676      568.068754611703412     1     3745.1880730738     4181.6908158996     4335.5861855958
     -533.306952026741897      562.432267396931820     1     3776.6131041677     4156.9061224640     4255.2404374950
     -533.306317596329450      568.052126821783418     1     3833.3085790721     4133.6336591876     4185.1366541297
     -533.306064674563345      567.489289981986303     1     3829.3608616897     4150.5839920035     4200.3739594891
     -533.305806574768098      568.056867953132496     1     3821.0546733334     4118.0308789432     4214.9816646750
     -533.305777582426572      563.727354962464915     1     3900.8947219451     4117.5656425080     4147.4793111452
     -533.305759835832532      567.639729353984762     1     3750.8545452166     4109.0791248242     4381.8597288971
     -533.305643736646857      567.859352117518597     1     3819.1263151598     4075.5665044948     4288.7033587231
     -533.305614376730205      567.852906882383195     1     3771.5693858112     4040.1606181565     4469.1817329341
     -533.305443417360607      567.838453457377227     1     3687.6729591932     4181.1190646424     4358.0921746120
     -533.305401040723154      567.809732248306773     1     3662.7042657429     4200.8501317298     4374.6307067850
     -533.304816432982875      568.047429954056383     1     3765.8879826883     4153.1826567505     4294.3253015779
     -533.304528567853140      567.825862496696118     1     3701.0827802476     4208.9201492239     4450.4419093495
     -533.304508972056738      568.017687324420535     1     3870.6199522428     4105.4919790668     4227.9528877371
     -533.304469277200042      567.924895341000024     1     3678.1883907868     4168.1486034025     4363.1952198715
     -533.304099713771393      567.618385994007667     1     3775.2197961872     4136.7681131501     4232.9224559795
     -533.304059550212514      567.543168795947395     1     3857.6734077964     4101.9759367861     4180.5580000004
     -533.303989379492464      567.880302068663127     1     3837.5012155791     4152.4493905033     4214.1965475862
     -533.303938594440751      567.695448215407964     1     3790.4958015318     4108.7099749590     4241.8062105797
     -533.303888025068773      568.160655041907262     1     3854.2395932123     4126.1783886458     4207.4033248398
     -533.303707714813413      562.427574205121346     1     3788.5279959004     4142.8064581606     4292.0138714977
     -533.303466036340183      568.174589214497018     1     3903.0754428434     4098.0379218538     4231.9890008948
     -533.303057835171671      568.118657032698252     1     3630.4660536668     4235.6601004144     4386.7106340393
     -533.303050819911732      567.238574941433399     1     3918.6607069654     4107.1001187859     4153.0002567402
     -533.303050773576160      568.376758775615826     1     3676.3377489829     4276.5719702129     4302.8616585310
     -533.302937236928642      567.466080719114643     1     3897.9434600964     4077.9033989923     4206.6611223988
     -533.302892811797506      568.296552826435573     1     3807.7493335183     4074.7774932451     4429.2757609688
     -533.302665134250219      567.801712707592969     1     3940.3406839865     4047.5619951639     4234.7815840532
     -533.302451961055112      567.725454715197884     1     3783.2732895418     3959.8362461209     4540.2608273487
     -533.302332053140503      565.415869511727578     1     3672.8787001865     4193.8991395039     4433.4025167745
     -533.302102993508015      567.679380870026762     1     3770.8789181595     4147.8204167556     4437.8002489245
     -533.301971923499991      567.610686768099981     1     3789.6869692563     3919.5163431727     4524.5340089154
     -533.301823850899950      567.949687025999992     1     3679.0334504135     4171.0012969905     4359.9515068706
     -533.301069391289047      568.074915899442885     1     3608.2956330415     4280.2171888015     4395.4784840792
     -533.300970964953308      564.430813443155330     1     3887.1314443842     4122.6229620538     4162.3372801885
     -533.300878933542663      568.460062733850691     1     3874.2826349672     4142.9332008235     4258.0191330186
     -533.300658877796309      567.881074126459794     1     3798.9445984472     4196.0823234061     4227.2096975588
     -533.300622163851017      567.748891495856242     1     3891.5297163893     4078.4885548102     4295.5734807593
     -533.300554087542537      567.788571503466301     1     3869.8744827267     4066.3895329235     4313.5989796694
     -533.300232830824370      567.664465057057328     1     3846.8277101875     4106.3935117928     4313.9987713277
     -533.300193079666542      568.710336170776372     1     3699.4763092608     4125.6157955404     4383.6787524696
     -533.300183505474024      567.696256651775229     1     3542.6831829578     4335.0232433535     4504.5967386716
     -533.299900231620086      569.197118697707424     1     3694.4685668788     4197.2440177598     4407.2846219708
     -533.299881058699953      567.602579903300011     1     3827.2558387330     3903.6590712649     4487.8366704974
     -533.299654899410939      567.686656282938543     1     3857.4468617378     4053.1870061955     4312.4785736692
     -533.299614648038187      567.931616910463390     1     3847.4518163793     4131.2914280892     4202.4568420309
     -533.299604269745487      567.616676207290197     1     3829.7816564715     3895.6837000578     4497.2668658563
     -533.299078427204108      562.867089216265299     1     3801.5373080968     4131.4202630092     4269.7394404288
     -533.298819544768094      568.320500609183568     1     3669.9810395315     4268.9567362495     4323.2702095201
     -533.298717836887249      567.817976638376990     1     3670.3608382978     4198.7307133733     4392.0104819123
     -533.298344058978842      568.442680678472925     1     3697.6037935627     4254.8779063686     4317.5695307166
     -533.298115423905301      567.559879711079702     1     3719.6049575016     4009.4482240379     4528.4292063075
     -533.298085640248246      567.404632287963864     1     3795.1266600129     4151.6537577982     4260.0207832978
     -533.297727337101378      567.627679021787458     1     3800.1029109362     4104.0153325085     4230.0439746888
     -533.297640368313523      567.726889414319885     1     3816.4242324701     4114.4402199468     4220.3156432818
     -533.297451495204541      567.805459945871235     1     3839.8066575088     4052.6463186476     4367.2162124935
     -533.297331659909446      567.955446940833099     1     3536.5490871474     4341.1186434398     4504.3074135856
     -533.297331654049913      563.353434295305647     1     3866.9489973810     4130.8838299274     4196.0769836979
     -533.297298013724685      567.964726463966258     1     3822.0502703109     4103.8650597003     4300.4162465315
     -533.297195398499980      567.731377113500002     1     3833.0283669803     3892.3604000955     4504.6259138494
     -533.297189017365781      567.606516170508030     1     3617.2674581021     4087.7207688393     4582.1752662514
     -533.296940584599952      567.703579029399975     1     3696.4115280138     4175.9560738472     4378.0457756196
     -533.296783228759409      567.581450826297100     1     3793.9819595352     4091.6122413899     4244.2914886457
     -533.296683957948972      568.056972245928137     1     3640.2145512126     4232.8834803190     4345.0978707122
     -533.296160680186063      567.981900784457935     1     3868.4802882103     4022.7316991231     4426.4907661116
     -533.296121253533329      566.881516390025581     1     3816.8272101431     4156.3773684551     4232.4427027729
     -533.295491937430938      566.857295890334626     1     3815.1238064504     4165.8014037521     4223.1197270792
     -533.295169335736773      568.229797467090293     1     3705.4770591852     4234.5679565679     4292.6063935791
     -533.295128563432968      567.623990399709669     1     3611.8053138038     4258.1773199339     4446.4876227767
     -533.294737113016481      568.387756477352468     1     3648.2130340760     4255.5194376159     4380.9176664832
     -533.294635772596621      568.027002265583405     1     3816.2258504412     4107.9143545325     4297.1295873753
     -533.294309516658473      567.720160012164001     1     3785.7303552163     3953.1336358278     4535.6601106539
     -533.294256542072958      567.483097886253518     1     3803.3965330351     3924.1176447089     4484.9335215275
     -533.293985628052837      567.613118282745290     1     3803.7955364076     4065.5821738534     4371.9827044920
     -533.293974677639653      567.752217473447672     1     3828.1653170235     4118.0302956986     4224.2831111698
     -533.293173013392448      567.745645944490548     1     3859.0200030619     4096.7958806049     4328.8765906613
     -533.293090726061905      567.953933749434327     1     3896.3295501941     4090.9103387994     4219.4044853591
     -533.292998047647757      567.992121692632395     1     3725.1839680919     4110.5787432689     4437.5233408790
     -533.292980785227655      567.752395050042423     1     3767.0140189721     3998.2945362312     4521.6533454929
     -533.292658605960810      558.261095144626779     1     3746.9598236773     4119.2705697955     4357.2864436701
     -533.292640754161653      567.747646816956490     1     3816.0767582058     4124.2847781801     4233.2027806457
     -533.292580067180211      567.591794107902842     1     3768.2447290161     4131.5733557173     4247.1318592530
     -533.292154786469041      568.021973475714049     1     3972.8240451280     4092.8659540687     4173.3665653170
     -533.292114172079778      567.335156280721435     1     3549.7559482440     4296.7909826190     4442.5027323139
     -533.291973496934588      567.616065846683568     1     3785.1503476776     4174.8519600925     4260.7113597755
     -533.291730836141028      568.088968771354075     1     3987.2009554866     4083.1247854137     4174.9054126505
     -533.291552178633651      567.386379978373043     1     3740.2925366280     4150.5247276712     4334.0259009127
     -533.291433618177848      567.993546821879704     1     3767.1734443973     4159.8200532431     4348.5753522690
     -533.291346039754444      567.896110671279871     1     3842.4793809204     4055.0649613336     4307.1280051471
     -533.291243017133638      567.494671624826992     1     3779.8358823402     4121.7600214103     4243.7626965843
     -533.291188690653712      565.669672440582985     1     3843.0041104349     4197.2209867702     4215.0633133894
     -533.291017165660492      567.564986988992132     1     3801.2271959542     4124.5581100238     4287.7843151153
     -533.290810343830003      566.883935673991914     1     3806.5624326333     4183.8292543928     4212.7596605591
     -533.290485599249678      567.388410460699447     1     3625.5025488133     4079.7377295020     4567.2866580698
     -533.290398376506573      567.325010521386616     1     3838.5409241860     4062.7323087698     4305.1192445974
     -533.290295714251442      567.628476507889900     1     3886.3122381607     4053.7490246805     4322.7548769980
     -533.290268869543183      562.396360276912105     1     3814.7295522987     4133.1338304896     4247.5008801384
     -533.290251685979229      567.392751047330876     1     3583.6975396719     4116.3513342442     4587.3293310761
     -533.290210474013861      567.999443742453195     1     3691.4519521459     4189.5451065656     4423.8416539511
     -533.289961487777646      564.507217177001621     1     3854.9885210627     4161.6021289525     4178.3055252078
     -533.289781625006640      567.549104859071122     1     3805.0954027655     4112.2830749091     4380.3213584934
     -533.289447923767625      567.547639453851730     1     3786.3829460345     4095.9986989972     4251.9090363780
     -533.289232482231910      567.383353639334246     1     3847.5148735471     4069.7442096467     4321.8100370540
     -533.289195144837436      568.219696019076423     1     3872.6186824301     4114.2821347941     4296.2395254774
     -533.289058940286509      567.847187844778546     1     3718.6481185110     4118.3435279251     4562.5044596506
     -533.288873687978821      567.604328682088408     1     3777.3713365090     4166.0634987844     4274.4779197963
     -533.288836240512410      567.918438553737701     1     3884.9472956161     4143.5078071914     4256.8283955385
     -533.288744010389451      567.562602295346778     1     3771.4491560808     4111.7114059158     4352.8335786971
     -533.288352716371492      567.935696107636204     1     3878.9367965378     4088.4878657669     4259.6504801101
     -533.288262819709189      567.317055498956279     1     3858.5665227815     4082.6855616028     4245.4422111725
     -533.288243949770958      567.961913887321998     1     3861.3572820324     4126.1124288856     4301.6579202507
     -533.287981245333526      567.762414240203270     1     3775.2782938243     4205.5460370192     4238.2144909330
     -533.287886863763106      567.588147781477687     1     3630.1237384970     4271.5298746472     4410.0973117538
     -533.287494897335364      567.555768911806695     1     3826.0097714483     4122.7203081096     4261.4132930504
     -533.287469917729140      567.811515462527382     1     3712.4210474669     4149.5814568713     4400.1268442060
     -533.286456038219626      567.795179253497736     1     3878.5114077972     4101.4378465697     4310.4757974950
     -533.286410740177189      564.461038986985045     1     3850.4603129624     4140.8002045722     4156.0542924855
     -533.286372096482751      567.947237143332359     1     3831.4507073622     4197.6288254520     4269.0115708089
     -533.286265012361923      568.031296929689915     1     3699.8398345344     4262.0501615115     4286.6354398284
     -533.286259217289853      561.068677473474963     1     3666.8622764649     4228.7674680340     4399.7144418432
     -533.285580696484999      568.025312999433595     1     3633.8404992562     4231.8339408248     4366.7068778809
     -533.285568183897340      568.013296959832132     1     3654.9319694277     4217.5283335297     4351.8267569390
     -533.285466772299856      567.901066338433679     1     3622.7338838951     4254.6243472728     4468.9266732033
     -533.285274668299962      567.599922722900033     1     3794.2289747202     3892.3451915329     4556.1453949004
     -533.284681140587395      567.577253914022663     1     3816.8840275742     4137.2607674313     4220.2176829665
     -533.284600292247546      568.112733553135399     1     3812.3895391128     4171.7532761241     4245.1140608281
     -533.284525955777667      568.068791845756323     1     3853.9756291635     4135.2626400864     4306.3467448121
     -533.284438253700046      567.581538149700009     1     3792.8819774958     3906.7453040009     4537.0069088026
     -533.284397685572458      567.397599389953484     1     3792.6042825862     3920.2373118443     4511.4653946587
     -533.284168094340885      567.923001065134144     1     3828.4093222906     4129.3656399027     4283.3898218179
     -533.284154209192820      565.746273037587116     1     3827.6302049650     4207.2716135058     4223.4534539381
     -533.283918713198091      567.581233378819661     1     3872.6583203520     4084.5379532316     4175.1220850633
     -533.283890217713406      567.448170929966750     1     3821.6028820306     4025.8396451928     4401.1993927788
     -533.283882587305357      567.611174123008709     1     3801.4151406044     4103.5757799652     4358.8169897943
     -533.283696144569831      567.949482730660407     1     3673.2164913449     4223.0575687729     4440.2951283636
     -533.283366778790196      567.914659130968971     1     3624.2863177510     4267.8423435382     4456.4180310126
     -533.283350388925328      568.102387277879643     1     3827.3226546472     4153.7639435461     4238.4645887306
     -533.282948592349953      568.015944765454719     1     3886.7536954610     4084.2798838735     4286.6705070993
     -533.282799003102241      567.804032489564861     1     3893.7452379616     4092.1992332462     4212.5608081958
     -533.282684991412225      568.099568599930876     1     3820.3111927227     4112.4501999983     4324.1468890264
     -533.282406119133725      568.058275006649751     1     3893.2310539016     4100.8395819871     4228.5892145668
     -533.282239792759697      567.498246252323952     1     3830.7374865935     3890.5460688489     4508.3172058156
     -533.282075271033932      567.354496330273605     1     3779.8720681006     4225.8019450273     4284.4826828687
     -533.282047972414603      567.521892187992762     1     3869.5666897553     4065.2195900118     4259.5476249924
     -533.281839799117506      565.179866026632453     1     3836.5466628992     4161.2190370727     4202.2308946525
     -533.281833383327012      568.009157165106444     1     3799.1424829124     4208.3323405638     4219.8508565064
     -533.281724592501973      568.141232871889656     1     3868.4737648633     4108.7179222813     4236.5990587830
     -533.281505026040350      561.106806120885039     1     3668.2864204405     4258.0398139146     4381.2264955567
     -533.280970258680213      567.525612405210040     1     3713.6963220595     4202.9315364703     4371.3025429783
     -533.280937075137672      567.420361822517066     1     3875.6643088479     4118.4981852579     4196.9582732535
     -533.280718873510637      567.523860393029167     1     3876.7107219623     4089.7032480160     4166.8563532314
     -533.280356314566461      567.774011873827931     1     3813.0592459781     4184.3994331606     4204.2359246129
     -533.280333175391092      567.960071421189355     1     3920.5002719447     4078.8794441691     4211.8993040715
     -533.280082207999953      567.824479514899963     1     3755.5228182357     4168.1130153350     4395.7170100857
     -533.279925684745763      567.784398631532667     1     3854.6420550303     4096.8103878730     4244.1696714711
     -533.279890893899733      567.499000257296188     1     3804.5022725209     4082.9124117855     4248.6034295959
     -533.279731826369357      561.535158162579933     1     3825.7806263060     4150.0425201706     4238.5190666487
     -533.279660936243090      568.107294830024443     1     3841.0862997228     4090.8746746381     4285.7853083878
     -533.279593404628258      567.666055146108192     1     3763.8521163130     4128.0508062313     4395.7032409827
     -533.279374800328469      567.716457011842522     1     3755.9735395287     4176.4955153198     4280.7317129578
     -533.279250023311533      567.295994035368494     1     3829.2891311806     4072.5143090918     4233.5344731551
     -533.278909341800045      567.431577957299965     1     3777.6953836858     3947.8710637313     4482.2793773208
     -533.278823976164631      568.354568575681924     1     3874.1056745989     4092.1496559556     4248.8974238224
     -533.278644557916891      567.419735938611211     1     3779.4423347929     3933.6649268388     4499.4164177405
     -533.278564745230824      567.779917405953370     1     3715.9055699389     4126.4751356367     4552.9596909949
     -533.278557140240537      568.080590373852715     1     3682.6538052553     4217.2938538627     4362.5366079517
     -533.278482029487463      567.293875814251578     1     3818.7521827316     4023.7526834724     4417.2750002063
     -533.278479626332000      566.994835765608400     1     3486.0468081910     4403.0807863409     4653.5041011682
     -533.277836101702405      569.104300205162190     1     3699.8819557749     4188.5945549434     4413.1952479066
     -533.277635853400739      567.417375179919532     1     3736.2331480806     4172.5933671268     4353.8526873181
     -533.277389003299959      567.566693077100012     1     3806.4136583387     3906.0780138844     4512.1638637365
     -533.277281257500704      562.460943890264502     1     3804.9382794775     4153.6248457172     4227.6856559541
     -533.277256269780423      568.625282206460952     1     3866.7201531704     4173.9016830957     4178.0635048865
     -533.276871454326624      565.746186169167686     1     3857.6158463309     4114.2438267034     4279.4846508922
     -533.276670208952510      567.562979936982515     1     3800.4392762705     4112.7898334538     4217.1045215326
     -533.276634609858320      567.549379661239414     1     3840.7431577220     4087.2929895189     4278.5869343961
     -533.276408368707166      567.711825438541723     1     3776.3509701736     4201.0568683194     4243.4077446520
     -533.276209301934045      567.395346870380195     1     3759.4239280703     4087.5668135433     4409.9378739624
     -533.276186377288127      568.195397530063588     1     3665.2917960069     4303.7682785005     4333.5868897522
     -533.275772269177764      559.689774246847946     1     3759.2272197931     4181.7792270936     4324.3504965996
     -533.275595691159197      559.860145826482494     1     3810.7903698760     4041.9438932872     4419.2933428465
     -533.275302342097689      567.258081940502166     1     3814.0240375545     4082.8097752682     4326.7955424363
     -533.274951283504265      567.540181676768384     1     3766.8059714982     4129.1632607435     4246.7263720027
     -533.274652679280734      567.880960522578562     1     3825.5147554430     4124.6427422532     4253.6437661636
     -533.274633804755126      567.793856813379421     1     3888.9949963125     4091.7357633842     4219.7605919557
     -533.274498851734620      567.747245251906861     1     3884.1497564451     4075.8252891989     4230.3997277962
     -533.274470526189589      567.932381730157203     1     3750.1355209838     4157.2016115383     4325.3944157086
     -533.274247901966532      567.301660293461055     1     3862.2537629853     4045.0135664786     4316.5486623259
     -533.274186230742657      568.120798078677922     1     3852.1390969957     4143.4073686174     4285.7448543332
     -533.274133613701906      561.632870603024571     1     3842.6480434099     4124.1013941772     4249.6149649498
     -533.273541303350953      565.657438989009393     1     3771.8178258687     4160.8571124895     4287.7991265635
     -533.273186376849708      567.769665557884082     1     3813.2968882023     3969.9581200218     4462.2617305976
     -533.273074397763480      566.857541917695016     1     3746.5385879476     4111.7784768125     4371.5235526534
     -533.272995796272653      567.551835969733816     1     3605.4363894567     4287.9975414699     4443.4807681313
     -533.272859128846221      563.246202858349761     1     3891.5490367931     4123.4145220497     4163.3735397279
     -533.272554946425771      561.983296387736345     1     3857.5494428596     4170.9632865958     4175.7902411556
     -533.272532729309546      567.975782518384676     1     3622.3196506790     4175.2198331406     4464.4189488315
     -533.272269658399864      564.512129086465393     1     3817.1552652680     4081.6291205925     4262.4241727183
     -533.272242956732953      567.734838178507289     1     3851.4166238693     4117.5347858082     4307.7852822972
     -533.272212528111936      567.980320484632216     1     3659.0014226768     4220.6837473828     4329.6229735619
     -533.272036829695935      567.686964293631604     1     3891.6727206371     4110.0997987966     4271.5046144265
     -533.271499453829620      569.501052091768656     1     3863.7170417568     4189.1214323541     4194.4949678508
     -533.271188208070726      567.739820238322295     1     3877.7267641175     4027.0223595938     4331.2645089243
     -533.271093752384104      568.000461092678620     1     3647.8991508079     4224.9881540597     4342.4674406328
     -533.271026487983818      561.679117862301268     1     3773.4978663910     4155.3732741320     4349.8777278970
     -533.270791272178030      567.726980816874743     1     3704.9553088418     4183.3270587100     4418.9625574927
     -533.270770248769736      568.104485155866314     1     3870.0452847096     4152.1462395150     4245.1925793938
     -533.270534543172744      567.988649800042140     1     3733.4936957355     4136.1472626357     4474.7713487973
     -533.270309932324380      567.363426105944882     1     3793.0174438610     4142.7968129418     4278.3890205941
     -533.270116230332292      564.962040369460851     1     3759.4503177027     4094.5609872789     4378.7983450960
     -533.269989923113258      567.906195272097534     1     3675.6998698834     4181.9532497370     4359.5712107366
     -533.269930774008458      565.616778166086988     1     3866.8186446498     4159.3848085164     4223.1801863155
     -533.269838172299160      567.845305910646402     1     3813.1642981037     4233.0173518327     4253.6854679215
     -533.269713281859481      567.747615366890955     1     3754.4029016326     4150.9569365592     4435.2539299299
     -533.269567668643845      564.977197635628158     1     3760.4893236808     4074.7450945136     4398.8123459606
     -533.269362118395293      567.626943159898360     1     3575.9110908846     4317.1398640113     4466.6269722474
     -533.269131911403861      567.674216113011994     1     3794.5133753427     4164.8381920669     4253.6181751723
     -533.268993237635982      567.543989543440830     1     3801.6775309232     3993.3136049233     4435.0660810844
     -533.268431644321026      567.609360010211958     1     3911.8982637459     4124.6615847445     4145.3265175148
     -533.268219991184196      567.512974424761637     1     3890.9575844525     4025.9862795589     4288.2969908153
     -533.268205747441698      567.723787455220418     1     3806.9338936873     4210.2727028574     4272.4610859786
     -533.267986682843684      567.826895239963051     1     3884.2066229048     4107.7913920691     4206.5867858397
     -533.267891380976835      567.719314443531403     1     3793.0966664663     4176.9539199422     4245.9859901788
     -533.267752902498046      566.834205210606115     1     3804.9368496207     4142.5082560398     4252.1119672701
     -533.267745563961626      567.531831461919410     1     3778.7830856955     4184.1432297122     4239.9524614931
     -533.267523495513615      569.494071317838120     1     3865.7651035864     4189.3901867955     4194.0272671783
     -533.267429950843052      567.825173859573397     1     3793.9171860901     4110.2153604208     4314.8248353567
     -533.267304961993318      568.077993620282768     1     3649.0701291322     4285.9684699309     4445.1938030132
     -533.267003516776185      567.782498575965747     1     3806.2310983452     4146.7175955740     4335.4631253344
     -533.266976041941234      569.501666349758807     2     3867.3458605049     4189.0452358438     4192.6572639683
     -533.266652606806360      560.590395994565370     1     3666.1833795809     4243.9881761017     4385.2429407133
     -533.266504900870018      567.840729946473175     1     3811.9462351551     4193.4563860794     4195.7393098629
     -533.266404636409220      567.845374463028179     1     3794.0909339845     4130.8160862228     4375.0652383413
     -533.266301625063988      567.504559400189237     1     3917.1210897844     4141.2156339496     4233.7561023173
     -533.266168820032021      567.816741533525715     1     3873.1705249380     4022.7116344673     4325.3606523266
     -533.266058701157476      567.679921947829484     1     3915.5709141869     4094.3165084854     4267.4953247478
     -533.265386776354831      567.937134716684227     1     3396.1907819387     4464.0439322450     4544.2398774857
     -533.265322080069268      567.973644059265666     1     3886.7289541248     4112.9108533138     4246.9075381118
     -533.264871097734613      567.826411220087380     1     3805.8522411834     4154.9650478813     4260.4984653347
     -533.264836010844078      560.546767000591331     1     3702.7957849972     4196.0605588678     4380.9309847347
     -533.264578157317828      561.100183496732370     1     3770.6951798951     4151.8603771949     4263.8099601807
     -533.264471499831643      565.740961541669208     1     3862.0384734699     4144.7500978820     4178.3276969175
     -533.264435171648529      560.836876235152204     1     3809.4235370508     4054.8432695708     4326.8949310224
     -533.264342336664072      567.985753620033051     1     3821.3325556900     3998.2971128773     4444.9999378604
     -533.264083996154454      567.822983822998594     1     3868.6657267690     4147.9059047372     4241.6819115554
     -533.263975169920400      567.745798802042259     1     3833.8540949072     4172.1786097199     4267.6477363275
     -533.263814764217386      568.273692715805282     1     3872.9159149878     4138.3567777352     4231.7660099717
     -533.263725862385286      567.591541986499919     1     3831.4132583828     4151.0541397247     4213.0010055850
     -533.263591761988664      567.822449955312550     1     3711.6257365117     4184.2101964015     4429.9500823755
     -533.263444601880110      567.321792269947082     1     3893.3264067674     4066.9399039204     4338.2946314639
     -533.263055100851261      567.432060450007612     1     3770.3058968705     4180.0103097224     4340.9073111282
     -533.263051239155175      565.063102889194511     1     3511.2051005478     4398.6926743747     4587.2843518750
     -533.263017341100181      565.097026799052514     1     3844.2286829820     4049.4499163865     4292.9150181657
     -533.262759840347826      567.768245253473651     1     3822.8250250665     4037.9064463543     4369.2309740264
     -533.262629996154601      567.850032010706968     1     3649.8874981893     4230.4745750984     4467.9104294215
     -533.262534265042746      567.216426822031281     1     3848.2136719652     4062.5653458893     4276.8198935214
     -533.262527438664392      567.776442983117477     1     3821.1464361660     3967.4763954936     4452.4760313083
     -533.262469561117882      567.680629733565183     1     3888.5681801268     4100.2881830757     4200.7144824551
     -533.262444522367787      565.109371687805719     1     3487.0688557289     4401.4730205256     4614.2847840823
     -533.262417315792732      567.605732574480612     1     3839.7790515952     4140.5600109231     4215.2841788158
     -533.262332737136148      568.088349251709474     1     3645.9452840062     4292.4459396258     4434.0547230911
     -533.262285351362152      565.178562394757478     1     3549.2050565979     4302.0951803447     4652.9210884479
     -533.261957984620153      568.600868214861407     1     3852.9122122371     4178.6894744691     4193.0605647079
     -533.261768956973697      568.041764512837517     1     3670.9913799156     4224.5678343385     4505.7397854589
     -533.261536525247152      567.685372401297968     1     3829.9444855137     4138.4743268153     4225.3659299786
     -533.261487972947634      567.665989804209062     1     3815.2699991420     4156.4627587460     4228.9581889006
     -533.261203446388663      567.748267169813971     1     3849.2804634921     4087.4309643371     4325.1923215674
     -533.261175178300050      567.036508521199949     1     3622.9356794637     4078.5752135635     4561.6163130964
     -533.260302451404641      562.882010291889628     1     3826.6268249340     4146.5581134001     4206.8870601351
     -533.260275848903916      567.851739553606194     1     3897.8563112612     4106.7114827968     4194.3744775449
     -533.260044577127815      567.141599519266265     1     3768.3875712719     4030.0480990875     4433.4398676070
     -533.260019479001244      567.894553047021532     1     3671.4617845958     4184.0273701501     4368.0462948700
     -533.259777699110487      568.136772111201708     1     3876.2481007203     4159.6738109725     4196.5598967398
     -533.259699535717459      567.853203884621735     1     3808.9983072385     4078.2066030043     4387.1047726806
     -533.259649764192773      567.159636948023831     1     3919.2706807819     4000.9801998070     4257.7321823168
     -533.259490377363136      562.945682987172518     1     3808.7008136725     4159.8417299965     4227.6822846425
     -533.259351236776297      560.532823456075334     1     3870.8581945949     4108.3876897847     4236.1484728490
     -533.259263497199981      567.478269656700036     1     3683.8316280286     4133.6122545234     4551.4397119761
     -533.259119408856350      565.526064643412610     1     3891.9146436719     4138.5431569099     4229.9013963781
     -533.258811553032274      568.219885860416866     1     3718.2903018243     4250.8789877777     4316.8062138949
     -533.258533462744140      565.842850882893572     1     3894.4878271669     4105.6949476115     4260.6055587960
     -533.258308833761248      567.888313471847027     1     3551.5643879346     4332.8983322186     4515.5744952777
     -533.258104102686730      567.811571692639177     1     3855.0476872548     4091.2763587937     4283.2227720467
     -533.257689900436958      567.675906163429886     1     3895.1357095744     4110.4172598564     4239.5926230136
     -533.257135923100009      567.230091383500053     1     3776.8050452859     3950.4225948526     4482.0829355738
     -533.256837691376404      567.746865578121060     1     3809.9697443543     4181.5917338019     4277.7976110857
     -533.256618246383141      567.812793698037581     1     3894.4713491189     4092.9843559710     4214.8260655050
     -533.256508100627229      567.708647280937498     1     3638.3260813316     4276.9956658632     4404.8699861254
     -533.256504076334409      566.862805827518287     1     3866.6395730219     3970.2662372161     4413.8570595621
     -533.256438250766564      567.485191700834548     1     3835.5667597725     4096.3686661452     4277.6158055479
     -533.256315443879885      567.223204542938561     1     3778.5997961838     3936.2628050306     4499.3085353503
     -533.256242343929443      567.943203862682367     1     3588.3206271517     4165.2622132418     4521.9039184664
     -533.256174703603961      568.034343635118603     1     3637.5854229068     4279.1462821386     4395.3905276612
     -533.255829650226701      567.846174574624570     1     3849.2006464181     4146.6887331124     4206.8887727891
     -533.255807732787844      563.560676332837375     1     3771.5896594057     4085.5122036071     4364.8379912859
     -533.255601689059631      567.948971142683604     1     3527.3602445592     4358.1828623931     4483.8884797389
     -533.255523466067189      568.029720587518909     1     3660.1446355444     4281.3232032789     4413.2416210062
     -533.255300612691713      562.345469292894336     1     3602.1765883100     4274.6913455964     4513.2122983530
     -533.255260053488996      567.478166192219078     1     3842.4529091012     4162.1284146358     4249.3817016976
     -533.255228003862953      568.008273682107301     1     3774.2283811563     4072.5245120790     4460.6729504689
     -533.254950598543928      567.168080580731271     1     3908.0380672370     4009.4385329518     4273.9124772673
     -533.254890958842225      568.123240988686575     1     3874.0357528082     4117.5627351265     4247.4946792832
     -533.254787721615457      565.242863713878933     1     3839.3898850432     4171.0510259614     4202.3873034740
     -533.254587269558101      567.243553630239603     1     3699.9582996766     4178.6405825874     4410.1563671369
     -533.254550559121867      567.770252658683830     1     3871.7217086059     4099.0019234495     4289.2563195085
     -533.254391399061547      563.098186616480348     1     3651.5421522827     4183.5308367362     4451.9001661547
     -533.254240565826763      567.494220996287595     1     3817.9446937816     4170.7572606965     4268.5127694975
     -533.254221315926202      567.686339375785224     1     3768.3495493482     4196.7927682237     4285.2586989682
     -533.254186409786712      567.696696385306950     1     3819.2454357426     4146.3265029682     4238.1252353224
     -533.254163372173366      567.785433432206219     1     3747.1493718622     4139.5941058871     4340.8676415246
     -533.254155912421538      567.921237745586495     1     3837.0370674996     4172.2421412816     4249.3825861302
     -533.253914187556006      567.364027200942701     1     3765.8541624844     4150.2015427785     4304.7438832790
     -533.253694961115684      567.814916391985889     1     3871.2098559682     4091.8074309059     4301.9747934190
     -533.253648121414471      568.142944214182762     1     3881.8556372857     4102.6174811855     4287.8379882697
     -533.253595084337007      567.689886690710864     1     3823.0553004643     4135.1085697931     4244.8784145752
     -533.253482164898855      567.540882735133323     1     3865.2380263121     4091.0513273768     4226.4122025222
     -533.253290242024946      564.583112190874999     1     3794.0142446243     4123.5774866115     4266.7065312578
     -533.252527665217599      567.693952219382595     1     3757.0220455663     4217.1098249222     4279.9552232636
     -533.252126996665311      567.542912326785085     1     3827.9183907419     4142.0379472228     4230.8109710957
     -533.252104295849222      567.872702177716405     1     3858.2503606568     4106.0868722463     4296.2292166253
     -533.251977478517574      567.611059708116159     1     3800.6287960916     4215.6802584853     4281.5292620210
     -533.251948479694306      562.994010801905688     1     3819.6629271410     4155.0437979780     4206.8686193362
     -533.251765699429939      567.700097588799736     1     3830.9061099838     4055.4013310959     4326.4401144678
     -533.250928681451001      567.457302865824886     1     3814.2699182063     3872.3848885374     4638.0284144102
     -533.250847431780244      567.868154356337982     1     3835.5868334334     4178.2046673990     4233.2413095160
     -533.250429595146898      562.810318050855017     1     3863.6004359987     4088.5876703965     4221.3121296465
     -533.250368285137370      565.144273927527820     1     3879.3249446729     4136.0451894085     4236.0194201754
     -533.250265910897269      567.924579562100689     1     3616.3541070987     4291.5465164361     4498.8246735051
     -533.249957897314971      567.762091956748009     1     3862.8221532791     4106.7761951903     4236.4298152641
     -533.249915929483905      559.297539516561415     1     3810.6249968867     4089.6010778157     4309.4127742931
     -533.249907759485950      564.960808616451914     1     3859.3624423016     4159.4639800536     4190.2328591217
     -533.249815860645185      565.759333557862305     1     3883.9869698137     4088.5868163555     4285.8117737520
     -533.249591656460552      567.677753164977275     1     3767.8783210088     4192.1348514286     4297.6076569035
     -533.249494238043553      567.264602934468826     1     3898.6996869561     4064.0834460195     4199.4462297226
     -533.248875281415508      567.976124102881386     1     3854.6547702034     4102.2900210241     4300.2735537623
     -533.248382714161153      568.644800748489388     2     3859.5704262930     4179.1419741966     4187.5206588459
     -533.248367955822914      565.191853591562449     1     3514.1830204945     4373.4264611174     4568.6356277352
     -533.248050532022603      567.867172704805171     1     3812.4346455826     4176.6629536428     4196.7267467622
     -533.247690305854235      567.564874067327196     1     3787.7283442743     4201.2220046027     4217.9226242902
     -533.247531741246689      564.889096621461931     1     3799.7723083165     4026.3443431842     4412.9508983382
     -533.247456775523005      567.415087010705520     1     3913.1558259845     4094.1104821538     4181.5843891528
     -533.247354076196757      567.465677385165691     1     3820.8521782536     4142.9396768327     4243.7267848257
     -533.247342446979246      567.767242593172682     1     3756.1409303409     4230.2047858158     4310.7079991376
     -533.247339865019171      562.366074938280235     1     3848.8853693539     4069.3394241709     4364.4821526326
     -533.247073089815103      567.759007371727535     1     3915.6986130332     4088.4928256434     4215.3278066158
     -533.246977738799956      562.046723272399959     1     3717.9284442809     4157.5961566042     4380.9526744675
     -533.246806471215791      567.702354889753792     1     3850.2500657813     4144.1313865118     4196.8154992957
     -533.246701856515188      567.548361711098664     1     3947.9621651688     4118.4340827223     4155.6225969104
     -533.246597670318693      567.730391195223774     1     3651.9915751518     4231.0565910338     4471.1140772903
     -533.246532265059045      567.788493590560392     1     3814.1197146194     4088.9041550729     4349.3922061179
     -533.246195110999111      567.816460210780406     1     3792.6387818257     4185.1934981311     4276.2545459517
     -533.245893169944679      567.506666240098525     1     3906.3726105900     4125.0327341689     4212.6412548768
     -533.245884954073631      567.760192169632774     1     3764.0865995808     4160.7120510146     4309.0234049441
     -533.245709566748587      567.703486632633712     1     3584.9595720500     4209.1006420153     4462.1140467993
     -533.245609161801099      567.610908247899260     1     3836.8581589810     4131.1940841033     4265.5093446885
     -533.245391432833458      567.702710301808111     1     3825.9382878606     4146.3309496892     4261.8386899956
     -533.244851655272441      567.815999443461124     1     3860.7468129459     4135.7910452729     4267.8834243458
     -533.244772998698522      567.153888184486846     1     3821.2440029229     4078.2874225157     4342.4484152658
     -533.244631841788191      567.888655311945172     1     3907.9438188075     4091.2674334955     4212.3401492777
     -533.244605596899532      567.543905431415510     1     3823.7228348699     4145.6139605278     4280.3923328055
     -533.244069068892486      567.874806578625112     1     3884.3947766342     4187.0368472795     4217.8287971298
     -533.243977647970269      566.830102025515430     1     3770.2533143294     4024.9635520247     4446.4315817970
     -533.243636916410196      567.448003948277233     1     3808.0658885977     4162.0113663774     4231.6440636168
     -533.243231023029125      567.687744445607791     1     3856.8170949014     4089.6785872480     4311.4340782165
     -533.243016385189549      567.772529781644948     1     3697.2145734604     4211.8073610799     4397.3997834423
     -533.242938489369635      568.152527447067087     1     3739.3242923707     4214.9857011336     4380.3325448503
     -533.242895377841251      567.609879990787476     1     3797.3297418303     4132.9780218569     4335.9260183759
     -533.242885429994431      567.594689599030175     1     3689.6786381471     4175.0175738961     4464.0299279178
     -533.242877494095637      567.559643049711212     1     3885.9888267141     4104.6324698069     4186.7973110936
     -533.242225532332895      567.364853060036467     1     3913.8378188905     4013.1532765649     4283.2962862461
     -533.242064701318554      568.090972162490289     1     3831.5126145390     4205.3340546582     4220.0189809681
     -533.241980285920363      567.352125696152939     1     3887.2368164720     4091.8840270727     4259.6703663251
     -533.241738899289999      567.295556952713923     1     3827.5470233221     4046.5836603051     4330.6652351412
     -533.241630724260176      567.387404517090090     1     3850.1940092395     4159.2721898780     4178.6997254150
     -533.241536122001321      567.280487377593545     1     3457.6903074242     4420.4127423937     4679.7586186687
     -533.240935202778246      567.708600146157437     1     3677.5137361584     4073.3257711770     4570.2378687679
     -533.240419872553730      565.703735992119277     1     3865.9941793215     3955.1375250875     4402.6127250105
     -533.240385651766474      567.749017880601173     1     3748.8398549821     4124.9628099935     4405.8967676848
     -533.240372501327215      567.556515289129948     1     3706.6445395537     4182.1880590384     4359.3671560026
     -533.239966324739385      567.687922732762217     1     3557.6922406081     4146.2212739847     4671.1056300892
     -533.239509533095884      567.254667994805345     1     3806.0388560499     3901.9651278697     4592.9706201547
     -533.239508710981909      564.265114297719720     1     3859.6772835349     4160.2873220329     4222.6189972100
     -533.239144616443809      567.720321571651198     1     3745.3046728965     4224.1291010413     4323.0236092102
     -533.239131502075907      567.118555722433484     1     3932.9708021152     4092.4631622515     4124.7758321509
     -533.238903081379590      566.994306796629076     1     3694.6569189026     4076.8978999707     4590.5069366757
     -533.238795050549243      563.787258266264303     1     3833.7204186653     4150.4884626790     4222.3929624433
     -533.238724047840492      567.340876404779692     1     3690.0964847860     4219.2853690989     4344.3555133517
     -533.238354892117968      565.516286143107436     1     3693.4633135556     4237.1128129114     4320.1868150441
     -533.238327240253966      560.441777855762325     1     3769.0610952053     4104.5777642328     4311.9308901477
     -533.237757287371437      566.160895324943340     1     3852.8097421179     4056.2717599744     4286.1710429685
     -533.237721129620695      567.844447158559319     1     3887.8958826797     4138.2095920232     4194.3115009034
     -533.237361618738873      564.995086982438465     1     3866.3325154916     4095.8948715838     4273.5518470060
     -533.237220435297331      563.818569877859545     1     3647.9689952460     4160.3454008936     4596.1728913548
     -533.237033735314640      564.942445780806565     1     3774.2054450906     4022.6576556107     4445.4118973937
     -533.236930837050977      567.838601370024094     1     3885.5013385439     4126.7934701863     4208.0436443282
     -533.236861055895702      565.211451716511078     1     3829.7902669819     4107.8112544239     4224.3006764388
     -533.236599533144954      567.811135024660871     1     3660.4969850197     4292.2645456104     4345.8558687908
     -533.236573047952902      567.670935784666312     1     3823.0737139263     4144.2820511604     4229.3766144255
     -533.236420981932838      567.781153982778278     1     3900.6880395662     4110.7041120218     4212.3078124662
     -533.236372142844516      568.177939635639291     1     3801.9371865081     4087.0781203547     4389.5668504597
     -533.236135130439948      567.792378376597867     1     3604.2277729667     4266.2785144865     4470.4408694980
     -533.236124931623408      564.894441555114781     1     3791.3072018818     4176.0169786853     4287.8853261679
     -533.236071530336289      567.609174269596679     1     3807.2119960661     4178.5039270264     4197.0902123127
     -533.236006774503835      566.381992639556643     1     3849.6409506295     4127.4895872673     4289.0363793656
     -533.235845374669680      567.707303641280077     1     3737.8983418692     4191.5837964944     4351.9122091021
     -533.235822645390385      567.259024013757539     1     3805.0467456017     3915.1001988096     4577.3051217802
     -533.235819274669097      567.245943251399353     1     3832.4344251064     4137.5457038841     4223.1882351150
     -533.235352474032311      567.752260363793539     1     3816.0187413958     4139.2018447255     4246.0699422750
     -533.235327701744154      565.356818063214860     1     3853.6362505815     4157.6667894541     4190.6020078501
     -533.235208877227478      567.273232093766410     1     3888.9305149291     4039.4009672056     4292.9151939254
     -533.235207647987295      567.415273490158370     1     3615.1876834815     4288.6517981218     4422.7036529047
     -533.235043092470391      565.964262235211436     1     3722.9346232674     4210.0395627800     4295.9678287998
     -533.235015541922166      567.712501365157095     1     3903.5735088691     4109.5103422916     4250.0791042813
     -533.234832061627003      567.626461345714915     1     3841.4026002029     4111.3286614677     4310.1492440988
     -533.234569362795469      567.139788759982025     1     3865.8284927159     4117.6500920106     4204.1513775295
     -533.234516418175076      565.345264422622449     1     3669.6830652778     4166.8329463335     4607.2114403025
     -533.234476585528796      567.731403502063017     1     3573.6286141578     4286.1313847932     4505.9701599803
     -533.234418513650212      565.642041952057070     1     3741.1169919331     4203.6280428669     4304.3470051611
     -533.233796912015350      564.952651278353983     1     3564.2009894255     4309.4346693668     4504.0800099150
     -533.233426813797678      567.234616411691604     1     3608.5800762285     4279.2439201041     4525.1027965343
     -533.233131707730990      567.590532706048293     1     3860.8869022737     4110.5836271793     4209.1515013880
     -533.233066620959789      567.447610463050069     1     3907.5783106640     4135.6353976572     4189.0578369530
     -533.233012455516246      567.192568525596471     1     3806.0383118655     4140.1223681223     4249.3372828480
     -533.232284793753820      566.598432627738703     1     3897.9381361009     4094.3866749499     4158.1196316802
     -533.232190938781855      567.821042955535177     1     3796.7889980768     4088.9923234338     4417.5565397934
     -533.232004960470590      566.602790907846838     1     3919.6944296812     4087.2899317758     4141.9395563565
     -533.231972886349809      562.793500620579948     1     3760.0709633491     4073.2980243058     4374.7582804946
     -533.231898931198543      567.185736868441381     1     3760.3224480906     4028.7698912726     4481.9893591075
     -533.231649874146001      567.793365018953068     1     3865.5800871635     4181.6521504294     4203.7720929795
     -533.231281846320826      567.560740199984252     1     3803.9702536130     4159.5496781389     4235.3303758831
     -533.231076233837257      560.410603494926931     1     3793.8028222174     4170.3487940880     4246.0238480768
     -533.230953788374677      567.387637804445490     1     3500.0971354800     4392.3325182409     4585.2063107169
     -533.230430711941040      567.515896863913099     1     3841.8258956357     4096.8259092235     4304.6832336002
     -533.230102268155633      565.601840567303270     1     3672.0795256291     4240.9946850315     4381.7489223311
     -533.230091169502089      567.365593112005854     1     3815.7038789738     4128.9080181045     4245.1119131800
     -533.229674140872930      567.363992897632215     1     3716.8217734096     4260.2088819162     4344.9163437138
     -533.229595739163528      567.633087993560935     1     3814.3937904332     4094.7499845333     4337.8837869580
     -533.229580429846351      567.728085593084415     1     3864.5396697928     4129.5554300222     4200.2471215085
     -533.229490092990886      567.291862114531227     1     3860.8884544922     4177.2161280921     4216.6526264705
     -533.229479189484209      567.297107833820860     1     3755.2840284227     4108.3763864930     4448.2877298381
     -533.229362811228953      567.843016671001351     1     3871.0766269022     4146.5942187308     4234.1475305171
     -533.229077049763305      559.715499711687357     1     3823.7923520896     4073.7895572534     4391.6730815671
     -533.228990691685567      567.208001472530555     1     3822.1124833210     4044.1544585682     4358.3930635552
     -533.228921666514566      567.138609128552957     1     3850.7344235374     4114.0761105070     4209.3463447002
     -533.228869678345518      567.278678638777933     1     3789.5371124612     4155.2604075721     4291.2312119560
     -533.228786182805493      567.723974873097859     1     3832.7304332309     4115.5044302620     4272.3991058859
     -533.228485883239159      567.518218011522663     1     3615.1531355659     4179.3854708546     4497.1636499441
     -533.228303228770642      567.918920142566890     1     3606.0895878346     4273.3360957886     4427.5010773722
     -533.228281766575265      567.517120313964710     1     3734.5024174928     4171.1544153768     4303.8177718979
     -533.228124535900406      567.608159878994911     1     3834.7095536835     4167.4817592608     4225.3119400421
     -533.228104709354966      564.433129599488325     1     3864.1118597193     4151.3864652539     4189.0956768681
     -533.228086212724634      567.016268218799382     1     3759.2110429857     4132.6507753628     4314.4986643802
     -533.228035114544241      567.914721942489678     1     3623.3132594705     4242.7136227602     4432.2259305182
     -533.227924829811627      560.713854220848361     1     3849.2612369973     4167.7060028217     4183.2975504444
     -533.227740974129233      567.438743490752131     1     3852.0965840257     4132.8805622755     4206.6358109539
     -533.227709767591023      567.521824673259516     1     3808.6247747993     4148.0512439193     4230.2626478930
     -533.227652755742497      567.601731244211351     1     3824.1400674512     3958.0410670452     4398.3752541718
     -533.227400151017264      567.834635490340020     1     3894.2989636027     4148.0249285090     4207.8090280815
     -533.227387695182983      565.603630087228680     1     3650.7347845105     4240.5949210019     4423.3598018899
     -533.227331838853274      567.858827366363698     1     3633.4726728032     4270.1462983986     4398.6629433223
     -533.227015397219475      567.507473590737618     1     3646.8161430342     4127.6672435274     4593.6635970707
     -533.226896619427066      565.092406525702927     1     3900.8782129315     4089.0982266945     4233.9294288169
     -533.226851161093009      567.623150347915839     1     3676.1804194734     4264.4729803153     4500.3485438907
     -533.226821901442463      567.568927315515111     1     3885.3883041177     4178.7015849947     4183.3023560249
     -533.226672216649604      567.651843844997984     1     3869.1130994136     4159.2733274432     4180.0214386516
     -533.226536144678221      564.913286353016815     1     3689.4538527302     4217.7603272464     4366.7921954957
     -533.226492914199980      561.444046499699994     1     3729.9102351199     4171.0525702901     4294.3621244827
     -533.226137734041572      565.258497316653916     1     3889.0210239438     4112.7846808926     4226.5667470751
     -533.225922399374440      559.719974542335081     1     3815.2807142712     4063.6119660934     4381.1744156858
     -533.225842711516066      560.068482353107697     1     3860.0703556641     4155.2323632671     4192.7542653429
     -533.225834844067663      567.297428670077579     1     3911.1279475572     4125.5205452170     4190.0909859976
     -533.225821024828520      560.803407705192171     1     3843.9207066100     4175.0435378146     4190.4615791292
     -533.225761823587391      560.031525877519812     1     3794.5791795814     4052.7747057137     4339.9690687207
     -533.225424769033907      567.949894487142387     1     3785.7504147539     4207.5508240979     4310.3276771475
     -533.225247010826365      568.042792441823963     1     3699.1144277666     4241.7754959193     4364.7650705466
     -533.225156677041355      568.391912184424200     1     3858.6613988461     4181.6149953809     4190.2212605796
     -533.225132708375554      567.762030036540750     1     3610.1846572139     4214.0578698162     4480.3036209579
     -533.225111815413925      567.480823716521513     1     3802.2285209807     4155.8396233353     4245.1447920781
     -533.224783391664232      568.132996903453886     1     3821.1570271168     4177.6733134441     4226.1764945409
     -533.224688376243535      564.952149340920641     1     3864.2294803151     4176.9709010842     4187.4414071549
     -533.224663360723639      567.237049110288581     1     3778.5775720971     3899.5972899980     4662.0348032826
     -533.224575820917153      567.523449485656897     1     3884.3522777916     4162.1430723280     4201.7410468141
     -533.224442098264603      567.817581941667868     1     3780.8997766098     4171.6820818166     4288.6084392747
     -533.224145367415304      567.376735948442274     1     3866.6095453961     4073.7860959463     4312.5278631160
     -533.224139339531462      567.694448160453248     1     3834.5093930059     4160.4381355732     4249.6975442169
     -533.223930934187820      567.745696233335480     1     3894.6052352668     4090.4664395765     4245.9382251059
     -533.223813966229500      565.264346647222396     1     3728.6669580948     4195.4263214387     4333.2506088116
     -533.223705237031822      567.749027565414394     1     3884.8146732502     4152.3662474176     4194.4882616423
     -533.223575184267702      567.746838089224639     1     3887.2894747483     4110.5578931459     4236.0854731793
     -533.223564970299435      567.625439378874944     1     3648.7189289526     4249.8180743072     4424.1111367329
     -533.223487437540257      567.361858853863168     1     3780.4131201867     4007.6049532503     4477.3000625297
     -533.223459810535132      564.717056392667359     1     3684.2894272436     4170.1810334340     4588.0813740630
     -533.223350693187626      567.675914723425421     1     3391.5155553138     4444.4991683923     4566.6597300366
     -533.223141028347072      566.654660634737411     1     3725.5100073727     4129.8498555504     4381.0926144692
     -533.223033425505605      565.672038387664429     1     3833.4359526479     4051.0534106475     4392.9565850321
     -533.222792057537731      567.662871819869110     1     3811.8509962424     4150.9606241365     4219.0113491145
     -533.222755815741266      567.321891805596692     1     3907.6229446119     4137.5102771105     4188.2297480660
     -533.222739424859128      567.552589625416658     1     3872.8644072280     4168.1724698733     4210.4763698985
     -533.222547972722623      567.248589374317021     1     3878.7613790720     4088.9990194682     4272.7671179896
     -533.222545627690238      567.323921534765077     1     3872.8875125420     4147.2557658056     4200.2671392205
     -533.222464578792255      566.995126897903106     1     3663.3573847670     4178.6764724097     4428.6188650770
     -533.222428695162989      565.306101190063373     1     3734.4515803330     4194.0288618061     4328.7817428791
     -533.222388943646820      567.727120636246127     1     3872.0002876768     4115.3238501118     4246.2227122348
     -533.222360491515929      558.136574844199799     1     3802.2364950256     4180.4484064982     4248.6049069057
     -533.222354194959735      561.396658360581569     1     3779.5665581435     4086.3656189558     4417.7768953165
     -533.222308996697052      567.755548021314553     1     3892.2003557234     4118.4837049647     4219.0718249865
     -533.221869090028804      567.512442326188875     1     3822.9829763069     4203.8588744260     4220.3810403643
     -533.221692029131987      567.906894355369445     1     3838.9334754833     4141.7417594900     4282.6422863661
     -533.221369132199584      564.786996406900812     1     3864.0709197851     4082.4666539970     4276.4265315482
     -533.221315638413671      567.266048068278906     1     3906.0301942339     4138.7896962291     4176.3491278386
     -533.221244474773357      564.782959431270683     1     3915.4133627648     4065.5785256875     4256.4408689183
     -533.221233843752771      560.479867905402557     1     3855.3210103964     4093.4548564465     4250.3421605458
     -533.221206181238358      567.524687723648753     1     3805.1397034071     4185.0093429532     4252.3918544440
     -533.221187356348082      567.334594367383829     1     3896.1115441627     4063.4221974751     4223.0217172362
     -533.221132205429399      565.143582035163831     1     3871.9658053946     4129.6623144239     4224.4382081405
     -533.220978168270562      565.195434980035088     1     3867.1488517342     4140.6920438358     4220.0324544363
     -533.220963980076704      567.993836966863910     1     3699.1874663560     4277.0750444154     4322.3671573248
     -533.220859166351147      560.520175860090490     1     3838.9659507783     4098.7212937650     4267.2057846196
     -533.220744921869027      567.495059296408272     1     3924.9926145388     4117.3601752323     4191.5783715041
     -533.220718612702626      563.370063230337905     1     3635.1311855629     4236.6202800314     4572.1532641487
     -533.220482092229076      567.358401724980581     1     3871.7143113699     4061.7904481434     4304.3020413193
     -533.220396473132382      567.472005519299159     1     3836.7735390306     4087.5471221325     4260.5732521644
     -533.220323908158662      567.691413543177418     1     3832.5983745929     4122.3844995497     4231.8663336058
     -533.220195063499546      563.449788908284177     1     3772.5193192629     4156.8106849525     4310.1946234742
     -533.220111655604001      567.215762443040376     1     3875.2801735809     4033.7166483120     4315.9319149555
     -533.220086448749157      567.515331577347979     1     3836.3401843380     4089.1589248907     4318.7569336271
     -533.220011476984496      567.428455486580106     1     3712.9922024773     4172.7749893197     4373.6418055967
     -533.219977475370570      567.835818587152971     1     3615.6851195106     4263.1115305366     4461.6008899424
     -533.219746908347815      567.336908498114099     1     3784.9032335467     4183.1535720980     4229.7019571064
     -533.219654418876871      567.703466613065643     1     3798.6140705792     4167.1593448125     4265.1582967634
     -533.219462933627369      567.858991530507751     1     3665.7552903892     4312.3452423326     4371.8470300884
     -533.219162835415432      567.595478807789277     1     3812.8187222848     4187.0002970620     4203.7616868291
     -533.218885690571824      567.463917932635809     1     3899.6962750746     4144.6729480545     4181.4025314590
     -533.218834342809828      567.775938209041442     1     3606.0067667001     4312.5898218549     4406.8769774965
     -533.218714008183952      567.236895977979202     1     3769.0678103797     4187.3707850902     4218.8058191810
     -533.218417239743189      567.279532939763044     1     3690.6866551494     4197.9285431564     4496.8564351755
     -533.218376809923257      567.574931636590350     1     3876.8131754519     4117.6793141338     4194.2229415925
     -533.218356511065394      567.334259036435810     1     3832.0262977880     4116.4968128004     4243.2639355786
     -533.218345637953917      567.227267449107899     1     3731.8959880156     4208.5735396170     4319.4525821194
     -533.218216026069399      567.375030409897022     1     3651.6160789608     4203.9598516625     4413.0736943793
     -533.217895418218177      567.574708238351377     1     3874.9635759241     4124.5993865058     4189.6981847933
     -533.217506896240252      560.740207514452777     1     3845.6658579920     4110.5807878352     4255.3397038018
     -533.217255163539676      565.568743115702773     1     3703.6402872305     4265.6882033109     4301.0204730989
     -533.217158522743830      563.905718148437359     1     3822.7866063145     4115.6447511170     4290.5514438054
     -533.217100460338770      567.267755634371611     1     3883.0711497257     4134.8550078749     4203.1521558742
     -533.216578106658858      567.352389854325565     1     3909.1165286521     4003.0259495876     4422.7191124122
     -533.216215773437284      567.230642265319489     1     3824.5367994379     4110.1446447233     4262.7688437729
     -533.215873309829362      567.546580797921592     1     3829.4323146190     4138.3844478906     4305.0872944906
     -533.215869275532214      566.953599758065479     1     3779.8115160727     4011.9191215256     4481.7235867747
     -533.215848167316835      565.029584748320758     1     3858.6685329995     4127.5728804834     4237.0937644129
     -533.215783397093560      560.254710850056199     1     3850.1264038225     4122.4175076922     4228.9880329565
     -533.215715211326938      567.093074218899687     1     3878.9865131519     4116.4668494039     4234.1534817729
     -533.215243265356094      565.091314863850471     1     3854.7838431236     4116.5336460635     4252.1164205877
     -533.215241595480848      567.565017155494843     1     3847.8668628036     3930.5825076200     4391.6684143101
     -533.214881908608163      566.851608004170203     1     3841.5325590606     4059.1283224326     4301.4292370792
     -533.214614756374317      567.636543426131652     1     3647.6533338176     4295.5615100737     4395.9907013149
     -533.214524451046032      566.501483927063305     1     3808.6702155442     4094.5387368400     4257.9684996440
     -533.214523227449718      559.932570101530359     1     3817.3955535098     4172.1370188199     4247.2581022737
     -533.214295529293850      567.542160350593235     1     3867.9828738701     4168.3723097138     4216.7095449957
     -533.213975394535737      565.188447485030110     1     3886.7522845408     4121.0743643898     4236.8196655822
     -533.213870869972538      567.165638072219735     1     3778.4402136993     3933.1448053163     4536.1942036772
     -533.213760466252893      567.259463838646639     1     3887.0950653608     4108.3443531914     4187.1769295743
     -533.213152093374219      567.420112753208741     1     3830.6908120612     4157.7998947484     4221.6385540991
     -533.213150972973835      566.876463122884502     1     3805.9931699401     3999.9236972375     4438.0247760383
     -533.212946266400991      567.471581031601090     1     3798.9678918476     4179.1512875246     4278.1923198102
     -533.212768504361179      568.137697721645168     1     3693.3561000376     4206.8202448030     4479.1298308890
     -533.212600864006845      564.891375781463353     1     3660.4121055470     4217.1987332005     4562.6483214103
     -533.212568879361470      567.225972546522030     1     3862.9074611345     4143.5983458146     4174.8303457687
     -533.212357883019536      567.131160939629012     1     3779.7080495843     4071.8203743562     4375.0654985443
     -533.212196418583062      560.132913749813724     1     3824.7677103808     4133.8476805309     4258.4149133136
     -533.212035081242220      565.156678812824680     1     3900.5728938683     4097.2153166407     4268.0611543123
     -533.212008508704571      567.149389061591933     1     3828.9911203609     4110.6640787767     4236.7359832127
     -533.211943725528499      567.421339240371253     1     3673.1917127049     4189.5221724963     4379.0022334819
     -533.211745725519563      567.135734884299723     1     3838.5574929087     4099.3207711056     4238.3429107203
     -533.211576592866663      560.244583064029030     1     3872.0912199176     4099.5064148450     4221.9904281974
     -533.211294138435278      567.248405891095786     1     3619.8835143653     4264.9192046682     4535.0743997352
     -533.211239872636042      567.377594350724621     1     3700.6689295959     4132.6806626023     4404.9455340410
     -533.211216809344137      565.252444229990147     1     3719.4048044832     4191.5968656656     4347.4350940190
     -533.211089596781790      566.978422477604454     1     3772.8352156120     4118.4484324074     4323.5447454013
     -533.210982376507786      567.400070864622649     1     3817.7967486186     4140.4834302154     4247.1819259450
     -533.210845474467988      560.464066131595246     1     3864.5200123065     4088.5314483060     4257.8987640384
     -533.210760489471113      567.433495037739476     1     3855.1135418827     4126.6994550997     4212.2390643323
     -533.210730556774820      567.501125463923813     1     3794.7208378022     4199.1862360967     4229.0158115237
     -533.210353984190533      567.481656505744354     1     3864.2644967213     4132.8298801593     4180.9307586968
     -533.210114240684334      568.477590367528023     1     3698.0126700247     4187.5422788773     4413.6187615941
     -533.210083025201470      567.737483913158030     1     3709.1138737129     4224.2766898779     4345.8513107787
     -533.210023544008664      559.509432061346729     1     3798.8887393606     4161.1908884700     4233.8243318164
     -533.209988972286851      567.629446749609201     1     3840.7815100980     4142.6281147197     4198.1790044079
     -533.209973790334971      567.904709516941011     1     3860.0714258569     4174.1765689315     4184.7164239977
     -533.209756978810901      567.067882951836623     1     3815.7251295923     4173.1410077682     4213.1615836652
     -533.209737234746058      567.419893627240981     1     3852.2663024308     4162.1034380917     4180.4968081263
     -533.209598041876575      560.299838698624058     1     3793.2806893443     4157.3603192668     4286.3523880188
     -533.209186251063670      568.408483053307123     1     3704.9556160026     4184.6853479772     4402.5571991422
     -533.209069341752524      564.631803093421468     1     3812.9491683140     4182.9785977497     4224.5197135663
     -533.208699854942779      567.701936063309290     1     3621.3848774433     4270.0457559473     4405.0992859162
     -533.208447388990407      567.728626780302989     1     3668.5400673686     4243.4077985745     4384.0067129115
     -533.208441925294551      567.188952393010709     1     3844.4165124446     4114.3660823691     4235.5640606928
     -533.208298743845944      566.766378191397848     1     3839.9834494304     4028.4214787229     4312.8564550582
     -533.207831999537348      567.663862935065367     1     3881.8037663143     4117.1777278136     4219.5784732992
     -533.207734575103700      567.489862441366085     1     3838.5088965647     4154.8208018613     4233.2855703346
     -533.207683948138992      567.208009486250489     1     3826.2202444144     4065.4237759262     4314.0808313716
     -533.207681114836191      567.406183597541144     1     3791.5195952930     4145.1087282803     4247.2753781551
     -533.207636869194630      564.709307219708762     1     3834.7116981592     4148.4401429678     4238.0452491293
     -533.207633553705477      567.463199450325419     1     3884.7718491620     4111.7764939459     4198.6388578661
     -533.207532868845306      567.515608244273380     1     3849.4271386464     4114.4767858597     4280.1869274922
     -533.207522275451311      567.664488883978493     1     3704.0294445466     4205.9353805194     4448.3722931341
     -533.207400568216030      567.514750748611277     1     3810.7993119451     4152.6148282059     4220.3246967941
     -533.207357820784182      567.404700023879968     1     3827.7111378552     4097.1570332943     4317.2041455793
     -533.207218657861745      568.218932827096069     1     3674.9259639717     4290.1625300679     4356.7051191958
     -533.207126088134260      565.149208766289462     1     3862.8872738733     4118.8006535910     4231.8630775744
     -533.206996939395253      567.691690780055410     1     3732.8358386743     4195.5470293689     4334.1182429650
     -533.206499076907448      567.586305608206658     1     3894.1040065931     4047.0446999178     4285.3382406122
     -533.206418061480917      567.411656740588001     1     3866.6779755983     4132.5178102171     4190.8200611539
     -533.206227329052126      567.581458979444278     1     3879.7464609758     4038.7873221351     4312.1545008521
     -533.206159275719870      567.415407011646153     1     3819.4973492231     4168.7343296333     4239.0337191155
     -533.206046099832633      564.441071043725401     1     3835.3849132959     4118.6843144683     4269.6751043999
     -533.205917237323092      567.906409263434057     1     3688.0822717086     4221.0061235721     4438.8290385584
     -533.205875743109573      567.598232903472649     1     3783.5586607581     4204.5981937339     4291.7136807587
     -533.205785654871534      568.028147129543299     1     3852.1286297760     4160.3159092332     4228.9855533270
     -533.205722794933990      567.615294662098336     1     3883.8280810921     4067.3451553353     4284.1599815861
     -533.205711277751789      567.325419335990773     1     3860.5689973297     4108.1227604165     4213.6647095190
     -533.205551613018542      567.748207367987675     1     3865.9333577096     4152.1380750329     4275.6087277057
     -533.205529712968882      567.213294474769441     1     3844.3789017703     4140.8146683348     4214.5783573201
     -533.205370207612646      567.552244554115532     1     3602.4070838316     4211.7549790181     4628.7504769657
     -533.205319543153792      560.107591176068695     1     3791.1262165886     4078.0349733149     4324.9625904376
     -533.205193459130328      567.263569001504038     1     3869.6366037889     4143.7665551133     4195.3312370440
     -533.204987372543769      564.940974681964235     1     3876.3017295574     4118.9333282172     4231.2751793770
     -533.204985628788904      567.572154465171820     1     3953.5152584822     4062.4196765827     4241.2854628770
     -533.204740380123781      567.512122677032153     1     3833.1368025099     4184.7159168149     4254.8922216532
     -533.204435458260718      567.350545297219355     1     3861.7615924828     4134.6364736744     4208.8320401555
     -533.204394895196174      567.521581547110145     1     3839.1341594911     4181.0237224122     4252.0480345076
     -533.204363643568172      563.859323350329305     1     3825.6908183838     4048.7194556775     4384.8334710548
     -533.204183697895360      567.662585112402439     1     3891.2791607207     4087.3097571516     4249.3679879963
     -533.204134336070183      566.970502222798359     1     3837.6714209521     4085.3756876846     4333.7935880404
     -533.204103971893687      567.239535968077121     1     3831.7110814691     4150.0938247316     4232.2866168868
     -533.204076683330868      562.914403396078910     1     3651.5330100520     4208.0504475465     4542.2124305010
     -533.204055099046059      567.811262069723625     1     3712.8590276481     4270.0653319306     4298.9334084003
     -533.204050829539710      566.947590404544258     1     3871.1051302174     4124.5731381995     4198.6132041645
     -533.203985695095412      567.451879667106482     1     3871.6569836550     4051.0810068203     4252.7948162228
     -533.203965093855913      567.574500067263330     1     3950.7568359168     4060.3500840724     4215.8787482931
     -533.203716379874209      567.480312174322876     1     3880.4961377214     3922.1349197146     4418.1250829796
     -533.203518963488705      567.343626771733966     1     3869.8219666148     4078.4415823958     4246.0480370580
     -533.203468723732158      565.010492214407805     1     3914.0375144593     4050.0966367746     4300.8187414257
     -533.203278686063413      567.458683308223613     1     3822.1503807624     4088.8145926639     4273.9067592828
     -533.202891601913166      567.363662085004648     1     3869.5822268852     4111.6746864014     4207.9977563166
     -533.202827862005847      564.574859292901237     1     3861.8837419956     4131.7714127649     4173.6807212123
     -533.202382449040897      564.706055129006245     1     3892.5552621162     4040.5709424419     4318.7960358471
     -533.202168678833345      567.155797411699382     1     3895.8073377302     4128.1514940356     4165.5529531730
     -533.202143399992906      567.464342872947782     1     3636.1189711943     4206.8833097432     4431.6684517318
     -533.201975913471529      564.643009655762853     1     3877.9115334720     4105.5818046959     4236.7521206463
     -533.201913605707659      567.007054159320091     1     3816.2540696245     4139.7326963036     4218.7441361623
     -533.201844151450359      567.025126303084562     1     3804.3855210965     4151.2149966238     4222.3159437153
     -533.201786560319306      567.331992518180414     1     3847.3888586654     4181.6185094642     4204.4849816065
     -533.201622937682032      565.520040079397745     1     3821.8482263985     4039.5210569340     4358.2840775450
     -533.201524789778205      564.637727036408137     1     3876.3597783105     4145.5134904791     4196.5204627230
     -533.201399353007332      567.723258162742241     1     3788.1238207335     4188.9733307411     4258.8979564912
     -533.201362485877894      567.807442378517976     1     3774.5946603018     4021.6589276368     4629.9954581621
     -533.201160532829022      564.994356476907228     1     3825.3223835660     4134.5491936500     4321.2440663664
     -533.201112108994835      567.172583604700321     1     3870.4583089924     4152.7450061222     4169.3685110565
     -533.200953552997703      566.816535872454210     1     3852.3482518271     4130.9497627039     4198.6316639817
     -533.200896845721104      560.023622794333733     1     3836.7035302357     4147.1582357857     4207.0544465450
     -533.200802721968671      567.316598215585827     1     3827.4081294425     4007.6877261220     4482.8300375960
     -533.200673683814898      567.052699636542457     1     3661.9366013287     4221.9633564068     4448.3323256918
     -533.200399463218787      564.254197106770448     1     3833.5296783504     4149.8879715468     4222.4652489153
     -533.200294768428762      566.982442621363361     1     3813.2458103287     4111.3217392392     4254.8026101495
     -533.199967758560774      567.216335104669270     1     3693.9307474183     4108.3643458014     4474.4555311679
     -533.199872657483297      567.485605657592259     1     3828.9376949637     4130.0927866561     4298.4587232602
     -533.199856259660692      567.545869198364812     1     3899.7600484272     4067.0468420162     4249.1128425459
     -533.199668639001402      567.256079138296968     1     3818.3273472727     4138.4836619163     4221.2862497251
     -533.199585998271118      567.603820092393107     1     3911.7683475919     4077.8100023243     4225.6591139276
     -533.199429576288708      567.041055760340328     1     3833.0129216222     4143.2499697779     4200.4365769624
     -533.199413990665562      567.243867000798332     1     3801.6285450543     4179.5317662925     4263.1112995536
     -533.199373544861714      566.930239757607865     1     3793.6223212569     4115.4949523595     4298.8949240008
     -533.199343466425148      567.032465831681520     1     3834.1859503789     4113.1042975084     4229.4017333389
     -533.199154013687235      567.760149144493425     1     3386.7166081775     4475.9338173256     4528.5665456758
     -533.199131413734790      565.173361810545543     1     3690.9391115360     4236.8482337155     4318.1245416690
     -533.199093354763363      567.358982227259048     1     3752.9292951187     4067.2286332052     4520.1230649619
     -533.198987933129615      568.272712946193792     1     3714.3897706790     4220.0130849521     4382.6833494852
     -533.198886294669364      567.198272245354246     1     3629.0936327565     4120.6075221579     4511.0432018041
     -533.198601955627169      567.662145554818153     1     3845.0859785944     4079.2068314428     4272.2250391474
     -533.198362624524407      566.975540961917773     1     3746.7181190208     3935.3118701830     4625.7228006540
     -533.198276459830595      567.552186522467878     1     3890.9335049567     4117.9729024601     4212.9011742668
     -533.198273068197750      565.352854366802489     1     3653.6245819751     4276.5221914056     4342.2866167839
     -533.198237755404648      564.560882855035061     1     3855.7234851313     4159.1467837817     4186.6848139555
     -533.198021264801923      566.863257817159024     1     3868.9859242851     4100.0518183778     4206.1636330017
     -533.197523807609855      564.644328616373059     1     3850.2301081370     4126.8913191768     4207.7058860449
     -533.197421967200398      564.765283937222762     1     3854.0417929545     3999.5903352053     4420.9797295567
     -533.197420157703277      564.522649242997318     1     3889.9844320487     4087.5893493243     4226.9161993943
     -533.197346292601537      564.559011742803136     1     3894.5346026836     4085.4048285608     4221.6694601118
     -533.197267889267891      565.135043310557762     1     3925.1603307975     4122.2668830705     4187.9135317235
     -533.197045315152536      567.374075913515867     1     3804.9500285639     4178.0322691747     4209.9342758592
     -533.196986681295584      567.377614675717837     1     3804.8763115465     4191.0145718093     4210.2488063371
     -533.196980034551757      567.063648983924736     1     3835.4515202764     4160.9040598806     4204.9087254075
     -533.196972030308075      566.883659263406116     1     3522.2689504685     4350.6117634599     4470.9496854615
     -533.196892302561764      567.491228070388615     1     3843.2350059836     3892.1347711121     4518.7231947508
     -533.196854702692008      567.113559462246371     1     3826.9164407815     4131.8105724176     4211.0788915769
     -533.196737939551099      566.465592591382347     1     3733.2181238640     4110.1595388263     4353.7742493101
     -533.196725348332393      567.187840566680507     1     3858.0239968975     4149.3132196464     4210.0167323378
     -533.196570902840904      567.092154106030193     1     3888.6306363834     4077.7346942316     4258.5271447604
     -533.196383296522299      567.412264437572389     1     3784.4668188309     4148.2641378149     4246.5113936742
     -533.196374354079126      567.163404771112027     1     3677.3450244580     4179.1886172032     4375.7114192527
     -533.195939087659212      555.584172301502804     1     3849.3547861223     4098.1331628740     4247.3132088623
     -533.195765690169651      567.646638677682290     1     3664.0716858431     4257.4390675075     4389.6478706431
     -533.195732751665560      567.505250832293541     1     3872.5703406840     4114.1133214863     4198.2552992554
     -533.195611190214549      567.860975223628770     1     3721.1775828605     4223.2187305407     4329.1289864642
     -533.195436102688518      567.723627045030412     1     3846.9182133460     4126.7375601861     4230.4409417847
     -533.195274330180041      567.344872338449818     1     3860.1536561892     4091.2057830016     4249.3429979392
     -533.195145043087336      564.628112335709829     1     3805.7503356547     4165.3955255771     4220.6705241530
     -533.195110177907964      567.841317498724948     1     3700.1485388427     4246.2945080056     4332.2290846467
     -533.195047111979875      564.447969151622829     1     3926.1485773334     4069.1910683945     4199.9295419986
     -533.194853847818081      567.630265660193345     1     3656.7364233443     4220.9398806120     4489.7412994862
     -533.194630291087037      564.067851135600790     1     3735.9720800766     4048.4982647496     4597.3262017967
     -533.194486485157427      567.892930477656137     1     3662.0344527160     4280.2773963162     4346.1798786819
     -533.194485490079501      567.146304866788682     1     3837.0193190338     4152.8682661803     4203.9191384163
     -533.194389035087511      567.059140630579122     1     3780.2682715949     4156.8079717369     4256.4872204256
     -533.194272376893991      567.131931251159472     1     3856.7807788954     4081.2256489164     4331.8186023738
     -533.194249241410148      566.912936229221032     1     3831.8544534937     4185.6285427652     4227.4348868869
     -533.194200532685272      566.883690513260149     1     3837.7514419261     4130.5571772062     4231.3543275441
     -533.194075535335401      567.722204178419815     1     3549.6773454759     4358.0877254888     4561.3778452144
     -533.193921822698826      567.106546450711789     1     3878.3031761869     4135.3745648475     4166.2195421145
     -533.193903227321130      566.776000145018543     1     3738.8767984824     4137.1003859597     4359.3876713314
     -533.193829424999990      567.251744790199950     1     3801.9574446718     4129.5641272994     4268.2474504001
     -533.193274418253168      567.041782763953734     1     3825.0298566674     4125.7964084488     4249.5302605372
     -533.193037326119224      567.049470669970106     1     3829.4442833161     4145.1089575334     4219.8496795425
     -533.192923512199400      564.488712386013276     1     3855.6177732729     4144.8167875226     4194.3950281671
     -533.192917865708864      567.701995420508752     1     3759.5794230004     4133.3732166029     4410.7427322090
     -533.192767536432370      567.541912741806300     1     3876.5522770981     4104.8994869958     4211.9365375575
     -533.192578172859612      567.065336813767431     1     3829.4633504354     4101.8605826500     4257.5265731665
     -533.192571928396205      567.423217471953876     1     3855.5389028328     4132.4504610116     4192.3427270019
     -533.192513563440457      567.468718217311903     1     3865.4250927840     4085.9968457349     4313.8965292812
     -533.192499551374453      567.644547540005419     1     3777.3614389480     4126.4732528476     4383.8274069882
     -533.192373308183733      564.665233534904587     1     3870.8618549149     4151.8467102501     4160.2631786388
     -533.192324093077445      567.265962869687314     1     3885.1372833230     4121.5819537443     4158.6947906671
     -533.192209693862310      567.494637542021110     1     3840.5274036957     4146.1768226323     4204.0452851135
     -533.192068216961161      567.195922222427498     1     3907.9135923727     4075.3375636466     4199.8682778395
     -533.191957881067651      566.936984281489686     1     3857.0805132375     4143.1733239801     4197.4846669125
     -533.191826062158270      567.099880621818897     1     3663.6103901121     4190.8915960267     4387.8082240757
     -533.191816065043554      564.688070006916405     1     3826.8168115198     4135.3924401552     4247.0316887922
     -533.191655391871450      564.511217511447171     1     3851.5559266948     4109.6964632450     4215.2533669967
     -533.191387886917710      567.365694040429730     1     3750.0558851995     4201.5887846834     4265.0994925299
     -533.191321595202680      567.098200368293874     1     3657.9798046627     4185.5035774643     4401.7531535236
     -533.191310630369912      567.349384288630176     1     3745.9446883495     4221.1603624031     4287.9434717641
     -533.191050560351073      567.555641794477765     1     3898.4464398503     4118.2671240861     4203.4697419573
     -533.190931063606740      567.512178372666995     1     3811.7699853301     4166.4111461669     4229.4834959513
     -533.190851139480060      565.308849352848597     1     3897.0265331039     4132.1538037817     4192.9911729640
     -533.190824520022488      566.703980716616002     1     3798.9036192646     4032.2619287409     4388.9014418393
     -533.190739710457592      567.119906228563082     1     3797.1113290224     4188.0077198273     4244.1205491112
     -533.190711426540020      567.060638085534833     1     3799.9953491194     4128.6975908484     4265.9198498339
     -533.190703608482863      566.760611708224928     1     3833.8309733251     4162.9245074612     4168.9082850050
     -533.190501509465548      564.545557697982531     1     3866.3832128229     4135.1909541055     4192.7344249254
     -533.189956068743868      566.646474210790075     1     3853.9854311122     4028.7535906592     4304.8291249591
     -533.189707440738061      567.211418361515143     1     3872.0516171713     4125.2195480301     4180.6972146926
     -533.188885234791428      562.912105000545807     1     3647.3330442073     4306.3411196681     4365.4540684464
     -533.188833930590363      567.452396001645752     1     3815.8317270118     4160.9012867039     4226.0717017371
     -533.188696771563173      567.434710375851751     1     3851.5156965607     4124.0124872861     4200.1036923921
     -533.188677450102887      567.613834403124770     1     3717.2908370207     4196.2355952557     4471.6524554693
     -533.188426083749846      567.207518492070790     1     3809.5771904621     4150.4055652939     4219.5235746927
     -533.188416240268680      567.086291942842195     1     3775.1198020635     3945.4206920647     4543.5511449809
     -533.188415740684604      567.935989797712978     1     3712.7898392031     4202.7623344787     4399.1453065401
     -533.188317203477141      567.166253794083900     1     3836.6995207577     4120.8267783656     4212.8687202479
     -533.187926277738484      567.375003547193842     1     3809.6487618267     4114.0933737600     4315.7699342704
     -533.187723637964496      564.979597176484276     1     3871.6049753564     4137.2172669747     4216.0622723984
     -533.187697902906166      566.755404564051901     1     3819.1741060588     4156.1921193017     4248.8984190617
     -533.187647246827737      567.802828240872259     1     3869.1243499940     4019.2645309413     4355.8360244823
     -533.187599602322507      567.168460702566904     1     3837.6284592997     4153.4193538898     4191.0374175313
     -533.187519440169012      567.084926499462199     1     3798.5943445036     4190.5716420998     4215.8609756178
     -533.187081760874094      567.318679419750197     1     3830.0487910111     4145.0369320756     4340.2984522898
     -533.187060089251645      567.194525112334873     1     3911.4117533960     4099.3876782554     4172.7892618237
     -533.186809458556013      567.461164489830821     1     3769.5934820727     4146.9691525194     4315.5607331430
     -533.186752176899972      567.380833235599994     1     3682.7844042310     4161.0659673940     4395.2856942217
     -533.186317508582420      567.650569338793730     1     3817.7883701020     4171.6110263696     4223.3678490153
     -533.186301696550800      564.296620028144389     1     3825.1921320802     4155.6502962590     4210.8043873392
     -533.185889717715781      567.581196060755815     1     3856.1321241547     4172.7861528175     4240.7823571812
     -533.185804165832224      567.904169224641237     1     3879.5545687178     4136.5155321343     4250.9272304789
     -533.185793072869615      567.447692602583402     1     3787.6597588716     4175.7300245746     4268.5894896362
     -533.185761502992364      567.143617963003976     1     3789.6680315087     4211.9171081182     4237.7040312472
     -533.185717598374481      567.451008239332282     1     3854.3266628732     4155.5206628521     4171.1743813714
     -533.185655524674416      567.379554441925848     1     3824.7779622598     4140.4479343457     4228.3817058792
     -533.185642649743045      564.300816223771676     1     3787.9055389972     4146.5377837447     4245.8161621416
     -533.185603319286543      567.549333527534714     1     3668.0974567051     4310.5642809404     4328.0988272029
     -533.185553657967716      562.427518358151815     1     3750.4911367415     4157.3553277388     4364.9572580934
     -533.185404451699128      567.393095123365015     1     3803.3681271938     4191.1725413452     4235.6535266287
     -533.185401079754911      566.647473726121348     1     3852.5659899879     4104.5746674229     4211.1404820767
     -533.185387545805156      567.361033985907738     1     3803.2967809599     4124.1498011265     4308.6827161668
     -533.185370812645488      567.166703909688749     1     3853.1689858995     4103.3500488792     4217.0617548115
     -533.185205464505543      564.176800192803057     1     3844.4458678429     4154.6200046568     4199.4645637530
     -533.185183385994492      567.338789323300489     1     3838.4807463121     4106.3005343521     4296.2500537938
     -533.185161433119788      567.419746661840804     1     3883.3713496779     4110.3380353888     4256.8757925257
     -533.184842549820928      558.567230563223234     1     3776.7967123171     4179.8761300062     4265.0222218890
     -533.184644783782005      567.343676182842387     1     3842.9156552387     4107.1030688755     4236.9241624993
     -533.184598615188861      565.250704999807567     1     3807.9074081384     4165.3287484361     4221.9664662902
     -533.184491336703331      567.032477226956303     1     3825.2689180103     4128.6053642620     4236.4570763571
     -533.184474031510717      567.037771022956008     1     3892.4439422953     4094.7446193662     4177.7951146789
     -533.184291459017231      565.236785067900769     1     3832.3587462629     4178.2236990126     4222.7066938463
     -533.184248667947600      567.435780279763662     1     3806.2608142694     4145.1634676923     4255.1180492204
     -533.184090494174939      567.236888382233928     1     3846.8052967265     4086.1643744891     4260.2281295418
     -533.184047308139156      566.821840993014007     1     3855.4277178663     4049.8722503690     4337.9149906673
     -533.184044099706398      565.009035579803026     1     3940.4600845542     4096.3052321927     4182.2923672281
     -533.183848709827089      567.341899816638715     1     3840.7800885635     4115.3279781714     4229.9744583305
     -533.183680855238094      567.645220821155249     1     3908.2903403319     4112.3948614521     4195.6091692761
     -533.183677482734538      565.112660082220259     1     3823.4490410204     4156.2869838758     4222.6444105642
     -533.183674791328826      567.226667816235931     1     3825.4752216919     4130.8558761014     4255.2832642365
     -533.183581684778233      567.399373197192972     1     3758.8057584824     4183.5500031792     4295.4235194786
     -533.183489381999948      567.048107925499949     1     3903.4245827335     4024.1266828325     4413.7119192273
     -533.183445207722116      567.482703372804735     1     3863.8906695801     4122.9022361332     4196.6484176911
     -533.183378851499128      566.501691059686664     1     3871.2755288419     4153.5421600190     4224.9408788352
     -533.183259022337893      567.440917301624950     1     3676.4980795709     4159.8917071048     4446.2073607780
     -533.183105213831254      566.993011176149821     1     3794.6983513173     4180.7410988653     4248.9280891601
     -533.183065443166583      567.260631966649385     1     3850.2659710419     4103.6685914652     4236.8273836208
     -533.182942705214828      566.298806526650651     1     3864.1400870075     4129.5543555961     4165.6242651259
     -533.182887384016681      567.259717235457742     1     3853.5898724309     4136.4045624257     4199.5953132141
     -533.182881618193164      567.462559175067440     1     3856.5915289000     4077.2411560701     4283.3196083330
     -533.182870360008678      567.586024527356244     1     3780.3340432606     4203.6493847894     4242.2165926806
     -533.182816251178110      564.964597994893666     1     3883.2846583953     4104.1656658093     4212.5369765394
     -533.182793953424834      564.702602507305301     1     3818.4073834897     4107.6523204529     4348.8335011864
     -533.182788036284933      562.835156791942609     1     3758.1099177191     4188.1996134846     4389.8302250181
     -533.182653670282207      566.656621102839608     1     3836.7289146298     4151.1754074150     4186.3303103787
     -533.182579711242852      567.404559899536139     1     3810.0440264183     4175.4046252578     4188.2549962312
     -533.182574667887934      567.105392597602531     1     3870.2319052346     4114.5162550661     4196.9597031872
     -533.182445840751711      566.710510073493197     1     3788.0165583351     4028.6511632251     4464.4436107936
     -533.182404635790704      567.346243155784350     1     3875.7176913035     4128.0426197278     4249.9256321583
     -533.182180614429967      567.506870859632045     1     3999.9083799562     4086.9805393719     4194.4905583159
     -533.182180035872534      566.968502333834067     1     3846.4957701051     4146.5232620044     4234.2042075372
     -533.181976569313065      567.131244367507520     1     3833.3731738361     4149.4369307877     4211.7664120300
     -533.181857834536686      567.596457624655613     1     3673.7369753745     4214.7637616035     4470.1126333461
     -533.181677082785654      564.637804820765723     1     3839.9682678447     4135.4526837765     4218.8589991539
     -533.181573173089077      566.521094399486287     1     3791.4584990421     4137.5290152331     4242.3096326396
     -533.181523491344137      567.241631647269287     1     3784.1188673170     4141.8788698340     4329.6164469059
     -533.181374091899556      560.433941371360447     1     3739.6020542815     4196.5724225414     4340.3814556177
     -533.181342190159171      567.363363965562712     1     3847.6036569895     4123.1660554463     4194.2530661989
     -533.181268588733133      567.278682640846341     1     3835.6481335847     4164.2085510740     4232.0078521895
     -533.181265605406452      567.345875400818841     1     3837.6308431669     4086.9903342301     4243.6053075686
     -533.181121275864257      567.887235945537100     1     3668.1982663504     4257.0312789316     4395.1278250842
     -533.180934422136943      567.478650116973540     1     3830.2808229614     4117.2688289573     4279.7030845900
     -533.180782419921115      567.454672766175122     1     3873.3810241066     4117.9702206208     4192.5905430126
     -533.180768361238279      567.621328748502492     1     3844.2788645453     4215.2168317759     4287.6415000985
     -533.180720340302514      567.858753873504497     1     3786.5733145083     4207.0752709908     4289.2564909045
     -533.180690508131420      567.316719773895784     1     3716.7664251842     4211.7420260395     4424.8372379457
     -533.180666692129989      564.844698828667902     1     3883.3310887446     4130.3039326805     4186.3648142456
     -533.180518897102729      563.920920838048119     1     3831.3699645979     4163.0674264116     4178.1986183121
     -533.180468973561688      567.680012683176983     1     3851.2294953856     4160.9993661249     4302.9181168961
     -533.180468356888241      566.680577324731757     1     3760.6625555683     4128.3213476207     4289.6945758660
     -533.180372062626475      567.314678809711609     1     3789.2915335151     4149.3671642086     4249.3290169987
     -533.180297238550452      564.289704318713348     1     3844.1621738321     4127.2112502891     4201.7323255891
     -533.180199655506726      566.819017321458318     1     3835.4834587758     4184.4842790939     4223.4400514919
     -533.180155001717026      566.800550668167602     1     3810.9692236751     4143.9687757038     4230.6516713945
     -533.180044377728450      567.147848342164593     1     3868.8940761175     4129.0581204807     4190.6519512438
     -533.179697324030712      560.175686957071093     1     3706.3445692190     4220.3772350254     4304.8565024611
     -533.179661450857907      567.105521629083000     1     3684.2976011971     4051.4146272445     4515.1516109910
     -533.179627098900028      567.306820480200031     1     3628.3592246912     4206.9872333243     4426.6904606162
     -533.179585239213225      567.120955247648112     1     3825.3519837731     4073.1914386966     4272.1110279524
     -533.179470329991887      567.401045075162529     1     3853.9651770734     4126.6000474306     4182.5185471051
     -533.179425570592912      567.234160854459788     1     3874.1820128806     4117.5093369491     4184.7829958154
     -533.179249432173151      567.198793574495653     1     3900.9322951473     4083.1699688363     4188.3117067179
     -533.179196834080471      567.186873189653056     1     3605.1317901317     4277.3878512638     4501.7811082647
     -533.179148267999949      567.336236142499956     1     3711.5856560639     4160.9272348932     4530.4703684852
     -533.179098183314750      567.377902013406924     1     3850.4503746004     4131.7824658547     4192.8095635856
     -533.178983871375181      567.466083086089725     1     3771.5164402434     4187.2730918281     4239.4378849525
     -533.178973425034314      567.268273123617178     1     3526.8492884177     4319.3428591464     4484.8300839774
     -533.178820446117243      567.170822862437490     1     3718.0117064404     4144.5423008374     4538.1959864757
     -533.178755856004273      563.958135001084429     1     3767.2683456752     4141.1420711406     4284.9275911835
     -533.178747689446936      568.116938381033947     1     3676.6848610735     4227.4188416273     4397.5890498428
     -533.178700660972822      567.562900162025358     1     3629.6266443429     4274.5900261002     4478.7380337447
     -533.178554893870796      567.133420944303566     1     3832.9618705518     4120.0674454059     4245.1810387988
     -533.178468103887781      567.230044136147967     1     3862.4103086834     4101.6740247172     4217.8560819453
     -533.178281790460460      567.054199934074518     1     3837.0673947245     4096.5216460730     4311.3809435764
     -533.178231580321835      562.377511421593454     1     3828.3539746132     4132.7671703999     4242.5130714074
     -533.178206953778727      567.482449518836802     1     3848.5473279061     4163.4859961631     4201.3760427809
     -533.178203864651550      565.379606593578956     1     3935.4048200598     4105.3892936937     4162.3695102354
     -533.177923176266631      566.790244100500331     1     3856.5053191469     4126.1641029509     4203.1064837287
     -533.177811797386994      567.235195640821644     1     3854.4125240602     4105.5467269327     4209.7766801953
     -533.177781758971150      566.956503640997880     1     3920.6022361333     4064.9645942115     4187.7134371718
     -533.177690198444338      567.142209114002412     1     3839.9654636942     4109.2374735719     4230.7899297869
     -533.177639055558416      566.948064949779564     1     3896.6902291216     4027.6856754764     4226.2746015514
     -533.177586771699225      564.099197655653256     1     3885.4231848415     4103.7020276036     4185.9031715913
     -533.177372691907749      562.128524008528188     1     3813.1718590305     4133.2792423531     4260.2131623022
     -533.177248958065434      564.747247188343408     1     3821.4641111773     4153.0618353978     4257.5709398436
     -533.177187173869243      567.557455008811644     1     3848.2353700710     4117.8371632551     4200.8563580383
     -533.177186128777066      567.191996945772189     1     3847.0412106675     4100.5679574220     4248.3471886827
     -533.177154276399051      567.219639831567747     1     3650.9273653534     4297.9752604016     4425.0080776711
     -533.177151811889644      567.173419123568465     1     3840.1851296352     4129.8370415863     4209.5162083586
     -533.176947838332808      567.499096864277135     1     3684.4558509189     4279.6594834376     4321.8686444853
     -533.176928276743411      567.565287623070390     1     3725.1008537353     4252.0546144682     4282.3352023584
     -533.176785703660585      567.111144520680682     1     3902.1847552340     4079.3802326864     4196.6235462853
     -533.176780589952500      566.964003579813948     1     3894.3093385651     4123.4327396868     4157.3918157448
     -533.176657947062381      567.200262746189310     1     3812.1264399527     4087.1608939148     4269.1863405130
     -533.176484983444652      567.438681620229545     1     3715.7314163436     4274.0075440910     4286.6762808069
     -533.176399203514734      565.041404053745282     1     3900.1847720832     4102.2992663291     4206.3506512536
     -533.176275262729632      566.717465463954909     1     3740.6029161751     4078.9110133109     4482.9817362897
     -533.176164286257972      567.734985569906030     1     3646.5944673255     4246.6208405723     4485.3240980784
     -533.176003015652441      567.328994994852565     1     3758.0987631007     3966.1767649855     4493.9068826421
     -533.175672169924383      565.070133923489266     1     3907.6203710109     4088.9679673503     4220.2923073430
     -533.175519136836556      567.157728620792000     1     3813.4987241381     4155.6528200016     4235.0625931103
     -533.175402470741574      567.226744133186230     1     3826.2814087332     4067.0920189246     4375.9315466613
     -533.175370062155707      566.742423147936279     1     3723.7476092232     4075.7555856100     4506.0935792748
     -533.175244138458083      567.616518124476329     1     3708.6502634813     4222.1298199449     4343.4459684740
     -533.175184292574727      565.001995868575136     1     3955.7319305366     4084.7947178276     4178.6937161429
     -533.175050823871743      567.177810516158729     1     3871.3459365470     4121.4444892842     4185.6932686440
     -533.175016557018580      567.438781021438444     1     3871.2684084230     4160.6925562853     4185.1885223673
     -533.174869175430899      566.982450583520858     1     3870.2967061576     4144.5878355585     4163.8993385530
     -533.174818668268927      567.266658341160451     1     3859.2747800429     4158.5402917672     4177.1806446634
     -533.174770002663422      564.004683189140110     1     3829.8548746211     4159.6967369000     4191.6568331918
     -533.174564291032652      567.529204971495801     1     3634.8266322039     4221.6422019767     4495.6656665173
     -533.174488825293679      567.427140780202308     1     3834.2060270957     4120.2072658712     4272.3319247051
     -533.174448769700007      567.001475411000001     1     3771.8326593692     3973.6677339079     4487.9597929434
     -533.174257860243642      566.970356332702863     1     3677.6789167588     4244.0282597770     4333.2635749663
     -533.174181011996325      564.738497767865852     1     3692.4936866701     4140.5442327851     4526.5045910280
     -533.173976397307570      567.296851904462073     1     3646.7375857088     4202.2703594981     4402.4467125125
     -533.173969654712096      567.165329678285843     1     3723.0978099441     4171.6312327570     4347.0993142985
     -533.173944167958325      567.434580063674616     1     3867.9177163878     4164.7466423204     4184.3806889746
     -533.173907014960605      566.675516548419182     1     3800.1916656429     4015.3253568552     4372.8527365417
     -533.173886488456333      567.656536102934410     1     3639.7488111036     4268.1219577583     4435.6717088336
     -533.173806779579650      564.399937936248762     1     3832.0827440523     4138.8834871406     4200.9925124057
     -533.173801551300016      567.098129565399972     1     3828.6248523236     4097.3408069386     4408.3105075427
     -533.173534196962692      567.299163026197903     1     3767.9827988958     4064.0765728761     4393.4208154611
     -533.173470929081986      565.018860418942381     1     3992.4333933918     4042.5322321857     4166.9136046860
     -533.173333166760244      564.304966151879739     1     3851.7267667838     4124.4752733188     4204.2845644236
     -533.173288211038539      566.876867551159648     1     3843.0507935333     4103.4859760613     4268.5805751630
     -533.173237666838531      564.185495455359501     1     3915.5129579230     4039.7494392674     4270.5369485343
     -533.173083337786352      567.117237929622547     1     3797.5119036692     4078.8843682522     4398.2618236909
     -533.172951072938986      564.959382994472207     1     3829.2524656069     4185.8978295286     4216.7298919914
     -533.172844046384512      564.961090905299329     1     3927.4045600331     4102.8185069866     4173.5408296721
     -533.172836571056678      564.298101616721397     1     3855.2364475892     4132.8165166401     4191.6083671900
     -533.172832448709755      565.159458768410332     1     3900.1863798514     4075.9202892653     4236.5801414515
     -533.172754581749246      567.123922500673416     1     3858.5344765880     4104.7941648764     4208.6957023671
     -533.172752381765918      567.488704572427082     1     3796.7400430017     4195.8052009090     4263.7685336293
     -533.172729511131706      567.338363108079648     1     3693.1321071969     4177.0868706037     4384.1241555903
     -533.172720803453785      567.487817311173330     1     3759.5356611848     4175.3135759243     4419.8258972681
     -533.172609431599994      567.200359481499959     1     3814.0151710429     3909.5121561363     4519.0041193673
     -533.172500091862048      567.612307582969265     1     3775.6812199425     4183.7926014541     4225.9214012753
     -533.172360999684770      567.176113927038159     1     3736.9716974739     4159.8628286018     4346.1360739826
     -533.172354869860783      560.521335229472584     2     3764.8430094870     4171.7285223769     4338.4019167609
     -533.172262649240110      563.734810943170942     1     3938.9869813405     4103.5573442574     4161.0086068699
     -533.172254536132982      566.990433269079176     1     3886.3084140627     4036.7368317920     4241.0824340600
     -533.172206524508169      564.394430601140243     1     3875.9938996286     4121.8901006261     4178.1918917946
     -533.171951894855624      567.574717332485875     1     3834.3874068351     4073.4889365286     4311.3257424084
     -533.171834016789035      567.304009966051581     1     3836.4933266741     4128.3661933243     4208.4957065832
     -533.171628786573706      566.951747842508325     1     3771.8646819005     3980.6446125610     4475.8464824155
     -533.171611109409696      563.976103331949048     1     3841.0400134180     4148.4805533405     4185.5562934034
     -533.171558873993945      567.597273391799263     1     3830.1210993309     4050.2316422314     4345.5693160179
     -533.171557816620862      566.659843347650281     1     3722.9455779055     4076.6429527658     4505.3958730081
     -533.171538666111701      563.352013693025015     1     3806.2215815108     4167.8052908038     4243.1105741156
     -533.171450848682525      564.775531105640312     1     3856.6404838452     4062.8450281440     4335.1684343107
     -533.171321948091645      567.258507809985758     1     3749.3657704258     4027.7859173244     4410.1236464250
     -533.171291474842860      567.403997175753375     1     3649.6078388841     4157.9617769803     4383.4625977373
     -533.171250234292188      567.263440714443846     1     3856.3956435032     4129.8987788300     4188.2528612291
     -533.171221694963492      562.106948429870954     1     3819.9592418247     4161.1684986004     4254.6242127631
     -533.171204941201950      567.411647130328674     1     3895.3747992639     4125.3863332630     4206.5821498889
     -533.171176513291925      567.054872383234851     1     3921.1630116687     4097.5397474497     4211.5183559360
     -533.170950094299997      567.414510809500030     1     3663.6333033295     4172.8184269994     4426.4418832867
     -533.170950031022471      565.308006878771607     1     3837.0269359959     4130.4915519380     4303.7630554777
     -533.170902146299113      566.736123381414359     1     3821.3029276659     4130.7715388371     4234.9702111340
     -533.170593305876309      567.531846446609961     1     3780.2265301108     4196.6711356717     4346.4449074904
     -533.170283098084951      567.092774384185873     1     3902.8939836716     4109.8266386299     4165.5691857634
     -533.170274687497908      567.398291169400068     1     3651.5771894966     4189.1249788440     4347.4249933816
     -533.170066015895600      567.171783138795149     1     3856.9079873455     4097.4460386368     4218.0059263569
     -533.169944171596399      567.334408730344649     1     3774.7270557940     4178.5294299781     4236.6931963751
     -533.169781866837866      567.514668184327093     1     3856.9758222942     4111.1196773592     4191.4511685033
     -533.169767909235929      564.207326796010307     1     3848.3116104601     4138.8341510671     4201.9090239204
     -533.169678622023525      567.347166543440153     1     3871.8346893437     4096.2916482573     4207.5871127478
     -533.169624815100065      567.611745557585778     1     3883.9208576547     4127.5089387722     4194.8691853240
     -533.169623066558870      567.348915355183181     1     3686.0761848979     4178.0934379755     4547.4557244165
     -533.169604420666928      567.026884889742178     1     3891.6438606814     4110.0817798051     4160.7333674216
     -533.169579687586861      564.349826071969460     1     3787.4892565379     4139.6117130677     4250.8533707101
     -533.169452475298499      564.504059798297362     1     3913.6589496955     4100.5914024427     4165.7580935183
     -533.169395743717359      567.069017430418739     1     3848.9276674378     4109.4675520344     4263.4645650085
     -533.169359288721580      567.196259248184560     1     3723.0737770058     4163.6649191448     4360.7555914045
     -533.169317032693471      566.809194095409680     1     3754.7593653866     4075.6605182356     4394.0899157899
     -533.168920208786631      567.537864660281230     1     3822.4301625170     4166.7793868303     4251.8016007624
     -533.168825124382352      567.444477874908216     1     3771.2684243279     4156.4686379083     4248.8044825601
     -533.168663814844876      560.493935920004674     1     3690.3255933644     4186.8521832607     4423.2883493175
     -533.168644195108072      564.615700650712597     1     3855.2862774725     4122.4537051812     4310.2469767854
     -533.168168535923769      560.205607874629777     1     3697.0969106860     4212.0838477328     4329.3420696914
     -533.167862968505005      564.012342925272605     1     3817.5145156724     4142.3059452477     4220.8020611398
     -533.167824162142438      564.601779698386281     1     3913.9980034792     4102.9796014581     4163.8087460253
     -533.167195628862032      563.410043921785814     1     3829.4667768626     4144.1732067579     4220.6502603399
     -533.166962280171447      562.067408171808665     1     3832.9545635909     4160.3311680984     4223.3486225705
     -533.166956813289289      567.947038456169366     1     3691.7482221739     4242.0412615185     4412.6271659525
     -533.166921871230215      567.296614519453101     1     3681.6269509365     4220.6999035012     4351.9190406654
     -533.166906968608714      567.282963834210136     1     3696.8980045692     4208.2293080697     4325.1981303432
     -533.166845062051493      567.110378554765134     1     3833.0718701261     4014.3108997350     4427.9697719345
     -533.166748541887159      567.873957756804316     1     3683.5912495721     4263.5446792107     4320.7915154815
     -533.166671866164620      564.494416154227338     1     3825.6346335929     4175.4121732671     4207.3106100460
     -533.166649326406969      567.204848453323166     1     3868.7025685353     4119.3698573205     4187.5375464006
     -533.166477736190245      566.571705055818029     1     3842.9879844921     4037.7408266072     4301.3690358481
     -533.166383934600276      566.784127713226553     1     3854.6731454844     4019.0515417550     4307.0089998044
     -533.166195708994678      567.206920229107254     1     3790.1319797394     4186.2286108445     4209.0614058749
     -533.165879092292471      566.956119890985292     1     3728.8195576631     4162.7177114640     4407.8483318015
     -533.165829670834910      566.762267955681068     1     3846.4071822536     4016.5026862625     4321.0111123362
     -533.165706583816132      567.423758806092678     1     3790.7276346007     4196.4587505301     4256.3489735968
     -533.165492364278180      564.105339922064218     1     3674.3282351718     4231.4592830959     4344.4545776723
     -533.165328354533244      566.889731235922795     1     3929.5877729007     4041.5051360927     4174.2003831178
     -533.165254836692270      566.935147843589220     1     3890.1695394491     4113.8676291913     4160.0892855102
     -533.165245069087518      566.822966709593743     1     3778.7468421225     4096.6245516318     4385.3590752784
     -533.165096757932474      567.157547810757592     1     3738.0095496583     4160.6745657260     4296.1429872462
     -533.165074212982631      566.779489370940041     1     3646.0388073837     4146.8081230161     4608.0539250434
     -533.165017693249865      567.578543793972472     1     3782.5023220924     4030.2125755299     4490.7490847663
     -533.164936586779959      566.878666553039807     1     3918.3393951154     4044.5830591925     4184.2753953882
     -533.164823544115961      564.935131733024377     1     3824.3242907503     4161.4819185547     4203.2357876308
     -533.164573999237177      567.910480625459627     1     3741.1907316735     4179.2458953649     4421.0294584820
     -533.164488390872748      567.348085740900729     1     3819.1715627100     4200.4858275549     4297.1991411370
     -533.164361397836046      566.512943302426379     1     3791.1117819648     4131.2463687070     4246.6343603259
     -533.163916739095157      564.956176758408333     1     3838.3017872274     4123.6054828833     4225.9805560419
     -533.163852760544273      566.004072564231365     1     3890.8327263994     4095.9830971167     4177.7818652698
     -533.163819439110739      567.105856360957432     1     3790.5902264619     4179.4022197338     4240.7465852387
     -533.163805359023172      564.431155776365586     1     3725.7536556884     4129.8851218804     4398.7834338211
     -533.163668021505487      567.266574342356648     1     3636.4176812421     4217.1189574903     4399.0746623037
     -533.163531938757956      566.860267645410545     1     3661.5389383180     4192.2698854406     4393.1168747840
     -533.163500585873066      564.406786852681876     1     3901.7968485380     4045.6939427739     4268.4606531054
     -533.163386068423847      567.086096576249815     1     3799.5053100224     4161.7839951651     4229.1163788168
     -533.163380641587878      566.701465132467661     1     3743.6867610713     4155.6578933284     4297.9190920247
     -533.163256005695530      565.096016644365932     1     3685.9551435776     4195.2357182994     4471.1677729835
     -533.163253599404470      567.413204733530620     1     3799.5798390636     4155.9103894472     4251.6314428547
     -533.163238100090894      567.283160858614792     1     3668.0466900245     4165.9714274749     4385.3905941277
     -533.163145590557065      567.785332034813678     1     3677.7979812959     4268.9126183351     4338.6586571188
     -533.163110868651870      563.417947882049020     1     3852.2444825703     4158.9715419074     4186.7196438892
     -533.162975076971520      566.849753839988352     1     3824.4145471388     4094.9914045852     4260.1332262562
     -533.162908522900921      560.368397662624716     2     3714.7042859798     4223.7558564340     4340.5561062530
     -533.162877726203533      567.549783954753138     1     3794.6771229670     4169.3630331260     4223.9791765871
     -533.162810562936556      563.246688710225499     1     3826.6413859748     4156.3929521604     4212.1632439559
     -533.162701740881175      567.558747653926275     1     3850.7499556245     4112.4586908032     4262.9572126027
     -533.161777385954224      567.730751550865648     1     3688.3971816033     4209.0286786738     4418.7082358193
     -533.161647818134611      567.012983689007797     1     3780.6410391281     3970.3139839165     4460.1591886000
     -533.161611490453879      567.535372252261254     1     3752.0496276534     4198.2487808232     4384.3207259091
     -533.161539407046462      567.470920754907638     1     3920.6534968921     4097.9184986870     4172.6805822866
     -533.161378480815756      563.750146490026054     1     3829.6666368982     4159.5160876311     4227.2187743198
     -533.160920834083981      567.639002884979732     1     3748.0861476342     4143.2609445197     4524.6422072145
     -533.160918806688073      562.044858797482334     1     3864.3009897840     4141.4798522170     4247.0120850416
     -533.160776531629381      566.599485832531968     1     3642.7971132560     4142.5692589556     4602.4925484728
     -533.160575917926849      567.433517031314636     1     3796.2888053858     4004.6304634566     4491.1379781510
     -533.160499884971955      564.842102180030452     1     3907.0483997256     4096.9102098726     4222.1637412931
     -533.160442432402533      567.399114699681832     1     3782.7863137789     4176.3367198468     4225.7626739834
     -533.160343374523563      561.974673752803369     1     3667.9917999928     4215.1163100996     4403.7413723165
     -533.160301818747712      567.139654911665275     1     3842.1666446371     3903.9106615167     4495.3747675688
     -533.160267023514507      564.543007431017372     1     3876.2660925452     4142.0709552509     4159.8573323490
     -533.160087766663878      561.234228437256547     1     3709.5513182350     4171.3162871508     4385.1595074372
     -533.160058711499573      566.761831690324470     1     3826.5460329489     4121.1710229269     4285.5657780848
     -533.160001829297357      567.107009938852684     1     3908.1918040400     4020.7741786115     4279.4977644896
     -533.159990785024434      567.545605305504296     1     3863.6138548102     4104.8771924823     4212.3130609261
     -533.159974528656335      567.292408708257312     1     3646.9951669301     4198.1890755307     4402.2770579306
     -533.159660780586137      567.255711792758234     1     3673.5127047160     4184.0402861134     4549.8683035860
     -533.159607644312018      567.380286037520932     1     3898.7643348339     4077.6751677832     4244.1766760664
     -533.159538387848556      564.172357376095988     1     3837.1019550671     4155.8452270728     4210.8321987120
     -533.159538240560096      564.207737138145148     1     3683.7159912551     4188.3204969752     4376.3813640498
     -533.159347138755038      567.648432029485207     1     3688.5978865839     4274.2846177616     4313.9071865396
     -533.159186698546932      566.336675823842143     1     3852.4621311009     4046.8170960226     4331.1926084944
     -533.158988613039469      563.331857617893547     1     3804.3907583263     4167.3301809188     4236.8229412623
     -533.158947830342868      567.545246087757619     1     3665.9714072180     4189.9474437893     4381.5989671190
     -533.158821019975790      566.640549153098050     1     3770.5672167178     4133.9581079936     4280.1983432570
     -533.158733722436295      567.254406022443050     1     3844.5490152414     4092.2626919054     4243.7903718059
     -533.158729632572545      567.147482608162022     1     3596.1284131125     4300.1744229642     4457.4711738991
     -533.158708224899442      562.376654474925431     1     3792.3094392260     4168.2788691381     4262.3549763371
     -533.158419767549049      567.131435652656251     1     3890.4188048075     4088.0929084076     4187.5405445618
     -533.158395940031482      566.490592509994713     1     3827.4569589259     4000.6975752038     4460.1414589403
     -533.158313989081762      565.423422489703398     1     3860.9353711632     4112.1219122671     4223.6430361487
     -533.158099491549820      567.113224897024338     1     3853.8578453714     4115.0753235216     4193.1177034036
     -533.158087895970652      567.231951918670575     1     3807.8425684428     4053.9344084596     4432.0951962863
     -533.158049860435995      566.686253411513917     1     3805.1707333990     3973.9883075422     4532.5446002847
     -533.158023369819489      561.598030160797407     1     3858.8109734383     4140.6374517890     4208.6851223581
     -533.158012937476769      567.173682517015777     1     3834.5145301344     4127.2105534316     4266.4952001033
     -533.157866131521473      567.566671356733764     1     3836.2771614537     4082.2160180513     4298.5408958685
     -533.157857308389794      567.250255037549891     1     3899.5672208744     4122.8918925805     4210.5034475509
     -533.157663795687881      564.112502746098357     1     3842.8883301167     4121.3252877379     4218.7500160407
     -533.157637323020481      562.717575427927386     1     3810.7254289436     4189.9024974464     4204.7327007439
     -533.157577835340703      565.965313639924830     1     3858.1175024800     4127.7798137472     4185.2663732869
     -533.157557346199496      567.089741656564570     1     3829.4612215496     4121.1823773456     4218.1402161286
     -533.157492844489525      563.092374423124966     1     3862.5242034653     4144.1126750854     4224.4396794781
     -533.157460925629607      566.910996915127612     1     3697.1157059720     4060.5800700074     4480.1683987452
     -533.157283967643252      567.718242589427177     1     3675.3931367245     4231.5358573485     4420.0226355493
     -533.156988077812343      561.915019502133305     1     3628.6285279789     4259.3512522210     4541.3292599149
     -533.156853528855891      567.132010062080326     1     3844.6806936126     4011.2133937953     4415.5447833407
     -533.156794872901287      561.726538466264969     1     3877.6589682216     4143.4303726879     4179.5024050003
     -533.156787489942417      567.184051954222582     1     3632.5996607738     4155.8371919064     4516.7684696300
     -533.156670046596446      567.654210897093435     1     3546.8454731091     4268.6967718014     4642.4070405024
     -533.156617030247162      566.943409355254516     1     3815.8331623027     4104.7119156461     4295.8484129425
     -533.156545729689583      567.243704159790695     1     3757.1986043732     4190.2587451365     4304.3814228605
     -533.156320367700005      567.706168985600016     1     3702.8205008727     4185.7143765903     4401.5016878680
     -533.156215940336324      567.706355088827763     1     3576.3171907700     4316.8799809612     4502.3803490092
     -533.156214904920489      565.907278270283086     1     3840.2014092743     4190.3019072634     4214.3822967694
     -533.156104693635257      564.096407236382788     1     3725.1650042988     4123.0857008650     4399.4237121648
     -533.156096787632237      566.904933969077433     1     3814.6818858473     4149.3858717128     4265.0985853700
     -533.155810428110840      567.284761826993758     1     3844.6639269006     4109.1496460910     4205.8285541052
     -533.155511336975565      567.105242968443804     1     3646.4572943247     4250.1513950675     4458.1660658083
     -533.155480965784136      563.708339547973651     1     3633.7686547178     4244.4949202565     4440.4954881196
     -533.155408839251322      564.831026894088268     1     3862.9845109458     4141.0049191476     4190.0607118179
     -533.155257838051625      566.890265039980136     1     3842.2754797428     4108.8631006441     4207.7015774725
     -533.154956656431523      564.336832494481087     1     3891.7961387876     4050.9664239595     4282.2140612433
     -533.154787829801535      560.504049448252090     1     3684.1026552367     4213.5785330624     4323.4705669078
     -533.154781064979261      567.528206346085312     1     3931.4508847919     4109.8327296405     4163.6519253787
     -533.154731260345898      564.545264946102179     1     3855.0583153157     4079.0250102190     4284.5000307366
     -533.154697081265113      567.270818794019874     1     3769.7899701680     4172.6002201719     4243.9217765787
     -533.154592332079346      567.089453714496244     1     3460.8862517346     4435.0918572892     4899.3859337022
     -533.154572805899306      567.248274751536087     1     3678.3401575944     4151.0259614307     4589.3261669840
     -533.154512935488924      563.142540735087778     1     3777.2233538771     4130.1424415299     4321.5255429200
     -533.154300712966460      567.542344480869815     1     3819.8147229980     4059.2897317336     4350.9996666600
     -533.154283074141631      566.966367411585111     1     3861.2849453422     4144.9081841326     4184.2057692782
     -533.153909908290984      566.424339578423655     1     3834.1504531226     4135.8081993649     4216.4785440042
     -533.153809573167223      567.158609076187872     1     3637.1781569456     4225.9528599098     4575.7915586636
     -533.153655372477488      567.095232749358274     1     3804.5279597246     4056.1725206565     4320.2302665130
     -533.153451377854481      566.592686138966428     1     3703.6975359005     4035.6524971288     4549.7768827379
     -533.153282925803069      564.819485708442699     1     3907.2776120236     4081.8375677736     4237.4020133628
     -533.153269643920908      566.652825480235947     1     3846.1051213312     4103.1824813228     4270.4636693076
     -533.153266544744952      564.568023017128098     1     3889.5689665340     4017.4373743760     4321.3474605819
     -533.153172984544767      566.962572972833982     1     3832.9470457309     4078.3137891659     4374.9483437270
     -533.152910114244719      563.422034851079616     2     3868.3532869665     4167.8760283355     4177.7041728663
     -533.152855321775064      567.432529754589154     1     3806.4410737619     4166.4814083146     4267.2040212408
     -533.152746039098815      563.307640571222692     1     3806.0904507410     4167.9970923438     4208.8081831042
     -533.152631693484523      566.981081423078649     1     3777.3815426866     4180.0681376093     4240.4221972899
     -533.152616271594638      567.576956361574162     1     3802.8527709278     4078.5066632913     4351.0818031194
     -533.152615922137670      562.843545156693722     1     3632.9237863525     4323.8441033642     4364.0140604940
     -533.152473305030867      567.017474169880984     1     3800.6605231083     4169.9684703946     4223.8139508187
     -533.152229390739421      567.120272387235332     1     3617.6630038222     4308.1243659159     4423.2428573883
     -533.152173714542187      566.853231473897154     1     3772.2968250578     4160.2255153085     4259.2540289251
     -533.151977370603277      561.916493654217561     1     3803.0490440790     4150.5818827416     4257.9686473526
     -533.151917739111241      566.575879919663521     1     3825.8870513030     4123.8940209678     4228.7605598566
     -533.151836920801088      562.594552273326030     1     3843.8720682095     4096.4813118853     4293.5747705033
     -533.151403237913996      567.251636321364572     1     3843.0296936437     4146.0497343592     4235.0295287675
     -533.151307177641343      566.981027801151754     1     3775.8976922759     4173.5591296847     4247.9544235816
     -533.151250788463585      567.700322608285433     1     3703.2388050095     4261.2536396698     4307.2602352193
     -533.151085692330639      567.051188543364105     1     3814.7403503947     4053.3306245922     4390.5013233374
     -533.150911063789408      567.216204709731642     1     3844.7183131251     4124.5328899406     4190.5877208117
     -533.150550861865781      567.160394877536078     1     3818.3791546232     4117.9501650503     4229.9298377438
     -533.150506614599976      567.283356753300041     1     3640.2614136342     4247.0107071348     4466.1506767138
     -533.150506453764024      567.403670351687310     1     3887.5371973398     4141.9830848183     4181.6279392063
     -533.150245765074146      566.951665577526683     1     3840.3549192484     4126.6166646714     4207.3544411495
     -533.150131769028803      567.263932228349745     1     3636.3280957613     4213.4036222274     4398.9655303467
     -533.150085206296808      567.534344463486718     1     3844.0782876740     4098.7701891769     4273.0719049054
     -533.150082015695261      565.366990460753300     1     3811.7409225911     4155.7040403669     4208.9228384150
     -533.149760136109649      562.131009592321561     1     3801.6517187890     4170.1521794151     4237.9313358706
     -533.149743992125877      567.080782578075741     1     3804.6702723689     4165.5151144500     4206.0615765724
     -533.149570488320705      566.914201691579365     1     3839.6071482063     4149.8706676551     4184.9213502048
     -533.149490854732562      567.082396322303225     1     3779.9302152576     4160.5729394078     4245.9623723239
     -533.149461006181923      567.100246484006107     1     3780.5420517981     4168.7474374815     4236.4681846450
     -533.149444525655895      567.410810950615883     1     3882.9567704941     4126.3288293632     4202.7715939814
     -533.149421351006140      566.381116417955354     1     3737.8251978291     4076.0936453119     4493.8141289911
     -533.149366686208282      563.949670648706501     1     3719.3859910943     4151.4120016779     4362.5664908389
     -533.149046070327017      567.213290585656068     1     3777.4281873698     4190.2578823149     4279.1777636661
     -533.148995067100032      566.886758879399963     1     3813.3746581834     4155.6912033606     4213.8170668756
     -533.148986245866240      567.041674613049167     1     3845.9376421257     4032.1937906517     4378.1003128623
     -533.148745756879862      567.061640070639442     1     3846.6547197252     4034.1049653608     4370.9260329833
     -533.148701983930209      567.246351519179143     1     3672.4289162505     4256.8092475707     4391.9676814684
     -533.148684552246891      567.239722048446765     1     3852.7389365530     4121.4589330705     4176.3288533795
     -533.148601115857218      567.095215598557502     1     3763.4162340508     4125.7582643501     4335.5448053246
     -533.148541594320250      567.083714796142317     1     3872.8723109968     4059.9179432314     4284.2580124920
     -533.148387368899989      567.043399440899975     1     3816.3247833323     3910.8656269138     4516.1889920537
     -533.148381476255281      567.290464575516694     1     3845.6771598940     4089.8334288293     4213.9944770108
     -533.148229357668697      567.190035933471108     1     3895.1356025798     4162.3992792606     4240.2513218751
     -533.148047802133874      557.885753685074064     1     3761.9736588370     4144.9157206979     4300.9184308493
     -533.147978184041676      567.808943432142769     1     3874.4642616559     4141.7126172387     4227.6396930308
     -533.147901313104512      567.034048863631824     1     3567.6961864722     4317.4402389663     4500.4564587225
     -533.147605776660043      564.936316403027149     1     3849.1380380917     4111.5062318500     4238.2202965860
     -533.147486151470389      566.881798690896403     1     3793.9842022178     4156.5606366257     4236.4052194253
     -533.147159040382235      566.369752908229771     1     3780.2899199001     4084.4267094195     4426.6684248097
     -533.146943969569975      567.522858194738433     1     3775.1463272716     4180.9250840884     4219.8498362868
     -533.146665853937293      566.113166526404711     1     3795.7442674112     4168.9864971799     4223.0251369423
     -533.146484896550305      566.831841677351576     1     3792.8382221869     4152.4482949607     4273.6092864141
     -533.146461087586545      567.228207475476324     1     3892.5933508084     4042.8343245518     4279.1302694258
     -533.146275638123598      566.845933895162489     1     3844.1277376564     4130.1754219135     4205.9963161326
     -533.146268635214369      566.664232500013213     1     3785.5149714689     4181.2894733230     4220.2898092262
     -533.146241119863475      564.499790225756442     1     3797.0912664093     4098.0093945313     4502.9305931639
     -533.146057907780573      567.140525344929529     1     3873.6187353430     4119.8436528238     4230.6066669236
     -533.146045342228604      563.144156837099786     1     3786.8399949263     4168.3173100336     4255.7587211684
     -533.145677614126839      564.608034753219499     1     3870.7372400935     4120.5804682489     4212.9845081811
     -533.145517487633811      568.053443779519284     1     3873.9388858670     4132.2742580221     4275.6540131514
     -533.145364763992916      564.359783643455216     1     3861.5348389902     4055.0646012440     4294.2833426192
     -533.145326652042741      563.810946023852580     1     3843.3372927360     4149.2649441666     4205.5451375230
     -533.145306163778400      567.028028038285811     1     3878.6358019896     4158.8275152672     4193.7089542577
     -533.145266194400051      566.716133453100042     1     3801.9681319000     3934.5043253025     4506.4006735312
     -533.145210359375710      567.635275421480628     1     3801.8600700993     4185.6627104245     4239.0053624193
     -533.145157142684525      566.852396088375940     1     3848.3356349960     4145.1764838398     4170.3295370162
     -533.145093367327149      566.795507884462950     1     3852.0535333448     4110.7169203986     4213.5200349158
     -533.145052695406093      566.912828845678064     1     3891.3855218746     4090.2635653607     4177.5650855449
     -533.144972293259571      567.130462940938855     1     3854.6540344971     4091.8972767121     4274.8665101122
     -533.144964577297628      566.192722692516782     1     3844.3086342363     4113.5632487491     4214.5417058309
     -533.144886737844786      564.398777795083902     1     3896.4072533503     4048.6672575474     4269.6135256902
     -533.144856695744011      566.419998500483189     1     3734.9327423760     4069.1208687389     4473.0457844507
     -533.144812551358768      566.983596376287323     1     3789.8960757143     3961.3632120806     4464.6669429203
     -533.144647011733923      564.954438298832542     1     3682.4201051439     4192.9764476333     4442.1144003877
     -533.144485555615347      567.221550362784569     1     3663.2915625758     4176.8322951096     4389.1268437779
     -533.144453160307535      566.887243290574133     1     3772.4759187874     4185.2369213748     4292.3734170575
     -533.144424618614380      562.695530932712245     1     3852.8344116274     4158.4122556158     4189.2784129599
     -533.144228914878227      567.103885899224110     1     3850.3294504157     4107.6522126482     4218.5738751231
     -533.144037047229176      564.426509159391344     1     3889.2182072150     4049.4279866728     4264.9678370994
     -533.143856165546254      567.483165735022340     1     3871.2651957089     4139.7316123706     4193.5286845267
     -533.143835575470803      567.381114103931623     1     3653.7032186222     4249.4003874055     4428.9790778826
     -533.143797150216301      567.156697311816288     1     3868.5712676277     4107.4391792587     4224.8246381202
     -533.143721551374483      567.006139976080362     1     3890.2361469373     4102.0493329206     4204.4074682223
     -533.143693472700079      567.275530530949368     1     3795.7652040708     4190.7864895876     4264.6428141087
     -533.143513935138571      566.828709058355344     1     3816.7398867937     4059.2266422201     4400.0240861116
     -533.143405934541306      567.019409358344092     1     3843.0827283423     4085.1000485589     4248.7809119781
     -533.143311554460524      567.739523006371883     1     3721.4220959112     4187.5591921968     4401.4283135251
     -533.143299885758097      567.452947312362426     1     3808.9632488745     4187.8163466054     4235.3939193151
     -533.143110989404931      567.378230706069985     1     3644.5569949717     4301.0764046955     4424.6886423416
     -533.143045174186341      564.800843086648456     1     3607.8845224994     4278.6765741819     4489.9731850902
     -533.143013288110751      563.161837449267750     1     3915.9748487005     3999.2967005077     4340.0314469530
     -533.143004901374979      564.529029450944677     1     3867.0541548349     4053.8154882314     4330.5927921458
     -533.142490389463205      566.872364478143822     1     3717.1131108505     4137.2476119599     4428.2451888901
     -533.142292580005119      562.004302845711209     1     3839.9197262615     4137.4502264396     4212.3789548155
     -533.142192569028794      566.719532259191169     1     3875.7210556479     4089.8685560765     4183.2230827201
     -533.142152756228938      565.316837914989378     1     3646.2835995149     4245.0667144305     4537.2452610034
     -533.141785222930935      561.445988101628359     1     3883.5856958753     4114.8357543036     4237.6963418035
     -533.141777885334363      564.858570638635342     1     3862.6709842338     4104.5299067989     4226.2018447724
     -533.141724788771057      566.023329842081239     1     3835.8589617139     4149.4122964589     4219.9279440544
     -533.141686254739739      567.016225657387054     1     3824.2221022595     4144.8998601416     4335.0517549285
     -533.141534056597607      567.466517721184346     1     3827.2853405827     4114.5723831999     4293.0598512064
     -533.141486917512680      561.826255854547071     1     3898.0423489598     4132.1896951883     4166.3732942680
     -533.141401272448775      566.618212114171797     1     3737.6930196528     4139.5609315886     4277.2603345079
     -533.141379398519916      567.285642808607122     1     3809.3414186617     4173.3971321886     4181.5158912738
     -533.141298357733717      567.418474582182853     1     3710.0292729528     4132.1681095884     4239.5986187394
     -533.141198103240754      567.143421561652985     1     3577.7765849046     4319.2950506395     4478.4832536337
     -533.141188566349001      566.480166963151760     1     3602.8921097138     4279.3751862717     4489.2246140771
     -533.141059472746178      567.449324651376855     1     3829.7677455201     4126.6394710428     4219.4715820803
     -533.140861763606836      561.685282759367055     1     3731.4930139462     4186.4796384526     4337.5686762921
     -533.140553840548819      565.976027048245328     1     3913.7811128085     4039.5873541918     4281.7460852400
     -533.140485132947219      564.356493488312140     1     3915.9142671502     4094.0625640003     4155.5493114903
     -533.140359463049094      566.863307095390041     1     3813.2616453746     4090.0521475333     4321.0636548629
     -533.140265000326735      557.440557091061805     1     3793.0599593389     4097.6892312188     4330.7284548289
     -533.140230358104304      567.234212930920535     1     3612.6303914591     4305.7391573933     4419.8438538367
     -533.140067269043811      567.421906312641454     1     3837.9851045126     4114.9864914232     4215.4180968640
     -533.140032569053574      563.137401737270125     1     3914.0406183784     4140.4413801164     4167.0631101390
     -533.139852867057584      558.916198252090453     1     3800.0960502210     4154.2688017778     4257.4050896502
     -533.139851168344762      567.194776519731704     1     3794.3407120164     4181.0807363645     4190.0051391715
     -533.139752194586549      559.951594399905503     1     3796.4129871296     4167.8388495683     4245.7879194528
     -533.139687168888599      567.824290278042440     1     3888.9205597700     4129.1492173355     4233.1867358629
     -533.139558531171474      566.891104457013171     1     3806.9160812707     4115.4385820181     4294.8094858503
     -533.139224294567157      562.982839894014205     1     3916.3717471239     3933.2497985204     4450.9167101030
     -533.139172478035789      567.021381717372719     1     3735.0189677747     4159.7548510908     4295.9048316357
     -533.139087631844518      567.074308829879783     1     3668.5055342681     4209.6362377796     4371.6626227206
     -533.138985951796599      560.323531373056198     1     3835.2135673315     4110.7793562411     4334.8118116226
     -533.138864703425611      564.888891611170493     1     3740.9883295142     4187.6461123038     4362.7462278913
     -533.138504066291830      567.052668449041221     1     3778.5282780787     4180.8036150959     4207.6828364348
     -533.138130249789469      567.541394619725565     1     3825.2020760593     4026.7881999531     4397.4614316128
     -533.137971630511402      562.355816321733414     1     3746.7478530442     4083.4521087562     4384.9505887703
     -533.137596594261481      567.454478797739853     2     3796.0049549422     4165.6106599366     4217.1204128487
     -533.137592173745361      567.742686802836943     1     3865.6900551147     4093.8860183591     4313.7508016602
     -533.137587409810976      566.989546844061351     1     3549.6054311288     4350.9872545591     4494.1811347248
     -533.137565978724751      566.444206419861416     1     3733.2482601903     4065.9320393718     4471.2490812498
     -533.137433055220754      566.607804819242119     1     3734.7255603110     4062.5650076253     4475.1772149179
     -533.137367269647370      566.673545446894991     1     3827.7955258955     4039.4523836946     4324.3574385836
     -533.137318499721118      561.840044411120743     1     3689.8796843026     4180.4787079661     4374.7990818039
     -533.137204010066057      566.630527705398094     1     3722.4805252870     4148.7582043937     4395.5009450553
     -533.137192302303106      566.856919406681186     1     3882.0055454174     4098.3486183419     4181.0577936001
     -533.137047880723799      567.207851515840389     1     3874.1357274926     4111.4026966121     4227.4295950818
     -533.136891604119569      566.978418760168438     1     3828.2962597424     4119.2328990363     4210.2486187685
     -533.136642386445601      567.254826597465126     1     3836.4628681601     4145.8169147547     4180.5809440602
     -533.136572633587321      564.582603096338516     1     3900.5616245790     4053.2860883161     4295.2140744128
     -533.136571757488696      562.755109818744131     1     3863.0741590568     4156.1767828129     4177.6890307032
     -533.136529178013461      562.315665608038898     1     3743.5704042965     4149.6371739526     4305.8067718388
     -533.136361548586933      566.788192914505089     1     3901.1172678275     4073.7314484390     4167.0878164547
     -533.136091973294015      567.040251300736827     1     3841.2488508257     3968.0671050606     4444.3962272095
     -533.136009828707301      563.954168112086677     1     3654.8203693980     4175.6321627986     4445.1396483530
     -533.135982056800344      558.634481301853157     1     3813.7798989766     4142.0882352004     4252.6752983666
     -533.135832187820370      566.496276227154908     1     3761.8999202715     3970.6991604342     4510.8136984808
     -533.135763571735993      567.152031990523028     1     3863.2092948251     4061.7288195160     4309.7575880715
     -533.135405746727884      567.116323860086140     1     3463.8176200493     4434.0331476608     4835.8677967861
     -533.135195382063444      566.864200734706174     1     3740.3274741984     4198.1534011052     4332.0699003492
     -533.134874506992332      562.248042773563952     1     3647.0730655257     4206.5592342822     4443.1704575580
     -533.134810280689635      561.936031350652797     1     3791.9393244465     4177.1086100297     4226.6882485994
     -533.134764128187498      566.622320752132623     1     3687.2893415540     4229.8016454266     4366.6343726081
     -533.134449923673969      561.972122790120807     1     3662.7681805334     4186.0424926575     4442.8454541420
     -533.134413409809440      566.771669389695717     1     3754.9313826575     4179.1666299935     4343.3699264094
     -533.134383538359089      567.641663082585524     1     3699.1526733395     4197.0233409820     4427.0819684819
     -533.134293059711467      562.074040577830147     1     3821.4312483086     4146.3880635218     4240.1668822742
     -533.134136174834453      567.439936149904611     1     3880.5646589838     4179.0016655272     4209.2894883919
     -533.134085533587381      567.557638630097586     1     3818.8430746505     4173.2147524932     4251.2461771165
     -533.133904189669352      557.448393536862568     1     3793.6655803777     4063.8212847081     4366.2609315405
     -533.133901657961019      566.760344017667421     1     3658.5016911078     4124.3390655961     4470.8540510048
     -533.133894879717445      567.177525011138414     1     3769.0983137198     4168.3302453282     4239.6152870717
     -533.133461012743624      557.258130714463846     1     3816.6781933997     4064.3040208126     4329.0078290566
     -533.133031691079850      566.944003157495331     1     3764.2631722400     3986.1454516367     4491.5896619907
     -533.133012526764333      567.053344793256429     1     3852.1288752620     3983.6880223622     4443.9166872337
     -533.132987250366000      567.043756030893064     1     3815.9801766586     3986.9825520009     4450.4713252199
     -533.132884468435691      567.014402063606894     1     3771.2437972300     4191.1130415369     4264.5068778324
     -533.132696914300027      560.750336454599960     1     3742.2031216723     4115.4366572570     4360.3522513401
     -533.132633340938924      567.357779678291308     1     3927.2938018949     4096.3708646324     4209.4546949083
     -533.132514173913933      567.726942130115503     1     3879.8282267207     4143.0002965822     4223.6276237064
     -533.132483449462370      566.716462790575747     1     3846.8069090603     4034.0740417258     4369.5687244895
     -533.132406104162669      565.286032485468240     1     3640.3520807734     4248.2552693717     4486.1522065842
     -533.132244862307516      567.051630025199643     1     3770.1847677193     4173.2631527453     4243.5895674001
     -533.132225662015458      567.195861975044863     1     3797.4874351389     4169.5491379264     4250.6271003944
     -533.132086811475006      566.680904771933456     1     3725.9769270628     4006.7001950500     4487.8477636100
     -533.132063443126412      567.286656511407614     1     3888.3412696891     4149.7955416329     4231.9196755216
     -533.132012004579906      566.550332634913730     1     3878.7657102782     3974.5807082427     4406.6168439092
     -533.131911781595250      567.204496272584379     1     3804.3536614222     3978.7205015628     4523.2666443077
     -533.131869079957710      566.679470022486385     1     3830.7053127786     4126.8945625155     4222.1636601245
     -533.131731916699550      567.495775978122651     1     3883.9207067871     4079.3537404211     4262.5915770827
     -533.131667159607332      566.860467055586128     1     3744.9773799471     4066.8539623186     4511.3896469051
     -533.131649350715747      567.076225430768886     1     3780.1339287763     4169.6298588696     4234.6895898376
     -533.131504682486025      566.595266505730706     1     3827.3582614460     4039.4123518934     4324.4542505354
     -533.131501808189114      562.041681456880951     1     3820.2572646387     4137.1137266252     4253.4372935998
     -533.131407596508552      559.793602742627741     1     3803.4543785703     4197.8356899909     4282.8015208025
     -533.131380184415434      567.236953766119996     1     3653.1360953472     4273.4052022589     4398.6881275163
     -533.131338620703332      566.805844561303957     1     3786.3047103407     4183.5064881054     4278.6077472332
     -533.131290902516071      567.707627083030502     1     3708.3521974687     4234.3564106194     4318.0441946165
     -533.131244449760175      567.137250451288764     1     3726.8189685388     4167.1996570114     4321.0770741219
     -533.131220609929983      566.776847613534756     1     3836.7263627098     4048.7124564121     4350.3180929376
     -533.131149995669603      566.999513322896064     1     3791.4365914049     4076.1632910826     4396.1407753254
     -533.131055803027039      566.706050867136582     1     3693.7831902388     4007.7074142589     4659.4980373255
     -533.130954943829579      567.131868372270560     1     3860.7804509741     3968.7055374856     4437.7702023954
     -533.130646111349847      567.199837847203185     1     3881.6217983920     4110.4660833687     4220.7151018801
     -533.130479155551143      563.149124229012273     1     3787.9912931919     4142.0837295873     4250.5476378165
     -533.130462758483645      567.281519278407927     1     3947.5704067235     4056.3773785161     4253.0932423953
     -533.130102284739905      564.668185718872905     1     3824.7721263244     4145.4483654547     4232.3771250556
     -533.129937048608895      566.999231164447338     1     3677.6897657699     4210.3675915964     4359.3342337182
     -533.129898364247197      566.690135491363776     1     3687.0524486493     4165.6563559052     4373.9678760988
     -533.129889478834230      566.672602902876861     1     3658.6007660007     4124.0988570008     4471.3418178893
     -533.129841375503361      567.257091125079342     1     3849.7696752259     4130.5374908345     4331.1269661413
     -533.129815135921035      567.253125995958044     1     3818.2356370327     4140.6508211505     4221.9294184848
     -533.129702076502213      567.702025053482657     1     3701.0443621759     4193.2702012528     4428.9794009683
     -533.129519136685303      566.883034572099746     1     3818.3130039301     4151.0221924664     4256.7539844988
     -533.129512147641776      567.057148627221636     1     3855.2592220768     3925.5065468891     4403.3234243670
     -533.129363963798937      566.898402619477565     1     3702.0626965368     4176.3809920770     4441.8444888512
     -533.129301203698105      567.488097120750581     1     3767.3085431066     4080.4896024644     4408.7172058779
     -533.129276010530134      567.059011451367041     1     3873.0486405439     4133.8110811666     4186.3623091306
     -533.128554958541372      567.225648759097794     1     3636.2849550520     4273.8991573507     4469.8354751018
     -533.128534002745141      567.077624841439274     1     3820.1859262036     4133.6852729178     4360.5190206121
     -533.128489927977284      566.603800741207579     1     3747.8966511282     4131.9743135673     4274.7506553136
     -533.128260927926590      562.451671926567428     1     3878.7645908705     4139.6547144703     4200.4814442002
     -533.128221092038189      567.235457127350287     1     3825.7060404035     3949.2178296519     4511.9269488255
     -533.128164058490256      566.725507302078313     1     3835.8347893831     4026.7474451591     4383.3189855014
     -533.127842052455321      561.842021519075502     1     3693.2273559451     4189.4718388266     4393.4297636331
     -533.127808081339936      558.930151869165456     1     3834.8911314631     4077.8873752921     4367.1330686204
     -533.127602082436965      567.174185988638669     1     3839.1447439205     4134.5426788729     4250.0583058905
     -533.127356219648732      559.864467581213603     1     3796.3074269438     4149.0081864135     4255.7788125872
     -533.127345574661945      567.091255517253785     1     3805.2640915731     4168.3427564891     4189.6895377509
     -533.127333895862648      563.145872938140883     1     3799.0243044375     4149.1686917690     4273.1209235357
     -533.127259865089627      567.459151613032077     1     3735.5459480844     4210.5801637354     4419.6430832666
     -533.127208222981380      567.220415768197995     1     3831.5459420320     4101.5195856937     4206.2186604156
     -533.127076568722600      562.582779795995634     1     3856.0139551246     4127.8139379286     4205.6857766742
     -533.127014426574192      565.798704395376831     1     3846.9234643547     4075.1332221706     4231.2622465721
     -533.126916545475410      559.923279406511256     1     3702.5424456652     4223.3914002482     4326.3157326176
     -533.126806916530995      567.467467178117090     1     3923.8165921785     4107.8436253856     4200.4146876925
     -533.126760691509162      567.102220370511986     1     3633.1020712873     4246.5481723517     4445.2846623616
     -533.126650449709587      562.135508744201275     1     3658.5929555362     4187.1682847353     4594.7160048188
     -533.126382418647381      567.123909806724669     1     3795.1848233642     3965.9174157260     4541.6829815500
     -533.126287816348054      563.324541982756159     1     3857.9235744787     4122.8316982769     4235.1338509783
     -533.126080661989590      567.115653138314542     1     3822.0183554659     4139.9431187957     4183.9792950329
     -533.126010622836816      567.547834202366744     1     3811.3815279396     4169.6354823313     4273.6165482568
     -533.125878078846881      566.858325993481685     1     3804.4943906938     4003.8772035570     4447.2114760863
     -533.125821778883960      566.629193530023826     1     3686.7774401465     4166.4537977060     4373.2814379088
     -533.125821675064344      567.016772493274971     1     3909.9820096684     4111.6778958430     4208.3393528560
     -533.125617279577909      559.737993049791953     1     3843.6578932406     4100.2070609485     4271.5091996169
     -533.125609107101923      557.505127083362595     1     3853.4436774877     4039.5646564608     4407.8686369156
     -533.125524206065279      566.510538880641093     1     3871.6137318576     4083.9694537111     4242.2508577446
     -533.125413572498815      567.547637229003158     1     3848.5521664811     4117.6606603928     4266.1105488903
     -533.125379931409839      567.223846860812728     1     3819.7844299131     4186.1858008814     4214.9436997033
     -533.125285278139700      566.970884668249028     1     3616.1273793646     4267.9512611180     4423.0892325842
     -533.125248145225555      562.114703318944180     1     3641.0668609425     4233.4476279574     4440.2980683629
     -533.125162534435958      567.160686793248601     1     3726.8702529848     4156.3015708645     4335.2530424941
     -533.125161732566880      559.451031475557329     1     3736.3919220909     4097.5668831872     4414.4385286300
     -533.125088724974489      565.560174520790270     1     3801.9933526753     4145.0431131821     4264.9864691774
     -533.124750415896756      567.037978390726494     1     3687.5048338851     4215.1750210758     4327.9759398605
     -533.124602525973160      563.287884272685346     1     3842.4887124517     4095.8553746178     4267.8640128912
     -533.124408702011578      567.362447837769309     1     3861.2141430120     4107.0206739489     4196.1992967184
     -533.124231956162248      567.225095682453798     1     3810.4266694164     4127.7189107548     4214.3489047340
     -533.124197297307546      567.216935666831205     1     3818.1760215319     4098.1082123612     4235.5806660922
     -533.124164315260828      566.800716413356781     1     3626.4117583951     4154.3380648833     4589.8377166947
     -533.124094208725751      566.885073725181087     1     3835.6754275525     4067.1514966371     4354.5671021004
     -533.123907892492412      567.211369265779012     1     3815.2980050394     4135.8484485395     4201.3974543626
     -533.123840871659240      567.523386227315200     1     3904.1004801721     4123.7110952433     4243.6685047739
     -533.123691838767058      567.236658991177592     1     3901.2507015502     4106.6726270824     4227.3852691476
     -533.123611334737461      566.326200289575695     1     3674.4138310755     4230.7417590188     4439.3327899171
     -533.123443442700022      566.508666709700037     1     3668.7162207559     4020.0758803128     4599.3579406568
     -533.123390246412441      560.992001005880752     1     3889.3030153574     4071.7527804422     4308.8760802891
     -533.123378921213884      566.745696607539116     1     3864.5599668337     4073.9834148681     4276.1218940084
     -533.123329820984054      564.742449329385636     1     3828.9172542453     4172.4526187311     4179.3447847518
     -533.123163747772310      567.042669358001262     1     3880.6773664556     4094.3029626641     4172.5120194989
     -533.122932456408648      567.229750900937574     1     3816.6428923036     4133.5847673811     4207.3476792233
     -533.122921265693321      567.176469154420943     1     3906.3041264556     4132.2763667847     4186.3720995960
     -533.122873048919587      566.448328175220126     1     3769.2555185317     4015.9737162007     4503.8705578292
     -533.122739725319775      567.146631456271734     1     3834.1031510946     4137.0588740126     4184.5620596471
     -533.122707834257881      566.694498740062272     1     3836.6523093594     4033.9008226198     4368.8665142877
     -533.122561412269079      567.162074412229003     1     3886.6896943912     4087.5133780000     4261.1755662519
     -533.122555121204641      564.498900114376283     1     3906.0109644407     4100.5055251602     4159.0685207264
     -533.122500850655797      564.795995802965763     1     3888.7772483274     4167.8900959220     4197.8567805220
     -533.122238954340673      563.214214033157646     1     3700.7320416307     4183.3555235829     4395.5888373151
     -533.122072802099979      566.711268791400016     1     3742.0260247652     4024.3687525228     4541.3598204565
     -533.122064419541516      567.094729179847491     1     3776.7781666263     4169.1801834701     4225.5852801985
     -533.122060604659396      563.500561101524227     1     3881.7558533837     4138.5657808933     4191.3143034801
     -533.121750883743630      567.178482969805600     1     3860.5418493492     3955.2644886601     4445.9594683735
     -533.121674221698186      563.319188699453093     1     3887.3726765792     4141.3017857076     4207.0948479372
     -533.121523907546361      564.685131709319307     1     3466.9347233406     4417.7975584992     4628.6612573297
     -533.121403330795374      566.698716740370287     1     3749.9961814933     3990.6592933129     4521.2665154805
     -533.121123291969184      567.326733703693435     1     3865.8601727428     4146.1572314135     4157.3036207760
     -533.121048131314978      567.190954385469240     1     3685.4634704256     4184.6595077094     4323.7265617955
     -533.120920672957709      567.033608772991897     1     3821.8915529274     4110.9530542945     4303.8035069056
     -533.120650793363211      562.683997343110150     1     3644.1470259901     4294.6469779436     4367.9252158054
     -533.120463873221752      560.953191279181283     1     3857.9988114042     4142.0558119307     4224.9214597451
     -533.120395543272252      567.150368856411546     1     3901.4791660025     4046.4449285743     4283.9268762115
     -533.120208379928044      562.682703908004669     1     3791.5434329986     4104.3046001127     4358.5656820449
     -533.120153710861928      567.233596639731445     1     3702.2117371290     4125.8209554470     4463.2033163049
     -533.120074235816332      567.181079516151954     1     3692.9601484085     4179.0056912823     4405.8148266731
     -533.120053483306265      567.082545624140266     1     3789.8614936815     4148.4115213127     4209.4203769826
     -533.119929897181692      567.043814430216912     1     3848.2925784857     4044.7252675183     4367.0090151336
     -533.119799654497001      566.391969597762682     1     3857.8253467978     3968.5365926821     4416.3477431901
     -533.119671851413614      561.549881894306964     1     3878.9002344917     4112.7651411899     4230.0763526516
     -533.119510823715586      556.258822903950886     1     3792.1117774760     4151.1172845972     4267.7044808259
     -533.119275584913908      566.638959176049752     1     3680.5642643363     4038.7872666245     4648.1291591726
     -533.119265742316543      563.774862923994874     1     3784.2933572387     4193.6574296107     4242.7409701540
     -533.119238157900554      567.131547399991405     1     3839.5760009000     4114.0358426968     4350.6605434194
     -533.119032535596148      566.532416414546219     1     3676.5287952464     4246.2456584973     4357.2516267102
     -533.118977490041857      567.013224318244283     1     3804.9662973206     4137.8552794256     4229.1342322746
     -533.118734298770619      566.915748379218826     1     3913.6222320343     4094.8609902214     4193.2117615159
     -533.118434679883308      567.203259811042699     1     3779.4448810308     4125.9453060836     4342.6128178176
     -533.118430739666110      567.081175128808695     1     3792.6295253669     4114.3045809534     4332.3483284494
     -533.118283153731227      566.734922764423459     1     3787.6601346315     4171.8699770330     4262.4500364176
     -533.118205738843812      567.092899805496018     1     3788.2456766967     4162.6723905915     4218.4810754262
     -533.118091725913018      567.172017166701721     1     3879.9648117966     4113.3709204800     4216.9199819466
     -533.117969769392744      567.530539649363959     1     3776.0696645418     4224.5905103069     4266.6004198778
     -533.117896121587705      561.974796726297996     1     3800.9932454424     4085.7867376237     4315.6953245705
     -533.117806959379664      566.970659107062033     1     3613.9572375584     4244.5943264448     4437.8035755259
     -533.117681201799996      567.100085252699955     1     3795.7692388809     4165.6525139766     4207.0982280796
     -533.117434108754992      567.053461390734924     1     3899.2133956358     4130.1281907192     4206.7049664539
     -533.117362113399963      566.856804769599989     1     3767.5536314313     3967.0291915748     4481.8535380351
     -533.117212645416089      567.494911329988781     1     3732.1163097048     4227.4922452012     4384.7623113262
     -533.117104813770084      564.817170015990882     1     3817.5309154669     4142.9869862815     4213.3801054292
     -533.117072973952872      560.952133391438224     1     3666.1061905902     4210.5453184547     4435.0288878263
     -533.116920168375259      567.188474954677758     1     3800.1510616067     4132.7781106408     4227.6071744217
     -533.116681812153047      566.458502205190143     1     3840.9851218685     4036.2071017855     4290.5436009259
     -533.116660125059866      567.164013448867991     1     3898.5058444354     4093.5668107999     4217.8986458514
     -533.116620634043556      566.983103006304646     1     3844.9956666784     4084.5030534151     4217.7052841593
     -533.116419121392141      567.622857919032526     1     3736.4403346233     4154.9735660528     4453.8824117872
     -533.116281056572689      567.131216927755418     1     3851.5237985147     4148.6510893431     4202.9500524866
     -533.116275240201730      566.210368734471899     1     3852.3306380809     4114.4531619905     4243.3776130816
     -533.116230593925820      564.860264536115096     1     3865.7731879895     4153.3442644789     4208.3771633074
     -533.115955314455164      564.410508014013658     1     3795.8952780979     4180.5517880063     4232.6746231524
     -533.115900578037099      567.097186243933947     1     3793.6123094741     3970.2926855810     4534.5524542079
     -533.115867124812212      566.749333418067408     1     3789.8907953512     4159.3252444157     4288.7478776686
     -533.115775838242030      567.481006031668699     1     3931.9603891950     4144.4115645662     4188.2213974757
     -533.115677845978780      566.643169131645095     1     3880.0995873484     4095.8094798679     4228.6449735845
     -533.115576061149909      561.177867772476702     1     3857.1321026073     4113.2445852780     4248.0788079939
     -533.115542237766022      567.144309860887915     1     3907.8668808386     4120.0072682101     4177.7778833805
     -533.115437697814855      567.115080213314627     1     3568.2141039664     4178.3187540907     4522.5843961598
     -533.115175848832791      566.979500872065728     1     3798.9566794560     4065.2993389608     4393.9975817441
     -533.115125870764246      563.635995087885249     1     3727.5298281466     4122.2094912163     4396.7217897341
     -533.115009811646814      566.904437296553283     1     3745.3073737134     4204.5950222099     4255.8438958997
     -533.114990767220661      567.511569730095175     1     3876.3510883851     4169.8171044950     4202.0584641389
     -533.114845929305488      566.573044713919217     1     3794.0449486942     4153.4747669656     4265.4232111345
     -533.114753467153150      561.321935923928663     1     3675.7042652820     4229.8109417801     4382.7495214362
     -533.114671748144929      559.867553887544432     2     3886.0351523289     4047.6791955826     4191.0272231416
     -533.114660776568712      564.927155550947532     1     3505.4872937684     4413.0634564537     4564.9691012964
     -533.114440803299999      567.401955703600038     1     3619.4446148976     4192.1280547254     4453.3869545161
     -533.114415742046049      567.276967184568434     1     3915.2858617103     4085.1839755655     4215.4742472575
     -533.114004489518379      564.768213501247942     1     3450.1299053119     4451.8604023629     4639.4964939650
     -533.113939080353703      567.598278591326903     1     3837.0656393634     4160.5868136830     4244.6039045227
     -533.113703786250994      566.841452538548197     1     3841.3857235757     4109.2415589925     4290.7985873998
     -533.113678131580286      564.329601547781976     1     3848.4987840018     4111.6120999366     4231.9466975757
     -533.113155624231695      564.586866185538952     1     3885.1188242216     4130.5318531339     4243.9383434962
     -533.113098902099978      567.306779264200031     1     3685.5866759429     4126.2707529881     4419.4964031522
     -533.113090679914876      564.919337051795878     1     3780.8371621485     4160.2211973378     4248.4171058290
     -533.112931974794947      566.635352415197076     1     3846.7667213632     4094.5192515213     4299.6704913732
     -533.112917103226437      567.117988745516413     1     3885.3779145195     4095.8397416473     4232.2398553792
     -533.112746721700660      561.931983501058767     1     3795.8227103391     4089.6046299427     4316.6363794798
     -533.112729160312142      566.419725089348731     1     3825.9936677222     4115.6325459037     4271.1325924492
     -533.112452343864902      566.815045717113662     1     3769.1268584953     4154.0103150157     4317.6358984743
     -533.112435002709503      565.275456500517976     1     3643.8148024527     4241.1832294481     4489.1649346475
     -533.112296753232499      567.025053343201307     1     3800.0516977891     4139.3001216197     4273.9635543976
     -533.112262806158810      567.078279439368998     1     3872.3813244513     4197.5593509163     4217.0566699117
     -533.112255129475784      566.253658265981358     1     3724.8920563285     4039.5100581599     4547.3111417716
     -533.112213171693725      566.639343949342333     1     3866.5900703402     4042.5732780082     4273.1209952180
     -533.112113511158213      566.705441428196423     1     3795.1082768620     3942.5496302907     4583.6188298350
     -533.111862226024755      566.311275930589090     1     3727.2169865515     4071.1815807711     4518.3593640671
     -533.111834158916281      566.702387367193637     1     3743.5903272169     3996.8094678266     4457.6838568344
     -533.111643296028205      566.390130406707954     1     3817.9948818226     4058.8546311976     4357.5292881070
     -533.111567146056700      558.832378937237536     1     3830.1868598272     4041.6355095755     4391.9349804133
     -533.111365950292225      564.240634473294449     1     3846.2786247236     4084.2319156517     4266.1562990267
     -533.111336455368928      564.210988263973491     1     3902.9966350168     4126.1676195238     4179.5638323829
     -533.111254953868183      567.557659540008444     1     3707.6685216849     4199.9686555849     4415.0256703665
     -533.111247000899311      566.985343080346411     1     3815.8757484823     4147.7874836380     4246.5390118997
     -533.111209671825122      566.705909786756138     1     3883.2869291458     4100.9364491813     4225.8767834966
     -533.111145663499997      563.658570942999972     1     3540.5882351679     4324.1613293525     4601.7634096733
     -533.110896615442812      567.190915843827156     1     3798.8298547421     4179.3560091632     4247.6981923651
     -533.110895347532505      561.142787444430496     1     3851.6555860738     4133.5950224797     4175.6870150370
     -533.110823225176887      566.955246834711716     1     3768.8878582655     4169.1101365345     4239.6895143448
     -533.110350841041850      566.076891857761098     1     3894.3402330484     4086.5110478801     4231.4906333779
     -533.110299743017094      565.387414988413752     1     3799.9416203706     4088.3898078690     4350.9456995486
     -533.110215724739533      566.900223297334378     1     3811.4372426020     4140.8857993573     4209.8405023043
     -533.110156692749342      564.812451756559994     1     3792.4530267110     4213.7816072305     4264.5029974032
     -533.110113156911098      567.265548447491824     1     3666.3155364841     4156.0809016747     4572.3470899166
     -533.110051769355664      567.201371617605446     1     3726.5893588315     4204.9317112568     4403.7611705210
     -533.109975426841174      567.105495650463013     1     3691.2721618220     4175.3847109423     4322.1337208970
     -533.109823933545840      562.743798358122149     1     3836.1462241568     4088.3259543813     4294.9523044000
     -533.109691601436793      564.494497369280907     1     3902.0192233988     4072.7258962246     4190.1535006476
     -533.109475814388361      566.839111449539246     1     3826.9650535404     4080.9496735034     4371.3828172595
     -533.109295974517863      567.438121554843519     1     3872.0220335649     4164.9150501605     4219.4239208795
     -533.109241460684530      566.820016663447973     1     3920.7777178032     4080.7953082148     4208.9602941333
     -533.109141874360375      567.147757035766176     1     3836.6345436394     4130.0876582972     4194.8388112076
     -533.109091561553782      566.787507153281013     1     3879.0195551926     4124.1899680143     4207.5730681960
     -533.108786412486666      564.802717730738891     1     3793.0096113407     4220.6412868167     4256.5193576066
     -533.108771154790361      566.351469926980599     1     3855.3843856602     4111.6298569118     4267.9478770550
     -533.108563670869444      566.946604732690957     1     3891.7163228803     4101.6235860316     4196.9199622169
     -533.108527834024926      566.930609356085597     1     3785.0648750728     4161.9943799438     4282.4716805705
     -533.108304787547127      567.209923816375522     1     3768.2518433743     4171.0548704684     4303.6330676159
     -533.108061396399989      567.062046629099996     1     3799.5388087141     4162.1283682319     4211.3490698415
     -533.108033465429912      563.559486084853688     1     3780.6057573086     4140.5174208807     4294.7835654260
     -533.107887940665591      567.078966599190949     1     3825.7291908311     4143.7785060591     4248.9870029871
     -533.107734898322747      567.113568165799620     1     3815.6341460762     4152.4148452433     4250.1967160187
     -533.107479571756812      562.481059257417769     1     3849.4337253409     4155.8309958224     4176.8088468868
     -533.107253564447433      567.315322436305451     1     3664.8652402225     4238.3501168635     4427.7891047257
     -533.107241389388150      567.058207487551272     1     3909.9053720695     4100.1631336003     4186.7632998263
     -533.107077264099985      562.892513803099973     1     3726.2724671021     4156.3002185196     4495.0730822133
     -533.106970201194599      566.590048751628728     1     3818.0744244771     4055.7327937192     4384.1899096998
     -533.106891957681569      562.683749721590516     1     3859.5885082901     4106.5745023946     4253.6226012406
     -533.106852775392895      567.119864459941368     1     3701.3088688145     4188.7451785894     4485.0395810430
     -533.106765262419685      566.907900979562328     1     3857.6993725607     4130.0840652094     4210.3682547768
     -533.106678619676813      566.966098961001649     1     3817.1956147628     3989.4133464717     4457.1176940575
     -533.106400887162636      564.524690969056792     1     3698.6108793235     4212.3061288346     4383.6620183101
     -533.106359233780836      567.064917794433995     1     3780.2769210414     4160.2694562241     4236.3347440113
     -533.106350145646388      564.530726665308975     1     3855.0271411191     4096.0196042813     4228.9549750172
     -533.106165660843089      567.127823755089594     1     3829.7096486884     4108.0705835231     4287.8207809679
     -533.106094192361411      567.415027047910826     1     3763.6898606938     4266.0489811578     4290.8546096477
     -533.106055595177736      564.836895988994229     1     3905.0134441981     4093.0794111778     4176.3162396151
     -533.106037884050806      566.799983040907364     1     3892.9045116847     4153.2751817493     4221.9333936852
     -533.105762458024969      566.047605806248953     1     3754.7178966611     4035.0888626822     4495.0699830360
     -533.105755908600599      566.358387345488836     1     3822.3164195955     4096.2034481575     4296.5942505092
     -533.105563571518701      567.026816568693562     1     3701.1559080350     4288.5044675658     4352.0308308169
     -533.105410456955497      566.388873337364089     1     3803.3338970395     4061.4539321859     4402.1075902233
     -533.105409463423484      566.638966887797324     1     3851.4065381403     4042.1485796222     4375.1945843716
     -533.105208781699957      562.915935815399962     1     3687.2119351733     4179.3920162061     4537.3521161255
     -533.105166943427548      567.254950671817596     1     3827.6975440594     3921.8428781850     4527.5740428444
     -533.105095589681468      566.414668594780665     1     3824.4899366589     4094.2242053930     4298.5511173442
     -533.105030320892865      567.093482747910684     1     3840.2120308740     4222.3387047792     4233.2852355031
     -533.105017628921814      565.484270177406643     1     3878.8875397600     4079.0802439595     4240.3392493566
     -533.104858084432976      566.851504056070098     1     3722.5759333949     4191.9712063327     4448.1654117317
     -533.104855401142004      566.895669906787361     1     3493.3946743479     4441.9815246889     4599.5788145317
     -533.104572084617871      566.948096380442166     1     3809.7645107671     4079.0589597734     4354.7975481737
     -533.104443089681581      559.459290542809867     1     3704.1781809067     4222.4835625314     4305.5621453926
     -533.104410693131967      567.101972382563758     1     3849.6755958236     4092.7576552545     4275.3162390649
     -533.104304683390069      566.950163471696555     1     3764.9951221610     4217.8738289867     4236.4395622201
     -533.104219439875919      566.755306867984018     1     3891.1042938646     4106.6906652795     4207.4241721692
     -533.104133785024942      566.877773812837745     1     3814.0682330729     3948.4160129463     4503.8164481935
     -533.104131618916654      566.377398666198701     1     3798.3523163882     4043.9383832998     4358.9426009807
     -533.104015856952401      567.140671281255777     1     3842.6674765925     4199.2615894993     4252.9477082952
     -533.103827627448027      566.494542395222766     1     3805.6399988061     4161.9145197118     4276.6155620807
     -533.103200769667637      566.939969670547612     1     3847.9661054878     3959.4608804586     4450.8568826519
     -533.102972596562495      566.965869456135579     1     3888.6020933058     4074.0610808407     4239.1877870677
     -533.102928067800008      566.077452175799976     1     3742.3228705826     4024.3214913691     4527.9404294254
     -533.102660377715324      567.060717715977489     1     3840.8842902954     4133.3225558115     4191.4413437447
     -533.102570516297419      567.472692558746076     1     3756.9919518248     4265.9591354620     4308.5362110606
     -533.102529173419157      566.894232672656926     1     3797.0003862081     4143.2368315244     4287.0045030538
     -533.102108648464878      567.132358077098388     1     3895.5942104784     4096.7690388758     4228.4523316634
     -533.102044849519871      563.055850571447309     1     3808.4372039476     4092.7487742150     4280.6636438506
     -533.102024542793060      566.538843317032843     1     3852.6961241076     4054.5752152710     4306.1101631977
     -533.102013099170222      567.191683538594702     1     3841.7840986596     4126.1869699901     4288.8878093908
     -533.101724190562663      566.788554239767677     1     3701.0197583479     4180.3661752008     4403.4995087382
     -533.101687493260442      566.874559341037866     1     3904.7810960434     4043.6523547167     4282.5293464014
     -533.101625036486894      567.405237976877743     1     3699.1873601984     4146.5683503589     4512.4129213251
     -533.101179142659134      566.919468371755556     1     3910.9402024645     4046.0579348817     4292.9201992364
     -533.101128993947327      566.443789254410490     1     3885.3763460386     4094.6800810238     4212.2812509452
     -533.101111870584418      566.468484204764422     1     3884.7550593157     4105.8348984782     4229.8626223046
     -533.101024769178025      567.159267947187118     1     3912.1171331054     4140.9843055618     4223.9273856020
     -533.100954452929045      566.922991526721830     1     3887.7756571789     4161.7233359301     4206.7651976667
     -533.100944029712650      566.696396927265596     1     3870.8406706530     4074.2611915428     4255.2151461134
     -533.100897063396474      562.107916555201541     1     3848.3582994154     4109.4264375990     4264.1879807003
     -533.100844797132936      566.098671079510382     1     3734.3769042604     4021.7290744934     4558.6356856193
     -533.100691667146066      564.118400941319805     1     3881.0238311213     4142.5655146185     4216.6110684012
     -533.100639870012742      562.641372184995816     1     3880.9120099095     4063.1352768938     4266.4681975693
     -533.100612619201115      567.043294318841390     1     3643.8111676284     4258.0370305642     4446.3994870826
     -533.100606427100047      567.278091542999960     1     3730.7986920925     4225.5213111254     4324.6433429113
     -533.100498388192250      567.138595463803881     1     3920.2860784685     4107.8798052972     4183.6710617869
     -533.100431054621936      566.681312338480438     1     3845.2544366293     4130.8724370465     4264.1608525075
     -533.100427315291540      565.592121420005356     1     3823.9272091482     4074.5216243739     4284.8388130212
     -533.100326577500027      566.731495490700013     1     3771.3060646629     3990.1503892919     4484.0667325674
     -533.100317976342467      567.004691040318676     1     3769.7486949200     4051.2351981807     4433.0652002702
     -533.100303766899515      566.709567179167834     1     3605.9193411142     4252.1404572312     4440.4884587640
     -533.100292639216377      567.064286454311286     1     3908.5477443710     4098.7305459651     4213.4588515375
     -533.100258982104947      567.084665121632156     1     3909.7454573144     4078.4469182855     4222.7306670283
     -533.100183778863766      567.018481670200003     1     3783.1233798524     4171.4985159536     4221.7133782984
     -533.100154275988302      562.818165183855285     1     3862.6950904155     4133.0583175273     4181.8987870474
     -533.100100274715601      566.544364119007128     1     3832.4127932006     3867.2845848146     4606.3648981578
     -533.100002586609094      566.395425538375434     1     3731.9498135212     4069.5235945600     4483.3898186470
     -533.099868762966821      567.300412611375918     1     3894.5486968791     4040.9837006053     4344.3681785456
     -533.099847888223735      566.337478212186397     1     3866.1832939882     4089.8062215477     4262.5425530289
     -533.099611081296757      563.072742866091403     1     3755.5201945714     4228.1891658029     4267.5373548522
     -533.099546293440198      561.323623182970323     1     3693.5275748442     4191.4915852822     4371.8310135459
     -533.099408190739496      566.629355115427302     1     3737.0097803046     4001.1680475973     4471.8600253284
     -533.099371657498978      566.715075753697533     1     3764.9484478646     4075.3429273572     4405.8258380179
     -533.099311635095546      567.025918971629494     1     3915.1936394874     4159.3745773288     4193.0450885220
     -533.099195517845715      564.159693580784619     1     3702.9602314179     4195.5254461695     4371.8375735083
     -533.099175527430702      567.079934325370459     1     3841.1579860861     4095.6726794504     4283.2606921651
     -533.099158441164150      566.913216279590301     1     3687.3568658577     4158.2415464607     4509.1155702760
     -533.099088165474313      566.804843199621928     1     3861.5767849580     4113.0689187034     4266.8964590626
     -533.099018740008660      566.675540396433007     1     3827.3373890598     4140.9510722782     4234.7281121583
     -533.099005862040940      567.035289735707693     1     3813.3296549359     4084.4288087299     4253.9774637107
     -533.098895509793579      559.047855082032015     1     3726.0203912751     4120.9472467167     4383.5706813115
     -533.098685801769648      564.560308891057389     1     3808.4212315785     4128.7228470515     4314.1304850903
     -533.098348140255780      562.895141788589854     1     3824.4693641468     4186.8973437300     4209.6560117729
     -533.098078211597681      566.634518068529815     1     3843.5060677264     4073.7607743859     4296.9650406049
     -533.097984308262085      560.672894641453922     1     3815.9500555240     4157.4449185777     4380.6077364928
     -533.097821184398072      558.946386827054198     1     3825.4352937514     4137.3604755771     4277.0867115594
     -533.097661155414244      567.174193460327501     1     3789.4444700443     4190.0671188663     4227.5234079692
     -533.097536643872218      567.195314536768024     1     3908.7043584967     4138.7319124925     4213.6509302934
     -533.097269273670122      566.908714078661205     1     3824.3104442644     4177.5899132890     4213.1677788515
     -533.097014805431968      566.764750222402199     1     3801.3885376965     4185.0370540062     4217.3585597439
     -533.096952118195190      567.087502274140547     1     3846.1110328280     4105.0924613010     4269.4233078716
     -533.096887077217730      565.613342404079503     1     3788.1406658660     4188.0074233272     4235.5373855443
     -533.096882968856903      566.561444623894772     1     3767.2922380139     4058.4316891362     4432.4855681599
     -533.096751689963071      567.087981182917929     1     3832.5939944257     4125.1966282299     4274.5749768256
     -533.096735280600342      566.967308536523319     1     3850.7865829331     4057.1563403192     4330.3245040090
     -533.096514789132129      567.059942969953340     1     3847.4249146105     4067.2942174573     4376.1438521230
     -533.096440165273521      565.363342172771922     1     3705.7281353889     4252.2109536947     4331.2838794627
     -533.096440085848826      567.285668652198069     1     3621.9814626161     4256.7889287676     4519.9288677097
     -533.096254808599042      566.700953708698876     1     3813.8499758762     4176.0557681087     4216.4715767122
     -533.096219536078934      566.389467745714114     1     3775.3467307867     4035.8436093631     4564.8464334146
     -533.096165657043230      566.758905106459679     1     3895.6671996475     4090.5404746663     4286.0406923822
     -533.096054736671476      567.364728642172395     1     3829.4357638841     4131.9593470332     4274.7724681734
     -533.095978396109331      566.395279241871208     1     3839.2181093004     4030.1458160286     4274.4621075584
     -533.095383967124462      566.973284419985021     1     3709.3983956859     4231.5930214190     4304.0080718188
     -533.095322434401965      567.025800072540733     1     3687.5403441738     4129.3809738248     4394.2775148637
     -533.095224373310430      566.777600458073948     1     3887.9393681076     4140.7161578715     4175.7312879644
     -533.095150312022724      567.626147174430116     1     3692.9731879017     4170.3824051804     4364.7814226610
     -533.095109636790085      566.998671829881118     1     3692.0995505349     4162.1092541758     4332.9691205565
     -533.095083710757535      566.892967809399920     1     3658.9516032760     4164.5340697238     4482.4632428029
     -533.095068669228226      566.321073669245152     1     3837.8331711718     4039.9810934603     4266.9830912081
     -533.094720649469991      564.256259712628093     1     3803.7710781152     4048.2425455441     4403.4875080014
     -533.094524481677468      567.138925331107089     1     3872.1600434195     4121.0515333043     4203.9212536668
     -533.094483755825308      561.645088112342592     1     3668.2485304890     4213.2757836855     4383.8236768277
     -533.094433778142388      562.191450903621785     1     3815.8519408707     4159.4453327622     4285.3519783471
     -533.094350676665272      566.077676979327407     1     3839.0672107076     4116.9118246429     4253.2540268660
     -533.094232428001874      563.249811953391827     1     3720.6501864168     4129.2870277047     4390.6772890694
     -533.094090206886335      566.102394782727515     1     3772.5244065486     4011.0831435582     4512.0846420102
     -533.094041558880804      567.238309994986253     1     3662.7201519763     4155.2211757455     4401.3425629764
     -533.093953947613159      566.701407157568383     1     3850.0543931646     4020.6959362000     4355.8525333591
     -533.093928379848535      566.947679147279132     1     3746.3555427589     4125.9515744516     4371.0839466731
     -533.093907509007636      566.995418671253447     1     3729.8963207257     4153.6541273006     4340.9433203984
     -533.093805476396483      567.117217042333550     1     3825.8596117739     3992.1080225987     4437.4430602273
     -533.093671836144040      566.085846643122863     1     3629.6053377462     4224.4768107400     4520.0553643702
     -533.093426407168295      559.605406491747317     1     3803.3255557002     4081.3162779806     4412.9969217063
     -533.093384555560988      566.809652966148406     1     3869.1011054747     4111.2203202901     4246.0990176850
     -533.093251752087895      567.296735492954440     1     3248.6357577363     4595.2563517501     4764.5147117483
     -533.093106438317363      566.998728612640434     1     3914.5639769837     4085.4616355782     4211.9414989573
     -533.093044083157565      566.989540039639110     1     3844.4464619789     4097.4119204418     4216.7621306260
     -533.092990949058958      566.553121502297017     1     3761.1082386318     3991.5106654291     4511.8457383463
     -533.092774281052357      567.881149675653091     1     3698.9676251794     4113.3658917764     4444.5110179656
     -533.092404993139553      558.380347549448629     1     3791.8691328753     4112.9689051204     4300.7268487801
     -533.092372535424488      566.827516012421256     1     3878.7353008981     4093.1511566834     4239.5734057944
     -533.092003355942893      566.540462698966849     1     3909.6739653567     4115.0399427096     4173.8878681493
     -533.091970159945049      567.094579536808169     1     3894.2253626213     4118.1160799166     4166.9973519903
     -533.091793265473711      567.122540440376952     1     3632.4710385029     4308.5102448254     4378.6034151179
     -533.091657840380776      567.114465959925838     1     3929.5686099739     4158.1619336768     4190.2939166134
     -533.091480078381210      563.672716291286520     1     3757.6775048249     4103.7355445831     4398.5883980597
     -533.091165153830843      567.126196585076968     1     3842.5801730596     4146.2078558625     4228.1872657057
     -533.091138693943549      567.004996814616902     1     3783.7729025578     4164.8166469424     4267.7229672434
     -533.091119189956999      564.730416384883029     1     3456.4167288100     4451.3336980333     4651.7993071746
     -533.091050484329116      566.111560381026834     1     3735.1401708598     4110.8360294474     4415.0555900402
     -533.091025836174936      567.229817342378624     1     3637.9891674719     4338.8473455028     4350.3368607800
     -533.090650749487509      566.997309273360543     1     3810.4642736212     4094.3123629124     4247.9755448214
     -533.090631108523780      566.881107185122346     1     3724.8329644580     4128.1963747477     4392.2985214654
     -533.090568833881775      566.828254951699250     1     3817.9860502487     4078.5956983199     4326.4933277074
     -533.090378528157771      566.450571343980982     1     3662.0168810576     4205.9257470150     4436.3796931658
     -533.089708683906110      567.018456926657109     1     3857.3881870140     4130.6997782942     4210.2362599894
     -533.089494825096267      566.224945676720722     1     3870.6184651781     4049.9060009305     4292.9729332184
     -533.089461208621060      566.940436482622317     1     3695.1013366461     4211.0464936400     4407.6628777376
     -533.089313168497824      566.877358686964271     1     3830.7870789641     4105.2159326098     4283.5293666520
     -533.089046542318556      566.903666490893784     1     3873.2335979771     4054.4689301016     4339.4690073844
     -533.089002384784635      567.002183113937690     1     3782.3748944432     4160.7738662585     4274.6155500174
     -533.088963245666605      563.736862285904181     1     3810.4660000139     4132.4961249198     4381.8339291865
     -533.088730668465587      566.506344258196805     1     3743.5510651307     4097.8833804023     4342.0921439342
     -533.088471244734933      563.402570083728278     1     3815.8082931871     4168.4989591379     4230.2414420249
     -533.088445692156142      567.183113724360851     1     3762.9719750213     4140.2698880999     4339.5359622842
     -533.088376147096483      566.527052852133806     1     3848.0294604637     4078.0724851407     4366.4855089692
     -533.088251127376225      564.056263378391236     1     3467.6332139041     4436.7511661666     4620.9581888079
     -533.088184023941835      566.951762090793068     1     3832.4797753902     4148.0931100199     4228.3324727063
     -533.088143491036021      565.450926416337666     1     3888.9815902776     4090.0423198388     4262.7499932506
     -533.088128489451833      566.924565168092954     1     3901.3964521557     4092.2675554015     4273.0612062227
     -533.088022241088652      564.226668152533762     1     3817.4626172181     4185.8201388256     4252.1813932257
     -533.088017556146269      564.122501994564686     1     3844.8418363246     4096.3774676086     4325.3089149459
     -533.088016768951661      567.028971297833436     1     3786.0948923740     4240.8564590555     4296.6234225334
     -533.087951689493025      567.095397954235636     1     3830.3549031075     4151.0442892633     4238.3766180883
     -533.087942946224075      563.432609086046341     1     3793.7510083359     4082.6407237072     4357.2100722775
     -533.087904566885527      564.165105182497655     1     3880.1127850634     4130.0723621180     4250.2202588197
     -533.087825015968519      560.758915412249962     1     3786.8515106285     4093.5188629789     4327.1931921052
     -533.087774951920551      566.431139613465007     1     3655.4922492411     4226.0589266097     4542.6073703137
     -533.087700445168025      566.957417300654356     1     3675.6853379162     4086.1794343248     4525.3064273402
     -533.087685792620960      566.999555597184894     1     3644.0515506865     4277.5673842349     4359.2985981130
     -533.087638601458366      566.902366442461357     1     3828.4412457054     4115.4262765852     4268.0433403206
     -533.087583889472512      567.007537671927935     1     3800.7662092368     4118.5299114170     4418.3467977039
     -533.087552620394263      566.465738869272968     1     3808.5202899353     4063.1379614911     4298.4241607973
     -533.087512154275714      566.190215102841080     1     3776.8414836507     4073.1480825855     4411.0800012493
     -533.087011860955386      566.608002593995707     1     3537.4344527514     4337.1049097985     4453.0909210859
     -533.086970543684743      566.810396859661523     1     3937.3388101412     4081.8957161561     4183.7260711294
     -533.086802493625896      565.988640233561341     1     3908.7287717027     4094.6156944140     4128.9414145328
     -533.086801141021169      563.302740948281894     1     3868.2648946757     4069.4240098611     4267.6705396884
     -533.086731331226588      566.673720634247957     1     3803.5610955564     4123.0865840190     4322.7008615226
     -533.086707887746797      566.973885283868867     1     3886.1413269172     4169.1864803073     4227.1564142416
     -533.086677568928508      560.043327879199524     1     3858.8833815355     4150.2192443395     4211.1890204283
     -533.086618078954189      567.093443764821018     1     3681.4056299074     4294.8793504244     4369.0326865884
     -533.086570887965195      566.356558147630039     1     3873.7056366845     4060.1838357705     4278.2456115123
     -533.086566472435493      566.777829060662839     1     3721.5802542614     4014.4413208620     4575.4591068066
     -533.086527332760397      566.685523739520022     1     3643.3879030569     4248.8676199207     4487.9219303153
     -533.086486165078782      567.096312566296092     1     3709.8429277490     4193.1634209178     4333.3602270479
     -533.086464519208675      567.183048516448366     1     3854.6418153969     4124.2414433537     4249.5938300369
     -533.086302570072348      566.764058453109783     1     3817.8727865426     4029.9826062574     4387.0357010763
     -533.086301200758498      567.037912579458634     1     3892.7707582518     4066.2645246982     4242.5688699641
     -533.086207747830485      563.445359271790380     1     3839.9528823297     4151.6202585329     4194.2557467738
     -533.086175867156271      566.585005072620106     1     3839.4962231924     4141.8066654104     4227.6543722269
     -533.086019679602373      565.587941953408063     1     3753.4255869311     4147.9565405737     4317.2079612718
     -533.085992819805597      566.290599188547958     1     3808.0550279801     4098.1347385620     4315.3810154668
     -533.085973973152704      561.144311995007342     1     3875.3294181823     4128.9164398106     4176.3743566496
     -533.085902349296703      566.710973548395714     1     3744.0414778301     4227.4047254001     4311.0052023688
     -533.085809920751672      566.380353770426609     1     3726.5489287834     4061.2895823023     4471.2599401340
     -533.085558409459168      564.525650903821770     1     3857.2969031881     3992.3045016957     4398.2713926022
     -533.085539560772190      563.099657041228397     1     3835.0251864147     4157.4199196023     4222.4272594276
     -533.085475793918818      566.782543858671715     1     3608.0066385255     4261.0193792552     4484.6127791100
     -533.084977531904201      566.945447953939038     1     3906.2313272725     4152.8789799059     4217.5487272526
     -533.084829376977154      563.758647707678961     1     3837.7066399970     4137.4148433214     4248.0254809766
     -533.084763960217288      566.939324402910415     1     3886.4728527214     4119.7392935609     4249.9479435430
     -533.084713876698856      558.968253588215816     1     3719.6020124096     4132.3638739418     4378.9454957799
     -533.084470230574311      566.909119118396234     1     3867.5109481526     4186.2078602426     4232.4361731414
     -533.084381598527102      559.791087927424883     1     3732.4547832692     4182.6007293378     4341.7363496163
     -533.084290997994003      567.047897304992375     1     3713.0983419209     4220.4284829993     4348.2859200763
     -533.084225321852614      563.939045000391502     1     3773.5986324464     4120.5610670943     4330.1425574959
     -533.084222858924363      566.802321640012678     1     3813.6713976456     4175.3825568147     4215.2465623341
     -533.084005477100050      566.508847493600001     1     3733.6366264665     4107.6483369940     4490.4092360089
     -533.083990289395160      567.321090036809096     1     3677.2239427101     4170.4832869999     4447.4504787543
     -533.083411628197041      566.835863573989400     1     3876.5349259577     4105.3076279985     4210.8854216713
     -533.083366273000024      566.786061066899947     1     3774.4202224203     3985.0408026375     4572.8803928801
     -533.083273769888365      566.836692244655865     1     3631.4530514556     4273.0261498237     4387.6108273377
     -533.083213817173942      567.019846567756190     1     3793.9911238989     4095.0622100764     4388.4096904497
     -533.083183553938625      566.309769738534442     1     3826.3172620441     4168.8016809999     4219.9695254073
     -533.082975549597563      564.040698244389546     1     3842.2881449939     4082.3418588184     4287.0860598788
     -533.082855114030394      564.593100331699020     1     3879.1836570210     4041.4824009461     4327.5184430982
     -533.082432305846851      564.808215706795181     1     3891.9727502635     4095.9146161665     4267.6014309452
     -533.082334684486227      566.434806067994259     1     3825.1987272301     4055.0197899950     4337.9321900111
     -533.082325947634331      561.480724909356240     1     3840.1765756011     4080.1972933167     4291.5892610774
     -533.082123468453574      566.507571800559617     1     3936.8358172508     4097.2240517679     4163.0257202298
     -533.082061921501236      562.598378208413465     1     3808.2603541324     4137.4532328832     4279.5192126687
     -533.081931448191199      566.931616843369625     1     3786.2099902009     4202.8559673061     4308.0020339113
     -533.081783839539071      558.799423534804305     1     3859.1652612676     4156.7383247903     4204.4664084447
     -533.081738987786025      560.630076495301523     1     3874.2262821992     4137.9837633676     4173.8241349422
     -533.081734641446701      558.169828680332671     1     3767.5468419377     4118.5669074991     4309.7628453700
     -533.081647635646618      564.542694905653434     1     3877.4207749565     4128.4076888974     4241.4042265597
     -533.081439467248174      566.876283444399178     1     3894.8533420155     4098.5985581323     4228.5968683912
     -533.081383710243017      564.558092833114642     1     3840.9919786008     4128.0956765123     4202.3259957310
     -533.081252165475348      564.513502642405456     1     3675.6750555630     4237.8166434912     4390.8017227432
     -533.081241688339787      566.718175753411970     1     3864.2360723078     4163.7475194177     4187.7763778664
     -533.081123453477971      567.266629302313618     1     3871.4717843160     4137.0308959257     4239.1260008026
     -533.080850721606794      566.094285513434784     1     3726.3039586727     4021.6305159245     4567.4334810663
     -533.080772384994134      566.222116069914136     1     3866.1497653954     4038.7152376010     4306.8144949133
     -533.080680003488965      566.607530695979790     1     3943.3856948439     4086.7685211143     4188.3223803211
     -533.080606872269300      566.556713443653621     1     3915.3941476927     4015.3005293798     4437.0494767302
     -533.080492792410951      563.056999609938202     1     3626.9632988825     4240.0298918611     4525.4193059889
     -533.080366996352382      562.170218758928854     1     3737.7405737710     4072.7456838161     4481.0865644925
     -533.080364667772756      567.200138341925140     1     3817.4437365201     4179.2056028880     4234.4202188838
     -533.080351242141433      561.547774245778442     1     3794.1930527069     4168.5366060781     4282.2602523048
     -533.080350852625998      566.812029982457830     1     3899.7412536033     4085.8808672788     4280.8069260042
     -533.080205128105263      562.376680645821693     1     3887.0897854427     4088.2002992203     4299.7505826812
     -533.080052711742610      565.785828129179095     1     3896.8911311244     4066.4712350911     4233.8252663777
     -533.079950018654586      566.730510377523956     1     3851.3002942054     4096.3477824805     4246.3777412665
     -533.079941011936739      566.648925858674147     1     3947.9429625648     4088.7186834330     4173.9039601900
     -533.079912431059597      567.249730334326159     1     3811.2989411840     4119.1026288891     4233.0321623432
     -533.079840066556358      566.743898617336754     1     3788.8454001362     4159.3442394243     4300.6671453553
     -533.079791388188710      566.330400589256101     1     3827.7390512746     4003.6706634322     4390.3906127454
     -533.079681957887601      563.137836532511074     1     3820.9681148318     4037.3195017872     4447.6996142447
     -533.079460586167670      566.284271463855703     1     3898.5547473958     4024.3874334875     4294.5507811167
     -533.079454201616727      554.806488949557547     1     3834.5185141784     4074.4663810228     4267.7033816028
     -533.079198317439136      562.119830675549792     1     3817.9472982403     4156.2434891035     4271.9279986078
     -533.079186122845158      566.766959548504360     1     3869.0160754428     3961.6681655807     4327.7415432614
     -533.079084994692266      566.823062612505737     1     3855.7926195712     4176.1837394004     4257.4298134078
     -533.078954861515513      567.184294147123182     1     3862.7633430355     4167.2607194930     4186.0395353438
     -533.078265317360206      566.896842309996487     1     3547.1293889712     4306.8827578624     4491.6908606100
     -533.077597255148476      561.789615500747345     1     3805.9935526132     4088.7737375964     4304.6305969433
     -533.077563514768258      566.897015046211095     1     3818.3841648769     4088.9195591777     4293.0124161191
     -533.077387397487541      566.487690645717066     1     3857.8661876880     4061.9509409279     4301.9002746975
     -533.077369290191882      567.028070991227764     1     3725.1390636505     4247.5982819213     4367.8947423090
     -533.077292112601071      566.748747901828892     1     3611.0354479128     4251.9406509453     4465.4433089063
     -533.077249544088772      566.984778980714054     1     3931.6935226553     4146.3240053989     4199.5498894573
     -533.077192360840286      559.882303421884558     1     3867.3366683952     4167.2112679750     4190.2697427680
     -533.077146544881430      567.196548510865455     1     3815.9054269013     4138.5597898202     4208.2662612658
     -533.077119863292182      566.490234577128945     1     3798.1310532955     4111.3966007958     4334.0528862715
     -533.076956152407206      566.750612828316093     1     3834.0475616654     4121.3215938411     4247.8987256637
     -533.076441609100812      566.388033445033216     1     3843.7697993582     3980.1478124754     4430.6404848264
     -533.076438029357291      562.888720320857715     1     3788.4131074109     4198.6106161470     4276.3917504554
     -533.076413503093931      566.809680088407049     1     3709.8016676157     4141.9247337525     4443.1078246030
     -533.076384304128624      566.623786382632488     1     3807.1033590065     4112.0017189214     4342.1531031672
     -533.076346101938498      566.661516331014809     1     3845.9967474797     4136.1508476880     4221.3966554449
     -533.076135433596164      566.594959659467236     1     3816.4892721510     3902.8384581634     4567.2019456571
     -533.075834659987549      566.922325297447173     1     3858.8039710940     4078.0133803491     4258.1982705028
     -533.075724267380224      564.113339896957882     1     3880.2348427337     4126.0208840469     4248.4047886571
     -533.075596401355710      567.182706247106353     1     3666.2573685609     4255.4369430115     4490.3478367787
     -533.075592207501927      566.484181522077279     1     3734.4445357878     4204.9278270998     4272.2927265781
     -533.075386896898294      563.596348701725674     1     3842.1666429783     4176.2665644779     4226.7772842173
     -533.075176059257274      559.392116059163300     1     3842.3252850567     4188.8250854827     4202.2356488840
     -533.075110958231335      566.857732746525585     1     3762.4725642662     4119.4895412522     4337.5169846767
     -533.075107605917083      566.444703662513120     1     3928.7816486454     4095.2690649454     4183.8601476930
     -533.074946347855075      562.271156977644750     1     3845.8287644915     4136.0976790459     4227.8287684908
     -533.074600465048093      562.978571086435977     1     3816.8366772766     4097.5158960626     4307.0806429689
     -533.074588278022020      557.920757371296645     1     3870.5847142479     3987.7019673883     4351.4211328519
     -533.074565746875351      563.359562536791145     1     3809.3185797571     4134.1676563953     4274.5356453240
     -533.074397942546966      566.207017286329233     1     3821.8378427747     4098.0172685268     4306.4326543384
     -533.074161179820067      566.405537637927523     1     3640.2013058628     4069.3997814289     4626.7220108812
     -533.074061250502041      566.925485249985627     1     3721.6014125017     4147.3333329221     4385.4907277296
     -533.074015221916397      564.255874141977415     1     3704.4621126324     4183.9537358529     4417.0421918927
     -533.073543691140344      566.791563548886643     1     3685.5612087377     4164.4363685541     4455.8905235129
     -533.073419983313215      567.363015665359967     1     3905.7532928337     4122.8592105926     4213.0996388426
     -533.073350060711050      566.457067620923453     1     3799.9894271336     4193.4821798495     4201.1384331324
     -533.073213003146634      566.435888173400031     1     3920.0336654281     4072.9984909643     4252.2603345979
     -533.073134368085903      558.879025303893968     1     3816.8151585981     4129.7609094243     4289.9791437447
     -533.073132465599997      566.613297042600038     1     3771.1147444516     3999.2933958991     4568.5963377454
     -533.073007262078931      567.343590386019855     1     3861.8279700753     4182.9355804948     4204.9320747034
     -533.072794975213810      565.812422868597650     1     3849.4851063209     4041.2612058431     4306.2246740473
     -533.072736287190082      564.589009305176774     1     3800.6411839659     4178.0663630066     4253.0520501404
     -533.072679931789025      564.132428559835716     1     3801.1673899636     4184.2276485335     4208.4726225550
     -533.072613765170786      566.204343781142370     1     3649.2906801968     4246.2618853885     4460.7698922923
     -533.072612569853845      566.870009219254371     1     3602.7537809012     4244.7244664359     4523.8179304774
     -533.072502033100022      566.612386400499986     1     3825.9124398995     3902.7791614974     4559.4690872486
     -533.072407803145552      567.308170991843667     1     3786.0992381333     4111.1752992222     4395.9825595492
     -533.072384981098367      565.914981497194731     1     3731.6328410893     4052.7236950012     4494.0055918142
     -533.072355582428145      567.116701176474294     1     3823.5619094176     4151.1129083846     4280.8504101146
     -533.072303063757658      566.538329692763455     1     3409.2777630542     4519.0940016495     4795.5777641941
     -533.072076651880934      565.799050747971592     1     3569.0719946237     4295.2916725849     4509.1201114603
     -533.072052101981171      565.851106628708976     1     3906.7543892304     4086.9679231292     4178.4965397469
     -533.071869424345891      566.787294234241585     1     3818.3074802062     4134.1525521797     4259.2114883930
     -533.071764025706443      566.438040073518891     1     3464.2753112940     4385.3157858339     4562.5371519908
     -533.071705142367591      565.913278628147395     1     3726.2438493064     4043.3165198089     4514.5764264791
     -533.071578363544518      559.621340162709657     1     3870.2031996467     4136.6819088490     4251.5838854242
     -533.071521926371588      566.996978549006144     1     3922.3952553134     4134.3845414708     4222.2199549404
     -533.071449124970286      566.846821705204775     1     3898.1878481964     4097.5611852323     4219.1985150792
     -533.071399068238179      561.263388358144084     1     3789.1318988787     4178.9372316034     4277.7127371535
     -533.071296142400001      566.996419440499949     1     3702.9619971426     4123.3474613617     4394.1932659917
     -533.071156144658403      564.009878671447041     1     3810.3209307794     4129.0306869948     4245.4272711842
     -533.071152719383122      566.593961192732536     1     3785.8811347256     4041.6132540025     4434.6997398800
     -533.070994296718709      566.888764281488420     1     3827.2806872557     4014.4695221625     4376.4467994623
     -533.070648731397796      566.233219167128595     1     3781.7155886789     3956.5863004662     4533.3957367423
     -533.070648011335720      557.110426852768114     1     3737.1600274214     4127.5700807360     4372.2111986651
     -533.070530309280684      566.285380168879556     1     3674.3727334204     4175.8666484772     4362.4447924544
     -533.070254898977396      560.749667769242137     1     3864.5907307086     4160.7855759060     4234.8685749707
     -533.069971328508245      562.465497696855891     1     3734.2246329598     4068.5664435333     4466.3571942347
     -533.069942784522709      564.256442940481179     1     3802.0364365799     4162.9402582113     4217.4089295604
     -533.069935642070050      566.661269767445447     1     3903.2926061448     4064.5697588350     4236.6106905028
     -533.069746758477322      566.534179332083454     1     3832.8804039506     4096.2339528733     4264.5773209285
     -533.069674969392850      564.070924844071669     1     3853.0094784720     4115.4343718376     4252.9625515022
     -533.069415243009871      567.214933389595330     1     3642.4330428098     4102.5243084003     4524.8167149079
     -533.069297066204967      564.472978784911334     1     3871.5264827467     4052.8961952943     4346.0223902633
     -533.069280392643009      565.309655967290951     1     3817.9666575791     4010.2807111764     4338.9304455126
     -533.069224790866201      564.334740326420729     1     3890.5590096683     4092.3252727142     4254.0167633116
     -533.069201718968088      566.440149237107789     1     3780.7337585131     4026.4746717822     4484.2853717602
     -533.069140522808311      566.735736455971505     1     3876.9998692850     4067.2001372781     4437.7268025246
     -533.069119476345691      561.328726062581723     1     3883.3843414115     4157.7763095622     4221.1923647405
     -533.068808347615118      560.004743576457486     1     3523.8063063234     4382.3205511352     4494.9295022745
     -533.068749974058846      564.118742142879682     1     3841.6529476959     4063.4123527278     4410.4720728506
     -533.068657078702699      566.980920972173635     1     3890.0279865453     4118.9533010548     4185.0519336133
     -533.068543505538514      566.956782018866988     1     3580.5580985995     4359.7183312547     4436.6151080830
     -533.068313480800043      557.448661801700041     1     3751.1076742688     4135.6087377692     4400.4598890810
     -533.068308477010987      563.012747477623861     1     3911.1768779153     4063.9587213377     4242.3866619557
     -533.068108672382891      566.985539499066022     1     3751.2357458424     4034.9662120883     4461.9474512773
     -533.068034793511742      567.165349123583269     1     3742.8453068956     4115.2127150399     4403.6347419425
     -533.067942854234957      566.673363868063120     1     3789.7324643938     4112.4730276551     4324.6458200539
     -533.067696835130505      566.817044569861423     1     3778.1121150340     4198.9399699288     4325.4988260073
     -533.067692242549697      566.920088320506011     1     3874.2003150927     4154.3658545704     4270.0063586232
     -533.067657386680708      567.182446838817896     1     3800.8502597657     4180.6627470324     4290.7356094597
     -533.067111856856855      562.988269412646218     1     3796.8054966674     4093.8631298524     4309.3689667259
     -533.066916219704467      566.812766542716304     1     3757.7442846148     3997.3827322761     4484.3667199143
     -533.066800079802647      566.660532380519726     1     3829.3261682733     4171.0966585361     4230.9656921459
     -533.066671162687726      563.855782232333127     1     3859.7020203283     4109.4607114672     4256.6882735258
     -533.066613492278520      566.698623392531204     1     3723.8825900135     4156.3743098311     4381.2016983757
     -533.066569177335509      564.490376922292739     1     3799.9173291690     4173.7653802045     4252.0579157310
     -533.066558087194949      566.452498154806676     1     3648.9695698025     4166.7976845241     4697.7333553742
     -533.066363946520028      565.147069838989410     1     3793.3226514365     4203.4682563586     4254.5164112865
     -533.066303133919519      558.255443956997965     1     3747.4972896090     4122.8624530335     4350.9752429242
     -533.066241899201259      566.272620101427037     1     3889.1486751069     4034.4895527083     4285.0697161991
     -533.066101449225471      567.985535332835639     1     3896.9077465624     4152.8092398927     4244.4427754903
     -533.065981348120317      566.897842320441669     1     3655.5984124321     4213.4806298848     4354.2975117694
     -533.065872945199999      566.476502239900015     1     3793.5127505165     3964.5704791035     4471.1042807392
     -533.065814611483802      562.251055498091660     1     3580.9048766884     4325.4140889108     4510.9847362361
     -533.065698330887813      562.802216593456365     1     3852.1693344011     4162.4758391066     4189.5752464684
     -533.065558268816403      566.646663801349064     1     3722.3110556362     4117.3139863565     4518.4236205714
     -533.065425181357000      566.615799835715166     1     3853.7127084616     3993.8592082975     4403.6654988207
     -533.065417838252984      566.438946391896025     1     3797.9582529138     4123.6209240635     4289.7667567200
     -533.065092723300836      566.663193369322698     1     3869.3598709602     4082.1190398088     4248.0742347501
     -533.064961791141855      566.544730573700349     1     3780.5141346987     4202.4784652396     4245.6000149137
     -533.064727816561117      559.148427450865256     1     3827.8437759466     4123.1444114988     4270.3351907130
     -533.064690166072410      565.286306782345946     1     3821.7979050455     4162.9186387402     4221.4009197605
     -533.064632443848041      566.914751936364496     1     3706.7724007206     4221.7537881558     4435.9290033536
     -533.064592752401950      566.612464911776897     1     3911.5587253781     4095.5238245235     4180.7930954141
     -533.064588493919814      567.066308142056869     1     3558.2281732414     4244.8422518462     4466.0623214023
     -533.064484302249298      566.595934563955780     1     3843.1193987582     4170.7883930043     4204.7946109586
     -533.064437980034199      567.037593339805653     1     3858.3344624713     4067.5452562025     4291.2947690174
     -533.064399407004544      566.817518990034273     1     3888.0795123511     4102.8838092956     4226.2266159700
     -533.064364517472086      566.993212338097919     1     3842.9028307644     4114.4461980192     4290.4705854707
     -533.064333669989878      567.001195405841145     1     3727.7608872131     4014.0000130589     4584.3326144874
     -533.064289352329979      566.366925775965456     1     3740.2577872727     4099.0416632978     4434.9902166975
     -533.064222784256003      566.931155624078201     1     3851.3327009701     4132.7471707498     4248.8792461932
     -533.064137463741531      567.508704737631206     1     3686.4112623331     4304.0966283369     4323.3015255837
     -533.064118404533929      566.836859364466591     1     3700.5749734251     4233.4825063597     4334.6635856795
     -533.064102908799782      566.743977048110196     1     3844.8428165021     4115.7605737562     4242.2037495466
[truncated: 2,139,931 more chars]
