# Supplementary material for: Structure, thermodynamics, and rearrangement mechanisms in gold clusters—insights from the energy landscapes framework
Source: Nanoscale. 2017 Dec 15;10(4):2004–16. doi: 10.1039/c7nr07123j (PMC5901115; doi:10.1039/c7nr07123j)
Supplement: Supplementary file 1 [file NR-010-C7NR07123J-s001.zip › minima/30_Au/gmin.xyz]

          30
     -104.7431001009      110.6641336628     6  0.19813953E+08
L1        -3.2752214595        -2.1385512008        -2.5730247130    0.12280    0.37935   -3.37658
L1        -0.1185939354        -0.2658235177         2.8459189316    0.22114    0.19564   -3.56498
L1         1.1791913496        -2.0510269793        -2.0892848572    0.50627    0.50084   -3.54925
L1         4.2929724030        -0.2377962069         0.5732645756    0.10737    0.53608   -3.38380
L1        -1.1130568140        -3.4259622982        -1.3448392962   -0.54724    0.56762   -3.48093
L1         1.2706304003         4.0595535733         0.8487134459    0.10737    0.36421   -3.38380
L1        -0.8959275897        -2.0131154184        -3.7362376019    0.10737    0.49617   -3.38380
L1         2.6265103683        -0.1497548419         2.8042330118   -0.54724    0.47872   -3.48093
L1        -0.8923555398        -2.4346083014         1.2084557253    0.22114    0.23576   -3.56498
L1        -1.8362149081         1.7862407008         3.1218377281    0.10155    0.60833   -3.38427
L1         2.5277076231         1.7287439494         0.7644956966    0.50627    0.54581   -3.54925
L1        -1.1353447173        -0.7292080770        -1.0809187352    0.35914    0.34603   -3.80462
L1         3.5615212319        -2.5356288611         1.6754360625    0.12280    0.23032   -3.37658
L1        -0.9779783572         4.1901526489        -0.5486078577    0.10737    0.25043   -3.38380
L1         0.3162329719         0.4207630696        -3.0945919907   -0.43116    0.17496   -3.50520
L1        -3.6746129000         0.2162140573        -1.1113853303   -0.54724    0.56757   -3.48093
L1         1.4054643789        -3.5722378768         0.2202098704   -0.54724    0.58308   -3.48093
L1        -1.6497767305         1.9713720110        -1.8314596243    0.50627    0.41669   -3.54925
L1         1.4046381085        -0.8767301483         0.4974670489    0.35914    0.45150   -3.80462
L1        -0.3154234823         1.5689580929         0.6542292514    0.35914    0.58074   -3.80462
L1         2.6641239153         0.2843976942        -1.6355751549   -0.43116    0.17718   -3.50520
L1        -2.5155816528        -0.1266066125         1.3563925887    0.22114    0.15639   -3.56498
L1        -2.4186723450         0.1520157550        -3.5974583724    0.10737    0.50261   -3.38380
L1         0.9209824607         2.2752685174         2.9596706548   -0.54724    0.41878   -3.48093
L1         3.5671084040        -2.2723283057        -0.9628359653    0.10737    0.29332   -3.38380
L1         1.0741458353         2.5451252980        -1.4906684370   -0.43116    0.20331   -3.50520
L1        -3.3026081477        -2.3239288415         0.0186015471    0.10155    0.44372   -3.38427
L1        -1.0682811389         4.0473058884         2.0973849395    0.12280    0.15770   -3.37658
L1         1.2400398788        -2.5877655841         2.8414753701    0.10155    0.52459   -3.38427
L1        -2.8616196113         2.4949618154         0.6091014878   -0.54724    0.36568   -3.48093
