# Supplementary material for: Structure, thermodynamics, and rearrangement mechanisms in gold clusters—insights from the energy landscapes framework
Source: Nanoscale. 2017 Dec 15;10(4):2004–16. doi: 10.1039/c7nr07123j (PMC5901115; doi:10.1039/c7nr07123j)
Supplement: Supplementary file 1 [file NR-010-C7NR07123J-s001.zip › minima/30_Au/min.data.amb]

     -104.7431001009      110.6641336628     6  0.19813953E+08
     -104.6476940593      110.5751728312     1  0.20072418E+08
     -104.5759404446      109.1365064796     1  0.19127790E+08
     -104.5747925673      108.0784955098     1  0.20307117E+08
     -104.5543751168      110.3551232805     1  0.18930434E+08
     -104.5464431254      108.9198542791     1  0.19203667E+08
     -104.5454490418      105.0305961689     2  0.19466061E+08
     -104.5257482119      108.9625959735     1  0.19049494E+08
     -104.5235084370      109.4753892329     1  0.19181675E+08
     -104.5174238314      109.2422044988     1  0.19664609E+08
     -104.5153737147      108.8541727852     3  0.18781565E+08
     -104.5143341244      110.3350447949     1  0.18461916E+08
     -104.5096056601      108.1590600649     1  0.20390050E+08
     -104.5090760722      111.6456080597     1  0.20737617E+08
     -104.5024828647      107.1571913010     1  0.20191279E+08
     -104.5011770333      109.8980350020     1  0.18952268E+08
     -104.5004113418      108.1843595542     1  0.19616402E+08
     -104.4986725007      108.5441396354     1  0.19256777E+08
     -104.4971120662      110.5124757554     1  0.19990091E+08
     -104.4965531900      105.5128342031     1  0.19115147E+08
     -104.4959745278      106.7640788191     1  0.18958412E+08
     -104.4954943510      108.5405062587     1  0.18755033E+08
     -104.4939876115      109.3105471453     1  0.19515011E+08
     -104.4887013595      108.0038160061     1  0.19526210E+08
     -104.4881053414      107.0690379414     1  0.19607017E+08
     -104.4843374644      107.5486730248     1  0.19289833E+08
     -104.4842448670      109.5819652697     1  0.19257856E+08
     -104.4837494620      106.5037571955     1  0.19459179E+08
     -104.4837012533      107.8142937618     1  0.19026427E+08
     -104.4835153615      105.8785921770     1  0.20520181E+08
     -104.4754799462      105.5706770031     1  0.19117276E+08
     -104.4751194070      107.1059669752     1  0.18752413E+08
     -104.4751173768      112.5336474526     6  0.19919283E+08
     -104.4730939228      107.2617677446     1  0.19443550E+08
     -104.4724189163      109.3458585754     1  0.19093820E+08
     -104.4712298990      111.4232769625     2  0.20714122E+08
     -104.4710645845      111.4354176699     2  0.20761010E+08
     -104.4705157679      106.5633208942     1  0.19854277E+08
     -104.4703562494      106.6256343458     1  0.20208630E+08
     -104.4702118923      112.8204218076     2  0.19726430E+08
     -104.4697571452      107.0465791583     1  0.19702215E+08
     -104.4694560924      107.7895037917     1  0.18507212E+08
     -104.4688473172      107.1818852160     1  0.20464367E+08
     -104.4669649184      107.8263917012     1  0.19288594E+08
     -104.4669257324      109.3825829355     1  0.19170140E+08
     -104.4652179251      105.1058952008     1  0.19201058E+08
     -104.4651714288      107.8089180617     1  0.20107212E+08
     -104.4644594662      107.4640686754     1  0.19210295E+08
     -104.4636144628      108.9359817802     1  0.20270088E+08
     -104.4628192445      109.1071879054     1  0.19967952E+08
     -104.4627238659      108.8074986363     1  0.19170814E+08
     -104.4626712429      106.2833688351     1  0.20397644E+08
     -104.4604721676      110.0696254799     1  0.19878743E+08
     -104.4602967373      110.3533518882     1  0.19010522E+08
     -104.4596414124      108.7242550785     2  0.18947522E+08
     -104.4588109954      108.2855726655     1  0.19178791E+08
     -104.4577897796      105.8715371895     2  0.19194480E+08
     -104.4570749509      110.5052001329     1  0.19047989E+08
     -104.4570331799      111.9649249816     1  0.19573000E+08
     -104.4534544674      107.7849399251     1  0.20230041E+08
     -104.4513585832      107.5122673187     1  0.19854630E+08
     -104.4510342929      106.1624007363     1  0.19645406E+08
     -104.4507789947      106.7004742054     1  0.19930289E+08
     -104.4507222580      107.4417085528     1  0.20126542E+08
     -104.4506485129      107.8986908646     1  0.19475005E+08
     -104.4502971073      104.2408334224     1  0.20090722E+08
     -104.4498127373      108.0231053314     1  0.19922911E+08
     -104.4496625549      106.7542705032     1  0.19993934E+08
     -104.4493030838      108.6426996112     1  0.19277481E+08
     -104.4490773285      109.0536391008     1  0.19893780E+08
     -104.4486067577      107.7849297841     1  0.19606294E+08
     -104.4485395302      107.8795582539     1  0.19374260E+08
     -104.4472853666      108.3849432822     1  0.19074104E+08
     -104.4471524854      106.4005287035     1  0.19181830E+08
     -104.4470197307      111.0858310437     1  0.19756856E+08
     -104.4469823298      107.9818041128     1  0.19227437E+08
     -104.4458846524      106.7044120024     1  0.19534219E+08
     -104.4458025916      109.2411082028     1  0.20194249E+08
     -104.4442135588      107.1642276568     1  0.19740670E+08
     -104.4439628091      109.5750067083     1  0.20188155E+08
     -104.4434983532      105.9660281474     1  0.19724152E+08
     -104.4429927266      107.5840614079     1  0.19199594E+08
     -104.4429333706      107.3965941511     1  0.19519641E+08
     -104.4420319738      108.5910051387     1  0.19470946E+08
     -104.4414203555      107.9125351491     1  0.19865729E+08
     -104.4403743228      109.3776266529     1  0.19848578E+08
     -104.4402241257      103.7771105977     1  0.19392413E+08
     -104.4393011812      110.0184066385     1  0.20026745E+08
     -104.4383092368      107.8353372261     1  0.20069553E+08
     -104.4380046862      109.4387857147     1  0.20341293E+08
     -104.4372802188      108.6165194271     1  0.20203011E+08
     -104.4371508455      110.9541352512     1  0.19799336E+08
     -104.4358749843      111.2879271692     1  0.20413844E+08
     -104.4356286043      107.8702067441     1  0.19115074E+08
     -104.4348264153      111.9725932319     1  0.20253326E+08
     -104.4343151851      105.8636211321     1  0.19556067E+08
     -104.4342351296      108.6175785764     1  0.19668919E+08
     -104.4333445946      109.0434077439     1  0.19692530E+08
     -104.4329911037      107.1873605146     1  0.20104623E+08
     -104.4320434074      111.1843591331     1  0.20536990E+08
     -104.4298285515      108.8909400905     1  0.20352363E+08
     -104.4293906627      108.9373203792     1  0.20619297E+08
     -104.4280084910      107.5771514859     1  0.19422399E+08
     -104.4278643165      107.0582640531     1  0.19797783E+08
     -104.4278520285      107.8242550978     1  0.18927448E+08
     -104.4273772615      110.7731907109     2  0.20382648E+08
     -104.4267818987      111.7360291420     1  0.20080279E+08
     -104.4265755902      109.1828917404     1  0.19376645E+08
     -104.4264412614      105.9532828134     1  0.19689264E+08
     -104.4262467737      111.2632047702     1  0.21461751E+08
     -104.4259745616      108.7756808294     1  0.19821112E+08
     -104.4255719609      105.2045139994     1  0.19551824E+08
     -104.4254464184      106.5098442069     1  0.19099194E+08
     -104.4249520623      109.2222665651     1  0.18968101E+08
     -104.4249016587      105.6097400558     1  0.19624187E+08
     -104.4244917433      107.8841167588     2  0.20045407E+08
     -104.4243275467      108.4362923295     1  0.20170789E+08
     -104.4241641309      106.1544391666     1  0.19101103E+08
     -104.4240756588      107.1397436861     2  0.21227383E+08
     -104.4234844348      108.8938372036     1  0.20240495E+08
     -104.4217458472      107.9212830824     1  0.19552834E+08
     -104.4215913460      106.6745063681     1  0.19019274E+08
     -104.4210480577      105.7815652498     1  0.19572555E+08
     -104.4208234008      110.0401926504     1  0.19608324E+08
     -104.4206547835      112.0858096545     2  0.20301628E+08
     -104.4202304285      107.3697800996     1  0.20115320E+08
     -104.4198993055      104.4588178429     1  0.19145598E+08
     -104.4191698992      108.3102395095     1  0.19882440E+08
     -104.4190135466      107.9194714466     1  0.19800181E+08
     -104.4184020847      106.1380060890     1  0.19505637E+08
     -104.4182267465      105.8785318198     1  0.19826526E+08
     -104.4177588295      108.9103178281     1  0.19643355E+08
     -104.4177354204      106.9431706398     1  0.19314503E+08
     -104.4163474163      107.6713588624     1  0.20691626E+08
     -104.4162532546      109.7812870565     1  0.19573291E+08
     -104.4162116180      109.1556201456     1  0.20270539E+08
     -104.4160350738      106.4541780836     1  0.20352343E+08
     -104.4159940995      107.9404171741     1  0.20039053E+08
     -104.4159610831      107.6501447226     1  0.19321282E+08
     -104.4159366151      107.9211179603     1  0.19715314E+08
     -104.4152676499      108.0103368790     1  0.20433322E+08
     -104.4150273147      105.5021431762     1  0.19037779E+08
     -104.4147412963      107.9767511012     1  0.19979675E+08
     -104.4146814778      108.3502045983     1  0.19643669E+08
     -104.4143955995      104.0494677278     1  0.19263462E+08
     -104.4141652283      107.0219456345     1  0.20115052E+08
     -104.4140202770      109.3994946005     1  0.19637067E+08
     -104.4138962144      107.5373180455     1  0.19693052E+08
     -104.4138571178      106.6385100221     1  0.20578589E+08
     -104.4136757826      109.1339948226     1  0.20028888E+08
     -104.4136428368      108.4548532582     1  0.20580784E+08
     -104.4135079009      106.3759996927     1  0.19977860E+08
     -104.4126388392      108.3530307602     1  0.19944686E+08
     -104.4120040618      107.7615270154     1  0.19626392E+08
     -104.4115837902      107.7548116457     1  0.20152324E+08
     -104.4110748002      105.6620248834     1  0.20300459E+08
     -104.4110342033      109.4348773867     1  0.19043770E+08
     -104.4103603981      109.7321493454     1  0.19318470E+08
     -104.4098371704      110.9513633732     1  0.20651879E+08
     -104.4095882893      107.6047539721     1  0.19510036E+08
     -104.4095231095      105.5960474085     1  0.19767235E+08
     -104.4085207783      109.5790038017     1  0.19488900E+08
     -104.4077895499      107.7030070376     2  0.20102313E+08
     -104.4075466894      108.1320660488     1  0.20083325E+08
     -104.4074973099      108.4484577870     1  0.20137156E+08
     -104.4073833883      107.9311888206     1  0.19057749E+08
     -104.4069556874      107.4912667360     1  0.19978844E+08
     -104.4066664441      109.8663743792     1  0.19690645E+08
     -104.4063914634      105.3217645114     1  0.20112632E+08
     -104.4062697119      104.2929351753     1  0.19919405E+08
     -104.4061028206      107.2461000269     1  0.20636556E+08
     -104.4060609370      103.9507090532     1  0.19088507E+08
     -104.4059284410      108.2249177129     1  0.20148940E+08
     -104.4044597331      110.0804665706     1  0.19591524E+08
     -104.4044149952      107.9502777011     2  0.20359483E+08
     -104.4043445942      109.6078682911     1  0.19923058E+08
     -104.4033904920      105.1717464529     1  0.19707873E+08
     -104.4032511701      101.5769769836     1  0.19081236E+08
     -104.4026481803      106.7924581610     1  0.20112094E+08
     -104.4019674235      107.8239904828     1  0.19302842E+08
     -104.4019663370      108.2470518582     2  0.19630712E+08
     -104.4002269161      108.9249672518     1  0.19769554E+08
     -104.3999745632      104.5955890420     2  0.19672748E+08
     -104.3999203941      104.9782143772     1  0.18876232E+08
     -104.3996540528      105.4428352056     1  0.19855467E+08
     -104.3993614888      110.4655584062     1  0.19886469E+08
     -104.3989920848      107.7765060132     1  0.19110922E+08
     -104.3989091317      108.4745530252     1  0.20087668E+08
     -104.3985586872      107.6971805076     1  0.19537966E+08
     -104.3984318645      107.6618405764     1  0.19777323E+08
     -104.3984289950      105.7479693484     1  0.19970400E+08
     -104.3983684014      110.1521955129     1  0.19324123E+08
     -104.3977673064      110.4590548763     1  0.20304832E+08
     -104.3977583436      106.2821035839     1  0.19204843E+08
     -104.3972763748      108.6346961876     1  0.19926914E+08
     -104.3965073787      108.3226171442     1  0.20006108E+08
     -104.3963025401      104.7465235899     1  0.18694546E+08
     -104.3959847300      107.1782876787     1  0.19542441E+08
     -104.3959563471      104.6310827726     1  0.19553666E+08
     -104.3959079305      107.1841431218     1  0.19816696E+08
     -104.3956630974      103.7396406985     1  0.18668340E+08
     -104.3955425307      105.7560036488     1  0.19436466E+08
     -104.3949757956      108.6233637317     1  0.19551291E+08
     -104.3946742699      107.4158564231     1  0.19664847E+08
     -104.3946203043      107.6771257848     1  0.19202293E+08
     -104.3944019356      111.6528842502     2  0.19957716E+08
     -104.3943673861      110.3917010715     1  0.18819855E+08
     -104.3941792919      107.0952345487     8  0.21510195E+08
     -104.3936917637      106.7256076730     2  0.19644238E+08
     -104.3935467214      106.3520766566     1  0.19596450E+08
     -104.3932548060      107.5626458638     1  0.20147132E+08
     -104.3930575493      108.0267081580     1  0.20469953E+08
     -104.3925448896      105.2727559854     1  0.20107053E+08
     -104.3918221757      111.7637661179     1  0.20118426E+08
     -104.3917104675      109.4421978867     1  0.19359066E+08
     -104.3913789384      103.6203346753     1  0.19925806E+08
     -104.3912422570      106.9888634594     1  0.19581446E+08
     -104.3909106545      108.2406415594     1  0.20050394E+08
     -104.3907729476      107.0265979258     1  0.20117041E+08
     -104.3907111933      107.1584091757     1  0.19812206E+08
     -104.3906784886      108.3384879337     1  0.19719314E+08
     -104.3904823382      108.9857283177     1  0.19924952E+08
     -104.3904641575      111.0119816485     1  0.20917402E+08
     -104.3900245711      108.8795465429     1  0.19030259E+08
     -104.3898786426      107.8073687439     1  0.20258354E+08
     -104.3897980084      110.0057599984     1  0.20130838E+08
     -104.3895859920      110.9060215412     1  0.19409032E+08
     -104.3894667919      108.4800814996     1  0.19020518E+08
     -104.3893912353      108.4116102042     1  0.20086343E+08
     -104.3892944665      104.3288960934     1  0.19320163E+08
     -104.3889028452      106.1010759765     1  0.19977567E+08
     -104.3886433695      108.1888412545     1  0.20406540E+08
     -104.3883668700      106.0178308507     1  0.19299083E+08
     -104.3881457646      109.1749958570     1  0.19330906E+08
     -104.3880493351      106.9337173148     1  0.19068742E+08
     -104.3877969974      106.3327967002     1  0.20344886E+08
     -104.3876303336      106.5024209171     1  0.19854253E+08
     -104.3873314315      108.9680537466     1  0.19778873E+08
     -104.3873194964      106.1280063253     1  0.19169103E+08
     -104.3872011880      107.9811855748     1  0.20037908E+08
     -104.3870032226      104.2993951342     1  0.19423676E+08
     -104.3868724100      111.2431065631     1  0.20910332E+08
     -104.3865211949      101.8593753198     1  0.19496707E+08
     -104.3864526675      104.1762524283     1  0.20131126E+08
     -104.3859580688      109.1015599242     1  0.19627674E+08
     -104.3858522652      107.4756559747     1  0.20158163E+08
     -104.3857176555      106.2566415272     1  0.19400074E+08
     -104.3857010575      110.4576233800     1  0.21579610E+08
     -104.3856758077      105.3934119743     1  0.19453447E+08
     -104.3850986153      106.5909365127     1  0.20482214E+08
     -104.3850720777      107.1875934590     1  0.19183180E+08
     -104.3849417884      109.1043453379     1  0.21057571E+08
     -104.3848125825      110.3971729600     1  0.20380469E+08
     -104.3846171025      109.8442047389     1  0.20155840E+08
     -104.3842705406      108.0204692816     1  0.19515923E+08
     -104.3840981885      107.7082239800     1  0.19889552E+08
     -104.3837282511      110.1338878113     1  0.19330331E+08
     -104.3836705008      108.4537938327     1  0.19105625E+08
     -104.3833888560      107.4058547375     1  0.19672540E+08
     -104.3833839410      108.4652195446     2  0.20039430E+08
     -104.3833713859      110.0972629556     2  0.19333344E+08
     -104.3833036800      107.5568999679     1  0.19536872E+08
     -104.3830904583      105.3139264453     1  0.19930550E+08
     -104.3829294361      107.6953190168     1  0.20484450E+08
     -104.3822977391      107.8189450890     1  0.19879590E+08
     -104.3821834978      108.4489896636     1  0.19912359E+08
     -104.3819898492      105.6059012039     1  0.19259150E+08
     -104.3819799302      109.0571021259     1  0.20339276E+08
     -104.3819776126      111.0398566185     1  0.19888089E+08
     -104.3819288371      107.8994931767     1  0.20310665E+08
     -104.3819254966      106.0391818642     1  0.19481620E+08
     -104.3818779083      109.9367790232     1  0.21135424E+08
     -104.3817120055      105.6389637304     1  0.18916900E+08
     -104.3813545644      106.6455776281     1  0.19141725E+08
     -104.3811128587      109.6287514969     1  0.19121062E+08
     -104.3805848239      108.0026670703     1  0.20059528E+08
     -104.3805457684      109.4711544692     1  0.20669853E+08
     -104.3803955437      108.9372173178     1  0.19812205E+08
     -104.3802868696      110.7046591684     1  0.20463795E+08
     -104.3791665704      105.5812169087     1  0.19345867E+08
     -104.3789897515      107.2503129169     1  0.20039013E+08
     -104.3789581985      102.6075753701     2  0.19709088E+08
     -104.3788276659      111.9134598836     3  0.20560816E+08
     -104.3786595675      101.6365588850     1  0.20249456E+08
     -104.3786323236      104.8377571140     1  0.19990722E+08
     -104.3784850874      109.5091107543     1  0.20080891E+08
     -104.3781714755      110.2546231922     1  0.19685559E+08
     -104.3779880776      109.1359561225     1  0.20251777E+08
     -104.3778831329      110.8495541099     1  0.19690979E+08
     -104.3777064741      109.4715456010     1  0.21031190E+08
     -104.3774164326      104.4577979549     1  0.19586802E+08
     -104.3773472718      106.7993659252     1  0.19205147E+08
     -104.3772103305      105.4235767527     1  0.19657334E+08
     -104.3771413537      107.1595047402     1  0.21440340E+08
     -104.3771232151      109.9071423537     1  0.19930243E+08
     -104.3770833473      105.1374449847     1  0.19495714E+08
     -104.3770540054      107.8857548673     2  0.18698472E+08
     -104.3769666287      110.5355030603     1  0.20521273E+08
     -104.3769049227      105.1319745731     1  0.19935519E+08
     -104.3768872697      107.3113522113     2  0.18694970E+08
     -104.3768686532      109.4062036540     1  0.19869603E+08
     -104.3766868030      107.8294537972     1  0.20060257E+08
     -104.3764477185      108.1366195033     2  0.20014432E+08
     -104.3763526918      107.2301035370     1  0.19275072E+08
     -104.3762822448      107.2122470967     1  0.19268889E+08
     -104.3762794175      107.2440667409     1  0.19852867E+08
     -104.3761589398      102.3480940715     1  0.19615858E+08
     -104.3761475375      110.0047158971     1  0.21234132E+08
     -104.3759877253      109.2476197370     1  0.18775708E+08
     -104.3759568375      108.2368327820     1  0.19506266E+08
     -104.3757698811      106.4798389907     1  0.19886507E+08
     -104.3757291106      107.6745437714     1  0.19974331E+08
     -104.3755998706      109.8222025001     1  0.20504572E+08
     -104.3754277174      107.7106741622     1  0.19194324E+08
     -104.3753896602      107.4417334928     1  0.19446568E+08
     -104.3753544273      108.3183090304     1  0.20407874E+08
     -104.3751916368      109.7178784553     1  0.20516286E+08
     -104.3749857935      107.0141316191     1  0.19594191E+08
     -104.3747442844      105.7593281918     1  0.20525621E+08
     -104.3746977333      105.4016210696     1  0.19287502E+08
     -104.3744533585      109.3833676117     1  0.20054178E+08
     -104.3741341396      107.0610121541     1  0.19910670E+08
     -104.3741074040      109.2989894924     1  0.19485142E+08
     -104.3739470215      106.1943203945     1  0.19319492E+08
     -104.3736869496      105.9285375282     1  0.19143743E+08
     -104.3735550245      107.8033794649     1  0.19425241E+08
     -104.3731485081      107.7489314976     1  0.20381228E+08
     -104.3727372777      109.4614944363     1  0.19907115E+08
     -104.3727145501      111.0502240396     2  0.20396085E+08
     -104.3725624815      106.5427463699     1  0.20041342E+08
     -104.3724978415      105.2724950271     1  0.19668193E+08
     -104.3724676498      108.7708350616     1  0.20165165E+08
     -104.3722405752      110.2985569066     1  0.20342112E+08
     -104.3721650850      109.6568238421     1  0.19436802E+08
     -104.3717289700      106.4150379504     1  0.20161037E+08
     -104.3716713293      107.0296398172     1  0.19791185E+08
     -104.3713595156      110.1101321047     1  0.20458863E+08
     -104.3713343431      111.8642245877     1  0.20066337E+08
     -104.3710041092      108.6379251728     1  0.19921023E+08
     -104.3709972790      107.7813014922     1  0.20379217E+08
     -104.3708942809      106.6979108164     1  0.19446136E+08
     -104.3702969274      113.7487973307     2  0.22878099E+08
     -104.3700798182      111.1165132968     1  0.19994756E+08
     -104.3693331386      108.9521602823     1  0.20358279E+08
     -104.3692626311      107.3728331498     1  0.19826441E+08
     -104.3691836849      109.2816761211     1  0.20256806E+08
     -104.3690069121      108.1761932556     1  0.20267624E+08
     -104.3689528834      109.8686662717     1  0.19724187E+08
     -104.3688397484      105.7747142594     1  0.19591356E+08
     -104.3688071444      113.7226963525     2  0.22831557E+08
     -104.3686969146      105.2419636706     1  0.19661663E+08
     -104.3686739196      109.7787915839     1  0.20375586E+08
     -104.3686503044      107.8033298554     1  0.19290231E+08
     -104.3685842120      105.6207825691     1  0.20132414E+08
     -104.3684908857      110.4631551524     1  0.19827295E+08
     -104.3682460319      107.0807722208     1  0.20112696E+08
     -104.3679684956      106.7775883548     1  0.20440377E+08
     -104.3679393583      105.3842538624     1  0.19418327E+08
     -104.3679209845      103.0963957244     1  0.19858360E+08
     -104.3677836779      108.1137911635     1  0.20042960E+08
     -104.3676847519      104.5941174486     1  0.19949431E+08
     -104.3676266988      110.3770190274     1  0.18978825E+08
     -104.3675894366       99.9601189970     2  0.20436877E+08
     -104.3675415689      106.4551555132     1  0.19349104E+08
     -104.3673570188      106.3621949253     1  0.20203391E+08
     -104.3671193952      109.2689833410     1  0.21036542E+08
     -104.3669745881      110.0079425691     1  0.20737764E+08
     -104.3668919085      108.6265552707     1  0.20535697E+08
     -104.3666685658      108.1702387880     1  0.19770960E+08
     -104.3664948193      106.0427530763     1  0.19941326E+08
     -104.3662993006      110.1989806823     1  0.19595475E+08
     -104.3660947621      108.7413279513     1  0.20098538E+08
     -104.3660083600      106.3497441486     1  0.19847065E+08
     -104.3659921436      107.1476717169     1  0.20255277E+08
     -104.3659883458      104.2724932291     1  0.20237238E+08
     -104.3659252255      109.4369513666     1  0.19342338E+08
     -104.3658775324      106.1230507789     1  0.19316835E+08
     -104.3654423227      106.0538629594     1  0.19746420E+08
     -104.3653306851      105.5714116413     2  0.19594836E+08
     -104.3652984597      110.6078872965     1  0.19758054E+08
     -104.3652335290      108.2461419053     1  0.19099078E+08
     -104.3648802174      107.7668388834     1  0.18625038E+08
     -104.3648384521      105.8028972664     1  0.19984711E+08
     -104.3648000988      108.7084170792     1  0.20467215E+08
     -104.3647564923      106.6405230574     1  0.19295548E+08
     -104.3646238155      106.2327131352     1  0.19148231E+08
     -104.3645691531      105.8116002254     1  0.19464595E+08
     -104.3645031852      104.7451360244     1  0.18950384E+08
     -104.3644022639      107.5098859075     1  0.20853045E+08
     -104.3643625282      109.6104577983     1  0.19578629E+08
     -104.3640495029      107.7093341599     2  0.19174246E+08
     -104.3637855964      111.2263195784     1  0.20622692E+08
     -104.3637839444      109.7472911390     1  0.21175320E+08
     -104.3637272452      105.6767643590     1  0.19651951E+08
     -104.3635175070      107.6758765164     1  0.20340555E+08
     -104.3634014156      108.3923779023     1  0.19486091E+08
     -104.3633305633      110.6089213240     2  0.19835450E+08
     -104.3633208900      105.1795984546     1  0.19762186E+08
     -104.3629693343      104.8170544001     1  0.19786553E+08
     -104.3628626511      107.2974823438     1  0.21119548E+08
     -104.3628404948      107.0100948857     1  0.20188525E+08
     -104.3627373533      108.6342286872     1  0.20937161E+08
     -104.3622906490      109.2091232771     1  0.19744575E+08
     -104.3622673168      107.7695615687     1  0.19406762E+08
     -104.3621985287      109.0886725971     2  0.19246054E+08
     -104.3619715849      107.7154015608     1  0.19950681E+08
     -104.3618407409      109.5621766937     1  0.19473555E+08
     -104.3614804342      103.5246913694     1  0.19031743E+08
     -104.3612972648      108.0160397811     1  0.20143758E+08
     -104.3609949358      106.9040191566     1  0.19228878E+08
     -104.3609412354      106.6616911562     1  0.20651058E+08
     -104.3607718010      107.7521765067     1  0.20610375E+08
     -104.3607238740      108.5745586779     1  0.20580355E+08
     -104.3604848161      106.7235193629     1  0.20808309E+08
     -104.3603872475      108.6839290147     1  0.20024625E+08
     -104.3603842429      107.6178661817     1  0.19890141E+08
     -104.3603318866      106.3755135333     1  0.19363719E+08
     -104.3601420218      108.6599810424     1  0.19655774E+08
     -104.3598571436      109.4554282417     1  0.20148051E+08
     -104.3597465020      107.0545335362     2  0.19820352E+08
     -104.3597348427      108.1471339219     1  0.18930284E+08
     -104.3596148849      108.4106211810     1  0.20606601E+08
     -104.3596069281      107.1095468433     1  0.19820456E+08
     -104.3595849166      109.3471821793     1  0.19364642E+08
     -104.3595606323      109.2921944602     1  0.19841853E+08
     -104.3593835171      104.8390630395     1  0.19246639E+08
     -104.3593242779      105.7408486224     1  0.20149379E+08
     -104.3591758323      105.7607997418     1  0.19993871E+08
     -104.3591018849      108.7416936532     1  0.19227160E+08
     -104.3588662943      104.3060941557     1  0.19856993E+08
     -104.3587963319      108.7982587921     1  0.19146975E+08
     -104.3587831736      104.7578398781     1  0.19853959E+08
     -104.3586779551      107.2700170982     1  0.20101397E+08
     -104.3583870623      109.9030759960     1  0.19055337E+08
     -104.3582178416      109.7800028289     1  0.19324423E+08
     -104.3581661447      104.1052186884     1  0.19583991E+08
     -104.3581540205      110.3081159629     1  0.20546524E+08
     -104.3581249349      108.5113224349     1  0.18865647E+08
     -104.3579670825      107.6651787348     1  0.18995940E+08
     -104.3578761023      109.8606236236     1  0.20541916E+08
     -104.3577777362      109.3586105065     1  0.20279511E+08
     -104.3576993690      107.0867834079     1  0.20886937E+08
     -104.3576928563      108.4210103702     1  0.19097012E+08
     -104.3576431279      107.6065494671     1  0.19543500E+08
     -104.3574298588      106.4312808197     1  0.19653170E+08
     -104.3573809763      105.2504059852     1  0.19689564E+08
     -104.3573564905      110.8669325982     2  0.20534944E+08
     -104.3572624371      105.3450682754     1  0.19735530E+08
     -104.3572423448      106.8837635019     1  0.19197875E+08
     -104.3571682673      107.5360527285     1  0.20673285E+08
     -104.3569244749      107.5640276632     1  0.20595689E+08
     -104.3568262393      109.7339598809     1  0.19875663E+08
     -104.3565527129      104.8491258165     1  0.20645700E+08
     -104.3564301326      104.7591835628     1  0.19345807E+08
     -104.3563606824      105.7591291025     1  0.19940750E+08
     -104.3562448147      106.1844221580     1  0.19259663E+08
     -104.3561949449      106.7838212909     1  0.20159893E+08
     -104.3560695324      105.9339431333     1  0.18999805E+08
     -104.3560511691      107.3707956197     1  0.19286097E+08
     -104.3560332161      106.5490020289     1  0.19184257E+08
     -104.3560211464      106.5690764861     1  0.20147538E+08
     -104.3557247200      107.4631479126     1  0.20295273E+08
     -104.3557092149      110.0671515056     1  0.20105039E+08
     -104.3554289159      103.4903804375     1  0.19552888E+08
     -104.3554157940      107.0384260222     1  0.20372065E+08
     -104.3554052394      103.7824142196     1  0.19903783E+08
     -104.3553806198      110.1095054496     1  0.21613405E+08
     -104.3551383773      107.6559255999     1  0.20221674E+08
     -104.3551332148      108.4023421389     1  0.19818109E+08
     -104.3551318282      107.0231406601     1  0.19202093E+08
     -104.3549680875      107.7673290186     1  0.20730865E+08
     -104.3546820387      103.3051723209     1  0.20904739E+08
     -104.3542161527      105.6700406653     1  0.19385242E+08
     -104.3540578772      107.3104912098     1  0.19303097E+08
     -104.3540334429      107.1883584019     1  0.21309848E+08
     -104.3539156340      109.7916224478     1  0.19932424E+08
     -104.3537710182      106.4878422511     1  0.20835509E+08
     -104.3536824464      107.2351062219     1  0.20170059E+08
     -104.3536286328      104.2418386356     1  0.20069371E+08
     -104.3531110785      104.6978225771     1  0.19072535E+08
     -104.3530309071      108.6559500940     1  0.20072450E+08
     -104.3529592157      109.7228214750     2  0.21851465E+08
     -104.3529448041      104.8593964015     1  0.19876019E+08
     -104.3527243729      109.2989611841     1  0.19906183E+08
     -104.3526896278      109.7585816503     1  0.20537762E+08
     -104.3526741375      108.7618091712     1  0.20287968E+08
     -104.3524049206      107.0981399872     1  0.19233173E+08
     -104.3523325888      108.9701544394     1  0.20096215E+08
     -104.3522424518      109.2248877663     1  0.20451912E+08
     -104.3520283072      107.2858693470     1  0.19986507E+08
     -104.3519901894      108.7555223812     1  0.19790142E+08
     -104.3517422417      102.9493761324     1  0.19205101E+08
     -104.3517138214      107.4228417536     1  0.20304362E+08
     -104.3516538817      107.7358142753     1  0.19426403E+08
     -104.3516275953      106.6908351144     2  0.20402496E+08
     -104.3516117532      108.5860316163     2  0.20172703E+08
     -104.3515471140      108.5226513075     1  0.19590952E+08
     -104.3515185966      107.4429392143     1  0.19125701E+08
     -104.3513736882      108.5417265225     1  0.19934288E+08
     -104.3512377616      105.6699332399     1  0.19513864E+08
     -104.3511746371      106.9995249174     1  0.19961247E+08
     -104.3510689529      107.2393081007     1  0.18949342E+08
     -104.3510381114      106.6776113797     1  0.19739595E+08
     -104.3509749451      107.0805368078     1  0.20572855E+08
     -104.3508026583      102.1349402974     1  0.19738209E+08
     -104.3507452713      103.8457215190     1  0.19595948E+08
     -104.3506598081      105.2616315675     1  0.20345889E+08
     -104.3506481722      107.0527368197     1  0.19789009E+08
     -104.3502241543      104.7629015083     1  0.19897415E+08
     -104.3500477666      108.4095557392     1  0.19733825E+08
     -104.3500127764      109.1312018742     1  0.20036051E+08
     -104.3500009033      105.2492499244     1  0.19065943E+08
     -104.3498546477      105.3739944006     1  0.19710399E+08
     -104.3498188071      106.5573816630     1  0.19461430E+08
     -104.3497652015      107.2808247652     1  0.19674407E+08
     -104.3497129083      108.5966076798     1  0.19504099E+08
     -104.3497092580      107.4961431963     1  0.20326653E+08
     -104.3493756191      106.6243050049     1  0.19969291E+08
     -104.3492521066      107.1100392220     1  0.20490789E+08
     -104.3490949357      108.1957896009     1  0.20645697E+08
     -104.3490727502      104.0073515906     1  0.19616415E+08
     -104.3490672855      108.2165095480     1  0.20280551E+08
     -104.3490540323      104.2344829302     1  0.19498734E+08
     -104.3490367148      107.5964413841     1  0.19096366E+08
     -104.3489127424      108.4901916533     1  0.19253552E+08
     -104.3488075111      107.3098121896     1  0.19153232E+08
     -104.3487900105      107.1538350791     1  0.19870011E+08
     -104.3487769390      103.8981581572     1  0.18768494E+08
     -104.3487245087      108.3249824204     1  0.20745802E+08
     -104.3486916048      107.5974334397     1  0.20126656E+08
     -104.3484951603      106.6757954421     1  0.19635183E+08
     -104.3483435261      106.3972832050     1  0.20104540E+08
     -104.3483106835      108.4406003099     1  0.19555284E+08
     -104.3482140075      108.5448376407     1  0.20302713E+08
     -104.3481668754      103.6359587802     1  0.19831229E+08
     -104.3481471750      109.7183968179     1  0.20528661E+08
     -104.3479960472      104.0387697106     1  0.20140830E+08
     -104.3479509130      109.3979540952     1  0.20434115E+08
     -104.3478512223      110.8076661337     2  0.20589498E+08
     -104.3475796075      106.9802360659     1  0.20126877E+08
     -104.3475348286      107.5129445165     1  0.21623586E+08
     -104.3472976285      109.0616886720     1  0.18960869E+08
     -104.3472823934      106.1230460770     1  0.19082424E+08
     -104.3472706662      109.8720070184     1  0.20693143E+08
     -104.3472476445      105.1954431226     1  0.19635487E+08
     -104.3471999664      107.3179687340     1  0.19313429E+08
     -104.3469258528      105.9471783127     1  0.19344121E+08
     -104.3468874664      105.6555529825     1  0.19612593E+08
     -104.3468767686      108.1731954544     1  0.19866237E+08
     -104.3468459975      107.5489156795     1  0.17819950E+08
     -104.3467657771      106.9797819662     1  0.20069811E+08
     -104.3466828927      107.6680675050     1  0.19795518E+08
     -104.3466426105      105.3727859966     1  0.19767815E+08
     -104.3465626273      108.9586030581     1  0.21152684E+08
     -104.3464284983      104.8575660567     1  0.19873612E+08
     -104.3464184493      107.6343325921     1  0.20897059E+08
     -104.3464087829      109.4506002386     1  0.20931584E+08
     -104.3464014221      106.0861214274     1  0.19599452E+08
     -104.3463389518      105.7348080386     1  0.19793064E+08
     -104.3461470451      107.9966209349     1  0.19647598E+08
     -104.3460597183      106.3011905801     1  0.20863875E+08
     -104.3457576564      108.3238441452     1  0.20309342E+08
     -104.3455652303      109.8814762330     2  0.19973470E+08
     -104.3454733035      110.9729451934     2  0.19720677E+08
     -104.3453876549      108.8565660134     1  0.20591005E+08
     -104.3452227815      108.8034974892     1  0.19780840E+08
     -104.3449466367      105.0022781085     1  0.19644334E+08
     -104.3447419346      108.9906775112     1  0.19663485E+08
     -104.3447059716      107.1910028779     1  0.20107818E+08
     -104.3447007091      107.4888033514     1  0.20227664E+08
     -104.3445239455      105.7348746546     1  0.19110240E+08
     -104.3444457000      104.9790215445     1  0.19315745E+08
     -104.3443682714      109.7146562606     1  0.19843847E+08
     -104.3442881662      106.6079357246     1  0.19363029E+08
     -104.3441673227      101.4793323268     1  0.19492257E+08
     -104.3441120801      105.4225497809     1  0.19705623E+08
     -104.3440795659      109.0744824437     1  0.20276220E+08
     -104.3440126966      113.6032110126     2  0.22540485E+08
     -104.3440062933      110.3619549743     1  0.20964172E+08
     -104.3438739898      106.9922777448     1  0.19076190E+08
     -104.3438556680      110.3201924420     1  0.19698954E+08
     -104.3437779714      105.4692722469     1  0.19210490E+08
     -104.3436927572      108.1427305878     1  0.19939365E+08
     -104.3431084014      105.9390140728     1  0.19832421E+08
     -104.3430727410      107.6695275025     1  0.20511978E+08
     -104.3430441897      105.6921687649     1  0.19564065E+08
     -104.3430315657      110.4607446947     1  0.19891138E+08
     -104.3430278289      110.0297072739     1  0.21184536E+08
     -104.3428626996      108.3905794262     1  0.19484988E+08
     -104.3427689139      106.5071551930     1  0.20684511E+08
     -104.3423835531      106.3440202468     1  0.19069192E+08
     -104.3422077409      106.5745472602     1  0.19479454E+08
     -104.3421544760      105.2304033389     1  0.19396436E+08
     -104.3421481861      107.5217548344     1  0.19994437E+08
     -104.3421247785      101.6527134516     1  0.19702109E+08
     -104.3416738515      111.1261654885     1  0.20256304E+08
     -104.3412288069      109.0615186141     1  0.19453337E+08
     -104.3411956230      108.7350579866     1  0.19082795E+08
     -104.3411567010      108.2915916424     1  0.20631980E+08
     -104.3411427710      108.6454025310     1  0.18935762E+08
     -104.3411040999      105.9355492564     1  0.20780296E+08
     -104.3410408866      107.4011829538     1  0.19658663E+08
     -104.3408907882      107.3158335476     1  0.19159920E+08
     -104.3407876488      105.2475722699     1  0.20413902E+08
     -104.3406598252      106.3874808340     1  0.19530638E+08
     -104.3405820971      106.1828061194     1  0.20442424E+08
     -104.3405351634      106.6193076193     1  0.19352810E+08
     -104.3405075139      106.0002214898     1  0.20109746E+08
     -104.3403035196      108.9066999650     2  0.21404945E+08
     -104.3402594136      108.1286462206     1  0.20430146E+08
     -104.3402419437      109.2267013787     1  0.20309359E+08
     -104.3401393996      110.2856730718     1  0.19478950E+08
     -104.3400946036      105.8913404797     1  0.19801321E+08
     -104.3400848323      110.6520039627     1  0.19821174E+08
     -104.3399979224      111.3309385435     1  0.20187868E+08
     -104.3398885882      104.8275582840     1  0.19557025E+08
     -104.3398555076      107.4977989178     1  0.20020055E+08
     -104.3398532738      103.9603345015     1  0.19924749E+08
     -104.3398017998      110.3201299706     1  0.20970260E+08
     -104.3397288541      107.3069240617     1  0.19998622E+08
     -104.3395301469      109.4949966552     1  0.20264889E+08
     -104.3392405085      108.6735437615     1  0.20132013E+08
     -104.3389206549      108.3198954519     1  0.20050387E+08
     -104.3389127046      104.4045202911     1  0.19176511E+08
     -104.3388803310      111.0462642323     1  0.20715110E+08
     -104.3388462413      108.1803956181     1  0.19388154E+08
     -104.3387842929      110.8360779189     1  0.20835565E+08
     -104.3386226349      108.9648159694     1  0.18911552E+08
     -104.3385705731      107.2049598537     1  0.21315689E+08
     -104.3385543419      108.0450416065     1  0.19852929E+08
     -104.3383859783      109.2036425723     1  0.19569984E+08
     -104.3383064323      107.6336455908     1  0.20219115E+08
     -104.3382989347      106.9647967184     1  0.20585540E+08
     -104.3380998191      107.3395551553     1  0.19549620E+08
     -104.3380940681      106.8839566000     1  0.19092764E+08
     -104.3380596247      106.7053487745     2  0.20194461E+08
     -104.3380109003      106.6038310455     1  0.19405040E+08
     -104.3378634101      105.5181690806     1  0.20358982E+08
     -104.3377794304      108.7754201405     1  0.20311995E+08
     -104.3377708492      107.0506343856     1  0.20028402E+08
     -104.3376228084      111.8037201062     1  0.20926177E+08
     -104.3375721551      106.3563833267     1  0.20248279E+08
     -104.3373988892      105.6665495665     1  0.20039310E+08
     -104.3373499667      105.6608316782     1  0.19635692E+08
     -104.3371705734      103.7477985287     1  0.20350309E+08
     -104.3370508991      105.3738269746     1  0.20557925E+08
     -104.3369860459      107.3163500296     1  0.20272178E+08
     -104.3369848714      107.0387139835     1  0.20373421E+08
     -104.3368772397      110.4276787336     1  0.20029137E+08
     -104.3368542815      106.5821667295     1  0.20027642E+08
     -104.3368400821      109.2752952708     1  0.19753104E+08
     -104.3368276716      105.6200266569     2  0.22867949E+08
     -104.3367934816      107.5792880504     1  0.20911302E+08
     -104.3365318371      107.4731621972     1  0.19489314E+08
     -104.3364711700      110.9588578149     2  0.20381368E+08
     -104.3364577458      105.0377458119     1  0.19446907E+08
     -104.3363659585      104.9936811781     1  0.19915319E+08
     -104.3363639900      109.9364549196     1  0.20074648E+08
     -104.3362557512      105.0131628715     1  0.19617972E+08
     -104.3362208012      108.8521535891     1  0.19130232E+08
     -104.3361779015      107.6207615040     1  0.19822091E+08
     -104.3359205314      108.7455044574     1  0.18884164E+08
     -104.3358588772      104.4224381720     1  0.21112637E+08
     -104.3358150309      109.4225703872     1  0.20496638E+08
     -104.3356814966      109.0746808974     1  0.19832379E+08
     -104.3356571882      108.5422064757     1  0.20043504E+08
     -104.3355518993      104.3552828367     1  0.19478317E+08
     -104.3355405638      107.7737049768     1  0.19742772E+08
     -104.3354437263      108.3885193777     2  0.20227579E+08
     -104.3354191866      109.8864007942     1  0.21220412E+08
     -104.3353356104      109.0808181505     1  0.20782947E+08
     -104.3352997023      107.1689795386     1  0.20148737E+08
     -104.3352578109      110.1296583704     1  0.19338384E+08
     -104.3351431309      107.9697525359     1  0.19771633E+08
     -104.3350189372      108.2249502892     1  0.20283125E+08
     -104.3349876685      109.1752934640     1  0.20444869E+08
     -104.3347607916      107.1124548427     1  0.20355274E+08
     -104.3347324213      110.5179642726     1  0.20469005E+08
     -104.3345260832      108.9800743276     1  0.20411013E+08
     -104.3345206171      109.9931135963     1  0.21308512E+08
     -104.3344768422      107.4877760475     1  0.20906244E+08
     -104.3344019858      102.6092536369     1  0.19403528E+08
     -104.3343092058      111.4818413148     1  0.19869628E+08
     -104.3341989960      107.9799673220     1  0.20294774E+08
     -104.3341474899      106.9433108561     1  0.20323002E+08
     -104.3341420580      108.7953825791     1  0.19720209E+08
     -104.3340952142      103.6913390414     1  0.19201924E+08
     -104.3340278817      108.3302478426     1  0.20146734E+08
     -104.3339429909      112.4861628817     2  0.21508425E+08
     -104.3338937612      108.7183474919     1  0.19881330E+08
     -104.3337177307      108.0529100579     1  0.19213738E+08
     -104.3336466072      109.1935252982     1  0.19664742E+08
     -104.3335592621      102.6319724409     1  0.19289167E+08
     -104.3335502762      107.6906843164     1  0.20096810E+08
     -104.3334669606      108.1762031599     1  0.21046004E+08
     -104.3333532250      107.3165403731     1  0.19669306E+08
     -104.3333257321      109.0062823888     1  0.20033959E+08
     -104.3331164336      107.2035674958     1  0.21391497E+08
     -104.3330543567      109.7886988281     2  0.20968890E+08
     -104.3329994836      109.1152080214     1  0.20374685E+08
     -104.3328854803      107.9087331114     1  0.20042297E+08
     -104.3324977934      108.1646942229     1  0.19629042E+08
     -104.3323029349      103.3730134546     1  0.18752706E+08
     -104.3322548903      106.4610724858     1  0.18930928E+08
     -104.3321615683      109.9491252854     2  0.20247680E+08
     -104.3321010599      105.5718341461     1  0.20083907E+08
     -104.3320137931      104.7147548188     2  0.21893594E+08
     -104.3319319665      107.8223855027     1  0.21101881E+08
     -104.3318889649      100.0056967107     1  0.19686708E+08
     -104.3318190500      108.9325718703     1  0.21284156E+08
     -104.3317764658      108.1657372060     1  0.19356518E+08
     -104.3317456416      108.4535558818     1  0.20378099E+08
     -104.3317338502      107.6198612338     1  0.20193099E+08
     -104.3316198028      107.0462546602     1  0.19926509E+08
     -104.3316159074      106.6982128395     1  0.20233432E+08
     -104.3315944625      104.5032612379     1  0.19706696E+08
     -104.3315402529      108.1634032351     1  0.19571072E+08
     -104.3314670077      105.2647977180     1  0.19512949E+08
     -104.3314170298      107.6701343433     1  0.20086649E+08
     -104.3313747871      109.1213072552     1  0.20599514E+08
     -104.3313149951      106.9048582301     1  0.20847090E+08
     -104.3311662934      106.1585490630     1  0.20019010E+08
     -104.3310484145      106.7085281705     1  0.20470066E+08
     -104.3310032460      107.2228734096     1  0.19446503E+08
     -104.3309349920      100.2869876050     1  0.19702368E+08
     -104.3308560544      110.0650019557     2  0.19283150E+08
     -104.3308342770      104.8952817000     1  0.19702024E+08
     -104.3308268453      107.4020624422     1  0.20967495E+08
     -104.3307829743      105.7718121347     1  0.20210333E+08
     -104.3307517283      106.7370313491     1  0.20224553E+08
     -104.3306278807      105.8735060695     1  0.20858032E+08
     -104.3305880989      106.3196659140     1  0.19886967E+08
     -104.3305780284      110.6221293867     1  0.20916656E+08
     -104.3305677387      106.6622173664     1  0.19400340E+08
     -104.3305397296      108.4603832793     1  0.19665174E+08
     -104.3305121852      108.6132547561     1  0.19274823E+08
     -104.3304998006      105.6127450379     1  0.20059494E+08
     -104.3304264519      106.0488247961     1  0.19272508E+08
     -104.3303748330      109.7145176301     1  0.20148405E+08
     -104.3302033741      107.0513053789     1  0.19830687E+08
     -104.3301216565      105.7793598515     1  0.19094291E+08
     -104.3301161391      107.2393554027     1  0.19373153E+08
     -104.3300333876      109.0898005370     1  0.19224535E+08
     -104.3300212218      108.2851568089     1  0.19171301E+08
     -104.3297912908      108.0423376792     1  0.20919763E+08
     -104.3296491131      106.6077438055     1  0.20525877E+08
     -104.3296152602      108.2846963847     1  0.19278934E+08
     -104.3295590721      109.4918181015     1  0.20630049E+08
     -104.3295428541      105.1394135674     1  0.20293846E+08
     -104.3294447123      105.8850245181     1  0.19413665E+08
     -104.3292790033      108.5458816347     1  0.19321901E+08
     -104.3291878800      103.8086955201     1  0.20574239E+08
     -104.3291743159      109.1601452920     1  0.20461158E+08
     -104.3291135777      109.7827461104     1  0.20456794E+08
     -104.3289368725      105.9508912896     1  0.21257623E+08
     -104.3287918443      107.1174210577     1  0.19965800E+08
     -104.3287565178      108.2615068835     1  0.20247122E+08
     -104.3287095876      108.5917986422     1  0.21118680E+08
     -104.3281441157      109.9889373194     1  0.20853692E+08
     -104.3281330570      108.0038220926     1  0.19375793E+08
     -104.3281181341      106.7364812125     1  0.18862464E+08
     -104.3280799087      104.5890656841     1  0.19632338E+08
     -104.3280395110      110.7006078618     1  0.19728561E+08
     -104.3280156617      105.1991785073     1  0.19398875E+08
     -104.3280128854      105.4491866807     1  0.19876370E+08
     -104.3280017532      105.8233727759     1  0.19098132E+08
     -104.3279206678      105.8440995765     1  0.19583281E+08
     -104.3277310665      106.1267551018     1  0.19840998E+08
     -104.3276673720      107.9911797942     1  0.19639232E+08
     -104.3274628362      110.2628657294     1  0.20758066E+08
     -104.3274502723      106.5814265699     1  0.20236954E+08
     -104.3274476867      106.8804149916     1  0.19186159E+08
     -104.3272590232      104.0091286244     1  0.19261994E+08
     -104.3272141711      105.8450151161     1  0.20348406E+08
     -104.3270771083      106.7059939233     1  0.20357765E+08
     -104.3269482723      107.8309560776     1  0.20460232E+08
     -104.3268991894      105.7119375255     1  0.19843668E+08
     -104.3267555362      106.5000026574     1  0.20110003E+08
     -104.3265638134      106.5738565822     1  0.19761023E+08
     -104.3265602628      103.6879791433     1  0.19522539E+08
     -104.3265561421      107.3691253169     1  0.19676964E+08
     -104.3265526827      108.1906830142     1  0.20257848E+08
     -104.3265512409      109.2700666366     1  0.19735201E+08
     -104.3264792798      108.4590729273     1  0.20601689E+08
     -104.3262376257      113.1283244467     2  0.18726765E+08
     -104.3261707636      108.2169455672     1  0.20188317E+08
     -104.3261285412      103.1276903034     1  0.20090500E+08
     -104.3260849334      104.2548437641     1  0.20189916E+08
     -104.3260623997      105.8909344755     1  0.19812864E+08
     -104.3259849857      105.7441889146     1  0.21088656E+08
     -104.3258856450      106.5268233942     1  0.19182864E+08
     -104.3258683074      108.8341326220     1  0.20491159E+08
     -104.3257975815      108.4196751505     1  0.19341709E+08
     -104.3256612037      106.3428332568     1  0.19833363E+08
     -104.3256167481      107.8339764917     1  0.20043093E+08
     -104.3255776408      106.7023888457     1  0.20421671E+08
     -104.3255177834      111.4748785257     1  0.20923149E+08
     -104.3253983999      104.8676641603     2  0.19487753E+08
     -104.3253732527      106.6720754725     1  0.19887177E+08
     -104.3253315884      108.1066059510     1  0.21151905E+08
     -104.3252059696      109.0334753291     1  0.20436573E+08
     -104.3251360178      105.0080769917     1  0.20353301E+08
     -104.3250818399      106.8683522409     1  0.19715229E+08
     -104.3249856581      106.7838586499     1  0.19237009E+08
     -104.3249840819      108.2768373897     1  0.19585330E+08
     -104.3246850770      105.4095653435     1  0.19961254E+08
     -104.3246406986      107.3185877210     1  0.20360220E+08
     -104.3246327702      105.7844660501     1  0.20039962E+08
     -104.3246236166      107.9408791915     1  0.20163999E+08
     -104.3245875498      106.5474606803     1  0.19906293E+08
     -104.3243194822      106.0688069563     1  0.19457286E+08
     -104.3241441158      109.6380340078     1  0.19677016E+08
     -104.3240746361      103.0480194330     1  0.19733440E+08
     -104.3239656006      105.5158637874     1  0.20091386E+08
     -104.3238032140      107.9659612865     1  0.19839456E+08
     -104.3236434338      105.6631871198     1  0.19481392E+08
     -104.3235980274      106.8595280002     1  0.20044587E+08
     -104.3235370936      111.7273941608     1  0.19217337E+08
     -104.3233938746      107.4100474595     1  0.19316751E+08
     -104.3233507024      107.4762291882     1  0.19843879E+08
     -104.3232953499      106.4711279171     1  0.20120338E+08
     -104.3232092667      109.2998953997     1  0.20425109E+08
     -104.3231551724      106.5665465874     1  0.19256265E+08
     -104.3229627540      105.4659917225     1  0.19780367E+08
     -104.3229261543      109.0155627475     1  0.20464451E+08
     -104.3229065198      109.6784335123     1  0.20642498E+08
     -104.3228782560      105.3344507375     1  0.19445211E+08
     -104.3228643740      101.5053668189     1  0.19746559E+08
     -104.3227216511      109.9549866357     1  0.21389483E+08
     -104.3226814557      109.6184043158     1  0.20445976E+08
     -104.3226448054      107.7555322942     1  0.21047024E+08
     -104.3225929597      109.5438739896     1  0.20046629E+08
     -104.3225463481      103.5919764014     1  0.19069782E+08
     -104.3224460948      104.3533255400     1  0.19447710E+08
     -104.3223712757      109.8244166777     1  0.19547177E+08
     -104.3223082256      107.4540087249     1  0.19966282E+08
     -104.3222901865      103.9103598907     1  0.19499910E+08
     -104.3221852735      109.9116528484     1  0.21356152E+08
     -104.3221573930      105.8465564932     1  0.19572110E+08
     -104.3221341472      104.3648924945     1  0.21122019E+08
     -104.3219588771      103.7609693558     1  0.19489787E+08
     -104.3219171765      104.3257660566     1  0.20178415E+08
     -104.3218219793      108.0842747242     1  0.20203191E+08
     -104.3218193186      109.1688532711     1  0.20455361E+08
     -104.3217532575      106.5368835737     1  0.19828399E+08
     -104.3216758682      106.2207957165     1  0.19152761E+08
     -104.3216612358      110.5505218931     2  0.19847143E+08
     -104.3216461525      107.1552737644     1  0.21242336E+08
     -104.3215331269      108.5427626338     1  0.19509328E+08
     -104.3213956587      110.7946073348     1  0.20772484E+08
     -104.3212351524      104.7922607988     1  0.19181614E+08
     -104.3211000719      107.4663842958     1  0.21637549E+08
     -104.3209739412      105.7696203314     1  0.19901205E+08
     -104.3208247595      110.3360591523     2  0.20098483E+08
     -104.3207648173      110.6834883007     1  0.19791680E+08
     -104.3207521131      107.5641527091     1  0.19891018E+08
     -104.3207508215      107.7880921458     1  0.20085141E+08
     -104.3207237943      105.9662475335     1  0.18958712E+08
     -104.3206932514      108.0622295134     1  0.19810280E+08
     -104.3206369213      110.1227277646     1  0.20710441E+08
     -104.3206065167      106.8121836082     1  0.20263416E+08
     -104.3204738605      105.2391770412     1  0.19733041E+08
     -104.3203944959      108.9454322716     1  0.19890679E+08
     -104.3202747050      109.8174525006     1  0.19171336E+08
     -104.3202718209      108.5814883161     1  0.19730533E+08
     -104.3202557714      106.2859859827     1  0.20803580E+08
     -104.3201683326      111.3854646367     1  0.21852736E+08
     -104.3200827792      107.7620981535     1  0.19684312E+08
     -104.3198264762      106.9385879084     1  0.19523807E+08
     -104.3196098644      105.2445778522     1  0.19663488E+08
     -104.3195971905      105.9782892116     1  0.20307575E+08
     -104.3195325395      109.6741077853     1  0.20031360E+08
     -104.3194913002      108.8261657468     1  0.20232890E+08
     -104.3194550636      106.3398828037     1  0.19510981E+08
     -104.3193683676      110.9356656635     1  0.21757639E+08
     -104.3193305526      104.5122642379     1  0.20497072E+08
     -104.3193003761      107.2343737943     1  0.18923160E+08
     -104.3192395234      103.6872057448     1  0.19173179E+08
     -104.3191050551      107.5876880223     2  0.20535963E+08
     -104.3190270919      108.1584674965     1  0.19591903E+08
     -104.3189845262      108.8764753493     1  0.19558311E+08
     -104.3189740936      103.7390335487     1  0.20404927E+08
     -104.3187892875      105.6085112935     1  0.20744298E+08
     -104.3186924823      106.4005369638     1  0.20045027E+08
     -104.3186015097      108.5635330633     1  0.19428884E+08
     -104.3184654980      106.1260111883     1  0.20404209E+08
     -104.3183139956      106.1765297408     1  0.19194420E+08
     -104.3182366088      109.6598381985     2  0.21114095E+08
     -104.3180850155      105.1955751556     1  0.19021481E+08
     -104.3180681213      106.4901192037     1  0.19512864E+08
     -104.3178351736      107.6128617603     2  0.20468507E+08
     -104.3178132233      106.4130176650     1  0.21640060E+08
     -104.3177111845      106.6657213547     1  0.19958879E+08
     -104.3176313058      103.6891966414     1  0.20456715E+08
     -104.3175730829      104.3088373019     1  0.19317608E+08
     -104.3175633316      110.9444113858     1  0.20027510E+08
     -104.3174485985      112.2737431147     2  0.22727111E+08
     -104.3173198941      108.0602548888     1  0.19774885E+08
     -104.3170049409      106.2068069600     1  0.20224373E+08
     -104.3169334105      109.7203260751     1  0.19878347E+08
     -104.3169197721      106.7641717925     1  0.18425448E+08
     -104.3168430455      106.7364940359     1  0.19683543E+08
     -104.3167432675      105.7531178489     1  0.20580063E+08
     -104.3164960079      100.3682011680     1  0.20161315E+08
     -104.3164864787      107.0281647744     1  0.20317300E+08
     -104.3164592182      104.7506330448     1  0.20700857E+08
     -104.3164115006      109.9711238661     1  0.19804344E+08
     -104.3163798418      109.3664603021     1  0.19995965E+08
     -104.3162729619      106.6232558961     1  0.20860676E+08
     -104.3162353593      108.6621667639     1  0.20011882E+08
     -104.3161757842      104.4606806642     1  0.20585726E+08
     -104.3161494136      106.7437275184     1  0.19876097E+08
     -104.3160929372      106.2268673268     1  0.19914737E+08
     -104.3160643308      109.7690294485     1  0.21845197E+08
     -104.3160514244      102.3434690927     1  0.19240356E+08
     -104.3158494133      106.4391248541     1  0.20070232E+08
     -104.3157834329      108.0770788316     1  0.18497257E+08
     -104.3157146888      107.3864241488     1  0.19464497E+08
     -104.3156786454      103.8967474631     4  0.20335199E+08
     -104.3155526252      104.4826373117     1  0.19724488E+08
     -104.3154682183      106.6634543358     1  0.20772785E+08
     -104.3154659619      107.1395319264     1  0.19826978E+08
     -104.3154051364      108.2992221508     1  0.20448174E+08
     -104.3153978498      107.7302772257     1  0.19932156E+08
     -104.3153904788      107.6749986322     1  0.21099495E+08
     -104.3152724427      110.5469123112     1  0.19092533E+08
     -104.3152310455      103.8108247823     1  0.19196711E+08
     -104.3152217069      108.7218697605     1  0.19948479E+08
     -104.3152096316      106.6985112384     1  0.19587577E+08
     -104.3150804064      103.4419915256     1  0.19911317E+08
     -104.3150773256      107.9096410002     1  0.19581840E+08
     -104.3149847180      106.8635135553     1  0.19412070E+08
     -104.3149034069      101.5039643496     1  0.18572290E+08
     -104.3148494269      104.6105413524     1  0.20012499E+08
     -104.3147664470      108.3288345221     1  0.20368522E+08
     -104.3145978836      107.8420722795     1  0.19976780E+08
     -104.3145812084      107.8319450929     1  0.19912801E+08
     -104.3145490631      104.6700021640     1  0.20820314E+08
     -104.3144284766      106.8621118445     1  0.19628209E+08
     -104.3143969697      105.3128879487     1  0.19197773E+08
     -104.3143603633      104.2056904286     1  0.19973668E+08
     -104.3142160779      107.1885211388     1  0.19006785E+08
     -104.3142036043      107.8653811706     1  0.19792984E+08
     -104.3141892275      104.0041553454     1  0.20358411E+08
     -104.3141556459      107.6632033720     1  0.20346738E+08
     -104.3140890704      105.7905122469     1  0.19540526E+08
     -104.3140345547      105.0428599812     1  0.19029058E+08
     -104.3138835780      108.1864796008     1  0.19562065E+08
     -104.3138758155      111.4204343500     1  0.21234945E+08
     -104.3138487188      109.0151894484     1  0.20240470E+08
     -104.3136003192      103.1840974604     1  0.20417915E+08
     -104.3134918797      100.9099153442     1  0.19388028E+08
     -104.3134525549      106.6779209229     1  0.19361152E+08
     -104.3134009951      103.2917887486     1  0.19918502E+08
     -104.3133948203      103.1730780210     1  0.20192238E+08
     -104.3133850462      106.9724802672     1  0.19151747E+08
     -104.3133656221      109.2660437973     1  0.19511203E+08
     -104.3133495032      107.8672124123     1  0.19149202E+08
     -104.3133244787      103.0151567891     1  0.20205208E+08
     -104.3133029418      107.0034549297     1  0.19977031E+08
     -104.3132840029      109.7832119810     1  0.20764001E+08
     -104.3132531423      110.3826897760     1  0.19703055E+08
     -104.3131843877      106.0273561802     1  0.20731641E+08
     -104.3130849030      110.1965531960     1  0.20687478E+08
     -104.3130392511      102.3672385687     1  0.19482769E+08
     -104.3129620997      106.5942081951     1  0.18563561E+08
     -104.3129311263      106.9362623469     1  0.18819520E+08
     -104.3129140078      106.2086478448     1  0.19294893E+08
     -104.3128787985      111.0508715796     1  0.21849168E+08
     -104.3127694045      105.8397726680     1  0.20695781E+08
     -104.3127626955      107.2579736933     1  0.20096011E+08
     -104.3127597225      107.7507921203     1  0.19894979E+08
     -104.3127521757      105.4035428927     1  0.19241856E+08
     -104.3125618828      108.4637326856     1  0.19831710E+08
     -104.3125409669      109.5359325046     1  0.20398415E+08
     -104.3124522598      111.3255742217     2  0.19729783E+08
     -104.3124375096      102.9478546924     1  0.20664781E+08
     -104.3123478948      105.9576076385     1  0.20187630E+08
     -104.3122551804      106.5760508894     1  0.20027842E+08
     -104.3121990970      102.6634529480     2  0.19902271E+08
     -104.3121957362      103.1241353815     1  0.19902337E+08
     -104.3121363270      104.5142159108     1  0.20051454E+08
     -104.3121297265      104.8226345764     1  0.19629314E+08
     -104.3121168004      108.1488185535     1  0.20161158E+08
     -104.3120696488      106.6076394419     1  0.19522466E+08
     -104.3120575877      107.5611276026     1  0.20478725E+08
     -104.3120407975      108.8227565572     1  0.20365107E+08
     -104.3120286733      104.9912985737     1  0.20392638E+08
     -104.3119160232      108.4212695520     1  0.19681551E+08
     -104.3118454169      109.3206247352     1  0.20374183E+08
     -104.3118203803      108.5837708122     1  0.20411117E+08
     -104.3118044938      106.6302875931     1  0.18345492E+08
     -104.3116858152      105.1802393688     1  0.19657419E+08
     -104.3115101585      106.9535375936     1  0.20773762E+08
     -104.3114585236      106.0967448335     1  0.19791744E+08
     -104.3112408700      105.5970580183     1  0.21055267E+08
     -104.3111276796      107.0545192549     1  0.19190313E+08
     -104.3110958831      107.9062661427     1  0.19719739E+08
     -104.3110142563      108.2889318473     1  0.20055367E+08
     -104.3109937197      107.8187603562     1  0.21293173E+08
     -104.3109780295      106.0169961467     1  0.19672083E+08
     -104.3109521573      106.5269968172     1  0.19060617E+08
     -104.3108821022      106.8302126435     1  0.19863626E+08
     -104.3107814212      110.1988200677     1  0.20385226E+08
     -104.3106336988      108.3696601948     1  0.20244681E+08
     -104.3105684015      105.9635986713     1  0.18772446E+08
     -104.3104605638      106.7221145992     1  0.19195617E+08
     -104.3103441111      107.7920407937     1  0.20794004E+08
     -104.3102820657      108.3958627068     1  0.20509916E+08
     -104.3101990725      108.5206865227     1  0.19995063E+08
     -104.3101072628      105.9911380803     1  0.20068991E+08
     -104.3100719239      107.1870845470     1  0.19306795E+08
     -104.3099437025      109.1305984747     1  0.20882072E+08
     -104.3099174163      106.7473012447     1  0.20007404E+08
     -104.3098939084      109.4686729414     1  0.20619768E+08
     -104.3098631944      106.8504666392     1  0.19288041E+08
     -104.3098360388      106.1027583682     1  0.19496308E+08
     -104.3098031645      107.1502782425     1  0.19556982E+08
     -104.3096672807      106.5208186505     1  0.20344066E+08
     -104.3096204563      106.8874994672     1  0.18693292E+08
     -104.3095211879      106.2455294174     1  0.19778378E+08
     -104.3093289558      107.4647291633     1  0.19797745E+08
     -104.3092358536      105.5534272677     1  0.19496465E+08
     -104.3092123348      105.6484195290     1  0.19660266E+08
     -104.3091901687      105.7627016176     1  0.20027180E+08
     -104.3091869533      110.5248371377     1  0.19876162E+08
     -104.3091520456      108.2124169945     1  0.19196001E+08
     -104.3089661439      107.6631169798     1  0.19722113E+08
     -104.3089166266      107.9797967280     2  0.20302729E+08
     -104.3086867122      110.4557056599     1  0.20156449E+08
     -104.3086235870      104.8076581031     1  0.19625486E+08
     -104.3085090620      108.2078306013     1  0.19730498E+08
     -104.3081944632      106.9885754351     1  0.18775923E+08
     -104.3081920530      107.7703318021     1  0.20053871E+08
     -104.3081823207      106.5328611017     1  0.19729896E+08
     -104.3080703977      104.0125009393     1  0.20074972E+08
     -104.3080334982      109.3767249781     1  0.20588643E+08
     -104.3078644484      107.5045581687     1  0.19832088E+08
     -104.3078106975      109.6959657244     2  0.19191928E+08
     -104.3077284953      100.6512733445     1  0.19629320E+08
     -104.3076240708      108.7138826163     1  0.20576213E+08
     -104.3075472843      106.0461251491     1  0.20340150E+08
     -104.3075213713      104.6875680984     1  0.20550846E+08
     -104.3075180808      111.0899466043     1  0.21383989E+08
     -104.3074888637      104.4070770647     1  0.20052566E+08
     -104.3072768718      109.7562290621     1  0.20495819E+08
     -104.3069303669      106.6678104051     1  0.20339706E+08
     -104.3068090785      106.2646655160     2  0.19098354E+08
     -104.3068034110      109.4244569800     1  0.20633411E+08
     -104.3067568914      108.9650725276     1  0.21588631E+08
     -104.3066094324      106.6558654215     1  0.19952886E+08
     -104.3065238758      109.4641129160     1  0.19868890E+08
     -104.3065114266      105.3641936614     1  0.20182846E+08
     -104.3064493757      107.6435749771     1  0.19485354E+08
     -104.3064219064      106.9552684389     1  0.19994004E+08
     -104.3064012289      106.5937253564     1  0.20535757E+08
     -104.3060687121      108.1816522999     1  0.21130989E+08
     -104.3059402600      104.8575146638     1  0.19093839E+08
     -104.3059041786      109.4222608704     1  0.20135161E+08
     -104.3057620463      107.6795125882     1  0.19886447E+08
     -104.3057514800      111.9367389157     1  0.21184452E+08
     -104.3056665033      107.2373149022     1  0.19805712E+08
     -104.3055954401      106.9156859416     1  0.19606198E+08
     -104.3055788323      104.8591271270     1  0.19788503E+08
     -104.3055387996      106.2152867335     1  0.19420612E+08
     -104.3054050702      108.9506570154     1  0.19762451E+08
     -104.3051324099      106.3201233381     1  0.20080584E+08
     -104.3051072159      105.1773638380     1  0.19202508E+08
     -104.3050827224      109.7750762332     1  0.19484726E+08
     -104.3049858941      106.7325860463     1  0.19489897E+08
     -104.3049402906      106.8846681381     1  0.18978853E+08
     -104.3049319276      105.0597888057     1  0.19603422E+08
     -104.3048391126      107.2660227963     1  0.20180566E+08
     -104.3047905946      106.4212804999     1  0.20050464E+08
     -104.3046909327      107.8042721249     1  0.20602866E+08
     -104.3046218843      106.2416002430     1  0.19461699E+08
     -104.3045398742      107.0917350756     1  0.19292775E+08
     -104.3045204434      105.4343178441     1  0.20527989E+08
     -104.3044050791      105.8625438628     1  0.17902577E+08
     -104.3043703751      109.0590975748     1  0.20302480E+08
     -104.3042976860      107.6425731168     1  0.18951795E+08
     -104.3041959309      104.3444868550     1  0.18972878E+08
     -104.3041259702      108.3472934364     1  0.20351101E+08
     -104.3040858061      106.9602662742     2  0.19184434E+08
     -104.3038956817      108.0553925885     1  0.19606349E+08
     -104.3038862634      107.3622781022     1  0.19838777E+08
     -104.3038740645      107.3367539834     1  0.20024770E+08
     -104.3038368716      102.7906289446     1  0.20179150E+08
     -104.3038299976      109.2253350808     1  0.20152524E+08
     -104.3037616918      104.4110779175     1  0.19455634E+08
     -104.3037500071      103.7484232774     1  0.19442908E+08
     -104.3036469541      108.7177154488     1  0.19139790E+08
     -104.3035704161      103.6472983777     1  0.19622348E+08
     -104.3035520611      105.6574762414     1  0.19712064E+08
     -104.3035326650      104.4264747847     1  0.18083897E+08
     -104.3034356521      106.3753976577     1  0.19723901E+08
     -104.3034094630      104.6847365335     1  0.20004341E+08
     -104.3033929693      106.6064381551     1  0.19917341E+08
     -104.3033873858      106.2124266159     1  0.19472757E+08
     -104.3033716910      104.3914306538     1  0.20063902E+08
     -104.3033405258      108.1342362743     1  0.19838461E+08
     -104.3032537364      107.0096845377     1  0.19286615E+08
     -104.3031508307      108.5421573733     1  0.19967455E+08
     -104.3030872951      103.2633762594     1  0.18329322E+08
     -104.3030106985      107.2720072948     1  0.20145952E+08
     -104.3030000402      102.4372840449     1  0.21247818E+08
     -104.3029796304      105.3464822883     1  0.18748724E+08
     -104.3029686344      106.2058275388     1  0.19217972E+08
     -104.3029595826      108.6657380081     1  0.19559111E+08
     -104.3029095278      105.0647440426     1  0.19421280E+08
     -104.3028958215      104.6289910146     1  0.20352366E+08
     -104.3028545217      104.6964213689     1  0.19849250E+08
     -104.3027911418      108.4212312364     1  0.20676879E+08
     -104.3027517821      107.7947690134     1  0.20327730E+08
     -104.3026605742      110.8483881100     2  0.21143055E+08
     -104.3026079476      108.2525087137     1  0.19747735E+08
     -104.3025189768      107.3487740855     1  0.20217827E+08
     -104.3024722233      108.8129807869     1  0.20170171E+08
     -104.3024399560      108.3681590663     1  0.20049234E+08
     -104.3024152560      108.5499503521     1  0.20230060E+08
     -104.3023557908      107.1876990978     1  0.19709411E+08
     -104.3022387092      106.7847970516     1  0.19515349E+08
     -104.3022332717      107.4664312102     1  0.19438191E+08
     -104.3022270064      106.9006404465     1  0.19082669E+08
     -104.3019749924      107.1944400930     1  0.18953962E+08
     -104.3019567048      105.5725618590     1  0.19815412E+08
     -104.3019378163      104.6804051310     1  0.19968148E+08
     -104.3019249171      109.3235279007     1  0.20370083E+08
     -104.3019048538      107.6967750652     1  0.19764501E+08
     -104.3018520838      104.5130301191     1  0.18674200E+08
     -104.3017718313      108.2151183173     1  0.20109898E+08
     -104.3017691734      108.3023657103     1  0.20531165E+08
     -104.3016481898      105.7170033741     1  0.20412764E+08
     -104.3015917668      104.3157852176     1  0.21370797E+08
     -104.3015499512      103.0454249450     1  0.19630059E+08
     -104.3014904564      111.4683839813     2  0.20460840E+08
     -104.3014848029      107.5665830118     2  0.20671873E+08
     -104.3014705890      104.0795664089     1  0.18483353E+08
     -104.3013594992      107.7602201525     1  0.19931988E+08
     -104.3011652512      107.0417169174     1  0.20684658E+08
     -104.3011003929      108.3154738587     1  0.20589443E+08
     -104.3010296513      107.4380603159     1  0.19788786E+08
     -104.3010275260      108.7924191352     1  0.20936270E+08
     -104.3010035964      107.3461390132     1  0.19333537E+08
     -104.3009946568      107.5151960602     1  0.18746911E+08
     -104.3009853415      108.6275081571     1  0.19526043E+08
     -104.3009451645      104.1868931093     1  0.19786446E+08
     -104.3009357500      108.8723259479     1  0.20537547E+08
     -104.3008242776      107.5128698475     1  0.20767775E+08
     -104.3008057969      108.1579830177     1  0.19493405E+08
     -104.3007376817      104.1943760782     1  0.18654144E+08
     -104.3006949445      107.1554010203     1  0.19852695E+08
     -104.3006618761      107.8103634287     1  0.19990476E+08
     -104.3005854603      104.1660016178     1  0.19976259E+08
     -104.3005673383      106.8313271970     1  0.19650692E+08
     -104.3004254695      108.8729598074     1  0.20298222E+08
     -104.3004080927      109.5109688449     1  0.20311201E+08
     -104.3003965914      110.0819996224     1  0.19525268E+08
     -104.3002536821      109.2346301395     1  0.18727552E+08
     -104.3002091677      107.8568605001     1  0.20834804E+08
     -104.3001843797      108.4070457779     1  0.20408823E+08
     -104.3001043036      108.2908855237     1  0.20302487E+08
     -104.2999768716      105.1370367775     1  0.19535656E+08
     -104.2998351941      105.8982393384     1  0.19996239E+08
     -104.2997996117      107.8332510586     2  0.20544430E+08
     -104.2997573298      110.1154549212     1  0.20086246E+08
     -104.2996470616      107.6004384555     1  0.20247985E+08
     -104.2996455702      109.5637512825     1  0.20102844E+08
     -104.2995893412      110.1838457579     1  0.20574897E+08
     -104.2995643419      105.0247660048     1  0.19584940E+08
     -104.2995417159      108.6193171518     1  0.20867914E+08
     -104.2995094649      104.4958450639     1  0.20264622E+08
     -104.2994687463      109.7076353833     1  0.20079097E+08
     -104.2993471838      108.9297488824     1  0.19862573E+08
     -104.2992634169      109.3804335139     1  0.19888769E+08
     -104.2991180843      108.8616587804     1  0.20538558E+08
     -104.2990949300      106.4885091710     1  0.19283063E+08
     -104.2990856306      107.2570670985     1  0.20199475E+08
     -104.2990841947      108.2343591184     1  0.19190773E+08
     -104.2990744732      108.1194725638     1  0.19709318E+08
     -104.2990584498      107.5565348139     1  0.19313237E+08
     -104.2989459914      105.4140513601     1  0.20144388E+08
     -104.2989182111      106.4082966440     1  0.19609944E+08
     -104.2989092171      109.0880051628     1  0.20948899E+08
     -104.2988436220      107.8060137270     1  0.19876349E+08
     -104.2988384116      103.6204602624     1  0.20399034E+08
     -104.2988367158      100.9447894692     2  0.19238993E+08
     -104.2987891355      106.8357007760     1  0.19365665E+08
     -104.2986500002      109.9687059639     1  0.20471112E+08
     -104.2986058349      108.6461974015     1  0.20470075E+08
     -104.2985314754      106.3989566734     1  0.21057849E+08
     -104.2985108265      106.2842499498     1  0.20179088E+08
     -104.2984933708      109.7898758829     1  0.20825568E+08
     -104.2984638806      109.7522962457     1  0.19448475E+08
     -104.2984380110      111.7838616928     2  0.21368781E+08
     -104.2983332606      109.0312376098     1  0.20267830E+08
     -104.2982348680      105.5801497252     1  0.20138528E+08
     -104.2982309754      107.1136269198     1  0.19968341E+08
     -104.2982279216      108.7572402812     1  0.19680612E+08
     -104.2981939603      111.5493214258     1  0.20313031E+08
     -104.2980825940      106.9961778095     1  0.19752108E+08
     -104.2980461952      111.2303928431     2  0.21453259E+08
     -104.2980288372      105.0887199211     1  0.20576659E+08
     -104.2978688765      106.6601960025     1  0.20317875E+08
     -104.2978377836      107.1779684432     1  0.20354683E+08
     -104.2977418566      106.0864775798     1  0.18838769E+08
     -104.2977367997      107.0034892835     1  0.19433771E+08
     -104.2977123104      102.6695600924     1  0.19649830E+08
     -104.2976743376      108.2609260612     1  0.20059506E+08
     -104.2976438214      105.8520421268     1  0.20092641E+08
     -104.2975855110      106.5403497047     1  0.20184738E+08
     -104.2975692087      108.4607282513     1  0.19849198E+08
     -104.2974867229      107.5306615627     1  0.20596169E+08
     -104.2974839010      109.2014185869     1  0.21353481E+08
     -104.2973641479      103.7691309914     1  0.18726810E+08
     -104.2973045486      109.5814941304     1  0.21667333E+08
     -104.2971745998      105.6372110931     1  0.20311042E+08
     -104.2971688749      103.9933284586     1  0.18616636E+08
     -104.2971466268      106.6507358618     1  0.20966424E+08
     -104.2970713928      105.9922834327     1  0.19066559E+08
     -104.2970409378      107.9522428334     1  0.20478543E+08
     -104.2970378838      107.0889461869     1  0.18825441E+08
     -104.2970214095      108.0164206773     1  0.20925162E+08
     -104.2970196203      108.6249438937     1  0.20483045E+08
     -104.2969832489      109.7153733568     1  0.20501972E+08
     -104.2969676858      107.9675836276     1  0.19656502E+08
     -104.2969280478      107.0072688840     1  0.20230918E+08
     -104.2968915516      108.7805795100     1  0.19815808E+08
     -104.2968775663      107.0420009253     1  0.19338949E+08
     -104.2968428343      109.8384174013     2  0.20246088E+08
     -104.2966467253      109.4711856512     1  0.21316746E+08
     -104.2966208566      105.5709253716     1  0.19430436E+08
     -104.2966159221      106.2092787534     1  0.19443133E+08
     -104.2965596084      105.8000343003     1  0.19460076E+08
     -104.2964872819      108.7716779969     1  0.20286667E+08
     -104.2964718592      107.7649586431     1  0.19959635E+08
     -104.2963874095      109.7139494670     1  0.22524490E+08
     -104.2963821745      110.1222646157     1  0.21208297E+08
     -104.2963344828      107.9325724336     1  0.21515214E+08
     -104.2963086162      107.8435144327     1  0.19932340E+08
     -104.2962797219      101.8617370901     1  0.18595943E+08
     -104.2962753229      106.7850250413     1  0.19492287E+08
     -104.2962122119      104.9361754085     1  0.19976786E+08
     -104.2962019851      109.5626924467     1  0.19521024E+08
     -104.2961642616      110.3166438871     1  0.20839318E+08
     -104.2961355828      109.5526998142     1  0.21501608E+08
     -104.2961057134      105.9860318482     1  0.20534374E+08
     -104.2960720582      104.6114119236     1  0.18886071E+08
     -104.2960310179      109.4857898063     1  0.20205086E+08
     -104.2959770202      107.8652274615     1  0.20771622E+08
     -104.2959310136      103.7439397862     1  0.19592188E+08
     -104.2959251309      109.6064039725     1  0.19788534E+08
     -104.2958482436      109.3366421549     1  0.19893179E+08
     -104.2958292771      104.5304783619     1  0.19833169E+08
     -104.2957273780      107.9341796102     1  0.21135736E+08
     -104.2957171359      102.9769149919     1  0.19017555E+08
     -104.2956478551      108.9834908430     1  0.21116000E+08
     -104.2955198433      104.7676978220     1  0.20515616E+08
     -104.2955157467      106.0082902609     1  0.20315096E+08
     -104.2953482010      109.0587222083     1  0.20549315E+08
     -104.2952785395      108.1926181346     1  0.19092419E+08
     -104.2951203810      109.1404133746     1  0.20214971E+08
     -104.2950411587      106.3622467286     1  0.20948998E+08
     -104.2949838881      109.3814176301     1  0.20818973E+08
     -104.2949825971      108.2584339630     1  0.19754601E+08
     -104.2949708186      109.6687322644     1  0.21178708E+08
     -104.2949418607      106.1439870535     1  0.19480942E+08
     -104.2948381448      105.5489301355     1  0.20194283E+08
     -104.2948001046      105.1453984029     1  0.20218570E+08
     -104.2947723696      107.8605261253     1  0.19934026E+08
     -104.2947213428      110.0809074377     1  0.20870968E+08
     -104.2947158230      108.2705668078     1  0.20776107E+08
     -104.2947009257      107.1426114349     1  0.20134711E+08
     -104.2946795380      104.5593344982     1  0.19964056E+08
     -104.2944355035      109.4001691197     1  0.20874056E+08
     -104.2943996307      106.5932904664     1  0.20952392E+08
     -104.2943868959      109.1970435745     1  0.20172441E+08
     -104.2943578390      102.9678372078     1  0.20149137E+08
     -104.2942746525      110.2983312908     1  0.22430514E+08
     -104.2942404072      106.8394120975     1  0.19821862E+08
     -104.2942392545      106.0240118154     1  0.23148433E+08
     -104.2941968925      108.0299008980     1  0.20464507E+08
     -104.2941933511      109.1229310965     1  0.19639937E+08
     -104.2941698850      104.3246166986     1  0.19238464E+08
     -104.2941639848      109.7335429154     1  0.20163054E+08
     -104.2940713425      110.4134305786     1  0.20136740E+08
     -104.2940124776      105.1085204999     1  0.19496588E+08
     -104.2939601282      105.7962364294     1  0.19724653E+08
     -104.2939532086      102.6169590203     1  0.17879286E+08
     -104.2938959513      103.3229353358     1  0.18915069E+08
     -104.2938468604      106.7901959621     1  0.19949438E+08
     -104.2938184496      109.4251017266     1  0.20432086E+08
     -104.2938078097      107.4104227133     1  0.20513092E+08
     -104.2937380949      105.9535253069     1  0.20536536E+08
     -104.2937312988      108.4790801533     1  0.20414551E+08
     -104.2937071633      105.8375153651     1  0.20169892E+08
     -104.2936985350      105.3229524354     1  0.20625619E+08
     -104.2936758275      107.6437356608     1  0.19322655E+08
     -104.2935869583      107.6290866544     1  0.20699537E+08
     -104.2935690855      109.8016874251     1  0.21440121E+08
     -104.2935454482      109.5298804308     1  0.20692295E+08
     -104.2935297851      109.0584154113     1  0.21078913E+08
     -104.2934178725      108.5910312293     1  0.18793863E+08
     -104.2933853590      104.3747581536     1  0.19151400E+08
     -104.2933620417      107.5266328378     1  0.19787261E+08
     -104.2933217020      107.0169750971     1  0.20002763E+08
     -104.2932695487      107.5347224737     1  0.20759916E+08
     -104.2932193687      108.4647325665     1  0.20070027E+08
     -104.2931474405      105.2249537992     1  0.19876956E+08
     -104.2931184709      104.7076121416     1  0.19910353E+08
     -104.2929983549      104.4340424901     1  0.19224550E+08
     -104.2929638191      105.8960872142     1  0.19559731E+08
     -104.2929556314      112.6601099798     1  0.22155663E+08
     -104.2929420479      109.6397089351     1  0.20587023E+08
     -104.2928349751      104.1803944542     1  0.19614976E+08
     -104.2927318707      106.3381483690     1  0.19853176E+08
     -104.2927185680      108.3628882179     1  0.19875557E+08
     -104.2927026806      107.0975888675     1  0.20564918E+08
     -104.2926935642      108.3821882017     1  0.20208900E+08
     -104.2926003991      106.6789005604     1  0.20486780E+08
     -104.2925912176      108.3908694587     1  0.20005537E+08
     -104.2924806043      107.0218271591     1  0.20357270E+08
     -104.2924548619      107.4801670347     1  0.19682786E+08
     -104.2924268369      106.0323013174     1  0.20027541E+08
     -104.2924025179      105.5756263579     1  0.19831660E+08
     -104.2923742446      106.3830395217     1  0.19529437E+08
     -104.2922904839      106.6143679428     1  0.20849188E+08
     -104.2921992277      107.9250345439     1  0.19241183E+08
     -104.2921968992      106.4990653277     1  0.19402167E+08
     -104.2921813763      105.2563309946     1  0.20194980E+08
     -104.2920060412      107.5700478776     1  0.19479696E+08
     -104.2920006532      105.7382109254     1  0.19705063E+08
     -104.2919012629      107.8625853059     1  0.19339499E+08
     -104.2918723974      103.8472198384     1  0.20551040E+08
     -104.2918617620      107.6576313396     1  0.19288439E+08
     -104.2918549509      108.5374909357     1  0.19350337E+08
     -104.2917720046      104.7909808498     1  0.20509292E+08
     -104.2917201529      103.3904081842     2  0.19143680E+08
     -104.2916766479      106.4052632089     1  0.19955024E+08
     -104.2915781225      106.1017347838     1  0.20684866E+08
     -104.2915193664      104.0858532410     1  0.19926089E+08
     -104.2914766554      106.7414174852     1  0.20075488E+08
     -104.2914735951      113.8930960148     1  0.20515424E+08
     -104.2914057930      108.5220625340     1  0.19356394E+08
     -104.2912926008      108.5096199332     1  0.20162236E+08
     -104.2912639973      105.8979729731     1  0.19002277E+08
     -104.2911432837      107.8658071024     1  0.19830084E+08
     -104.2910900080      106.7882926566     1  0.20511440E+08
     -104.2910688268      107.7371030264     1  0.20208725E+08
     -104.2909792983      105.9283466691     1  0.20471572E+08
     -104.2908701285      108.5985017207     1  0.19381024E+08
     -104.2908394647      103.3839723474     1  0.20311395E+08
     -104.2908023042      109.7980774600     1  0.20658321E+08
     -104.2906464141      111.3572136670     2  0.20765467E+08
     -104.2905925714      109.5187168229     1  0.20459868E+08
     -104.2905862639      108.0258727419     1  0.20253317E+08
     -104.2905224902      106.9925199620     1  0.18217032E+08
     -104.2904573861      104.7256078045     1  0.19243305E+08
     -104.2904558722      102.5085468431     1  0.17979892E+08
     -104.2903665098      109.2793574781     1  0.20568000E+08
     -104.2902494766      111.9617578706     1  0.21258319E+08
     -104.2902070672      103.3017673621     1  0.18746042E+08
     -104.2901917351      108.5333751276     1  0.19253142E+08
     -104.2901847790      107.8962743571     1  0.19344931E+08
     -104.2901755176      103.0821660961     1  0.19976734E+08
     -104.2901646301      105.2022479178     1  0.19204313E+08
     -104.2901385050      106.5040556001     1  0.19102332E+08
     -104.2900703321      105.2764641007     1  0.19126382E+08
     -104.2899823165      103.7335471775     1  0.20273228E+08
     -104.2899603227      110.8700753866     1  0.21043392E+08
     -104.2898446497      109.2101520966     1  0.21367040E+08
     -104.2898175382      106.5562149495     1  0.21501196E+08
     -104.2898149718      105.8185351388     1  0.20991208E+08
     -104.2897694693      104.8089054784     2  0.19414926E+08
     -104.2897509017      106.3487840907     1  0.20214480E+08
     -104.2896225771      106.1160311354     1  0.19823913E+08
     -104.2895587263      108.5919237116     1  0.20193309E+08
     -104.2895412003      106.2689743577     1  0.19553578E+08
     -104.2895182532      108.2062785254     1  0.20190258E+08
     -104.2894661446      105.7028990364     1  0.18904448E+08
     -104.2894313158      108.5136642559     1  0.20666826E+08
     -104.2892359055      105.7678228992     1  0.21953487E+08
     -104.2891967993      109.6464858950     1  0.20004719E+08
     -104.2891341698      105.7670018402     1  0.19434080E+08
     -104.2889247781      106.1475909410     1  0.19685919E+08
     -104.2887846894      106.9586772327     1  0.20191841E+08
     -104.2887715703      107.7764486706     1  0.20181140E+08
     -104.2887152069      107.9185942112     1  0.20743591E+08
     -104.2886875044      109.2077163146     1  0.22290861E+08
     -104.2886474976      107.1033007493     1  0.22064223E+08
     -104.2884659967      105.9942322350     1  0.19488646E+08
     -104.2884465164      105.3819542712     1  0.19822894E+08
     -104.2884370090      107.5318487099     1  0.20080777E+08
     -104.2884350116      109.7588897374     1  0.20609746E+08
     -104.2884088815      106.0173717798     1  0.19785910E+08
     -104.2883717457      104.7346698932     1  0.20157517E+08
     -104.2883624751      107.2668401144     1  0.20217108E+08
     -104.2883329738      106.7341802919     1  0.20233074E+08
     -104.2882923733      108.9004439215     1  0.20809231E+08
     -104.2882367073      104.1409917731     1  0.20080511E+08
     -104.2882313569      106.1209653041     1  0.19943821E+08
     -104.2881247647      104.8484082695     1  0.19354542E+08
     -104.2880989113      105.9595037897     1  0.21496095E+08
     -104.2880979012      109.6388303221     1  0.20677714E+08
     -104.2880440141      105.5981466034     1  0.18836198E+08
     -104.2880308909      105.7204663987     1  0.19953600E+08
     -104.2880200931      104.9169151336     1  0.20016451E+08
     -104.2879828254      104.2551598984     1  0.18735572E+08
     -104.2879506680      107.5518983721     1  0.20633817E+08
     -104.2879356048      107.8984837624     1  0.19948272E+08
     -104.2879126132      106.1714642379     1  0.19391689E+08
     -104.2878608109      109.0133402755     1  0.20168018E+08
     -104.2878539051      101.5440421993     2  0.19025844E+08
     -104.2877368519      107.6701784895     1  0.20281034E+08
     -104.2876669077      109.3847243948     1  0.20136798E+08
     -104.2876397803      102.5022057909     1  0.19285469E+08
     -104.2875908460      105.9945371805     1  0.18623138E+08
     -104.2873848336      108.7096951672     1  0.21270112E+08
     -104.2873748237      109.0546954621     1  0.19236369E+08
     -104.2872074719      104.1994751921     1  0.18894638E+08
     -104.2871305487      110.8410073563     1  0.20932480E+08
     -104.2871064205      108.2868730418     1  0.20584014E+08
     -104.2871032901      105.9565701265     1  0.18984511E+08
     -104.2870431927      107.0516823765     1  0.20521264E+08
     -104.2869461818      108.6819519195     1  0.20290273E+08
     -104.2869330432      106.4540085232     1  0.19605629E+08
     -104.2869252840      104.8014425504     1  0.19503322E+08
     -104.2868467409      105.6585632424     1  0.19957218E+08
     -104.2868415396      107.5628108218     1  0.20638903E+08
     -104.2866947352      106.0787586631     1  0.20674048E+08
     -104.2865817232      107.6772882196     1  0.20483808E+08
     -104.2865290056      110.5951190255     1  0.22509390E+08
     -104.2865004178      106.0558013277     1  0.19092433E+08
     -104.2864566269      109.8516478596     1  0.20881197E+08
     -104.2863241294      106.9055987435     1  0.18857355E+08
     -104.2862438595      106.9836833748     1  0.19893875E+08
     -104.2862177405      109.0135479866     1  0.20214978E+08
     -104.2862149519      106.7639986097     1  0.20215473E+08
     -104.2861727301      112.4045779782     2  0.21519445E+08
     -104.2861367602      108.4340037294     1  0.20098736E+08
     -104.2861079488      106.5268469498     1  0.19836981E+08
     -104.2860252450      106.8146092570     1  0.19576722E+08
     -104.2859026206      108.8768836710     2  0.19954478E+08
     -104.2858959921      107.6999468447     1  0.20527009E+08
     -104.2858390698      106.6249358874     1  0.20570249E+08
     -104.2855441608      106.9334975737     1  0.20828077E+08
     -104.2855268640      106.6107649658     1  0.20848772E+08
     -104.2855129712      109.1584281198     1  0.20930539E+08
     -104.2854288658      106.2819234747     1  0.19554622E+08
     -104.2854037003      105.6087772548     1  0.19368153E+08
     -104.2853119935      109.7779439150     1  0.20673266E+08
     -104.2852477171      107.2294864787     1  0.20710674E+08
     -104.2851833474      109.1589305244     1  0.19928638E+08
     -104.2851069922      107.9150943569     1  0.20327951E+08
     -104.2850945142      104.7753909914     1  0.19028838E+08
     -104.2850652823      108.6580927086     1  0.20371004E+08
     -104.2849226988      108.5972120115     1  0.20712896E+08
     -104.2847416427      108.1599944479     1  0.21927730E+08
     -104.2847379505      106.4501837408     1  0.20159858E+08
     -104.2847105879      107.9965621964     1  0.20262333E+08
     -104.2846595840      106.9887227640     1  0.20523906E+08
     -104.2846108534      108.2410930656     1  0.19001885E+08
     -104.2845475119      104.7049886915     1  0.19299319E+08
     -104.2845315607      107.7990533364     1  0.18990838E+08
     -104.2845156849      106.3445591980     2  0.18775447E+08
     -104.2844513330      106.0806019918     1  0.20112002E+08
     -104.2843539396      105.2150331383     1  0.20332010E+08
     -104.2843310358      104.8538290607     1  0.20425029E+08
     -104.2843044961      108.1531221647     1  0.20644167E+08
     -104.2842755733      104.8055078731     1  0.19941905E+08
     -104.2842428773      103.5324403102     1  0.19794116E+08
     -104.2842398762      110.1552022591     1  0.20701488E+08
     -104.2842243547      106.8673459746     1  0.21485117E+08
     -104.2841838688      108.8309849825     1  0.20561978E+08
     -104.2841252359      109.2863220936     1  0.20382209E+08
     -104.2840488984      105.9068379578     1  0.20235043E+08
     -104.2840028330      108.7276576395     1  0.20225930E+08
     -104.2838434045      108.0828320604     1  0.20235967E+08
     -104.2838415556      105.2544830123     1  0.20088047E+08
     -104.2837949497      106.5815091629     1  0.20081668E+08
     -104.2837804083      108.1879292030     1  0.20016993E+08
     -104.2837417375      105.5263171512     1  0.19202301E+08
     -104.2837358342      108.3387503910     1  0.20598996E+08
     -104.2836602489      103.7589271123     1  0.19954665E+08
     -104.2835723498      107.1962992219     1  0.20576937E+08
     -104.2834864202      104.8626159047     1  0.20204212E+08
     -104.2834765342      110.0750989127     1  0.21019659E+08
     -104.2833914291      110.7813159452     1  0.20243486E+08
     -104.2833812027      105.4676818091     1  0.21230998E+08
     -104.2833175214      108.1847608217     1  0.21177522E+08
     -104.2832876279      105.4409162207     1  0.20393490E+08
     -104.2832540658      110.5473546364     1  0.19746363E+08
     -104.2832525378      106.1390771139     1  0.20359981E+08
     -104.2832016691      109.0209809318     1  0.22402575E+08
     -104.2831656597      103.9782033061     1  0.20211105E+08
     -104.2831026060      108.1893786835     1  0.20138258E+08
     -104.2830745070      108.8294678742     1  0.19568819E+08
     -104.2829899649      104.7208864529     1  0.20162340E+08
     -104.2829539864      104.6748152517     1  0.19220641E+08
     -104.2829394913      110.0402500091     1  0.20458751E+08
     -104.2828695010      105.9943798585     1  0.19311825E+08
     -104.2828460129      106.2091713596     1  0.20831600E+08
     -104.2828338190      107.3647821337     2  0.18476387E+08
     -104.2827537981      104.4937393342     1  0.19231969E+08
     -104.2827306633      105.6302938095     1  0.19775521E+08
     -104.2827077486      108.7987729443     1  0.19360330E+08
     -104.2826807858      105.8993707185     1  0.20416929E+08
     -104.2826417088      108.9694524184     1  0.21142653E+08
     -104.2825676060      105.1523670691     1  0.19760907E+08
     -104.2825164351      109.2438854196     1  0.19934765E+08
     -104.2823511875      108.1700535859     1  0.21036267E+08
     -104.2822750834      109.6820261119     1  0.21386136E+08
     -104.2821312799      105.1948228216     1  0.19573853E+08
     -104.2821080315      110.0862603481     1  0.22108152E+08
     -104.2820738533      107.0770118542     1  0.20691099E+08
     -104.2820708359      106.2952895955     1  0.19940203E+08
     -104.2820462060      108.0800315504     1  0.19970521E+08
     -104.2820246888      105.4731506621     1  0.19365639E+08
     -104.2819945331      109.3385292520     1  0.20634396E+08
     -104.2819309078      108.7301931395     1  0.21348720E+08
     -104.2818173691      108.4639896696     1  0.21512812E+08
     -104.2817931128      106.8498662525     1  0.19464531E+08
     -104.2817797609      109.3922826960     1  0.21414709E+08
     -104.2817599665      102.1331546631     1  0.19040021E+08
     -104.2817540089      107.8585548788     1  0.20492641E+08
     -104.2817426357      110.2084472344     1  0.20693104E+08
     -104.2817231293      105.6877238426     1  0.19721907E+08
     -104.2817095528      108.6131990807     1  0.21268073E+08
     -104.2814033023      105.5999458171     1  0.19726399E+08
     -104.2813803680      107.7461177623     1  0.19677522E+08
     -104.2813679615      110.2552970647     1  0.22143670E+08
     -104.2811910182      104.8173888378     1  0.18123497E+08
     -104.2811864155      109.2712551403     1  0.20262988E+08
     -104.2810789848      106.8396328131     1  0.19325662E+08
     -104.2810586034      110.3071771469     1  0.21831876E+08
     -104.2810533303      108.6061866028     1  0.20294812E+08
     -104.2809987227      107.8778404176     1  0.19006770E+08
     -104.2809870043      105.6407013547     1  0.19733886E+08
     -104.2809771599      107.5042606092     1  0.20908407E+08
     -104.2809200491      105.2044002579     1  0.20192867E+08
     -104.2808654945      108.6391072870     1  0.21453062E+08
     -104.2807994908      107.6649923188     1  0.20442810E+08
     -104.2807850571      109.4956923513     1  0.19947488E+08
     -104.2807709827      108.2353357828     1  0.19532265E+08
     -104.2807112137      109.1996719696     1  0.19503194E+08
     -104.2806691158      109.9629710250     1  0.20390235E+08
     -104.2805946568      106.5445864011     1  0.19080238E+08
     -104.2804933285      107.5256776085     1  0.20376408E+08
     -104.2804608928      108.4003813844     1  0.20373267E+08
     -104.2803774646      105.7360258819     1  0.19756373E+08
     -104.2803481975      107.0669113555     1  0.20136418E+08
     -104.2803317980      108.3179655866     1  0.19650307E+08
     -104.2803003882      107.7598284643     1  0.19290287E+08
     -104.2802465951      109.3547049131     1  0.21034296E+08
     -104.2801306017      107.2297863911     1  0.19622888E+08
     -104.2801272742      107.3889373304     1  0.19924822E+08
     -104.2801092536      108.0843037984     1  0.19942838E+08
     -104.2800903980      107.4169665096     1  0.20336897E+08
     -104.2800397198      109.3248587765     2  0.19339486E+08
     -104.2799824882      105.1722211753     1  0.19892427E+08
     -104.2799177303      108.2124356986     1  0.20631234E+08
     -104.2799034927      108.5143958727     1  0.20965214E+08
     -104.2798929126      109.1628571160     1  0.20492209E+08
     -104.2798266011      107.7789806539     1  0.19873568E+08
     -104.2797894482      107.9895776701     1  0.21261457E+08
     -104.2797466758      106.9404392256     1  0.19813520E+08
     -104.2797154986      105.5399628225     1  0.19529491E+08
     -104.2796811844      101.9871836270     1  0.20249485E+08
     -104.2796649404      107.1973414085     1  0.20162591E+08
     -104.2796621548      107.3967385491     1  0.20593796E+08
     -104.2796605620      105.7500160908     1  0.19192970E+08
     -104.2795306687      109.1710255016     1  0.21588379E+08
     -104.2794559554      110.9883938071     1  0.19960816E+08
     -104.2794283301      108.9933113952     1  0.20020317E+08
     -104.2793398646      108.8830375475     1  0.20654787E+08
     -104.2793209311      107.9592905680     1  0.21318731E+08
     -104.2793072488      105.5605270544     1  0.19797777E+08
     -104.2792997569      107.1300420857     1  0.19635977E+08
     -104.2792461426      107.8357710758     1  0.20573565E+08
     -104.2792132420      108.0231603333     1  0.19912627E+08
     -104.2791993895      104.3965684685     1  0.19930989E+08
     -104.2791850773      109.3998309857     1  0.19929046E+08
     -104.2791649534      107.8939667896     1  0.19883680E+08
     -104.2791603144      103.5794011990     1  0.20191409E+08
     -104.2791552349      109.7480753827     1  0.20038267E+08
     -104.2791489476      108.3003087641     1  0.20324097E+08
     -104.2790674540      106.4985226850     1  0.19904072E+08
     -104.2789560420      103.3353261185     1  0.19558686E+08
     -104.2789213621      107.6476802567     1  0.20665033E+08
     -104.2788931311      107.3882236620     1  0.20119373E+08
     -104.2788583791      110.3342058811     1  0.19919958E+08
     -104.2788402942      105.4974582185     1  0.20537546E+08
     -104.2787796682      108.1941292832     1  0.21474520E+08
     -104.2787425179      105.3465533080     1  0.19385195E+08
     -104.2787208878      108.4473063471     1  0.20199741E+08
     -104.2787008087      105.0359187741     1  0.19844989E+08
     -104.2786198343      104.6223553795     1  0.19938938E+08
     -104.2785873699      104.7839086182     1  0.19774480E+08
     -104.2785836879      104.9908397310     1  0.20053308E+08
     -104.2785823110      109.1083274299     1  0.19404848E+08
     -104.2785489738      108.8246050589     1  0.20256022E+08
     -104.2785474343      103.9193216545     1  0.19675531E+08
     -104.2785197148      108.8495728198     1  0.21007109E+08
     -104.2784526186      106.6567413563     1  0.20337752E+08
     -104.2784074335      106.1080114950     1  0.19798380E+08
     -104.2783798816      106.5304165530     1  0.19340499E+08
     -104.2783677818      107.7528270758     1  0.19906035E+08
     -104.2783410730      108.4410355535     1  0.20355458E+08
     -104.2783175543      109.6832434622     1  0.20690917E+08
     -104.2782116794      107.1773381605     1  0.20367291E+08
     -104.2781993700      106.3385619658     1  0.19752389E+08
     -104.2781959245      107.3991322267     1  0.20079033E+08
     -104.2781476568      105.7513512051     1  0.19840414E+08
     -104.2781114264      110.1123154359     1  0.19233959E+08
     -104.2780899865      108.8342343501     1  0.19363676E+08
     -104.2780727879      105.0301283997     1  0.18090744E+08
     -104.2779791447      108.4795286610     1  0.20544747E+08
     -104.2778731678      109.2593687262     1  0.20043708E+08
     -104.2777981554      103.7191237726     1  0.19891495E+08
     -104.2777761988      106.8619382634     1  0.20647075E+08
     -104.2776962449      107.8555414891     1  0.20497143E+08
     -104.2776765515      108.2311149192     1  0.20943322E+08
     -104.2776641089      107.6552145576     1  0.20368397E+08
     -104.2776192961      107.3100113242     1  0.20148599E+08
     -104.2775988083      106.2896209246     1  0.19019174E+08
     -104.2775643493      106.3498237325     1  0.20007546E+08
     -104.2775630926      108.1533540024     1  0.19447720E+08
     -104.2774695277      109.1067963686     1  0.20051258E+08
     -104.2774639019      109.0005015480     1  0.20820462E+08
     -104.2774394472      107.2555030501     2  0.20015029E+08
     -104.2774259468      101.4919505803     1  0.19858536E+08
     -104.2772730000      107.6808432379     1  0.19564803E+08
     -104.2772526738      104.8926238034     1  0.19046574E+08
     -104.2771714508      105.2149116341     1  0.20353866E+08
     -104.2771436245      105.6163653014     1  0.21421606E+08
     -104.2770842118      109.1202664064     1  0.20365106E+08
     -104.2770582396      106.9351292282     1  0.19733030E+08
     -104.2770483996      106.3873720223     1  0.19956085E+08
     -104.2770455304      107.3398799674     1  0.21011541E+08
     -104.2770269753      106.3696226870     1  0.19251648E+08
     -104.2769946613      110.8043424601     1  0.19270129E+08
     -104.2769885572      104.1111239961     1  0.19453209E+08
     -104.2769078500      108.6643496981     1  0.19972099E+08
     -104.2767734683      104.5775475468     1  0.18194663E+08
     -104.2767634505      107.9014101482     1  0.21103386E+08
     -104.2767434744      108.1462871000     1  0.20143492E+08
     -104.2766742005      109.8612244010     1  0.21221934E+08
     -104.2766149945      103.2396925452     1  0.19897462E+08
     -104.2765155123      106.5306872714     1  0.20313998E+08
     -104.2764934043      105.6595514625     1  0.20205352E+08
     -104.2764731722      109.3053342475     1  0.21201064E+08
     -104.2763212412      104.4487850432     1  0.20005174E+08
     -104.2762985468      107.7269399843     1  0.20230253E+08
     -104.2762762790      108.6676810132     1  0.19905990E+08
     -104.2762583640      110.3326177591     1  0.21890228E+08
     -104.2762442054      109.1975067095     1  0.19573760E+08
     -104.2762153527      106.3058959378     1  0.19463486E+08
     -104.2761906578      110.8427713406     1  0.19170196E+08
     -104.2761386676      105.3288555156     1  0.20493716E+08
     -104.2760367931      110.1203902122     1  0.20685441E+08
     -104.2759895955      108.0614189552     1  0.20501595E+08
     -104.2758460717      107.0497060263     1  0.20003281E+08
     -104.2758385360      103.9451300945     1  0.19267000E+08
     -104.2758300030      109.1309421073     1  0.19280517E+08
     -104.2758171195      104.2761916347     1  0.19991960E+08
     -104.2757996815      104.6681289847     1  0.20543546E+08
     -104.2757755724      108.7372956004     1  0.19916071E+08
     -104.2757724732      110.6526367416     1  0.21148771E+08
     -104.2757562882      105.4150812286     1  0.20363192E+08
     -104.2757379691      106.4379194974     1  0.19202843E+08
     -104.2756686892      106.9730098826     1  0.19636561E+08
     -104.2756429638      107.4345422530     1  0.20445405E+08
     -104.2756256401      108.1209943762     1  0.20049267E+08
     -104.2755995074      106.1721544279     1  0.20373138E+08
     -104.2754674316      109.6318871842     1  0.21631516E+08
     -104.2754167276      106.1606488298     1  0.20239296E+08
     -104.2753937461      105.6637344988     1  0.20234381E+08
     -104.2753888274      109.1030578881     1  0.21286778E+08
     -104.2753714913      108.9483441039     1  0.19705344E+08
     -104.2753359213      109.2196359345     1  0.19242572E+08
     -104.2753236541      107.2737986643     1  0.20207830E+08
     -104.2753174211      107.0797212476     1  0.20067655E+08
     -104.2752491204      108.0219407157     1  0.19761781E+08
     -104.2751405986      105.9952605434     1  0.20276746E+08
     -104.2750864329      104.1683123969     1  0.19100772E+08
     -104.2750745152      108.5938678787     1  0.19672231E+08
     -104.2750664071      105.4110339087     1  0.20112688E+08
     -104.2749586164      106.3343566907     1  0.20543853E+08
     -104.2749466292      106.6942105722     1  0.21437367E+08
     -104.2749177904      107.1662004216     1  0.20883651E+08
     -104.2748687939      110.5606949156     1  0.20836321E+08
     -104.2748541954      101.7654330266     1  0.20777771E+08
     -104.2748067193      112.6300409477     1  0.21861417E+08
     -104.2747885702      106.8443429278     1  0.19864124E+08
     -104.2747177753      108.1424090429     1  0.20826007E+08
     -104.2747055819      108.9757388397     1  0.20277346E+08
     -104.2747015052      109.0670475741     1  0.20079431E+08
     -104.2746858085      108.0283779717     2  0.20301541E+08
     -104.2746623990      106.2275690958     1  0.20535498E+08
     -104.2745961064      108.3866811371     1  0.19599287E+08
     -104.2744453502      105.1640223847     1  0.18699623E+08
     -104.2744043089      107.1921893341     1  0.20115576E+08
     -104.2743117909      107.3078487245     1  0.20148993E+08
     -104.2742813226      104.5637061025     1  0.20703131E+08
     -104.2742732420      109.3258014102     1  0.20395832E+08
     -104.2742575403      107.6959656600     1  0.20957318E+08
     -104.2742283483      110.3357156439     1  0.20718705E+08
     -104.2742225546      105.3350672500     1  0.20490286E+08
     -104.2742154513      105.1424013148     1  0.20508362E+08
     -104.2742011112      111.1819132144     1  0.20060517E+08
     -104.2741636829      104.8083791234     1  0.21092248E+08
     -104.2740668849      109.5810750161     1  0.21571708E+08
     -104.2740605939      106.8502648569     1  0.19380594E+08
     -104.2740430206      106.7123763439     1  0.19554631E+08
     -104.2740004165      109.0481776708     1  0.20470297E+08
     -104.2739930281      108.5484480104     1  0.19366860E+08
     -104.2739749638      105.1016071512     1  0.19544473E+08
     -104.2739186434      108.6173944735     1  0.20272419E+08
     -104.2738254011      106.3292490074     1  0.19800482E+08
     -104.2738031419      110.4415795138     1  0.22204972E+08
     -104.2737898651      108.8386494939     1  0.20011526E+08
     -104.2737401329      109.3157956560     1  0.19688275E+08
     -104.2737118343      106.6835665073     1  0.19723206E+08
     -104.2736719124      106.8217735321     1  0.20593208E+08
     -104.2736589358      106.1715519530     1  0.20289283E+08
     -104.2736270408      106.6790329957     1  0.20188796E+08
     -104.2736021551      105.8856943930     1  0.19975397E+08
     -104.2735879980      107.9565125354     1  0.20420605E+08
     -104.2735645166      106.3515633183     1  0.19047469E+08
     -104.2735577998      107.7074055535     1  0.19439156E+08
     -104.2735478600      110.0392121683     1  0.18810696E+08
     -104.2735253133      108.0957547032     1  0.21140128E+08
     -104.2734730772      107.0533733522     1  0.19080475E+08
     -104.2733827125      105.0356119222     1  0.20195531E+08
     -104.2733809280      107.7114182208     1  0.19905747E+08
     -104.2733129941      109.6275989531     1  0.20792498E+08
     -104.2732772413      105.9589716333     1  0.21328008E+08
     -104.2731840021      106.4276261067     1  0.20375145E+08
     -104.2731571077      109.9396245245     1  0.22110551E+08
     -104.2731211581      105.5873310407     1  0.20396479E+08
     -104.2730674602      107.3221262617     1  0.20107268E+08
     -104.2730396097      107.1712639551     1  0.20044431E+08
     -104.2730323423      107.5173431459     1  0.18984730E+08
     -104.2730295245      103.8268989754     1  0.21063464E+08
     -104.2729291994      107.8329764250     1  0.21267648E+08
     -104.2729135298      107.0624312605     1  0.20274965E+08
     -104.2728556025      106.1791045869     1  0.20309781E+08
     -104.2728115376      107.5674104461     1  0.20232527E+08
     -104.2727854498      106.5834319095     1  0.20282117E+08
     -104.2726192032      109.1039200730     1  0.22199718E+08
     -104.2725702157      105.9351889344     1  0.20006943E+08
     -104.2725437418      108.6787651314     1  0.19582410E+08
     -104.2725304239      106.8980825105     1  0.20591610E+08
     -104.2725276599      107.0710585550     1  0.20716161E+08
     -104.2724199447      108.3142264325     1  0.19952723E+08
     -104.2723545875      107.0765091742     1  0.20770432E+08
     -104.2723269729      104.5620460338     1  0.19307897E+08
     -104.2723232115      105.1906224671     1  0.19541955E+08
     -104.2723193754      105.2528198616     1  0.19753245E+08
     -104.2722652632      107.5432914659     1  0.20166516E+08
     -104.2722472256      103.3856620954     1  0.20237088E+08
     -104.2722101499      107.0305092686     1  0.20214547E+08
     -104.2721910170      107.5522576446     1  0.20700139E+08
     -104.2721687102      105.8162901495     1  0.20103339E+08
     -104.2721635212      109.5627401576     1  0.20564394E+08
     -104.2721581160      106.8503936281     1  0.20627706E+08
     -104.2721555702      109.2936768977     1  0.20177784E+08
     -104.2720131742      109.4917965057     2  0.20804109E+08
     -104.2720085420      105.5881150261     1  0.19932794E+08
     -104.2718963846      103.3850133803     1  0.19544630E+08
     -104.2718746007      106.7717064313     1  0.20344638E+08
     -104.2718721556      107.2017910661     1  0.19307376E+08
     -104.2718475793      105.5719082442     1  0.19550173E+08
     -104.2718316696      106.9652777414     1  0.19914928E+08
     -104.2718041134      106.7920917479     1  0.20489748E+08
     -104.2717461049      107.7165906759     1  0.20348993E+08
     -104.2717214996      107.0006935431     1  0.20207031E+08
     -104.2716840522      106.2963078181     1  0.20141514E+08
     -104.2716707382      107.9068736537     1  0.19148240E+08
     -104.2716220069      109.8533527501     1  0.21144237E+08
     -104.2715841391      109.5916072470     1  0.21338809E+08
     -104.2715719388      109.2736500752     1  0.20813273E+08
     -104.2715704874      107.7572602132     1  0.20823328E+08
     -104.2715651066      110.1536946543     1  0.22281311E+08
     -104.2715204290      107.7424458375     1  0.20318243E+08
     -104.2714834977      107.2481894631     1  0.19963147E+08
     -104.2714679694      103.7060107945     1  0.19642756E+08
     -104.2714513131      105.3431439715     2  0.19403836E+08
     -104.2714460960      108.9708197626     1  0.18852259E+08
     -104.2714077216      108.2133434133     1  0.20635809E+08
     -104.2713950713      107.2468454629     1  0.20366650E+08
     -104.2713688758      105.1632951156     1  0.19488079E+08
     -104.2713674223      106.0480117743     1  0.21304686E+08
     -104.2713293794      107.9378799044     1  0.19811557E+08
     -104.2713116923      106.1654711528     1  0.20817916E+08
     -104.2711999786      108.6509542641     1  0.21678008E+08
     -104.2711785212      106.0843214290     1  0.19802558E+08
     -104.2711160965      106.4212308825     1  0.19776091E+08
     -104.2710979570      105.1466272721     1  0.19599529E+08
     -104.2710611404      109.1571487407     1  0.19691855E+08
     -104.2710203787      104.1755390368     1  0.21446972E+08
     -104.2710154605      105.7462984503     1  0.18500928E+08
     -104.2710079360      105.6912540634     1  0.20021562E+08
     -104.2709997540      110.8901715521     2  0.21689708E+08
     -104.2709891801      107.9521293111     1  0.19486922E+08
     -104.2709474237      105.9797174405     1  0.19788318E+08
     -104.2708453378      105.3378777566     1  0.20015509E+08
     -104.2708362500      108.2727846088     1  0.19966602E+08
     -104.2707001058      104.7698143768     1  0.20313547E+08
     -104.2706794325      104.1953620859     1  0.19788751E+08
     -104.2706368676      106.9136554503     1  0.21256902E+08
     -104.2705268893      109.8023030456     1  0.20481840E+08
     -104.2705179747      106.8152531526     1  0.19428848E+08
     -104.2704729538      105.9032630004     1  0.20810061E+08
     -104.2704085637      107.8268590233     1  0.20049957E+08
     -104.2704035976      107.5519789060     1  0.19901274E+08
     -104.2702971077      107.1952581152     1  0.21051153E+08
     -104.2702949940      107.1728734601     1  0.20397759E+08
     -104.2702367332      106.6762691519     1  0.19724201E+08
     -104.2702053186      107.7575690480     1  0.19640600E+08
     -104.2702038892      109.5061002541     1  0.20889261E+08
     -104.2701591016      107.1721411138     1  0.20434593E+08
     -104.2701498704      106.5617352168     1  0.19963338E+08
     -104.2700794382      107.6330325058     1  0.20056703E+08
     -104.2700755714      109.2617741949     1  0.19573326E+08
     -104.2700655332      107.7346020614     1  0.20404800E+08
     -104.2700280158      107.7864418905     1  0.21389937E+08
     -104.2700218070      107.5501377995     1  0.19331580E+08
     -104.2700182334      105.8520473060     1  0.19963963E+08
     -104.2699862077      105.7355141001     2  0.19038482E+08
     -104.2699697141      105.3560528608     1  0.19561966E+08
     -104.2699436435      109.0363968294     1  0.20366180E+08
     -104.2698789972      105.9842855797     1  0.18805464E+08
     -104.2697696140      106.5769708511     1  0.19484379E+08
     -104.2697455654      105.1216011428     1  0.20130396E+08
     -104.2697345654      107.5260296386     1  0.19360806E+08
     -104.2696901039      106.2356344447     1  0.19964722E+08
     -104.2696714199      104.3655558606     1  0.20887747E+08
     -104.2696676712      106.0325886918     1  0.20022679E+08
     -104.2696534386      105.2084496762     1  0.19888097E+08
     -104.2696419581      109.3590634201     1  0.20538393E+08
     -104.2695712941      106.7736028528     1  0.20171173E+08
     -104.2695574087      108.6157154589     2  0.21220160E+08
     -104.2695228090      104.0732162128     1  0.19848381E+08
     -104.2694612755      103.8880612717     1  0.19841532E+08
     -104.2693762852      104.2936781652     1  0.19398975E+08
     -104.2693301711      103.7581085663     1  0.19999375E+08
     -104.2693254679      105.6115808389     1  0.20261131E+08
     -104.2692483631      108.8026967263     1  0.21813478E+08
     -104.2691953973      106.1603310493     1  0.19978314E+08
     -104.2691335184      105.8277775025     1  0.20343789E+08
     -104.2691308946      103.5488455916     1  0.19689827E+08
     -104.2691111247      110.7068663246     1  0.20778471E+08
     -104.2690950045      110.0961307772     1  0.19906680E+08
     -104.2690877985      104.8046779752     1  0.20568724E+08
     -104.2690813116      104.9325252446     1  0.19240794E+08
     -104.2690665003      107.4434122295     1  0.18984882E+08
     -104.2690416540      108.6054366266     1  0.19746202E+08
     -104.2690281905      109.1279098570     1  0.20212815E+08
     -104.2690160274      108.0747604621     1  0.20557480E+08
     -104.2689881076      104.6809083993     1  0.19771992E+08
     -104.2689724515      105.7679108918     1  0.19984252E+08
     -104.2689573308      106.6375286620     1  0.20225809E+08
     -104.2689438214      105.3588017716     1  0.20253353E+08
     -104.2688782204      106.5674566988     1  0.19041728E+08
     -104.2688658304      104.5750091102     1  0.19198183E+08
     -104.2688619281      106.8472059188     1  0.20525128E+08
     -104.2688490630      106.6384851307     1  0.19868186E+08
     -104.2687996316      104.6090604120     1  0.20697241E+08
     -104.2687614931      105.6427897881     1  0.20482070E+08
     -104.2687100989      109.2771463390     1  0.21703944E+08
     -104.2686078777      107.7010805463     1  0.19217127E+08
     -104.2686005822      108.7564999773     1  0.20229966E+08
     -104.2685520080      108.3841652119     1  0.19435654E+08
     -104.2685003014      105.7975478150     1  0.21180081E+08
     -104.2684799764      108.8127309107     1  0.20316175E+08
     -104.2684731796      106.8101279071     1  0.19365149E+08
     -104.2684333813      107.2657141484     1  0.20217782E+08
     -104.2684127312      102.7645312028     1  0.20407304E+08
     -104.2684111717      109.8078212232     1  0.20574503E+08
     -104.2683847820      104.7437702548     1  0.20205855E+08
     -104.2683812597      110.6198464006     1  0.20374126E+08
     -104.2682793762      107.5137184228     1  0.19836075E+08
     -104.2682014054      104.6399663312     1  0.20228619E+08
     -104.2681881688      104.8567520162     1  0.20578317E+08
     -104.2681757296      108.3159378008     1  0.20470443E+08
     -104.2681669552      105.4119790227     1  0.20256369E+08
     -104.2680876473      106.0192772235     1  0.20151421E+08
     -104.2680739116      107.3763824604     1  0.20589884E+08
     -104.2680400244      106.0733077365     1  0.21231017E+08
     -104.2680303888      111.2408355988     1  0.21441308E+08
     -104.2679779170      108.8785668584     1  0.20169037E+08
     -104.2679471103      109.8772492576     1  0.21686110E+08
     -104.2679024042      106.0065162213     1  0.19691513E+08
     -104.2678802435      105.8916787032     1  0.19748101E+08
     -104.2678689418      106.2079247005     1  0.20280512E+08
     -104.2678605793      106.4274413504     1  0.21440004E+08
     -104.2678548207      106.0601377864     1  0.20879968E+08
     -104.2678436925      109.5614302979     1  0.19498116E+08
     -104.2678386395      107.2776406955     1  0.19296631E+08
     -104.2677971705      105.3236808319     1  0.19997687E+08
     -104.2675805671      104.9380605128     1  0.20138470E+08
     -104.2675603299      110.5731241483     1  0.20132766E+08
     -104.2675082904      110.2319517024     1  0.21462426E+08
     -104.2674907533      108.9395116097     1  0.20447002E+08
     -104.2674744794      107.5560438047     1  0.20573837E+08
     -104.2674728959      108.4852245419     1  0.20332166E+08
     -104.2674591408      108.6946001918     1  0.21700429E+08
     -104.2674212966      109.2722460888     1  0.19702484E+08
     -104.2673585390      107.2548696362     1  0.19007197E+08
     -104.2673335586      108.8147408430     1  0.20584668E+08
     -104.2673096113      104.9113463498     1  0.19683781E+08
     -104.2672105159      109.1627953324     1  0.20732295E+08
     -104.2672045829      105.8268549134     1  0.20254093E+08
     -104.2671511445      108.5338240573     1  0.21720047E+08
     -104.2671120733      109.5738737453     1  0.19706661E+08
     -104.2671053403      106.8681873409     1  0.20912095E+08
     -104.2670889788      108.0127008152     1  0.19720649E+08
     -104.2670414806      107.1659136078     1  0.20394893E+08
     -104.2669828582      108.3153082226     1  0.19876417E+08
     -104.2669799119      108.3981456419     1  0.19422125E+08
     -104.2669138490      109.4079692273     1  0.21479700E+08
     -104.2668469220      109.1575073580     1  0.20174179E+08
     -104.2668442003      108.3430168805     1  0.19980813E+08
     -104.2668425807      109.5280611600     1  0.19898026E+08
     -104.2668234825      105.3334399169     1  0.20445096E+08
     -104.2667905460      105.8531496021     1  0.19786644E+08
     -104.2667680787      104.7519134102     1  0.19181992E+08
     -104.2667152609      107.1387339393     1  0.20637371E+08
     -104.2667061084      108.3737566987     1  0.19943877E+08
     -104.2666695797      108.2293676958     1  0.19750683E+08
     -104.2665997657      106.9737688107     1  0.20460563E+08
     -104.2665783323      104.6695310594     1  0.20168367E+08
     -104.2665103550      107.1771705822     1  0.20494317E+08
     -104.2664853164      107.7029192187     1  0.21126630E+08
     -104.2664273453      109.7301339079     1  0.20675111E+08
     -104.2663546550      110.9186801651     1  0.21479875E+08
     -104.2663203556      106.8231031455     1  0.20237917E+08
     -104.2662661653      107.4966511258     1  0.20188542E+08
     -104.2662259017      106.6813650176     1  0.22013079E+08
     -104.2661915891      107.3216675276     1  0.18911278E+08
     -104.2661777064      107.0643227220     1  0.20681864E+08
     -104.2661694683      108.5962705554     1  0.19610731E+08
     -104.2661643862      108.9403046986     1  0.19887475E+08
     -104.2661628439      111.4151423692     1  0.20626957E+08
     -104.2661257550      108.1195846261     1  0.20348029E+08
     -104.2660973728      108.9140611219     1  0.19983921E+08
     -104.2660890344      106.4994345576     1  0.19786448E+08
     -104.2660682024      106.9926372845     1  0.20787021E+08
     -104.2660158652      105.7814564055     1  0.20270215E+08
     -104.2660026187      106.2544783234     1  0.19796444E+08
     -104.2660001457      110.6233289386     1  0.19677724E+08
     -104.2659682506      106.9498746056     1  0.20179811E+08
     -104.2659318736      106.9881161695     1  0.19700728E+08
     -104.2659074987      105.9581329557     1  0.21213318E+08
     -104.2658804090      106.6545443323     1  0.20609784E+08
     -104.2658525026      106.2003667406     1  0.19811459E+08
     -104.2658086713      107.3917469600     1  0.20137196E+08
     -104.2658060656      104.3260419112     1  0.19866228E+08
     -104.2657825340      106.5905693745     1  0.20297162E+08
     -104.2657778046      108.6906512196     1  0.19594856E+08
     -104.2656871225      106.6581067423     1  0.20356917E+08
     -104.2656494077      105.8244087294     1  0.19679672E+08
     -104.2655175286      107.2536473755     1  0.19089455E+08
     -104.2655087317      107.5173329920     1  0.19574149E+08
     -104.2654716314      104.4903270287     1  0.21085008E+08
     -104.2654581923      104.3271451333     1  0.19836896E+08
     -104.2654532687      110.6206461558     1  0.20232893E+08
     -104.2654122547      111.2463671413     1  0.20134280E+08
     -104.2653861788      105.4293550368     1  0.19616797E+08
     -104.2653716161      107.4825380718     1  0.19855447E+08
     -104.2653666410      106.4331922079     1  0.21502073E+08
     -104.2653569789      108.9714351156     1  0.19631362E+08
     -104.2653002246      107.2083434913     1  0.20117568E+08
     -104.2652913222      104.7608678042     1  0.20313978E+08
     -104.2652671098      109.0555972507     1  0.20341515E+08
     -104.2652422477      107.5885769077     1  0.19986519E+08
     -104.2651926932      109.8040624656     1  0.19278877E+08
     -104.2651738566      107.7971955564     1  0.20494175E+08
     -104.2651181541      109.6877517107     1  0.19071047E+08
     -104.2650802994      104.7365230947     1  0.19566616E+08
     -104.2649884005      105.7011341675     1  0.19653083E+08
     -104.2649832468      109.0389508501     1  0.20264807E+08
     -104.2649099791      107.4312895634     1  0.20431756E+08
     -104.2649003740      107.3037826389     1  0.19824267E+08
     -104.2648913680      107.3738757236     1  0.20642154E+08
     -104.2648731754      106.4540656373     1  0.20799164E+08
     -104.2648711091      106.3507099487     1  0.20393818E+08
     -104.2648411488      103.5436088534     1  0.20248826E+08
     -104.2648269523      105.9612881575     1  0.18998562E+08
     -104.2648248980      104.5571926713     1  0.20639298E+08
     -104.2648132672      104.4716025295     1  0.19688893E+08
     -104.2647757308      108.3080912568     1  0.19571528E+08
     -104.2647575702      108.6096506764     1  0.20667955E+08
     -104.2647492647      110.2507808311     1  0.21971885E+08
     -104.2647404989      107.0469924591     1  0.20093246E+08
     -104.2647168427      105.8626226257     1  0.21162702E+08
     -104.2646935566      111.0752204115     1  0.20620080E+08
     -104.2646412378      106.0318031667     1  0.21598972E+08
     -104.2646263543      105.4640802301     1  0.19773692E+08
     -104.2645548027      109.1857095419     1  0.20448583E+08
     -104.2645362772      104.3624307494     1  0.20586433E+08
     -104.2644533599      104.8398166035     1  0.18730789E+08
     -104.2644440280      108.9217759346     1  0.20003588E+08
     -104.2643770857      106.3851311263     1  0.20195446E+08
     -104.2643675333      110.1493868282     1  0.21352400E+08
     -104.2643539197      107.7761941096     1  0.20991833E+08
     -104.2643436130      109.2772437537     1  0.21150368E+08
     -104.2643160001      110.1754734373     1  0.20316247E+08
     -104.2642740237      107.9339684543     1  0.20678018E+08
     -104.2642529163      106.9879359287     1  0.20157937E+08
     -104.2642276748      105.5350797224     1  0.20502017E+08
     -104.2642088100      106.1005566349     1  0.20421098E+08
     -104.2642039590      107.4905385000     1  0.19480820E+08
     -104.2641964885      107.9468332021     1  0.20478225E+08
     -104.2641912283      106.8972992153     1  0.20509973E+08
     -104.2641683894      109.8652626104     1  0.20665090E+08
     -104.2640910372      106.6136770566     1  0.20455057E+08
     -104.2640704656      105.8327477490     1  0.20663763E+08
     -104.2640174966      104.4785636231     1  0.21542886E+08
     -104.2639891131      107.2517955458     1  0.19831272E+08
     -104.2639702934      107.2811168986     1  0.20491827E+08
     -104.2639546737      109.7950555492     1  0.20407489E+08
     -104.2639372257      109.6550398745     1  0.19909810E+08
     -104.2638975343      106.2335244702     1  0.19081306E+08
     -104.2638810751      105.4692254479     1  0.20454832E+08
     -104.2638526841      105.6835961858     1  0.20023890E+08
     -104.2637906251      104.3424306161     1  0.18932527E+08
     -104.2637510144      108.8246596317     1  0.21583724E+08
     -104.2637231860      108.8082691112     1  0.19633614E+08
     -104.2636329412      106.6804287934     1  0.20606836E+08
     -104.2636291642      106.0782759003     1  0.19317555E+08
     -104.2635577718      107.0979859814     1  0.21452321E+08
     -104.2635401510      106.9027364699     1  0.20599952E+08
     -104.2634769242      107.7141015210     1  0.19573199E+08
     -104.2634533147      106.4968206701     1  0.21252894E+08
     -104.2634364451      107.1967999876     1  0.19542442E+08
     -104.2634343724      107.7521266373     1  0.19922962E+08
     -104.2633561860      111.0317631915     1  0.21360885E+08
     -104.2633409656      110.1871089633     1  0.22202111E+08
     -104.2632394855      105.8243852517     1  0.20454538E+08
     -104.2632346506      109.8747759412     1  0.20486418E+08
     -104.2631321543      105.8380517682     1  0.20635917E+08
     -104.2631273306      107.1831620355     1  0.21347309E+08
     -104.2631229014      106.3022608162     1  0.20478723E+08
     -104.2630742600      109.2028682421     1  0.19510693E+08
     -104.2630643401      106.1217739537     1  0.19807134E+08
     -104.2630555554      108.6373402564     1  0.19708903E+08
     -104.2630228934      109.3062972049     1  0.21465019E+08
     -104.2630063898      107.5638712926     1  0.19310421E+08
     -104.2629287244      105.1742109190     1  0.20744620E+08
     -104.2628917973      103.4748000646     1  0.19488268E+08
     -104.2627507375      110.1938988962     1  0.20033414E+08
     -104.2627177446      109.6190587925     1  0.19679102E+08
     -104.2626819503      103.9630084928     1  0.19576426E+08
     -104.2626802617      104.8232940262     1  0.19376801E+08
     -104.2626553824      111.3678626561     1  0.20865536E+08
     -104.2626444162      104.9739090931     1  0.21056541E+08
     -104.2625944224      106.8705995750     1  0.20675696E+08
     -104.2625282061      106.2719202787     1  0.22745581E+08
     -104.2624888005      108.8009107150     1  0.20143020E+08
     -104.2624856777      105.5589668287     1  0.19872721E+08
     -104.2624632417      105.5480854874     1  0.19603662E+08
     -104.2624530885      104.8033342283     2  0.19556203E+08
     -104.2624288223      105.6276416415     1  0.19674175E+08
     -104.2624226007      110.2567214095     1  0.19983971E+08
     -104.2624057186      103.5775357965     1  0.20263083E+08
     -104.2622689075      107.2907507628     1  0.19200917E+08
     -104.2621786373      109.4587765155     1  0.20085568E+08
     -104.2621618567      106.2398756694     1  0.20118508E+08
     -104.2621556181      105.3739995167     1  0.19707898E+08
     -104.2621507979      106.8308325633     1  0.20801885E+08
     -104.2621475514      110.5150338108     1  0.21123500E+08
     -104.2621334627      108.9375406782     1  0.19964469E+08
     -104.2621234329      111.3119226052     1  0.20715565E+08
     -104.2620638414      105.7183018681     1  0.19982330E+08
     -104.2619094874      109.0622530904     1  0.20973181E+08
     -104.2618632854      108.6221623606     1  0.20970530E+08
     -104.2618504965      104.8183300397     1  0.20043971E+08
     -104.2618362661      105.6354280760     1  0.19451701E+08
     -104.2618336037      106.4064841159     1  0.19768663E+08
     -104.2617001927      108.8996739761     1  0.21245902E+08
     -104.2615767720      106.4755266731     1  0.19710789E+08
     -104.2615538237      110.2234590984     1  0.22063815E+08
     -104.2615095638      103.8308694595     1  0.19610578E+08
     -104.2614872675      106.3113292870     1  0.19541865E+08
     -104.2614730509      105.4229549288     1  0.19583605E+08
     -104.2614304383      107.2002919642     1  0.19370753E+08
     -104.2613981411      107.9726133999     1  0.20556856E+08
     -104.2613718427      108.9697881402     1  0.20745333E+08
     -104.2613590276      103.4841828437     1  0.20463843E+08
     -104.2613397313      107.1622636844     1  0.20592268E+08
     -104.2613260185      106.2303069537     1  0.20070757E+08
     -104.2613206852      108.4103176881     1  0.19506870E+08
     -104.2612976349      107.6427486737     1  0.19974153E+08
     -104.2612941616      106.7370110756     1  0.20105443E+08
     -104.2612465500      105.5091461584     1  0.19635747E+08
     -104.2612046861      104.6279502171     1  0.19470722E+08
     -104.2611791162      109.9156269954     1  0.22272220E+08
     -104.2611602540      105.9227255935     1  0.19621646E+08
     -104.2611399395      109.3104587376     1  0.20270759E+08
     -104.2611185850      110.0199843661     1  0.19963574E+08
     -104.2610471984      108.2372029674     1  0.19815376E+08
     -104.2610341822      107.1631503223     1  0.20823501E+08
     -104.2610208749      105.5850886467     1  0.20953324E+08
     -104.2608907670      103.9926028390     1  0.19551442E+08
     -104.2608643219      107.3099887686     1  0.20668694E+08
     -104.2608588898      105.3458051817     1  0.21596429E+08
     -104.2606984817      105.6100017191     1  0.20557185E+08
     -104.2606551897      108.9727301807     1  0.21615869E+08
     -104.2605949671      106.7055778255     1  0.20707710E+08
     -104.2605899966      106.6376660972     1  0.19792057E+08
     -104.2605751916      104.0529788090     1  0.20211538E+08
     -104.2605665865      107.4062163688     1  0.20887708E+08
     -104.2604983823      108.8745734884     1  0.20245397E+08
     -104.2604654210      103.8913023023     1  0.20083533E+08
     -104.2604445074      106.9875579646     1  0.20832123E+08
     -104.2604303905      106.0361705440     1  0.19694531E+08
     -104.2603894216      106.1153099826     1  0.19584203E+08
     -104.2603535501      105.1159086343     1  0.19638826E+08
     -104.2603280152      107.3573100702     1  0.21751014E+08
     -104.2603043439      106.8057402892     1  0.20566693E+08
     -104.2602983992      109.0009929694     1  0.20538564E+08
     -104.2602940940      105.3922702640     1  0.19520395E+08
     -104.2602694688      103.3831328803     1  0.20179870E+08
     -104.2601536363      106.3666293145     1  0.19274521E+08
     -104.2601473544      105.9117162985     1  0.20739429E+08
     -104.2601079988      108.4322944057     1  0.20704135E+08
     -104.2600815859      111.5463472982     1  0.19926507E+08
     -104.2600355819      104.5217273873     2  0.19926096E+08
     -104.2599940066      108.8155750174     1  0.19511574E+08
     -104.2599866514      103.3441519713     1  0.18759244E+08
     -104.2599661026      107.6854708130     1  0.20682993E+08
     -104.2599472907      106.4734076411     1  0.20433418E+08
     -104.2599204737      107.2865021403     1  0.20155937E+08
     -104.2598997433      111.5760922854     1  0.20632306E+08
     -104.2598422694      106.9484872507     1  0.19386629E+08
     -104.2598332061      109.8820196958     1  0.20374653E+08
     -104.2598249591      105.8160799138     1  0.19715727E+08
     -104.2598146096      107.1779818363     1  0.19386711E+08
     -104.2598012460      104.7874750124     1  0.20192896E+08
     -104.2597865155      107.5739350275     1  0.19922808E+08
     -104.2597689793      104.8909693550     1  0.19654169E+08
     -104.2597626662      108.7705797404     1  0.20937621E+08
     -104.2597565517      108.4015336208     1  0.22853036E+08
     -104.2596588436      110.7469907755     1  0.20497752E+08
     -104.2596480066      103.3224706524     1  0.19962551E+08
     -104.2596331663      109.2842797209     1  0.20926021E+08
     -104.2596054569      107.0389815649     1  0.20407476E+08
     -104.2596043336      106.4967281021     1  0.21418461E+08
     -104.2596011390      108.2498760267     1  0.20048037E+08
     -104.2594941372      104.8996758196     1  0.19006541E+08
     -104.2594553273      107.1719269547     1  0.19119023E+08
     -104.2594382845      108.6725674520     1  0.20684642E+08
     -104.2594288592      108.0016462237     1  0.20196245E+08
     -104.2593322643      105.9033087177     1  0.23991246E+08
     -104.2592701549      104.6044987216     1  0.19859447E+08
     -104.2592575735      102.9336099241     1  0.19782933E+08
     -104.2592337039      106.3610946257     1  0.20556003E+08
     -104.2592176078      107.4751407982     1  0.19681551E+08
     -104.2592137057      110.2291479991     1  0.20364428E+08
     -104.2591917157      105.1022010151     1  0.19560635E+08
     -104.2591881419      106.3202078542     1  0.20679590E+08
     -104.2591561934      107.2694266727     1  0.20716817E+08
     -104.2591502790      107.5687506442     1  0.19602874E+08
     -104.2591258247      104.1305111623     1  0.20250227E+08
     -104.2591034321      109.3985857275     1  0.20188784E+08
     -104.2590942617      106.5596582023     1  0.20492207E+08
     -104.2590894852      103.6902681888     1  0.18944253E+08
     -104.2590445992      105.5004382667     1  0.19989693E+08
     -104.2590161773      104.1390299409     1  0.20302771E+08
     -104.2589971232      108.2476339669     1  0.20316848E+08
     -104.2589749867      103.5157840408     1  0.21130291E+08
     -104.2589574003      107.4187371849     1  0.19663430E+08
     -104.2588464399      106.8531673569     1  0.19641121E+08
     -104.2588277869      105.9705808549     1  0.20717758E+08
     -104.2588263498      107.1974336449     1  0.20275287E+08
     -104.2588197434      109.8982137651     1  0.19900026E+08
     -104.2588135146      106.0662584056     1  0.20587700E+08
     -104.2587775966      108.4157605801     1  0.20494918E+08
     -104.2587542821      105.3213804105     1  0.20859534E+08
     -104.2587222376      104.8290699657     1  0.19989492E+08
     -104.2587000722      104.6924819404     1  0.19451254E+08
     -104.2586335305      110.2802434288     1  0.20165545E+08
     -104.2586236452      102.7532296563     1  0.21579659E+08
     -104.2586077910      105.0583132760     1  0.20140333E+08
     -104.2585894203      109.9368853845     1  0.21002547E+08
     -104.2585324421      109.0782071317     1  0.19717415E+08
     -104.2585192196      106.6836757576     1  0.19917885E+08
     -104.2583994886      106.9487507851     1  0.21039017E+08
     -104.2583859364      110.9851243218     1  0.20363517E+08
     -104.2583792221      107.5081995851     1  0.19602713E+08
     -104.2583735629      107.3076436500     1  0.20057431E+08
     -104.2583514754      107.8063798970     1  0.20373329E+08
     -104.2582780969      109.6397837231     1  0.19595156E+08
     -104.2582732315      107.2931747938     1  0.19441682E+08
     -104.2582632832      103.5992119778     1  0.20149769E+08
     -104.2582491693      110.4178962976     1  0.20777173E+08
     -104.2581744663      107.9540021355     1  0.20238225E+08
     -104.2581002140      107.6396457220     1  0.19120427E+08
     -104.2580678264      108.5319961132     1  0.19751120E+08
     -104.2580367705      107.8690408447     1  0.19552078E+08
     -104.2580297165      105.4956226271     1  0.19994990E+08
     -104.2578653057      106.5202693198     1  0.19104742E+08
     -104.2578242046      110.3739341660     1  0.20589538E+08
     -104.2576146707      107.2261023033     1  0.20805549E+08
     -104.2575825570      109.5282558833     2  0.22452002E+08
     -104.2575333002      108.1559461580     1  0.20597916E+08
     -104.2575165570      108.8694923346     1  0.22686283E+08
     -104.2575027872      107.3282716546     1  0.19986040E+08
     -104.2574003643      107.8288363438     1  0.20212250E+08
     -104.2573411994      104.5487825220     1  0.20437662E+08
     -104.2573387958      109.1966608071     1  0.21470832E+08
     -104.2573305558      107.7906875863     1  0.20221075E+08
     -104.2573144172      107.3688562539     1  0.20721441E+08
     -104.2573032343      110.1170085540     1  0.20049071E+08
     -104.2572889184      107.9491222173     1  0.19020157E+08
     -104.2572863771      109.8795186332     1  0.21205606E+08
     -104.2572618294      106.2365598285     1  0.20350051E+08
     -104.2571849629      108.4265843904     1  0.20537493E+08
     -104.2571448690      107.9836843615     1  0.20281063E+08
     -104.2571206784      106.5560902370     1  0.19840225E+08
     -104.2571166814      105.4002206470     1  0.19919519E+08
     -104.2571097805      105.6117639348     1  0.20054845E+08
     -104.2570492929      105.6469091677     1  0.19192786E+08
     -104.2570411772      106.3969713020     1  0.18634569E+08
     -104.2570022442      104.9028561826     1  0.18748322E+08
     -104.2569598486      105.0262560789     1  0.19849387E+08
     -104.2569514183      104.0304214043     1  0.21364583E+08
     -104.2569277709      103.6258250220     1  0.19392970E+08
     -104.2568888500      107.1056895819     1  0.20202230E+08
     -104.2568680318      105.8200664307     1  0.19545099E+08
     -104.2568657548      105.3935157782     1  0.20772178E+08
     -104.2568641542      106.5567402565     1  0.20048987E+08
     -104.2568117454      107.3693765318     1  0.20844833E+08
     -104.2568037534      110.8113815570     1  0.20259044E+08
     -104.2567986610      107.1911221441     1  0.20665662E+08
     -104.2567909340      111.1517104462     1  0.22739822E+08
     -104.2567159777      108.8408428819     1  0.19127197E+08
     -104.2566985774      108.1189016682     1  0.19624560E+08
     -104.2566867583      106.4225987888     1  0.20532196E+08
     -104.2566636245      107.1911212417     1  0.20459556E+08
     -104.2566551161      109.8219824260     1  0.20385634E+08
     -104.2566257381      105.4954831004     1  0.20109630E+08
     -104.2565754977      111.3827081538     1  0.20685014E+08
     -104.2565406034      106.2558114561     1  0.21456242E+08
     -104.2565057121      107.0587468940     1  0.19491692E+08
     -104.2564835448      104.8416985917     1  0.19667525E+08
     -104.2564445293      109.8046377678     1  0.20780329E+08
     -104.2564283974      109.0110013096     1  0.20929240E+08
     -104.2564241313      105.5376399930     1  0.19984236E+08
     -104.2564088181      109.6489659252     1  0.20625549E+08
     -104.2563961391      109.1996870908     1  0.20796119E+08
     -104.2563858776      109.4469820717     1  0.20156411E+08
     -104.2563810821      108.3759388783     1  0.19773993E+08
     -104.2563762743      110.1022094780     1  0.21548707E+08
     -104.2563650231      105.0958939436     1  0.19488013E+08
     -104.2562974906      108.2315497609     1  0.20043440E+08
     -104.2562842640      110.2297489376     1  0.20201682E+08
     -104.2561851739      109.7511395639     1  0.20245433E+08
     -104.2561726000      107.8073747357     1  0.19530627E+08
     -104.2561528125      106.4622596532     1  0.20286960E+08
     -104.2561057910      109.3866970165     1  0.20564476E+08
     -104.2560771777      103.8909543671     1  0.19636930E+08
     -104.2560454155      107.3781247785     1  0.18708635E+08
     -104.2560295418      111.0094854656     1  0.22777491E+08
     -104.2560063029      105.5194318255     1  0.20342939E+08
     -104.2559800127      109.1595979670     1  0.20190570E+08
     -104.2559265088      109.0599913590     1  0.19313451E+08
     -104.2558061157      107.1619620670     1  0.20659897E+08
     -104.2557181670      106.2861952803     2  0.19518534E+08
     -104.2557115906      107.2124217166     1  0.20589169E+08
     -104.2556738582      109.2592967026     1  0.21261649E+08
     -104.2556590493      106.6275958405     1  0.20875205E+08
     -104.2556196857      103.7151173546     1  0.20175688E+08
     -104.2556104479      104.8348298525     1  0.19328911E+08
     -104.2555959486      106.2501253258     1  0.19614462E+08
     -104.2555600025      106.8882542609     1  0.19290498E+08
     -104.2555230606      107.3994504166     1  0.18922973E+08
     -104.2555045651      107.4775035957     1  0.20827773E+08
     -104.2554879937      104.3301713206     1  0.20266418E+08
     -104.2554854407      105.7611904935     1  0.19277161E+08
     -104.2554762363      107.2080545438     2  0.19769101E+08
     -104.2554709962      108.7874123964     1  0.20250085E+08
     -104.2554698208      107.0226856160     1  0.20787819E+08
     -104.2554500903      107.2937723538     1  0.19268092E+08
     -104.2553569363      109.9747923201     1  0.19807681E+08
     -104.2553469051      111.0545488596     1  0.20430039E+08
     -104.2553187663      108.6362751420     1  0.21865697E+08
     -104.2552997750      106.2992468920     1  0.20360503E+08
     -104.2552839237      107.3509482312     1  0.21031576E+08
     -104.2552386885      107.1874975283     1  0.20417388E+08
     -104.2551125421      109.0555819717     1  0.19128663E+08
     -104.2550464074      103.2759410042     1  0.18693938E+08
     -104.2549652363      108.5712751441     1  0.20332661E+08
     -104.2549597858      111.0644075874     1  0.20362434E+08
     -104.2549311074      105.1688978001     1  0.20768101E+08
     -104.2549284506      108.4692187085     1  0.19743681E+08
     -104.2549135606      108.2132268819     1  0.19086339E+08
     -104.2548703415      105.5514669461     1  0.19549808E+08
     -104.2548688448      108.1349411771     1  0.20628213E+08
     -104.2548415308      107.2163783078     1  0.20870443E+08
     -104.2548216164      108.8835707803     2  0.20944662E+08
     -104.2548087873      105.3505489927     1  0.19586736E+08
     -104.2547571142      103.4919315993     1  0.20218193E+08
     -104.2547179332      107.1173098678     1  0.19960440E+08
     -104.2547119770      105.3015169539     1  0.19826250E+08
     -104.2547044299      108.7045757669     1  0.20254284E+08
     -104.2547018812      102.7955317716     1  0.20441542E+08
     -104.2546999241      110.4468729029     1  0.21467056E+08
     -104.2546378987      108.5392945835     1  0.20722766E+08
     -104.2546275904      109.5599433553     2  0.20030518E+08
     -104.2546078679      108.7953746932     1  0.20789701E+08
     -104.2546059394      108.5078954596     1  0.19937501E+08
     -104.2545566248      108.8681261736     1  0.20073067E+08
     -104.2545243251      111.0961800070     2  0.21835600E+08
     -104.2545178945      105.3771645601     1  0.20967910E+08
     -104.2545167844      108.9443396566     1  0.19963104E+08
     -104.2544821476      105.4237670275     1  0.21174097E+08
     -104.2544660120      107.1667882022     1  0.19684047E+08
     -104.2544360349      106.3433272873     1  0.20351071E+08
     -104.2544321226      111.5091787245     1  0.20253215E+08
     -104.2544132968      107.6977058485     1  0.20330827E+08
     -104.2543703951      104.8777444033     1  0.18571945E+08
     -104.2543562969      106.1404437546     1  0.20319363E+08
     -104.2543483958      105.0847679846     1  0.20552436E+08
     -104.2543464156      104.8242098859     1  0.20198131E+08
     -104.2543310033      107.0981963823     1  0.20209147E+08
     -104.2543294847      106.0562577892     1  0.19891148E+08
     -104.2542566722      104.1257923760     1  0.18843025E+08
     -104.2542507167      104.6527681901     1  0.18811671E+08
     -104.2542452922      106.4605095356     1  0.19508573E+08
     -104.2541203497      109.3580448099     1  0.19721823E+08
     -104.2539555153      109.5302074497     1  0.19942023E+08
     -104.2539012848      108.4348551584     1  0.20097969E+08
     -104.2538560248      109.2982492705     1  0.20154470E+08
     -104.2538286554      106.4762220397     1  0.18975020E+08
     -104.2538110374      108.9546137064     1  0.20670704E+08
     -104.2537529833      108.3573379786     1  0.19105781E+08
     -104.2537497997      112.0793480868     1  0.22590487E+08
     -104.2536301813      109.5770701086     1  0.19709630E+08
     -104.2535995465      106.1421879358     1  0.20669466E+08
     -104.2535119742      110.0073636822     1  0.21490306E+08
     -104.2534765608      106.7381488872     1  0.20753149E+08
     -104.2534572350      105.5460060043     1  0.19442121E+08
     -104.2533733499      109.8625443493     2  0.18528442E+08
     -104.2533628932      108.1175631350     1  0.20539099E+08
     -104.2533474842      108.7962807708     1  0.20008305E+08
     -104.2533080181      107.5404343240     1  0.19903469E+08
     -104.2533040226      104.9331520975     1  0.19970242E+08
     -104.2532367433      103.7347169204     1  0.19486992E+08
     -104.2532306781      104.1739340713     1  0.19067873E+08
     -104.2532241621      107.6291111804     1  0.20209311E+08
     -104.2531948634      103.6783953031     1  0.19787027E+08
     -104.2531836426      106.1733992133     1  0.20335002E+08
     -104.2531315784      106.8449577302     1  0.20569892E+08
     -104.2531024356      106.7559876691     1  0.21049150E+08
     -104.2530999448      107.9382055317     1  0.20633875E+08
     -104.2530959635      108.6780647553     1  0.20569446E+08
     -104.2530509695      106.6289411700     1  0.20385590E+08
     -104.2530029247      108.4140785885     1  0.19445163E+08
     -104.2529558779      107.0368818999     1  0.19502312E+08
     -104.2529400578      107.6387055947     1  0.20736636E+08
     -104.2529259800      105.0417301720     1  0.19874727E+08
     -104.2528965209      100.8455225005     1  0.19200263E+08
     -104.2528087714      105.9313994749     1  0.20626317E+08
     -104.2528005764      106.3435094933     2  0.17832423E+08
     -104.2527916914      105.9787191141     1  0.20121584E+08
     -104.2527891507      105.4314857800     1  0.19148619E+08
     -104.2527393160      105.9267056553     1  0.19433942E+08
     -104.2527370219      105.7340517947     1  0.20308522E+08
     -104.2526966089      111.2218847405     1  0.20036366E+08
     -104.2526877365      103.4078677738     1  0.20251952E+08
     -104.2526524955      109.8723168328     1  0.21358703E+08
     -104.2526362703      105.5066658548     1  0.20302652E+08
     -104.2526017800      107.3124752079     1  0.19321614E+08
     -104.2525975265      107.4918525461     1  0.20254304E+08
     -104.2525521898      105.4308476240     1  0.20008939E+08
     -104.2525357374      108.5859719476     1  0.19592681E+08
     -104.2525332686      105.7883500140     1  0.18558188E+08
     -104.2525022919      107.8544686583     1  0.20441582E+08
     -104.2524997709      105.1963475613     1  0.21109033E+08
     -104.2524947937      104.0518939371     1  0.19433502E+08
     -104.2524750787      106.1342961402     1  0.19843485E+08
     -104.2524377452      107.1996082860     1  0.20930518E+08
     -104.2524027283      105.8294423334     1  0.20319594E+08
     -104.2523899997      111.3771730343     1  0.19717721E+08
     -104.2523342156      107.4694746873     1  0.19753661E+08
     -104.2523276291      105.8694512926     1  0.21379638E+08
     -104.2523207838      107.2699620404     1  0.20348827E+08
     -104.2522845264      111.7065565643     1  0.20163121E+08
     -104.2522463321      107.4591878446     1  0.20841002E+08
     -104.2521924231      109.0263064926     1  0.19732535E+08
     -104.2521878743      105.8601620427     1  0.20506146E+08
     -104.2521491206      109.7490538035     1  0.20287232E+08
     -104.2521247358      105.0555298350     1  0.19155161E+08
     -104.2521225054      108.8556672963     1  0.20493558E+08
     -104.2521118671      105.3406774170     1  0.19875449E+08
     -104.2521059349      104.2319397357     1  0.20144724E+08
     -104.2521006413      109.5319335009     1  0.18785834E+08
     -104.2520929014      107.5785685296     1  0.20103292E+08
     -104.2520008921      110.9380149956     1  0.20303803E+08
     -104.2519918821      108.2512442508     1  0.21033046E+08
     -104.2519886179      106.4828507073     1  0.20096398E+08
     -104.2519399750      106.7767030402     1  0.20732854E+08
     -104.2519007063      107.5211177646     1  0.20151849E+08
     -104.2518973613      107.8224372424     1  0.20416543E+08
     -104.2518908428      109.1018238792     1  0.20788656E+08
     -104.2518358187      107.2770925914     1  0.20174602E+08
     -104.2517577030      106.5328549489     1  0.20242064E+08
     -104.2517028116      108.2578076164     1  0.21057303E+08
     -104.2516268516      106.7612240837     1  0.19863593E+08
     -104.2515771166      107.3329174533     1  0.20037522E+08
     -104.2515685378      105.3059500647     1  0.19614938E+08
     -104.2515614131      106.1000515643     1  0.19621948E+08
     -104.2515219830      104.6993834970     1  0.18661607E+08
     -104.2515103652      109.7206610006     1  0.18973804E+08
     -104.2514938064      106.4325476475     1  0.20340240E+08
     -104.2514705651      105.6816647887     1  0.20517287E+08
     -104.2514047277      109.8138604245     1  0.20658112E+08
     -104.2513958996      103.8865858445     1  0.19276494E+08
     -104.2513869955      110.0761486166     1  0.20376986E+08
     -104.2512931215      108.2586023292     1  0.20011950E+08
     -104.2512733156      103.5845785529     1  0.19998244E+08
     -104.2512147547      105.9205276213     1  0.18810413E+08
     -104.2511937369      104.7943071891     1  0.19925449E+08
     -104.2511854840      108.2391403472     1  0.19946427E+08
     -104.2511766412      104.0600448060     1  0.19658995E+08
     -104.2511666817      103.8522436674     1  0.20423230E+08
     -104.2511613339      109.0219463257     1  0.20545941E+08
     -104.2511406520      106.8983710661     1  0.21284342E+08
     -104.2511257638      106.1255193654     1  0.20710739E+08
     -104.2510931749      107.7630120849     1  0.20554068E+08
     -104.2510879325      106.9603962260     1  0.19667606E+08
     -104.2510757849      106.7364902185     1  0.21333859E+08
     -104.2510645871      107.4547194215     1  0.20309768E+08
     -104.2510634864      107.5438909761     1  0.20222151E+08
     -104.2510497580      107.8334860868     1  0.19394729E+08
     -104.2510442823      108.5734310009     1  0.20345273E+08
     -104.2509803997      104.4408783301     1  0.20040897E+08
     -104.2509546078      105.6120304327     1  0.19354864E+08
     -104.2509449780      112.9888501264     1  0.20289785E+08
     -104.2509168828      106.2747676401     1  0.19735706E+08
     -104.2508781684      106.0291239117     1  0.20154406E+08
     -104.2508433477      105.2763328947     1  0.22176194E+08
     -104.2508358088      105.4824026363     1  0.20389196E+08
     -104.2507806862      108.3434542476     1  0.18574833E+08
     -104.2507681231      107.9770297749     1  0.20502304E+08
     -104.2506554090      103.7231740456     1  0.18204746E+08
     -104.2506527819      109.5018694772     1  0.21697227E+08
     -104.2506201455      105.5549678263     1  0.20509898E+08
     -104.2506014414      107.0284931452     1  0.20656096E+08
     -104.2505866752      109.2535770302     1  0.20818602E+08
     -104.2505485897      104.9279510581     1  0.20117474E+08
     -104.2505138000      107.6682143731     1  0.20351676E+08
     -104.2505068540      104.9444451886     1  0.20553587E+08
     -104.2504595273      106.2041544481     1  0.19928211E+08
     -104.2504202974      105.7204537702     1  0.19718836E+08
     -104.2504183290      110.9104899445     1  0.20719406E+08
     -104.2504130625      108.4814864348     1  0.20316639E+08
     -104.2504044061      105.4571452123     1  0.20679106E+08
     -104.2503856878      107.1598971358     1  0.20429459E+08
     -104.2503760748      107.9652551072     1  0.20779977E+08
     -104.2503639989      101.1790643065     1  0.19284295E+08
     -104.2503608245      103.5989557223     1  0.20519682E+08
     -104.2503480133      106.8806425283     1  0.20936476E+08
     -104.2503346297      107.7754075859     1  0.21530201E+08
     -104.2503283261      108.5372016699     1  0.20566409E+08
     -104.2503094252      105.3047318138     1  0.19316482E+08
     -104.2502636714      105.7181000569     1  0.19488056E+08
     -104.2502288598      108.6109446130     1  0.19516201E+08
     -104.2502234618      107.7179572611     1  0.19570527E+08
     -104.2502212346      109.7867185523     1  0.19911062E+08
     -104.2502180996      105.3485884920     1  0.20516918E+08
     -104.2501942709      105.2794928613     1  0.19952205E+08
     -104.2501455115      108.4196124423     1  0.20270574E+08
     -104.2501075650      113.0767473339     1  0.19252969E+08
     -104.2500720712      108.9761668481     1  0.21049218E+08
     -104.2500559305      108.9815035453     1  0.20464481E+08
     -104.2499979530      108.3292910192     1  0.21182903E+08
     -104.2499922292      104.8792062932     1  0.19407992E+08
     -104.2498065534      108.8330988603     1  0.19988935E+08
     -104.2497794201      107.6627927591     1  0.21193271E+08
     -104.2497690892      106.3320922968     1  0.20059411E+08
     -104.2497414598      105.7741615724     1  0.20015223E+08
     -104.2497381507      106.1405478868     1  0.20129536E+08
     -104.2497137604      108.1571606381     1  0.19908152E+08
     -104.2496602718      108.5509545164     1  0.20193364E+08
     -104.2496229023      105.2991479589     1  0.19532938E+08
     -104.2495631866      107.3326165943     1  0.19374416E+08
     -104.2495341278      103.5965913155     1  0.20733236E+08
     -104.2495009693      107.7386839839     1  0.20251646E+08
     -104.2494802843      106.8338481823     1  0.20223238E+08
     -104.2494437190      108.6801815227     1  0.21288181E+08
     -104.2494383736      106.4947952710     1  0.20347755E+08
     -104.2494127663      106.0619280990     1  0.19593043E+08
     -104.2493730280      108.4153172053     1  0.19667903E+08
     -104.2493677972      105.4556483010     1  0.20595988E+08
     -104.2493617099      108.9216069411     1  0.21253290E+08
     -104.2493398957      108.9027723034     1  0.20051094E+08
     -104.2492963967      108.4674751956     1  0.21219444E+08
     -104.2492673360      103.7956968779     1  0.20514773E+08
     -104.2491987204      106.4821619455     1  0.19623925E+08
     -104.2491661471      105.2209747389     1  0.19804558E+08
     -104.2491610722      109.6879000337     1  0.19596627E+08
     -104.2491409025      107.4048358341     1  0.20395105E+08
     -104.2491280274      109.1404270919     1  0.21833974E+08
     -104.2491230988      111.7595554350     1  0.20688186E+08
     -104.2491062164      107.9054852639     1  0.19794760E+08
     -104.2490624295      108.3535217207     1  0.21181482E+08
     -104.2490557560      107.9611388642     1  0.19353173E+08
     -104.2490533706      108.3005997491     1  0.20506216E+08
     -104.2490114477      107.2369467403     1  0.19686154E+08
     -104.2489790220      110.0941185549     1  0.20848315E+08
     -104.2489764435      107.8508121238     1  0.20287532E+08
     -104.2489701887      107.6160690431     1  0.19892524E+08
     -104.2489373255      102.9725604311     1  0.19102103E+08
     -104.2488911576      107.4361968098     1  0.20804886E+08
     -104.2488894240      105.5630371448     1  0.20576657E+08
     -104.2488603808      109.3497541644     1  0.21508235E+08
     -104.2488435692      107.6383825663     1  0.19148118E+08
     -104.2488338290      106.2441112202     1  0.19831168E+08
     -104.2488065391      108.6549839495     1  0.20391447E+08
     -104.2487370831      108.8863880144     1  0.19914006E+08
     -104.2487138839      106.9952925833     1  0.22108806E+08
     -104.2486133014      108.5605443663     1  0.21079792E+08
     -104.2485907856      106.5394917437     1  0.20172271E+08
     -104.2485880663      108.8922588768     1  0.21646019E+08
     -104.2485679187      105.8869820173     1  0.20113113E+08
     -104.2485426440      103.8743324263     1  0.18878599E+08
     -104.2484902858      108.9811368297     1  0.21616870E+08
     -104.2484799510      107.8430653519     1  0.19760988E+08
     -104.2484484639      106.8179412287     1  0.19802412E+08
     -104.2484458583      108.8282122554     1  0.20873289E+08
     -104.2484288076      106.0669129749     1  0.18971859E+08
     -104.2484249085      108.3423441093     1  0.20620847E+08
     -104.2483819957      108.0108441386     1  0.20949496E+08
     -104.2483697337      105.7492538992     1  0.19817249E+08
     -104.2483600103      105.1471168743     1  0.18808240E+08
     -104.2483060039      105.8142900442     1  0.18569385E+08
     -104.2483024499      107.0057647945     1  0.20448110E+08
     -104.2482928737      106.2722693141     1  0.20317296E+08
     -104.2482896504      107.4466131260     1  0.20271454E+08
     -104.2482484233      104.7255605812     1  0.19985296E+08
     -104.2482467979      104.5153674248     1  0.19604123E+08
     -104.2482313370      107.6211449282     1  0.20028779E+08
     -104.2482184664      104.1733526203     1  0.20195564E+08
     -104.2481865360      108.5177393868     1  0.21288818E+08
     -104.2481526177      108.8123973814     1  0.19658634E+08
     -104.2481419783      104.2179312094     1  0.20902472E+08
     -104.2481305621      108.0062064216     1  0.18876067E+08
     -104.2481002019      105.3902728706     1  0.19330131E+08
     -104.2479278713      106.8811209600     1  0.19959757E+08
     -104.2479183993      108.6097246530     1  0.19923434E+08
     -104.2479167362      105.2302251293     1  0.19748926E+08
     -104.2479073868      107.6016677661     1  0.19935026E+08
     -104.2478818205      107.3914335261     1  0.21002646E+08
     -104.2478714412      106.3676943464     1  0.20579360E+08
     -104.2478510308      109.3829263522     1  0.21411808E+08
     -104.2478125107      106.5520827089     1  0.20359181E+08
     -104.2477578062      107.3315053332     1  0.20048375E+08
     -104.2477432964      108.5186551085     1  0.20057862E+08
     -104.2477122612      105.5823131129     1  0.19324951E+08
     -104.2475908346      106.5685863303     1  0.20850962E+08
     -104.2475848015      107.5358666076     1  0.20321921E+08
     -104.2475681546      109.0323114827     1  0.20227966E+08
     -104.2475127388      105.6526232755     1  0.19300806E+08
     -104.2475116746      104.5384194706     1  0.20043388E+08
     -104.2475056668      107.2630839961     1  0.20019542E+08
     -104.2474320276      107.7679654153     1  0.20908732E+08
     -104.2473836314      104.7751582961     1  0.20313600E+08
     -104.2473595882      108.2844401235     1  0.20616234E+08
     -104.2473075775      107.6135690417     1  0.20818825E+08
     -104.2472539010      110.1196626854     1  0.21816960E+08
     -104.2472164949      105.7852058617     1  0.20630663E+08
     -104.2471760044      105.7660806809     1  0.19800437E+08
     -104.2471379328      101.6629426969     1  0.19008350E+08
     -104.2471343751      105.9613593621     1  0.19786377E+08
     -104.2471252045      109.5196743371     1  0.20793738E+08
     -104.2470532222      104.7864889735     1  0.21065731E+08
     -104.2470448331      105.1309416091     1  0.21015586E+08
     -104.2470435781      105.1672022896     1  0.19888547E+08
     -104.2469567786      108.3797011830     1  0.20513965E+08
     -104.2468960975      102.9239746342     1  0.19426220E+08
     -104.2468602291      106.4646647351     1  0.19728357E+08
     -104.2468393065      108.1967926695     1  0.19453112E+08
     -104.2468360630      107.1582620791     1  0.19787374E+08
     -104.2467963264      107.9254507885     1  0.19808908E+08
     -104.2467828260      104.2174923476     1  0.20693208E+08
     -104.2467222754      106.7132060294     1  0.20067272E+08
     -104.2467021680      107.1805665503     1  0.20477008E+08
     -104.2466973676      107.4624911320     1  0.19284725E+08
     -104.2466617186      106.3660324191     1  0.21020299E+08
     -104.2466208384      110.0693520283     1  0.19836943E+08
     -104.2465700786      103.6099913502     1  0.19209846E+08
     -104.2465497093      105.1284733659     1  0.21131656E+08
     -104.2464941205      106.2128403147     1  0.20474461E+08
     -104.2464123225      108.6636668510     1  0.20597723E+08
     -104.2464011447      102.1416515827     1  0.19662489E+08
     -104.2463765847      107.7597753595     1  0.19670503E+08
     -104.2463364003      106.3072478747     1  0.20149082E+08
     -104.2463128333      106.2984310626     1  0.19471829E+08
     -104.2462940285      103.8413460621     1  0.19381173E+08
     -104.2462595171      110.2637127379     1  0.20519074E+08
     -104.2462045861      109.0563315785     1  0.20968935E+08
     -104.2462030628      108.3237666870     1  0.20489786E+08
     -104.2461924429      108.4839229172     1  0.21053377E+08
     -104.2461856515      108.5399347245     1  0.20303824E+08
     -104.2461831478      103.9459202569     1  0.20639593E+08
     -104.2461713107      105.8381582565     1  0.19944022E+08
     -104.2461416318      106.9733311316     1  0.18975829E+08
     -104.2460879142      105.6312821941     1  0.20154727E+08
     -104.2460783829      107.6259020557     1  0.19479884E+08
     -104.2460600977      109.3368677181     1  0.21121905E+08
     -104.2460402279      109.6404457592     1  0.19772452E+08
     -104.2460131250      107.1461674423     1  0.19538705E+08
     -104.2459827224      109.4875812593     1  0.18824905E+08
     -104.2459714728      111.7490942034     1  0.20794972E+08
     -104.2459641749      105.7630707120     1  0.20408240E+08
     -104.2459384145      105.7419978327     1  0.21477999E+08
     -104.2459248586      104.2554930382     1  0.19769227E+08
     -104.2459167775      108.7493037610     1  0.20312296E+08
     -104.2459103464      110.0166892148     1  0.19746229E+08
     -104.2458853587      106.6845625714     1  0.18956888E+08
     -104.2458643310      108.9848232474     1  0.20454526E+08
     -104.2458441612      109.1910041681     1  0.20322625E+08
     -104.2457919408      105.9152848634     1  0.19751699E+08
     -104.2457653109      108.4283155277     1  0.21061194E+08
     -104.2457640862      104.8112312070     1  0.19612103E+08
     -104.2457301594      103.3614359991     1  0.20602556E+08
     -104.2456762416      109.7200252858     1  0.21214119E+08
     -104.2456672320      106.5371298892     1  0.19571316E+08
     -104.2455869019      106.1971878032     1  0.20242555E+08
     -104.2455838327      107.9492366195     1  0.20572594E+08
     -104.2455765799      107.3095342042     1  0.19774975E+08
     -104.2455707806      105.9600544397     1  0.20012313E+08
     -104.2455038363      105.6744555996     1  0.20068056E+08
     -104.2454452349      107.2751309573     1  0.19834523E+08
     -104.2454025504      105.6752702292     1  0.20141408E+08
     -104.2453760715      104.4399867905     1  0.19793949E+08
     -104.2453702753      107.7454929943     1  0.20163265E+08
     -104.2453629300      109.9030074546     1  0.20736602E+08
     -104.2453080490      106.9330369073     1  0.20393411E+08
     -104.2453027243      105.6862584612     1  0.20895636E+08
     -104.2452986250      109.9996194646     1  0.21295939E+08
     -104.2452959937      109.5019637984     1  0.19833070E+08
     -104.2452902961      108.5624196346     1  0.21328947E+08
     -104.2452747635      105.6326045033     1  0.19945054E+08
     -104.2452047638      106.4885117838     1  0.20912019E+08
     -104.2451983385      107.1516283765     1  0.19361291E+08
     -104.2451282650      107.0474000462     1  0.19581154E+08
     -104.2450819281      102.4529329257     1  0.19426889E+08
     -104.2450546680      109.9732858432     1  0.20199693E+08
     -104.2450512512      107.6833335203     1  0.20142697E+08
     -104.2450344630      107.4512775749     1  0.20432901E+08
     -104.2448554200      108.3356564840     1  0.21033551E+08
     -104.2447639487      107.3122745243     1  0.20190616E+08
     -104.2447271526      104.9845576536     1  0.19938033E+08
     -104.2446940816      106.8056010527     1  0.19824130E+08
     -104.2446885406      108.4901659299     1  0.21482827E+08
     -104.2446794526      107.4859189774     1  0.20193959E+08
     -104.2446711812      109.8992491625     1  0.20727544E+08
     -104.2446241191      107.8285272896     1  0.19898293E+08
     -104.2446166309      110.6088477108     1  0.20226559E+08
     -104.2445837531      106.7050918405     1  0.20222120E+08
     -104.2445231693      108.8784357657     1  0.20156837E+08
     -104.2445077409      107.1992199639     1  0.19895805E+08
     -104.2444454718      106.6492916998     1  0.21412411E+08
     -104.2444337378      107.1298553030     1  0.20924651E+08
     -104.2444217936      105.2789481675     1  0.20103284E+08
     -104.2444087082      105.4972137873     2  0.19381147E+08
     -104.2443979049      104.5095484619     1  0.20556389E+08
     -104.2443961047      100.5303160394     1  0.19614193E+08
     -104.2443857867      109.9938081881     1  0.19404580E+08
     -104.2443413866      105.0641502434     1  0.20102571E+08
     -104.2443369416      107.6277459491     1  0.19636029E+08
     -104.2443162775      108.4873174622     1  0.21727881E+08
     -104.2442853177      107.2209226339     1  0.20862218E+08
     -104.2442750030      105.8304515468     1  0.19287821E+08
     -104.2442714762      106.8763909781     1  0.19593388E+08
     -104.2442585111      106.5368190262     1  0.20443748E+08
     -104.2442562399      108.4939287036     1  0.19417119E+08
     -104.2442478273      111.2531795691     1  0.20684367E+08
     -104.2442257679      110.7088846771     2  0.21043465E+08
     -104.2441065808      105.9407020732     1  0.19465390E+08
     -104.2441019488      106.0416306855     1  0.21085568E+08
     -104.2440523718      105.7192117481     1  0.19671546E+08
     -104.2440236812      108.1313869561     1  0.19852620E+08
     -104.2440198471      110.2691953786     1  0.20656615E+08
     -104.2439621324      101.3656435414     1  0.19209689E+08
     -104.2439474499      109.7012299340     2  0.20280991E+08
     -104.2439382323      108.0129982852     1  0.20138143E+08
     -104.2439003310      106.0688048170     1  0.20708171E+08
     -104.2438399927      102.5481772767     1  0.20151607E+08
     -104.2438380122      110.5254312542     1  0.19157514E+08
     -104.2438344400      106.6389412029     1  0.19535086E+08
     -104.2438286300      107.3301461576     1  0.18321594E+08
     -104.2437944698      108.8923690217     1  0.20699389E+08
     -104.2437338981      105.0623433580     1  0.19926887E+08
     -104.2437228752      107.0785313925     1  0.20240042E+08
     -104.2436846331      108.3642203033     1  0.20162982E+08
     -104.2436248307      108.4765926190     1  0.20087922E+08
     -104.2436158109      106.4876736287     1  0.20093417E+08
     -104.2436105493      107.8715845277     1  0.21341984E+08
     -104.2435942777      109.8597118588     1  0.19642501E+08
     -104.2435126569      107.0612821524     1  0.20162181E+08
     -104.2434922465      102.4053201898     1  0.19800342E+08
     -104.2434510229      103.5224921892     1  0.19764839E+08
     -104.2433990977      106.9815774311     1  0.20210181E+08
     -104.2433784862      107.0840859852     1  0.19499052E+08
     -104.2433671808      107.4135366353     1  0.19357105E+08
     -104.2433507027      106.0503027396     1  0.19720643E+08
     -104.2433383805      107.7211628997     1  0.21105879E+08
     -104.2433277917      103.1176121157     1  0.20679812E+08
     -104.2433154474      106.4591856630     4  0.17901668E+08
     -104.2433115797      110.1797945710     1  0.21255491E+08
     -104.2432587217      108.6449008060     1  0.19917323E+08
     -104.2432519073      105.7548151587     1  0.19657527E+08
     -104.2432350011      108.2973107736     1  0.20043381E+08
     -104.2432141968      108.2009951985     1  0.19872883E+08
     -104.2431621334      104.9992474009     1  0.18823213E+08
     -104.2431559003      106.1579230143     1  0.18775577E+08
     -104.2431412130      105.2387521080     1  0.19912117E+08
     -104.2431399067      107.1507890081     1  0.20110665E+08
     -104.2431158285      106.9421587238     1  0.20953101E+08
     -104.2430810646      110.8589780202     1  0.20583187E+08
     -104.2430669415      106.4365933799     1  0.19814796E+08
     -104.2430606282      102.1991701315     1  0.19661155E+08
     -104.2430497296      108.1086548630     1  0.20285969E+08
     -104.2430097223      105.2670466482     1  0.19776570E+08
     -104.2429705413      104.1382825747     1  0.20191131E+08
     -104.2429662654      108.0346182756     1  0.20672257E+08
     -104.2429405852      105.3127393636     1  0.20438670E+08
     -104.2429382868      108.6151912626     1  0.19869766E+08
     -104.2429193481      108.5842317186     1  0.20264409E+08
     -104.2428523956      108.7994516876     1  0.21676768E+08
     -104.2428410499      102.1753582674     1  0.19376915E+08
     -104.2428304216      103.3243132284     1  0.19713804E+08
     -104.2427788266      106.1249530511     1  0.19546471E+08
     -104.2427518834      110.2519093646     1  0.20871176E+08
     -104.2427205346      103.4473484842     1  0.19067096E+08
     -104.2426906702      109.7235362985     1  0.20666543E+08
     -104.2426810197      104.8865239679     1  0.20650126E+08
     -104.2426790290      107.1174099015     2  0.19694192E+08
     -104.2426769541      107.7881645411     1  0.21333212E+08
     -104.2426606484      108.5497489055     1  0.20151586E+08
     -104.2426562758      108.4754455154     1  0.19962476E+08
     -104.2426399941      105.7041111927     1  0.20731339E+08
     -104.2426012649      105.6508667821     1  0.19763160E+08
     -104.2424494217      103.5061039518     1  0.21180084E+08
     -104.2424312237      106.8446536829     2  0.20810043E+08
     -104.2424147315      101.9544625175     1  0.20344316E+08
     -104.2424102870      101.7565769851     1  0.19221730E+08
     -104.2423914045      107.4922350333     1  0.20556326E+08
     -104.2423215712      104.2679096513     1  0.19924820E+08
     -104.2423196255      109.9470855627     1  0.19936142E+08
     -104.2423060969      108.0101448957     1  0.19665278E+08
     -104.2422862931      107.6199893628     1  0.20399912E+08
     -104.2422819378      106.3085297465     1  0.18852991E+08
     -104.2422434959      104.7645472549     1  0.20379374E+08
     -104.2422400062      106.3751492518     1  0.20173511E+08
     -104.2422279850      105.3187429947     1  0.19723868E+08
     -104.2422132620      107.2281572216     1  0.19376873E+08
     -104.2421895560      106.7886647194     1  0.20668815E+08
     -104.2421854237      105.5310143883     1  0.19834124E+08
     -104.2421516725      109.1392951977     1  0.19868907E+08
     -104.2421461264      108.8468991184     1  0.20162504E+08
     -104.2420859379      108.1365667794     1  0.21220629E+08
     -104.2420800547      108.9153619587     1  0.20278519E+08
     -104.2420740177      102.9477570452     1  0.19849651E+08
     -104.2420610163      104.3660910869     1  0.19746774E+08
     -104.2420376161      109.1673189650     1  0.20875501E+08
     -104.2420332648      105.2408832095     1  0.19951919E+08
     -104.2419865770      107.6130577460     1  0.20070191E+08
     -104.2419765157      110.0042995397     1  0.20799716E+08
     -104.2419535680      103.7985681617     1  0.20043763E+08
     -104.2418858052      110.2956271909     1  0.22288646E+08
     -104.2418691263      107.1196378817     1  0.19664640E+08
     -104.2418466455      103.5665755390     1  0.20153479E+08
     -104.2417856769      105.2026845800     1  0.21031889E+08
     -104.2417712209      107.0460247810     1  0.20719688E+08
     -104.2417290557      103.7589995864     1  0.19622880E+08
     -104.2417151734      106.2090970806     1  0.20096603E+08
     -104.2416820086      108.4669301520     1  0.19276285E+08
     -104.2416646966      107.8439300205     1  0.19891543E+08
     -104.2416581229      107.5945274805     1  0.20329933E+08
     -104.2416503593      104.1036378237     1  0.20292610E+08
     -104.2416179652      108.1687435954     1  0.21004370E+08
     -104.2416010167      106.8617186693     1  0.19479591E+08
     -104.2415843523      109.0273479302     1  0.21822926E+08
     -104.2415527314      105.4243990310     1  0.19668210E+08
     -104.2415314842      105.2193756819     1  0.19806051E+08
     -104.2415122180      104.6208669157     1  0.20035741E+08
     -104.2415102883      106.0706305666     1  0.20250957E+08
     -104.2414859960      105.5925962886     1  0.19500463E+08
     -104.2414794193      108.7481005097     1  0.19611413E+08
     -104.2413923635      107.1470794259     1  0.20680576E+08
     -104.2413815289      104.2214429589     1  0.19646953E+08
     -104.2413569442      106.6916616026     1  0.20679064E+08
     -104.2413510372      107.1231858393     1  0.21441745E+08
     -104.2413104667      106.9729050564     1  0.20578829E+08
     -104.2413091517      106.4058643355     1  0.20568340E+08
     -104.2412904556      106.6539711146     1  0.19758096E+08
     -104.2412831841      105.6256009279     1  0.19823328E+08
     -104.2412278594      108.5856465860     1  0.20415207E+08
     -104.2411121682      110.0125236378     1  0.19657003E+08
     -104.2411073095      105.4550524586     1  0.19675965E+08
     -104.2411044618      107.8273323584     1  0.20113439E+08
     -104.2410905256      107.5627060643     1  0.20861209E+08
     -104.2410876522      106.0560282942     1  0.20217456E+08
     -104.2410488984      110.1183889585     1  0.19436540E+08
     -104.2410172290      104.3748034808     1  0.19367581E+08
     -104.2410130952      105.8785080720     1  0.21262864E+08
     -104.2409831864      108.6323559464     1  0.19616894E+08
     -104.2409674984      106.6431818195     1  0.19698658E+08
     -104.2409162446      106.1583302852     1  0.21020281E+08
     -104.2408774662      109.7157965823     1  0.21423089E+08
     -104.2408702227      107.2591556596     1  0.20578850E+08
     -104.2407985209      108.8423442411     1  0.18873843E+08
     -104.2407948083      111.1955945528     1  0.20152509E+08
     -104.2407872070      105.9498496208     1  0.20876908E+08
     -104.2407758886      107.4556240909     1  0.19277004E+08
     -104.2407626235      105.6867274111     1  0.19314841E+08
     -104.2407330408      107.6858860448     2  0.21847089E+08
     -104.2407127876      106.8279439177     1  0.19885690E+08
     -104.2406533287      105.7557219583     1  0.19202468E+08
     -104.2405721690      110.7084072557     1  0.20784579E+08
     -104.2405541988      108.5004241093     1  0.19978318E+08
     -104.2405522005      107.5940059333     1  0.19753626E+08
     -104.2405364363      108.7455019201     1  0.20812953E+08
     -104.2405295996      107.2381299998     1  0.21301641E+08
     -104.2405194423      110.1240478830     1  0.20538541E+08
     -104.2405015658      109.6616995149     1  0.19368076E+08
     -104.2404506982      105.3757650556     1  0.20366359E+08
     -104.2404432042      107.5657766680     1  0.19162029E+08
     -104.2404415440      107.3554319863     1  0.20204367E+08
     -104.2404238512      109.8123186438     1  0.20699379E+08
     -104.2404170486      105.6233771838     1  0.20407823E+08
     -104.2404131937      105.2692467450     1  0.19570077E+08
     -104.2404096661      109.6181595391     1  0.19407617E+08
     -104.2403860320      107.3970086812     1  0.19878475E+08
     -104.2403025493      106.2852557596     1  0.20504222E+08
     -104.2402945182      104.2856183000     1  0.18799128E+08
     -104.2402610289      108.8913834592     1  0.20644569E+08
     -104.2402137971      107.9284298989     1  0.19623877E+08
     -104.2402049454      106.8614689853     1  0.20302173E+08
     -104.2401961321      103.8019376770     1  0.19338460E+08
     -104.2401619406      109.2929732035     1  0.21152056E+08
     -104.2401546157      107.1639698145     1  0.19582862E+08
     -104.2401338934      105.8549459965     1  0.20588659E+08
     -104.2401160818      104.3059917976     1  0.19669732E+08
     -104.2401052536      110.2288785663     1  0.20748649E+08
     -104.2400918450      106.4920795401     1  0.20475670E+08
     -104.2400719626      104.7126621331     1  0.19996084E+08
     -104.2400292356      106.6257377030     1  0.19447126E+08
     -104.2400052816      108.8758790226     1  0.21177515E+08
     -104.2399455676      107.6098516224     1  0.20788659E+08
     -104.2399109668      107.0284247439     1  0.19938871E+08
     -104.2399073728      109.8412545028     1  0.21762630E+08
     -104.2398472821      108.3389161967     1  0.21510127E+08
     -104.2398275436      109.0174005678     1  0.19915685E+08
     -104.2397829124      108.9489440620     2  0.21055666E+08
     -104.2397527969      108.1025020328     1  0.21239350E+08
     -104.2397509003      106.3680145121     2  0.20623105E+08
     -104.2397264372      109.1661353450     1  0.20357367E+08
     -104.2397231691      107.6130453166     1  0.20243954E+08
     -104.2396796148      109.8874673665     1  0.21397093E+08
     -104.2396766719      109.3425557164     1  0.19491785E+08
     -104.2396590133      107.3901759151     1  0.20837317E+08
     -104.2396346490      108.1203753327     1  0.20621411E+08
     -104.2396318005      102.7005304556     1  0.20933432E+08
     -104.2395999570      107.9900251268     1  0.20954391E+08
     -104.2395960863      110.0340073692     1  0.21121850E+08
     -104.2395743769      106.5443979304     1  0.19219439E+08
     -104.2395683594      106.3420497320     1  0.19836853E+08
     -104.2395563275      109.2435796290     1  0.21114201E+08
     -104.2395198485      109.1853516735     1  0.20269761E+08
     -104.2394567553      104.2426795143     1  0.20303517E+08
     -104.2394556541      102.8103389633     1  0.19342713E+08
     -104.2394331833      105.1863740497     1  0.19772249E+08
     -104.2394269022      108.6893230459     1  0.19623050E+08
     -104.2394119265      108.3217887411     1  0.19446697E+08
     -104.2393902521      107.1532718734     1  0.19646722E+08
     -104.2393752776      108.6734710460     1  0.19852699E+08
     -104.2393461568      109.2267550871     1  0.19889272E+08
     -104.2393388388      105.4845946153     1  0.20278646E+08
     -104.2392998295      103.0205678957     1  0.19788913E+08
     -104.2392315131      106.3803926653     1  0.18751726E+08
     -104.2391371301      108.1329016617     1  0.19455567E+08
     -104.2391330157      107.9779897788     1  0.20174699E+08
     -104.2391146821      106.5059765900     1  0.21038747E+08
     -104.2390811217      107.0391721320     1  0.20255824E+08
     -104.2389843498      107.1337995205     1  0.18969674E+08
     -104.2389643746      105.7884754376     1  0.20215434E+08
     -104.2389372990      104.2734154424     1  0.21200730E+08
     -104.2389135661      109.4729488552     1  0.21649597E+08
     -104.2388902502      107.7085003329     1  0.20256193E+08
     -104.2388599771      102.3465173581     1  0.20593507E+08
     -104.2388036427      107.8255686824     1  0.19643045E+08
     -104.2387476313      107.8133311775     1  0.21041728E+08
     -104.2387249034      108.6219069168     1  0.20011134E+08
     -104.2386518715      108.3221599544     2  0.19832267E+08
     -104.2386322089      106.5615308432     1  0.19535935E+08
     -104.2386196784      109.5807426504     1  0.19911930E+08
     -104.2386032135      107.8171907614     1  0.19384525E+08
     -104.2385859039      106.5682727230     1  0.20389750E+08
     -104.2385641879      107.4388364543     1  0.20095339E+08
     -104.2385530109      105.4541191588     1  0.19005565E+08
     -104.2385374776      109.8430737185     1  0.20852850E+08
     -104.2384739180      105.1070449779     1  0.19820072E+08
     -104.2384518273      110.9245857191     2  0.19138578E+08
     -104.2384165052      109.4691843444     1  0.20579968E+08
     -104.2383508472      109.3384289464     1  0.23091911E+08
     -104.2383351609      105.7152751892     1  0.19672839E+08
     -104.2383179586      104.3288845361     1  0.18993658E+08
     -104.2382910994      107.2449387599     1  0.20425254E+08
     -104.2382360534      108.0824579359     2  0.19777492E+08
     -104.2382073157      107.5114284120     1  0.20203900E+08
     -104.2381677988      106.2146652211     1  0.20131883E+08
     -104.2381328639      109.8983215703     1  0.20893982E+08
     -104.2381265093      110.9430615953     1  0.21980774E+08
     -104.2381160273      108.1917684901     1  0.20374210E+08
     -104.2380615300      108.2432166107     1  0.19898676E+08
     -104.2380525872      103.8208538233     1  0.20143482E+08
     -104.2380456119      105.3028483394     1  0.19282343E+08
     -104.2380009449      109.9300024209     1  0.22107599E+08
     -104.2379835406      107.2152370301     1  0.21913658E+08
     -104.2379477723      107.3748320039     1  0.19704495E+08
     -104.2378692143      107.6832698677     1  0.20463599E+08
     -104.2378677678      106.7003921617     1  0.21723649E+08
     -104.2378560142      107.6790252925     1  0.20551466E+08
     -104.2378323659      108.9227704948     1  0.20937532E+08
     -104.2378032691      107.1144703899     1  0.20341810E+08
     -104.2377935288      110.0050246933     1  0.22413278E+08
     -104.2377001005      107.7677105706     1  0.19802256E+08
     -104.2376949888      106.0500300877     1  0.20052136E+08
     -104.2376663298      109.5137359414     1  0.19412880E+08
     -104.2376541014      109.3712956404     1  0.19125531E+08
     -104.2376317401      107.2866990652     1  0.20395308E+08
     -104.2376259247      105.5909229241     1  0.19699270E+08
     -104.2375945041      106.0494202224     1  0.19534500E+08
     -104.2375260560      110.8217083149     2  0.21121853E+08
     -104.2374840711      108.1571168352     1  0.20687998E+08
     -104.2374753561      107.2800555857     2  0.20121458E+08
     -104.2374622373      108.5715473913     1  0.19699500E+08
     -104.2374509538      107.1914744299     1  0.20897817E+08
     -104.2374468852      102.6657199725     1  0.20401642E+08
     -104.2374421254      107.3869838463     1  0.18767994E+08
     -104.2373248046      107.5541108311     1  0.20637809E+08
     -104.2373078848      107.3308587521     1  0.19490321E+08
     -104.2372782394      109.4197982195     1  0.20958239E+08
     -104.2372733408      107.3913000156     1  0.21351911E+08
     -104.2372244817      108.4308567953     1  0.21031985E+08
     -104.2372070413      109.8054875281     1  0.19286268E+08
     -104.2371938134      106.1740485550     1  0.19780653E+08
     -104.2371914517      109.9274687575     1  0.20569841E+08
     -104.2371698868      107.6831354338     1  0.20615433E+08
     -104.2371592512      111.8181565853     1  0.22944895E+08
     -104.2371237409      105.4382477638     1  0.19664989E+08
     -104.2371044232      106.1682231189     1  0.19442310E+08
     -104.2370734261      107.3444617602     1  0.19531346E+08
     -104.2370541414      104.4082719506     1  0.19800557E+08
     -104.2370221893      105.0507748126     1  0.20783623E+08
     -104.2370154662      107.8986602997     1  0.19624128E+08
     -104.2369941157      107.4723287545     1  0.19874189E+08
     -104.2369784366      106.4887395406     1  0.20524520E+08
     -104.2369453893      109.7973243826     1  0.19978519E+08
     -104.2369245398      104.6252870376     1  0.19082164E+08
     -104.2369116416      109.4832702420     1  0.22498186E+08
     -104.2369047615      105.0081729998     1  0.19723889E+08
     -104.2368903457      105.9049970431     1  0.20833547E+08
     -104.2368712526      106.9979096686     1  0.20495809E+08
     -104.2368695049      107.3988754065     1  0.20466080E+08
     -104.2368405705      108.4441014839     1  0.21242346E+08
     -104.2368291771      104.4658495626     1  0.20815983E+08
     -104.2368026827      106.2476138080     1  0.19403874E+08
     -104.2367612954      107.8795690248     1  0.19086373E+08
     -104.2367568952      105.0489017762     1  0.19946266E+08
     -104.2366446651      104.6834772857     1  0.20700032E+08
     -104.2365795142      105.3376154829     1  0.20106544E+08
     -104.2365710602      106.2694689448     1  0.20309001E+08
     -104.2365297566      107.8726265199     1  0.19842140E+08
     -104.2364932996      105.7546248354     1  0.19419210E+08
     -104.2364684523      106.7030409066     1  0.19255945E+08
     -104.2364573097      101.9862863376     1  0.19406945E+08
     -104.2364533469      104.9702918641     1  0.19531081E+08
     -104.2364522672      104.1039912012     1  0.20163851E+08
     -104.2363998716      107.6235385230     1  0.19579013E+08
     -104.2363816072      106.8042888433     1  0.20856636E+08
     -104.2363697771      109.4860326483     1  0.19850968E+08
     -104.2363635882      110.2764321030     1  0.21697977E+08
     -104.2363382138      107.2369779801     1  0.19609921E+08
     -104.2363214436      109.2054676426     1  0.23025134E+08
     -104.2363159517      106.0969037327     1  0.21642415E+08
     -104.2362144562      107.2239898090     1  0.19944034E+08
     -104.2361880387      107.1253732886     1  0.19206414E+08
     -104.2361718515      109.0243291373     1  0.19709165E+08
     -104.2361577707      107.5840720688     1  0.19849774E+08
     -104.2361536673      107.9098813064     1  0.20637129E+08
     -104.2361517973      108.2564622546     1  0.19746264E+08
     -104.2361386694      105.6677148146     1  0.19731682E+08
     -104.2361299366      105.0295570257     1  0.20120967E+08
     -104.2361003506      104.7328367416     1  0.19248227E+08
     -104.2360947051      105.5884838745     1  0.20201624E+08
     -104.2360834586      106.5172986105     1  0.20578767E+08
     -104.2360799873      105.7473639935     1  0.19808607E+08
     -104.2360594712      103.3669047604     1  0.21024797E+08
     -104.2360576330      104.4188529909     2  0.19477701E+08
     -104.2359990182      106.8554547085     1  0.19551550E+08
     -104.2359567794      105.3167789625     1  0.20254659E+08
     -104.2359452987      111.8414172202     1  0.20238438E+08
     -104.2359002086      106.8487074423     1  0.20612064E+08
     -104.2358943183      107.3268033909     1  0.19783893E+08
     -104.2358366012      108.9824547258     1  0.21079171E+08
     -104.2358157607      106.0777154387     1  0.20447113E+08
     -104.2357861469      106.1495815520     1  0.20780764E+08
     -104.2357733676      102.8759505696     1  0.19660711E+08
     -104.2357674327      107.7972686351     1  0.19700591E+08
     -104.2357619921      110.4113591572     1  0.19825968E+08
     -104.2357608718      107.1911958590     1  0.20302693E+08
     -104.2357567449      107.0295776929     1  0.19632642E+08
     -104.2357303859      101.6885580715     1  0.19823345E+08
     -104.2357184643      106.1794089845     1  0.20264523E+08
     -104.2355912832      106.5782428843     1  0.19789752E+08
     -104.2355837770      107.3218586025     1  0.20556933E+08
     -104.2355147285      110.8987404676     1  0.19941274E+08
     -104.2354929162      107.7134221481     1  0.20125919E+08
     -104.2354352674      110.4254441753     1  0.20311294E+08
     -104.2354271482      108.3488148555     1  0.20534705E+08
     -104.2354203179      104.5419930695     1  0.19327717E+08
     -104.2353999049      101.3293649145     1  0.19894851E+08
     -104.2353788100      104.9644942866     1  0.19766292E+08
     -104.2353391208      105.1290101706     1  0.19344508E+08
     -104.2353166469      103.1201676643     1  0.19479274E+08
     -104.2352976038      109.7224419913     1  0.20064069E+08
     -104.2352867861      107.4320770612     1  0.20218748E+08
     -104.2352712829      107.2601294928     1  0.19684885E+08
     -104.2352644567      106.5794068545     1  0.20217843E+08
     -104.2352533744      108.8511259464     1  0.19597705E+08
     -104.2352187002      105.5336237915     1  0.20122361E+08
     -104.2352019489      108.3728997187     1  0.20147276E+08
     -104.2351736345      106.2250749485     1  0.20112065E+08
     -104.2351386231      109.1245820092     1  0.20102804E+08
     -104.2351088780      107.3304356835     1  0.20070275E+08
     -104.2350972319      110.9747499040     1  0.19980174E+08
     -104.2350771255      106.7139270490     1  0.18947659E+08
     -104.2350549369      106.4082522522     1  0.19483314E+08
     -104.2349809556      107.1117919150     1  0.20462857E+08
     -104.2349594444      107.5060394639     1  0.21675112E+08
     -104.2349492332      105.3774979074     1  0.20117422E+08
     -104.2349467535      102.4754229748     1  0.19994325E+08
     -104.2348772009      109.6876779140     1  0.20567605E+08
     -104.2348745413      104.0973733497     1  0.19331772E+08
     -104.2347067626      105.0283620054     1  0.20811925E+08
     -104.2346981603      106.7740524092     1  0.19717894E+08
     -104.2346750962      104.2692470803     1  0.21370784E+08
     -104.2346518704      106.1929945047     1  0.19242292E+08
     -104.2346332503      102.1444262601     1  0.19698313E+08
     -104.2346272904      106.2362704558     1  0.20498644E+08
     -104.2346241032      106.7986388191     1  0.19892357E+08
     -104.2346105145      109.8017663913     1  0.21981292E+08
     -104.2345914514      104.9701127088     1  0.19424707E+08
     -104.2345882234      106.9586563251     1  0.21330615E+08
     -104.2345158145      105.6141916590     1  0.19764351E+08
     -104.2344987979      102.7194556923     1  0.19674291E+08
     -104.2344682637      106.5734440484     1  0.20195942E+08
     -104.2344295835      109.8211682675     1  0.21322395E+08
     -104.2343770924      105.8958938656     1  0.20616057E+08
     -104.2343715942      106.1318984141     1  0.19687287E+08
     -104.2343684815      108.0978984741     1  0.20430787E+08
     -104.2343412453      107.0512100254     1  0.19970958E+08
     -104.2343272620      109.5045190952     1  0.20723052E+08
     -104.2342768421      107.5203717302     1  0.19950972E+08
     -104.2342709557      108.7038288492     1  0.21564038E+08
     -104.2342568157      107.9783730314     1  0.19607419E+08
     -104.2342472838      102.1109145372     1  0.18957409E+08
     -104.2342297746      106.5009070558     1  0.19080784E+08
     -104.2342002161      109.2206767827     1  0.20932831E+08
     -104.2341717487      109.2703782188     1  0.19601655E+08
     -104.2341541745      107.3079317025     1  0.18956601E+08
     -104.2341258666      106.1261348770     1  0.20102119E+08
     -104.2340960387      108.0745603991     1  0.21106095E+08
     -104.2340784573      108.5623279579     1  0.20621934E+08
     -104.2340733041      109.5266312322     1  0.19811505E+08
     -104.2340396677      110.6893216861     1  0.22645402E+08
     -104.2340184947      106.9937052673     1  0.19669372E+08
     -104.2340113485      109.9988160431     1  0.21281747E+08
     -104.2340032039      107.8102439666     1  0.20813501E+08
     -104.2340018647      104.4428974021     1  0.20219228E+08
     -104.2339795886      109.2925783120     1  0.19850939E+08
     -104.2339045063      106.0947582163     1  0.20898108E+08
     -104.2338799906      107.6105724721     1  0.19592897E+08
     -104.2338631622      106.8301859696     1  0.21873627E+08
     -104.2338412565      103.3860051551     1  0.20422269E+08
     -104.2338067568      106.5681774136     1  0.20538216E+08
     -104.2337980514      103.7624209492     1  0.19682809E+08
     -104.2337716192      108.4355119067     1  0.21129629E+08
     -104.2337201828      104.0715083694     1  0.20330753E+08
     -104.2336941527      107.7498581533     1  0.19564234E+08
     -104.2336283792      105.7332992418     1  0.20935690E+08
     -104.2336207444      111.2719096167     1  0.21515097E+08
     -104.2336167606      106.5158563068     1  0.20856457E+08
     -104.2335662284      107.3230852776     1  0.19780334E+08
     -104.2335464832      108.5079084488     1  0.20265144E+08
     -104.2335328940      107.8468794969     1  0.20274069E+08
     -104.2335205630      107.2652204763     1  0.19825750E+08
     -104.2335020373      104.4703601821     1  0.19598172E+08
     -104.2334898466      104.0972604245     1  0.20879536E+08
     -104.2334607525      106.1179155177     1  0.19923746E+08
     -104.2334135822      105.6152593651     1  0.20072622E+08
     -104.2333359716      104.2537755276     1  0.20421088E+08
     -104.2333271649      104.4721898726     1  0.20156061E+08
     -104.2333215606      108.5358295527     1  0.19357751E+08
     -104.2332896385      106.7203935547     1  0.20479602E+08
     -104.2332714317      105.2062335642     1  0.20221111E+08
     -104.2332675059      105.2556493975     1  0.20618292E+08
     -104.2332289600      108.2639191717     1  0.20040174E+08
     -104.2331918198      105.4005818360     1  0.20326618E+08
     -104.2331703892      106.6238457005     1  0.19158608E+08
     -104.2331641116      107.4590986754     1  0.21111587E+08
     -104.2331052856      107.9276522675     1  0.19908319E+08
     -104.2331036500      109.1924497437     1  0.20669777E+08
     -104.2331002944      105.0771006625     1  0.19389203E+08
     -104.2330877235      104.5490288941     1  0.21052172E+08
     -104.2330518015      110.9618391362     1  0.19985103E+08
     -104.2330224961      108.2973721438     1  0.20288737E+08
     -104.2330183240      103.5528786361     1  0.20282558E+08
     -104.2329904652      106.8673545731     1  0.19249728E+08
     -104.2329871261      103.9881591539     1  0.20418190E+08
     -104.2329660582      105.2174555075     1  0.18901128E+08
     -104.2329490471      106.1687562940     1  0.20778134E+08
     -104.2329293231      107.0426792305     1  0.19456472E+08
     -104.2328798375      104.8248227089     1  0.20640844E+08
     -104.2328678334      108.5314738482     1  0.20945621E+08
     -104.2328597318      104.1884347398     1  0.19913558E+08
     -104.2328508804      109.6992763466     1  0.20256233E+08
     -104.2328479538      106.5924749695     1  0.21287777E+08
     -104.2328117767      105.2093899899     1  0.19144731E+08
     -104.2327881992      108.5641071520     1  0.21122173E+08
     -104.2327860294      104.7265247727     1  0.20710769E+08
     -104.2327490143      107.7095081526     1  0.22058144E+08
     -104.2327249756      104.5152508287     1  0.20072394E+08
     -104.2327229563      105.4704215515     1  0.19599914E+08
     -104.2327168063      105.2553902416     2  0.18918151E+08
     -104.2327151799      107.7131999834     1  0.22157020E+08
     -104.2327036719      104.6417207905     1  0.20189238E+08
     -104.2326925739      105.0641397858     1  0.20919370E+08
     -104.2326897355      106.3293698439     1  0.20298385E+08
     -104.2326333762      105.4397189116     1  0.20708914E+08
     -104.2326174650      106.1532589786     1  0.20635963E+08
     -104.2325762745      110.4298985700     1  0.19756595E+08
     -104.2325337668      111.0131564775     1  0.20376225E+08
     -104.2325014431      103.4653405726     1  0.19739208E+08
     -104.2324910948      111.3131357435     2  0.18468844E+08
     -104.2324803878      107.3947243528     1  0.20597469E+08
     -104.2324508043      110.1650910148     1  0.19697419E+08
     -104.2324310138      110.1126532044     1  0.21664335E+08
     -104.2324236542      106.1648233203     1  0.20178718E+08
     -104.2324146920      106.8777308068     1  0.20055139E+08
     -104.2324039638      108.7673921697     1  0.20101645E+08
     -104.2323568124      105.6146285704     1  0.20409403E+08
     -104.2323398319      106.9550412717     1  0.19615017E+08
     -104.2323192718      109.8505093296     1  0.20932918E+08
     -104.2323169051      106.8415056559     1  0.19838587E+08
     -104.2323045645      109.9243659423     1  0.21528817E+08
     -104.2322879439      100.6101112456     1  0.20341666E+08
     -104.2322802375      109.3385403513     1  0.19799267E+08
     -104.2322381222      102.3960540568     1  0.19077140E+08
     -104.2322310819      108.6487996499     1  0.19982132E+08
     -104.2322149600      106.7469967071     1  0.20145014E+08
     -104.2321946189      109.4529108390     1  0.21991282E+08
     -104.2321893986      102.9713605258     1  0.19812171E+08
     -104.2321707820      106.9208627786     1  0.21071771E+08
     -104.2321563422      108.4863778247     1  0.21048385E+08
     -104.2321545323      108.4979565286     1  0.20585917E+08
     -104.2321086816      105.7667680396     1  0.20469700E+08
     -104.2321054937      105.5006523799     1  0.21861892E+08
     -104.2320967788      108.0078339104     1  0.19024766E+08
     -104.2320645379      112.1755658772     1  0.21987209E+08
     -104.2320457909      103.9273387296     1  0.20072070E+08
     -104.2320299881      104.9643650241     1  0.20389487E+08
     -104.2320262520      105.5658107467     1  0.20607070E+08
     -104.2320162193      105.4405827560     1  0.19808689E+08
     -104.2319817975      103.8781675509     1  0.19944717E+08
     -104.2319413987      104.9109926118     1  0.20245989E+08
     -104.2319277450      105.1161523969     1  0.21795218E+08
     -104.2319262033      104.8432597798     1  0.20498269E+08
     -104.2319062574      106.0470922525     1  0.20824632E+08
     -104.2319014779      107.8207841190     1  0.20369334E+08
     -104.2318770205      108.6741785220     1  0.20661331E+08
     -104.2318603091      103.9286235172     1  0.20415174E+08
     -104.2318446974      107.9663885385     1  0.20391046E+08
     -104.2318341753      108.1916302743     1  0.20578668E+08
     -104.2318143711      107.8772079217     1  0.20843307E+08
     -104.2318068479      109.5383178098     1  0.21778434E+08
     -104.2317240339      106.7626176362     1  0.20774078E+08
     -104.2317194901      106.5551084649     1  0.20586223E+08
     -104.2317120530      107.7789244648     1  0.19713105E+08
     -104.2316846608      104.7394212812     1  0.20545222E+08
     -104.2316783879      105.8162915897     1  0.20362833E+08
     -104.2316137545      105.6232266111     1  0.20314298E+08
     -104.2316019471      106.3459577398     1  0.19711547E+08
     -104.2315920628      109.7043212420     1  0.21332012E+08
     -104.2315853881      109.2395258292     1  0.19231914E+08
     -104.2315612509      107.8093319122     1  0.20546338E+08
     -104.2315300751      107.4338469233     1  0.20245612E+08
     -104.2315144372      106.1124894010     1  0.19247834E+08
     -104.2314977014      107.4733590105     1  0.20420994E+08
     -104.2314547751      107.6492456106     1  0.20201595E+08
     -104.2314337980      106.7435531172     1  0.21710875E+08
     -104.2314189720      105.8384165087     1  0.20404648E+08
     -104.2314151514      106.3253643944     1  0.20086187E+08
     -104.2313672905      108.3088456294     1  0.21134105E+08
     -104.2313472127      102.9083360679     1  0.21729610E+08
     -104.2313415252      105.9376868077     1  0.19470372E+08
     -104.2313322234      108.4958939003     1  0.20625658E+08
     -104.2313274521      109.4315918154     1  0.19687011E+08
     -104.2313033070      107.9717277326     1  0.20111816E+08
     -104.2312743859      102.9889410159     1  0.19839208E+08
     -104.2312437366      105.8230467576     1  0.20614296E+08
     -104.2312405654      103.6985959582     1  0.18787163E+08
     -104.2312014856      104.3136157649     1  0.19936764E+08
     -104.2311888939      106.6431290978     1  0.20963241E+08
     -104.2311650155      106.6399640429     1  0.20268306E+08
     -104.2311501440      106.8959126465     1  0.19500878E+08
     -104.2311266843      105.7548245554     1  0.20768941E+08
     -104.2310668653      108.8839745277     1  0.21633673E+08
     -104.2310520580      107.2046590859     1  0.19262619E+08
     -104.2310480421      107.2325221950     1  0.20108135E+08
     -104.2310431991      106.4908804619     1  0.19499215E+08
     -104.2310361437      106.4195384451     1  0.19366015E+08
     -104.2310271098      107.9662108494     1  0.20061843E+08
     -104.2309837876      108.9243548785     1  0.21890613E+08
     -104.2309599879      106.9663716554     1  0.20879368E+08
     -104.2309523626      106.9289134614     1  0.19618967E+08
     -104.2309250616      105.0247364394     1  0.18984861E+08
     -104.2308466129      109.9498963186     1  0.21693744E+08
     -104.2308445976      107.4782247369     1  0.19674453E+08
     -104.2308399003      106.7303273683     1  0.21943820E+08
     -104.2308239103      107.7845608904     1  0.21033939E+08
     -104.2307700758      105.9486575987     1  0.21470549E+08
     -104.2307604935      105.3924806916     1  0.20424577E+08
     -104.2306738302      108.1231115311     1  0.20296979E+08
     -104.2306577898      104.3402684718     1  0.20781921E+08
     -104.2306385652      109.3261228667     1  0.19640274E+08
     -104.2306346831      107.2060185746     1  0.19019529E+08
     -104.2305882047      105.9653216296     1  0.18953576E+08
     -104.2305446738      110.9106602114     1  0.21945830E+08
     -104.2305236232      106.7262745907     1  0.20774206E+08
     -104.2305152570      108.4499522017     1  0.20795107E+08
     -104.2304917316      102.9943887849     1  0.20340835E+08
     -104.2304705977      108.9483673664     1  0.21008782E+08
     -104.2304369621      105.1681610612     1  0.20004156E+08
     -104.2303986973      107.6084799581     1  0.19148275E+08
     -104.2303807462      107.1808009468     1  0.19777438E+08
     -104.2303767962      110.7902903412     1  0.20681131E+08
     -104.2303361231      104.9980144617     2  0.20754750E+08
     -104.2303282448      107.2795393266     1  0.20137521E+08
     -104.2302930497      106.6899267154     1  0.19609792E+08
     -104.2302176330      108.4432704485     1  0.20280982E+08
     -104.2302162844      107.6052596436     1  0.20004929E+08
     -104.2301705444      108.8598603598     1  0.20545255E+08
     -104.2301497922      108.0925639876     1  0.19985764E+08
     -104.2301206893      107.9626217625     1  0.20661907E+08
     -104.2300392891      110.5871023794     1  0.21979394E+08
     -104.2300276116      104.6969943832     1  0.19843552E+08
     -104.2300265613      107.1924295126     1  0.19618901E+08
     -104.2300206817      105.9148746116     1  0.19104470E+08
     -104.2300124219      107.5301575943     1  0.21118684E+08
     -104.2299950017      103.9174811564     1  0.19821260E+08
     -104.2299796184      108.1852137331     1  0.19880600E+08
     -104.2299318438      104.1657711515     1  0.19294727E+08
     -104.2299282860      107.7499525344     1  0.19878332E+08
     -104.2299207801      109.6292360161     1  0.20905435E+08
     -104.2299028360      109.9304331754     1  0.20774397E+08
     -104.2298493160      107.9778296748     1  0.20694953E+08
     -104.2298251232      101.9393357004     1  0.18961498E+08
     -104.2298079822      108.4607626450     1  0.20997864E+08
     -104.2297992924      106.0136964962     1  0.19302590E+08
     -104.2297792160      105.8393774379     1  0.19707685E+08
     -104.2297761939      107.6851121564     1  0.19573920E+08
     -104.2297085488      105.2330880992     1  0.19639299E+08
     -104.2296640110      105.7027399434     1  0.22492563E+08
     -104.2296393277      105.8917899719     1  0.21065062E+08
     -104.2296292769      108.6533260151     1  0.19124004E+08
     -104.2296144031      106.8867943722     1  0.20236522E+08
     -104.2296125521      101.5502021384     1  0.19960933E+08
     -104.2295586327      108.6967840633     1  0.20049929E+08
     -104.2295459642      107.4687564238     1  0.21151900E+08
     -104.2295353488      107.1574338136     1  0.20688663E+08
     -104.2294954019      109.6055290185     1  0.21008824E+08
     -104.2294851379      108.5343215656     1  0.21412702E+08
     -104.2294719444      105.7007383913     1  0.20980739E+08
     -104.2294513664      108.0264526066     1  0.20184214E+08
     -104.2294449417      108.1528941366     1  0.22536662E+08
     -104.2294367275      105.3130172472     1  0.19243897E+08
     -104.2294282685      108.2436104050     1  0.19956784E+08
     -104.2293985341      105.4887067618     1  0.19334747E+08
     -104.2293909230      104.3006313152     1  0.19650624E+08
     -104.2293865446      108.1837558136     1  0.21287615E+08
     -104.2293814811      108.0456774216     1  0.20623667E+08
     -104.2293784500      109.2364793061     1  0.22227252E+08
     -104.2293419741      105.5596461300     1  0.20472195E+08
     -104.2293234429      104.9611277232     1  0.19086709E+08
     -104.2293217250      108.1760519595     1  0.20371791E+08
     -104.2293202364      109.4407905580     1  0.20867045E+08
     -104.2292982906      108.8085019860     1  0.22293825E+08
     -104.2292744771      102.3097421913     1  0.18724617E+08
     -104.2291679856      109.7692921369     1  0.20812827E+08
     -104.2291584453      109.1737842483     1  0.20494214E+08
     -104.2291559838      105.0985717884     1  0.21017048E+08
     -104.2291404058      105.3980982592     1  0.19769594E+08
     -104.2291320916      108.4199934860     1  0.20331718E+08
     -104.2290956523      108.7364891402     1  0.20917434E+08
     -104.2290624228      104.9286253786     1  0.19773134E+08
     -104.2290572865      108.6825434317     1  0.19645476E+08
     -104.2290442709      107.1485929209     1  0.19647582E+08
     -104.2290417811      102.1376596603     2  0.20772628E+08
     -104.2290269783      109.8178790325     1  0.20229628E+08
     -104.2289906684      107.9329991090     1  0.21566819E+08
     -104.2289786524      110.6326600825     1  0.20218524E+08
     -104.2289394934      106.6488397254     1  0.19321038E+08
     -104.2289135831      103.6924344577     1  0.20214421E+08
     -104.2288623340      107.1132186274     1  0.20444830E+08
     -104.2288571339      107.5006122447     1  0.18957561E+08
     -104.2288092846      109.1059827347     1  0.19768244E+08
     -104.2287881158      108.9396637280     2  0.18557365E+08
     -104.2287698253      106.4263577119     1  0.19737405E+08
     -104.2287493890      105.8533933094     1  0.20107202E+08
     -104.2287394622      102.5107412353     1  0.21612251E+08
     -104.2287375921      105.0648273597     1  0.20032630E+08
     -104.2287186850      110.4023738420     1  0.19550208E+08
     -104.2286863271      108.9501925630     1  0.20646882E+08
     -104.2286817824      108.2207782895     1  0.20462453E+08
     -104.2286633729      107.9763255725     1  0.19862748E+08
     -104.2286604679      104.7060001546     1  0.19936683E+08
     -104.2286351125      109.7602051551     1  0.22235067E+08
     -104.2286329447      108.5822375749     1  0.21399157E+08
     -104.2286300349      105.9524494171     1  0.20834527E+08
     -104.2286124098      104.4132727105     1  0.19202195E+08
     -104.2286059270      103.6752774894     1  0.21127699E+08
     -104.2285834094      108.8662660563     1  0.20417997E+08
     -104.2285387604      106.4173181108     1  0.20710192E+08
     -104.2285246048      107.0134147716     1  0.19482261E+08
     -104.2285205404      104.5674771941     1  0.18761047E+08
     -104.2285063444      109.8766825583     1  0.21426648E+08
     -104.2284765653      106.6195379082     1  0.19901913E+08
     -104.2284713858      108.8696009313     1  0.20037817E+08
     -104.2284369258      108.6104671977     1  0.20879467E+08
     -104.2283617828      109.1049583049     1  0.20145734E+08
     -104.2283585364      108.7654126891     1  0.21455703E+08
     -104.2283521046      108.6725363868     1  0.22528883E+08
     -104.2283362179      105.8613103478     1  0.19597837E+08
     -104.2283195105      108.9658636739     1  0.18928992E+08
     -104.2283142874      106.3734591785     1  0.19762271E+08
     -104.2282772740      107.0995114977     1  0.19919926E+08
     -104.2282671911      106.3891243227     1  0.20271310E+08
     -104.2282600177      105.8492168683     1  0.19861573E+08
     -104.2282197070      107.9672413361     1  0.19786512E+08
     -104.2281858065      108.0574597255     1  0.20609876E+08
     -104.2281343859      102.6407240556     1  0.20235326E+08
     -104.2281206178      107.1493225346     1  0.20763038E+08
     -104.2280662402      105.2335441744     1  0.19910934E+08
     -104.2280455694      104.3835245343     1  0.20188044E+08
     -104.2280382012      106.5998245173     1  0.19226209E+08
     -104.2280214841      108.5925753845     1  0.19155774E+08
     -104.2280025661      106.1518184332     1  0.19619825E+08
     -104.2279892732      105.6225508822     1  0.20468174E+08
     -104.2279732359      105.8001969379     1  0.21051111E+08
     -104.2279694117      106.4900450778     1  0.20752316E+08
     -104.2279518326      105.6150301205     1  0.19177620E+08
     -104.2279412266      109.9277173401     1  0.20790373E+08
     -104.2279188146      106.8363952726     1  0.21416022E+08
     -104.2279171584      109.1674770863     1  0.21541758E+08
     -104.2278549228      107.6599638953     1  0.20434342E+08
     -104.2278387403      108.0682113147     1  0.20316272E+08
     -104.2278112199      108.2303683161     1  0.20411084E+08
     -104.2277447083      105.9733530139     1  0.19809556E+08
     -104.2277375817      108.5203408368     1  0.19847141E+08
     -104.2277037722      106.4452492718     1  0.20441476E+08
     -104.2276918381      108.1450503876     1  0.19943089E+08
     -104.2276893912      105.7958650063     1  0.19535648E+08
     -104.2276689112      106.4632960818     1  0.20164848E+08
     -104.2276628864      103.4693445128     1  0.19606104E+08
     -104.2276580663      108.5967980875     1  0.20917437E+08
     -104.2276527969      106.7420512627     1  0.19589952E+08
     -104.2276359636      109.4313060265     1  0.21136211E+08
     -104.2276319073      105.5773290015     1  0.19738129E+08
     -104.2276252908      105.0556833566     1  0.19964961E+08
     -104.2275829986      106.3703759770     1  0.21724062E+08
     -104.2275732633      108.7086562551     1  0.18783898E+08
     -104.2275699387      105.3045823960     1  0.20727090E+08
     -104.2275486784      107.6990621006     1  0.20151167E+08
     -104.2275459321      106.6793249533     1  0.20741906E+08
     -104.2275244570      104.4561069351     1  0.19261880E+08
     -104.2275109778      105.8496658120     2  0.19823331E+08
     -104.2275022199      106.9079381129     1  0.21095367E+08
     -104.2274861052      110.0841522844     1  0.20819926E+08
     -104.2273949627      108.9491684185     1  0.21530532E+08
     -104.2273800343      108.1555294694     1  0.22318252E+08
     -104.2273753684      111.2054196958     1  0.20094901E+08
     -104.2273631603      110.2872096399     1  0.19539682E+08
     -104.2273571730      105.5454476682     1  0.20973285E+08
     -104.2273521488      105.0058094651     1  0.19542092E+08
     -104.2273353722      108.4855157168     1  0.21212327E+08
     -104.2273169210      112.7956268112     2  0.22827494E+08
     -104.2272846684      109.3432467130     1  0.20498219E+08
     -104.2272833527      108.4977553322     1  0.19372627E+08
     -104.2272674735      106.4168020083     1  0.19672540E+08
     -104.2272642099      104.3964960265     1  0.19693041E+08
     -104.2272591992      104.7284412652     1  0.21490322E+08
     -104.2272557994      104.9170753071     1  0.19832720E+08
     -104.2272300729      110.0891772191     1  0.21823793E+08
     -104.2271801934      105.7141368669     1  0.19509186E+08
     -104.2271763228      111.2323094634     1  0.21682669E+08
     -104.2271637243      109.3034930738     1  0.20121080E+08
     -104.2271550027      107.5820242214     1  0.19955027E+08
     -104.2271512168      106.2074683537     1  0.20814721E+08
     -104.2271347673      106.7449272535     1  0.19955545E+08
     -104.2271334730      107.4104035197     1  0.19716834E+08
     -104.2270819958      105.2048259411     1  0.19698379E+08
     -104.2270769241      107.2153139404     1  0.22655793E+08
     -104.2270721983      108.5141303235     1  0.20116998E+08
     -104.2270679704      109.5659718970     1  0.19567174E+08
     -104.2270571190      104.9336446909     1  0.19714200E+08
     -104.2270360235      109.7320332282     1  0.21912792E+08
     -104.2270053591      106.4690770773     1  0.20086254E+08
     -104.2269550980      104.1395979273     1  0.19744121E+08
     -104.2269425132      107.2182436274     1  0.21329303E+08
     -104.2269170746      105.9498138612     1  0.20086347E+08
     -104.2268996405      107.5404331984     1  0.19614560E+08
     -104.2268696442      107.0970181956     1  0.20375411E+08
     -104.2268646892      107.5276963892     1  0.20487146E+08
     -104.2268580392      108.8152971845     1  0.21757649E+08
     -104.2268256627      104.1037717242     1  0.19742734E+08
     -104.2268228753      108.2112131946     1  0.20352021E+08
     -104.2268110125      105.6600560520     1  0.19625759E+08
     -104.2268070208      108.9747957908     1  0.20668128E+08
     -104.2267903372      109.4678682203     1  0.20919274E+08
     -104.2267746748      108.1202744514     1  0.20040171E+08
     -104.2267730774      110.1279135567     1  0.21027970E+08
     -104.2267265212      109.2907754349     1  0.21448535E+08
     -104.2267113230      108.5721416586     1  0.19913037E+08
     -104.2267038971      106.6335920080     1  0.19629569E+08
     -104.2266510132      111.1483303661     1  0.19850835E+08
     -104.2265910712      108.3972672234     1  0.20901368E+08
     -104.2265823008      106.2749631170     1  0.19456632E+08
     -104.2265805785      107.4039748844     1  0.20387951E+08
     -104.2265549664      110.4520915582     1  0.21319216E+08
     -104.2265493450      103.0128213402     1  0.19694448E+08
     -104.2265411683      105.6515326440     1  0.20533280E+08
     -104.2265389220      107.0866595771     1  0.21978355E+08
     -104.2265312313      106.5240156272     1  0.20928177E+08
     -104.2265276265      109.1870822325     1  0.20955312E+08
     -104.2264996505      108.3777436866     1  0.19649051E+08
     -104.2264895877      106.4999319915     1  0.19239138E+08
     -104.2264677543      111.2732028931     1  0.20409830E+08
     -104.2264654940      108.2870221627     1  0.21848283E+08
     -104.2264185653      109.8169574341     1  0.19505012E+08
     -104.2263940768      108.6413832859     1  0.21080926E+08
     -104.2263586827      107.7126112001     1  0.19820609E+08
     -104.2263448321      104.4300871813     1  0.19795775E+08
     -104.2263290768      107.8526812577     1  0.19790057E+08
     -104.2263096787      105.0903568729     1  0.20648942E+08
     -104.2262728180      107.0951515590     1  0.19691101E+08
     -104.2262656351      101.0526307446     1  0.18224016E+08
     -104.2262570216      107.3051833985     1  0.19891762E+08
     -104.2262539763      109.7617002564     1  0.21111773E+08
     -104.2262252949      106.6684177007     1  0.20512209E+08
     -104.2262120156      107.7506887898     1  0.19524323E+08
     -104.2262062769      104.5336532916     1  0.19362360E+08
     -104.2261831250      108.3844758477     1  0.21854035E+08
     -104.2261792181      108.5107518575     2  0.20769776E+08
     -104.2261556787      107.4762923405     1  0.20280124E+08
     -104.2261326461      108.0172446086     1  0.20438178E+08
     -104.2261217259      104.5640836838     1  0.20953771E+08
     -104.2260859008      103.3178984451     1  0.20592871E+08
     -104.2260823488      105.7070797720     1  0.20559335E+08
     -104.2260696768      105.8773166152     1  0.21122953E+08
     -104.2260657687      101.5716415461     1  0.20075263E+08
     -104.2260243573      102.1148939085     1  0.19364495E+08
     -104.2260082365      107.2459407834     1  0.21448203E+08
     -104.2259784142      104.0562623391     1  0.19839015E+08
     -104.2259673691      104.7574066715     1  0.19264559E+08
     -104.2259629385      105.9166590752     1  0.19678573E+08
     -104.2259597636      109.1242080139     1  0.20940299E+08
     -104.2259117295      108.1265644901     1  0.21710342E+08
     -104.2259031896      106.2232924383     1  0.19447501E+08
     -104.2258759103      106.3783378779     1  0.21001801E+08
     -104.2258578544      107.1800985643     1  0.20101172E+08
     -104.2258481718      107.3624063853     1  0.20624680E+08
     -104.2258276803      107.0946424648     1  0.19816809E+08
     -104.2257918237      104.9789572041     1  0.19185436E+08
     -104.2257692039      105.4793910308     1  0.20621272E+08
     -104.2257351386      109.5436732387     1  0.19536258E+08
     -104.2257185421      110.0309605551     1  0.20362890E+08
     -104.2257098393      105.6866586420     1  0.20773642E+08
     -104.2256693579      110.0481568484     1  0.20438906E+08
     -104.2256537627      108.7026729099     1  0.21571110E+08
     -104.2256525250      106.8293555693     1  0.19244911E+08
     -104.2256445718      109.2170491981     1  0.20304477E+08
     -104.2256288093      110.9624803263     1  0.18191449E+08
     -104.2256199996      107.1266008066     1  0.20561663E+08
     -104.2256157951      101.6603006231     1  0.19063852E+08
     -104.2256100972      107.3468145683     1  0.20162181E+08
     -104.2256031064      108.0874166756     1  0.20431859E+08
     -104.2255720050      107.3706140742     1  0.20834517E+08
     -104.2255124450      105.6414666840     1  0.19983545E+08
     -104.2254460076      103.5218280472     1  0.20381065E+08
     -104.2254326977      106.7796854710     1  0.20705396E+08
     -104.2254097721      108.7131088641     1  0.19337313E+08
     -104.2254045711      106.7411695501     1  0.20393788E+08
     -104.2254025226      107.5952437743     1  0.21464248E+08
     -104.2253891145      110.5353464003     1  0.19611301E+08
     -104.2253572656      105.9902338079     1  0.20292939E+08
     -104.2253494192      101.8080506009     1  0.20488890E+08
     -104.2253165791      110.2740408443     1  0.19796937E+08
     -104.2253033735      106.6321626228     1  0.20104570E+08
     -104.2252918002      106.6688005911     1  0.19274118E+08
     -104.2252303480      104.7836368723     1  0.20617376E+08
     -104.2252214866      109.1514073934     1  0.20192297E+08
     -104.2252112455      106.4206444674     1  0.20560788E+08
     -104.2252049571      103.4887131354     1  0.20062278E+08
     -104.2251353248      110.5239005464     1  0.19850656E+08
     -104.2251333579      107.2333003700     1  0.19925720E+08
     -104.2251192580      108.0933833112     1  0.19874759E+08
     -104.2251049951      108.3155536732     1  0.19877107E+08
     -104.2250823844      103.4012944524     1  0.19452897E+08
     -104.2250773572      106.3272770334     1  0.19949740E+08
     -104.2250748900      106.8514078069     1  0.20270487E+08
     -104.2250029497      106.4642999931     1  0.19822682E+08
     -104.2249517811      105.4216335373     1  0.20314697E+08
     -104.2249402906      105.1165811518     1  0.19540643E+08
     -104.2249224385      103.8209008661     1  0.19823172E+08
     -104.2249106584      107.4485915081     1  0.20288105E+08
     -104.2249006697      109.7509342518     1  0.20760418E+08
     -104.2248748400      108.1715288762     1  0.20597388E+08
     -104.2248565737      105.5981111688     1  0.20127255E+08
     -104.2248526499      109.6432198295     1  0.20796975E+08
     -104.2247820929      106.7217172562     1  0.20163553E+08
     -104.2247747345      107.3126338337     1  0.19913511E+08
     -104.2247282603      109.7529654568     1  0.19600197E+08
     -104.2247272371      107.8131156059     1  0.20525757E+08
     -104.2246458476      108.5789342919     1  0.20936720E+08
     -104.2246398186      106.4520671180     1  0.19914897E+08
     -104.2246217777      108.3714641285     1  0.20068843E+08
     -104.2245945270      108.4314227250     1  0.20007658E+08
     -104.2245586047      105.6696141725     1  0.19935756E+08
     -104.2245545619      108.6194904307     1  0.20109341E+08
     -104.2245487342      105.9001853679     1  0.19888255E+08
     -104.2244929497      105.6295755977     1  0.19716472E+08
     -104.2244917763      108.3858180868     1  0.21112368E+08
     -104.2244854575      107.4188660807     1  0.21478617E+08
     -104.2244511167      105.0199840713     1  0.19774465E+08
     -104.2244494146      104.5978191595     1  0.20765626E+08
     -104.2244462910      107.3697139045     1  0.20908513E+08
     -104.2244431769      107.1909946183     1  0.20245556E+08
     -104.2244170379      110.4026124627     1  0.21301099E+08
     -104.2244029247      103.1512478351     1  0.19632797E+08
     -104.2243769513      105.6006182118     1  0.19510304E+08
     -104.2243612443      105.1100119519     1  0.18942262E+08
     -104.2243429221      109.1806469003     1  0.21284317E+08
     -104.2243040878      104.7712751221     1  0.19644987E+08
     -104.2242844954      110.7523003593     1  0.21018070E+08
     -104.2242733013      105.9876623427     1  0.19360515E+08
     -104.2242520401      107.2762924330     1  0.19904492E+08
     -104.2242503691      105.4321187720     1  0.20372706E+08
     -104.2242489437      108.5646960163     1  0.20000149E+08
     -104.2242384382      108.0293059897     1  0.19946746E+08
     -104.2242281378      107.5542375436     1  0.19597688E+08
     -104.2242171039      100.3245443531     1  0.19423354E+08
     -104.2242132577      106.9569114778     1  0.19623081E+08
     -104.2241827324      106.5792550079     1  0.20071679E+08
     -104.2241804169      108.3047074245     1  0.19441334E+08
     -104.2241229303      111.5023196261     1  0.19993866E+08
     -104.2241192332      105.3673098497     1  0.19840390E+08
     -104.2241063141      105.6390350248     1  0.21695606E+08
     -104.2240973146      106.9265155188     1  0.20691783E+08
     -104.2240762668      106.2306297650     1  0.19265414E+08
     -104.2240709316      103.8067942396     1  0.19305696E+08
     -104.2240611340      108.4061899229     2  0.18607236E+08
     -104.2239930045      111.5498682469     1  0.21084673E+08
     -104.2239902937      107.8883022993     1  0.19203670E+08
     -104.2239793889      107.5065705809     1  0.20823604E+08
     -104.2239711357      104.8891298120     1  0.19428610E+08
     -104.2239484731      105.8309308258     1  0.19031531E+08
     -104.2239322032      107.1786649452     1  0.20209835E+08
     -104.2239301732      104.4018144459     2  0.19889270E+08
     -104.2238967885      107.7397183797     1  0.19553077E+08
     -104.2238908530      107.5814715976     1  0.20278821E+08
     -104.2238880087      105.7823757905     1  0.20417949E+08
     -104.2238328363      106.5608889921     1  0.20741549E+08
     -104.2238069193      105.4701508846     1  0.19634920E+08
     -104.2238049950      105.2766981536     1  0.19855362E+08
     -104.2238019245      105.5237570425     1  0.20721348E+08
     -104.2237436321      107.3766696245     1  0.19610861E+08
     -104.2237191786      107.0672138423     2  0.19901615E+08
     -104.2236940580      106.3172210630     1  0.18393294E+08
     -104.2236913567      110.9828148663     1  0.21250582E+08
     -104.2236827570      104.7425250375     1  0.20954878E+08
     -104.2236813260      108.7435806347     1  0.20273281E+08
     -104.2236517972      106.4428003963     1  0.20307497E+08
     -104.2236294335      108.0088526751     1  0.19998787E+08
     -104.2236156116      104.3818163320     1  0.20382418E+08
     -104.2236103061      109.0460088902     1  0.21969546E+08
     -104.2235956987      106.1613444974     1  0.20029712E+08
     -104.2235920965      106.1043564755     1  0.20381461E+08
     -104.2235835664      109.3185062544     1  0.20661585E+08
     -104.2235588688      108.2366093241     1  0.20574621E+08
     -104.2235578602      109.4880433609     1  0.21824578E+08
     -104.2235536242      105.4742937499     1  0.19888499E+08
     -104.2235378563      103.9914271077     1  0.20101458E+08
     -104.2235051357      110.2027222457     1  0.20532798E+08
     -104.2235015585      104.7986879690     1  0.19335777E+08
     -104.2234910703      109.1749280676     1  0.19171145E+08
     -104.2234733030      110.5443660588     1  0.22488368E+08
     -104.2234538595      105.4763365170     1  0.20035211E+08
     -104.2234447828      109.7819854627     1  0.21301859E+08
     -104.2233983665      110.4929921498     1  0.20395645E+08
     -104.2233937067      103.6209973912     1  0.19796713E+08
     -104.2233690555      107.8474097419     1  0.19992106E+08
     -104.2233529027      107.9629626705     1  0.20495519E+08
     -104.2232980032      103.1046677902     1  0.20537701E+08
     -104.2232952044      108.0771468666     1  0.20704762E+08
     -104.2232762123      109.1833940128     1  0.19853879E+08
     -104.2232731546      106.6047534958     1  0.21077368E+08
     -104.2232429713      107.1343907121     1  0.20683779E+08
     -104.2232396699      104.9308560847     1  0.18835803E+08
     -104.2232365992      106.2454770731     1  0.20482117E+08
     -104.2232179783      106.8677355334     1  0.19252031E+08
     -104.2232123849      105.9917286849     1  0.20721737E+08
     -104.2232045363      110.0003468875     1  0.22022886E+08
     -104.2231890402      106.6171570668     1  0.19038931E+08
     -104.2231731841      102.3856336307     1  0.19947624E+08
     -104.2231282478      108.1986863236     1  0.20559551E+08
     -104.2230863669      108.3081203488     1  0.19756156E+08
     -104.2230618906      106.1211050580     1  0.19742479E+08
     -104.2230596142      106.5109593725     1  0.19778277E+08
     -104.2230298083      107.8772066518     1  0.20808004E+08
     -104.2230113307      103.6238316344     1  0.20327176E+08
     -104.2229960780      104.7226546701     1  0.19643624E+08
     -104.2229913794      107.5884525098     1  0.20897445E+08
     -104.2229855585      108.1425828613     1  0.19299101E+08
     -104.2229399159      108.6291029839     1  0.19772732E+08
     -104.2229209777      105.9575112508     1  0.19557100E+08
     -104.2229135396      105.8488736269     1  0.19527235E+08
     -104.2228828645      105.7662704378     1  0.19634997E+08
     -104.2228629989      108.7030922776     1  0.21701493E+08
     -104.2228443939      108.6901622128     1  0.20959852E+08
     -104.2228226258      101.3191590770     1  0.19464474E+08
     -104.2228175070      108.4350902530     1  0.20193235E+08
     -104.2228081537      104.6921576303     1  0.20075686E+08
     -104.2227942194      106.9355970923     1  0.20244739E+08
     -104.2227559922      108.7332173846     1  0.21783532E+08
     -104.2227546795      105.9599177452     1  0.19207547E+08
     -104.2227339331      107.9278009829     2  0.20308764E+08
     -104.2227215697      108.3324495937     1  0.19880295E+08
     -104.2226925057      106.4019726783     2  0.21104195E+08
     -104.2226849785      107.6605009486     1  0.20591595E+08
     -104.2226770192      108.3318026595     1  0.20213653E+08
     -104.2225924214      106.5852642406     1  0.19985847E+08
     -104.2225682039      105.3048913703     1  0.19512474E+08
     -104.2225568319      110.0716576851     1  0.20867405E+08
     -104.2225317833      108.3695366548     1  0.21349613E+08
     -104.2225096689      109.4895089855     1  0.20900989E+08
     -104.2225004161      109.1698728170     2  0.20089502E+08
     -104.2224976703      108.7285704233     1  0.19317875E+08
     -104.2224641489      108.3248884197     1  0.19350512E+08
     -104.2224155754      104.9596907951     1  0.19197499E+08
     -104.2224088617      104.4733551082     1  0.19708557E+08
     -104.2223679839      106.9369586952     1  0.19731935E+08
     -104.2223481861      104.5468774906     1  0.19921572E+08
     -104.2223466053      101.5845880629     1  0.20127896E+08
     -104.2223405333      109.4380505892     1  0.21693704E+08
     -104.2222320332      107.2888339083     1  0.20291212E+08
     -104.2222212093      107.8017048687     1  0.19391710E+08
     -104.2221342560      105.3585419654     1  0.19901015E+08
     -104.2221313278      110.3661763575     1  0.19456297E+08
     -104.2220883324      104.7948191076     1  0.20817310E+08
     -104.2220499797      104.5300326527     1  0.19803186E+08
     -104.2220134929      105.2184840131     1  0.20194357E+08
     -104.2219971311      107.9358694835     1  0.19127064E+08
     -104.2219956829      104.9000348849     1  0.19920131E+08
     -104.2219882368      109.6678452750     1  0.19474761E+08
     -104.2219786234      108.0424053130     1  0.20282942E+08
     -104.2219725998      106.2868056095     1  0.20219593E+08
     -104.2219418334      110.5093314360     1  0.19573317E+08
     -104.2219345606      106.4689895380     1  0.19295189E+08
     -104.2218338715      105.2967304673     1  0.19789915E+08
     -104.2217810205      109.2795451332     1  0.19704488E+08
     -104.2217693902      106.2769070900     1  0.19787590E+08
     -104.2217621595      107.9034204944     1  0.19218095E+08
     -104.2217290605      106.2766734548     1  0.20606122E+08
     -104.2217242064      108.8413678849     1  0.20566431E+08
     -104.2216815275      107.4150800710     1  0.20996959E+08
     -104.2216599790      101.8717905171     1  0.19960651E+08
     -104.2216292257      107.3186945861     1  0.19556957E+08
     -104.2215536155      110.3776222399     1  0.20400337E+08
     -104.2215523741      106.6243732684     1  0.20672603E+08
     -104.2215462668      109.9927896329     1  0.20225594E+08
     -104.2215411157      109.5340399234     1  0.20392085E+08
     -104.2215182758      107.5441949279     1  0.19900766E+08
     -104.2215091437      105.8813391077     1  0.19653764E+08
     -104.2215023318      106.4645691906     1  0.19638639E+08
     -104.2214817036      106.8900527488     1  0.19691661E+08
     -104.2214622797      107.0024793078     1  0.20946532E+08
     -104.2214430665      106.3572568950     1  0.19531965E+08
     -104.2214310459      108.3640978614     1  0.20174959E+08
     -104.2214112410      105.5205700591     1  0.19818943E+08
     -104.2213765732      106.2305672720     1  0.19373203E+08
     -104.2213681355      104.7309998895     1  0.19385340E+08
     -104.2213653602      108.5483785979     1  0.20173856E+08
     -104.2213512347      105.3879901785     1  0.20612913E+08
     -104.2213151170      106.5163452263     1  0.20674421E+08
     -104.2212840494      104.5059105765     1  0.19612707E+08
     -104.2212820337      104.0714254811     1  0.19543420E+08
     -104.2212472107      109.3481395329     1  0.20067862E+08
     -104.2212053152      104.8977753663     1  0.19316620E+08
     -104.2212021275      108.0649537318     1  0.19728396E+08
     -104.2211786190      108.1587963000     1  0.20804826E+08
     -104.2211586273      103.7705586590     1  0.19905974E+08
     -104.2210903087      105.0760710803     1  0.19902182E+08
     -104.2210741505      105.6856367392     1  0.19952442E+08
     -104.2210652156      106.2243312307     1  0.20364353E+08
     -104.2210594818      109.4535364203     1  0.22797494E+08
     -104.2210515599      108.2916234440     1  0.20182213E+08
     -104.2210438435      108.1273851242     1  0.20629258E+08
     -104.2210078740      106.4491109217     1  0.20704037E+08
     -104.2209792851      109.3440498067     1  0.21879333E+08
     -104.2209719362      104.6187711970     1  0.20637042E+08
     -104.2209542258      108.4863148149     1  0.20364650E+08
     -104.2209288793      110.7135111053     1  0.20886073E+08
     -104.2209245831      104.7308764051     1  0.19012437E+08
     -104.2209017791      105.6275554908     1  0.19995625E+08
     -104.2208882946      104.6885207539     1  0.20139378E+08
     -104.2208648592      104.8049095005     1  0.18669923E+08
     -104.2208629726      106.7479276710     1  0.20940026E+08
     -104.2208433942      106.8639547203     1  0.19925493E+08
     -104.2208395393      107.7594699320     1  0.19630240E+08
     -104.2207876173      108.2296267252     1  0.19589125E+08
     -104.2207669284      107.6583700155     1  0.19864395E+08
     -104.2207571209      104.2628032660     1  0.19658321E+08
     -104.2206970122      105.7422822587     1  0.19921514E+08
     -104.2206832098      107.3032908145     1  0.19440954E+08
     -104.2206817267      106.3870159377     1  0.20046411E+08
     -104.2206703085      109.1418960740     1  0.20666989E+08
     -104.2206488532      107.0813214519     1  0.19817520E+08
     -104.2206310668      106.6444747182     1  0.20104021E+08
     -104.2206280663      107.2756128382     1  0.19689126E+08
     -104.2205999152      108.8536495067     1  0.21191377E+08
     -104.2205986814      109.2396911146     1  0.19992149E+08
     -104.2205919624      106.5017897267     1  0.20706169E+08
     -104.2205575023      107.6497082126     1  0.20765960E+08
     -104.2205492244      106.4875719922     1  0.20630707E+08
     -104.2205058811      108.1451820904     1  0.19626767E+08
     -104.2205047373      107.4045617384     1  0.19435365E+08
     -104.2204831708      104.4620242700     1  0.21026007E+08
     -104.2204427376      105.8831673280     1  0.21523487E+08
     -104.2204302335      109.5886460758     1  0.20976634E+08
     -104.2203943866      107.3722459903     1  0.19419219E+08
     -104.2203890569      106.7874933755     1  0.19923904E+08
     -104.2203602941      108.0042094240     1  0.20430508E+08
     -104.2203405797      108.9678008944     1  0.20426572E+08
     -104.2203010299      109.1599528021     1  0.21191296E+08
     -104.2202695355      108.2117368304     1  0.19670150E+08
     -104.2202564823      109.4569890254     1  0.20640040E+08
     -104.2202490082      105.8993033390     1  0.20508127E+08
     -104.2202430848      107.0875603589     1  0.19976723E+08
     -104.2202250709      103.8996964208     1  0.19723154E+08
     -104.2201778925      109.3696363286     1  0.20833387E+08
     -104.2201090708      107.9968480073     2  0.19409382E+08
     -104.2200968470      106.9663093617     1  0.19651843E+08
     -104.2200906580      106.1648588777     1  0.19506335E+08
     -104.2200392029      107.0730861301     1  0.20402533E+08
     -104.2200282915      106.4559281290     1  0.19799921E+08
     -104.2200076005      106.2851306925     1  0.21119994E+08
     -104.2199877613      106.8852888341     1  0.19837643E+08
     -104.2199724569      104.4603390118     1  0.19504327E+08
     -104.2199535094      106.2503741506     1  0.19579281E+08
     -104.2199506697      105.9695220811     1  0.20545397E+08
     -104.2199421150      104.7007371356     1  0.21853919E+08
     -104.2199300727      107.5356028349     1  0.20338234E+08
     -104.2199282345      109.2482012820     1  0.21909217E+08
     -104.2199219612      107.2463455172     1  0.20766030E+08
     -104.2199178094      111.3790350541     1  0.21614079E+08
     -104.2199044467      105.9308966731     1  0.21028249E+08
     -104.2199029559      109.3161442103     1  0.18907429E+08
     -104.2198970111      103.8131655919     1  0.21314536E+08
     -104.2198898043      106.3407829613     1  0.20363903E+08
     -104.2198832232      110.1757030446     1  0.20288196E+08
     -104.2198577264      103.8511814830     1  0.19690736E+08
     -104.2198310126      109.1280436048     1  0.20003818E+08
     -104.2198127674      104.0877172529     1  0.19814974E+08
     -104.2197813439      107.5306236454     1  0.19087940E+08
     -104.2197698420      109.2451685239     1  0.19447402E+08
     -104.2197549622      102.4914550805     1  0.20234430E+08
     -104.2196927621      108.3780759259     1  0.20463830E+08
     -104.2196747323      107.4800117555     1  0.19786578E+08
     -104.2196728380      106.0761854952     1  0.19696323E+08
     -104.2196454540      103.6931698676     1  0.19775397E+08
     -104.2196360509      104.0722645132     1  0.20146240E+08
     -104.2196310705      110.8971394167     1  0.20044128E+08
     -104.2196235186      106.9863965204     1  0.19377360E+08
     -104.2196109029      108.0239314410     1  0.21187234E+08
     -104.2195621648      107.7022888246     1  0.20219831E+08
     -104.2195278617      102.9844041039     1  0.19817073E+08
     -104.2194813276      105.5861784905     1  0.19847440E+08
     -104.2194736188      106.5856907243     1  0.20527763E+08
     -104.2194685506      105.0316856450     1  0.19737649E+08
     -104.2194416761      104.4211120558     1  0.20670472E+08
     -104.2194271037      107.9602954217     1  0.19434077E+08
     -104.2194164983      107.2367849185     1  0.19867857E+08
     -104.2194140765      108.9286107393     1  0.19755277E+08
     -104.2193932915      104.3637635100     1  0.20358492E+08
     -104.2193360013      106.8399409825     1  0.20540268E+08
     -104.2193240062      106.2979587278     1  0.20141226E+08
     -104.2193162858      108.2449731737     1  0.21649797E+08
     -104.2193077850      106.2386058991     1  0.20886582E+08
     -104.2192973624      102.6955142290     1  0.20178254E+08
     -104.2192860045      106.5045710415     1  0.21076647E+08
     -104.2192551080      110.1348068463     1  0.20759902E+08
     -104.2192451075      106.5080500057     1  0.18883084E+08
     -104.2192434967      105.4096487288     1  0.20586680E+08
     -104.2192192849      104.7439595589     1  0.19599334E+08
     -104.2192095335      106.4532462555     1  0.21120102E+08
     -104.2191402366      108.6772226226     1  0.21062612E+08
     -104.2191066060      108.3320649695     1  0.19501970E+08
     -104.2190860531      103.2736731756     1  0.19995249E+08
     -104.2190824910      108.3799955732     1  0.20583167E+08
     -104.2190791930      104.4059050089     1  0.19494164E+08
     -104.2190560305      109.1395912406     1  0.20613241E+08
     -104.2190476005      104.6871385361     1  0.20428819E+08
     -104.2190418175      108.5485742417     1  0.21320909E+08
     -104.2190359927      105.6070742029     1  0.19467014E+08
     -104.2190343651      112.6477933152     1  0.19652500E+08
     -104.2190257941      108.9911759477     1  0.20439955E+08
     -104.2190055817      109.9757588692     1  0.20553433E+08
     -104.2189918402      109.4050631594     1  0.21664614E+08
     -104.2189621408      104.6094521745     1  0.19971757E+08
     -104.2189611116      106.3232720811     1  0.19842771E+08
     -104.2189453732      103.2947294814     1  0.21787460E+08
     -104.2189285437      107.9590496317     1  0.22088529E+08
     -104.2189242115      104.9772440304     1  0.20011358E+08
     -104.2189215689      107.3748903212     1  0.19441560E+08
     -104.2189109056      107.9860884377     1  0.22098024E+08
     -104.2188758815      105.9062739930     1  0.20253465E+08
     -104.2188709254      104.9479463607     1  0.20324274E+08
     -104.2188685799      102.9567018789     1  0.19677655E+08
     -104.2188553129      107.5369042411     1  0.20151488E+08
     -104.2188329838      109.3879034559     1  0.20954235E+08
     -104.2187919387      109.0588742907     1  0.20792231E+08
     -104.2186620797      106.9843483117     1  0.19693737E+08
     -104.2186542959      107.9928070841     1  0.20402621E+08
     -104.2186254475      105.5945856389     1  0.21455703E+08
     -104.2186109053      105.8707011471     1  0.19657076E+08
     -104.2185568276      108.5077067860     1  0.19728736E+08
     -104.2185180709      109.5152490914     1  0.22764796E+08
     -104.2184674601      105.6808118781     1  0.21094385E+08
     -104.2184422685      108.4855748387     1  0.21465391E+08
     -104.2184333656      108.7935244218     1  0.20195824E+08
     -104.2184264523      106.6050026166     1  0.19577187E+08
     -104.2184143052      109.8571525202     1  0.19651852E+08
     -104.2184035255      110.1321970630     1  0.21452960E+08
     -104.2183723222      103.7300536135     1  0.20568982E+08
     -104.2183585051      105.8970724882     1  0.20568839E+08
     -104.2183425604      108.8265062732     1  0.21086071E+08
     -104.2183125788      109.3777886936     1  0.20771888E+08
     -104.2183097617      111.2953128438     1  0.21076625E+08
     -104.2183022552      108.9207317246     1  0.21279115E+08
     -104.2182902792      101.4749739634     1  0.20742246E+08
     -104.2182608620      106.6221928248     1  0.19833198E+08
     -104.2182543856      106.0951916059     1  0.19406527E+08
     -104.2182418785      102.1942362711     1  0.19188485E+08
     -104.2182285412      103.0370627100     1  0.20338044E+08
     -104.2181645411      106.1352856902     1  0.20463280E+08
     -104.2181405557      105.4497869491     1  0.20149214E+08
     -104.2181363540      108.0910713506     1  0.19532110E+08
     -104.2181208682      108.3557591304     1  0.20998081E+08
     -104.2180718209      108.5509486066     1  0.20645742E+08
     -104.2180695494      107.8642254971     1  0.19807130E+08
     -104.2180597105      104.5328673900     2  0.19957436E+08
     -104.2180513277      108.4761754998     1  0.22134242E+08
     -104.2180214732      106.8786061601     1  0.20389892E+08
     -104.2180134468      106.7156667094     1  0.20141537E+08
     -104.2179865981      106.3344977610     1  0.18885857E+08
     -104.2179783817      107.8526335454     1  0.19497910E+08
     -104.2179581860      105.6921589305     1  0.19460637E+08
     -104.2179533971      106.6646201632     1  0.19493032E+08
     -104.2178859483      107.9471886883     1  0.20519204E+08
     -104.2178746941      107.8665274380     1  0.20846520E+08
     -104.2178534222      108.8735028271     1  0.19844830E+08
     -104.2178523046      107.6884601877     1  0.19987031E+08
     -104.2178299759      107.2299272186     1  0.19558285E+08
     -104.2178161908      104.4307404872     1  0.19475626E+08
     -104.2178128455      106.0168125068     1  0.19112793E+08
     -104.2177721188      103.7864416496     1  0.20511103E+08
     -104.2177685532      108.4872415305     1  0.20178096E+08
     -104.2177604197      102.5326470998     1  0.19855910E+08
     -104.2177502364      105.8418362184     1  0.20460396E+08
     -104.2177348875      105.7238427159     1  0.20490512E+08
     -104.2177160269      105.9748196731     1  0.19300686E+08
     -104.2176982956      109.8377331929     1  0.21683171E+08
     -104.2176733299      107.9513243352     1  0.20301514E+08
     -104.2176269568      104.1451787459     1  0.20048669E+08
     -104.2176113968      107.5177335699     1  0.19408338E+08
     -104.2175961694      104.6677959113     1  0.19354605E+08
     -104.2175656604      104.7962223825     1  0.19609316E+08
     -104.2175633821      105.7594343430     1  0.21147833E+08
     -104.2175362081      107.3185017688     1  0.20106708E+08
     -104.2175190747      106.3565755576     1  0.19395227E+08
     -104.2175111130      108.8129777939     1  0.20440198E+08
     -104.2174950996      106.7457563881     1  0.20556249E+08
     -104.2174536917      104.8861680377     1  0.20088332E+08
     -104.2174065829      108.3541088996     1  0.22259601E+08
     -104.2173795684      102.2970307420     1  0.19223129E+08
     -104.2173581785      105.3728296987     1  0.19740908E+08
     -104.2173266020      106.5802928940     1  0.19666114E+08
     -104.2173255201      110.5202135233     1  0.20754189E+08
     -104.2173104717      100.3090392266     1  0.20127126E+08
     -104.2172286740      108.1844655181     1  0.20231507E+08
     -104.2172217146      103.8734729560     1  0.22106935E+08
     -104.2171888830      107.2893819779     1  0.20529929E+08
     -104.2171726016      109.6875042161     1  0.20890886E+08
     -104.2171557969      103.6207903784     1  0.19877675E+08
     -104.2171290686      106.7755062446     1  0.19911860E+08
     -104.2171131316      108.9997584555     1  0.20033851E+08
     -104.2171059994      105.3938669830     1  0.20795949E+08
     -104.2170596065      108.9721878226     1  0.20445912E+08
     -104.2170552686      105.7162444144     1  0.19365824E+08
     -104.2170447927      109.2599545581     1  0.21936993E+08
     -104.2170296314      109.8691832039     1  0.20597281E+08
     -104.2170007445      103.3848402367     1  0.20405954E+08
     -104.2169955979      104.3961796298     1  0.19747309E+08
     -104.2169936585      107.2488928478     1  0.19499568E+08
     -104.2169475899      104.2839228098     1  0.19515799E+08
     -104.2169020411      110.8477443353     1  0.21389672E+08
     -104.2168187773      104.0100595831     1  0.20253217E+08
     -104.2168134399      106.2821914782     1  0.19035087E+08
     -104.2167227360      106.8605416748     1  0.20575618E+08
     -104.2166691023      108.2838154044     2  0.22629753E+08
     -104.2166525476      108.6213888197     1  0.19171807E+08
     -104.2166504880      107.9076615541     1  0.19586927E+08
     -104.2166437560      104.1118682088     1  0.21342360E+08
     -104.2166359061      109.4317440550     1  0.21853018E+08
     -104.2165681959      105.4033022052     1  0.19894926E+08
     -104.2165667728      106.6125713272     1  0.20540646E+08
     -104.2165371523      106.1416389380     1  0.20438802E+08
     -104.2165261229      106.7571187180     1  0.19511846E+08
     -104.2165193832      105.5198478274     1  0.20024789E+08
     -104.2165056968      107.7427404332     1  0.20051127E+08
     -104.2164942493      110.8862985437     1  0.20438039E+08
     -104.2164902215      108.6282508719     1  0.20123753E+08
     -104.2164778993      107.2441337720     1  0.20216152E+08
     -104.2164301828      106.1291962525     1  0.19232096E+08
     -104.2163803267      103.8073403801     1  0.18861196E+08
     -104.2163786093      102.3401054491     1  0.19902611E+08
     -104.2163592249      107.4695947299     1  0.20306593E+08
     -104.2163568354      106.9221585601     1  0.19775370E+08
     -104.2163482789      101.2828506113     1  0.19730000E+08
     -104.2163416137      110.6637245006     1  0.21266601E+08
     -104.2163397396      103.8240794085     1  0.19784610E+08
     -104.2163385973      109.7650126244     1  0.20980105E+08
     -104.2163317286      106.5345257765     1  0.20754884E+08
     -104.2163218227      107.1827944551     1  0.19177164E+08
     -104.2162967208      107.9670533993     1  0.21959840E+08
     -104.2162941119      103.3852014066     1  0.19735657E+08
     -104.2162819198      110.2546662594     1  0.21773331E+08
     -104.2162381258      107.1053285469     1  0.21937561E+08
     -104.2162355653      107.8626114762     1  0.20954361E+08
     -104.2162137980      105.6979727120     1  0.20409581E+08
     -104.2162063095      103.4781112698     1  0.20278677E+08
     -104.2161772417      107.7556329845     1  0.20259462E+08
     -104.2161631486      107.1448474477     1  0.20514488E+08
     -104.2161452949      108.2543001804     1  0.21019550E+08
     -104.2161237506      103.8536759433     1  0.20996584E+08
     -104.2161207429      109.1710714935     1  0.20199480E+08
     -104.2160787029      105.4880359411     1  0.19769888E+08
     -104.2160697705      108.4744438942     1  0.20263819E+08
     -104.2160547228      109.1865369646     1  0.20544633E+08
     -104.2160444694      106.3249606509     1  0.19429762E+08
     -104.2160210673      105.9049136492     1  0.19416599E+08
     -104.2159980813      103.6980353639     1  0.19174497E+08
     -104.2159533717      104.9987648282     1  0.19312693E+08
     -104.2159466203      104.4883842746     1  0.20017581E+08
     -104.2159275150      107.2344627106     1  0.19680261E+08
     -104.2159227445      105.3210104330     1  0.19996490E+08
     -104.2159133068      109.5133936530     1  0.22054852E+08
     -104.2159112660      106.3828757012     1  0.20542258E+08
     -104.2159049627      108.4476331413     1  0.20631027E+08
     -104.2158849254      103.1150092707     1  0.20094742E+08
     -104.2158488973      105.4649740278     1  0.20027507E+08
     -104.2158414978      105.5428948380     1  0.20134442E+08
     -104.2158098084      108.3562066007     1  0.19088897E+08
     -104.2158066572      107.9397708250     1  0.21292330E+08
     -104.2157921489      105.9616855493     1  0.20158502E+08
     -104.2157876822      105.5081699782     1  0.18445258E+08
     -104.2157846386      105.6808683857     1  0.19070213E+08
     -104.2157779769      107.5682095098     1  0.20266126E+08
     -104.2157616799      110.3974480963     1  0.20343733E+08
     -104.2157556334      105.2859724140     1  0.20208114E+08
     -104.2157480484      107.8544227913     1  0.21219370E+08
     -104.2157384505      109.4504783283     1  0.19927031E+08
     -104.2157271299      107.0167679307     1  0.20623634E+08
     -104.2157254595      106.5331170201     1  0.20376620E+08
     -104.2157129254      105.3398440411     1  0.21350978E+08
     -104.2157020351      106.1503878116     1  0.20433477E+08
     -104.2156787467      106.0748002411     1  0.19484437E+08
     -104.2156670173      107.8267160761     1  0.19437787E+08
     -104.2156096803      108.4715905052     1  0.21692719E+08
     -104.2155856225      106.0740591411     1  0.21426193E+08
     -104.2155692756      103.8748268976     1  0.20355898E+08
     -104.2155599382      107.4675756822     1  0.20965913E+08
     -104.2155479035      108.4608721726     1  0.21640425E+08
     -104.2155418077      109.4347171638     1  0.19776363E+08
     -104.2155326937      110.4755551857     1  0.22798096E+08
     -104.2155239831      106.4054852592     1  0.20050965E+08
     -104.2155219598      107.8457386870     1  0.20962290E+08
     -104.2155171677      103.9547195023     1  0.19591744E+08
     -104.2154898960      109.3641564982     1  0.20321673E+08
     -104.2154885544      107.2455183376     1  0.19961867E+08
     -104.2154501516      107.9623614459     1  0.20369382E+08
     -104.2154276284      109.7378028477     1  0.21322113E+08
     -104.2154137022      106.0225160689     1  0.19994873E+08
     -104.2153789703      106.9892579236     1  0.21049286E+08
     -104.2153726934      107.7640862671     1  0.20075075E+08
     -104.2153664172      108.9163765856     1  0.20264777E+08
     -104.2153598214      104.3358575072     1  0.20209584E+08
     -104.2153470026      108.8834899959     1  0.21088243E+08
     -104.2153178618      105.2314527651     1  0.20276015E+08
     -104.2153062865      106.3043219456     1  0.19610044E+08
     -104.2152983513      106.0550566909     1  0.20107915E+08
     -104.2152970195      106.1519060929     1  0.20468292E+08
     -104.2152877393      106.8735608373     1  0.20335112E+08
     -104.2152749600      101.9600275821     1  0.19738158E+08
     -104.2152406082      103.5789193791     1  0.18898085E+08
     -104.2152274853      112.9029527292     1  0.19380004E+08
     -104.2152152439      101.5660168552     1  0.19881930E+08
     -104.2152028445      104.3004473545     1  0.19448604E+08
     -104.2151987518      108.1692574158     1  0.19797458E+08
     -104.2151721045      107.7771817162     1  0.20515675E+08
     -104.2151500154      108.8604484414     1  0.20549066E+08
     -104.2150633507      105.3909875961     1  0.20566669E+08
     -104.2150470467      109.0734934067     1  0.22134771E+08
     -104.2150275883      110.0181500425     1  0.18936061E+08
     -104.2150078520      110.0145921477     1  0.22674691E+08
     -104.2149911106      105.5253694617     1  0.21310385E+08
     -104.2149615554      105.3794090168     1  0.19276428E+08
     -104.2149115350      107.8589546467     1  0.19764512E+08
     -104.2148476683      107.0896781698     1  0.19907522E+08
     -104.2148404867      105.4618890536     1  0.20708902E+08
     -104.2148328460      106.6480562060     1  0.20405728E+08
     -104.2148272257      107.0568380769     1  0.20502988E+08
     -104.2147915617      104.6538042510     1  0.19695308E+08
     -104.2147879500      106.5031113243     1  0.20782424E+08
     -104.2147749934      106.5756704709     1  0.19790946E+08
     -104.2147508946      107.0007199627     1  0.19440970E+08
     -104.2147416007      105.6629963445     1  0.20013010E+08
     -104.2147052297      106.8632602952     1  0.20453182E+08
     -104.2146880145      108.1025157101     1  0.20955675E+08
     -104.2146863180      103.6313411368     1  0.19514285E+08
     -104.2146657933      110.5590399100     1  0.20970270E+08
     -104.2146442264      108.1977506094     1  0.20182358E+08
     -104.2146193324      107.9881027372     1  0.20977728E+08
     -104.2146105126      107.8477865379     1  0.20780665E+08
     -104.2145877955      102.9313208638     1  0.20138379E+08
     -104.2145813729      107.2065282599     1  0.19666167E+08
     -104.2145623521      103.8915111695     1  0.20566226E+08
     -104.2145560520      106.7060258239     1  0.19710325E+08
     -104.2145436362      108.4319087940     1  0.21098784E+08
     -104.2145040278      103.1124214447     1  0.20364569E+08
     -104.2144908603      106.7928507914     1  0.20713949E+08
     -104.2144871315      103.4220474872     1  0.19462327E+08
     -104.2144861064      108.0193938557     1  0.19387395E+08
     -104.2144655249      103.9636171255     1  0.21470370E+08
     -104.2144294898      109.2021438166     1  0.21487791E+08
     -104.2144017784      108.0784379198     1  0.19809873E+08
     -104.2143990857      106.3918041243     1  0.19790756E+08
     -104.2143384377      109.9410617980     1  0.21167883E+08
     -104.2143096573      107.8070930152     1  0.19905226E+08
     -104.2143029634      109.1888221460     1  0.21696103E+08
     -104.2143011852      102.5016777912     1  0.19423445E+08
     -104.2142800847      110.3127741760     1  0.20914960E+08
     -104.2142679065      102.3942178067     1  0.20214267E+08
     -104.2142558912      109.7648377889     1  0.20935985E+08
     -104.2142378674      103.3218719494     1  0.18648255E+08
     -104.2142251439      105.9931753775     1  0.19819990E+08
     -104.2142010492      108.1711322302     1  0.19958056E+08
     -104.2141942712      108.0499562877     1  0.19582721E+08
     -104.2141260670      103.4483967859     1  0.19226174E+08
     -104.2141162462      108.0793462000     1  0.20349564E+08
     -104.2141054416      108.3729855340     1  0.19985836E+08
     -104.2140857760      102.7477801339     1  0.21090790E+08
     -104.2140684911      108.8593991284     1  0.21194724E+08
     -104.2140494215      106.4659152354     1  0.19619713E+08
     -104.2140465954      107.6622564563     1  0.20269859E+08
     -104.2140302904      107.3659708173     1  0.19932407E+08
     -104.2140261693      105.5896748480     1  0.19435428E+08
     -104.2140240177      107.9242550712     1  0.20541915E+08
     -104.2140079123      109.1922727233     1  0.22846712E+08
     -104.2139800791      105.6135194922     1  0.20788021E+08
     -104.2139772510      107.9175331418     1  0.19665301E+08
     -104.2139383136      104.9214358372     1  0.19385543E+08
     -104.2139330682      108.3011939283     1  0.20551003E+08
     -104.2138999158      107.7387081464     1  0.19509961E+08
     -104.2138779467      105.8867526564     1  0.19415033E+08
     -104.2138630957      106.8062134076     1  0.19799746E+08
     -104.2138110265      106.1202270176     1  0.21125541E+08
     -104.2138056430      107.7349845399     1  0.20314609E+08
     -104.2138006998      104.9833302298     1  0.19706415E+08
     -104.2137910075      101.7620388757     2  0.20324899E+08
     -104.2137762899      105.7574616035     1  0.20887537E+08
     -104.2137629606      105.2214785906     1  0.19353200E+08
     -104.2137466419      106.3435139746     1  0.21234644E+08
     -104.2137232114      108.0668021281     1  0.20765784E+08
     -104.2136993900      102.7816436745     1  0.19743675E+08
     -104.2136953644      107.1218520922     1  0.20562245E+08
     -104.2136892765      109.8280958085     1  0.20773763E+08
     -104.2136553480      105.2872655303     1  0.21576960E+08
     -104.2136410539      106.3757773494     1  0.20728817E+08
     -104.2136260467      108.2084492610     1  0.19593642E+08
     -104.2135951727      106.1620099646     1  0.19791142E+08
     -104.2135682742      108.4220803704     1  0.20411612E+08
     -104.2135500369      105.1267798186     1  0.19451496E+08
     -104.2135365835      107.9139223647     1  0.20822503E+08
     -104.2135278912      103.4731300858     1  0.20379482E+08
     -104.2135133338      106.7488613614     1  0.20165665E+08
     -104.2135016969      110.1989998233     1  0.18898273E+08
     -104.2134940123      105.0614464691     1  0.21070515E+08
     -104.2134831434      106.7872329907     1  0.20946168E+08
     -104.2134764326      104.0198735672     1  0.20225396E+08
     -104.2134460814      104.9934512520     1  0.19298333E+08
     -104.2134374135      103.3434006432     1  0.20461396E+08
     -104.2134156200      107.5897438056     1  0.19751600E+08
     -104.2134012044      103.8003055316     1  0.19631826E+08
     -104.2133867417      106.9903770573     1  0.20406412E+08
     -104.2133170587      107.5942129666     1  0.20652545E+08
     -104.2133142942      107.4040252123     1  0.20458703E+08
     -104.2133018610      107.5397995590     1  0.20180835E+08
     -104.2132978897      110.0727558717     1  0.20528437E+08
     -104.2132891403      106.8428043391     1  0.20264421E+08
     -104.2132871727      102.7906317584     1  0.20260533E+08
     -104.2132601226      100.1414588333     2  0.21004174E+08
     -104.2132104552      105.4332057719     1  0.19982673E+08
     -104.2132044450      107.8212359999     1  0.20328369E+08
     -104.2131867597      109.4997328987     1  0.19838873E+08
     -104.2131843568      107.3926977367     1  0.19506549E+08
     -104.2131560719      108.3104099034     1  0.20871430E+08
     -104.2131472026      104.8331730636     1  0.19958288E+08
     -104.2130911726      106.9900356447     1  0.20114332E+08
     -104.2130725441      104.8219393708     1  0.20009054E+08
     -104.2130258565      109.2692219152     1  0.21514408E+08
     -104.2130129147      101.8313321040     1  0.19893847E+08
     -104.2130117320      106.9349240624     1  0.19515832E+08
     -104.2129987933      107.1304104608     1  0.21205468E+08
     -104.2129866556      103.2248542335     1  0.19235816E+08
     -104.2129837230      106.0883389642     1  0.20698800E+08
     -104.2129736489      103.3679556374     1  0.18414487E+08
     -104.2129674009      104.3144667079     1  0.19178190E+08
     -104.2129663907      103.3687559721     1  0.21316958E+08
     -104.2129616039      106.3449492377     1  0.20786508E+08
     -104.2129577431      108.8205493488     1  0.19811107E+08
     -104.2129452359      109.9161675137     1  0.21037408E+08
     -104.2129109364      108.2278493740     1  0.21028911E+08
     -104.2128660692      103.4882577947     1  0.20019216E+08
     -104.2128599414      106.8595953811     1  0.20966178E+08
     -104.2128531393      107.1999709203     1  0.20524321E+08
     -104.2128475507      104.7794345515     1  0.20158124E+08
     -104.2128346038      108.5976066717     1  0.21178603E+08
     -104.2128191351      107.6030288635     1  0.19757971E+08
     -104.2127916050      107.1144413442     1  0.19642623E+08
     -104.2127596198      105.8299079160     1  0.19691342E+08
     -104.2127540299      103.7765375260     1  0.19450596E+08
     -104.2127485893      106.1091593506     1  0.19865553E+08
     -104.2127374905      107.0059805889     1  0.20730009E+08
     -104.2127268792      109.3401761334     1  0.21258788E+08
     -104.2127133458      108.7406594048     1  0.20996819E+08
     -104.2126949253      110.1416135542     1  0.21515128E+08
     -104.2126884519      102.9252343441     1  0.19284646E+08
     -104.2126742014      105.5896300033     1  0.19940959E+08
     -104.2126619342      108.0887631702     1  0.18859395E+08
     -104.2126519931      101.4809938282     1  0.19098764E+08
     -104.2126479784      107.0172779386     1  0.22146441E+08
     -104.2126159343      103.8829423020     1  0.19454850E+08
     -104.2126106404      107.5597908214     1  0.20606175E+08
     -104.2126023711      107.2600784012     1  0.19372899E+08
     -104.2125758159      106.6999064987     1  0.20412592E+08
     -104.2125396094      107.8502886669     1  0.19869192E+08
     -104.2125307224      109.5611617110     1  0.19284714E+08
     -104.2125286938      105.8808650774     1  0.20394856E+08
     -104.2125178600      106.6680859227     1  0.20007062E+08
     -104.2125080517      108.8416027156     1  0.21074390E+08
     -104.2125055589      108.2075714184     1  0.19249347E+08
     -104.2124906697      105.5261090077     1  0.21155971E+08
     -104.2124895777      107.1076822187     1  0.19926614E+08
     -104.2124882772      108.9181901817     1  0.20462338E+08
     -104.2124804833      106.1637146344     1  0.20840091E+08
     -104.2124328135      112.6375709729     1  0.20025537E+08
     -104.2124140511      107.7400446957     1  0.18819899E+08
     -104.2123853139      105.6955887984     1  0.20331663E+08
     -104.2123478897      106.0996290205     1  0.20452811E+08
     -104.2123412170      103.8041337918     1  0.19504587E+08
     -104.2123196911      108.9948613049     1  0.21513962E+08
     -104.2122999855      102.4043295720     1  0.19332641E+08
     -104.2122965195      103.9517500790     1  0.20191175E+08
     -104.2122811730      109.1703242747     1  0.21590436E+08
     -104.2122714306      105.9574457125     1  0.19897363E+08
     -104.2122383391      110.1307071059     1  0.20578778E+08
     -104.2121996948      106.2659734676     1  0.18811602E+08
     -104.2121854952      109.2047531342     1  0.20868514E+08
     -104.2121447644      105.4253436358     1  0.19918468E+08
     -104.2120866778      105.3666983522     1  0.20180251E+08
     -104.2120602419      107.4362452593     1  0.19676893E+08
     -104.2120316646      107.6926800025     1  0.20492863E+08
     -104.2120228005      108.6694899666     1  0.20288827E+08
     -104.2120186592      108.3188456189     1  0.20089944E+08
     -104.2119555700      107.7293158949     1  0.20080762E+08
     -104.2119354264      107.4147853860     1  0.19849457E+08
     -104.2119326970      107.6949251029     1  0.19823618E+08
     -104.2118987801      103.6122196206     1  0.22116565E+08
     -104.2118721670      105.1206211951     1  0.20644059E+08
     -104.2118497706      107.0077580459     1  0.19795514E+08
     -104.2118297017      107.7547483824     1  0.20854466E+08
     -104.2118236558      104.6975358579     1  0.19839497E+08
     -104.2117456742      105.8372013278     1  0.19935445E+08
     -104.2117235751      106.8570143938     1  0.19485151E+08
     -104.2117068599      108.0173625781     1  0.20210906E+08
     -104.2116822506      109.2593294927     1  0.21476530E+08
     -104.2116779403      107.5194607121     1  0.20359478E+08
     -104.2116624224      107.6628515406     1  0.19228178E+08
     -104.2116559586      108.6445600354     1  0.20776646E+08
     -104.2116509840      108.0840428071     1  0.20861290E+08
     -104.2115944423      100.4011315377     1  0.19528578E+08
     -104.2115737369      108.3862447719     1  0.20865937E+08
     -104.2115650438      104.3617573250     1  0.20838026E+08
     -104.2115522379      102.8199202130     1  0.18816595E+08
     -104.2115220352      106.2252461774     1  0.19907028E+08
     -104.2115137817      105.4298681553     1  0.18699833E+08
     -104.2114873990      106.5509907246     2  0.19461943E+08
     -104.2114553152      106.8425957800     1  0.20325091E+08
     -104.2114441641      108.0203325872     1  0.19716275E+08
     -104.2114408663      105.4158556177     1  0.19868922E+08
     -104.2113932072      106.4943729268     1  0.20988045E+08
     -104.2113899395      104.0124308205     1  0.21784737E+08
     -104.2113885136      103.6786182114     1  0.19405629E+08
     -104.2113789617      104.9733445874     1  0.19911393E+08
     -104.2113641637      105.2175570625     1  0.20135705E+08
     -104.2113606076      108.6157885886     1  0.19782524E+08
     -104.2113453603      107.4904086367     1  0.20545465E+08
     -104.2113329554      110.8430921710     1  0.20435589E+08
     -104.2113156629      107.6024636087     1  0.21063999E+08
     -104.2113138613      107.0525084455     1  0.19840919E+08
     -104.2112908613      106.5274570549     1  0.19657501E+08
     -104.2112858907      105.9405364046     1  0.19730526E+08
     -104.2112804923      106.2437293330     1  0.20483795E+08
     -104.2112620912      108.0552356806     1  0.19530471E+08
     -104.2112454233      107.0256963052     1  0.21017429E+08
     -104.2112217575      104.1141124443     1  0.19480800E+08
     -104.2112184986      107.4350918573     1  0.21053058E+08
     -104.2112155264      105.1782356470     1  0.20343870E+08
     -104.2112090785      107.5537397625     1  0.20478892E+08
     -104.2112073570      109.0112606415     1  0.20805726E+08
     -104.2111903633      104.9459702636     1  0.19184185E+08
     -104.2111861230      109.8171903426     1  0.20862932E+08
     -104.2111770150      108.1089283682     1  0.20540189E+08
     -104.2111679546      109.7366539121     1  0.19905808E+08
     -104.2111635057      102.5270339990     2  0.21287669E+08
     -104.2111491021      105.6973345989     1  0.20702200E+08
     -104.2111417911      109.5467222409     1  0.21006700E+08
     -104.2111232422      109.3743256142     1  0.20524477E+08
     -104.2110853452      108.2670812068     1  0.21047826E+08
     -104.2110684417      105.5678339034     1  0.20075168E+08
     -104.2110644810      104.2841125518     1  0.21096885E+08
     -104.2110601349      109.5325708252     1  0.21075551E+08
     -104.2110576387      104.3940740005     1  0.19484025E+08
     -104.2110513623      106.2371236101     1  0.20657823E+08
     -104.2110468934      108.1734393367     1  0.20664115E+08
     -104.2110353041      109.7434809255     1  0.19835381E+08
     -104.2110107240      108.9873350984     1  0.21525523E+08
     -104.2110071709      105.2421234744     1  0.20815930E+08
     -104.2109895022      104.6482130206     1  0.19991159E+08
     -104.2109862126      107.6211582023     1  0.20306457E+08
     -104.2109788471      105.0409252707     1  0.19792573E+08
     -104.2109705920      106.5565821219     1  0.20374439E+08
     -104.2108753462      106.5390260157     1  0.21598253E+08
     -104.2108718015      106.0541334708     1  0.19653321E+08
     -104.2108212754      106.4420421514     1  0.19155987E+08
     -104.2108064152      108.2677666369     1  0.19459231E+08
     -104.2107471703      106.5327349446     1  0.20588343E+08
     -104.2107322884      109.1562189815     1  0.21974199E+08
     -104.2107144695      107.6755641957     1  0.19452956E+08
     -104.2107075207      105.9229019919     1  0.20171397E+08
     -104.2107064269      106.7632344795     1  0.19884970E+08
     -104.2106868648      109.5496465535     1  0.19699467E+08
     -104.2106827231      106.4676609875     1  0.21643670E+08
     -104.2106807418      105.7298236345     1  0.20720890E+08
     -104.2106758833      103.3254673027     1  0.20473109E+08
     -104.2106395275      104.8234173170     1  0.19978401E+08
     -104.2106149152      108.7748187504     1  0.21002067E+08
     -104.2105768954      108.4685488212     1  0.20859692E+08
     -104.2105622969      105.9608452057     1  0.20560676E+08
     -104.2105588966      107.3898274369     1  0.20304826E+08
     -104.2105541063      105.0110325249     1  0.21113958E+08
     -104.2105501339      104.3778765421     1  0.20082447E+08
     -104.2105386755      107.2329729029     1  0.20559521E+08
     -104.2105236237      106.8342295186     1  0.19843005E+08
     -104.2105067419      107.4530521992     1  0.19073625E+08
     -104.2104934675      109.7949848392     1  0.20829226E+08
     -104.2104824117      104.6329150949     1  0.20339550E+08
     -104.2104789896      106.6646627830     1  0.21206814E+08
     -104.2104615465      110.8484172832     2  0.20206421E+08
     -104.2104538553      110.3160089878     1  0.21708947E+08
     -104.2104469833      105.5929480811     1  0.20152970E+08
     -104.2104277266      110.0771516922     1  0.19512127E+08
     -104.2104252200      106.2029486950     1  0.20061313E+08
     -104.2104072010      109.7935148770     1  0.20463247E+08
     -104.2103985224      109.3108166349     1  0.22623136E+08
     -104.2103817644      108.2803659392     1  0.20659096E+08
     -104.2103009233      107.2816768072     1  0.19444431E+08
     -104.2102745608      107.2533572728     1  0.20046118E+08
     -104.2102356606      106.7465811061     1  0.21205118E+08
     -104.2101805974      106.6740734384     1  0.22039611E+08
     -104.2101365919      101.7353915838     1  0.20715701E+08
     -104.2101345046      103.9361990749     1  0.19670193E+08
     -104.2100759697      108.9986024218     1  0.21082115E+08
     -104.2100692105      106.7768523508     1  0.20003060E+08
     -104.2100614057      101.2880270471     1  0.18426836E+08
     -104.2100192223      108.2334530493     1  0.19614682E+08
     -104.2100151561      109.0546330315     1  0.20944745E+08
     -104.2100105290      109.7488742694     1  0.19447391E+08
     -104.2099907048      105.5635197112     1  0.19944043E+08
     -104.2099884911      106.8482101335     1  0.20906620E+08
     -104.2099632906      106.4066422234     1  0.20576887E+08
     -104.2099067408      107.0939456392     1  0.21210808E+08
     -104.2099000364      110.0076437021     1  0.20905298E+08
     -104.2098984127      107.1585352185     1  0.20783468E+08
     -104.2098694244      107.3764529238     1  0.20315217E+08
     -104.2098659351      105.9637473783     1  0.19279430E+08
     -104.2098636364      107.3090503469     1  0.19883299E+08
     -104.2098422924      108.7515295368     1  0.20245394E+08
     -104.2098337791      105.7405768290     1  0.19815712E+08
     -104.2098303045      108.4170786905     1  0.21019835E+08
     -104.2098015961      105.2906488726     1  0.20165173E+08
     -104.2097752395      108.7187919462     2  0.20910246E+08
     -104.2097601452      108.0757998426     1  0.20025663E+08
     -104.2096922620      106.1243050448     1  0.20720029E+08
     -104.2096852149      106.3553226965     1  0.21564137E+08
     -104.2096710843      105.5988072385     1  0.19484150E+08
     -104.2096601880      106.4561134196     1  0.20047436E+08
     -104.2096514058      105.2307156135     1  0.20907128E+08
     -104.2096205993      107.6713506845     1  0.19708784E+08
     -104.2096183816      105.2702831042     1  0.20434501E+08
     -104.2095957005      109.9174603881     1  0.21740796E+08
     -104.2095674954      106.4797728510     1  0.19563869E+08
     -104.2095095068      112.3966701053     2  0.19974069E+08
     -104.2095070899      103.9755838354     1  0.19359195E+08
     -104.2094815029      107.0803733493     1  0.19796033E+08
     -104.2094655873      105.5239088978     1  0.19940100E+08
     -104.2094640799      107.8781788429     1  0.20307402E+08
     -104.2094171751      105.7166559368     1  0.20180297E+08
     -104.2094147197      106.5977126829     1  0.19658188E+08
     -104.2093667523      105.3023955409     1  0.21294613E+08
     -104.2093634937      109.6008030049     1  0.20148776E+08
     -104.2093285634      106.8922819388     1  0.20353263E+08
     -104.2093176344      103.6758654527     1  0.19438908E+08
     -104.2093076079      106.3825354243     1  0.19319725E+08
     -104.2092621457      106.4269505957     1  0.20036184E+08
     -104.2091587983      107.1403485929     1  0.19620768E+08
     -104.2091564528      108.0128640545     1  0.20318008E+08
     -104.2091123561      106.0191231776     1  0.19670928E+08
     -104.2091038074      106.0979083141     1  0.21778073E+08
     -104.2090840646      108.7099314125     1  0.20032338E+08
     -104.2090671598      103.0749033907     1  0.19809777E+08
     -104.2090440812      106.2434633190     1  0.20181717E+08
     -104.2090160722      108.7977356206     1  0.20970241E+08
     -104.2090087234      104.0318198799     1  0.20696195E+08
     -104.2089940240      108.5189354172     1  0.19379562E+08
     -104.2089703167      109.3457704449     1  0.20459495E+08
     -104.2089379392      104.9846628297     1  0.19321576E+08
     -104.2089305862      109.5208641045     1  0.22414670E+08
     -104.2089244040      108.2192511932     1  0.20293328E+08
     -104.2088938667      106.8082333830     1  0.18928973E+08
     -104.2088718451      108.2963149620     1  0.20811140E+08
     -104.2088701048      107.5487944313     1  0.20233816E+08
     -104.2088409571      108.0726470715     1  0.19954329E+08
     -104.2088359254      110.5838153414     1  0.21323461E+08
     -104.2088152526      106.3771228297     1  0.19410859E+08
     -104.2088089183      105.4955795243     1  0.20797222E+08
     -104.2087717087      107.5470128362     1  0.20968302E+08
     -104.2087666773      104.9573511370     1  0.20052880E+08
     -104.2087615546      107.9364672912     1  0.19964906E+08
     -104.2087541744      107.9735436160     1  0.20608831E+08
     -104.2087521540      103.9790856603     1  0.20243497E+08
     -104.2087413750      106.3897190506     1  0.20713636E+08
     -104.2087347505      103.3463347191     1  0.19849647E+08
     -104.2087114174      107.4580854244     1  0.19039693E+08
     -104.2087061696      107.6761976179     1  0.20664961E+08
     -104.2086756866      108.9747222980     1  0.21009195E+08
     -104.2086711942      107.9228434293     1  0.20265206E+08
     -104.2086569722      107.2209895666     1  0.22174551E+08
     -104.2086457167      103.8882393290     1  0.19853271E+08
     -104.2086037419      107.2069679324     1  0.20062376E+08
     -104.2085940281      107.0450841097     1  0.20462291E+08
     -104.2085684974      109.1764396782     1  0.20094248E+08
     -104.2085627239      106.9020315844     1  0.19894724E+08
     -104.2085558237      104.6638861323     1  0.21265320E+08
     -104.2085201964      109.6281563136     1  0.20159942E+08
     -104.2085147352      107.7799875783     1  0.20661810E+08
     -104.2085129585      105.8044430368     1  0.20724390E+08
     -104.2084936948      106.5889249922     1  0.19404458E+08
     -104.2084804246      103.9568762336     1  0.18640235E+08
     -104.2084697687      105.0934223853     1  0.21913165E+08
     -104.2084670004      108.5584948731     1  0.21503282E+08
     -104.2084425228      109.2504281111     1  0.19207045E+08
     -104.2084376191      105.5200987468     1  0.20636200E+08
     -104.2084299155      106.1112679051     1  0.21224411E+08
     -104.2083824201      107.3971004062     1  0.19152497E+08
     -104.2083514228      109.5197054924     1  0.19816918E+08
     -104.2083378311      108.6638044020     1  0.21060172E+08
     -104.2082797364      104.4359277499     1  0.20235189E+08
     -104.2082780406      108.2282568288     1  0.20378174E+08
     -104.2082547050      110.7934184740     1  0.20118656E+08
     -104.2082417635      103.7110598154     1  0.19746240E+08
     -104.2082332617      108.8022844795     1  0.22043795E+08
     -104.2082273702      104.2684330044     1  0.19926306E+08
     -104.2081890599      106.5006139337     1  0.20174150E+08
     -104.2081668593      106.2929880906     1  0.18777831E+08
     -104.2081641581      109.1507305451     1  0.22102301E+08
     -104.2081535036      105.0156405169     1  0.20556059E+08
     -104.2081292876      108.8674107831     1  0.19762665E+08
     -104.2081092500      103.4462328034     1  0.20033535E+08
     -104.2081053067      107.4306868295     1  0.19997554E+08
     -104.2080993215      107.5571876319     1  0.21625692E+08
     -104.2080920157      106.7761117941     1  0.19747594E+08
     -104.2080683744      104.4149144775     1  0.20175232E+08
     -104.2080542165      107.0181161530     1  0.20141424E+08
     -104.2080091475      105.9966800328     1  0.21311409E+08
     -104.2079627769      108.7358549321     1  0.21811475E+08
     -104.2079558846      102.7540698693     1  0.20616268E+08
     -104.2079525087      107.4336778289     1  0.19903906E+08
     -104.2079463435      107.8369718288     1  0.18703646E+08
     -104.2079375085      107.9853247642     1  0.20998919E+08
     -104.2079055184      108.1982466750     1  0.21814526E+08
     -104.2079003638      108.4087389598     1  0.20999452E+08
     -104.2078954417      107.6104228964     1  0.20177140E+08
     -104.2078645619      108.6024543212     1  0.19915547E+08
     -104.2078515217      102.9214652110     1  0.19915549E+08
     -104.2077954575      104.8007274946     1  0.18843396E+08
     -104.2077752337      104.7142146830     1  0.20058800E+08
     -104.2077564939      107.2850600498     1  0.20388658E+08
     -104.2077324604      106.1151198381     1  0.19954115E+08
     -104.2077104392      107.7177183938     1  0.22094653E+08
     -104.2076668804      105.5108676856     1  0.21379508E+08
     -104.2076629898      106.7400467287     1  0.19246514E+08
     -104.2076237601      108.2461002970     1  0.21310776E+08
     -104.2076201616      108.5731315957     1  0.19709146E+08
     -104.2075203398      104.4324107751     1  0.19461382E+08
     -104.2074985584      107.8068988041     1  0.21425142E+08
     -104.2074946597      107.0179608404     1  0.20198717E+08
     -104.2074395018      107.2920552079     1  0.20061703E+08
     -104.2074202844      108.9125976746     1  0.19235191E+08
     -104.2074186289      106.9406760963     1  0.19882074E+08
     -104.2073821597      107.7897907572     1  0.20526714E+08
     -104.2073797067      107.5042969727     1  0.20087171E+08
     -104.2073515100      108.0952806633     1  0.19230444E+08
     -104.2073371408      109.2225062141     1  0.19898394E+08
     -104.2073336301      104.6655416490     1  0.20942503E+08
     -104.2073244827      107.5566274184     1  0.20271978E+08
     -104.2073216939      107.7478718690     1  0.19099054E+08
     -104.2073093166      109.3977590184     1  0.22161264E+08
     -104.2073011213      106.6953837719     1  0.19806538E+08
     -104.2072813871      107.3211625737     1  0.19303151E+08
     -104.2072616422      109.0798271646     1  0.21407780E+08
     -104.2072457323      108.5324325646     1  0.20853811E+08
     -104.2072441484      110.4059485168     1  0.22185248E+08
     -104.2072413883      104.7540357799     1  0.19749870E+08
     -104.2072229257      106.1614420967     1  0.21199335E+08
     -104.2071929341      109.5706148821     1  0.21220676E+08
     -104.2071802859      108.9931789502     1  0.21075799E+08
     -104.2071511163      103.2790930560     1  0.20363670E+08
     -104.2071478681      107.5332233791     1  0.21058993E+08
     -104.2071376467      106.5299918375     1  0.19225835E+08
     -104.2071292985      103.2591811694     1  0.19465711E+08
     -104.2071081725      105.3829561519     1  0.19795623E+08
     -104.2070791201      106.3659621517     1  0.19760199E+08
     -104.2070635005      104.8711641676     1  0.20835037E+08
     -104.2070428818      105.7535794203     1  0.20620585E+08
     -104.2070412017      104.9963229759     1  0.19891012E+08
     -104.2068859984      107.9794331684     1  0.19878491E+08
     -104.2068633763      102.8558022841     1  0.18844533E+08
     -104.2068597357      108.9146407081     1  0.20297268E+08
     -104.2068449943      106.0277176302     1  0.21100378E+08
     -104.2068123800      106.0346151433     1  0.21392112E+08
     -104.2067761834      103.2362056606     1  0.18747756E+08
     -104.2067715889      107.9957945278     1  0.20958101E+08
     -104.2067642784      107.0299713053     1  0.20879467E+08
     -104.2067625281      108.0324991724     1  0.20101634E+08
     -104.2067334648      106.9974364042     1  0.21814408E+08
     -104.2067112839      106.4981860957     1  0.19621897E+08
     -104.2066899353      108.8840453963     1  0.20765474E+08
     -104.2066742218      108.9946346779     1  0.20381045E+08
     -104.2066262565      100.0390027500     1  0.20053548E+08
     -104.2066251238      110.4873539619     1  0.21365822E+08
     -104.2065802784      105.6760713888     1  0.20521604E+08
     -104.2065490379      106.8892599479     1  0.20732599E+08
     -104.2065468751      107.7698828864     1  0.19854133E+08
     -104.2065366741      104.7405642788     1  0.19793146E+08
     -104.2065099512      106.2962952780     1  0.20203235E+08
     -104.2064993659      102.2231803348     1  0.20362518E+08
     -104.2064857841      108.0311494075     1  0.21630275E+08
     -104.2064670525      107.8398102251     2  0.20435425E+08
     -104.2064540488      104.9022500394     1  0.20565663E+08
     -104.2064378725      111.0592439473     1  0.22394519E+08
     -104.2064103200      106.3563124544     1  0.19777069E+08
     -104.2064090195      108.0897538125     1  0.19036245E+08
     -104.2063637100      108.2880512926     1  0.20329008E+08
     -104.2063552939      104.9725976657     1  0.19823151E+08
     -104.2063319204      104.3724148740     1  0.19094264E+08
     -104.2063284061      108.4527726677     1  0.19253525E+08
     -104.2063209892      104.3423015280     1  0.19787328E+08
     -104.2062959690      103.8311216095     1  0.20477231E+08
     -104.2062927139      102.3748286451     1  0.19918732E+08
     -104.2062662066      107.9390313432     1  0.20386644E+08
     -104.2062318420      108.6308727988     1  0.22618857E+08
     -104.2062151478      109.5406268061     1  0.20072986E+08
     -104.2061956909      104.4217819819     1  0.21472192E+08
     -104.2061660680      107.2737762146     1  0.19662292E+08
     -104.2061519824      105.8772797663     1  0.19524359E+08
     -104.2061342556      106.3929746072     1  0.19554724E+08
     -104.2061133093      106.3210833528     1  0.20063366E+08
     -104.2060741143      105.7770807583     1  0.20190627E+08
     -104.2060629949      105.9510988246     1  0.19446446E+08
     -104.2059787557      106.4087240109     1  0.19738461E+08
     -104.2059447927      108.2595691119     1  0.20197888E+08
     -104.2059307743      110.9498665207     1  0.21527362E+08
     -104.2058850887      107.9706063462     1  0.20954381E+08
     -104.2058775213      108.5622816045     1  0.19277903E+08
     -104.2058547824      104.2037062007     1  0.20108044E+08
     -104.2058296237      105.5505541320     1  0.19877945E+08
     -104.2058125874      108.2877664773     1  0.19668970E+08
     -104.2058012948      109.7546816799     1  0.19435154E+08
     -104.2057911609      107.5168817133     1  0.20282194E+08
     -104.2057854080      105.4119641370     1  0.19811574E+08
     -104.2057842211      106.9364543211     1  0.19115337E+08
     -104.2057802522      105.0857716778     1  0.20679185E+08
     -104.2057514807      106.5259932788     1  0.19964629E+08
     -104.2057367531      104.1342946437     1  0.19813349E+08
     -104.2057309781      106.5928724149     1  0.19687028E+08
     -104.2057062889      108.4612767724     1  0.20685122E+08
     -104.2057014075      106.7153555759     1  0.20680894E+08
     -104.2056669789      106.7670388352     1  0.19824401E+08
     -104.2056516266      103.3551839306     1  0.20324145E+08
     -104.2056375558      109.3504315983     1  0.22749007E+08
     -104.2056232383      108.5257472639     1  0.19939511E+08
     -104.2056138316      107.3688581246     1  0.20856858E+08
     -104.2055994454      102.4254692312     1  0.19081530E+08
     -104.2055909489      105.6054851858     1  0.20274747E+08
     -104.2055763259      107.7817512679     1  0.19143576E+08
     -104.2055437367      106.6326670411     1  0.20192615E+08
     -104.2055214728      108.5347826762     1  0.21367574E+08
     -104.2055022085      105.8010621177     1  0.20458833E+08
     -104.2054875731      104.5338651239     1  0.20689024E+08
     -104.2054451430      105.0149878621     1  0.20734115E+08
     -104.2054379626      105.5441660968     1  0.19886587E+08
     -104.2053918224      104.8987922736     1  0.21445498E+08
     -104.2053843937      105.3610906546     1  0.21713311E+08
     -104.2053831021      108.4879997958     1  0.21332826E+08
     -104.2053743642      107.5013323763     1  0.20568560E+08
     -104.2053725014      106.9931934106     1  0.19665311E+08
     -104.2053703233      104.8794483116     1  0.19903446E+08
     -104.2053689976      107.2867361056     1  0.20700719E+08
     -104.2053578383      103.0224784260     1  0.19750887E+08
     -104.2053539518      109.0810430002     1  0.20185148E+08
     -104.2053467403      108.4530142519     1  0.19919761E+08
     -104.2052914326      109.1606121664     1  0.20988468E+08
     -104.2052823941      103.2636814954     1  0.19902407E+08
     -104.2052651890      108.9570382217     1  0.19806485E+08
     -104.2052507417      103.5377608083     1  0.20385733E+08
     -104.2052430910      108.9075937904     1  0.19989765E+08
     -104.2052171149      105.7885750942     1  0.20390902E+08
     -104.2052106056      105.9713351674     1  0.19674317E+08
     -104.2051942904      103.7540983206     1  0.21401609E+08
     -104.2051774588      108.6050287785     1  0.20676739E+08
     -104.2051701786      105.6189843211     1  0.19479196E+08
     -104.2051672666      108.3277773048     1  0.20284430E+08
     -104.2051358322      108.5382373890     1  0.20032295E+08
     -104.2051317696      108.2204143660     1  0.20322486E+08
     -104.2051295556      106.3093416063     1  0.20700183E+08
     -104.2051127833      107.1698323185     1  0.21087137E+08
     -104.2050862673      105.2364873603     1  0.19737428E+08
     -104.2050757754      106.7835019948     1  0.19859713E+08
     -104.2050565470      109.4599010832     1  0.21113038E+08
     -104.2050456085      107.7100378054     2  0.19512694E+08
     -104.2050442801      107.0748434046     1  0.20885705E+08
     -104.2050206140      106.4608975775     1  0.20715078E+08
     -104.2049895918      104.1597113670     1  0.20491992E+08
     -104.2049835106      106.0477090157     1  0.19929370E+08
     -104.2049540773      104.0812844611     1  0.20549427E+08
     -104.2049503274      105.8280204975     1  0.19294006E+08
     -104.2049463229      109.4622689435     1  0.21264121E+08
     -104.2049385634      105.4286614498     1  0.19991839E+08
     -104.2049227320      110.2929831124     1  0.20668228E+08
     -104.2048923579      105.7293419309     1  0.19452669E+08
     -104.2048891090      103.7341271009     1  0.19401225E+08
     -104.2048838900      107.2043769135     1  0.23583300E+08
     -104.2048196873      104.5879161815     1  0.19169201E+08
     -104.2047342127      107.4886872098     1  0.19526309E+08
     -104.2047300421      106.9975275866     1  0.19878121E+08
     -104.2047084916      107.6165707118     1  0.21838661E+08
     -104.2046936449      104.4972832310     1  0.19278386E+08
     -104.2046259194      103.5149285085     1  0.19763106E+08
     -104.2045959224      106.7501052153     1  0.20704759E+08
     -104.2045906391      107.8953968553     1  0.20845966E+08
     -104.2045893862      106.9373679051     1  0.19788106E+08
     -104.2045764987      108.7833167162     1  0.21514779E+08
     -104.2045742182      106.7152396312     1  0.20346522E+08
     -104.2045697503      106.3215194188     1  0.19907698E+08
     -104.2045586911      106.8150538029     1  0.20768897E+08
     -104.2045360815      107.7215815083     1  0.22098678E+08
     -104.2044875637      106.4802514820     1  0.20781676E+08
     -104.2044630819      106.3009685666     1  0.19484259E+08
     -104.2044411135      108.1719542022     1  0.19830921E+08
     -104.2044363887      105.0482483966     1  0.20184977E+08
     -104.2044036334      106.0962031252     1  0.19900455E+08
     -104.2043981058      108.4376041747     1  0.22189287E+08
     -104.2043906651      106.4969333392     1  0.20938830E+08
     -104.2043326735      105.6340041013     1  0.21555975E+08
     -104.2043314907      106.7099185767     1  0.20210922E+08
     -104.2043138161      109.5347811829     1  0.22881762E+08
     -104.2043004321      107.8886539675     1  0.19999088E+08
     -104.2042590790      110.7285970091     1  0.20420959E+08
     -104.2042544523      104.7488789778     1  0.20042565E+08
     -104.2042498683      105.8195333267     1  0.20531726E+08
     -104.2042206004      108.3101361932     1  0.22155255E+08
     -104.2041937755      109.4782799710     1  0.20062498E+08
     -104.2041521369      108.8685724831     1  0.19540186E+08
     -104.2041496628      101.7835567907     2  0.19740896E+08
     -104.2040961017      106.3405058388     1  0.21095365E+08
     -104.2040805290      107.5948183469     1  0.19862705E+08
     -104.2040788861      104.2185491412     1  0.20175353E+08
     -104.2040742323      105.8969973352     1  0.21744050E+08
     -104.2040697074      108.2158739857     1  0.19709551E+08
     -104.2040397752      105.7525769833     1  0.19477962E+08
     -104.2039804821      107.9239212340     1  0.19467554E+08
     -104.2039760508      103.9970445484     1  0.19851411E+08
     -104.2039032959      108.7039354975     1  0.20993672E+08
     -104.2038924887      105.5480595499     1  0.19686743E+08
     -104.2038848174      108.9448398680     1  0.19843438E+08
     -104.2038766743      105.9900952169     1  0.19135499E+08
     -104.2038489665      108.5559020300     1  0.19719744E+08
     -104.2038348910      104.8935796832     1  0.19937769E+08
     -104.2037981270      106.5266483777     1  0.20364141E+08
     -104.2037958118      106.9713790274     1  0.20895922E+08
     -104.2037721415      103.1436569528     1  0.19601972E+08
     -104.2037187496      106.1574838017     1  0.20532741E+08
     -104.2036889329      104.8350829326     1  0.19191474E+08
     -104.2036740340      106.5742819619     1  0.20348257E+08
     -104.2036723682      109.4024110310     1  0.20462448E+08
     -104.2036708267      108.5852851113     1  0.21468204E+08
     -104.2036529500      106.6257819682     1  0.20350896E+08
     -104.2036164832      103.9068954358     1  0.19266698E+08
     -104.2036075996      105.9333997347     1  0.20303964E+08
     -104.2036003588      107.1649333584     1  0.19667236E+08
     -104.2035838196      105.7280243940     1  0.19789418E+08
     -104.2035769876      107.0445064884     1  0.19805916E+08
     -104.2035695834      110.0239443757     1  0.20470329E+08
     -104.2035236874      107.0682665508     1  0.20749933E+08
     -104.2035176318      107.7112249222     1  0.19787564E+08
     -104.2034617353      107.6257582962     1  0.21228800E+08
     -104.2034409573      107.7072870446     1  0.20723187E+08
     -104.2034257870      108.5591939478     1  0.19909441E+08
     -104.2034073350      108.8649600635     1  0.19910144E+08
     -104.2033939662      106.8608332650     1  0.20053674E+08
     -104.2033881532       99.8557579705     1  0.19825842E+08
     -104.2033763212      107.3171366350     1  0.20442016E+08
     -104.2033626804      107.9029591079     1  0.19732909E+08
     -104.2033489580      107.5011632927     1  0.20216216E+08
     -104.2033333201      106.2431777989     1  0.20823904E+08
     -104.2033280036      105.1421651991     1  0.19943537E+08
     -104.2033163618      110.3898652684     1  0.19679488E+08
     -104.2033102710      102.8776397427     1  0.19904032E+08
     -104.2032864863      105.3686887274     1  0.21022616E+08
     -104.2032778439      108.6844948846     1  0.21318488E+08
     -104.2032716659      110.2527414800     1  0.20379990E+08
     -104.2032637026      112.8576580413     1  0.23852103E+08
     -104.2032267242      108.1779951854     1  0.22221491E+08
     -104.2032197499      106.2559550217     1  0.20412132E+08
     -104.2032121187      104.7234358371     1  0.19928154E+08
     -104.2032102733      107.6856412744     1  0.19921070E+08
     -104.2032087332      108.0808903151     1  0.21136776E+08
     -104.2031961844      107.3037108816     1  0.20353789E+08
     -104.2031766284      109.2192598785     1  0.20410973E+08
     -104.2031716940      104.7638424038     1  0.19306550E+08
     -104.2031329858      103.0291852888     1  0.21562702E+08
     -104.2031171805      106.9933814402     1  0.19383038E+08
     -104.2030988811      106.1158699142     1  0.20802740E+08
     -104.2030884511      105.5672994864     1  0.20704511E+08
     -104.2030485878      107.2711379727     1  0.21414531E+08
     -104.2030437490      107.9536372749     1  0.21287729E+08
     -104.2030283676      101.3215814535     1  0.20433651E+08
     -104.2030184873      104.8419208458     1  0.19220520E+08
     -104.2030047113      107.4350528773     1  0.19243009E+08
     -104.2029952201      108.9357274692     1  0.20059990E+08
     -104.2029805755      105.8366277729     1  0.20915295E+08
     -104.2029582384      103.4814555682     1  0.20413269E+08
     -104.2029489643      109.0784912152     1  0.21955416E+08
     -104.2029461425      103.9665603541     1  0.19880068E+08
     -104.2029396358      107.4533955110     1  0.21129799E+08
     -104.2029265439      107.9142329844     1  0.22171984E+08
     -104.2029167068      106.1604233081     1  0.20066598E+08
     -104.2028554091      106.4389209267     1  0.20052175E+08
     -104.2028073080      105.0644564986     1  0.20331178E+08
     -104.2027985953      105.7149548527     1  0.20841785E+08
     -104.2027941269      104.5404744834     1  0.19701408E+08
     -104.2027844461      104.2993545504     1  0.19402251E+08
     -104.2027483874      108.4945075778     1  0.19336109E+08
     -104.2027400260      108.4696080251     1  0.20877567E+08
     -104.2027162423      104.9311822807     1  0.19684344E+08
     -104.2026728713      110.5521428534     1  0.21601369E+08
     -104.2026493365      104.8404607718     1  0.19970752E+08
     -104.2026389736      106.9865701411     1  0.19703456E+08
     -104.2026367943      105.6696260675     1  0.20658490E+08
     -104.2026212142      109.4057713785     1  0.20113447E+08
     -104.2026090787      109.2172068188     2  0.19760151E+08
     -104.2025879374      109.8814232650     1  0.20765643E+08
     -104.2025823073      106.2328023994     1  0.19810818E+08
     -104.2025404393      105.4424329534     1  0.19764312E+08
     -104.2025181901      110.2389127837     1  0.21203708E+08
     -104.2025072995      107.3915939269     1  0.20102216E+08
     -104.2024830459      102.5174222162     1  0.20011702E+08
     -104.2024782883      102.1476730814     1  0.20010085E+08
     -104.2024036220      108.6893828923     1  0.20012460E+08
     -104.2023937106      107.5030984070     1  0.19483003E+08
     -104.2023833866      104.0497954909     1  0.19981754E+08
     -104.2023584656      106.5116214479     1  0.20112077E+08
     -104.2023528792      109.9017039191     1  0.20107978E+08
     -104.2023413767      106.8885559142     1  0.19770835E+08
     -104.2023174811      104.2226591142     1  0.19358654E+08
     -104.2023162442      107.8270562541     1  0.19454946E+08
     -104.2023124386      106.3678699970     1  0.19979399E+08
     -104.2023062741      108.2712739673     1  0.22019433E+08
     -104.2022965326      106.8547609326     1  0.20067695E+08
     -104.2022895292      107.4360327625     1  0.20220458E+08
     -104.2022765926      110.0580116001     1  0.22541810E+08
     -104.2022748501      102.2658436960     1  0.18495295E+08
     -104.2022518300      109.9411289037     1  0.20102033E+08
     -104.2022451373      103.6035465766     1  0.19771093E+08
     -104.2022289050      108.0064380699     1  0.19594575E+08
     -104.2022259784      108.0970791123     1  0.20503334E+08
     -104.2022094751      106.8963236796     1  0.20087317E+08
     -104.2021675127      106.1372196897     1  0.19974577E+08
     -104.2021651018      107.2559222089     1  0.20942261E+08
     -104.2021528974      109.1338004899     1  0.20374093E+08
     -104.2021516070      109.5008782739     1  0.21324200E+08
     -104.2021393629      105.9009844016     1  0.19998534E+08
     -104.2021170452      110.8549006363     1  0.20073001E+08
     -104.2021077715      106.7522041861     1  0.20578189E+08
     -104.2020970376      104.7134791661     1  0.19934182E+08
     -104.2020756706      106.3544102953     1  0.18241682E+08
     -104.2020659849      108.1967232916     1  0.21943903E+08
     -104.2020444320      104.6029528205     1  0.19700925E+08
     -104.2020422469      109.4887368594     1  0.19735606E+08
     -104.2020339684      110.1032630772     1  0.19612067E+08
     -104.2020301182      106.3067233993     1  0.20418734E+08
     -104.2020130065      101.7300425142     1  0.20738863E+08
     -104.2019882374      105.6086783362     1  0.18685646E+08
     -104.2019838858      109.5479237066     1  0.20990886E+08
     -104.2019433320      105.9456533000     1  0.19596737E+08
     -104.2019346582      106.5385353331     1  0.20616235E+08
     -104.2019304650      106.9627007192     1  0.19835725E+08
     -104.2019145645      109.4893788356     1  0.21697462E+08
     -104.2019053104      106.0147442829     1  0.19173605E+08
     -104.2019020218      105.4797723174     1  0.19980475E+08
     -104.2018440120      108.1260382571     1  0.20172371E+08
     -104.2018175244      107.5059845567     1  0.19984154E+08
     -104.2017913729      104.8705157148     1  0.19917378E+08
     -104.2017872453      109.0204113387     1  0.20479531E+08
     -104.2017703967      105.0996427765     1  0.19643091E+08
     -104.2017649665      109.2743825766     1  0.20281116E+08
     -104.2017631444      109.8513086370     1  0.21151731E+08
     -104.2017582500      106.0888377339     1  0.19315442E+08
     -104.2017567066      105.5137600731     1  0.20008992E+08
     -104.2017393242      107.0962266490     1  0.20510730E+08
     -104.2017333065      106.2671150676     1  0.19907260E+08
     -104.2017265977      107.9635823587     1  0.19019450E+08
     -104.2017136283      106.5783381282     1  0.19149636E+08
     -104.2016930889      104.6500794504     1  0.20565297E+08
     -104.2016509961      107.2090639964     1  0.20116159E+08
     -104.2016116636      107.9875595066     1  0.19576113E+08
     -104.2016012714      105.5635774556     1  0.20504360E+08
     -104.2015932583      107.5034235297     1  0.20959164E+08
     -104.2015860087      101.8030519782     1  0.20613964E+08
     -104.2015787129      105.8872955916     1  0.20368414E+08
     -104.2015470626      107.4472791085     1  0.20741764E+08
     -104.2015376066      113.0178674319     1  0.20826137E+08
     -104.2015194164      104.4187140652     1  0.20765463E+08
     -104.2015129854      101.7866490343     1  0.19874271E+08
     -104.2014985090      107.2762195345     1  0.19907534E+08
     -104.2014821369      106.8906087446     1  0.19882813E+08
     -104.2014258345      106.4101349627     1  0.19539044E+08
     -104.2014210886      105.6435398210     1  0.20924655E+08
     -104.2013750722      106.8343275843     1  0.19470665E+08
     -104.2013703528      103.5432826544     1  0.18965256E+08
     -104.2013626455      107.5032184138     2  0.19616499E+08
     -104.2013476328      104.5984337658     1  0.19672786E+08
     -104.2013260805      106.6461356976     1  0.20122598E+08
     -104.2013236367      107.7564383142     1  0.21512621E+08
     -104.2013013878      106.5115907471     1  0.20107696E+08
     -104.2012792711      107.4524569573     1  0.19816586E+08
     -104.2012691285      106.7178866712     1  0.19698336E+08
     -104.2012419417      106.6691094382     1  0.19981468E+08
     -104.2012374789      108.5675476386     4  0.19341868E+08
     -104.2012240487      103.6228554995     1  0.20204795E+08
     -104.2012179021      108.3837248530     1  0.20165522E+08
     -104.2012042709      110.0171737392     1  0.20314949E+08
     -104.2011966246      107.1264836589     1  0.20511857E+08
     -104.2011699221      105.9437109673     1  0.19620083E+08
     -104.2011433684      107.7720032989     1  0.21167041E+08
     -104.2010954391      109.0734397592     1  0.20282320E+08
     -104.2010698060      109.9676233783     1  0.21821457E+08
     -104.2010541147      103.8359765516     1  0.19340599E+08
     -104.2010405369      101.7826623736     1  0.23072459E+08
     -104.2010274795      110.1361544973     1  0.20273214E+08
     -104.2010085181      105.4616453939     1  0.18376306E+08
     -104.2009892676      108.3233266514     1  0.20794522E+08
     -104.2009840962      107.3582761638     1  0.20346060E+08
     -104.2009744594      108.0757064260     1  0.20272985E+08
     -104.2009575813      104.0195159205     1  0.20145771E+08
     -104.2009522546      102.1573515021     1  0.20476120E+08
     -104.2009364670      106.9357985306     1  0.19405008E+08
     -104.2009042372      106.1819426800     1  0.22114983E+08
     -104.2009000457      107.9058167805     1  0.20106260E+08
     -104.2008938002      103.4052027910     1  0.19775062E+08
     -104.2008845084      107.8859189157     1  0.21514171E+08
     -104.2008825112      106.6681028083     1  0.21085133E+08
     -104.2008536757      109.8360684609     1  0.19905468E+08
     -104.2008385977      108.3640586487     1  0.19743207E+08
     -104.2008327812      105.3974323223     1  0.19675399E+08
     -104.2008295121       99.4673140361     1  0.21217371E+08
     -104.2007942328      107.6337519584     1  0.21185148E+08
     -104.2007803256      106.2537181605     1  0.19781976E+08
     -104.2007763528      108.0112635290     1  0.19602201E+08
     -104.2007381081      105.6756999500     1  0.20572184E+08
     -104.2007348271      105.6533566470     1  0.20619592E+08
     -104.2007266364      106.3136841678     1  0.19855193E+08
     -104.2007076798      110.7658519299     2  0.21562876E+08
     -104.2006591896      104.9664713896     1  0.19585658E+08
     -104.2006523368      107.9743685866     1  0.20212272E+08
     -104.2006448565      107.3260320313     1  0.20204395E+08
     -104.2006260806      107.8705315777     1  0.19728953E+08
     -104.2005929692      106.9696340218     1  0.20549869E+08
     -104.2005570835      106.5576936203     1  0.20541708E+08
     -104.2005324680      108.3504676290     1  0.19046414E+08
     -104.2005269958      105.9999864169     1  0.21194117E+08
     -104.2005089554      107.1168156524     1  0.20159581E+08
     -104.2004928563      104.8178714939     1  0.20705538E+08
     -104.2004809608      107.1932312078     1  0.21097404E+08
     -104.2004781540      107.1103774678     1  0.18957523E+08
     -104.2004768169      109.7292436450     1  0.19678763E+08
     -104.2004755939      108.5261390075     1  0.19969287E+08
     -104.2004502582      110.6338240469     1  0.19631057E+08
     -104.2004470973      107.9043768190     1  0.20517626E+08
     -104.2004372447      104.9451548612     1  0.20415762E+08
     -104.2004357602      103.2405086590     1  0.19695302E+08
     -104.2003913239      110.4265456931     1  0.20453250E+08
     -104.2003899511      105.6503982160     1  0.19893501E+08
     -104.2003742071      107.1340253413     1  0.20411131E+08
     -104.2003618595      107.0083119500     1  0.20082883E+08
     -104.2003399521      106.7077106290     1  0.19463592E+08
     -104.2003256461      107.1976198273     1  0.21847099E+08
     -104.2003218448      108.6981028791     1  0.20510491E+08
     -104.2003184750      108.4349141694     1  0.20148887E+08
     -104.2003105044      107.2590843566     1  0.20147270E+08
     -104.2002991001      104.6329689062     1  0.18792399E+08
     -104.2002780327      106.1009198850     2  0.21353942E+08
     -104.2002655455      108.2090461386     1  0.21281502E+08
     -104.2002375811      107.8032336599     1  0.20580099E+08
     -104.2002302527      109.1183700287     1  0.19513465E+08
     -104.2001682250      107.1004905793     1  0.20496040E+08
     -104.2001416092      111.0919161832     1  0.21683522E+08
     -104.2001282422      106.7339085549     1  0.21268870E+08
     -104.2001000211      105.8925055008     1  0.21200036E+08
     -104.2000949213      105.8840031198     1  0.20201031E+08
     -104.2000834721      109.1202357692     1  0.20670447E+08
     -104.2000655628      108.5275087073     1  0.22157008E+08
     -104.2000479713      107.9696457659     1  0.20714305E+08
     -104.2000164652      108.7388947060     1  0.20075796E+08
     -104.2000145711      107.7741586635     1  0.20788910E+08
     -104.2000079812      104.4519137382     1  0.20052713E+08
     -104.1999922168      105.8945891701     1  0.19812604E+08
     -104.1999894605      108.3151109697     1  0.21327273E+08
     -104.1999877191      109.7978843828     1  0.20237695E+08
     -104.1999837039      108.0060497964     1  0.21363492E+08
     -104.1999516287      107.6536395111     1  0.20726116E+08
     -104.1999370400      104.8811917545     1  0.21321513E+08
     -104.1999031334      107.0384494129     1  0.20863555E+08
     -104.1998918359      107.2860852534     1  0.20681291E+08
     -104.1998817411      105.7970828547     1  0.21083320E+08
     -104.1998483757      107.7136698377     1  0.19537109E+08
     -104.1998379039      106.8841172940     1  0.21076951E+08
     -104.1998353583      108.4415782790     1  0.20302625E+08
     -104.1998299222      108.5618317944     1  0.20185570E+08
     -104.1998279944      106.3048872614     1  0.20000001E+08
     -104.1998105793      105.5429573472     1  0.20860576E+08
     -104.1997735223      104.3798776318     1  0.20261032E+08
     -104.1997573765      107.5334293300     1  0.20696209E+08
     -104.1997413648      109.0335156173     1  0.20750103E+08
     -104.1997128123      106.1070374472     1  0.20646098E+08
     -104.1997034102      107.2012407641     1  0.20096522E+08
     -104.1996952354      106.0725209059     1  0.20168592E+08
     -104.1996840526      105.8279343210     1  0.19991431E+08
     -104.1996662808      105.6771020546     1  0.20119342E+08
     -104.1996562750      105.3836844605     1  0.19940326E+08
     -104.1996505669      109.5571703981     1  0.20748943E+08
     -104.1996468401      107.3797663313     1  0.20361749E+08
     -104.1996287017      110.7596793843     1  0.22739965E+08
     -104.1996165906      108.4734775553     1  0.21295322E+08
     -104.1996080017      109.9914872179     1  0.20217424E+08
     -104.1996043451      106.1151542490     1  0.20420278E+08
     -104.1995861270      109.3281085947     1  0.20154059E+08
     -104.1995701909      109.2630472877     1  0.21016414E+08
     -104.1995645994      106.1865281369     1  0.20688695E+08
     -104.1995549344      106.0796175932     1  0.20185103E+08
     -104.1995272910      106.2688523254     1  0.20512244E+08
     -104.1995197688      106.3492219011     1  0.21211603E+08
     -104.1994977945      105.0694820190     1  0.19741702E+08
     -104.1994815514      109.7458754910     1  0.20758524E+08
     -104.1994700666      108.1758964864     1  0.24424069E+08
     -104.1994542537      106.6113449758     1  0.20052681E+08
     -104.1994470594      107.7888160081     1  0.20318648E+08
     -104.1994420026      110.5145978752     2  0.19762381E+08
     -104.1994408393      108.3526882987     1  0.20582482E+08
     -104.1994200482      105.6145926492     1  0.20060176E+08
     -104.1993812913      105.1855360805     1  0.19993123E+08
     -104.1993534776      112.2633969546     1  0.20102928E+08
     -104.1993282561      110.6632778580     1  0.22001669E+08
     -104.1993128077      107.4976589188     1  0.21033037E+08
     -104.1993002303      106.3143966445     1  0.20115970E+08
     -104.1992865770      110.1427328054     1  0.19787028E+08
     -104.1991877381      106.4362735867     1  0.20048376E+08
     -104.1991755650      107.9714371550     1  0.19767205E+08
     -104.1991643856      108.3552070538     1  0.20990092E+08
     -104.1991414803      109.7389321302     1  0.18968648E+08
     -104.1991048019      105.5137422747     1  0.21355578E+08
     -104.1990980486      109.9438522340     1  0.19346520E+08
     -104.1990473528      107.5871024057     1  0.21129011E+08
     -104.1990283889      110.3149441588     1  0.21468023E+08
     -104.1990202923      109.7656562573     1  0.22472602E+08
     -104.1990053881      103.6274693027     1  0.19682878E+08
     -104.1989686635      108.3412832561     1  0.20281662E+08
     -104.1989079525      106.6560741458     2  0.21607791E+08
     -104.1988747695      108.7302476813     1  0.20260483E+08
     -104.1988696236      106.3805515865     1  0.21163645E+08
     -104.1988282017      106.4919714800     1  0.20781994E+08
     -104.1988240381      106.3894715635     1  0.21197558E+08
     -104.1988153343      108.8085302644     1  0.21196408E+08
     -104.1988049085      108.1990477023     1  0.18498597E+08
     -104.1988009247      109.0226949357     1  0.20454132E+08
     -104.1987793801      104.9079806478     1  0.20675010E+08
     -104.1987775733      105.4404955463     1  0.20985231E+08
     -104.1987421064      102.7250682318     1  0.19734427E+08
     -104.1987254631      105.6704168634     1  0.20123201E+08
     -104.1987061523      108.3188372831     1  0.19562819E+08
     -104.1987044241      106.6870839161     1  0.19421083E+08
     -104.1986935732      110.6389069900     1  0.20756507E+08
     -104.1986736519      108.9942063302     1  0.21387022E+08
     -104.1986573613      108.0580188429     1  0.22306617E+08
     -104.1986313737      105.9833438053     1  0.19377052E+08
     -104.1986257911      105.6143301613     1  0.20816606E+08
     -104.1986194340      108.2907930793     1  0.19791529E+08
     -104.1986038672      104.2380447091     1  0.21829639E+08
     -104.1985999697      105.8227848882     1  0.19657285E+08
     -104.1985898479      106.7810872119     1  0.20159363E+08
     -104.1985823765      104.1650921190     1  0.20272280E+08
     -104.1985781651      104.6609504851     1  0.21589763E+08
     -104.1985037276      108.4590686837     1  0.20552770E+08
     -104.1984923580      106.2661103111     1  0.21204675E+08
     -104.1984873814      107.4014194588     1  0.20700678E+08
     -104.1984835378      104.6630056583     1  0.18492273E+08
     -104.1984705709      107.4202942405     1  0.21698881E+08
     -104.1984474171      103.3002228129     1  0.20480771E+08
     -104.1984418535      107.4294901152     1  0.19640433E+08
     -104.1984309335      109.0511357910     1  0.21325000E+08
     -104.1984232963      106.3384086067     1  0.20091130E+08
     -104.1983851288      105.6900401017     1  0.20303491E+08
     -104.1983788653      106.0754366934     1  0.20462679E+08
     -104.1983351192      106.8968696262     1  0.21823556E+08
     -104.1983323402      108.4122399592     1  0.21678749E+08
     -104.1983048485      107.3746670645     1  0.20391499E+08
     -104.1982833234      103.8206960109     1  0.20079111E+08
     -104.1982786091      107.9751394311     1  0.21338557E+08
     -104.1982497279      104.8076851146     1  0.18317656E+08
     -104.1981975466      108.9687116619     1  0.19222313E+08
     -104.1981891538      105.2432872947     1  0.20863939E+08
     -104.1981798167      103.5893923603     1  0.19845704E+08
     -104.1981620375      110.2501671863     1  0.21524720E+08
     -104.1981475121      102.8059335714     1  0.19314992E+08
     -104.1981182696      105.2921556142     1  0.21023398E+08
     -104.1980662071      105.0607166046     1  0.20564604E+08
     -104.1980591037      106.7263279272     1  0.20808635E+08
     -104.1980436119      108.1131408670     1  0.22167450E+08
     -104.1980328388      107.7745327570     1  0.19883262E+08
     -104.1980302319      107.4280832650     1  0.19902229E+08
     -104.1980253959      107.0058912423     1  0.19493339E+08
     -104.1980234542      107.3210906583     1  0.20268649E+08
     -104.1980183489      108.6055222864     1  0.19611840E+08
     -104.1979904064      107.1178476774     1  0.19834695E+08
     -104.1979596143      106.6106629508     1  0.19659088E+08
     -104.1979386558      106.2628329149     1  0.20368842E+08
     -104.1979156782      110.3351901504     1  0.21118924E+08
     -104.1979137791      106.9661767311     1  0.19336804E+08
     -104.1979113183      104.2200694742     1  0.19593655E+08
     -104.1978975858      109.6207013640     1  0.20637808E+08
     -104.1978820609      102.5482487350     1  0.19454212E+08
     -104.1978539865      106.9450879915     1  0.19894922E+08
     -104.1978269623      106.0291667235     1  0.20827851E+08
     -104.1978178207      108.3481629591     1  0.21089251E+08
     -104.1978034179      106.9521158810     1  0.20006762E+08
     -104.1977727822      107.7142618145     1  0.19737180E+08
     -104.1977672636      105.5829761982     1  0.20354650E+08
     -104.1977648470      104.5531157669     1  0.19451014E+08
     -104.1977051957      108.6502524664     1  0.20383432E+08
     -104.1977036664      107.4703445312     1  0.20283653E+08
     -104.1976791819      105.5049388388     1  0.19959288E+08
     -104.1976597882      106.3437073782     1  0.19366246E+08
     -104.1976541513      102.3173685833     1  0.19818956E+08
     -104.1976486125      106.0632611144     1  0.20042373E+08
     -104.1976231909      108.0093750808     1  0.19758366E+08
     -104.1975952897      105.1300697075     1  0.19333371E+08
     -104.1975835578      109.6012178485     1  0.21852894E+08
     -104.1975482918      106.2566320957     1  0.20625110E+08
     -104.1975435658      107.7662804610     1  0.23296681E+08
     -104.1975176209      103.4075899007     1  0.20640394E+08
     -104.1975033721      107.2204289442     1  0.20934441E+08
     -104.1974989649      105.7868356892     1  0.20276635E+08
     -104.1974866243      105.7408543972     1  0.19353523E+08
     -104.1974562093      109.5695764145     1  0.20003238E+08
     -104.1974428728      108.5545574047     1  0.21041520E+08
     -104.1973784996      106.8327425732     1  0.21168137E+08
     -104.1973443686      109.2460840348     1  0.20921673E+08
     -104.1973276685      106.7778712137     1  0.19039982E+08
     -104.1973264042      105.9088209012     1  0.19871692E+08
     -104.1973158699      104.7679481394     1  0.19850072E+08
     -104.1973114780      109.8905160799     1  0.21205904E+08
     -104.1973066950      108.7585344870     1  0.19465108E+08
     -104.1972802535      107.5960244469     1  0.22039092E+08
     -104.1972328960      110.0128203959     1  0.20468481E+08
     -104.1972124845      110.0935052625     1  0.21318942E+08
     -104.1972108344      109.5928693929     1  0.21723471E+08
     -104.1971890397      104.0517642495     1  0.20269414E+08
     -104.1971866543      107.4774239720     1  0.20250959E+08
     -104.1971638514      108.6591846528     1  0.20199928E+08
     -104.1971509390      104.2632516770     1  0.19226768E+08
     -104.1971419955      105.9366638841     1  0.20326986E+08
     -104.1970945190      106.6554851356     1  0.19636302E+08
     -104.1970762530      103.4184293693     1  0.19817730E+08
     -104.1970487189      108.1369716449     1  0.19654841E+08
     -104.1970237097      107.8621237315     1  0.20167471E+08
     -104.1970223524      104.0924476707     1  0.19158553E+08
     -104.1970162977      102.7295583319     1  0.19697951E+08
     -104.1970005924      105.1795282618     1  0.20022373E+08
     -104.1969940852      104.1025198160     1  0.20024855E+08
     -104.1969688718      105.3770061333     1  0.21252483E+08
     -104.1969570636      109.9458221504     1  0.21210105E+08
     -104.1969349214      102.9705031843     1  0.19495032E+08
     -104.1969238563      109.5494382050     1  0.20289895E+08
     -104.1969106167      102.9323024749     1  0.20349308E+08
     -104.1968937346      103.3058401796     1  0.18632212E+08
     -104.1968804660      101.2152193976     1  0.19474186E+08
     -104.1968771409      110.2754668107     1  0.20283962E+08
     -104.1968542465      107.7604233749     1  0.21204214E+08
     -104.1968310132      106.1241968386     1  0.21109575E+08
     -104.1968084628      105.7657431926     1  0.21029221E+08
     -104.1968033369      104.0564944517     1  0.19241703E+08
     -104.1967979309      110.0772823256     1  0.21449604E+08
     -104.1967892523      105.1725471283     1  0.20323394E+08
     -104.1967875505      105.7242814224     1  0.19829527E+08
     -104.1967248912      108.2865545422     1  0.20704785E+08
     -104.1967222785      108.4206022266     1  0.21942107E+08
     -104.1967183097      107.0936053454     1  0.19128782E+08
     -104.1967090468      107.5918902906     2  0.19822517E+08
     -104.1966921087      104.2703831336     1  0.20432543E+08
     -104.1966798526      108.7857618715     1  0.20395492E+08
     -104.1966310787      108.5404658695     1  0.21513102E+08
     -104.1966222794      107.7868872604     1  0.20016017E+08
     -104.1966118092      103.4787009547     1  0.19761633E+08
     -104.1965882326      104.2275914952     1  0.20043553E+08
     -104.1965837515      108.0517916614     1  0.20102398E+08
     -104.1965773895      106.7385996293     1  0.20734024E+08
     -104.1965722602      107.6504707872     1  0.20779985E+08
     -104.1965700955      106.1300081028     1  0.21009131E+08
     -104.1965670457      102.2547183727     1  0.19733437E+08
     -104.1965611556      108.2064864345     1  0.20136996E+08
     -104.1965547349      107.0631198249     1  0.19638724E+08
     -104.1965396147      105.9285967231     1  0.19627242E+08
     -104.1965206096      108.7882497865     1  0.20920477E+08
     -104.1965168174      108.8358948864     1  0.19305439E+08
     -104.1965086953      112.4285936642     4  0.22464266E+08
     -104.1965020262      101.9494207609     1  0.21573253E+08
     -104.1964945563      106.2080197784     1  0.20299830E+08
     -104.1964894275      106.6130301542     1  0.20151303E+08
     -104.1964781606      110.7067666551     1  0.20483176E+08
     -104.1964484160      106.6322334223     1  0.18256170E+08
     -104.1964208653      106.9756964634     1  0.21186853E+08
     -104.1964107644      109.0415043715     1  0.20458858E+08
     -104.1963996180      106.1606894973     1  0.20029433E+08
     -104.1963782724      106.5197965900     1  0.22163529E+08
     -104.1963407084      107.1887425825     1  0.19475264E+08
     -104.1963181032      108.4088924308     1  0.23309854E+08
     -104.1963068176      102.8415515700     1  0.20798765E+08
     -104.1963023877      106.3364561386     1  0.20467197E+08
     -104.1962815557      105.4937545107     1  0.19292074E+08
     -104.1962791970      105.2706476738     1  0.20192525E+08
     -104.1962669681      105.4423344523     1  0.19960880E+08
     -104.1962601729      109.9064564965     1  0.21302360E+08
     -104.1962258247      104.1607359462     1  0.19335324E+08
     -104.1962009161      107.0746776276     1  0.20305333E+08
     -104.1961959207      107.5635528915     1  0.20271507E+08
     -104.1961845039      105.5044562974     1  0.18646887E+08
     -104.1961725932      103.9667996776     1  0.19791107E+08
     -104.1961141788      106.8627664811     1  0.22366312E+08
     -104.1960917097      104.5472273900     1  0.19807599E+08
     -104.1960678824      106.7017428392     1  0.20219159E+08
     -104.1960643954      106.9688742488     1  0.20457353E+08
     -104.1960580844      108.1404856283     1  0.23030138E+08
     -104.1960397804      107.0041912122     1  0.19915198E+08
     -104.1959740532      105.7935920335     1  0.19894504E+08
     -104.1959556186      107.2154180709     1  0.21648386E+08
     -104.1959493552      106.9125312247     1  0.20250667E+08
     -104.1959426195      107.6369268378     1  0.20660036E+08
     -104.1959164554      107.1434430552     1  0.20732479E+08
     -104.1959033816      107.0196267201     1  0.21011298E+08
     -104.1959007882      107.1317219462     1  0.19527100E+08
     -104.1958880839      106.4165456194     1  0.20333662E+08
     -104.1958866348      108.6939976387     1  0.20250487E+08
     -104.1958033156      107.8296163976     1  0.20477110E+08
     -104.1957750844      108.0460517897     1  0.20000509E+08
     -104.1957705865      110.1976964472     1  0.22840410E+08
     -104.1957679372      108.1699262556     1  0.19948909E+08
     -104.1957457221      105.1128769941     1  0.21443935E+08
     -104.1957135483      103.9165384011     1  0.20002497E+08
     -104.1957003432      106.8639011981     1  0.19400154E+08
     -104.1956840268      106.9933814460     1  0.19762175E+08
     -104.1956621819      105.8021954535     1  0.20241906E+08
     -104.1956571826      108.7759816468     1  0.21032917E+08
     -104.1956350586      107.1598643559     1  0.21541359E+08
     -104.1956201622      107.9617063177     1  0.20927032E+08
     -104.1956188311      107.1890228655     1  0.21876675E+08
     -104.1955974964      105.3226702088     1  0.20904428E+08
     -104.1955462294      109.5949943262     2  0.22693535E+08
     -104.1955321525      102.8367329164     1  0.19759025E+08
     -104.1955155912      105.5812511586     1  0.20417357E+08
     -104.1955029312      106.9090023820     1  0.19428767E+08
     -104.1954823492      106.3906254625     1  0.20693165E+08
     -104.1954205250      101.9227798882     1  0.20436541E+08
     -104.1954050672      106.5179112094     1  0.19622142E+08
     -104.1954027369      100.1887023301     2  0.19485866E+08
     -104.1953975882      106.5017142615     1  0.19063231E+08
     -104.1953932908      104.4403949060     1  0.21093188E+08
     -104.1953722098      107.6503363716     1  0.20882799E+08
     -104.1953597992      105.4442755216     1  0.20203707E+08
     -104.1953578312      109.8389417235     1  0.19843936E+08
     -104.1953466936      105.7503877233     1  0.20630589E+08
     -104.1953454611      104.6820115075     1  0.19469553E+08
     -104.1953390158      105.0661867848     1  0.21199996E+08
     -104.1953275326      106.0901721701     1  0.21798803E+08
     -104.1952608696      107.5769363061     1  0.21894891E+08
     -104.1952589292      105.0453397071     1  0.19234923E+08
     -104.1952511940      107.1336123541     1  0.21564859E+08
     -104.1952397155      108.9025325801     1  0.20862621E+08
     -104.1952288661      106.6556649735     1  0.19904813E+08
     -104.1952256437      106.9209506879     1  0.20334375E+08
     -104.1952064750      106.8522244322     1  0.19457349E+08
     -104.1951817443      104.9578598568     1  0.20497143E+08
     -104.1951678377      106.8297884131     1  0.21264430E+08
     -104.1951647217      104.2435097975     1  0.19930051E+08
     -104.1951590743      104.6593090037     1  0.20000743E+08
     -104.1951513748      107.8089883143     1  0.20632676E+08
     -104.1951448116      104.5048446262     1  0.19432348E+08
     -104.1951071112      109.1790329203     1  0.20043419E+08
     -104.1950840856      107.6938873167     1  0.20924372E+08
     -104.1950783429      108.8710711536     1  0.19608737E+08
     -104.1950738545      106.8613391960     1  0.19880488E+08
     -104.1950538526      104.7891053683     1  0.20393894E+08
     -104.1949921948      107.3634943782     1  0.19608626E+08
     -104.1949725434      112.8460132708     4  0.20135332E+08
     -104.1949658156      107.6896187469     1  0.20389253E+08
     -104.1949489475      106.9380819978     1  0.20096569E+08
     -104.1949463282      108.3895292524     1  0.21410288E+08
     -104.1949276858      102.1449259141     1  0.19690938E+08
     -104.1949231381      108.4686803368     1  0.20875407E+08
     -104.1949216019      106.3876431574     1  0.19804969E+08
     -104.1949179029      109.3998407211     1  0.20760537E+08
     -104.1948411127      107.0019990410     1  0.20139249E+08
     -104.1948315702      106.6580363725     1  0.20561955E+08
     -104.1948024780      107.9565233239     1  0.20789540E+08
     -104.1947996354      107.7048465020     1  0.21661540E+08
     -104.1947503579      108.7201838043     1  0.21141333E+08
     -104.1947470791      104.2642006103     1  0.19247004E+08
     -104.1947277486      108.1745688481     1  0.21335696E+08
     -104.1947057761      105.8635760907     1  0.19575513E+08
     -104.1947023602      107.6304277348     1  0.20614197E+08
     -104.1946939363      103.7412782569     1  0.20562103E+08
     -104.1946703760      105.0383502733     1  0.19697669E+08
     -104.1946576229      109.6892264645     1  0.20429919E+08
     -104.1946234143      107.6125572554     1  0.20936315E+08
     -104.1946220844      102.7948991910     1  0.18851384E+08
     -104.1945967809      106.2503991924     1  0.19883369E+08
     -104.1945944961      103.3800274837     1  0.19421561E+08
     -104.1945859191      104.5455321599     1  0.19723756E+08
     -104.1945842650      109.1330213413     1  0.21391101E+08
     -104.1945628548      102.7841063294     1  0.20906246E+08
     -104.1945568147      103.8285038351     1  0.20682179E+08
     -104.1945295408      105.0363011302     1  0.20838766E+08
     -104.1944930994      107.1722288610     1  0.19575909E+08
     -104.1944125953      107.1124493914     1  0.19799164E+08
     -104.1943958098      103.9659113889     1  0.21383867E+08
     -104.1943163258      102.8617137099     1  0.21302047E+08
     -104.1943141395      110.7769451880     1  0.19625344E+08
     -104.1942569286      105.1294405301     1  0.19693153E+08
     -104.1942185447      107.8761585860     1  0.19087769E+08
     -104.1942012207      109.6134736182     1  0.20354109E+08
     -104.1941506700      110.7675129121     1  0.20899902E+08
     -104.1941490277      104.9641939523     1  0.19894207E+08
     -104.1941224161      102.0819789796     1  0.20194529E+08
     -104.1941017235      106.7003341124     1  0.21069967E+08
     -104.1940947248      103.2368177794     1  0.19622288E+08
     -104.1940932217      104.7391033801     1  0.19319036E+08
     -104.1940895549      106.1643826977     1  0.21345675E+08
     -104.1940455512      107.1910028600     1  0.20884894E+08
     -104.1940335882      108.6136132823     1  0.20908488E+08
     -104.1940170756      109.9834452155     1  0.20992829E+08
     -104.1940046204      108.8060566197     1  0.20851447E+08
     -104.1939693737      106.4727531628     1  0.20036526E+08
     -104.1939377781      110.5422739304     1  0.20149083E+08
     -104.1939127714      105.4711393596     1  0.20355574E+08
     -104.1938853546      108.5729356935     1  0.19919708E+08
     -104.1938739255      107.5972841615     1  0.20243286E+08
     -104.1938664789      106.0157437162     1  0.20543518E+08
     -104.1938246712      109.5445656630     1  0.20969880E+08
     -104.1938197351      104.5289182823     1  0.19803925E+08
     -104.1938020329      112.7211473379     1  0.22487556E+08
     -104.1937988789      106.0613975633     1  0.20003763E+08
     -104.1937901168      104.1461499106     1  0.20362039E+08
     -104.1937706269      108.9718674588     1  0.21400673E+08
     -104.1937615400      107.7159833845     1  0.20628641E+08
     -104.1937481252      106.9106186000     1  0.20662213E+08
     -104.1937470917      107.6281683290     1  0.20222163E+08
     -104.1937224235      106.9171379119     1  0.18900093E+08
     -104.1936952477      107.3319935083     1  0.19434459E+08
     -104.1936686149      109.3889465448     1  0.20752881E+08
     -104.1936640253      105.9039534291     1  0.19154981E+08
     -104.1936507726      108.1113527946     1  0.19912280E+08
     -104.1936477177      106.0681612062     1  0.19435942E+08
     -104.1936425249      105.0397453534     1  0.19936686E+08
     -104.1936124194      106.6598076681     1  0.19502094E+08
     -104.1936092883      107.0508263265     1  0.20717778E+08
     -104.1935937284      106.1637526024     1  0.21653211E+08
     -104.1935720586      105.3227511298     1  0.20058954E+08
     -104.1935006192      105.5405081105     1  0.18886227E+08
     -104.1934908129      102.4676200401     1  0.20054116E+08
     -104.1934796945      105.2908365176     1  0.20006210E+08
     -104.1934539177      106.4917853518     1  0.20764407E+08
     -104.1934326427      104.5469249671     1  0.18854758E+08
     -104.1934024155      103.6081465445     1  0.20874999E+08
     -104.1933831708      104.2388489559     1  0.20399266E+08
     -104.1933720564      105.5242196122     1  0.19907404E+08
     -104.1933324682      107.0613045408     1  0.19287647E+08
     -104.1933309778      107.6766041432     1  0.21330764E+08
     -104.1933174296      105.3250291178     1  0.20278891E+08
     -104.1933083275      108.6196539555     1  0.19489263E+08
     -104.1932988888      108.8799456681     1  0.19722371E+08
     -104.1932935047      104.2332938369     1  0.19623455E+08
     -104.1932870535      108.5805701487     1  0.19917288E+08
     -104.1932723808      102.5362206936     1  0.19280592E+08
     -104.1932496419      105.9146448323     1  0.19255214E+08
     -104.1932365280      107.6785121494     1  0.19610713E+08
     -104.1932267457      108.2142862953     1  0.20158960E+08
     -104.1932257090      105.9540872017     1  0.23022388E+08
     -104.1932215170      107.1745708810     1  0.21863789E+08
     -104.1932165017      107.6630060866     1  0.21194663E+08
     -104.1931766629      108.4210232687     1  0.19977311E+08
     -104.1931717691      109.6033215673     2  0.20355979E+08
     -104.1931425926      106.8308313247     1  0.19941900E+08
     -104.1931226453      105.3708316578     1  0.19798262E+08
     -104.1930696586      106.7362254710     1  0.19812164E+08
     -104.1930649555      107.1390815221     1  0.20301242E+08
     -104.1930370017      104.7209611369     1  0.19696286E+08
     -104.1930152669      106.6233671997     1  0.19512286E+08
     -104.1930141097      110.0545337877     1  0.21518717E+08
     -104.1930037939      107.1511145577     1  0.20724925E+08
     -104.1929729675      106.8615770325     1  0.21374814E+08
     -104.1929692104      108.3949045993     1  0.21525029E+08
     -104.1929645001      107.7808506567     1  0.22201336E+08
     -104.1929584752      109.3149364280     1  0.21592436E+08
     -104.1929484459      107.3682659706     1  0.21655460E+08
     -104.1929397231      109.7793101447     1  0.21141643E+08
     -104.1929033539      108.4288395803     1  0.20087109E+08
     -104.1928747306      109.5204195333     1  0.19780814E+08
     -104.1928691505      107.0891482903     1  0.21208296E+08
     -104.1928517472      103.8408947676     1  0.20150005E+08
     -104.1928455777      106.9709347266     1  0.20091620E+08
     -104.1928392677      106.7412102072     1  0.20014968E+08
     -104.1927986582      106.8445922983     1  0.19490351E+08
     -104.1927785415      104.6839894253     1  0.20170867E+08
     -104.1927744337      108.2329409037     1  0.20603536E+08
     -104.1927565887      104.8774706782     1  0.18706816E+08
     -104.1927504780      105.2185936594     1  0.19623147E+08
     -104.1927482933      104.2257635641     1  0.19213940E+08
     -104.1927391465      108.3268219118     1  0.19981635E+08
     -104.1926886639      107.5885112839     1  0.20736015E+08
     -104.1926620782      105.9828795034     1  0.21039435E+08
     -104.1926534350      105.5051488741     1  0.18805618E+08
     -104.1926520341      106.1715564757     1  0.20073834E+08
     -104.1926356346      104.7978299550     1  0.20461984E+08
     -104.1926169000      106.9685438082     1  0.20379781E+08
     -104.1925877931      104.8503905907     1  0.19928670E+08
     -104.1925859874      107.7647962974     1  0.19798370E+08
     -104.1925551072      108.4569998592     1  0.20585767E+08
     -104.1925399536      104.0030948918     1  0.20725649E+08
     -104.1925344546      108.9056326101     1  0.20185548E+08
     -104.1925318289      107.0622718183     1  0.21176150E+08
     -104.1924923376      107.7535507996     1  0.20010520E+08
     -104.1924901611      105.1196756348     1  0.19239406E+08
     -104.1924681491      106.1011698826     1  0.21035825E+08
     -104.1924651695      103.4636140283     1  0.19107504E+08
     -104.1924582283      105.5427466787     1  0.19274297E+08
     -104.1924500544      103.3757765447     1  0.19596356E+08
     -104.1924414157      106.5536815158     1  0.19713478E+08
     -104.1924223402      105.0969419103     1  0.20123306E+08
     -104.1924169880      104.6781642189     1  0.19565090E+08
     -104.1924041688      107.4524032994     1  0.21142216E+08
     -104.1923476897      108.8588159882     1  0.20323523E+08
     -104.1923383633      106.1582392079     1  0.20066267E+08
     -104.1923125271      103.8238829396     1  0.20544667E+08
     -104.1923094151      109.4413737122     1  0.22540898E+08
     -104.1922764951      107.3204747604     1  0.20872523E+08
     -104.1922607869      106.8955229372     1  0.20021020E+08
     -104.1922575993      109.8544915580     1  0.22309097E+08
     -104.1922219413      109.5351735633     1  0.21506234E+08
     -104.1921972115      110.6881786442     1  0.22374446E+08
     -104.1921497910      112.7333743536     2  0.20504630E+08
     -104.1921230158      106.5762852955     1  0.20278110E+08
     -104.1921163046      106.5265583619     1  0.21715107E+08
     -104.1920893627      106.0708166983     1  0.21409483E+08
     -104.1920749944      106.0355550441     1  0.20520044E+08
     -104.1920670315      108.0982147744     1  0.21431481E+08
     -104.1920575376      105.4084876891     1  0.19880456E+08
     -104.1920535775      105.5710559171     1  0.20896282E+08
     -104.1920357570      107.8948801847     1  0.19757049E+08
     -104.1920003302      110.1036265114     1  0.22214381E+08
     -104.1919990945      105.1903640032     1  0.19032819E+08
     -104.1919978238      110.1188364029     1  0.20906715E+08
     -104.1919807207      105.9484771165     1  0.20640092E+08
     -104.1919622011      106.7565308377     1  0.19857906E+08
     -104.1919552420      108.8132732358     1  0.21723064E+08
     -104.1919533113      107.4697041537     1  0.19835264E+08
     -104.1919470368      106.9572456919     1  0.21087077E+08
     -104.1919345010      104.1526473186     1  0.20099892E+08
     -104.1919233690      104.8986005963     1  0.21267633E+08
     -104.1919161510      104.3596853536     1  0.19330156E+08
     -104.1919147667      109.7891219717     1  0.20698442E+08
     -104.1918990890      108.7419294197     1  0.19196277E+08
     -104.1918820586      106.1387934665     1  0.20374806E+08
     -104.1918386003      109.2397293871     1  0.19723539E+08
     -104.1918271236      106.6085781167     1  0.19313475E+08
     -104.1918108277      108.6269408962     1  0.19613385E+08
     -104.1918086423      107.9404955721     1  0.20765134E+08
     -104.1917774539      108.5014329809     1  0.21170137E+08
     -104.1917690406      109.7382725180     1  0.20580919E+08
     -104.1917625919      107.9039746157     1  0.20262736E+08
     -104.1917461746      105.2749159962     1  0.20083030E+08
     -104.1917311841      105.0803287982     1  0.20068523E+08
     -104.1917278581      108.0856767564     1  0.19796117E+08
     -104.1917098364      109.8368199723     1  0.20698732E+08
     -104.1917062512      106.7857871137     1  0.20731765E+08
     -104.1916916102      104.4136857498     1  0.19977839E+08
     -104.1916825897      105.6048196990     1  0.20213761E+08
     -104.1916429028      108.1213433179     1  0.21808961E+08
     -104.1916396944      110.1263631296     1  0.21613397E+08
     -104.1916106028      106.8538277586     1  0.20020101E+08
     -104.1916055992      108.9568849280     1  0.19484466E+08
     -104.1915785400      107.4131129821     1  0.22144283E+08
     -104.1915290535      108.6786097676     1  0.21472019E+08
     -104.1915277340      108.1218156428     1  0.21994417E+08
     -104.1915080135      109.6191661798     1  0.20998816E+08
     -104.1915007841      107.5065549279     1  0.20168182E+08
     -104.1914745196      107.9121766001     1  0.20892997E+08
     -104.1914661884      112.1142521661     1  0.20153675E+08
     -104.1914644635      109.4219859304     1  0.20755413E+08
     -104.1914634375      107.1394347530     1  0.19069938E+08
     -104.1914532783      107.3739945944     1  0.22112964E+08
     -104.1914499849      105.8893528132     1  0.21197082E+08
     -104.1914291388      107.0676951030     1  0.19972693E+08
     -104.1914223442      106.5791195963     1  0.20542688E+08
     -104.1914158349      107.0511192655     1  0.19646234E+08
     -104.1913611937      108.5663836833     1  0.21861943E+08
     -104.1913255376      108.3486767138     1  0.19752443E+08
     -104.1913172533      107.5895160080     1  0.20801784E+08
     -104.1912841720      109.5130788726     1  0.20061669E+08
     -104.1912648063      105.1043285694     1  0.22190373E+08
     -104.1912289049      104.6339357551     1  0.19833956E+08
     -104.1912162774      107.3780525431     1  0.21673954E+08
     -104.1911885764      105.2085015460     1  0.20318049E+08
     -104.1911774724      106.5992143008     1  0.19546048E+08
     -104.1911682783      105.2241835832     1  0.20124336E+08
     -104.1911658518      104.1625399559     1  0.21114568E+08
     -104.1911429536      107.7166126615     1  0.19393898E+08
     -104.1911208665      108.5950169366     1  0.20512386E+08
     -104.1911179252      108.0530562065     1  0.20364245E+08
     -104.1911032616      105.7899673186     1  0.20719947E+08
     -104.1910877094      108.7293090455     1  0.20333794E+08
     -104.1910840504      104.6497153104     1  0.20978388E+08
     -104.1910817452      106.9010360909     1  0.21033612E+08
     -104.1910677096      108.9406410809     1  0.20613395E+08
     -104.1910469832      106.8480521710     1  0.19622305E+08
     -104.1910365237      107.7251525956     1  0.19525081E+08
     -104.1909762680      106.5483378818     1  0.20443417E+08
     -104.1909330613      110.5949145382     1  0.21199566E+08
     -104.1909112923      108.3382640458     1  0.20959458E+08
     -104.1909049960      106.5886893603     1  0.20866742E+08
     -104.1909012297      106.8045518952     1  0.20385416E+08
     -104.1908943011      107.3630122856     1  0.19316069E+08
     -104.1908836479      109.4934338600     1  0.21119766E+08
     -104.1908676792      105.7364241795     1  0.19997092E+08
     -104.1908646812      108.3380086700     1  0.21674021E+08
     -104.1908268624      104.9121334690     1  0.20550577E+08
     -104.1908145546      102.6762531962     1  0.19883761E+08
     -104.1907937540      109.9156611918     1  0.20437192E+08
     -104.1907702545      105.6091520168     1  0.20026980E+08
     -104.1907214338      101.1196894439     1  0.20314643E+08
     -104.1907139581      108.7456138593     1  0.21782512E+08
     -104.1906899880      108.1328947111     1  0.20896628E+08
     -104.1906790137      104.8058717202     1  0.21013089E+08
     -104.1906523376      108.7791468723     1  0.20824026E+08
     -104.1905988683      106.7099243836     1  0.19036090E+08
     -104.1905866093      103.8030289496     1  0.20169690E+08
     -104.1905661658      104.1156544454     1  0.20610077E+08
     -104.1905409743      104.5776753895     1  0.19465639E+08
     -104.1905344480      106.8159819285     1  0.20031005E+08
     -104.1905307564      103.0304312728     1  0.19652202E+08
     -104.1904925145      108.4230494655     1  0.22255671E+08
     -104.1904744108      109.3571228151     1  0.20455730E+08
     -104.1904698543      109.0444338067     1  0.21306567E+08
     -104.1904564211      107.4911945413     1  0.20844984E+08
     -104.1904375567      107.8392778654     1  0.20408080E+08
     -104.1904273679      103.5589588156     1  0.19342123E+08
     -104.1904032013      105.6794772897     1  0.20632011E+08
     -104.1903547261      107.2542202540     1  0.20524558E+08
     -104.1903362050      106.0230060195     1  0.21398944E+08
     -104.1902669407      105.7791689863     1  0.19833573E+08
     -104.1902608491      106.7515005224     1  0.20575962E+08
     -104.1902439070      105.6696528159     1  0.19017392E+08
     -104.1902228433      110.6502018963     1  0.19270139E+08
     -104.1902189663      103.9646652469     1  0.19863443E+08
     -104.1902148026      106.9953093448     1  0.19705058E+08
     -104.1902066697      105.7193862988     1  0.19698438E+08
     -104.1901808431      101.5368195693     1  0.19844848E+08
     -104.1901794400      104.2941791091     1  0.19452713E+08
     -104.1901750419      104.2444161451     1  0.19617499E+08
     -104.1901514526      104.8017144958     1  0.19516850E+08
     -104.1901305275      107.2231499978     1  0.21059753E+08
     -104.1901138591      102.6014734340     2  0.19347817E+08
     -104.1900939706      105.1486747353     1  0.19811933E+08
     -104.1900928562      106.0880060172     1  0.19462944E+08
     -104.1900855774      109.8712167376     1  0.19863455E+08
     -104.1900823299      107.9725520644     1  0.21648359E+08
     -104.1900581595      105.7430433493     1  0.20812094E+08
     -104.1900513340      108.9650777913     1  0.20622919E+08
     -104.1900469655      108.2762655452     1  0.21819407E+08
     -104.1900293233      107.6919858635     1  0.21241355E+08
     -104.1900265540      106.5036577445     1  0.21345610E+08
     -104.1900143874      109.0270784962     1  0.20151338E+08
     -104.1899913569      107.6386166526     1  0.21190501E+08
     -104.1899362946      110.9068611906     1  0.19731488E+08
     -104.1899190170      108.3642778341     1  0.19080253E+08
     -104.1898963532      108.6472908981     1  0.21576000E+08
     -104.1898874753      104.4841503039     1  0.20401747E+08
     -104.1898672603      103.5687922313     1  0.20148075E+08
     -104.1898365590      109.8320447462     1  0.20420372E+08
     -104.1898319527      100.9313222522     1  0.20235924E+08
     -104.1898113225      105.0503574528     1  0.21017403E+08
     -104.1897919832      106.4995238360     1  0.19662427E+08
     -104.1897858170      107.4177041663     1  0.21295431E+08
     -104.1897822145      107.7058531941     1  0.21818585E+08
     -104.1897780539      107.4957600573     1  0.19571769E+08
     -104.1897699949      106.8195480718     1  0.19714489E+08
     -104.1897681529      105.1614373003     1  0.19840991E+08
     -104.1897659216      106.1693778119     1  0.19960974E+08
     -104.1897308252      103.4778646017     1  0.19416092E+08
     -104.1897210594      105.5408618603     1  0.20425338E+08
     -104.1897153727      106.1705813280     1  0.19971233E+08
     -104.1897054187      106.7931018550     1  0.20979364E+08
     -104.1896523101      105.1634179034     1  0.20285481E+08
     -104.1896406806      100.6593393271     1  0.18718252E+08
     -104.1896368458      104.1201734509     1  0.20807733E+08
     -104.1896168176      108.3582124446     1  0.19662938E+08
     -104.1895910516      106.1703790344     1  0.21364553E+08
     -104.1895846691      105.5595963576     1  0.20147133E+08
     -104.1895816137      107.7363681994     1  0.20235049E+08
     -104.1895676322      108.5235017708     1  0.20699295E+08
     -104.1895461557      100.9698141899     1  0.20145137E+08
     -104.1895183458      109.9814715958     1  0.21726229E+08
     -104.1894461962      105.5019587662     1  0.20736612E+08
     -104.1894433100      106.2725400414     1  0.19089685E+08
     -104.1894413174      110.0500804406     1  0.20566721E+08
     -104.1894375988      109.5199425426     1  0.22792907E+08
     -104.1894315165      108.8148427985     1  0.21000699E+08
     -104.1894294556      105.4419164099     1  0.20791772E+08
     -104.1894278715      107.5577445013     1  0.19251582E+08
     -104.1894187382      108.1588595852     1  0.19405342E+08
     -104.1894052864      104.9956212252     1  0.20075287E+08
     -104.1893601919      104.8766294259     1  0.19342259E+08
     -104.1893539161      105.7011519562     1  0.19893179E+08
     -104.1893492111      106.0100601992     1  0.20184481E+08
     -104.1893279029      105.1871939234     1  0.20384380E+08
     -104.1893043398      107.8909387287     1  0.19735774E+08
     -104.1892918420      103.8946467612     1  0.19707619E+08
     -104.1892773615      109.0233342012     1  0.20725606E+08
     -104.1892715858      111.5872167022     2  0.19523786E+08
     -104.1892659431      105.8928152716     1  0.19254941E+08
     -104.1892417574      107.5511183262     1  0.19933385E+08
     -104.1892390269      105.0840764227     1  0.19175847E+08
     -104.1892116849      109.0690999888     1  0.19992914E+08
     -104.1892076518      108.0157040401     1  0.20032489E+08
     -104.1892053034      108.5597574393     1  0.22175824E+08
     -104.1891709892      110.4311529673     1  0.19697899E+08
     -104.1891511788      107.1573231244     1  0.22133739E+08
     -104.1891375639      108.3422866980     1  0.20947233E+08
     -104.1891200603      108.7739271896     1  0.20169091E+08
     -104.1891002247      104.7114026443     1  0.21328067E+08
     -104.1890414792      103.7763657251     1  0.22908096E+08
     -104.1890102974      107.2652354187     1  0.20083168E+08
     -104.1889998405      106.8942923794     1  0.19657244E+08
     -104.1889904783      109.5699193347     1  0.22317846E+08
     -104.1889590074      109.4494550273     1  0.21628535E+08
     -104.1889422152      109.3254277981     1  0.20869832E+08
     -104.1889317147      103.6727138330     1  0.20330042E+08
     -104.1889097261      103.7636259093     1  0.18445805E+08
     -104.1889046378      105.6310099922     1  0.20685609E+08
     -104.1888903710      107.9947670575     1  0.21327710E+08
     -104.1888732823      110.5155060118     1  0.21267458E+08
     -104.1888720839      105.9294410081     1  0.20239634E+08
     -104.1888688374      106.8755567991     1  0.21110300E+08
     -104.1888634892      107.1097612211     1  0.21210749E+08
     -104.1888545554      104.4871991508     1  0.19870874E+08
     -104.1888407791      104.3053827946     1  0.20028429E+08
     -104.1888368711      105.2380685886     1  0.20480557E+08
     -104.1888276616      106.5200670483     1  0.20381788E+08
     -104.1888251150      107.9432259792     1  0.20206937E+08
     -104.1888207502      109.7098037388     1  0.21339210E+08
     -104.1888057790      103.7855378896     1  0.19863754E+08
     -104.1887969857      107.9021017283     1  0.20310053E+08
     -104.1887753560      104.8381043934     1  0.20739524E+08
     -104.1887566888      106.9198287046     1  0.20142618E+08
     -104.1887258933      109.3726009202     1  0.20052010E+08
     -104.1887026103      105.3594623017     1  0.20079800E+08
     -104.1886830896      104.5762739586     1  0.20226471E+08
     -104.1886568742      105.8682132559     1  0.19582519E+08
     -104.1886177450      109.4277952637     1  0.20286175E+08
     -104.1886143386      108.0176970237     1  0.21715324E+08
     -104.1885570118      106.9276074541     1  0.20371640E+08
     -104.1885420300      105.8916290936     1  0.20897042E+08
     -104.1885371640      104.2573097785     1  0.19163743E+08
     -104.1885160714      109.0087196662     1  0.20208087E+08
     -104.1885023939      106.8833250297     1  0.19751988E+08
     -104.1884902666      108.9881844070     1  0.20380280E+08
     -104.1884781807      106.0472556060     1  0.20503921E+08
     -104.1884676426      109.4697324056     1  0.20573039E+08
     -104.1884590737      108.0045527869     1  0.20947448E+08
     -104.1884005723      110.3145686263     1  0.20624593E+08
     -104.1883983498      109.2445406753     1  0.23539018E+08
     -104.1883468760      106.7081123882     1  0.19837677E+08
     -104.1883430205      107.8015694697     1  0.20195374E+08
     -104.1883301290      108.9666422143     1  0.21988264E+08
     -104.1883262293      105.1087764474     1  0.20454922E+08
     -104.1883172749      105.1481203873     1  0.20549959E+08
     -104.1883086323      107.7416059048     1  0.20656966E+08
     -104.1882870392      105.4044785101     1  0.19624572E+08
     -104.1882685002      106.5905362028     1  0.21221258E+08
     -104.1882624205      110.1201382068     1  0.19985405E+08
     -104.1882423569      107.3219745984     1  0.19611803E+08
     -104.1882353925      103.4567189687     1  0.20487024E+08
     -104.1881994745      110.0037504887     1  0.22614853E+08
     -104.1881895753      110.1556349627     1  0.22790354E+08
     -104.1881707091      108.5765970989     1  0.19441783E+08
     -104.1881617396      105.5210425453     1  0.21336331E+08
     -104.1881583293      107.0211198730     1  0.20041696E+08
     -104.1881555826      108.5725954736     1  0.19771394E+08
     -104.1881506914      106.2540124248     1  0.19908201E+08
     -104.1881280291      107.4475019029     1  0.20324953E+08
     -104.1881177804      108.7193365295     1  0.19125913E+08
     -104.1881099828      103.4550727829     1  0.20389751E+08
     -104.1881055955      100.9783521785     1  0.20324060E+08
     -104.1881027796      108.2642294816     1  0.21728214E+08
     -104.1880746456      104.5325753335     1  0.19484254E+08
     -104.1880685882      106.2554889482     1  0.19016335E+08
     -104.1880643800      106.2279290169     1  0.20788687E+08
     -104.1880601815      103.5188259413     1  0.20164851E+08
     -104.1880492311      107.9223306700     1  0.20186556E+08
     -104.1880301773      106.5240979040     1  0.21291511E+08
     -104.1880107457      105.7707244417     1  0.20788545E+08
     -104.1880031265      104.8724535461     2  0.20000074E+08
     -104.1879440199      105.5078987252     1  0.18995755E+08
     -104.1879315069      106.0593794990     1  0.19732282E+08
     -104.1879249095      105.0300825407     1  0.20807438E+08
     -104.1879159429      110.6304260882     1  0.22604208E+08
     -104.1879074717      105.3478307551     1  0.20531418E+08
     -104.1878851671      105.2080685114     1  0.20819866E+08
     -104.1878661367      110.5245748922     1  0.21922903E+08
     -104.1878593044      106.5941109853     1  0.19995331E+08
     -104.1878519400      106.8573299420     1  0.20496663E+08
     -104.1878477816      108.8675313031     1  0.21810099E+08
     -104.1878337333      106.9576900530     1  0.20281326E+08
     -104.1878300470      107.2389717782     1  0.20298591E+08
     -104.1877957423      101.5786347472     1  0.19893421E+08
     -104.1877692242      110.7217962474     1  0.22369567E+08
     -104.1877355451      109.1145566814     1  0.19687661E+08
     -104.1877282724      107.3009242992     1  0.20117088E+08
     -104.1877269825      110.5352977402     1  0.19301222E+08
     -104.1877038986      105.2113344273     1  0.19485228E+08
     -104.1876927564      105.7420193462     1  0.21212798E+08
     -104.1876868071      104.6223715164     1  0.19605887E+08
     -104.1876740955      107.4906626920     1  0.22201335E+08
     -104.1876493731      103.8740245799     1  0.18802689E+08
     -104.1876233062      105.7274746498     1  0.19693401E+08
     -104.1875917386      107.7652239478     1  0.20382410E+08
     -104.1875872675      107.3190123401     1  0.20833189E+08
     -104.1875689320      109.6344138999     1  0.18969505E+08
     -104.1875645945      104.2200478157     1  0.20090414E+08
     -104.1875568513      105.9544139273     1  0.19468628E+08
     -104.1875510205      106.7257863723     1  0.20780138E+08
     -104.1875376456      108.3680874901     1  0.20713910E+08
     -104.1875057210      105.7259893636     1  0.20660936E+08
     -104.1874921498      104.1739801231     1  0.21165795E+08
     -104.1874815283      106.2228269778     1  0.20651347E+08
     -104.1874081182      106.4603954331     1  0.20605361E+08
     -104.1873980855      107.0037923830     1  0.19865267E+08
     -104.1873886318      106.9723462782     1  0.19738900E+08
     -104.1873600481      108.5537396000     1  0.21312922E+08
     -104.1873517364      103.7537963297     1  0.19271053E+08
     -104.1873414320      104.5992067323     1  0.19061367E+08
     -104.1873282633      107.3341266923     1  0.20436775E+08
     -104.1873231269      107.3117364469     1  0.19051719E+08
     -104.1872810821      106.5017140860     1  0.20149145E+08
     -104.1872719980      105.2398041960     1  0.19549573E+08
     -104.1872530237      105.8452553092     1  0.19660930E+08
     -104.1871954156      106.5854534701     1  0.19772001E+08
     -104.1871039032      108.7006964544     1  0.20661990E+08
     -104.1870848400      105.5408108675     1  0.20655085E+08
     -104.1870731710      107.2898630216     1  0.20844579E+08
     -104.1870577589      106.9542034350     1  0.19326430E+08
     -104.1870313595      104.4258321923     1  0.20578289E+08
     -104.1870257317      109.1165853048     1  0.20054710E+08
     -104.1870208195      105.4389344482     1  0.19218018E+08
     -104.1869988299      109.2944513754     1  0.22911470E+08
     -104.1869877034      109.6002643541     1  0.21668187E+08
     -104.1869772496      106.6999348783     1  0.19644326E+08
     -104.1869677426      105.1878218701     1  0.19971985E+08
     -104.1869601258      104.7292267553     1  0.20295485E+08
     -104.1869531414      108.1004993310     1  0.21040756E+08
     -104.1869367084      109.4888405151     1  0.20426468E+08
     -104.1869278472      107.5655848073     1  0.21177806E+08
     -104.1868869850      103.8156592182     1  0.19903438E+08
     -104.1868819956      108.5329008717     1  0.19265285E+08
     -104.1868536175      105.1264608950     1  0.20860264E+08
     -104.1868378296      109.2862124048     1  0.20092212E+08
     -104.1867996022      108.3406373664     1  0.19673183E+08
     -104.1867487535      106.1380794333     1  0.19047262E+08
     -104.1867272703       98.8456987374     1  0.20428784E+08
     -104.1867033838      106.1083887664     1  0.19576779E+08
     -104.1866986281      108.6888595012     1  0.21757130E+08
     -104.1866914841      108.2580436002     1  0.22405320E+08
     -104.1866591069      105.6370501272     1  0.19395512E+08
     -104.1866517604      103.7589855792     1  0.19130468E+08
     -104.1866315972      106.1792770237     1  0.19955854E+08
     -104.1866164491      109.1106623243     1  0.20897626E+08
     -104.1866045173      109.3361835559     1  0.21994810E+08
     -104.1865976450      110.3511879029     1  0.21132813E+08
     -104.1865857420      108.9801282399     1  0.20093538E+08
     -104.1865682236      111.9102001409     1  0.21724880E+08
     -104.1865645829      108.1731691353     1  0.20564032E+08
     -104.1865416161      107.0524651567     1  0.19896271E+08
     -104.1865351121      107.6923500359     1  0.23102675E+08
     -104.1864855131      101.8612939957     1  0.21174406E+08
     -104.1864824546      106.9723089037     1  0.20261726E+08
     -104.1864765601      108.7609304827     1  0.20272421E+08
     -104.1864744711      105.4306487567     1  0.20167913E+08
     -104.1864535799      107.5422449432     1  0.20134833E+08
     -104.1864511723      106.6326485096     1  0.20459985E+08
     -104.1864492648      107.2399483880     1  0.19327611E+08
     -104.1864383793      105.3456286153     1  0.18935015E+08
     -104.1864291265      103.7445664691     1  0.19725718E+08
     -104.1864244224      104.5591278132     1  0.19358833E+08
     -104.1864071911      106.2958073386     1  0.20737528E+08
     -104.1863787344      105.6961984473     1  0.20766119E+08
     -104.1863591314      110.0177207589     1  0.22180706E+08
     -104.1863465176      105.0240852838     1  0.20318070E+08
     -104.1863282598      107.0428900796     1  0.19607430E+08
     -104.1863142692      107.1536553424     1  0.20540942E+08
     -104.1862864099      104.6661259838     1  0.19405479E+08
     -104.1862524998      108.2176004274     1  0.19940813E+08
     -104.1862321892      107.9427868882     1  0.20781688E+08
     -104.1862096268      107.2574054126     1  0.19852012E+08
     -104.1862068954      108.8914597401     1  0.19832457E+08
     -104.1861901775      102.7004943651     1  0.21299635E+08
     -104.1861822594      107.6616841709     1  0.19428055E+08
     -104.1861805694      110.4098776343     1  0.21230354E+08
     -104.1861754234      112.0983554327     1  0.23778260E+08
     -104.1861502017      109.8413173330     1  0.21822793E+08
     -104.1861409666      101.9657223442     1  0.20068186E+08
     -104.1861366410      106.4995717629     1  0.20615059E+08
     -104.1861331165      108.1299173522     1  0.22385092E+08
     -104.1861285771      107.4977806882     1  0.20624954E+08
     -104.1861106273      108.4927737841     1  0.22202015E+08
     -104.1860895326      107.4150260304     1  0.20766201E+08
     -104.1860816445      103.3349257467     1  0.20561719E+08
     -104.1860792687      104.8466163727     1  0.20524799E+08
     -104.1860335994      104.9553762645     1  0.21540074E+08
     -104.1860304714      105.7354519139     1  0.21445449E+08
     -104.1860169916      107.7849445951     1  0.21852855E+08
     -104.1860073016      109.2184165888     1  0.21804676E+08
     -104.1860057621      104.4546306675     1  0.19901417E+08
     -104.1859708342      107.2514178739     1  0.20320275E+08
     -104.1859650386      107.9000709734     1  0.19389952E+08
     -104.1859062013      106.9277627620     1  0.20074614E+08
     -104.1858986159      102.5057037887     1  0.20693459E+08
     -104.1858960619      103.4017209562     1  0.20112204E+08
     -104.1858444695      108.1209837565     1  0.20697053E+08
     -104.1858291633      105.2756640470     1  0.22264595E+08
     -104.1857964097      110.1623157664     1  0.19754268E+08
     -104.1857950327      106.3610585964     1  0.20422604E+08
     -104.1857820163      105.3658174358     1  0.20555735E+08
     -104.1857740418      108.5426833667     1  0.21830401E+08
     -104.1857492514      109.3235167342     1  0.22147515E+08
     -104.1857315610      108.2092910753     1  0.19494317E+08
     -104.1857261393      107.4638536447     1  0.21416050E+08
     -104.1857238648      104.8114113934     1  0.21905548E+08
     -104.1857196273      106.1788472089     1  0.20622245E+08
     -104.1856968554      109.5418407935     1  0.21674732E+08
     -104.1856949540      109.1310128153     1  0.20851441E+08
     -104.1856936396      106.5559286499     1  0.20983898E+08
     -104.1856815288      106.0152154722     1  0.20077655E+08
     -104.1856614641      108.4609767086     1  0.20596581E+08
     -104.1856500305      107.6504957410     1  0.19191763E+08
     -104.1856427851      106.0059331290     1  0.20085915E+08
     -104.1856252112      109.9939171177     1  0.20360320E+08
     -104.1856151797      108.9557986923     1  0.21149945E+08
     -104.1856072719      109.0797146041     1  0.21860180E+08
     -104.1856031449      105.4076538061     1  0.20289004E+08
     -104.1855747462      109.3530276107     1  0.21887082E+08
     -104.1855660421      102.8866937089     1  0.19864572E+08
     -104.1855520795      103.0884397819     1  0.19221099E+08
     -104.1855484010      104.6082684779     1  0.21097019E+08
     -104.1855349348      107.6276078466     1  0.20288410E+08
     -104.1855226415      105.2940732149     1  0.19921437E+08
     -104.1855041273      108.8452840271     2  0.20845870E+08
     -104.1854926452      106.9533824450     1  0.19967597E+08
     -104.1854860060      105.9047613616     1  0.20697280E+08
     -104.1854837966      105.1419069706     1  0.20537152E+08
     -104.1854729639      107.3650327981     1  0.20996095E+08
     -104.1854588106      107.8570095365     1  0.20151941E+08
     -104.1854562306      109.4615663973     1  0.21006773E+08
     -104.1854550661      109.7385796014     1  0.20761067E+08
     -104.1854535136      108.3720434496     1  0.20118739E+08
     -104.1854523453      106.7505630001     1  0.21144542E+08
     -104.1854439167      109.8805183882     1  0.20527330E+08
     -104.1854419991      104.8879022939     1  0.20265055E+08
     -104.1854000857      106.5244696054     1  0.19150911E+08
     -104.1853832043      107.8075250443     1  0.20681531E+08
     -104.1853772548      106.5705251526     1  0.20905143E+08
     -104.1853554648      105.1668115313     1  0.20383563E+08
     -104.1853536330      109.1804126723     1  0.22042351E+08
     -104.1853522360      106.7723963403     1  0.20044421E+08
     -104.1853425619      110.8377234718     1  0.20659158E+08
     -104.1853381085      103.1398445016     1  0.20537654E+08
     -104.1853173252      105.1530060438     1  0.20399448E+08
     -104.1853089114      101.7373701265     1  0.19141513E+08
     -104.1852993349      111.0786447960     1  0.22217983E+08
     -104.1852961070      111.5485935520     1  0.19691949E+08
     -104.1852885299      104.7494537457     1  0.20690032E+08
     -104.1852852717      109.2982324971     1  0.19566419E+08
     -104.1852484990      110.7884743465     1  0.21336607E+08
     -104.1852451011      108.4075223051     1  0.21864447E+08
     -104.1852189574      104.7509342017     1  0.20176155E+08
     -104.1852138719      104.5042436756     1  0.19783237E+08
     -104.1851826151      108.6610746614     1  0.20218454E+08
     -104.1851752995      106.4498527373     1  0.19598501E+08
     -104.1851645452      106.8841930735     1  0.20474597E+08
     -104.1851605734      109.2451084808     1  0.21198597E+08
     -104.1851592251      104.7851609788     1  0.20831926E+08
     -104.1851548603      112.0694593395     1  0.19598719E+08
     -104.1851443246      105.1207569838     1  0.19714816E+08
     -104.1851422105      105.9021070227     1  0.20392970E+08
     -104.1851390293      106.9959823591     1  0.19940292E+08
     -104.1851112203      104.4144489989     1  0.19886574E+08
     -104.1850952089      108.4249327051     1  0.21066045E+08
     -104.1850670167      107.2582117904     1  0.20344902E+08
     -104.1850518914      103.8754758483     1  0.20561109E+08
     -104.1850456861      104.2400627285     1  0.20558185E+08
     -104.1849983834      103.9613617369     1  0.20473562E+08
     -104.1849538489      106.5141635667     1  0.19638107E+08
     -104.1849071984      108.6288674515     1  0.20881767E+08
     -104.1848848859      107.1022988316     1  0.21388257E+08
     -104.1848585448      108.2635268213     1  0.20191431E+08
     -104.1848356540      108.5030789687     1  0.20343638E+08
     -104.1848303429      108.9369087163     1  0.20424950E+08
     -104.1847786658      103.7699055574     1  0.19646972E+08
     -104.1847750003      105.3690720402     1  0.19882612E+08
     -104.1847178484      105.3796820310     1  0.20641923E+08
     -104.1847072987      105.6569330982     1  0.21549377E+08
     -104.1846986596      107.9448065674     1  0.20436427E+08
     -104.1846636612      105.9296008162     1  0.20691782E+08
     -104.1846617261      107.6979087867     1  0.20016160E+08
     -104.1846576747      103.2447082673     1  0.19750245E+08
     -104.1846419271      106.9559816354     1  0.19984616E+08
     -104.1846306511      108.4584878782     1  0.21356148E+08
     -104.1846248495      105.4390487353     1  0.20300134E+08
     -104.1845984916      109.4578699762     1  0.21242758E+08
     -104.1845397683      106.7935738035     1  0.20693938E+08
     -104.1845109135      105.3860830398     1  0.19230199E+08
     -104.1844834812      108.4229111655     1  0.19909346E+08
     -104.1844434294      109.6975453998     1  0.23056549E+08
     -104.1844108519      104.0460965415     1  0.20720766E+08
     -104.1844020549      106.0927558076     1  0.19282838E+08
     -104.1843945450      104.8340312413     1  0.19499898E+08
     -104.1843896607      107.4895666649     1  0.20307368E+08
     -104.1843804781      109.3921892726     1  0.21158942E+08
     -104.1843728674      106.8904728025     1  0.21122000E+08
     -104.1843708369      107.5431568226     1  0.20241264E+08
     -104.1843604459      106.0484463715     1  0.21186714E+08
     -104.1843450077      104.7898369417     1  0.20881038E+08
     -104.1843247195      102.8750557107     1  0.20357636E+08
     -104.1843152678      105.8534165483     1  0.21042223E+08
     -104.1842954068      109.7206260872     1  0.21283391E+08
     -104.1842925938      108.7003524948     1  0.22427951E+08
     -104.1842829340      107.8420100462     1  0.19851297E+08
     -104.1842750693      104.2512279704     1  0.19241539E+08
     -104.1842646801      106.4986983295     1  0.21543619E+08
     -104.1842597836      106.1596230523     1  0.21535132E+08
     -104.1842561088      106.6573414181     1  0.20649578E+08
     -104.1842462240      106.0594678647     1  0.19072600E+08
     -104.1842279887      106.0923724324     1  0.19250991E+08
     -104.1842142259      107.2624769788     1  0.20000605E+08
     -104.1842064305      103.5627168626     1  0.20430378E+08
     -104.1841957345      110.8338024955     1  0.19899222E+08
     -104.1841378712      108.8418282363     1  0.21575648E+08
     -104.1841291560      104.1937695891     1  0.21733453E+08
     -104.1841267280      104.0457390146     1  0.20356656E+08
     -104.1841247698      109.7534190342     1  0.21253111E+08
     -104.1841226556      108.3169066624     1  0.21434076E+08
     -104.1841029415      106.5759937559     1  0.19997610E+08
     -104.1840901337      104.9946224112     1  0.20939985E+08
     -104.1840777029      105.8755941540     1  0.22188145E+08
     -104.1840333694      106.9870506258     1  0.21096895E+08
     -104.1839958767      102.9340286269     1  0.19666869E+08
     -104.1839905734      108.4801135187     1  0.21344888E+08
     -104.1839824787      107.8695977281     1  0.21641813E+08
     -104.1839747598      108.1988885656     1  0.20635959E+08
     -104.1839600744      109.5380573793     1  0.21119757E+08
     -104.1839543382      104.1620760219     1  0.19531408E+08
     -104.1839478757      107.1438668471     1  0.21247528E+08
     -104.1839095473      108.5212333858     1  0.21070018E+08
     -104.1839078946      104.7391289101     1  0.20677548E+08
     -104.1838717524      107.4714189057     1  0.20149160E+08
     -104.1838617927      108.7459445796     1  0.19716301E+08
     -104.1838537748      106.6581225725     1  0.19541466E+08
     -104.1838483384      107.0774665152     1  0.18976165E+08
     -104.1838368742      109.6177143814     1  0.19350799E+08
     -104.1838326822      107.0454556489     1  0.20576782E+08
     -104.1838310118      108.6928921364     1  0.20222711E+08
     -104.1838020601      108.2229424948     1  0.19454701E+08
     -104.1837689050      104.6629562810     1  0.20524696E+08
     -104.1837667064      105.1449137964     1  0.19837583E+08
     -104.1837540809      108.8192375289     1  0.21535046E+08
     -104.1837525405      107.2003923026     1  0.20205201E+08
     -104.1837457280      105.5122365045     1  0.18318403E+08
     -104.1837385214      105.7845476787     1  0.20233717E+08
     -104.1837046337      106.6285750172     1  0.20922930E+08
     -104.1836893176      102.8251231838     1  0.22808310E+08
     -104.1836677933      104.9962432570     1  0.19718808E+08
     -104.1836312952      104.3790648972     1  0.20827872E+08
     -104.1835605853      103.3943437447     1  0.19670934E+08
     -104.1835480214      106.0559017054     1  0.19795311E+08
     -104.1835393502      103.3130402731     1  0.19751550E+08
     -104.1835378442      104.9613716029     1  0.19433129E+08
     -104.1835269960      111.8898907389     1  0.19612647E+08
     -104.1835015803      105.3488407087     1  0.19184934E+08
     -104.1834735921      104.6298014353     1  0.19164342E+08
     -104.1834683024      109.5688437699     1  0.20255663E+08
     -104.1834549939      103.9627352984     1  0.20503974E+08
     -104.1834242910      110.5640984324     1  0.20925227E+08
     -104.1834002765      107.0684071646     1  0.20665099E+08
     -104.1833878146      112.6102887179     1  0.22419291E+08
     -104.1833864834      110.2404464037     1  0.22434370E+08
     -104.1833471973      106.1358873832     1  0.19929529E+08
     -104.1833323006      108.3072967774     1  0.19852546E+08
     -104.1833230924      107.4197824793     1  0.20413855E+08
     -104.1833128087      103.7735026394     1  0.20913065E+08
     -104.1832981560      107.8731721042     1  0.20441576E+08
     -104.1832547246      107.9297917435     1  0.20303986E+08
     -104.1832510170      106.8113290473     1  0.20809095E+08
     -104.1832359646      104.6846537373     1  0.20489561E+08
     -104.1832288901      107.7616844025     1  0.20818945E+08
     -104.1832128832      109.2820779824     1  0.20844836E+08
     -104.1831901625      106.8300285689     1  0.20869258E+08
     -104.1831826366      104.6469536320     1  0.21398797E+08
     -104.1831766778      107.3862706045     1  0.19282968E+08
     -104.1831615261      107.9657126078     1  0.20820620E+08
     -104.1831585228      105.9440861070     1  0.20959005E+08
     -104.1831518990      107.0349826933     1  0.19983333E+08
     -104.1831475410      106.3162724931     1  0.19693186E+08
     -104.1831393849      104.4417571905     1  0.18991779E+08
     -104.1831311387      103.6500775976     1  0.20807644E+08
     -104.1831171000      102.6198566019     1  0.19725683E+08
     -104.1831143952      109.2558466199     1  0.20686799E+08
     -104.1831092818      106.8660107224     1  0.20230661E+08
     -104.1830998251      107.9593002672     1  0.21268881E+08
     -104.1830784297      107.2618411021     1  0.22064546E+08
     -104.1830746405      107.3301845578     1  0.19962954E+08
     -104.1830695510      107.1751655438     1  0.19513903E+08
     -104.1830608944      105.2953531253     1  0.19671556E+08
     -104.1830418663      104.9240019054     1  0.20195894E+08
     -104.1830195759      106.5026830461     1  0.20434343E+08
     -104.1830115916      107.8249528941     1  0.21078140E+08
     -104.1829729962      107.2801442096     1  0.19685024E+08
     -104.1829477683      107.1899946074     1  0.19663539E+08
     -104.1829359112      106.6985657897     1  0.20426815E+08
     -104.1829278105      107.5824200668     1  0.20586191E+08
     -104.1829264369      107.6031463734     1  0.20367278E+08
     -104.1828962936      107.7046544424     2  0.21133178E+08
     -104.1828812231      103.0669823936     1  0.18913804E+08
     -104.1828660386      107.7648321088     1  0.19826274E+08
     -104.1828614943      107.0078104796     1  0.21004718E+08
     -104.1828589479      105.2009777052     1  0.20689412E+08
     -104.1828483280      108.1955823153     1  0.20099466E+08
     -104.1828204714      107.7119831774     1  0.20170779E+08
     -104.1828115851      107.8310707793     1  0.19659005E+08
     -104.1828063753      107.2632162532     1  0.19972669E+08
     -104.1827929701      105.5969568262     1  0.21211007E+08
     -104.1827859714      104.8036759658     1  0.20446359E+08
     -104.1827842514      104.8580115173     1  0.19434416E+08
     -104.1827648742      106.9663568785     1  0.20515564E+08
     -104.1827508363      104.9757287665     1  0.20315313E+08
     -104.1827471408      105.5323995207     1  0.19829630E+08
     -104.1827298616      104.1567843317     1  0.20309316E+08
     -104.1827260551      109.8360652083     1  0.20508754E+08
     -104.1827206592      103.6060829525     1  0.19678412E+08
     -104.1827048569      105.3789118179     1  0.20463942E+08
     -104.1826729183      103.0357069173     2  0.18692822E+08
     -104.1826599246      107.9925736979     1  0.20235155E+08
     -104.1826564383      105.9430756592     1  0.19559513E+08
     -104.1826248506      105.8026722642     1  0.19902694E+08
     -104.1826129826      107.9620092458     1  0.19881560E+08
     -104.1825986070      107.5768737708     1  0.19602227E+08
     -104.1825689636      103.3909062986     1  0.20568173E+08
     -104.1825526378      106.4174553445     1  0.19817606E+08
     -104.1825420503      104.1729733398     1  0.19375143E+08
     -104.1825385432      104.8237305057     1  0.19418562E+08
     -104.1825295180      110.1953593523     1  0.21264914E+08
     -104.1825280241      102.2226705440     1  0.20469457E+08
     -104.1825252711      106.0064076646     1  0.19699139E+08
     -104.1825088490      108.3816617019     1  0.21133582E+08
     -104.1824602721      110.8334094148     1  0.20944916E+08
     -104.1824451373      107.8514374283     1  0.19663782E+08
     -104.1824360225      106.9796823848     1  0.20037578E+08
     -104.1823966835      105.2414345148     1  0.19134693E+08
     -104.1823899767      110.7408731670     1  0.20702558E+08
     -104.1823704243      104.9336210047     1  0.19640459E+08
     -104.1823610511      105.2798665873     1  0.19587332E+08
     -104.1823534943      106.2786755405     1  0.19332946E+08
     -104.1823425221      104.4445918427     1  0.19855391E+08
     -104.1823308892      105.4738571597     1  0.21988395E+08
     -104.1823245068      104.0917529148     1  0.20049678E+08
     -104.1822853581      103.5814268001     2  0.19439880E+08
     -104.1822608169      109.9474247487     1  0.23454249E+08
     -104.1822499102      106.5214820621     1  0.20134540E+08
     -104.1822471458      106.8623966903     1  0.20273998E+08
     -104.1822455898      106.1761365976     1  0.20783029E+08
     -104.1822373411      111.1270495144     1  0.19899531E+08
     -104.1822183641      107.4187727650     1  0.20215606E+08
     -104.1822161953      106.2763948468     1  0.19698119E+08
     -104.1822147275      109.2304092779     1  0.22006558E+08
     -104.1822031127      104.8737598188     1  0.21019234E+08
     -104.1821979805      107.7637873137     1  0.21114395E+08
     -104.1821927377      109.2123401282     1  0.20362120E+08
     -104.1821879739      107.8686094261     1  0.19930442E+08
     -104.1821656705      106.7001518752     1  0.19819799E+08
     -104.1821561522      104.3592553081     1  0.20474477E+08
     -104.1821527257      103.6940733863     1  0.20467372E+08
     -104.1821323784      107.0205591380     1  0.20453145E+08
     -104.1821040417      110.1849705262     1  0.21977254E+08
     -104.1820923510      109.2637941493     1  0.21572739E+08
     -104.1820912767      104.9265928338     1  0.20531544E+08
     -104.1820792226      104.2407420270     1  0.19335557E+08
     -104.1820659908      106.6674673200     1  0.21332180E+08
     -104.1820597386      109.6105239735     1  0.21178362E+08
     -104.1820518693      105.2934156320     1  0.19290653E+08
     -104.1820481166      105.5004735371     1  0.21918430E+08
     -104.1820439503      106.9584808247     1  0.20798089E+08
     -104.1820427035      104.0423576358     1  0.21591542E+08
     -104.1820292161      106.8821909814     1  0.21030250E+08
     -104.1820203901      104.6610932795     1  0.19558609E+08
     -104.1820184297      105.3684169704     1  0.20179449E+08
     -104.1819939861      108.9720198014     1  0.20865995E+08
     -104.1819910212      106.2717978049     1  0.19484741E+08
     -104.1819738034      103.9360382349     1  0.21671312E+08
     -104.1819466800      106.7594861096     1  0.19610976E+08
     -104.1819440782      108.0454471212     1  0.21440912E+08
     -104.1819392477      106.8599354869     1  0.20250037E+08
     -104.1819332150      101.1541344602     1  0.20063579E+08
     -104.1819297403      109.4977533015     1  0.20829232E+08
     -104.1819240604      109.6687727229     1  0.20360167E+08
     -104.1819181000      105.8741085181     1  0.20922728E+08
     -104.1818992641      106.1144491453     1  0.19959096E+08
     -104.1818979164      104.5652188205     1  0.20962084E+08
     -104.1818873678      107.2319031418     1  0.20496892E+08
     -104.1818757619      106.0191155715     1  0.20329351E+08
     -104.1818564863      107.7487142867     1  0.23134195E+08
     -104.1818255682      103.5267645605     1  0.19683947E+08
     -104.1818211908      107.3427981836     1  0.19219379E+08
     -104.1817953182      110.0879655402     1  0.23301050E+08
     -104.1817931996      107.6389636258     1  0.19778311E+08
     -104.1817774506      107.8825713780     1  0.20271455E+08
     -104.1817732952      108.2812395524     1  0.19864090E+08
     -104.1817680166      107.3458085242     1  0.22038564E+08
     -104.1817562820      104.6171475752     1  0.19354523E+08
     -104.1817123162      104.8719824340     1  0.20873009E+08
     -104.1817068462      106.3984802251     1  0.20095248E+08
     -104.1816957073      104.3717717541     1  0.20201868E+08
     -104.1816876669      108.8228403799     1  0.21501863E+08
     -104.1816712802      110.0152267912     1  0.22169266E+08
     -104.1816589876      107.5099364597     1  0.21428248E+08
     -104.1816453070      106.7932426028     1  0.19516810E+08
     -104.1816353623      104.7261536936     1  0.19885688E+08
     -104.1816330431      105.0748815481     1  0.19408192E+08
     -104.1816313261      109.7157713089     1  0.21124742E+08
     -104.1816143975      106.7766210849     1  0.21362098E+08
     -104.1816018362      108.5900261089     1  0.20621667E+08
     -104.1815739240      106.5101105637     1  0.19493165E+08
     -104.1815724507      107.2323129862     1  0.20928512E+08
     -104.1815482328      108.0658359451     1  0.20384309E+08
     -104.1815349028      106.0201146970     1  0.19940260E+08
     -104.1815320435      106.1337913441     1  0.19979557E+08
     -104.1815165281      108.5689875102     1  0.20438174E+08
     -104.1815086328      104.6339071736     1  0.21040600E+08
     -104.1814952516      105.5005919757     1  0.19399558E+08
     -104.1814903045      107.3197160742     1  0.20190634E+08
     -104.1814526275      107.4745301785     1  0.20210565E+08
     -104.1814511370      105.5464402293     1  0.20248559E+08
     -104.1814235145      107.5738843222     1  0.20167083E+08
     -104.1814054063      105.2933642568     1  0.20763902E+08
     -104.1813946369      107.3986769894     1  0.19544481E+08
     -104.1813711736      104.1790814944     1  0.19373030E+08
     -104.1813349835      107.8074394692     1  0.20980880E+08
     -104.1813018892      104.6634978504     1  0.20932394E+08
     -104.1812760102      109.7004885565     1  0.20171203E+08
     -104.1812707690      106.6290401857     1  0.19809584E+08
     -104.1812280012      110.1721986636     1  0.22257326E+08
     -104.1812166619      102.1225769811     1  0.20247468E+08
     -104.1811779569      103.2750297746     1  0.20427912E+08
     -104.1811513132      106.4108663901     1  0.21064439E+08
     -104.1811281525      109.0895205415     1  0.19459069E+08
     -104.1811267772      106.0502382812     1  0.19103064E+08
     -104.1811137274      110.4554287542     1  0.21026795E+08
     -104.1810659412      104.6056156365     1  0.19362761E+08
     -104.1810246553      107.9407803591     1  0.21383633E+08
     -104.1810200125      108.7463610739     1  0.20002314E+08
     -104.1810096131      107.2991456184     1  0.18596505E+08
     -104.1809951236      108.8422718393     1  0.19875465E+08
     -104.1809900974      107.1831081066     1  0.20317599E+08
     -104.1809810314      103.2303667507     1  0.20737361E+08
     -104.1809663668      106.4269047160     1  0.20302555E+08
     -104.1809402713      107.0054373915     1  0.21165649E+08
     -104.1809181968      106.1991122318     1  0.21247082E+08
     -104.1808692076      107.9949023925     1  0.18883908E+08
     -104.1808587781      109.4780280353     1  0.20817260E+08
     -104.1808364592      105.9700463586     1  0.20819422E+08
     -104.1808347115      107.6358199663     1  0.21041273E+08
     -104.1808206970      104.3472306011     1  0.19860428E+08
     -104.1808017982      106.6062753766     1  0.20106786E+08
     -104.1807839936      108.7834448050     1  0.20043937E+08
     -104.1807814386      105.8251030344     1  0.21353000E+08
     -104.1807775169      107.4328719903     1  0.20963338E+08
     -104.1807750929      106.2438976340     1  0.20482679E+08
     -104.1807585144      109.5990903835     1  0.19969728E+08
     -104.1807566204      106.6101964269     1  0.23482189E+08
     -104.1807540272      107.3432399270     1  0.21134853E+08
     -104.1807490073      103.8345292838     1  0.19765398E+08
     -104.1807459294      107.5133445113     1  0.19041827E+08
     -104.1807403537      105.1704046440     1  0.20226086E+08
     -104.1807381718      109.7255807410     1  0.19617174E+08
     -104.1807286062      108.1792818514     1  0.20907912E+08
     -104.1807034835      103.2424660178     1  0.18725397E+08
     -104.1807012272      104.7784008608     1  0.20993730E+08
     -104.1806704057      105.0922738500     1  0.20842588E+08
     -104.1806534572      106.9611151301     1  0.21726658E+08
     -104.1806259826      107.1713983401     1  0.21466819E+08
     -104.1805758299      106.3312056205     1  0.20120555E+08
     -104.1805649215      109.9581304329     1  0.22176293E+08
     -104.1805527279      108.4873727946     1  0.20348910E+08
     -104.1805455562      108.0710146537     1  0.21676133E+08
     -104.1804940594      104.9878425357     1  0.20117440E+08
     -104.1804832673      108.5751720033     1  0.21340293E+08
     -104.1804678348      109.7028350035     2  0.19624184E+08
     -104.1804664991      109.1326398114     1  0.20434164E+08
     -104.1804625795      107.4169222167     1  0.20544376E+08
     -104.1804600216      108.2687191286     1  0.20766072E+08
     -104.1804573993      107.4726030299     1  0.19724032E+08
     -104.1804520589      107.8931572293     1  0.20687773E+08
     -104.1804334375      107.0317871253     1  0.20159011E+08
     -104.1804311691      107.1533784192     1  0.20205972E+08
     -104.1804265178      106.6493181509     1  0.20949315E+08
     -104.1804098664      105.5552058302     1  0.19961459E+08
     -104.1804065964      105.0782573909     1  0.19180356E+08
     -104.1803978702      104.6757619232     1  0.21639607E+08
     -104.1803872229      103.5285628110     1  0.20236779E+08
     -104.1803814482      108.1516087593     1  0.19829883E+08
     -104.1803440180      104.2330585811     1  0.20888153E+08
     -104.1803362289      105.7706022621     1  0.20549864E+08
     -104.1803306136      104.3244541432     1  0.20673653E+08
     -104.1802381057      107.5130072994     1  0.19542356E+08
     -104.1801883733      105.2806196112     1  0.21064694E+08
     -104.1801822816      108.1137718753     1  0.20341646E+08
     -104.1801700986      106.1397387262     1  0.18768274E+08
     -104.1801086072      107.0657731030     1  0.20140227E+08
     -104.1800903834      106.2277029757     1  0.20617055E+08
     -104.1800827858      105.0701057179     1  0.21315303E+08
     -104.1800746588      106.9918217732     1  0.20055830E+08
     -104.1800397628      107.4381727072     1  0.20100322E+08
     -104.1800382985      108.7577253543     1  0.21580552E+08
     -104.1800136933      108.8159769238     1  0.20171959E+08
     -104.1800122571      102.9558027666     1  0.19594818E+08
     -104.1799607545      107.9524760682     1  0.21758633E+08
     -104.1799515764      108.8395731080     1  0.22300911E+08
     -104.1799499887      105.8061801243     1  0.20014578E+08
     -104.1799349155      108.6214824197     1  0.20866111E+08
     -104.1799136998      110.4877136661     1  0.22566031E+08
     -104.1799007316      109.0916605180     1  0.19425976E+08
     -104.1798650723      107.4929287740     1  0.20741069E+08
     -104.1798578000      107.3165925617     1  0.20329834E+08
     -104.1798529768      105.8805492913     1  0.19797332E+08
     -104.1798395934      104.6375625839     1  0.20097794E+08
     -104.1798141064      109.8589004163     1  0.20875449E+08
     -104.1798103805      105.0427798037     1  0.20284333E+08
     -104.1797997782      111.6056362884     1  0.22350541E+08
     -104.1797895844      105.9165086355     1  0.20333759E+08
     -104.1797880268      108.7857581180     1  0.19306494E+08
     -104.1797862923      105.7843528083     1  0.19826546E+08
     -104.1797731525      105.3363131758     1  0.20716096E+08
     -104.1797322548      106.3842971481     1  0.20012466E+08
     -104.1797185086      106.6140458539     1  0.20877855E+08
     -104.1797071496      108.5740740109     1  0.19937709E+08
     -104.1796632513      107.8193897909     1  0.20490209E+08
     -104.1796532865      100.5889425768     1  0.18933672E+08
     -104.1796487903      106.7119082243     1  0.20821233E+08
     -104.1796411483      106.4423512649     1  0.21050315E+08
     -104.1796382395      107.7700957701     1  0.20515454E+08
     -104.1796323081      106.1751875022     1  0.20275544E+08
     -104.1796217894      108.4641976272     1  0.22487431E+08
     -104.1795888814      107.0716266967     1  0.20073664E+08
     -104.1795536251      107.5469402594     1  0.19308268E+08
     -104.1795417602      109.3048491345     1  0.21030862E+08
     -104.1795378444      105.4781096742     1  0.20132883E+08
     -104.1795221833      105.1164495036     1  0.20841089E+08
     -104.1795111602      108.3296394334     1  0.20781600E+08
     -104.1795089113      104.5603289763     1  0.19856109E+08
     -104.1795025728      106.1656739115     1  0.19757607E+08
     -104.1794697811      104.2735001345     1  0.22235712E+08
     -104.1794382755      108.8551417093     1  0.19262038E+08
     -104.1794263509      105.1929618205     1  0.20530850E+08
     -104.1794013095      106.5241518694     1  0.19864875E+08
     -104.1793982538      105.1760624438     1  0.19826784E+08
     -104.1793918278      104.7382744911     1  0.19727866E+08
     -104.1793906546      108.9694125368     1  0.21219263E+08
     -104.1793854910      104.3536917085     1  0.22287250E+08
     -104.1793678609      106.9233489352     1  0.19650487E+08
     -104.1793618335      109.6739347439     1  0.20328095E+08
     -104.1793526097      109.2180021872     1  0.21096395E+08
     -104.1793466239      109.3034061542     1  0.20494266E+08
     -104.1793356769      106.4654749037     1  0.18836447E+08
     -104.1793198074      110.4785427119     1  0.20991230E+08
     -104.1793165408      108.0036789310     1  0.19814161E+08
     -104.1793077805      105.3592522734     1  0.19453172E+08
     -104.1793017602      108.6872844201     1  0.21918941E+08
     -104.1792899009      105.4567161846     1  0.19752420E+08
     -104.1792855908      107.6930717555     1  0.20851147E+08
     -104.1792794874      106.6709804362     1  0.19902440E+08
     -104.1792784069      106.0374903583     1  0.21183969E+08
     -104.1792678510      106.1527125805     1  0.20076956E+08
     -104.1792659336      105.7620496517     1  0.20568187E+08
     -104.1792559578      105.9380808787     1  0.21297558E+08
     -104.1792466288      107.1375897531     1  0.20174371E+08
     -104.1792345214      106.8764694402     1  0.19515240E+08
     -104.1792282602      108.8012366558     1  0.19947548E+08
     -104.1792127905      109.3820248667     1  0.20552838E+08
     -104.1792112552      104.9557347501     1  0.21192935E+08
     -104.1792090637      105.5175233852     1  0.20603528E+08
     -104.1791795848      105.7711194337     1  0.20035660E+08
     -104.1791660054      106.8978455146     1  0.19923046E+08
     -104.1791544749      107.6104505591     1  0.20337476E+08
     -104.1791407984      109.3260627511     1  0.20518453E+08
     -104.1791217859      108.2360527601     1  0.21324596E+08
     -104.1791150338      106.4933332276     1  0.20363317E+08
     -104.1791039960      106.7077929403     1  0.19769844E+08
     -104.1790894595      105.2459123276     1  0.19751537E+08
     -104.1790876231      107.6069206275     1  0.19639971E+08
     -104.1790864641      104.6275360407     1  0.20873084E+08
     -104.1790839795      103.1306150873     1  0.20302351E+08
     -104.1790793460      104.5353742982     1  0.21679522E+08
     -104.1790782701      107.9660401004     1  0.20560300E+08
     -104.1790660279      106.1969304513     1  0.20911880E+08
     -104.1790425435      107.9976597345     2  0.20059041E+08
     -104.1790186355      110.8991810717     1  0.22627582E+08
     -104.1790165754      106.8946358989     1  0.20176083E+08
     -104.1790084126      109.6588451137     1  0.21604371E+08
     -104.1790062395      108.0690154589     1  0.21263359E+08
     -104.1790038027      107.2811114542     1  0.20634426E+08
     -104.1789929111      109.0560258583     1  0.20840608E+08
     -104.1789855272      105.0713447619     1  0.19976070E+08
     -104.1789810237      105.7396382021     1  0.19436182E+08
     -104.1789701364      107.3328472897     1  0.21654953E+08
     -104.1789037091      107.4504060130     1  0.20890430E+08
     -104.1788892231      106.3074305680     1  0.20971355E+08
     -104.1788685042      106.4190506069     1  0.21150700E+08
     -104.1788523586      103.5186447207     1  0.21612343E+08
     -104.1788513217      110.0407496011     1  0.20609357E+08
     -104.1788359499      103.9352404639     1  0.19736968E+08
     -104.1788124483      107.0882827121     1  0.20348475E+08
     -104.1787615274      110.3650669821     1  0.22379073E+08
     -104.1787586629      102.4252480575     1  0.21760148E+08
     -104.1787286535      104.4602895719     1  0.20192580E+08
     -104.1787188569      102.5979410422     1  0.19370092E+08
     -104.1787035268      105.9333389837     1  0.19511239E+08
     -104.1786878461      108.6651804831     1  0.20959481E+08
     -104.1786640851      106.4942305315     1  0.20953636E+08
     -104.1786028738      109.4721366518     1  0.21161657E+08
     -104.1785362651      106.9951388495     1  0.21016366E+08
     -104.1785279333      106.5068849595     1  0.19968865E+08
     -104.1785246271      106.1943887928     1  0.19679325E+08
     -104.1785218697      106.3251848255     1  0.20890203E+08
     -104.1785112022      108.1773728733     1  0.20685449E+08
     -104.1784942656      107.9502222795     1  0.21646815E+08
     -104.1784802229      107.8166802418     1  0.20431406E+08
     -104.1784220551      108.6247919582     1  0.20968535E+08
     -104.1784043010      103.8206443487     1  0.20294366E+08
     -104.1784024366      105.2452342864     1  0.20532045E+08
     -104.1784013211      106.9855568006     1  0.19993926E+08
     -104.1783991656      104.5678510656     1  0.19354358E+08
     -104.1783800506      106.2244630376     1  0.18760174E+08
     -104.1783749936      106.6210011744     1  0.19690599E+08
     -104.1783493720      105.4976608867     1  0.20864542E+08
     -104.1783420398      105.3392116878     1  0.21407516E+08
     -104.1783109749      105.7459746909     1  0.19698954E+08
     -104.1783027869      108.6386601542     1  0.23927514E+08
     -104.1782966598      110.4692181611     1  0.22471736E+08
     -104.1782867932      110.7504277404     1  0.22205377E+08
     -104.1782585018      110.2383315718     1  0.21840012E+08
     -104.1782516999      107.7783882054     1  0.20530049E+08
     -104.1782496798      111.0541682559     1  0.22374344E+08
     -104.1782449202      101.7083863975     1  0.20771495E+08
     -104.1782407203      105.8456761227     1  0.20686961E+08
     -104.1782367033      107.7793891803     1  0.19948031E+08
     -104.1782268063      108.3300970767     1  0.21344788E+08
     -104.1782191242      107.7843890524     1  0.20116977E+08
     -104.1781909941      105.5257951368     1  0.20634819E+08
     -104.1781760087      107.2679095670     1  0.19498171E+08
     -104.1781584448      108.3568028942     1  0.20697452E+08
     -104.1781297128      106.5580867851     1  0.20082953E+08
     -104.1781095265      104.3102804288     1  0.19698470E+08
     -104.1781073254      102.4162305437     1  0.20698048E+08
     -104.1780969953      105.8458222830     1  0.20410727E+08
     -104.1780904719      104.2717280630     1  0.20442956E+08
     -104.1780770049      106.0755401419     1  0.19853411E+08
     -104.1780584637      105.9879754408     1  0.19612427E+08
     -104.1780338220      105.2893652094     1  0.20366806E+08
     -104.1780116940      110.0457402414     1  0.20128524E+08
     -104.1779973387      105.6289159556     1  0.20205031E+08
     -104.1779556140      108.1852966774     1  0.19681300E+08
     -104.1779520251      108.1939727153     1  0.19266684E+08
     -104.1779466133      107.3970985515     1  0.21255232E+08
     -104.1779312779      106.4284086778     1  0.19650977E+08
     -104.1779269843      112.0747942855     1  0.22376167E+08
     -104.1779122629      107.8655791741     1  0.22300309E+08
     -104.1778756986      107.3938274712     1  0.20047847E+08
     -104.1778281270      106.4819128009     1  0.19197095E+08
     -104.1778190175      102.8611006052     1  0.19483878E+08
     -104.1778154642      106.4984445561     1  0.19959471E+08
     -104.1777973366      104.3438624562     1  0.21279208E+08
     -104.1777929060      104.5737213563     1  0.20912412E+08
     -104.1777899212      107.8188819605     1  0.20475103E+08
     -104.1777407069      103.0928746742     1  0.19595786E+08
     -104.1777369761      107.7074313948     1  0.20030170E+08
     -104.1776855948      112.6801805899     2  0.19943573E+08
     -104.1776613450      108.2063133947     1  0.19922003E+08
     -104.1776191905      105.8957773554     1  0.21432079E+08
     -104.1776039140      101.1979296040     1  0.20068499E+08
     -104.1776001632      105.0976189212     1  0.20884227E+08
     -104.1775801413      106.0760558358     1  0.20748908E+08
     -104.1775651770      105.9637823245     1  0.21370813E+08
     -104.1775485676      106.2866617695     1  0.20225051E+08
     -104.1775300430      106.2936977288     1  0.19617780E+08
     -104.1775194787      105.8232541990     1  0.20524733E+08
     -104.1775088129      107.2344771307     1  0.20032654E+08
     -104.1774998532      109.2566143964     1  0.19750606E+08
     -104.1774565826      105.7733379085     1  0.20264850E+08
     -104.1774522673      111.1185284546     1  0.22318616E+08
     -104.1774174646      105.6971621899     1  0.19853313E+08
     -104.1774068133      112.2778705826     2  0.20204442E+08
     -104.1773723124      109.1363588684     1  0.20657774E+08
     -104.1773050834      108.4118742675     1  0.20940892E+08
     -104.1773006945      101.9402015866     1  0.19584725E+08
     -104.1772934919      106.6129315275     1  0.20485493E+08
     -104.1772689970      109.0021598757     1  0.21832508E+08
     -104.1772380607      110.9824850508     1  0.19421751E+08
     -104.1772201918      108.5466109785     1  0.20842812E+08
     -104.1772176126      110.6923880913     2  0.20214127E+08
     -104.1772059575      110.2786230187     1  0.19642232E+08
     -104.1771830153      102.5340001326     1  0.20309248E+08
     -104.1771760565      107.1104320529     1  0.20715207E+08
     -104.1771692991      105.3510393459     1  0.20364297E+08
     -104.1771653323      108.4928789186     1  0.20875764E+08
     -104.1771460029      101.8971156788     1  0.18341573E+08
     -104.1771368509      105.7555822570     1  0.20044586E+08
     -104.1771325218      107.2099031494     1  0.21244851E+08
     -104.1771178985      108.5038186276     1  0.21224569E+08
     -104.1771052214      105.5029921631     1  0.19949444E+08
     -104.1770900563      106.8589656196     1  0.19298635E+08
     -104.1770670417      108.6658295005     1  0.19348251E+08
     -104.1770634956      105.7605636184     1  0.21206988E+08
     -104.1770584803      106.2812993345     1  0.18793584E+08
     -104.1770517500      105.7470967105     1  0.19726479E+08
     -104.1770165794      107.5500327670     1  0.20701727E+08
     -104.1770082694      108.8570436892     1  0.21320258E+08
     -104.1769939874      105.7780620591     1  0.18486390E+08
     -104.1769850522      109.1569940740     1  0.19897440E+08
     -104.1769800270      105.5335454495     1  0.19952898E+08
     -104.1769641685      107.2168040882     1  0.21390046E+08
     -104.1769589657      107.0387597109     1  0.21274182E+08
     -104.1769376331      108.4986697542     1  0.19468156E+08
     -104.1769339158      105.7690882441     1  0.19926405E+08
     -104.1769168093      105.4125627466     1  0.19197066E+08
     -104.1768798388      106.1827597049     1  0.20657070E+08
     -104.1768736381      105.1091308253     1  0.20943274E+08
     -104.1768579980      105.4282804415     1  0.19411652E+08
     -104.1768245488      106.5366910802     1  0.20703432E+08
     -104.1768063390      105.1021371516     1  0.22119719E+08
     -104.1768027962      105.5791418076     1  0.20459969E+08
     -104.1767954124      106.3770886989     1  0.20495588E+08
     -104.1767926521      106.8115261429     1  0.20265885E+08
[truncated: 294,526 more chars]
