# Supplementary material for: Structure, thermodynamics, and rearrangement mechanisms in gold clusters—insights from the energy landscapes framework
Source: Nanoscale. 2017 Dec 15;10(4):2004–16. doi: 10.1039/c7nr07123j (PMC5901115; doi:10.1039/c7nr07123j)
Supplement: Supplementary file 1 [file NR-010-C7NR07123J-s001.zip › minima/30_Au/min.data.dec]

     -104.5129663783      109.5707558233     1  0.19324914E+08
     -104.4535204436      113.8858799757     2  0.19193634E+08
     -104.4392128036      113.7888633603     2  0.19338068E+08
     -104.4345661232      108.3610767764     1  0.19486685E+08
     -104.4289354653      108.8127304362     2  0.19897585E+08
     -104.4226689305      113.7171405296     2  0.19507894E+08
     -104.4125831361      110.2111687487     1  0.18880200E+08
     -104.4047392698      107.5818527582     1  0.19005078E+08
     -104.3934271263      110.8602475010     1  0.19831060E+08
     -104.3845300411      107.3630373678     1  0.20138307E+08
     -104.3811454966      111.0328860245     1  0.21657295E+08
     -104.3794328448      109.3509039751     1  0.19547059E+08
     -104.3760087765      111.7414134296     2  0.19367758E+08
     -104.3749300843      106.5409696713     1  0.19145966E+08
     -104.3719006668      108.1114047550     1  0.19262015E+08
     -104.3716276768      110.0464515649     1  0.21257503E+08
     -104.3713118841      113.2592544912     4  0.22196430E+08
     -104.3633022384      109.7554993419     1  0.21173204E+08
     -104.3630254697      111.8890747562     1  0.19432221E+08
     -104.3606548769      110.9630067310     1  0.19201787E+08
     -104.3597827074      105.0340444768     1  0.19858413E+08
     -104.3571378330      111.8661014194     1  0.19368454E+08
     -104.3561006098      113.1547038759     1  0.20935608E+08
     -104.3511891429      110.8389457354     1  0.19137339E+08
     -104.3509290558      111.6107115234     1  0.19360094E+08
     -104.3491913452      110.4338018652     1  0.19102125E+08
     -104.3483778597      111.4890697295     1  0.19453445E+08
     -104.3481775860      110.7023393168     1  0.21676669E+08
     -104.3472927535      108.2174042745     1  0.19033639E+08
     -104.3443708128      107.7413216902     1  0.19383531E+08
     -104.3424820342      111.3375619016     1  0.20002185E+08
     -104.3409224660      111.4561717905     1  0.19604265E+08
     -104.3384173622      110.7961435894     1  0.19260703E+08
     -104.3370392793      110.4784099204     1  0.19755484E+08
     -104.3349512943      113.1845697200     1  0.20482369E+08
     -104.3346730283      109.2772600925     1  0.20030439E+08
     -104.3340582331      112.9561987073     2  0.18383478E+08
     -104.3312274427      107.9862266496     1  0.19702328E+08
     -104.3281364105      109.7418907803     1  0.19644499E+08
     -104.3277442001      109.6124679519     1  0.20218102E+08
     -104.3262834350      106.8524825630     1  0.19507084E+08
     -104.3256468489      107.3787926653     1  0.20660845E+08
     -104.3248161062      109.4996711381     1  0.20165127E+08
     -104.3230034805      113.3013804228     1  0.20106564E+08
     -104.3229477922      107.7039229529     1  0.19486839E+08
     -104.3221721508      112.9967752379     1  0.18409526E+08
     -104.3202116966      113.1094846897     1  0.20573993E+08
     -104.3192514600      108.0196668208     1  0.19541406E+08
     -104.3188035628      105.1438934106     1  0.20258472E+08
     -104.3172973381      106.6417451493     1  0.18766229E+08
     -104.3158359272      108.7626954332     1  0.20438015E+08
     -104.3144107722      109.5610591528     1  0.20493750E+08
     -104.3099380030      107.4877143496     1  0.20270908E+08
     -104.3094162883      112.1468187894     1  0.21201969E+08
     -104.3084179691      109.0334465739     1  0.19842553E+08
     -104.3075328093      107.0895743480     1  0.19207908E+08
     -104.3065720462      104.8384516918     1  0.20391987E+08
     -104.3040613735      109.1183787904     1  0.20346706E+08
     -104.3030935333      112.3217128917     1  0.21268081E+08
     -104.3027532168      110.7486094100     1  0.18831218E+08
     -104.2996353213      109.8171443454     1  0.20252801E+08
     -104.2995523923      109.6765096324     1  0.20294282E+08
     -104.2987621982      109.1401620012     1  0.20239299E+08
     -104.2983486590      108.6840561940     1  0.19724491E+08
     -104.2983275711      107.8399703095     1  0.19490627E+08
     -104.2981732350      111.0949435756     1  0.21290201E+08
     -104.2978215829      113.2518650947     1  0.20125436E+08
     -104.2965097001      109.4305850786     1  0.20137053E+08
     -104.2956870645      103.7356254780     2  0.18393556E+08
     -104.2948361611      104.8295721912     1  0.19389962E+08
     -104.2935853103      103.4488332461     1  0.18988613E+08
     -104.2934494053      104.0750468549     1  0.18802912E+08
     -104.2931259390      110.0128134264     1  0.20028284E+08
     -104.2915692019      106.3006881710     1  0.20151422E+08
     -104.2915161103      104.6401248696     1  0.19275845E+08
     -104.2914929654      109.1179456293     1  0.19555764E+08
     -104.2913954843      107.1710310771     1  0.18497282E+08
     -104.2889348096      107.8271006015     1  0.19940585E+08
     -104.2888697811      112.6156380401     1  0.19880179E+08
     -104.2887163661      113.2168875381     1  0.20046840E+08
     -104.2886999688      109.1878619401     1  0.18321108E+08
     -104.2882029233      110.8594391622     1  0.20625382E+08
     -104.2873075075      111.4933252121     2  0.21205907E+08
     -104.2868981404      112.0066036993     1  0.19738538E+08
     -104.2865897635      112.4937058854     1  0.20736072E+08
     -104.2864074284      112.8524229679     2  0.21159553E+08
     -104.2853741541      106.8030373749     1  0.19257783E+08
     -104.2849767852      107.0629476573     1  0.19529633E+08
     -104.2848131982      106.8266035740     1  0.20843801E+08
     -104.2844084850      107.4757002633     1  0.19152470E+08
     -104.2837394140      110.0526754887     1  0.20182236E+08
     -104.2830616640      111.4078294226     2  0.21625249E+08
     -104.2822046340      112.6271135666     1  0.20173768E+08
     -104.2818740789      112.1479391575     1  0.20113172E+08
     -104.2814097567      110.5152421928     1  0.20244159E+08
     -104.2809926513      110.0044166484     1  0.20068872E+08
     -104.2805971770      107.9217335461     2  0.20129799E+08
     -104.2804400476      104.4425187035     1  0.19160958E+08
     -104.2801502670      107.4363794201     1  0.19130192E+08
     -104.2789995505      112.3182911574     1  0.18549399E+08
     -104.2788509185      112.8877515932     1  0.19708698E+08
     -104.2782839820      112.7828253191     1  0.20104146E+08
     -104.2777075593      108.6245758008     1  0.19382514E+08
     -104.2776504894      108.4447935917     1  0.19765792E+08
     -104.2770868558      110.8535157483     1  0.20030696E+08
     -104.2767374541      106.0272237185     1  0.19731912E+08
     -104.2765785339      104.0872835359     1  0.19688438E+08
     -104.2765555851      113.0498300577     1  0.19848858E+08
     -104.2763922545      109.0984822964     1  0.19815798E+08
     -104.2755106273      112.5947000717     1  0.19863130E+08
     -104.2750547828      110.6467790751     1  0.20989064E+08
     -104.2748463811      112.4021891840     1  0.20452799E+08
     -104.2744578988      112.5981821941     1  0.18486343E+08
     -104.2730494640      109.7253033208     1  0.20418851E+08
     -104.2728206332      108.6943164029     1  0.20424449E+08
     -104.2726531082      106.7678129936     1  0.20199466E+08
     -104.2725042157      106.6180754175     1  0.19399389E+08
     -104.2721539516      112.9303692218     1  0.18943444E+08
     -104.2721075086      105.6525288228     1  0.20719195E+08
     -104.2706277323      106.8638569932     1  0.20652510E+08
     -104.2702745862      107.9158285527     1  0.19612420E+08
     -104.2702485818      109.8486744875     1  0.21696942E+08
     -104.2689626853      111.3504548789     1  0.20900731E+08
     -104.2681350134      108.9786692796     1  0.19822584E+08
     -104.2670735560      107.3198039549     1  0.19096434E+08
     -104.2663087846      105.6586246470     1  0.20509305E+08
     -104.2650693439      105.6844578401     1  0.19001954E+08
     -104.2650375072      113.0478610034     1  0.19708828E+08
     -104.2642212527      109.9074902186     1  0.20507499E+08
     -104.2636438003      104.1723419214     1  0.19669821E+08
     -104.2631998400      109.0580169044     1  0.19491386E+08
     -104.2631372402      112.7610503740     1  0.19537262E+08
     -104.2629415001      110.1450495567     1  0.18604372E+08
     -104.2627440445      106.2553078690     1  0.19111842E+08
     -104.2627265120      104.8013946156     1  0.19477859E+08
     -104.2616913034      109.3434892712     1  0.20210905E+08
     -104.2606038811      109.4258152207     1  0.20488565E+08
     -104.2605878241      108.6568196409     1  0.20361744E+08
     -104.2604461026      106.3777675966     1  0.19848983E+08
     -104.2596208374      109.0490867527     1  0.19776871E+08
     -104.2590844965      110.5573799117     1  0.21871069E+08
     -104.2586910868      110.6986722046     1  0.21166533E+08
     -104.2582089480      110.4756409951     1  0.18556990E+08
     -104.2579973212      109.9246379402     1  0.22026284E+08
     -104.2570829909      103.7597606657     1  0.19915758E+08
     -104.2549454806      107.5428218186     1  0.20325254E+08
     -104.2548299830      108.0613113086     1  0.20452003E+08
     -104.2548149350      111.0531964591     1  0.22325795E+08
     -104.2547717019      112.0765970982     1  0.20591569E+08
     -104.2545708674      102.0498348259     1  0.19653405E+08
     -104.2536407763      109.1580166118     1  0.20188405E+08
     -104.2532318469      112.7381312989     1  0.19602017E+08
     -104.2530846628      105.6698055173     1  0.19764384E+08
     -104.2527243830      112.5725496715     1  0.20377995E+08
     -104.2522676778      108.6625982845     1  0.20269573E+08
     -104.2505372896      107.2649599130     1  0.18303947E+08
     -104.2501052721      106.2228717921     1  0.20463770E+08
     -104.2499178893      110.4738778000     1  0.21298032E+08
     -104.2495549632      105.4417369450     1  0.19395021E+08
     -104.2491153126      110.2732075104     1  0.19863466E+08
     -104.2486425220      105.6618596458     1  0.19879062E+08
     -104.2478334490      111.3341650705     1  0.20832113E+08
     -104.2477763841      107.2383376535     1  0.20258706E+08
     -104.2475812528      108.2766378997     1  0.20339549E+08
     -104.2471609229      110.4112956100     1  0.21901958E+08
     -104.2469834465      107.1601610845     1  0.18300578E+08
     -104.2466824215      107.8086853392     1  0.19693427E+08
     -104.2458172799      106.3187711714     1  0.20959304E+08
     -104.2458085304      108.9088085283     1  0.20528197E+08
     -104.2454435032      106.6882159704     1  0.19142981E+08
     -104.2452504303      105.7445559879     1  0.18958420E+08
     -104.2451375876      110.4455431722     1  0.20652333E+08
     -104.2450408595      109.0720544829     1  0.21962091E+08
     -104.2447435613      105.9738896278     1  0.19016233E+08
     -104.2444747832      110.9107109685     1  0.19894782E+08
     -104.2438305639      110.4702209572     1  0.20823473E+08
     -104.2436448094      109.0595877029     1  0.20560083E+08
     -104.2428315539      108.2932727305     1  0.20551481E+08
     -104.2425463576      109.1926001006     1  0.20419941E+08
     -104.2424739523      108.7268910236     1  0.18182495E+08
     -104.2423293771      111.8134579167     1  0.20433225E+08
     -104.2422536919      110.8143596590     1  0.21101130E+08
     -104.2420907275      109.7430653443     1  0.20522074E+08
     -104.2419775393      112.8178339786     1  0.20045462E+08
     -104.2417768820      106.6191148895     1  0.20429991E+08
     -104.2416596508      108.1614757180     1  0.19944925E+08
     -104.2415355037      105.5771043016     1  0.19831597E+08
     -104.2408620580      108.6865773779     1  0.20500366E+08
     -104.2402400214      108.0102403629     1  0.20638415E+08
     -104.2402308951      106.5814283271     1  0.19634546E+08
     -104.2401247687      111.9164704378     2  0.18883620E+08
     -104.2400067248      106.3104585401     1  0.19530394E+08
     -104.2398969384      110.8805665611     1  0.20449321E+08
     -104.2395340971      109.0563168319     1  0.19226498E+08
     -104.2390143633      107.4356015153     1  0.20418707E+08
     -104.2382834748      105.7166770056     1  0.18169586E+08
     -104.2380699202      107.4196090451     1  0.19779068E+08
     -104.2375821689      110.9090240220     2  0.20909690E+08
     -104.2372426764      107.2213340256     1  0.20897457E+08
     -104.2364166448      108.4119760891     1  0.20265489E+08
     -104.2363448620      106.5276285810     1  0.19359211E+08
     -104.2363421439      107.2281825972     1  0.19936707E+08
     -104.2360536205      109.9248604254     1  0.19364823E+08
     -104.2348872683      110.5090355824     1  0.20209238E+08
     -104.2347368019      111.8582365452     1  0.20025786E+08
     -104.2345709658      102.2132207137     2  0.19341900E+08
     -104.2341683958      107.3066415991     1  0.20859076E+08
     -104.2339531403      105.2787664896     1  0.20564359E+08
     -104.2325285804      111.0595218800     1  0.20600804E+08
     -104.2323460771      108.9102599337     1  0.18223573E+08
     -104.2322197524      111.0028242138     1  0.20960305E+08
     -104.2320825805      112.2170600939     1  0.19471484E+08
     -104.2320553795      110.6088015556     1  0.20434881E+08
     -104.2310492186      106.5989754326     1  0.19938805E+08
     -104.2302526901      105.5151866096     1  0.19727220E+08
     -104.2301512948      109.4181314243     1  0.19108457E+08
     -104.2297940813      105.6198413226     1  0.20338129E+08
     -104.2287570894      112.0819286322     1  0.20376150E+08
     -104.2285800530      108.8398662284     1  0.19523717E+08
     -104.2284301487      109.3623056179     1  0.20611766E+08
     -104.2282341008      102.9946537605     1  0.19524099E+08
     -104.2282267233      105.5229517491     1  0.19870560E+08
     -104.2282234213      105.3892873775     1  0.19209501E+08
     -104.2280262200      108.7757196094     1  0.20435477E+08
     -104.2280039073      107.5283103379     1  0.20188870E+08
     -104.2276472425      106.6781903769     1  0.19021730E+08
     -104.2273903828      109.1016594495     1  0.20979882E+08
     -104.2270972221      107.9664895039     1  0.20752290E+08
     -104.2266926628      107.7495927704     1  0.20138084E+08
     -104.2261528763      110.1122837511     1  0.20686107E+08
     -104.2257678226      110.9745247291     1  0.20177882E+08
     -104.2256986883      111.8429840759     2  0.18436347E+08
     -104.2241900189      105.9609804034     1  0.20542142E+08
     -104.2241635841      106.9098551261     1  0.20774039E+08
     -104.2241295445      109.6543867931     1  0.19894848E+08
     -104.2235087213      106.6015501374     1  0.20128106E+08
     -104.2232109268      107.3808112256     1  0.19786965E+08
     -104.2231106891      112.1012090232     1  0.19538584E+08
     -104.2229439870      106.6645581992     1  0.19008886E+08
     -104.2224990096      108.5543426061     1  0.20249543E+08
     -104.2223720192      106.5263390003     1  0.19480484E+08
     -104.2219649161      106.9375668962     1  0.20316322E+08
     -104.2216778000      110.5681470882     1  0.20004882E+08
     -104.2215435608      110.2568317868     1  0.20537110E+08
     -104.2212880321      107.5290257155     1  0.20120040E+08
     -104.2212779422      108.1233971454     1  0.19998071E+08
     -104.2210245902      106.7898064462     1  0.20153738E+08
     -104.2196839997      111.5943684290     1  0.19001085E+08
     -104.2190011640      106.9237698833     1  0.20010853E+08
     -104.2189415751      108.1359460791     1  0.20074465E+08
     -104.2188986104      105.4851795367     1  0.19584191E+08
     -104.2181546249      109.0323661117     1  0.19937745E+08
     -104.2178990090      109.1045306350     1  0.20197836E+08
     -104.2177746965      107.6331223373     1  0.20004253E+08
     -104.2171352913      107.4193477296     1  0.19722309E+08
     -104.2170796361      111.6763360732     1  0.19055489E+08
     -104.2168865895      107.6671472377     1  0.19517180E+08
     -104.2166538364      112.1343109408     1  0.19652026E+08
     -104.2157809772      107.9146393467     1  0.19899564E+08
     -104.2152810907      105.7994233663     1  0.20387212E+08
     -104.2152389533      110.7560664581     1  0.20127321E+08
     -104.2152174725      106.7009788687     1  0.19924151E+08
     -104.2151770660      108.0744786636     1  0.20734892E+08
     -104.2151216430      110.0094432300     1  0.21023135E+08
     -104.2149632241      109.0576825655     1  0.20178555E+08
     -104.2147603483      107.0888768089     1  0.19881282E+08
     -104.2144545163      106.3536053765     1  0.19928859E+08
     -104.2138082369      105.8074394069     1  0.20514380E+08
     -104.2136076551      109.5575434866     1  0.20482833E+08
     -104.2136048963      110.1615733977     1  0.20107237E+08
     -104.2134976892      110.6951423866     1  0.20533061E+08
     -104.2131530964      108.3260021424     1  0.19711509E+08
     -104.2130291639      111.8165208300     1  0.20204648E+08
     -104.2127332593      104.7718838387     1  0.21201812E+08
     -104.2117971805      111.2377111489     1  0.21978896E+08
     -104.2117771332      109.3501338898     1  0.19679838E+08
     -104.2116088224      107.4389453756     1  0.20531686E+08
     -104.2115834451      109.7317807377     1  0.18843003E+08
     -104.2110967683      108.1878096340     1  0.19594303E+08
     -104.2107821980      107.4692782836     1  0.21747099E+08
     -104.2102175524      106.3619775231     1  0.18984991E+08
     -104.2099976270      108.2011997206     1  0.20108623E+08
     -104.2097770260      108.0629967095     1  0.20172332E+08
     -104.2096757874      111.3739557068     1  0.20200426E+08
     -104.2094838604      112.3834101615     2  0.19244746E+08
     -104.2089099502      107.5903158634     1  0.19852910E+08
     -104.2088474206      105.0452173326     1  0.19718516E+08
     -104.2084634611      110.9201382978     1  0.19952757E+08
     -104.2069495919      108.1331699076     1  0.19090208E+08
     -104.2068406222      111.4605946862     2  0.19405666E+08
     -104.2062800997      105.5815646248     1  0.20048116E+08
     -104.2061622374      109.1768038216     1  0.19426338E+08
     -104.2059800548      108.8186383469     1  0.22102584E+08
     -104.2059402354      108.1615839927     1  0.20784708E+08
     -104.2055367395      111.0451540902     1  0.21169069E+08
     -104.2052961651      112.5607406727     2  0.23120118E+08
     -104.2050552202      108.3061006552     1  0.19630702E+08
     -104.2048800098      108.1333378800     1  0.19414384E+08
     -104.2047942515      110.8715579081     1  0.19752069E+08
     -104.2047433336      111.3909296417     1  0.18273311E+08
     -104.2047325554      105.8970504084     1  0.20146061E+08
     -104.2045663323      108.4983479976     1  0.19629950E+08
     -104.2044330373      108.2264545281     1  0.21805122E+08
     -104.2043248329      105.5198483337     1  0.20563170E+08
     -104.2036189978      107.3337926055     1  0.19875257E+08
     -104.2033822348      110.4306673427     1  0.19179750E+08
     -104.2028445854      110.1644083405     1  0.20983680E+08
     -104.2024080731      102.6591311846     1  0.19611932E+08
     -104.2022642058      106.3396342328     1  0.19436740E+08
     -104.2021615120      108.2357872184     1  0.19101887E+08
     -104.2019670905      109.2550292998     1  0.20335826E+08
     -104.2017218942      107.2181011124     1  0.19797239E+08
     -104.2013311155      108.1766526284     1  0.20640283E+08
     -104.2012454510      112.8114905295     1  0.19791482E+08
     -104.2011771040      102.2322988755     1  0.19169725E+08
     -104.2001625988      104.6208482377     1  0.19378734E+08
     -104.2000062181      106.7926286966     1  0.19721632E+08
     -104.1995917437      107.8039310432     1  0.21113940E+08
     -104.1992170072      108.0377242654     1  0.20146641E+08
     -104.1986957578      104.7228850122     1  0.19304550E+08
     -104.1985404702      105.1989412194     1  0.20106300E+08
     -104.1981934700      110.5609752595     1  0.20238773E+08
     -104.1980198714      109.7562871038     1  0.21213606E+08
     -104.1975578386      112.9102043843     2  0.22533780E+08
     -104.1974913922      107.6446520927     1  0.20575609E+08
     -104.1973180653      103.9144406455     1  0.20253244E+08
     -104.1971988235      109.6877366146     1  0.22301826E+08
     -104.1968820216      106.1689640190     1  0.19953082E+08
     -104.1964054233      109.3118949058     1  0.20101781E+08
     -104.1963961603      107.2718397214     1  0.20779891E+08
     -104.1963832008      106.2426484032     1  0.19654746E+08
     -104.1963676709      108.4914091366     1  0.21063746E+08
     -104.1963573862      109.5174532403     1  0.20590954E+08
     -104.1960764464      110.2029899823     1  0.20539280E+08
     -104.1958484986      108.8885409319     1  0.21020041E+08
     -104.1957631972      106.6817480555     1  0.20104233E+08
     -104.1956975723      109.1719662559     1  0.21984059E+08
     -104.1953482837      106.8005473489     1  0.19729176E+08
     -104.1953116473      107.7774697403     1  0.19382325E+08
     -104.1951916104      108.3624787577     1  0.19718609E+08
     -104.1949890691      106.8893856661     1  0.19758187E+08
     -104.1948954203      112.1198302936     1  0.19530226E+08
     -104.1948229601      108.5415752544     1  0.20036136E+08
     -104.1945490193      108.0408467258     1  0.20791548E+08
     -104.1944836431      112.4818294234     1  0.22257181E+08
     -104.1938154462      109.7772125100     1  0.20659676E+08
     -104.1937598242      110.3013424603     1  0.20264311E+08
     -104.1937324111      106.9568466483     1  0.20396687E+08
     -104.1934369110      109.8646376315     2  0.20947993E+08
     -104.1927896921      107.6671736787     1  0.19781248E+08
     -104.1926234673      106.4977665079     1  0.20468587E+08
     -104.1926194680      108.8826992616     1  0.20848720E+08
     -104.1922283656      107.9360481034     1  0.20466568E+08
     -104.1919777027      110.4124558064     1  0.19944259E+08
     -104.1915665169      111.9785177782     2  0.21970751E+08
     -104.1913449753      104.6208388549     1  0.19969949E+08
     -104.1912948218      106.3379666741     1  0.19470725E+08
     -104.1906603948      110.0439366852     1  0.20368851E+08
     -104.1906172937      106.8378179628     1  0.20834225E+08
     -104.1905121585      108.9638792095     1  0.20910510E+08
     -104.1905026950      111.2041679631     1  0.20841395E+08
     -104.1903589521      106.6377547168     1  0.20187594E+08
     -104.1900693646      109.3617686076     1  0.20668001E+08
     -104.1898333914      110.4866532494     1  0.20184597E+08
     -104.1897093488      105.0781875733     1  0.19305757E+08
     -104.1893698906      106.3816485768     1  0.19618188E+08
     -104.1893244585      105.8645262791     1  0.20036928E+08
     -104.1891362185      102.2140954570     1  0.20462068E+08
     -104.1889607009      107.7417957568     1  0.20821905E+08
     -104.1888976826      105.4936290339     1  0.20448371E+08
     -104.1888655239      107.0104105903     1  0.20324465E+08
     -104.1887403431      106.4709194405     1  0.18909976E+08
     -104.1886860677      109.5334939511     1  0.21090378E+08
     -104.1886240711      109.1957107029     1  0.19565642E+08
     -104.1883611335      105.5822165572     1  0.19788001E+08
     -104.1881479313      104.6237898571     1  0.20622287E+08
     -104.1878393027      106.6479741893     1  0.20941843E+08
     -104.1874232988      104.0401501594     1  0.19581889E+08
     -104.1873870763      107.8501887695     1  0.20458644E+08
     -104.1871477212      110.2562362830     1  0.19748504E+08
     -104.1870417708      106.8923720672     1  0.20052275E+08
     -104.1867065826      109.2370475337     1  0.19534386E+08
     -104.1866744467      110.5428921561     1  0.19963429E+08
     -104.1866603903      109.1829704700     1  0.21133213E+08
     -104.1866012278      110.4591049843     1  0.22877879E+08
     -104.1865011914      110.2383480983     1  0.20436720E+08
     -104.1864591801      110.3288613849     1  0.20340382E+08
     -104.1864157061      106.3819968195     1  0.19647957E+08
     -104.1862929593      108.0509752288     1  0.19939055E+08
     -104.1862693613      106.8248401619     1  0.19848014E+08
     -104.1862298986      109.8554946056     1  0.20329730E+08
     -104.1858378332      106.4988893750     1  0.19982305E+08
     -104.1858186161      109.0187213350     1  0.22088252E+08
     -104.1855912773      108.7480639918     1  0.19453227E+08
     -104.1854179821      108.4561439662     1  0.20409675E+08
     -104.1853492905      110.3302148767     1  0.20115565E+08
     -104.1852674977      105.6774646669     1  0.19275309E+08
     -104.1851491587      103.2389161415     1  0.19027984E+08
     -104.1846343101      109.9201997299     1  0.21074498E+08
     -104.1845914735      105.3861249394     1  0.21593473E+08
     -104.1845751692      105.6761430881     1  0.20418386E+08
     -104.1845216498      106.5648374595     1  0.19237654E+08
     -104.1842807563      109.1125447620     1  0.19861534E+08
     -104.1841626607      108.3973877079     1  0.20124150E+08
     -104.1838520113      104.9514567885     1  0.20805995E+08
     -104.1834951963      105.4505883455     1  0.19446086E+08
     -104.1833528229      105.9387872809     1  0.18541015E+08
     -104.1833002236      106.3512211138     1  0.18750602E+08
     -104.1832101840      109.7155142917     1  0.19696985E+08
     -104.1820649183      107.8285956326     1  0.19435506E+08
     -104.1818137716      106.2698258360     1  0.19636471E+08
     -104.1814251675      109.0688321344     1  0.19620672E+08
     -104.1812855128      106.0644887187     1  0.19873217E+08
     -104.1808972088      110.8792490520     1  0.19903142E+08
     -104.1808799657      111.6929995566     1  0.19522981E+08
     -104.1807049537      109.1615312053     1  0.20979885E+08
     -104.1805573855      107.4615332912     1  0.20192719E+08
     -104.1805087697      110.2002806473     1  0.20172086E+08
     -104.1802808095      110.1116120034     1  0.20736257E+08
     -104.1794870834      102.9667766633     2  0.18615696E+08
     -104.1794234809      105.7305392343     1  0.19562895E+08
     -104.1794067540      104.5590624217     1  0.20711138E+08
     -104.1789792838      106.0446365401     1  0.19712472E+08
     -104.1787408750      107.6269230982     1  0.20808886E+08
     -104.1786129642      109.9487446062     1  0.19799312E+08
     -104.1784880704      107.7489925795     1  0.20824721E+08
     -104.1783335723      108.5346255103     1  0.19305790E+08
     -104.1781485883      109.8470903731     1  0.20925276E+08
     -104.1780892394      111.5082376860     1  0.19089572E+08
     -104.1774592586      108.5120254338     1  0.20765672E+08
     -104.1772987872      102.1932698084     1  0.18014159E+08
     -104.1769090871      109.0367262544     1  0.20500311E+08
     -104.1767221942      109.3065588348     1  0.19537413E+08
     -104.1765763115      108.6740762913     1  0.20735525E+08
     -104.1760020528      110.4790738855     1  0.22332601E+08
     -104.1758848197      107.2328211851     1  0.22051729E+08
     -104.1757036068      112.5802350326     1  0.21698830E+08
     -104.1756511886      107.4692325341     1  0.19314964E+08
     -104.1754621671      106.2721536721     1  0.20464708E+08
     -104.1753973633      106.1151333165     1  0.19096638E+08
     -104.1753128252      109.2845409578     1  0.20195903E+08
     -104.1749189850      105.6134904523     1  0.20764331E+08
     -104.1744004317      108.2038340080     1  0.19860207E+08
     -104.1743612082      107.0248245534     1  0.20328464E+08
     -104.1738221989      106.7273140980     1  0.21478276E+08
     -104.1736679330      106.6404046933     1  0.19463452E+08
     -104.1735388267      101.4434428331     1  0.20509286E+08
     -104.1735011145      104.5619611861     1  0.19464543E+08
     -104.1734618075      108.6799424815     1  0.20749802E+08
     -104.1730887230      106.6397669764     1  0.19042278E+08
     -104.1728221184      108.8497960278     1  0.21863981E+08
     -104.1727576020      109.7197095885     1  0.20313374E+08
     -104.1724881683      108.8463781983     1  0.21481840E+08
     -104.1723950504      107.3855496632     1  0.20426737E+08
     -104.1721910125      104.9499187351     1  0.19291082E+08
     -104.1716693327      107.9302011916     1  0.19692109E+08
     -104.1715440105      108.8441788325     1  0.19797045E+08
     -104.1709359109      106.8560208668     1  0.20236015E+08
     -104.1706228773      110.7202160735     1  0.19977905E+08
     -104.1704579653      109.9519277126     1  0.19205425E+08
     -104.1702776597      107.8647973145     1  0.19611048E+08
     -104.1700719869      106.5617648578     1  0.20713237E+08
     -104.1698197628      107.1820176083     1  0.20008339E+08
     -104.1695050227      109.1518618362     1  0.20643534E+08
     -104.1693084672      110.1836857089     1  0.20275510E+08
     -104.1687018758      109.3011766576     1  0.22481922E+08
     -104.1683018251      110.5132981124     1  0.20846701E+08
     -104.1682298820      109.9610045396     1  0.20992501E+08
     -104.1671846254      106.6851382647     1  0.19528343E+08
     -104.1670066039      108.3449575590     1  0.20552230E+08
     -104.1668852403      108.6072040636     1  0.19439684E+08
     -104.1668789805      107.3003112907     1  0.20685693E+08
     -104.1668384117      107.7373886951     1  0.19912175E+08
     -104.1666617073      110.7451461296     1  0.21285075E+08
     -104.1666500020      105.2728506266     1  0.20592246E+08
     -104.1662873367      109.4634179129     1  0.21740383E+08
     -104.1659794721      108.7357335219     1  0.20771574E+08
     -104.1658913940      106.0083066977     1  0.19249310E+08
     -104.1657692861      110.4183814969     1  0.19902581E+08
     -104.1655508955      107.6691632831     1  0.20132260E+08
     -104.1653544953      105.2162323978     1  0.18571229E+08
     -104.1651798563      107.3771636500     1  0.21419970E+08
     -104.1651082785      107.3181257803     1  0.20451109E+08
     -104.1649138026      110.4155654528     1  0.20510071E+08
     -104.1648247620      106.9280434449     1  0.19856761E+08
     -104.1648104104      108.5050572602     1  0.19405347E+08
     -104.1647657446      105.6753417104     1  0.19787191E+08
     -104.1646226614      108.8606638652     1  0.20798999E+08
     -104.1643684972      104.6409617785     1  0.20649501E+08
     -104.1641032247      104.8406927437     1  0.20056285E+08
     -104.1639161995      109.6467230087     1  0.20564818E+08
     -104.1638604654      110.6533825718     1  0.20740230E+08
     -104.1631182820      106.6118484473     1  0.19789104E+08
     -104.1627752094      107.8996448622     1  0.21450520E+08
     -104.1625803489      107.5906457331     1  0.19052569E+08
     -104.1624579251      106.4153474742     1  0.19997478E+08
     -104.1623018821      110.1514579982     1  0.19776678E+08
     -104.1620361237      111.6538926139     1  0.22103173E+08
     -104.1619195886      107.7530248531     1  0.19675609E+08
     -104.1619128168      108.9856883232     1  0.20452666E+08
     -104.1617888877      106.4482812497     1  0.20233880E+08
     -104.1612925435      106.5833981741     1  0.19471669E+08
     -104.1611660071      108.5978082973     1  0.20912242E+08
     -104.1607887482      110.8445517470     1  0.20366620E+08
     -104.1607852288      109.8129242045     1  0.20718479E+08
     -104.1607516400      106.4678492861     1  0.20666171E+08
     -104.1607367761      109.4874474222     1  0.19965936E+08
     -104.1605723427      103.1248436503     1  0.19546255E+08
     -104.1605373507      107.1440503193     1  0.19826624E+08
     -104.1599499504      105.5457059852     1  0.18533054E+08
     -104.1598996475      107.9186607129     1  0.19767140E+08
     -104.1597559218      107.1474610173     1  0.20778494E+08
     -104.1594978262      109.3827107217     1  0.21608780E+08
     -104.1592516032      109.6074747136     1  0.20407888E+08
     -104.1591608383      109.1048654382     1  0.20477000E+08
     -104.1591250497      104.9747305438     1  0.20308683E+08
     -104.1590319566      107.8334491307     1  0.20887648E+08
     -104.1586517178      107.3434392307     1  0.19524828E+08
     -104.1585316406      109.1013566140     1  0.22491960E+08
     -104.1585229256      109.4709948248     1  0.20444028E+08
     -104.1582280568      108.5967206295     1  0.21075908E+08
     -104.1580386360      109.3922935510     1  0.21140950E+08
     -104.1578994923      109.1635911919     1  0.20962586E+08
     -104.1576754382      106.8574835962     1  0.20190533E+08
     -104.1570807417      104.6991553198     1  0.19807897E+08
     -104.1568228018      107.7186882327     1  0.21116454E+08
     -104.1562414751      109.4424160109     1  0.21305858E+08
     -104.1558968339      105.5430615403     1  0.21002384E+08
     -104.1557557974      110.3651227047     1  0.22493208E+08
     -104.1554277368      108.7473962816     1  0.20511559E+08
     -104.1553236397      109.2073366307     1  0.19066818E+08
     -104.1553042548      108.5611378277     1  0.19275558E+08
     -104.1552608527      108.0831550965     1  0.20571259E+08
     -104.1550300184      107.8643447573     1  0.20778978E+08
     -104.1548208212      109.7988421258     1  0.19036418E+08
     -104.1547316160      109.7184683256     1  0.21301030E+08
     -104.1541118326      109.1858596004     1  0.19933373E+08
     -104.1539877396      110.4919555085     1  0.21068758E+08
     -104.1536894190      105.8927623328     1  0.19624181E+08
     -104.1532605530      104.5173529986     1  0.20006528E+08
     -104.1531569428      105.2886527097     1  0.20495271E+08
     -104.1528878368      112.2704060891     1  0.21924759E+08
     -104.1527832372      108.9262471155     1  0.18783972E+08
     -104.1526475256      111.7878631324     1  0.21869285E+08
     -104.1524157265      104.1096630406     1  0.19808281E+08
     -104.1522526658      106.9405718959     1  0.19788351E+08
     -104.1519490865      106.7044235834     1  0.21877216E+08
     -104.1516289632      109.3930720408     1  0.19719523E+08
     -104.1513335569      105.9116169828     1  0.20157765E+08
     -104.1509558007      104.1488305941     1  0.19275606E+08
     -104.1508701572      106.8798057501     1  0.20486285E+08
     -104.1506998968      104.9936582007     1  0.19224575E+08
     -104.1506366986      111.7537698375     1  0.19268183E+08
     -104.1505579359      105.8574687517     1  0.18557201E+08
     -104.1497339656      109.4020428375     1  0.20594005E+08
     -104.1496518743      112.3347720247     1  0.21105501E+08
     -104.1495741808      109.1022304333     1  0.20387399E+08
     -104.1494347024      106.5512606495     1  0.19809569E+08
     -104.1492136341      107.9558059365     1  0.19823798E+08
     -104.1491558789      108.5313115587     1  0.21922391E+08
     -104.1486250619      106.5507310439     1  0.20183873E+08
     -104.1485384709      111.4013005195     1  0.19006924E+08
     -104.1484266820      103.9261267382     1  0.20320152E+08
     -104.1483336903      106.0850858016     1  0.19821685E+08
     -104.1480858594      110.2527850085     1  0.21678714E+08
     -104.1479522635      108.0582498772     1  0.20016188E+08
     -104.1478559438      107.2823672882     1  0.20102980E+08
     -104.1476782645      105.8617087664     1  0.20631425E+08
     -104.1476262208      111.8962331847     1  0.19218665E+08
     -104.1476158226      111.8825252123     1  0.20375267E+08
     -104.1474135193      112.0778599592     1  0.19472082E+08
     -104.1467850628      112.0160323936     1  0.20435418E+08
     -104.1467441081      104.7715605347     1  0.20546929E+08
     -104.1465914241      103.4750492649     1  0.19365366E+08
     -104.1464076345      110.4841993975     1  0.20126821E+08
     -104.1461536795      107.0970491610     1  0.21803958E+08
     -104.1459542578      108.7999088532     1  0.20764032E+08
     -104.1457622117      101.7463941390     1  0.20255839E+08
     -104.1457051816      108.4279597151     1  0.21151360E+08
     -104.1456277702      107.0601040437     1  0.20243880E+08
     -104.1452382422      105.7793299174     1  0.20629464E+08
     -104.1449381371      108.3758355004     1  0.18640819E+08
     -104.1448558981      108.3479513279     1  0.20495740E+08
     -104.1444059589      103.2146482689     1  0.20064792E+08
     -104.1441101665      111.6581923059     1  0.19645327E+08
     -104.1438090957      107.6985575392     1  0.19633605E+08
     -104.1437287385      111.9309973661     1  0.19218273E+08
     -104.1436755052      112.0905686733     1  0.19460055E+08
     -104.1435935939      108.7696569343     1  0.20413870E+08
     -104.1432324395      108.4627462997     1  0.19893248E+08
     -104.1422848670      109.5206518673     1  0.21113569E+08
     -104.1420472057      111.4792563504     1  0.20201277E+08
     -104.1419459255      109.1072635364     1  0.20269993E+08
     -104.1417931843      105.9478353906     1  0.18812726E+08
     -104.1414463993      105.9467027679     1  0.20713474E+08
     -104.1411067038      113.1478462185     1  0.22030070E+08
     -104.1411043739      107.8017243947     1  0.20401169E+08
     -104.1409849671      110.7737142036     1  0.20410123E+08
     -104.1403928689      104.5467555597     1  0.19231576E+08
     -104.1400236798      105.0352757189     1  0.19300692E+08
     -104.1398976342      106.1229654970     1  0.21139290E+08
     -104.1397492269      103.9522025881     1  0.19397852E+08
     -104.1397074594      107.9105518072     1  0.19468476E+08
     -104.1395845877      108.3942020826     1  0.22317420E+08
     -104.1395315000      109.8270237320     1  0.19306070E+08
     -104.1395277984      104.7699208365     1  0.18982272E+08
     -104.1394414017      111.9980164736     1  0.21432597E+08
     -104.1393712254      109.5271117074     1  0.20209574E+08
     -104.1389163984      104.4054333788     1  0.21100231E+08
     -104.1388975428      107.9577159387     1  0.20734638E+08
     -104.1388375462      109.0908016020     1  0.21510730E+08
     -104.1386567167      108.0349515097     1  0.20265086E+08
     -104.1379866001      107.2985492030     1  0.19506590E+08
     -104.1376610946      106.4852330127     1  0.19701741E+08
     -104.1375571681      105.9087962210     1  0.19422002E+08
     -104.1366992864      109.9705219683     1  0.19580778E+08
     -104.1366935115      107.0224391887     1  0.19679143E+08
     -104.1362633755      107.3315921996     1  0.19980927E+08
     -104.1360356913      105.3718884197     1  0.20833800E+08
     -104.1359847379      107.4908960625     1  0.21295981E+08
     -104.1356243226      106.6050256911     1  0.19922690E+08
     -104.1353741811      106.1382099354     1  0.20629573E+08
     -104.1353567053      107.1189773913     1  0.21439587E+08
     -104.1349739273      105.4295023832     1  0.19942788E+08
     -104.1347282882      108.1512508495     1  0.19877934E+08
     -104.1346386592      107.7053840783     1  0.20226504E+08
     -104.1346042191      109.1212968961     1  0.20291664E+08
     -104.1340518464      109.4219026949     1  0.21873575E+08
     -104.1338069502      104.2211543719     1  0.18814278E+08
     -104.1333766300      106.3622308393     1  0.20936282E+08
     -104.1326309887      109.9586952965     1  0.20586346E+08
     -104.1325360632      109.5458731463     1  0.20851334E+08
     -104.1320609386      106.5045560145     1  0.20754432E+08
     -104.1320168379      108.7274517467     1  0.20349321E+08
     -104.1319453348      110.3686361761     1  0.19281303E+08
     -104.1317415334      106.3876450370     1  0.20754284E+08
     -104.1314208572      108.3106892022     1  0.22305695E+08
     -104.1307239465      109.3490852418     1  0.20404549E+08
     -104.1307059719      108.9857713501     1  0.20239339E+08
     -104.1302562009      108.6211986725     1  0.20599389E+08
     -104.1301375575      106.8255677439     1  0.20470038E+08
     -104.1301083056      105.9204894445     1  0.20511053E+08
     -104.1299870751      108.5494028365     1  0.19441993E+08
     -104.1299574512      105.5151503684     1  0.19501678E+08
     -104.1298678432      109.7465613610     1  0.20173197E+08
     -104.1286528681      107.0563476412     1  0.19561834E+08
     -104.1282902821      107.5698144943     1  0.21193146E+08
     -104.1280715562      111.3917202989     1  0.21343935E+08
     -104.1280127592      108.3197481524     1  0.21179438E+08
     -104.1277708563      108.1018238948     1  0.22177907E+08
     -104.1272954808      108.0594746571     1  0.21130030E+08
     -104.1272398554      103.7277409873     1  0.19778160E+08
     -104.1269556029      108.2775581247     1  0.20404010E+08
     -104.1269338626      111.0256244314     1  0.19293087E+08
     -104.1268921234      107.9760464604     1  0.19657938E+08
     -104.1266156857      112.0306618441     1  0.21650312E+08
     -104.1259679023      108.0734001027     2  0.21341299E+08
     -104.1259179525      110.1495134770     1  0.19587271E+08
     -104.1251341495      108.7626014062     1  0.22577573E+08
     -104.1241412086      111.2938181657     1  0.20243788E+08
     -104.1240125101      106.6013453490     1  0.18957932E+08
     -104.1238598359      103.2619577825     1  0.19937278E+08
     -104.1238363692      109.4410002912     1  0.20189753E+08
     -104.1238159988      103.8976758455     1  0.19362711E+08
     -104.1233001058      107.4564219012     1  0.20098136E+08
     -104.1227317223      106.4475532372     1  0.20958774E+08
     -104.1223589396      103.7561868606     1  0.19213137E+08
     -104.1222866312      106.9961339452     1  0.21187049E+08
     -104.1218608770      109.7794063683     1  0.20466115E+08
     -104.1209293826      107.7898008713     1  0.20591236E+08
     -104.1207205017      108.6541261408     1  0.20701613E+08
     -104.1197443677      109.0534985587     1  0.20589696E+08
     -104.1196942772      105.7479377235     1  0.20145511E+08
     -104.1194567509      112.6006461473     1  0.22822055E+08
     -104.1184462138      106.7725993533     1  0.20565588E+08
     -104.1158509604      103.2701332555     1  0.19202318E+08
     -104.1157331141      107.9059481400     1  0.19333094E+08
     -104.1153810420      104.3246137506     1  0.20245476E+08
     -104.1150162810      108.4362586940     1  0.19206293E+08
     -104.1149357809      108.9272723183     1  0.20037436E+08
     -104.1142800294      109.8203107727     1  0.21718502E+08
     -104.1138004799      105.5469401776     1  0.19543516E+08
     -104.1137994249      103.3127123967     1  0.19851640E+08
     -104.1132504205      105.8162389880     1  0.20238885E+08
     -104.1130348977      105.5830743751     1  0.20465963E+08
     -104.1118901514      109.2946526960     1  0.20865508E+08
     -104.1110818577      109.3248118268     1  0.21542259E+08
     -104.1106530872      109.5987381213     1  0.21776636E+08
     -104.1105105712      106.9793025922     1  0.19794752E+08
     -104.1099444879      109.9747310979     1  0.19254639E+08
     -104.1088652897      107.7056742752     1  0.20647458E+08
     -104.1086681815      104.5510384643     1  0.20486245E+08
     -104.1076777492      109.8653318372     1  0.20354932E+08
     -104.1073546158      108.1504824896     1  0.21071061E+08
     -104.1072409091      112.9158449497     1  0.18993609E+08
     -104.1064325650      107.8679398758     1  0.20765409E+08
     -104.1060603012      107.8255937774     1  0.20544767E+08
     -104.1051398691      107.1990614091     1  0.19196929E+08
     -104.1020477478      104.7415847866     1  0.19216537E+08
     -104.1018276939      105.8191779866     1  0.19121853E+08
     -104.1017918553      105.5033611123     1  0.19976089E+08
     -104.1011235468      105.8605625912     1  0.19788200E+08
     -104.1011187979      106.4725501127     1  0.18990479E+08
     -104.0994582876      109.2420330962     2  0.20032804E+08
     -104.0992478108      106.4728850537     1  0.20747774E+08
     -104.0984214869      105.3538730512     1  0.19130360E+08
     -104.0981064556      101.2443575212     1  0.19850752E+08
     -104.0971687639      109.6078295349     1  0.20006058E+08
     -104.0965986946      106.1621968603     1  0.19561834E+08
     -104.0951010144      103.4849425742     1  0.20319828E+08
     -104.0932655778      109.6763052205     1  0.22850905E+08
     -104.0926319964      107.4991316151     1  0.19278817E+08
     -104.0924783523      107.2212001744     1  0.18467941E+08
     -104.0912860830      104.8267223139     1  0.20372868E+08
     -104.0909831995      105.0670326021     1  0.19091627E+08
     -104.0904013290      108.6219459043     1  0.21975328E+08
     -104.0903877672      108.8551515277     1  0.22393844E+08
     -104.0900976140      106.8798144712     1  0.21565475E+08
     -104.0895142456      109.4342005530     1  0.20549827E+08
     -104.0894824988      108.8666129475     1  0.19755484E+08
     -104.0892747150      107.0683383025     1  0.21256741E+08
     -104.0878039377      104.5700416622     1  0.20570841E+08
     -104.0876596355      107.0742344294     1  0.20066446E+08
     -104.0873993933      108.8702912914     1  0.21339456E+08
     -104.0867730551      106.9233528870     1  0.20115505E+08
     -104.0862724100      107.3094114051     1  0.21085097E+08
     -104.0861323485      105.5244797644     1  0.20454153E+08
     -104.0860301332      107.5701860894     1  0.21312353E+08
     -104.0858409654      107.7199155599     1  0.21715696E+08
     -104.0850636618      109.7924147262     1  0.19893822E+08
     -104.0842368277      105.6199312648     1  0.19947015E+08
     -104.0826284066      109.4260004584     1  0.19654919E+08
     -104.0825970458      107.3299165887     1  0.19826778E+08
     -104.0817897035      106.5514083711     1  0.19685539E+08
     -104.0807789451      104.3582973751     1  0.18359916E+08
     -104.0794837652      111.5383967994     1  0.22088885E+08
     -104.0792254709      107.4912859558     1  0.19480221E+08
     -104.0790744572      111.5088866056     1  0.18769162E+08
     -104.0783758366      103.0878225568     1  0.19759804E+08
     -104.0774966702      110.7038949632     1  0.21820122E+08
     -104.0773264299      106.8666348020     1  0.20449828E+08
     -104.0766416816      107.2447527272     1  0.19864418E+08
     -104.0762390450      109.2986000385     1  0.20739539E+08
     -104.0760426753      106.9812573066     1  0.20537983E+08
     -104.0743572830      110.9250941673     2  0.20721070E+08
     -104.0740396015      112.0457727313     1  0.20979539E+08
     -104.0738182109      106.6111952717     1  0.20454184E+08
     -104.0729985671      106.0786188575     1  0.20354694E+08
