# Supplementary material for: Structure, thermodynamics, and rearrangement mechanisms in gold clusters—insights from the energy landscapes framework
Source: Nanoscale. 2017 Dec 15;10(4):2004–16. doi: 10.1039/c7nr07123j (PMC5901115; doi:10.1039/c7nr07123j)
Supplement: Supplementary file 1 [file NR-010-C7NR07123J-s001.zip › minima/30_Au/min.data.fcc]

     -104.3712931880      113.9745104106     1  0.19932403E+08
     -104.3582888847      113.6693930525     2  0.19669346E+08
     -104.3401487604      113.9647331774     1  0.19449568E+08
     -104.2778493502      110.9822303869     1  0.19809755E+08
     -104.2749536504      110.8375436977     1  0.19785147E+08
     -104.2585117940      110.9959310621     1  0.19291784E+08
     -104.2584531264      110.6496918134     1  0.19689159E+08
     -104.2489650787      113.2592369840     2  0.21246346E+08
     -104.2477335016      110.9961210355     1  0.19318815E+08
     -104.2365226832      109.3753658734     1  0.19366415E+08
     -104.2292452236      109.6138994792     1  0.19149935E+08
     -104.2243053758      110.1897747432     1  0.19271491E+08
     -104.2203761088      113.2071073166     1  0.20699566E+08
     -104.2167309795      113.2637345053     1  0.20820936E+08
     -104.2147215511      109.7444612159     1  0.19972633E+08
     -104.2137320418      113.4243277358     1  0.20365678E+08
     -104.2108465624      113.3217273931     1  0.20735480E+08
     -104.2051228379      113.3892150797     1  0.20838163E+08
     -104.2027380654      107.2177013142     1  0.21112188E+08
     -104.1972837220      109.4753083280     1  0.20554045E+08
     -104.1968532402      109.7678383812     1  0.19753197E+08
     -104.1967812581      113.1068245848     1  0.20566592E+08
     -104.1912701774      113.8580077354     1  0.20746660E+08
     -104.1911995177      109.9909734557     1  0.19788417E+08
     -104.1890909600      111.4285086665     1  0.19790255E+08
     -104.1890679400      113.9699972073     1  0.20426963E+08
     -104.1877765822      113.2197892067     1  0.20235310E+08
     -104.1855972200      109.0099402048     1  0.19776130E+08
     -104.1802611529      113.3045943108     1  0.20258569E+08
     -104.1784524035      112.7536185119     1  0.20388323E+08
     -104.1783824511      113.3362700585     1  0.20276694E+08
     -104.1783008731      110.0798760109     1  0.19604998E+08
     -104.1756555300      114.0123494047     1  0.20532203E+08
     -104.1686446320      107.2158707957     1  0.20657817E+08
     -104.1643019091      113.0814211430     1  0.20073997E+08
     -104.1485262901      106.9813609317     1  0.20272206E+08
     -104.1046148244      110.9967496963     1  0.21085796E+08
     -104.1005243459      112.9392188567     1  0.21668059E+08
