# Supplementary material for: Structure, thermodynamics, and rearrangement mechanisms in gold clusters—insights from the energy landscapes framework
Source: Nanoscale. 2017 Dec 15;10(4):2004–16. doi: 10.1039/c7nr07123j (PMC5901115; doi:10.1039/c7nr07123j)
Supplement: Supplementary file 1 [file NR-010-C7NR07123J-s001.zip › minima/30_Au/min.data.hcp]

     -104.4296105253      114.8986015608     2  0.20892797E+08
     -104.4294289768      114.9204017881     2  0.20949395E+08
     -104.3940830924      110.6746940509     2  0.19923461E+08
     -104.3862988774      114.4253143641     4  0.20536039E+08
     -104.3834093934      114.1416082883     1  0.21439512E+08
     -104.3812970741      110.8534041772     2  0.20045591E+08
     -104.3660157106      115.0974362948     4  0.20824723E+08
     -104.3571266050      114.4786187126     2  0.21265101E+08
     -104.3422513931      110.2144964880     1  0.19719954E+08
     -104.2410374179      109.7522389933     2  0.17851585E+08
     -104.2264783653      112.8907417870     1  0.18937069E+08
     -104.2219566946      111.2342790971     1  0.20472841E+08
     -104.2176478477      108.9550708222     2  0.21007448E+08
     -104.2152646904      109.5332836139     1  0.20038554E+08
     -104.2114687902      110.9575933093     2  0.20271906E+08
     -104.2102056702      113.6760817540     1  0.22259020E+08
     -104.2096377902      113.9045620796     1  0.23068480E+08
     -104.2087138563      108.8403170417     2  0.21164251E+08
     -104.2064181030      113.1034295217     2  0.20032828E+08
     -104.2029378019      109.7608676240     1  0.19996323E+08
     -104.1937682188      114.3962920503     1  0.21969137E+08
     -104.1872575251      112.0355235972     1  0.21602786E+08
     -104.1871340414      109.9442564834     1  0.21621095E+08
     -104.1863189378      110.0419295363     1  0.21634535E+08
     -104.1853367907      113.8898049620     1  0.22308387E+08
     -104.1827393711      112.8923897447     1  0.20234740E+08
     -104.1818593346      113.7695490223     1  0.22236803E+08
     -104.1785953414      113.4610276391     2  0.22451658E+08
     -104.1785138299      113.4655801125     1  0.22466036E+08
     -104.1778398566      113.4418345458     2  0.22357372E+08
     -104.1712525572      111.9668168757     2  0.20994162E+08
     -104.1694815526      112.5529420837     2  0.21001155E+08
     -104.1654103206      111.9342011846     2  0.18739472E+08
     -104.1648402797      108.7710504234     1  0.21067671E+08
     -104.1640842317      113.0009143824     1  0.20122332E+08
     -104.1585799198      106.1643237814     2  0.17844820E+08
     -104.1584965273      108.6950249809     1  0.20715515E+08
     -104.1561533764      112.7875576850     2  0.22249607E+08
     -104.1555206090      112.3741855627     1  0.20683814E+08
     -104.1537093013      110.0171788078     1  0.21028387E+08
     -104.1534506861      111.7054997932     2  0.18268006E+08
     -104.1470656138      108.6735336507     1  0.20393728E+08
     -104.1430019591      112.0104397048     1  0.19883222E+08
     -104.1415118760      112.5899166423     1  0.20740974E+08
     -104.1406760676      109.4141468371     1  0.19382530E+08
     -104.1383845020      113.1449450071     2  0.20505836E+08
     -104.1357708062      112.9185835632     1  0.22009818E+08
     -104.1343501964      112.5879316404     1  0.21003269E+08
     -104.1307773679      112.8492894715     1  0.21139120E+08
     -104.1256045831      112.1980832902     1  0.19789654E+08
     -104.1210718368      111.5760626034     1  0.20096241E+08
     -104.1185766817      109.9159432471     1  0.20148227E+08
     -104.1169406799      112.5799219355     1  0.20861482E+08
     -104.1152338075      112.1031558894     1  0.19516820E+08
     -104.1120344600      111.9918384500     1  0.20335410E+08
     -104.1117471358      108.7606366498     1  0.20204316E+08
     -104.1031161685      112.6732570956     1  0.19267727E+08
     -104.0850847572      110.0842112175     1  0.22560027E+08
