# Supplementary material for: Structure, thermodynamics, and rearrangement mechanisms in gold clusters—insights from the energy landscapes framework
Source: Nanoscale. 2017 Dec 15;10(4):2004–16. doi: 10.1039/c7nr07123j (PMC5901115; doi:10.1039/c7nr07123j)
Supplement: Supplementary file 1 [file NR-010-C7NR07123J-s001.zip › minima/30_Au/min.data.twi]

     -104.3933897939      114.0535789562     1  0.20008511E+08
     -104.3805170013      113.8931216138     2  0.19717960E+08
     -104.3427871972      113.9208052581     1  0.19719663E+08
     -104.3425307574      114.0849341051     1  0.19341933E+08
     -104.3402532088      113.6678208468     1  0.19413039E+08
     -104.3369968400      109.0859387187     1  0.19558483E+08
     -104.3321272638      111.1376305682     1  0.19774770E+08
     -104.3138555865      113.2887977122     1  0.19348324E+08
     -104.3137448208      113.9134711195     1  0.19196202E+08
     -104.3068080207      110.5139074248     1  0.19678650E+08
     -104.2993238299      113.7129405374     1  0.19103363E+08
     -104.2847663642      109.5482093685     1  0.19669286E+08
     -104.2751298144      113.6010778852     1  0.21743728E+08
     -104.2604801999      108.5466490099     1  0.19725728E+08
     -104.2585744054      111.1139251445     1  0.19139874E+08
     -104.2509712638      110.1856407050     1  0.19328539E+08
     -104.2509113093      113.5784577143     1  0.21126777E+08
     -104.2383699738      113.6465629189     1  0.20823915E+08
     -104.2381381210      112.7045449841     1  0.22054135E+08
     -104.2356093021      113.2875255607     1  0.20867075E+08
     -104.2339408868      112.9272586183     2  0.20587628E+08
     -104.2317143824      110.5282170768     1  0.19238029E+08
     -104.2295629198      113.5897647774     1  0.20881886E+08
     -104.2266402882      113.3739426159     1  0.20923784E+08
     -104.2266019869      113.2267216340     1  0.21005722E+08
     -104.2263141081      113.0177034268     2  0.21027580E+08
     -104.2219748701      108.2508221390     1  0.20051494E+08
     -104.2167168237      112.9844353065     1  0.20498175E+08
     -104.2151347172      113.1119364268     2  0.18985020E+08
     -104.2144888220      114.6859075089     2  0.20886203E+08
     -104.2106651671      113.4149425450     1  0.20709980E+08
     -104.2079156877      112.8220671726     1  0.18732149E+08
     -104.2070495270      114.0485870042     1  0.21002846E+08
     -104.2069715526      113.6432849527     1  0.20353030E+08
     -104.2062551132      113.1150813283     1  0.20385855E+08
     -104.2058950746      113.2334745368     1  0.20763580E+08
     -104.2051954442      109.8723299830     1  0.19443624E+08
     -104.2045867589      110.6912129255     1  0.18833227E+08
     -104.2044343261      113.4384410468     1  0.20745514E+08
     -104.2035277972      113.3125890060     1  0.20900212E+08
     -104.2017007756      113.1711635577     1  0.20478057E+08
     -104.1997170888      112.3360009899     1  0.21627915E+08
     -104.1988646964      112.7588607203     1  0.18787567E+08
     -104.1971088610      112.8622222373     1  0.19985906E+08
     -104.1956659266      112.6455934693     1  0.20344823E+08
     -104.1939834766      114.0328827291     1  0.20323767E+08
     -104.1930170130      113.1332285737     1  0.20450821E+08
     -104.1927096464      113.3189151071     1  0.20045782E+08
     -104.1923591475      113.1036046356     1  0.20555742E+08
     -104.1923165699      112.4615938952     1  0.21244112E+08
     -104.1920158719      113.9845740632     1  0.21593763E+08
     -104.1916248500      113.3485142951     1  0.20049493E+08
     -104.1914781360      113.0898003110     1  0.20495780E+08
     -104.1909163682      108.2592262649     1  0.18387068E+08
     -104.1901171572      112.8611464827     1  0.20362815E+08
     -104.1891291093      110.0001419088     1  0.19422371E+08
     -104.1877116181      113.5908504813     1  0.21621165E+08
     -104.1867724612      113.2487419080     1  0.20176386E+08
     -104.1866975190      111.7373943007     1  0.19256088E+08
     -104.1861685153      111.9449813336     1  0.19639905E+08
     -104.1848147200      112.9728280159     1  0.20551537E+08
     -104.1787791944      113.2620606586     1  0.20048783E+08
     -104.1758606718      112.9858909806     1  0.20290284E+08
     -104.1735178995      112.9480456782     1  0.19922935E+08
     -104.1730866084      112.4454067784     1  0.21113417E+08
     -104.1727385641      111.3275550488     1  0.19380958E+08
     -104.1721361410      113.4123267224     1  0.20248202E+08
     -104.1711106902      112.8507818342     1  0.20274732E+08
     -104.1699564749      112.4543311970     1  0.20901868E+08
     -104.1670336550      112.9826333377     1  0.20370039E+08
     -104.1653064595      111.9914666380     2  0.18745714E+08
     -104.1643451804      112.6588216379     1  0.21288260E+08
     -104.1625144046      113.7946054630     1  0.20661555E+08
     -104.1605328059      113.0916916891     1  0.19836968E+08
     -104.1589429297      113.1419749702     1  0.20321224E+08
     -104.1587532966      112.3966869184     1  0.20615240E+08
     -104.1578252435      112.5510320195     1  0.20994883E+08
     -104.1577389056      112.8232654788     2  0.19354919E+08
     -104.1570884982      109.2777315912     1  0.21393071E+08
     -104.1541098501      113.8837196785     1  0.20322196E+08
     -104.1532956819      113.0674444828     1  0.19765822E+08
     -104.1532561411      113.0204102100     1  0.20001691E+08
     -104.1516675491      105.0445758440     1  0.19806621E+08
     -104.1513941821      112.8942913724     1  0.19810640E+08
     -104.1512227515      112.3567325900     1  0.20337436E+08
     -104.1510559710      112.5957498706     1  0.20121081E+08
     -104.1506862424      113.2209099872     2  0.20140881E+08
     -104.1484147796      112.4569947987     1  0.20416953E+08
     -104.1476431003      105.4734291827     1  0.20087156E+08
     -104.1473410597      110.0701412326     1  0.18275135E+08
     -104.1457932827      112.4525901880     1  0.20120336E+08
     -104.1452964907      113.5157630111     1  0.20540435E+08
     -104.1449409254      112.5199987135     1  0.20805988E+08
     -104.1395451725      112.1410931825     1  0.19600849E+08
     -104.1390405557      113.6457613045     1  0.20169679E+08
     -104.1377923231      112.4883713456     1  0.20093155E+08
     -104.1361394985      112.4516260870     1  0.20266069E+08
     -104.1327944641      110.0424989436     1  0.20469880E+08
     -104.1299312708      112.0986457882     1  0.20521378E+08
     -104.1283441677      110.3388988912     1  0.20898650E+08
     -104.1269477813      113.5410194121     1  0.20049357E+08
     -104.1264880320      113.5621782436     1  0.20395652E+08
     -104.1257676634      110.4377886607     1  0.20932182E+08
     -104.1255188651      112.4307808288     1  0.20656891E+08
     -104.1219894118      109.9733775051     1  0.20515130E+08
     -104.1217247276      110.1109878066     1  0.20618038E+08
     -104.1210503244      106.9619973356     1  0.18789932E+08
     -104.1201866071      111.7968835857     2  0.19986899E+08
     -104.1199129727      108.7710164176     1  0.20409766E+08
     -104.1196545483      112.3889579878     2  0.20968082E+08
     -104.1145445113      109.6468216812     1  0.20688184E+08
     -104.1110075099      112.2003954089     1  0.19727130E+08
     -104.1105947145      112.3767504681     1  0.19457705E+08
     -104.1060209856      112.3781631209     1  0.20151624E+08
     -104.1020411552      108.6456362961     1  0.20095093E+08
     -104.0993039384      108.6780452357     1  0.20689579E+08
     -104.0992183456      112.2302179791     1  0.19567624E+08
     -104.0785751407      111.8541536618     1  0.19879733E+08
     -104.0756682722      110.9290719594     1  0.19928805E+08
     -104.0746568902      111.3196659743     1  0.20879695E+08
     -104.0708059911      108.8916024297     1  0.19840392E+08
