# Supplementary material for: Structure, thermodynamics, and rearrangement mechanisms in gold clusters—insights from the energy landscapes framework
Source: Nanoscale. 2017 Dec 15;10(4):2004–16. doi: 10.1039/c7nr07123j (PMC5901115; doi:10.1039/c7nr07123j)
Supplement: Supplementary file 1 [file NR-010-C7NR07123J-s001.zip › minima/31_Au/gmin.xyz]

          31
     -108.1839744323      114.6614104620     2  0.24491416E+08
L1        -0.3354988145         0.5236245246         1.2940949297    0.11678    0.21445   -3.82622
L1        -1.0623856231        -2.0720045661        -2.2188445660    0.30209    0.33188   -3.53790
L1         1.2016992473        -1.3541051875        -0.2714097511    0.42193    0.29646   -3.79880
L1         0.1412281187        -0.2668603446        -3.9761031441   -0.53308    0.54740   -3.48344
L1         1.5945346902        -2.4422043223        -2.7191272967   -0.53308    0.23231   -3.48344
L1        -0.7253461207         0.6106445131        -1.5659921698    0.42193    0.44672   -3.79880
L1         0.0980564518        -4.0069118415        -0.8101830395    0.12686    0.39957   -3.37885
L1        -3.0992722392        -0.5683320754        -0.8519995420   -0.33546    0.31854   -3.50560
L1         1.0682009193        -3.2603676604         1.6349470890   -0.45632    0.32048   -3.48742
L1        -0.4319073291         3.3780874719         1.1553820310   -0.07236    0.13313   -3.49425
L1         2.2341665061         0.2431658914        -2.3009797584    0.30209    0.27929   -3.53790
L1        -2.5905540590         1.8928151510         0.3374730345    0.25753    0.29103   -3.55798
L1         0.1705726504         0.8073770973         4.1028819495    0.04166    0.10838   -3.48999
L1        -2.8926545153        -0.3515634381         1.9421238418   -0.18673    0.16605   -3.49441
L1         0.9368671184         2.3916710503        -3.1817516718    0.12686    0.33371   -3.37885
L1        -0.6777056106        -1.6462764355         3.1246464803   -0.07236    0.16409   -3.49425
L1         2.6866256950        -3.8835879808        -0.6083775417    0.11754    0.36619   -3.37664
L1        -1.3470413902        -2.1476655879         0.5497911702    0.10761    0.26603   -3.58102
L1        -2.6013817477        -0.3633557494        -3.5650011899    0.06383    0.35385   -3.39384
L1        -3.3518638825         1.8134649626        -2.2073047152    0.10908    0.45869   -3.38848
L1         0.1702302974         3.4365455402         3.7311926075   -0.02257    0.01785   -3.21024
L1         3.6065173840        -2.2109114513         1.2250484455    0.10908    0.24368   -3.38848
L1         3.2165697485         0.3852618316         0.3995564999   -0.33546    0.20016   -3.50560
L1        -2.0178143146         2.0756764574         3.0223477217    0.04166    0.15292   -3.48999
L1        -1.4750420775         1.9926277890        -4.0649750078    0.11754    0.48927   -3.37664
L1        -1.0845372717         3.2858643531        -1.5719341222   -0.45632    0.53594   -3.48742
L1         1.3343981280         2.1673983783        -0.5010232118    0.10761    0.21041   -3.58102
L1         1.8185995271         2.0278779627         2.2007495734   -0.18673    0.08355   -3.49441
L1         1.8428842310        -0.7259011742         2.5464588548    0.25753    0.24412   -3.55798
L1         3.8809144279        -1.6336548649        -1.3704462370    0.06383    0.22230   -3.39384
L1        -2.3090601453        -0.0984002943         4.5187587364   -0.02257    0.07709   -3.21024
