# Supplementary material for: Structure, thermodynamics, and rearrangement mechanisms in gold clusters—insights from the energy landscapes framework
Source: Nanoscale. 2017 Dec 15;10(4):2004–16. doi: 10.1039/c7nr07123j (PMC5901115; doi:10.1039/c7nr07123j)
Supplement: Supplementary file 1 [file NR-010-C7NR07123J-s001.zip › minima/31_Au/min.data.amb]

     -108.1839744323      114.6614104620     2  0.24491416E+08
     -108.1500115646      115.0174106271     1  0.23310141E+08
     -108.1491986861      113.6515930709     1  0.23032979E+08
     -108.1424511986      112.8378965896     1  0.23245534E+08
     -108.1408968873      111.4421246357     1  0.23175398E+08
     -108.1400940511      115.5557443822     4  0.23056836E+08
     -108.1400488432      113.9288204080     1  0.25218180E+08
     -108.1383987165      115.7806657461     2  0.23620144E+08
     -108.1368467004      112.8769545596     1  0.23446412E+08
     -108.1233383800      116.3575928546     2  0.24056404E+08
     -108.1212255371      114.9596477161     1  0.22924416E+08
     -108.1161342437      116.0046677123     6  0.22726653E+08
     -108.1132529236      114.9413143529     1  0.22892170E+08
     -108.1094835001      112.9350510480     1  0.23584198E+08
     -108.1033817476      110.0813681396     1  0.23439392E+08
     -108.1015425612      111.4257656570     2  0.23835910E+08
     -108.0997843088      114.6789707477     1  0.23379199E+08
     -108.0976611940      114.8469698799     1  0.22846022E+08
     -108.0976222054      112.9893688171     1  0.23442170E+08
     -108.0965634932      114.1456358341     1  0.23132541E+08
     -108.0936298504      114.1771629674     1  0.23593137E+08
     -108.0928741737      114.2892938657     1  0.23556860E+08
     -108.0836885272      113.9431995327     1  0.23318821E+08
     -108.0825739746      115.3726382926     2  0.23482389E+08
     -108.0771122397      111.1149927183     1  0.21263640E+08
     -108.0743131211      111.4001825759     1  0.22820283E+08
     -108.0741674017      113.5477321413     1  0.25425872E+08
     -108.0733376031      112.0895968058     1  0.22439333E+08
     -108.0729137601      114.5444359013     1  0.24243822E+08
     -108.0716087976      111.8187057800     1  0.24245052E+08
     -108.0698321651      111.5837158638     1  0.23386857E+08
     -108.0686362131      113.2522103568     1  0.23625985E+08
     -108.0660042050      114.3151304456     1  0.24246594E+08
     -108.0656869917      113.6802564390     1  0.24293497E+08
     -108.0625113926      115.3596429491     1  0.24296023E+08
     -108.0609812735      111.9032207808     1  0.23560292E+08
     -108.0569716667      114.8537839518     1  0.26435292E+08
     -108.0566689161      115.2795961035     1  0.23608039E+08
     -108.0565771234      111.5123887309     1  0.23004245E+08
     -108.0555778868      110.6195020005     1  0.21503293E+08
     -108.0552631118      115.2050172429     1  0.23598475E+08
     -108.0542621330      112.4371851938     1  0.23599547E+08
     -108.0529274633      112.5007329039     1  0.23244596E+08
     -108.0513120149      111.0218753685     2  0.23144266E+08
     -108.0509581344      111.3117813988     1  0.24010745E+08
     -108.0505922447      111.3700824386     1  0.22778039E+08
     -108.0502311223      107.5328003772     2  0.24429175E+08
     -108.0496748783      109.6068766441     2  0.23633305E+08
     -108.0492077219      112.8542424166     1  0.23677344E+08
     -108.0479487677      113.4653073558     1  0.23527264E+08
     -108.0469957455      115.1226556989     1  0.23661664E+08
     -108.0462473625      113.3695831565     1  0.25108709E+08
     -108.0456673813      114.3550838172     1  0.24611321E+08
     -108.0455845700      114.5171385144     1  0.23638868E+08
     -108.0454113714      113.5419904187     1  0.23555398E+08
     -108.0452977821      112.2808412678     1  0.23631209E+08
     -108.0434960518      112.7966000427     1  0.23877556E+08
     -108.0425774782      114.7053998729     1  0.23700761E+08
     -108.0422955263      109.9225736651     1  0.23776692E+08
     -108.0413438731      113.4574840692     1  0.22996976E+08
     -108.0412509846      111.7986426622     1  0.23122102E+08
     -108.0409277534      111.3744807065     1  0.22948743E+08
     -108.0405414990      114.2117035320     1  0.25035741E+08
     -108.0404936677      111.1128233593     1  0.23210004E+08
     -108.0402876412      110.3283757997     1  0.21366670E+08
     -108.0395407608      112.7281092441     1  0.23825988E+08
     -108.0392112600      113.6741322597     1  0.24661948E+08
     -108.0382874955      112.3823007646     1  0.23907680E+08
     -108.0372250211      113.1407450747     1  0.23387788E+08
     -108.0360010647      113.5540649201     1  0.25588712E+08
     -108.0354806089      112.7371670071     1  0.23680743E+08
     -108.0344614776      114.1456365155     1  0.23373367E+08
     -108.0344342751      112.2173956800     1  0.23182956E+08
     -108.0342595069      111.9799190620     2  0.23966437E+08
     -108.0340348969      110.8690948486     1  0.23545560E+08
     -108.0339248496      112.4983135451     1  0.24146515E+08
     -108.0336081958      111.9922891586     1  0.22970557E+08
     -108.0334832648      112.9639962713     1  0.23982698E+08
     -108.0333168046      115.5179772409     2  0.23600912E+08
     -108.0323874821      112.0683058107     1  0.23799911E+08
     -108.0322716743      111.8506229469     1  0.23121206E+08
     -108.0317139054      112.2068004279     1  0.23663623E+08
     -108.0308282028      109.7277452555     1  0.22694678E+08
     -108.0307676028      112.8355064608     1  0.23204463E+08
     -108.0306095920      113.2220267148     1  0.22842750E+08
     -108.0302813513      112.4179852360     1  0.23344096E+08
     -108.0301893085      112.4466001071     1  0.23388578E+08
     -108.0295687652      109.2742031378     1  0.23345841E+08
     -108.0294570185      111.4013372646     1  0.23468427E+08
     -108.0292203164      113.1033628294     1  0.22873922E+08
     -108.0290768195      114.1301391688     1  0.23816906E+08
     -108.0288582938      111.6178898870     1  0.23827297E+08
     -108.0286862098      114.4297797290     1  0.24718724E+08
     -108.0286316766      107.3922840001     1  0.21617937E+08
     -108.0282961055      111.5937505234     1  0.24055816E+08
     -108.0280547370      111.8112857981     1  0.23189575E+08
     -108.0278872721      112.2656161147     1  0.24034936E+08
     -108.0276636405      112.5856361869     1  0.24859933E+08
     -108.0265166312      111.6175707918     1  0.24137944E+08
     -108.0256330846      110.1637803621     1  0.23060619E+08
     -108.0253728441      113.7173241343     1  0.23608715E+08
     -108.0251671534      113.7850445376     1  0.24571213E+08
     -108.0242421917      113.0539614675     1  0.24155348E+08
     -108.0232041993      112.7715649370     2  0.23983127E+08
     -108.0229001736      111.8817191258     1  0.22322757E+08
     -108.0228700834      109.8034107893     2  0.23360646E+08
     -108.0222562737      112.6971502916     1  0.25128452E+08
     -108.0220835814      109.4958090868     1  0.24179586E+08
     -108.0215284841      111.5634471511     1  0.24190969E+08
     -108.0207661401      112.2902645083     1  0.23445333E+08
     -108.0206776885      115.4704914705     1  0.25290670E+08
     -108.0203316034      112.7553581499     1  0.25250591E+08
     -108.0202887462      111.1142393469     1  0.22926033E+08
     -108.0199200756      111.2720622569     1  0.23298117E+08
     -108.0198744159      112.1473945250     1  0.23808772E+08
     -108.0196566595      109.2931199754     1  0.23802308E+08
     -108.0184709525      110.1771181880     1  0.22697031E+08
     -108.0179504607      108.7930217448     1  0.23545422E+08
     -108.0173636020      112.7228768610     1  0.23000430E+08
     -108.0172556178      110.8157984746     2  0.23605300E+08
     -108.0169221066      110.5602614466     1  0.24824891E+08
     -108.0168368412      112.8902238150     1  0.22957175E+08
     -108.0159048573      111.2221994517     1  0.24182715E+08
     -108.0158884478      108.7404058891     2  0.22615730E+08
     -108.0151828542      109.7374396883     1  0.24401789E+08
     -108.0151165124      113.6621925933     1  0.24309493E+08
     -108.0147936622      109.5122361315     1  0.24639703E+08
     -108.0141556235      113.3950826638     1  0.23464813E+08
     -108.0141461205      110.5262423188     2  0.22259032E+08
     -108.0139643846      112.6291840377     1  0.23413696E+08
     -108.0133645616      112.8011485313     2  0.24734855E+08
     -108.0117846220      110.4320919908     1  0.25088798E+08
     -108.0117684994      112.6483777279     1  0.24127920E+08
     -108.0116426930      112.5948137279     1  0.24319765E+08
     -108.0116211296      112.6886606418     1  0.23532390E+08
     -108.0108716409      113.3493756239     2  0.21382871E+08
     -108.0106136253      109.4133918019     2  0.21286927E+08
     -108.0105215347      112.1010037776     1  0.24255206E+08
     -108.0103960027      107.8426580912     1  0.23414644E+08
     -108.0103639426      111.6935442557     1  0.23416109E+08
     -108.0102840191      111.8523571939     1  0.23451358E+08
     -108.0102127154      112.0297681725     1  0.23034182E+08
     -108.0100722416      113.1730536912     1  0.23998484E+08
     -108.0100312022      112.1297704082     1  0.23414954E+08
     -108.0100135820      111.9753017819     1  0.23572575E+08
     -108.0098631524      109.4530327438     1  0.24366205E+08
     -108.0096739929      112.2531681911     1  0.25007803E+08
     -108.0094188747      108.5788207306     2  0.23566140E+08
     -108.0093156397      112.5082251315     1  0.24115097E+08
     -108.0090110355      110.3170537957     1  0.23501227E+08
     -108.0089458452      110.8665308898     1  0.23309630E+08
     -108.0087372477      111.3530173275     1  0.24226773E+08
     -108.0074384333      110.4631110518     1  0.23506139E+08
     -108.0062517484      108.7875328766     1  0.21984580E+08
     -108.0057086970      112.6724372590     1  0.24229009E+08
     -108.0054719055      108.9654423039     1  0.24152440E+08
     -108.0054324342      111.2116539544     1  0.24289041E+08
     -108.0051590857      114.3965529786     1  0.23933959E+08
     -108.0050870009      110.1305492733     1  0.24707145E+08
     -108.0045447739      111.8693276284     1  0.23080544E+08
     -108.0044003719      112.0151338186     1  0.23704070E+08
     -108.0043152110      110.5883264335     1  0.22737696E+08
     -108.0041921113      116.0533011162     1  0.24265339E+08
     -108.0040455129      108.9329809663     1  0.24446182E+08
     -108.0034031068      112.4519810146     1  0.24139681E+08
     -108.0030189535      109.0373510297     1  0.22781819E+08
     -108.0030139117      114.1503675352     1  0.23468001E+08
     -108.0023385601      112.5117233044     2  0.25876507E+08
     -108.0022650932      113.8174361887     2  0.24641701E+08
     -108.0020704754      113.5378869620     1  0.23435358E+08
     -108.0018923433      112.1473001975     1  0.23507390E+08
     -108.0017264387      109.9101992681     1  0.21792871E+08
     -108.0015968393      113.8005723819     1  0.24586789E+08
     -108.0014304536      111.7161170560     1  0.23288509E+08
     -108.0011626460      110.9384949451     1  0.23643666E+08
     -108.0002106003      113.0162491014     2  0.24355986E+08
     -107.9997685232      110.6781253828     1  0.23516183E+08
     -107.9997452341      112.4714831856     1  0.23938763E+08
     -107.9993863938      109.8409391961     1  0.24066982E+08
     -107.9990913556      110.1989993564     1  0.24165436E+08
     -107.9986043404      110.5576137706     1  0.22623805E+08
     -107.9983197696      111.5951363934     1  0.22981501E+08
     -107.9982454593      109.3204488084     1  0.23013660E+08
     -107.9981321314      115.1767659245     1  0.24102513E+08
     -107.9979233286      110.6698695665     2  0.27826576E+08
     -107.9978966616      111.1711922367     1  0.23716213E+08
     -107.9976540990      109.6731047745     1  0.24062224E+08
     -107.9971398326      112.3354737636     1  0.23264132E+08
     -107.9966427576      108.1444941103     1  0.24066165E+08
     -107.9962194711      108.0947336212     1  0.23218450E+08
     -107.9960989446      110.6747520942     1  0.24472102E+08
     -107.9959510225      115.9551890350     1  0.24331351E+08
     -107.9956786650      112.4307902459     1  0.23073681E+08
     -107.9954123689      112.2772189843     1  0.24305417E+08
     -107.9953116306      111.1957524336     1  0.24698116E+08
     -107.9944688664      111.4465613054     1  0.22313976E+08
     -107.9942594322      113.9832205333     1  0.23474714E+08
     -107.9942423739      109.5209882096     1  0.22568813E+08
     -107.9940403510      113.1839771258     6  0.23846422E+08
     -107.9938366744      113.0031786035     1  0.23850136E+08
     -107.9933568223      114.4900286451     1  0.24314620E+08
     -107.9932426915      111.7563195176     1  0.24462627E+08
     -107.9930444644      111.1730475999     1  0.23974496E+08
     -107.9925067442      110.5047184301     1  0.23567936E+08
     -107.9923739054      109.9619777418     1  0.24934602E+08
     -107.9923079943      109.6511858503     1  0.23568544E+08
     -107.9922655336      113.2427467038     1  0.23509561E+08
     -107.9919787921      110.0209719980     1  0.23445695E+08
     -107.9919628461      111.6793418989     1  0.23505011E+08
     -107.9918162526      110.9107319004     1  0.23954410E+08
     -107.9914875597      110.5190644757     1  0.22973693E+08
     -107.9914306362      109.7072494003     1  0.24271662E+08
     -107.9905643995      112.5555965653     2  0.23559918E+08
     -107.9905439194      111.9397093210     1  0.25734964E+08
     -107.9895955274      112.8172064891     1  0.21784232E+08
     -107.9894817748      112.5829181310     1  0.21839038E+08
     -107.9891870737      112.3173861158     1  0.23694963E+08
     -107.9891569287      111.1023785484     1  0.23669460E+08
     -107.9890926947      112.0710713904     2  0.24328128E+08
     -107.9890534678      110.8347111044     1  0.23326851E+08
     -107.9889161442      111.9177703966     1  0.23512572E+08
     -107.9885947597      113.1359227638     1  0.25027202E+08
     -107.9881733806      112.1789202943     1  0.23878207E+08
     -107.9880811974      110.8157011207     1  0.23399201E+08
     -107.9879976649      112.0208229042     1  0.24444430E+08
     -107.9877110396      113.3839352192     1  0.23908284E+08
     -107.9876481147      112.7133898954     1  0.24152357E+08
     -107.9872537654      110.2318080734     1  0.23413924E+08
     -107.9865981497      113.0965141792     1  0.25603152E+08
     -107.9864990747      113.0062320886     1  0.24110821E+08
     -107.9857201333      113.3659624420     1  0.22902659E+08
     -107.9853603299      111.9827815563     2  0.24158512E+08
     -107.9852780447      111.3481030597     1  0.25296806E+08
     -107.9851787844      110.9855057701     1  0.23449102E+08
     -107.9851556197      112.5362143408     1  0.23819615E+08
     -107.9851352486      112.2395761550     1  0.24299295E+08
     -107.9847127103      112.5081515861     1  0.22632715E+08
     -107.9846049916      112.7120310749     1  0.23478811E+08
     -107.9845052155      113.1937830182     1  0.23549465E+08
     -107.9844646843      112.3294446918     1  0.24081698E+08
     -107.9841849041      111.6372263649     1  0.22303407E+08
     -107.9840233736      114.9895761435     1  0.23444032E+08
     -107.9839112895      111.6072821806     1  0.23518646E+08
     -107.9838297729      112.8327929274     1  0.23855360E+08
     -107.9838213917      112.5870782428     1  0.22690898E+08
     -107.9838101065      112.7684284214     1  0.24063588E+08
     -107.9837967017      114.3524953627     1  0.23464026E+08
     -107.9837397479      113.0244304357     2  0.24029253E+08
     -107.9837237269      113.5971230054     1  0.25040582E+08
     -107.9837137819      113.2593438631     1  0.24568060E+08
     -107.9834645319      113.4874620005     1  0.23291760E+08
     -107.9833325482      110.2035966390     1  0.23637900E+08
     -107.9828460297      113.0059243772     1  0.25625759E+08
     -107.9827108989      111.5489478005     1  0.23100228E+08
     -107.9826831591      115.9351798754     3  0.21873207E+08
     -107.9826694663      112.2408781241     1  0.24550245E+08
     -107.9824989289      112.5350870584     1  0.23718567E+08
     -107.9822232223      107.4942239872     1  0.23935562E+08
     -107.9820065523      110.1354675462     1  0.23389646E+08
     -107.9817851854      110.7841923846     1  0.24215897E+08
     -107.9813192806      115.4091796158     1  0.24110491E+08
     -107.9811859427      111.0818086206     1  0.23650877E+08
     -107.9811849334      111.8919233929     1  0.23354126E+08
     -107.9811073303      113.4654269204     1  0.22942543E+08
     -107.9810007237      113.4634155184     1  0.22542918E+08
     -107.9807695361      113.8368013513     1  0.24707616E+08
     -107.9805962883      111.6484226774     1  0.23420229E+08
     -107.9805728004      110.6121970152     1  0.23561787E+08
     -107.9801112512      110.5200971148     1  0.23967496E+08
     -107.9788439889      112.1807111280     1  0.24588385E+08
     -107.9788414278      110.5225387732     1  0.24121174E+08
     -107.9788159470      114.7083348359     2  0.25078564E+08
     -107.9786791101      112.6776264924     1  0.23622847E+08
     -107.9786185458      112.2569957029     1  0.24331296E+08
     -107.9782050914      111.8666877400     1  0.22975927E+08
     -107.9781548772      111.6803010278     1  0.24745643E+08
     -107.9780180680      111.0730152926     1  0.23456601E+08
     -107.9779974718      113.9512088513     1  0.24752838E+08
     -107.9778642067      111.9247421258     1  0.24791013E+08
     -107.9777315173      111.6019989443     1  0.23597176E+08
     -107.9773206949      112.5683577192     1  0.25226148E+08
     -107.9772903358      109.2760770952     1  0.24288698E+08
     -107.9770750558      108.9142198687     1  0.23323836E+08
     -107.9769159170      112.3679656667     1  0.23312433E+08
     -107.9769023853      113.6750368867     1  0.25199417E+08
     -107.9767833757      115.3290251200     1  0.23260232E+08
     -107.9766775352      113.0309948475     1  0.24838834E+08
     -107.9762535587      115.2213688923     1  0.25218959E+08
     -107.9759376402      109.4593553129     1  0.23499082E+08
     -107.9757932395      108.8763028885     1  0.23503262E+08
     -107.9757857613      110.5660521657     1  0.24135532E+08
     -107.9755250088      115.5623728847     2  0.25706940E+08
     -107.9755061183      110.5700722203     1  0.23117170E+08
     -107.9750237879      109.7808491212     1  0.24184152E+08
     -107.9748977366      110.8951430626     1  0.22630393E+08
     -107.9746966363      114.5082421311     1  0.23101607E+08
     -107.9744400888      110.4077462840     1  0.23500224E+08
     -107.9743524025      109.2287903270     1  0.24502009E+08
     -107.9743460719      112.2635445190     1  0.23326576E+08
     -107.9742997786      113.1350372168     1  0.24786754E+08
     -107.9740492560      110.0338603705     1  0.23641496E+08
     -107.9739575043      113.3588418832     1  0.25001737E+08
     -107.9735685261      111.8886058292     1  0.22626715E+08
     -107.9735655237      114.9492235726     1  0.24942779E+08
     -107.9735550682      113.2795588383     1  0.23872936E+08
     -107.9732377079      114.6993804076     1  0.26513895E+08
     -107.9729582616      111.3471849590     1  0.22900878E+08
     -107.9728016229      112.5770227746     1  0.23437387E+08
     -107.9726477901      112.1023991783     1  0.24205200E+08
     -107.9726011146      112.2259153519     1  0.22894364E+08
     -107.9725996389      110.0478705974     1  0.24427032E+08
     -107.9721229260      110.7112953764     1  0.23105167E+08
     -107.9721204271      112.0831138068     1  0.23845425E+08
     -107.9721077071      111.8830118631     1  0.25299937E+08
     -107.9719013658      112.3186937160     1  0.23251883E+08
     -107.9718768560      108.8735848782     1  0.24034302E+08
     -107.9718605082      109.8924851289     1  0.22083928E+08
     -107.9716847719      112.7052009773     1  0.23497378E+08
     -107.9716054800      112.5974879482     1  0.23566791E+08
     -107.9715599275      113.2813380420     1  0.25079443E+08
     -107.9715550884      109.9982536314     1  0.23278511E+08
     -107.9714208716      110.9549229971     1  0.23726407E+08
     -107.9714122848      112.8331200606     1  0.23080272E+08
     -107.9713266866      111.9595683003     1  0.24724173E+08
     -107.9713199080      111.9332242334     1  0.24849325E+08
     -107.9712874680      111.2735169221     1  0.23375927E+08
     -107.9712681853      111.3443321755     1  0.24936150E+08
     -107.9712653614      112.4768441565     2  0.23724532E+08
     -107.9707356756      111.9922820842     1  0.23363948E+08
     -107.9704816962      113.9867782403     2  0.25995209E+08
     -107.9704684264      113.6367002617     3  0.21422868E+08
     -107.9704558020      112.3410830526     1  0.24391785E+08
     -107.9703428553      112.4920256879     1  0.23314105E+08
     -107.9701724908      109.3761192763     1  0.23318151E+08
     -107.9697983300      110.7740088834     1  0.23999107E+08
     -107.9697969248      110.1644689637     1  0.24151081E+08
     -107.9697640452      113.2915963855     1  0.24331204E+08
     -107.9695995059      114.0950073944     1  0.24603841E+08
     -107.9695337029      108.3602728959     1  0.24200569E+08
     -107.9693893318      113.4476253192     1  0.24641549E+08
     -107.9693434972      112.1617012481     1  0.24504980E+08
     -107.9691831012      110.5016315143     1  0.23198667E+08
     -107.9691529531      109.6600598168     1  0.23219174E+08
     -107.9691361667      108.9294946997     1  0.23335620E+08
     -107.9690528026      115.0989773229     1  0.25281674E+08
     -107.9689434582      110.2506421997     1  0.24383635E+08
     -107.9689017068      113.6239925826     1  0.23497483E+08
     -107.9688184026      108.9058700037     1  0.24652305E+08
     -107.9687175443      106.9332743275     1  0.23086269E+08
     -107.9681740452      111.9663305432     1  0.23444489E+08
     -107.9680442530      111.7003664315     1  0.25290866E+08
     -107.9680045724      111.7867473344     1  0.24929444E+08
     -107.9677015376      107.4456115307     1  0.23076473E+08
     -107.9676889651      110.1378317808     1  0.23129891E+08
     -107.9676771615      113.8465699719     1  0.24244157E+08
     -107.9676652119      111.6021512838     1  0.23409867E+08
     -107.9675996895      112.3313558018     1  0.23528600E+08
     -107.9674020794      111.5075156249     1  0.21951313E+08
     -107.9673582754      113.5360030481     1  0.24065092E+08
     -107.9671766255      112.6561635278     1  0.23411399E+08
     -107.9670760706      112.3767134201     1  0.23972024E+08
     -107.9670003692      113.9691954808     1  0.23314469E+08
     -107.9667640709      109.2125927646     1  0.23142444E+08
     -107.9666025836      113.3983854360     1  0.23966451E+08
     -107.9665885537      110.3928337932     1  0.23191806E+08
     -107.9664906609      111.5353690591     1  0.23384941E+08
     -107.9663397723      112.8514849099     1  0.24249082E+08
     -107.9661034009      110.8269735072     1  0.25356467E+08
     -107.9660862343      109.0048764632     1  0.23450768E+08
     -107.9660759627      110.3210341418     1  0.23561407E+08
     -107.9660224714      109.7020850589     1  0.22223682E+08
     -107.9658514741      112.8572934931     1  0.25591237E+08
     -107.9658188158      109.1944003824     1  0.24301838E+08
     -107.9657822210      114.9882408357     1  0.24999826E+08
     -107.9657377348      112.5659704818     1  0.23914985E+08
     -107.9654497872      109.9585195719     1  0.23363056E+08
     -107.9654226057      112.6701207910     1  0.23819632E+08
     -107.9650757030      110.3620810302     1  0.24310028E+08
     -107.9648588741      111.7443104684     1  0.23462422E+08
     -107.9639689344      116.2252669698     2  0.23515397E+08
     -107.9639114315      110.6032917366     1  0.24301154E+08
     -107.9637576431      112.4075622577     1  0.23540683E+08
     -107.9635000121      112.5197912029     1  0.24232300E+08
     -107.9634984267      111.1486744420     2  0.24760473E+08
     -107.9634053486      109.5749404031     1  0.23828757E+08
     -107.9633574746      111.1547995709     1  0.23198293E+08
     -107.9631965853      113.0472077478     1  0.22139315E+08
     -107.9631555991      114.5110041630     2  0.24571345E+08
     -107.9631530838      109.8400550321     1  0.23283532E+08
     -107.9629213070      110.7992830392     1  0.23955854E+08
     -107.9628113262      112.5629543373     1  0.24981531E+08
     -107.9626828680      110.9763985633     1  0.22520870E+08
     -107.9626510828      108.9406410407     1  0.23600574E+08
     -107.9625577586      111.9206196507     1  0.24598396E+08
     -107.9625506192      111.8900582700     1  0.25284828E+08
     -107.9624933629      110.3354188646     1  0.24327952E+08
     -107.9621881185      111.7652682331     1  0.24464016E+08
     -107.9621133428      109.1059589881     1  0.24250614E+08
     -107.9619938454      113.5360761124     1  0.23887800E+08
     -107.9618860576      111.4723223315     1  0.24263487E+08
     -107.9618652545      106.2396124393     1  0.22802800E+08
     -107.9617670588      109.9827707829     1  0.23425278E+08
     -107.9616828724      115.0579027405     2  0.25050168E+08
     -107.9615557803      111.0253775765     1  0.23491004E+08
     -107.9614083905      111.4740122832     1  0.23533129E+08
     -107.9613351792      114.3674636558     1  0.24752438E+08
     -107.9612287557      110.6934315216     1  0.23705257E+08
     -107.9612265468      112.5442822714     1  0.23084736E+08
     -107.9611183176      110.9174339811     1  0.23858279E+08
     -107.9610655946      111.7993206140     1  0.23843148E+08
     -107.9609559315      112.5359366829     1  0.23031883E+08
     -107.9609057018      115.4178352217     4  0.23661775E+08
     -107.9608877980      110.1205588388     1  0.24080877E+08
     -107.9608233097      110.7292061460     1  0.22782364E+08
     -107.9605132776      111.7115833028     1  0.24788301E+08
     -107.9605083352      111.2466137352     1  0.24234317E+08
     -107.9604378672      114.0547888333     1  0.24307348E+08
     -107.9604156112      111.1467483657     1  0.23418709E+08
     -107.9604063497      110.9163227909     1  0.23805346E+08
     -107.9603481321      111.4691158511     1  0.24013240E+08
     -107.9602718677      109.2198009116     1  0.21899560E+08
     -107.9602122747      112.4638528548     1  0.23324581E+08
     -107.9601561545      113.6642250005     1  0.24171870E+08
     -107.9600460946      111.7790940635     1  0.24824852E+08
     -107.9599953807      114.3181580370     1  0.25701531E+08
     -107.9598096854      108.0520624210     1  0.23042598E+08
     -107.9595737957      115.8453165689     1  0.24708860E+08
     -107.9593932644      110.3848061873     1  0.23207842E+08
     -107.9593786892      112.7012643573     1  0.22687512E+08
     -107.9593774896      113.0919255074     1  0.22981221E+08
     -107.9592506219      110.6440415955     1  0.23104560E+08
     -107.9590897978      113.3429734899     1  0.22779151E+08
     -107.9588117274      112.3598385342     2  0.24607446E+08
     -107.9586460191      112.3350961650     1  0.24231440E+08
     -107.9585333267      111.7908423679     1  0.23261588E+08
     -107.9585221335      113.6662715438     1  0.23762890E+08
     -107.9583479405      110.1385430292     1  0.23538536E+08
     -107.9583280729      111.6620316207     1  0.23908185E+08
     -107.9583253186      111.1709499227     1  0.23160398E+08
     -107.9583044445      111.4669090504     1  0.23416930E+08
     -107.9580452797      111.5820057359     1  0.23816406E+08
     -107.9579763961      113.7643487512     1  0.25199363E+08
     -107.9579179903      110.3577421574     1  0.23596770E+08
     -107.9577711423      113.1720248239     1  0.23577514E+08
     -107.9577111920      111.4934117973     1  0.25203375E+08
     -107.9575295429      113.2087288950     1  0.24640967E+08
     -107.9575034656      112.0809735748     1  0.23920336E+08
     -107.9572963455      112.0112156540     1  0.24040737E+08
     -107.9572634560      112.8342968277     1  0.24028114E+08
     -107.9570607375      109.6918402453     1  0.23546757E+08
     -107.9570404891      112.0474558555     1  0.23926406E+08
     -107.9569425896      113.3674775071     1  0.25369147E+08
     -107.9568079537      109.5652678483     1  0.23305458E+08
     -107.9568000139      110.4184322159     1  0.23282082E+08
     -107.9567880180      108.2206352843     1  0.25148831E+08
     -107.9567692294      113.2990955215     1  0.22687126E+08
     -107.9567189552      113.4719973508     1  0.23665902E+08
     -107.9566983777      111.2351365411     1  0.23927167E+08
     -107.9566945062      113.3759516714     1  0.25970279E+08
     -107.9566850632      109.2869974246     1  0.23489154E+08
     -107.9566344153      112.0599969683     1  0.23381129E+08
     -107.9565488478      112.3872577974     1  0.24464474E+08
     -107.9563998244      107.6038237531     1  0.23000816E+08
     -107.9563257028      111.0906932912     1  0.23264575E+08
     -107.9562271850      108.0652380294     1  0.24336301E+08
     -107.9560681447      111.9563795638     1  0.23208977E+08
     -107.9560324725      113.6374485242     1  0.24698766E+08
     -107.9560092040      109.3843674352     1  0.24057777E+08
     -107.9559185224      110.3678940701     1  0.24093784E+08
     -107.9558523277      111.7915360048     1  0.23346507E+08
     -107.9558239014      111.2506752000     1  0.25979137E+08
     -107.9556465683      111.6277005143     1  0.23120618E+08
     -107.9555450040      113.1976192857     1  0.24552296E+08
     -107.9555031154      112.6738454476     1  0.24463742E+08
     -107.9553676509      112.5686719230     1  0.23956466E+08
     -107.9551419552      110.4750427871     1  0.23764532E+08
     -107.9550840685      112.7205876844     1  0.24512320E+08
     -107.9550789707      111.5749392054     1  0.24442171E+08
     -107.9550309997      114.5564522481     1  0.23211327E+08
     -107.9550080019      111.9583304806     1  0.22268418E+08
     -107.9549248822      111.1977685208     1  0.24783455E+08
     -107.9548945683      111.6362954367     1  0.23615138E+08
     -107.9548784332      110.3743777869     1  0.23117050E+08
     -107.9548397917      114.9672006085     1  0.22860549E+08
     -107.9547389766      111.2303354088     1  0.23988486E+08
     -107.9544453321      111.2773535863     1  0.23687256E+08
     -107.9542452339      108.7139842673     1  0.21525165E+08
     -107.9542084779      112.6009210716     1  0.24860580E+08
     -107.9540986087      111.0856547528     1  0.22706174E+08
     -107.9540724008      112.7547478649     2  0.22910173E+08
     -107.9540698118      111.6191929204     1  0.24201800E+08
     -107.9539180249      113.3743870637     1  0.23315118E+08
     -107.9536919288      114.4054392747     2  0.22518323E+08
     -107.9534765806      112.2014432404     1  0.25849362E+08
     -107.9534515444      111.3659992318     1  0.23822848E+08
     -107.9532053924      113.4245375154     1  0.23916857E+08
     -107.9531895955      115.7925023917     1  0.24781328E+08
     -107.9530567406      110.4222092789     1  0.23104699E+08
     -107.9530478368      111.7914427950     1  0.22695679E+08
     -107.9530288667      111.6020561453     2  0.23289972E+08
     -107.9530063847      113.3466577634     1  0.24687297E+08
     -107.9528107944      113.5247986092     1  0.23829298E+08
     -107.9525912758      111.3585886704     1  0.23956462E+08
     -107.9525218587      111.7877810566     1  0.23179170E+08
     -107.9524319879      114.7359987976     1  0.24110797E+08
     -107.9523670474      112.9962271197     1  0.23673671E+08
     -107.9523277319      111.3549207142     1  0.23309869E+08
     -107.9522803781      112.4197598800     1  0.24586120E+08
     -107.9521025571      109.8578519998     1  0.23266951E+08
     -107.9520593057      112.7071300428     2  0.22594606E+08
     -107.9520558539      114.0008989131     1  0.22244696E+08
     -107.9519230638      114.8370961347     1  0.23596812E+08
     -107.9518254785      109.7366084402     1  0.23333102E+08
     -107.9517585559      113.1947784866     1  0.24703092E+08
     -107.9517109572      109.3854938528     1  0.24343064E+08
     -107.9516860308      108.8725560203     1  0.23071596E+08
     -107.9516051938      108.8181900161     1  0.23128863E+08
     -107.9515002174      111.2127926908     1  0.23772446E+08
     -107.9514395879      111.8512081808     1  0.23412696E+08
     -107.9511454858      112.3042736249     1  0.24629067E+08
     -107.9511387500      110.7538681256     1  0.23152842E+08
     -107.9510656045      113.5474624710     1  0.23977258E+08
     -107.9510165751      110.6678190196     1  0.23538873E+08
     -107.9510066358      113.3890145383     1  0.24364754E+08
     -107.9509681866      108.3893196743     1  0.22499247E+08
     -107.9509541730      111.4288896766     1  0.24271264E+08
     -107.9509264303      113.7541722825     1  0.23945256E+08
     -107.9509097794      110.7333196460     1  0.23351502E+08
     -107.9508418020      111.0009651452     1  0.23298920E+08
     -107.9506939899      110.8341202081     1  0.24353534E+08
     -107.9506924611      113.7203811332     1  0.27425233E+08
     -107.9506198100      113.0565807052     1  0.24178395E+08
     -107.9506035820      110.5963276453     1  0.22960609E+08
     -107.9504559693      112.6218787184     1  0.23910039E+08
     -107.9501742359      112.7504516792     1  0.26228401E+08
     -107.9498806827      109.9564788980     1  0.22912467E+08
     -107.9498455276      110.0487403567     2  0.23928764E+08
     -107.9498094979      110.3848257122     1  0.22536019E+08
     -107.9497014059      111.1271733086     1  0.23101768E+08
     -107.9495985139      111.0122626824     1  0.24767927E+08
     -107.9491647174      114.1023820646     1  0.24062524E+08
     -107.9491531385      112.3478195022     1  0.22643148E+08
     -107.9489445033      109.3189905082     1  0.23305164E+08
     -107.9489146118      110.8982678620     2  0.23988811E+08
     -107.9488913231      109.4506094669     1  0.24354592E+08
     -107.9488838966      110.9610908344     1  0.23864939E+08
     -107.9488378561      108.5759016435     2  0.22968575E+08
     -107.9486071463      112.6538442475     1  0.24830026E+08
     -107.9484886514      108.6187566434     1  0.23480221E+08
     -107.9482298361      111.8818971348     1  0.23067579E+08
     -107.9481516090      111.3722931218     1  0.23300567E+08
     -107.9479056008      113.3072019693     2  0.22318581E+08
     -107.9478976083      109.0201488829     1  0.23535980E+08
     -107.9478759103      115.9102653620     1  0.24781829E+08
     -107.9478512873      112.0768200015     1  0.23559823E+08
     -107.9477082966      111.0052365871     1  0.22821007E+08
     -107.9471881009      111.1142970825     1  0.23711519E+08
     -107.9470561679      115.5116806836     1  0.23547089E+08
     -107.9468319990      113.8725396151     2  0.24593710E+08
     -107.9466188463      112.9328926631     1  0.24370428E+08
     -107.9462881150      109.8974278288     1  0.25274050E+08
     -107.9462632559      112.7689615327     1  0.23409642E+08
     -107.9462009059      111.8405697651     1  0.23915949E+08
     -107.9461432712      112.3985532922     1  0.23724729E+08
     -107.9460974921      112.3673160451     1  0.25278838E+08
     -107.9460467841      108.7018648519     1  0.23575294E+08
     -107.9458855412      111.3146598315     1  0.23206261E+08
     -107.9457726487      114.2267519050     1  0.23653555E+08
     -107.9457692230      111.3877431693     1  0.23020727E+08
     -107.9456802182      110.6912527423     1  0.23846238E+08
     -107.9456703969      112.0521597604     1  0.23493093E+08
     -107.9455765866      112.7757947744     1  0.23881199E+08
     -107.9454049057      111.4596759187     1  0.24673562E+08
     -107.9454027698      110.6270069977     1  0.23930885E+08
     -107.9453120527      112.0170267451     1  0.24017163E+08
     -107.9452986407      109.2442979911     1  0.23301557E+08
     -107.9451776688      113.5921691026     1  0.24264104E+08
     -107.9451551147      114.8824392624     1  0.24653036E+08
     -107.9451089941      110.7840474044     1  0.22211559E+08
     -107.9450918711      115.0042635690     1  0.25426052E+08
     -107.9449544149      114.2208481128     1  0.22420618E+08
     -107.9447622278      113.7642036366     1  0.22177812E+08
     -107.9445561249      109.8985490010     1  0.23899200E+08
     -107.9444582232      114.1843648447     1  0.24336422E+08
     -107.9444338806      111.0917676551     1  0.23838458E+08
     -107.9444061915      113.3665042897     1  0.24884960E+08
     -107.9443942545      113.5982585952     1  0.24362631E+08
     -107.9443693185      112.2819040236     1  0.24320281E+08
     -107.9442870527      112.6285393695     1  0.23227965E+08
     -107.9441926861      110.8486652596     1  0.24014250E+08
     -107.9440797507      108.5671382573     1  0.23995233E+08
     -107.9440470709      112.2965843522     1  0.21790607E+08
     -107.9437342544      111.8560431096     1  0.24743551E+08
     -107.9435722034      109.3732943306     1  0.23428998E+08
     -107.9434190648      113.6922650713     1  0.22639935E+08
     -107.9432969266      111.0836329112     1  0.23879345E+08
     -107.9432109158      109.6655745094     1  0.22273548E+08
     -107.9431337257      113.0976815741     1  0.24670612E+08
     -107.9429878482      111.9802434477     1  0.23433163E+08
     -107.9429785230      109.2644484368     1  0.22448015E+08
     -107.9429334420      112.2887135387     1  0.22840468E+08
     -107.9427155743      108.3495422971     1  0.22302803E+08
     -107.9426077885      111.0567098851     1  0.23708905E+08
     -107.9424410859      114.8064216428     1  0.22710427E+08
     -107.9424260384      112.3644090591     1  0.25455920E+08
     -107.9423168900      108.3564204158     1  0.25697672E+08
     -107.9422452205      113.6636218868     1  0.23623267E+08
     -107.9421973406      111.2250654629     1  0.24221527E+08
     -107.9420058008      108.4957836193     1  0.23346227E+08
     -107.9419492882      110.8096169733     1  0.23610561E+08
     -107.9417563988      112.0919442754     1  0.25514498E+08
     -107.9416293694      112.6436945298     1  0.24440355E+08
     -107.9415838792      111.6596190573     1  0.24054789E+08
     -107.9415509810      112.5950312210     1  0.23924209E+08
     -107.9415478176      108.2460378303     1  0.25190226E+08
     -107.9414163170      111.1111002446     1  0.23193543E+08
     -107.9413608504      109.8796620920     1  0.25227429E+08
     -107.9413595656      112.4429741377     1  0.25204362E+08
     -107.9411726512      112.0431880904     1  0.23339108E+08
     -107.9411644836      111.7865419570     1  0.24231338E+08
     -107.9411576057      108.9835280997     1  0.23979666E+08
     -107.9410789755      113.6956748509     1  0.24240468E+08
     -107.9410653193      108.1665006776     1  0.22161813E+08
     -107.9410497524      108.6644680140     1  0.23230235E+08
     -107.9409337560      110.3498530811     1  0.24843357E+08
     -107.9409098842      111.9894152086     1  0.23335845E+08
     -107.9407714888      110.1830370001     1  0.24280196E+08
     -107.9406530935      111.0022477433     1  0.24475901E+08
     -107.9406435220      111.4515945100     1  0.23298352E+08
     -107.9406285885      108.4533306725     1  0.24311984E+08
     -107.9406046045      110.1588182847     1  0.24268884E+08
     -107.9404822647      109.3469499714     1  0.23378683E+08
     -107.9404608557      109.4744208950     1  0.22992157E+08
     -107.9403921690      112.4858388819     1  0.24868191E+08
     -107.9402973754      114.5845067634     1  0.24634462E+08
     -107.9402441172      110.2249090080     1  0.23239272E+08
     -107.9398997524      113.5414372740     1  0.23486932E+08
     -107.9397475012      110.5411103706     1  0.23794207E+08
     -107.9396933758      112.4701615350     2  0.23018518E+08
     -107.9396798845      110.2488926638     1  0.24307434E+08
     -107.9396462074      111.5395018481     1  0.23376236E+08
     -107.9396039895      112.8094480959     1  0.22768891E+08
     -107.9395974405      112.5006579280     1  0.24183928E+08
     -107.9393278055      109.8541997252     1  0.24111375E+08
     -107.9393144984      110.8089069223     1  0.24717040E+08
     -107.9392745097      112.0294895195     1  0.23534122E+08
     -107.9392471873      110.9497535990     1  0.24555163E+08
     -107.9390645945      108.0850113507     1  0.23082409E+08
     -107.9389856869      111.4257155677     1  0.24266392E+08
     -107.9388574220      112.9538891898     1  0.23999680E+08
     -107.9388003679      109.7789578482     1  0.24939774E+08
     -107.9387860948      108.2004778992     1  0.23655190E+08
     -107.9387347541      109.2311278576     1  0.24470897E+08
     -107.9387213448      111.1370277100     1  0.24997432E+08
     -107.9386374809      112.9483273706     1  0.24766824E+08
     -107.9383245763      113.3445802159     1  0.23598971E+08
     -107.9382069699      111.3145234922     1  0.23874994E+08
     -107.9381962140      113.1130982172     1  0.25528556E+08
     -107.9381860085      111.8954901111     1  0.24443812E+08
     -107.9381454282      110.2703528446     1  0.24303667E+08
     -107.9380702507      113.7006755082     1  0.23852948E+08
     -107.9380246544      110.0611901773     1  0.24372031E+08
     -107.9379902970      110.0217056376     1  0.24582088E+08
     -107.9379791645      109.2302352601     1  0.23458861E+08
     -107.9379005250      109.5314353524     1  0.24159560E+08
     -107.9378806370      109.3067751981     1  0.23029025E+08
     -107.9377571499      108.3350473518     1  0.24625195E+08
     -107.9376938990      113.4596892544     1  0.24810747E+08
     -107.9375880747      112.2930049463     1  0.24382767E+08
     -107.9375362353      112.7694082459     1  0.23653325E+08
     -107.9375094129      111.8874384119     1  0.24579070E+08
     -107.9374322737      112.1294606680     1  0.24611732E+08
     -107.9373338407      112.2109230285     1  0.24776385E+08
     -107.9372575585      112.1665546977     1  0.23298528E+08
     -107.9372091375      111.0724834599     1  0.22973186E+08
     -107.9369878716      117.0917944622     1  0.22693201E+08
     -107.9368013993      109.6932758114     1  0.24228656E+08
     -107.9367066972      114.1317769302     2  0.24534689E+08
     -107.9366082627      111.5461591150     1  0.23165984E+08
     -107.9365948175      112.3152165065     1  0.24818976E+08
     -107.9365131851      112.0293189583     1  0.25748233E+08
     -107.9364817115      111.8354582925     1  0.24108408E+08
     -107.9364658426      110.8903100588     1  0.23474238E+08
     -107.9363637342      107.7593501936     3  0.22273496E+08
     -107.9363127199      111.4004830416     1  0.24463155E+08
     -107.9362492408      110.7616666946     1  0.22749608E+08
     -107.9361720698      112.2314543307     1  0.24090940E+08
     -107.9361603310      109.4864433852     1  0.23743516E+08
     -107.9361126372      109.9555629840     1  0.24197983E+08
     -107.9358767004      112.4659921575     1  0.22014129E+08
     -107.9358440663      114.8905556263     1  0.24871529E+08
     -107.9358248084      113.4146703959     1  0.24420739E+08
     -107.9357485616      112.3195896436     1  0.24759910E+08
     -107.9356308251      113.5633619225     1  0.23560602E+08
     -107.9354913467      109.1016011010     1  0.22897163E+08
     -107.9354374620      112.3452018169     1  0.25728854E+08
     -107.9351544600      110.6363479020     1  0.22209009E+08
     -107.9347819533      112.2175152320     1  0.24257184E+08
     -107.9346958909      110.0063635932     1  0.22867104E+08
     -107.9346238692      110.3471995993     1  0.23766162E+08
     -107.9346040529      109.9839046629     1  0.24559256E+08
     -107.9345284444      113.0019814737     1  0.24513516E+08
     -107.9345121501      106.8465799069     1  0.21935633E+08
     -107.9344197926      110.4025497844     1  0.25074289E+08
     -107.9343284569      107.4987636615     1  0.22292519E+08
     -107.9343127831      109.3175264712     1  0.22196770E+08
     -107.9342839440      108.3675903159     1  0.24263130E+08
     -107.9341669316      110.7342521107     1  0.23423557E+08
     -107.9341308754      111.8096937239     1  0.24700708E+08
     -107.9340352729      108.7107538818     1  0.24678665E+08
     -107.9339251801      112.9355262139     2  0.26255805E+08
     -107.9337150173      109.6438389340     1  0.24291714E+08
     -107.9337108731      112.3968346147     1  0.24409455E+08
     -107.9336529111      112.3707174974     1  0.23201454E+08
     -107.9335950323      111.2172988635     1  0.24628654E+08
     -107.9335051778      112.1272055681     1  0.23094924E+08
     -107.9334929636      108.2758762273     1  0.24229249E+08
     -107.9334708148      112.5468423973     1  0.23399357E+08
     -107.9334677114      112.6392194015     1  0.24226881E+08
     -107.9334035114      115.4831409966     2  0.23169418E+08
     -107.9333919945      112.8553571042     1  0.24620031E+08
     -107.9333875104      112.6431156348     1  0.23408299E+08
     -107.9333481230      109.3549397630     1  0.23428668E+08
     -107.9333292547      110.2080650582     1  0.23662648E+08
     -107.9331927170      110.9585681901     1  0.23433661E+08
     -107.9331825041      110.4310782741     1  0.23657267E+08
     -107.9331790338      110.1587340175     1  0.23480905E+08
     -107.9329394712      114.3089557722     1  0.24470842E+08
     -107.9329048613      112.9639511485     1  0.25069758E+08
     -107.9328089474      109.8950810574     1  0.23771468E+08
     -107.9327840984      111.5928128433     1  0.23802575E+08
     -107.9327507199      112.8600484898     1  0.23849695E+08
     -107.9327471611      109.9901607755     1  0.24245427E+08
     -107.9325925639      114.0138429355     1  0.24580425E+08
     -107.9325766379      114.4661272360     1  0.24077716E+08
     -107.9324421437      112.9532963967     1  0.23810721E+08
     -107.9324253148      108.6894416982     1  0.23188080E+08
     -107.9324176401      112.0325788755     1  0.25027112E+08
     -107.9323162755      110.3179136022     1  0.24484467E+08
     -107.9322751543      108.9804604625     1  0.23933859E+08
     -107.9321569669      110.6705921985     1  0.24313974E+08
     -107.9320047391      111.2523851589     1  0.23176910E+08
     -107.9319767321      110.1214814471     1  0.24130714E+08
     -107.9319662009      111.3015544706     1  0.25068754E+08
     -107.9318595115      112.0727880697     1  0.23076099E+08
     -107.9317884781      110.7656012346     1  0.24333945E+08
     -107.9317727013      112.6032048473     1  0.23545264E+08
     -107.9317290195      112.4166826435     1  0.23610390E+08
     -107.9317049941      112.3627617642     1  0.23582310E+08
     -107.9316938591      113.9751690350     1  0.23804750E+08
     -107.9316817442      111.4113940452     1  0.23874853E+08
     -107.9315257430      112.2928666880     1  0.24634451E+08
     -107.9314813798      112.8105890198     1  0.24664716E+08
     -107.9314223328      112.7203514336     1  0.23943197E+08
     -107.9313716102      108.5962770981     1  0.24017045E+08
     -107.9312170696      113.7595157708     1  0.23044086E+08
     -107.9311823542      112.8422795226     1  0.23115078E+08
     -107.9311795808      111.5325351446     1  0.24027365E+08
     -107.9311485284      113.1910733065     1  0.22884388E+08
     -107.9310808009      110.1546933466     1  0.24521249E+08
     -107.9309599515      112.5171872910     1  0.24633057E+08
     -107.9309004474      111.2188375621     1  0.23822245E+08
     -107.9307499593      112.0291012163     1  0.23835960E+08
     -107.9306631615      111.0595417213     1  0.24102696E+08
     -107.9305098098      110.6451331581     1  0.24399413E+08
     -107.9304143226      111.6953663138     1  0.24686858E+08
     -107.9304004241      112.1211028031     1  0.24882846E+08
     -107.9303705611      112.5250015544     1  0.24279707E+08
     -107.9303692542      111.7773879149     1  0.23275860E+08
     -107.9303398267      113.0018363601     1  0.23934569E+08
     -107.9302393505      112.3048185497     2  0.24586835E+08
     -107.9302041538      113.9695861513     1  0.24607332E+08
     -107.9301505120      110.6895202027     2  0.24289153E+08
     -107.9300120814      110.8881611475     1  0.23160588E+08
     -107.9299910008      111.5351880236     1  0.24859076E+08
     -107.9299611132      112.6683560533     1  0.23104275E+08
     -107.9299525160      107.6370716477     1  0.23357085E+08
     -107.9299380208      110.5921809846     1  0.23322608E+08
     -107.9299217044      111.5170842071     1  0.25425990E+08
     -107.9298964780      109.4820679388     1  0.24144006E+08
     -107.9298749698      111.0294137355     1  0.23190457E+08
     -107.9297810895      113.7984903142     1  0.24963985E+08
     -107.9297188767      111.0320716550     1  0.23470999E+08
     -107.9294868966      111.0407116733     1  0.23265415E+08
     -107.9292895607      110.6976591980     1  0.22244257E+08
     -107.9292534773      111.0078335379     1  0.24325159E+08
     -107.9292244816      110.7712665234     1  0.24441524E+08
     -107.9291835812      109.5353431807     1  0.23669938E+08
     -107.9291035361      114.0788411232     1  0.24754822E+08
     -107.9290944068      111.8541597876     1  0.22870993E+08
     -107.9289506128      111.0357448878     1  0.24963232E+08
     -107.9286407298      113.3316726967     1  0.24392089E+08
     -107.9285043952      114.7988425290     1  0.25246497E+08
     -107.9284357360      111.4207781189     1  0.25354761E+08
     -107.9283928668      110.2085484130     1  0.23233712E+08
     -107.9283077870      112.5056422046     1  0.23771374E+08
     -107.9282737122      110.9867740856     1  0.23161743E+08
     -107.9282575339      111.8903597207     1  0.24179090E+08
     -107.9281330760      107.0692660591     1  0.23572467E+08
     -107.9281267570      111.4660663349     1  0.24716688E+08
     -107.9281049965      111.0640058897     1  0.24694206E+08
     -107.9279590595      112.0704794564     1  0.24305973E+08
     -107.9279461574      113.5252708594     1  0.23140894E+08
     -107.9278978748      111.1038120856     1  0.23555022E+08
     -107.9277361125      109.6162255699     1  0.23322401E+08
     -107.9276593455      112.9205793161     1  0.24477625E+08
     -107.9275844110      112.4865925090     2  0.23526825E+08
     -107.9274794703      113.2771109819     1  0.23816658E+08
     -107.9274013142      112.7293078040     1  0.25675199E+08
     -107.9273897830      112.2149901728     1  0.23268081E+08
     -107.9273709544      111.3086790258     1  0.25565072E+08
     -107.9273666946      107.4770964008     1  0.23434298E+08
     -107.9273607136      111.5571051799     1  0.24806162E+08
     -107.9273433424      114.2019080963     1  0.24324164E+08
     -107.9273389179      110.7799005165     1  0.23354918E+08
     -107.9272551037      114.6814025685     1  0.23622950E+08
     -107.9271940483      107.3705589850     1  0.23969994E+08
     -107.9271828678      111.6482015798     1  0.23386975E+08
     -107.9271192674      113.2283236611     1  0.26009175E+08
     -107.9271030931      108.7311578464     1  0.24240294E+08
     -107.9271002385      108.3520965707     1  0.23917813E+08
     -107.9270634668      111.5834002320     1  0.25131987E+08
     -107.9270195360      108.4985226838     1  0.23608293E+08
     -107.9269692575      111.2575832157     2  0.23153319E+08
     -107.9266190426      112.8662746439     1  0.24971423E+08
     -107.9265737310      111.0782591908     1  0.23688817E+08
     -107.9265646969      106.5626616520     1  0.21946842E+08
     -107.9265049762      114.0196334864     1  0.23939810E+08
     -107.9264962429      109.6643972070     1  0.22875180E+08
     -107.9264405281      110.3364727296     1  0.23983475E+08
     -107.9264170867      111.2589075400     1  0.25179937E+08
     -107.9264078315      109.9168083670     1  0.24114266E+08
     -107.9263462574      110.9416073892     1  0.25195353E+08
     -107.9263232979      113.8747789796     1  0.23942919E+08
     -107.9262449378      110.2941734929     1  0.23504717E+08
     -107.9261671725      111.2704741724     1  0.25215042E+08
     -107.9260556209      112.9651857123     1  0.23935653E+08
     -107.9260516606      108.5540768813     1  0.22656189E+08
     -107.9260180598      112.5802546196     1  0.22751632E+08
     -107.9259956083      111.7817623833     1  0.23677177E+08
     -107.9259638681      109.5938713778     1  0.22907326E+08
     -107.9259470667      113.0389417506     1  0.23966842E+08
     -107.9259238008      111.3118731217     1  0.24537287E+08
     -107.9258146986      114.3179204390     1  0.24498643E+08
     -107.9257873520      110.3124829255     1  0.24258847E+08
     -107.9257673045      109.3326244406     1  0.23080669E+08
     -107.9257368526      110.7091489984     1  0.23126958E+08
     -107.9256110593      111.2333292568     1  0.23026563E+08
     -107.9255898509      113.3144855503     1  0.24308072E+08
     -107.9255237738      111.6565988816     1  0.24308645E+08
     -107.9254606280      111.2865186384     2  0.24058747E+08
     -107.9254151808      107.5097805772     1  0.24187580E+08
     -107.9252634705      112.2214784168     1  0.24229887E+08
     -107.9252440411      111.6089007491     1  0.24152571E+08
     -107.9251971984      111.1263328690     1  0.24404187E+08
     -107.9250459314      113.2487315593     1  0.23334465E+08
     -107.9249237863      112.1034829002     1  0.24036486E+08
     -107.9249070174      112.1510431708     1  0.25453693E+08
     -107.9247231617      110.6593320369     1  0.23878301E+08
     -107.9246961178      110.3091207059     1  0.23251873E+08
     -107.9246615524      110.7002350658     1  0.23514637E+08
     -107.9246390536      112.3108822104     1  0.24610933E+08
     -107.9246098716      110.0990098051     1  0.23828050E+08
     -107.9244063173      109.6017468466     1  0.24236545E+08
     -107.9243741554      110.4546390788     1  0.22552966E+08
     -107.9241530128      109.5772441161     1  0.22152598E+08
     -107.9241230511      109.3606685291     1  0.23657899E+08
     -107.9240251052      108.0458625398     1  0.24412011E+08
     -107.9239730776      111.9137881827     1  0.23097645E+08
     -107.9238624146      112.3111783215     1  0.24815902E+08
     -107.9238163978      109.4216587872     1  0.21774203E+08
     -107.9238152612      111.2998060674     1  0.22767661E+08
     -107.9237113024      112.3611027006     1  0.25536618E+08
     -107.9236135666      114.5042618737     1  0.23833495E+08
     -107.9235606581      113.2941644671     1  0.26434127E+08
     -107.9235531145      111.0378419332     1  0.24514523E+08
     -107.9234519262      111.4941829484     1  0.22813283E+08
     -107.9234368462      110.1295685714     1  0.24753098E+08
     -107.9234237939      112.7974228478     1  0.23042323E+08
     -107.9233628062      110.9925156208     1  0.23712796E+08
     -107.9233479457      110.7384811018     1  0.22662416E+08
     -107.9232707817      112.7346041781     1  0.25603644E+08
     -107.9232448981      110.9921838025     1  0.24639477E+08
     -107.9232005812      112.6312870101     1  0.25128928E+08
     -107.9231650413      109.3687623758     1  0.23964309E+08
     -107.9231563717      111.0604847826     1  0.23379737E+08
     -107.9231182699      112.3525989498     1  0.23288777E+08
     -107.9230213666      108.2924520332     1  0.21770655E+08
     -107.9229287275      105.7501646121     1  0.23381608E+08
     -107.9228942035      114.2415027844     1  0.24460075E+08
     -107.9227805103      110.6572242897     1  0.23145852E+08
     -107.9227029839      113.5259262394     1  0.25323183E+08
     -107.9226775078      112.7860377103     1  0.25105145E+08
     -107.9226671853      112.7849834703     1  0.25616274E+08
     -107.9226157077      113.3882683610     1  0.24922155E+08
     -107.9225921455      111.5335258717     1  0.23290974E+08
     -107.9225727945      110.4990382068     1  0.23189048E+08
     -107.9225528456      111.5276009236     1  0.24584993E+08
     -107.9225436161      110.0437230409     1  0.24504206E+08
     -107.9224940847      113.4322388486     1  0.25532836E+08
     -107.9224285635      110.0624197562     1  0.23598950E+08
     -107.9224236749      111.3166968294     1  0.24266016E+08
     -107.9223975905      114.1692422577     1  0.25650998E+08
     -107.9223464067      108.2958804734     1  0.22966865E+08
     -107.9223281447      113.8140269419     1  0.24243108E+08
     -107.9223232954      113.6206635804     1  0.23455008E+08
     -107.9222222939      109.9877873625     1  0.24776145E+08
     -107.9221780294      114.0739987122     1  0.23635340E+08
     -107.9221568544      112.4960713834     1  0.24910749E+08
     -107.9221117361      113.6548412597     1  0.22586090E+08
     -107.9220065359      109.7479008540     1  0.21791246E+08
     -107.9219713103      112.9641032725     1  0.24728629E+08
     -107.9219633265      109.0521691396     1  0.24081161E+08
     -107.9218780004      110.7248330863     1  0.21567388E+08
     -107.9218640697      113.3929084136     1  0.23430398E+08
     -107.9218239000      112.4825874641     1  0.23868328E+08
     -107.9217899146      111.7895360105     1  0.24782931E+08
     -107.9217802200      111.5273693224     1  0.24343444E+08
     -107.9217198146      110.8868260048     1  0.22822711E+08
     -107.9217134259      109.1859240184     1  0.22177625E+08
     -107.9216747062      113.7612163063     1  0.23645459E+08
     -107.9216261066      111.5109574069     1  0.23923863E+08
     -107.9216156650      110.4264208137     1  0.25298525E+08
     -107.9215932662      107.9686845753     1  0.24230457E+08
     -107.9215803433      110.9400090164     1  0.23856052E+08
     -107.9215136674      110.1484519481     1  0.23329383E+08
     -107.9215100765      109.5537743991     1  0.24456535E+08
     -107.9214741912      113.3920783417     1  0.24184281E+08
     -107.9214205188      110.0108266428     1  0.24107873E+08
     -107.9213225722      114.5431041703     1  0.23066867E+08
     -107.9212530500      110.4655525896     1  0.24083514E+08
     -107.9210339159      110.4705150166     1  0.24932874E+08
     -107.9210275133      113.1519804301     1  0.25684828E+08
     -107.9209354248      109.1065728542     1  0.24204322E+08
     -107.9209323145      111.9841604334     1  0.24726597E+08
     -107.9208876190      112.0211860313     1  0.24177560E+08
     -107.9208123949      112.8419259272     2  0.26669566E+08
     -107.9207651441      110.2497401762     1  0.24091056E+08
     -107.9205567879      112.9021197837     1  0.23882090E+08
     -107.9204036631      109.4796064349     1  0.23452099E+08
     -107.9203684664      111.1469518272     1  0.24222195E+08
     -107.9202159040      109.6440144670     1  0.23521811E+08
     -107.9201990778      109.7816557032     1  0.23040989E+08
     -107.9201783295      111.6983948867     1  0.24181664E+08
     -107.9201091865      111.1481414998     1  0.24920420E+08
     -107.9200515143      106.2730314612     1  0.23241093E+08
     -107.9200457302      113.1927002343     1  0.25032316E+08
     -107.9200353738      109.7709822461     1  0.24697046E+08
     -107.9200332537      109.0575495109     1  0.23264652E+08
     -107.9199561513      111.1742178001     1  0.25259515E+08
     -107.9199529227      110.3500010286     1  0.24048296E+08
     -107.9198775804      111.8542405364     1  0.24596796E+08
     -107.9198468279      108.0974668375     1  0.22702048E+08
     -107.9197867515      113.0275498652     1  0.25222852E+08
     -107.9196897068      110.4818751865     1  0.24576430E+08
     -107.9196840632      113.1225484261     1  0.24656997E+08
     -107.9196438502      111.2692842222     1  0.24401628E+08
     -107.9195295834      110.1619195852     1  0.23058045E+08
     -107.9195262092      109.9572577810     1  0.24137287E+08
     -107.9195000782      110.6727473670     1  0.24144392E+08
     -107.9194771881      112.6307637475     1  0.24337248E+08
     -107.9194707441      111.3781012145     1  0.25065394E+08
     -107.9194574608      113.0019496794     1  0.24250603E+08
     -107.9194535591      110.0068405977     1  0.24007194E+08
     -107.9194359575      109.0607268968     1  0.23879835E+08
     -107.9194088017      111.8247233179     1  0.23659993E+08
     -107.9193998890      109.2179515421     1  0.22828705E+08
     -107.9192760170      110.1223110902     1  0.23111761E+08
     -107.9192741663      112.3992646750     1  0.23211458E+08
     -107.9192712136      111.3857477447     1  0.24979332E+08
     -107.9192694840      113.4632618451     1  0.24350093E+08
     -107.9191688904      113.0917416758     1  0.24898919E+08
     -107.9191671407      108.4581408912     1  0.22879803E+08
     -107.9191155874      115.0782830858     2  0.24967891E+08
     -107.9190981669      109.0021815180     1  0.24039874E+08
     -107.9190224807      113.5819524757     1  0.22651385E+08
     -107.9190198446      111.1640188036     1  0.23616303E+08
     -107.9189942082      112.8574762730     1  0.24019838E+08
     -107.9189475893      111.8681776510     1  0.23988759E+08
     -107.9188845879      109.7120282024     1  0.21897536E+08
     -107.9188768001      113.7437554105     1  0.22860887E+08
     -107.9188532091      110.4995508951     1  0.23287216E+08
     -107.9184043593      108.2576839038     1  0.22738953E+08
     -107.9183927724      109.8099838847     1  0.23931434E+08
     -107.9183002421      108.7084084539     1  0.22943605E+08
     -107.9182861986      113.5096499690     1  0.23245037E+08
     -107.9182148635      110.1620402707     1  0.22673826E+08
     -107.9181741284      107.0454315119     1  0.22573208E+08
     -107.9181502626      110.6787933715     1  0.24530558E+08
     -107.9180477185      111.9571562071     1  0.23127932E+08
     -107.9179618151      107.9997422060     1  0.25015006E+08
     -107.9179560676      109.6858467048     1  0.24669828E+08
     -107.9179424706      112.0980878809     1  0.24805708E+08
     -107.9179211552      113.9280795908     1  0.24300629E+08
     -107.9179176548      113.0059659988     1  0.24425005E+08
     -107.9178913541      109.1382926023     1  0.22914114E+08
     -107.9178784656      107.0643552876     1  0.25509040E+08
     -107.9178584419      113.4167357619     1  0.24798845E+08
     -107.9177498100      111.2419865093     1  0.24322491E+08
     -107.9177291249      109.6611827989     1  0.23011676E+08
     -107.9176936421      108.9681622527     1  0.25553010E+08
     -107.9176452260      115.4840366116     1  0.23168518E+08
     -107.9176368649      112.7493023449     1  0.25411008E+08
     -107.9176308656      110.8682204843     2  0.24197723E+08
     -107.9176058623      112.9262720808     1  0.23060788E+08
     -107.9175544102      108.3448624829     1  0.21516889E+08
     -107.9175417090      107.7832659010     1  0.23201028E+08
     -107.9175017492      115.4682359179     1  0.24436646E+08
     -107.9174993653      111.6939071013     1  0.24407453E+08
     -107.9174651125      111.3312919987     1  0.22152780E+08
     -107.9174549198      108.8912567545     1  0.23241519E+08
     -107.9174168826      109.2361251322     1  0.24199471E+08
     -107.9173754168      106.0990501503     1  0.22201192E+08
     -107.9172929062      115.0273063836     1  0.25506128E+08
     -107.9172747481      113.6021501547     1  0.24424038E+08
     -107.9172226113      113.5254330148     1  0.23454562E+08
     -107.9171970102      107.7337787689     1  0.21953845E+08
     -107.9171790320      107.5214701481     1  0.23158500E+08
     -107.9171097979      113.8963800409     1  0.23908244E+08
     -107.9171021228      107.3587675164     1  0.23129343E+08
     -107.9168720849      111.8185875374     1  0.23295933E+08
     -107.9168311359      113.4001863083     1  0.24392264E+08
     -107.9167754249      110.8042576995     1  0.22546191E+08
     -107.9167634942      112.0533490004     1  0.24416817E+08
     -107.9167401306      109.8045369822     1  0.23521262E+08
     -107.9167328575      108.9378665447     1  0.24116942E+08
     -107.9167091740      113.9600769240     1  0.25076812E+08
     -107.9167011719      111.1125322045     1  0.23505342E+08
     -107.9165508400      111.6198488012     1  0.25334851E+08
     -107.9165380645      110.2133575423     1  0.24794146E+08
     -107.9165337944      111.0292352875     1  0.24037805E+08
     -107.9165014266      109.1807633502     1  0.24489685E+08
     -107.9164914405      111.6073824814     1  0.22767524E+08
     -107.9164557199      113.0413694327     1  0.24460827E+08
     -107.9164379753      113.1867379040     1  0.25019005E+08
     -107.9164133323      109.5954987339     1  0.24408599E+08
     -107.9163698770      103.7279194656     1  0.23329400E+08
     -107.9163657374      110.9538151542     1  0.25494993E+08
     -107.9162916874      111.9328850618     1  0.23678978E+08
     -107.9162153171      111.6433173784     1  0.23899936E+08
     -107.9161782347      112.5478954083     1  0.23981426E+08
     -107.9160560041      109.6259547915     1  0.24067914E+08
     -107.9160463716      112.9891899276     1  0.24412424E+08
     -107.9160153023      112.0473088440     1  0.24268194E+08
     -107.9159878594      111.3003808942     1  0.24034987E+08
     -107.9159328256      110.1222535446     1  0.23244265E+08
     -107.9157980370      110.1122836004     1  0.22131772E+08
     -107.9157536487      113.4621283445     1  0.23331131E+08
     -107.9155821933      113.7135087942     1  0.23111845E+08
     -107.9155374956      110.9323570795     1  0.23295309E+08
     -107.9155363101      110.2661582953     1  0.23023636E+08
     -107.9155261694      110.5016471142     1  0.24112213E+08
     -107.9154953658      111.9519746898     1  0.22537822E+08
     -107.9154819691      110.5474364522     1  0.24785271E+08
     -107.9154548353      108.3846177950     1  0.23371595E+08
     -107.9153303214      112.5709894481     1  0.22687422E+08
     -107.9152836779      109.3427934255     1  0.23223116E+08
     -107.9152576697      113.1201053713     1  0.24738529E+08
     -107.9152080152      112.5031824117     1  0.24189313E+08
     -107.9151987710      104.4125218590     1  0.23397704E+08
     -107.9151461830      109.6071154928     1  0.23675424E+08
     -107.9150934861      115.0248127280     1  0.24679625E+08
     -107.9150572991      111.6754622435     1  0.23705354E+08
     -107.9150331819      108.4653510403     1  0.24305714E+08
     -107.9149966025      109.9666499740     1  0.23598240E+08
     -107.9149728361      109.6353240433     1  0.22452494E+08
     -107.9149461381      109.1746556690     1  0.22910194E+08
     -107.9149091775      113.7106931370     1  0.24646588E+08
     -107.9148497608      113.6392225917     1  0.22596793E+08
     -107.9147085821      111.6813124512     1  0.23385608E+08
     -107.9147057143      113.3628555818     1  0.24389980E+08
     -107.9146561202      113.7266493450     1  0.24182674E+08
     -107.9145042614      110.3905011214     1  0.23157836E+08
     -107.9144091480      107.2084139266     1  0.22944252E+08
     -107.9143981063      107.8934622590     1  0.24487108E+08
     -107.9142864800      110.3178765406     1  0.24717162E+08
     -107.9142525052      108.4558618995     1  0.24190223E+08
     -107.9141306357      111.5291195956     1  0.23582794E+08
     -107.9140848090      111.3032005732     1  0.23770430E+08
     -107.9140444785      108.6020541856     1  0.23519263E+08
     -107.9139039801      110.4911415831     1  0.24150174E+08
     -107.9138683081      110.7996057706     1  0.24764160E+08
     -107.9138598830      110.3228802720     1  0.25089128E+08
     -107.9135949546      112.4689857320     1  0.24293761E+08
     -107.9135658297      110.8824267503     1  0.25944019E+08
     -107.9133800207      112.9830498641     1  0.23354058E+08
     -107.9133607350      113.2682942340     1  0.24279594E+08
     -107.9133073430      107.3294934028     1  0.23748258E+08
     -107.9132108556      110.4029729419     1  0.24344672E+08
     -107.9131497376      112.4391053929     1  0.26048744E+08
     -107.9131329589      112.7030743904     1  0.25092151E+08
     -107.9130805934      110.7791136814     1  0.22744097E+08
     -107.9130701227      111.8534563415     1  0.24071176E+08
     -107.9130582316      111.2363783431     1  0.25270419E+08
     -107.9130492063      113.3424618881     1  0.23929475E+08
     -107.9130295685      114.2674490032     1  0.24970241E+08
     -107.9129720707      113.0976906490     1  0.23705023E+08
     -107.9129522597      110.1589487209     1  0.24163956E+08
     -107.9128768321      108.7366740472     1  0.23638154E+08
     -107.9128106199      113.1575269774     1  0.24459655E+08
     -107.9127931715      112.4457870004     1  0.24596554E+08
     -107.9127789060      111.8873044088     1  0.23944283E+08
     -107.9127448391      110.0465922029     1  0.22675589E+08
     -107.9127151443      114.9227431712     1  0.24730322E+08
     -107.9126657421      112.9374964232     1  0.25255337E+08
     -107.9125863492      112.5768675145     1  0.25124581E+08
     -107.9125477024      105.8809755840     1  0.23288577E+08
     -107.9125231163      111.2639724806     1  0.23414712E+08
     -107.9125184696      110.5901130880     1  0.23128371E+08
     -107.9125078930      107.9550492199     1  0.21809647E+08
     -107.9124848375      112.1925915100     1  0.23125513E+08
     -107.9124510075      108.4959250345     1  0.23212194E+08
     -107.9124211981      112.9963674389     1  0.21684206E+08
     -107.9123059297      111.7428322620     1  0.24255905E+08
     -107.9123025739      108.9869048323     1  0.24963677E+08
     -107.9122485120      111.4860491117     1  0.25099127E+08
     -107.9121282005      109.7298967661     1  0.25123893E+08
     -107.9121058566      113.2566674391     1  0.24940563E+08
     -107.9119857913      110.5897310388     2  0.22193352E+08
     -107.9119844688      110.6986581976     1  0.24959995E+08
     -107.9118423206      113.6850594782     1  0.24627913E+08
     -107.9118233967      111.4612555554     1  0.23943243E+08
     -107.9117783435      109.0133105359     2  0.22715193E+08
     -107.9117120539      106.6150884508     1  0.23525666E+08
     -107.9117049700      109.2999612849     1  0.23449727E+08
     -107.9116299096      112.1481613711     1  0.23437511E+08
     -107.9116201152      110.8390798874     1  0.23150717E+08
     -107.9116155502      107.0192870438     1  0.24178877E+08
     -107.9116114561      112.0519568458     1  0.26780065E+08
     -107.9116042960      111.2997832246     1  0.25656346E+08
     -107.9115915342      108.4161077982     1  0.24270764E+08
     -107.9115701827      112.5281640007     1  0.23246574E+08
     -107.9115564131      111.5168077780     2  0.21992834E+08
     -107.9115503523      111.8703144425     1  0.23871068E+08
     -107.9115490593      111.2738335822     1  0.26402593E+08
     -107.9114397735      111.2542976317     1  0.23687670E+08
     -107.9113880600      113.2983439406     1  0.24794478E+08
     -107.9113695439      107.0083896046     1  0.24685117E+08
     -107.9113023493      111.5973968181     1  0.24641552E+08
     -107.9112938079      110.2156743034     2  0.24511527E+08
     -107.9112354654      108.3433569367     1  0.22628304E+08
     -107.9112172847      111.9857141261     1  0.23175081E+08
     -107.9110428714      110.6991449150     1  0.24960986E+08
     -107.9110255798      111.6619199773     1  0.23383868E+08
     -107.9110018631      112.7015391052     1  0.25202918E+08
     -107.9109469001      113.1569849050     1  0.23406956E+08
     -107.9109312242      112.9847129046     1  0.23523578E+08
     -107.9108693317      113.6197055489     1  0.25575769E+08
     -107.9108268708      112.5294290708     1  0.24609712E+08
     -107.9107603395      111.2893728800     1  0.22674649E+08
     -107.9106936625      111.7357036533     1  0.25026940E+08
     -107.9106797240      110.0460012546     1  0.23882717E+08
     -107.9106752304      108.2532226107     1  0.23948237E+08
     -107.9105764065      108.3125457383     1  0.24704478E+08
     -107.9104248993      112.2593762690     1  0.23172062E+08
     -107.9103767366      114.2195069249     1  0.22860398E+08
     -107.9103200113      108.1900415359     1  0.24911138E+08
     -107.9102655989      108.7471209864     1  0.24319607E+08
     -107.9102591570      112.0831404836     1  0.24584287E+08
     -107.9101666889      113.7004136319     1  0.24314688E+08
     -107.9101645719      109.9744861169     1  0.24524801E+08
     -107.9100286687      108.7089149452     1  0.23042901E+08
     -107.9099533501      111.9699775748     1  0.25542776E+08
     -107.9099311948      110.5028804344     1  0.22121300E+08
     -107.9099041554      112.1933587685     1  0.25280190E+08
     -107.9097756917      111.0754380049     2  0.23421156E+08
     -107.9097569374      111.4526678441     1  0.24603722E+08
     -107.9097373866      111.0181002497     1  0.24352163E+08
     -107.9097188991      110.2143942719     1  0.25105308E+08
     -107.9095382775      114.0300802431     1  0.23776287E+08
     -107.9093299805      110.1804991283     1  0.24519752E+08
     -107.9091944778      107.0483101106     1  0.24008256E+08
     -107.9091380169      107.0676434821     1  0.22584335E+08
     -107.9090498724      112.5007895108     1  0.23676192E+08
     -107.9090362647      110.0405665092     1  0.22621313E+08
     -107.9090030511      111.8586128508     1  0.24379042E+08
     -107.9089797686      111.0982069565     1  0.23758892E+08
     -107.9089519301      111.7688919959     1  0.23500781E+08
     -107.9088915835      110.1749803192     1  0.24048033E+08
     -107.9088875969      116.7487075456     1  0.22831057E+08
     -107.9088727305      109.8957367885     1  0.23113634E+08
     -107.9087737246      111.7114663785     1  0.23877224E+08
     -107.9087723698      108.7268301185     1  0.23933760E+08
     -107.9085298680      109.8528627668     1  0.24726863E+08
     -107.9084780457      112.9421305540     1  0.23174552E+08
     -107.9084697167      113.4797437668     1  0.23286824E+08
     -107.9084432683      111.5202547192     1  0.24359064E+08
     -107.9084284310      111.8153919178     1  0.24494395E+08
     -107.9083584947      112.7760413688     2  0.24726643E+08
     -107.9083317974      110.5705110939     1  0.23935019E+08
     -107.9083081227      110.7590993977     1  0.23762656E+08
     -107.9083070850      110.8631509780     1  0.24093294E+08
     -107.9082674506      111.1323689018     1  0.24673949E+08
     -107.9082266047      110.2981319739     1  0.24444294E+08
     -107.9082079616      114.2800463832     1  0.25459280E+08
     -107.9081896113      110.4673332068     1  0.23783683E+08
     -107.9081861755      111.3065337513     1  0.24177616E+08
     -107.9081268160      113.3683879189     1  0.23175204E+08
     -107.9080476026      110.9127550310     1  0.23430416E+08
     -107.9079625458      108.9784957977     1  0.23184256E+08
     -107.9079527679      110.2022990311     1  0.24793290E+08
     -107.9079304994      108.6569468414     1  0.24050478E+08
     -107.9079186603      112.2659447603     1  0.24399348E+08
     -107.9078669341      107.0117797476     1  0.24397307E+08
     -107.9078366840      110.0069866811     1  0.23501175E+08
     -107.9078108430      109.7881230892     1  0.23474285E+08
     -107.9077229137      108.7621488653     1  0.24537381E+08
     -107.9076817002      114.4896962665     1  0.23013237E+08
     -107.9076318333      111.7546152296     1  0.25908466E+08
     -107.9075411337      112.0962041440     1  0.23746054E+08
     -107.9074830367      112.9532379254     1  0.24260204E+08
     -107.9074699405      111.7088648697     1  0.23255055E+08
     -107.9074580045      112.2832278115     1  0.25159947E+08
     -107.9073972082      111.8803052520     1  0.23980410E+08
     -107.9073508810      109.5998134003     1  0.24593008E+08
     -107.9073402131      104.6293443978     1  0.22543842E+08
     -107.9073047878      108.9988721015     1  0.24526022E+08
     -107.9072637044      108.8282736389     1  0.24088152E+08
     -107.9072240099      111.2162490550     1  0.22864902E+08
     -107.9071924594      113.1175556462     2  0.24475227E+08
     -107.9071819792      107.8756631000     1  0.22596080E+08
     -107.9071138864      109.4884191180     1  0.23813998E+08
     -107.9071109188      105.9791133119     1  0.25201895E+08
     -107.9070696562      112.3923384815     1  0.26177676E+08
     -107.9069904693      112.1295360277     1  0.23848417E+08
     -107.9069800181      110.9482655810     1  0.22589021E+08
     -107.9069601176      110.3818051211     1  0.23718251E+08
     -107.9069204716      113.4321031335     1  0.24440475E+08
     -107.9069155162      110.3153156938     1  0.23640139E+08
     -107.9068963094      112.1294230749     1  0.24434491E+08
     -107.9067893956      109.4017145126     1  0.23571392E+08
     -107.9066840366      110.9573585414     1  0.24485475E+08
     -107.9066520864      112.4543281256     1  0.26198536E+08
     -107.9066287929      108.9591874613     1  0.25158869E+08
     -107.9066145515      108.7485944130     1  0.24323344E+08
     -107.9066062692      109.1738766840     1  0.23170619E+08
     -107.9065166327      111.4190799461     1  0.23496111E+08
     -107.9064615558      109.7124054956     1  0.24509888E+08
     -107.9064549911      111.6037222167     1  0.23655379E+08
     -107.9064295150      114.6529615258     1  0.24499528E+08
     -107.9062972535      114.1828113392     2  0.25245467E+08
     -107.9062123204      110.3842581830     1  0.22348525E+08
     -107.9061622110      112.1107198273     1  0.23445887E+08
     -107.9061578162      112.1347474082     1  0.25314445E+08
     -107.9061397880      113.7785790235     1  0.23715945E+08
     -107.9061286250      105.3090625298     1  0.23308564E+08
     -107.9060754980      110.7572968393     1  0.24572097E+08
     -107.9060636582      109.9205309415     1  0.24263314E+08
     -107.9060591108      113.0577006616     1  0.24609991E+08
     -107.9060510872      109.7055012298     1  0.22838347E+08
     -107.9059605019      112.0820981461     1  0.23689391E+08
     -107.9059421615      111.0038910903     1  0.25259338E+08
     -107.9059119372      108.0216490208     1  0.23989390E+08
     -107.9057521242      109.2475893674     1  0.24762104E+08
     -107.9057298052      110.2976916384     1  0.23616672E+08
     -107.9056924321      110.7363501240     1  0.24870967E+08
     -107.9056694593      110.4944300819     1  0.22856041E+08
     -107.9056469556      106.2525972057     1  0.24837540E+08
     -107.9055832708      112.4358393592     1  0.23960601E+08
     -107.9054806390      112.3335482301     1  0.22716837E+08
     -107.9054159594      109.1095836407     1  0.23555868E+08
     -107.9054108629      112.6533603817     1  0.24304185E+08
     -107.9054097135      110.7872973281     1  0.25138570E+08
     -107.9053606354      112.9174268101     1  0.25472640E+08
     -107.9053287759      111.7280165882     1  0.25278629E+08
     -107.9053273463      111.3145799247     1  0.24788558E+08
     -107.9053231310      112.7888233765     1  0.24463217E+08
     -107.9053112248      111.6517797565     1  0.23414991E+08
     -107.9052515153      112.9724384141     1  0.25311595E+08
     -107.9052064469      109.8144747438     1  0.25650376E+08
     -107.9051635171      111.5609714010     1  0.23791589E+08
     -107.9050238050      111.9438506560     1  0.24929934E+08
     -107.9050156359      112.1991444219     1  0.24485741E+08
     -107.9050101170      110.2917569070     1  0.25182954E+08
     -107.9049926652      111.9435223451     1  0.24161208E+08
     -107.9049046912      107.3066024129     1  0.22922514E+08
     -107.9048518760      109.0639389826     1  0.24633353E+08
     -107.9048397311      114.0142648171     1  0.23845616E+08
     -107.9048009661      112.3380199290     1  0.23981679E+08
     -107.9047845559      111.3630551507     1  0.23413996E+08
     -107.9047788857      109.9572770514     1  0.25107721E+08
     -107.9047673979      111.3192409767     1  0.24443422E+08
     -107.9047567215      112.5779074104     1  0.24687289E+08
     -107.9047137804      112.6224932682     1  0.23712943E+08
     -107.9046561469      109.8198618582     1  0.24138642E+08
     -107.9046386478      110.5804555557     2  0.24347259E+08
     -107.9045708091      112.6765597131     1  0.25264034E+08
     -107.9045157068      108.2955128927     1  0.24621450E+08
     -107.9044839755      112.5982602038     1  0.24590591E+08
     -107.9044521620      113.5176493863     1  0.23383712E+08
     -107.9043647920      110.7748591907     1  0.24498038E+08
     -107.9043111924      112.2873477152     1  0.25650264E+08
     -107.9042406250      108.2981475824     1  0.22658479E+08
     -107.9042284376      109.0717010791     2  0.25222096E+08
     -107.9042128638      108.2040742354     1  0.21650903E+08
     -107.9041260606      106.8035679371     1  0.24303705E+08
     -107.9041110438      111.3746601143     1  0.24023781E+08
     -107.9040850820      111.0292251836     1  0.24671944E+08
     -107.9040776506      107.5499572706     1  0.22238075E+08
     -107.9039354097      110.1885383835     1  0.23425576E+08
     -107.9039067302      112.6869602505     1  0.23668175E+08
     -107.9038189731      108.4435128608     1  0.24273638E+08
     -107.9037315743      104.7959505964     1  0.23429526E+08
     -107.9036916365      112.1007045109     1  0.24177160E+08
     -107.9036462795      109.5848173369     1  0.23255205E+08
     -107.9035616473      110.6594505798     1  0.24358837E+08
     -107.9034403198      114.0622147307     1  0.22465441E+08
     -107.9034125406      109.3503663389     1  0.25009020E+08
     -107.9034107886      114.2719824128     1  0.25503079E+08
     -107.9033992197      107.7597914208     1  0.23679888E+08
     -107.9032772691      107.8160423023     1  0.22677936E+08
     -107.9032573180      111.3364000636     1  0.23425954E+08
     -107.9031438858      111.6681051935     1  0.23386276E+08
     -107.9031389742      109.5982744808     1  0.22782377E+08
     -107.9029599218      108.8814634406     1  0.25017657E+08
     -107.9029266148      112.3422159498     1  0.23024200E+08
     -107.9028603617      112.0772270449     1  0.23839399E+08
     -107.9028403381      109.1298535228     1  0.23520792E+08
     -107.9028161091      111.0176133641     1  0.24131547E+08
     -107.9028046334      111.4342347297     1  0.24525528E+08
     -107.9027995708      108.3356982331     1  0.23848537E+08
     -107.9027625612      111.7441264913     1  0.24683387E+08
     -107.9027480833      109.1698939989     1  0.23750808E+08
     -107.9026947232      109.9218192596     1  0.23821292E+08
     -107.9026801592      110.2591929069     1  0.25082502E+08
     -107.9026647213      111.6707452723     1  0.22355178E+08
     -107.9026516210      103.4137873982     1  0.24929617E+08
     -107.9025831926      108.7681288298     1  0.23161952E+08
     -107.9024495223      112.8894637461     1  0.24130045E+08
     -107.9024352359      110.1242556899     1  0.23456347E+08
     -107.9022617803      110.3214617501     1  0.23807295E+08
     -107.9022545331      108.2132076101     1  0.23317323E+08
     -107.9022231642      109.1056561842     1  0.23402669E+08
     -107.9021822267      108.1392936752     1  0.22761581E+08
     -107.9021593573      111.0535207251     1  0.23797386E+08
     -107.9021420391      110.9020458617     2  0.22801664E+08
     -107.9021256984      105.9554338779     2  0.24486094E+08
     -107.9020991347      112.5863451654     1  0.25060480E+08
     -107.9020891101      108.8151271045     1  0.22502214E+08
     -107.9020789368      109.9001542953     1  0.25155165E+08
     -107.9020588791      105.5608516372     1  0.22326784E+08
     -107.9020243613      109.6882375472     1  0.22672953E+08
     -107.9019791474      114.0839062356     1  0.24138768E+08
     -107.9019157494      111.8812410242     1  0.23473450E+08
     -107.9018455930      110.8050753256     1  0.24222267E+08
     -107.9017955250      110.5413417571     1  0.23731439E+08
     -107.9017694919      112.5631830241     1  0.23164351E+08
     -107.9017499134      109.1986726459     1  0.22829550E+08
     -107.9017396889      111.8755530355     1  0.23494953E+08
     -107.9017164806      112.4096736929     1  0.25210949E+08
     -107.9016594885      113.3582063137     1  0.25056674E+08
     -107.9016534646      112.2967483075     1  0.23627485E+08
     -107.9015869054      110.8123490658     1  0.23624282E+08
     -107.9015658007      110.2129692604     1  0.25329399E+08
     -107.9015406814      110.2281218451     1  0.22785131E+08
     -107.9014889850      105.1930818393     2  0.22830254E+08
     -107.9014819626      113.9591772322     1  0.22465198E+08
     -107.9014801671      111.2175726358     1  0.22575327E+08
     -107.9014405321      112.7820360445     1  0.23702276E+08
     -107.9014301810      112.3846113641     1  0.25279611E+08
     -107.9013985748      113.4627632577     1  0.24130002E+08
     -107.9013856666      110.1242313948     1  0.23666906E+08
     -107.9013257867      111.4286131149     1  0.24840653E+08
     -107.9012743706      107.2263002231     1  0.23700480E+08
     -107.9012345321      109.7437068323     1  0.23643759E+08
     -107.9011453853      111.2034509316     1  0.24714789E+08
     -107.9011295470      108.8783587654     1  0.23128918E+08
     -107.9010355312      115.7309814645     1  0.25470227E+08
     -107.9010016474      111.8372986979     1  0.24857430E+08
     -107.9009643344      112.1976159491     1  0.24993937E+08
     -107.9009054823      108.2117101492     1  0.23064315E+08
     -107.9008767056      111.6626259117     1  0.23345431E+08
     -107.9008627245      114.4609939940     1  0.24802597E+08
     -107.9008253264      111.5921272261     1  0.24682656E+08
     -107.9008135292      108.5733753650     2  0.22794467E+08
     -107.9007848918      112.1626853113     1  0.23451660E+08
     -107.9007153088      113.7702862189     1  0.22436192E+08
     -107.9007050493      111.6014794585     1  0.25155448E+08
     -107.9006786669      113.9835235306     2  0.26158144E+08
     -107.9006766805      108.3077459517     1  0.23368004E+08
     -107.9006371132      110.3553956683     1  0.24143041E+08
     -107.9006124719      113.4559478516     1  0.23354596E+08
     -107.9005403767      113.0921421795     1  0.25218058E+08
     -107.9005121485      109.8071446242     1  0.25876158E+08
     -107.9005022909      111.1789839245     1  0.23883746E+08
     -107.9004573337      106.5431366168     1  0.23292885E+08
     -107.9004055712      110.4563361068     1  0.23409127E+08
     -107.9003505133      111.1943457560     1  0.23066895E+08
     -107.9003182107      110.7167622585     2  0.22775852E+08
     -107.9003012595      109.4506870244     1  0.24950206E+08
     -107.9002599818      106.6544827358     1  0.24543418E+08
     -107.9002529058      112.2268794046     1  0.24234684E+08
     -107.9002370121      110.6214540344     1  0.23352795E+08
     -107.9001840129      109.7618044194     1  0.23557474E+08
     -107.9001748533      108.2741254682     1  0.21611901E+08
     -107.9001461039      112.6622569825     1  0.25063042E+08
     -107.9001266559      108.8795510227     1  0.24424978E+08
     -107.9001155632      110.5671196487     1  0.24197986E+08
     -107.8999411436      108.6933769170     1  0.24357522E+08
     -107.8998455418      110.0200154221     1  0.23779693E+08
     -107.8998376769      112.1589268500     1  0.24991155E+08
     -107.8998002213      108.7938452487     1  0.25132436E+08
     -107.8996584562      112.4199577979     1  0.25650908E+08
     -107.8996546060      112.0769437162     1  0.24835794E+08
     -107.8996437056      112.5548466557     1  0.24387018E+08
     -107.8996386620      113.0702359157     1  0.23453809E+08
     -107.8996298883      110.3699937019     1  0.23359298E+08
     -107.8995914631      113.9846156545     1  0.23573755E+08
     -107.8995738528      114.6788427397     1  0.23618249E+08
     -107.8995317684      112.1847478242     1  0.23791545E+08
     -107.8994985861      109.5705405567     1  0.23387246E+08
     -107.8994773375      109.5217921538     1  0.24875517E+08
     -107.8994125502      110.2135875192     1  0.23715751E+08
     -107.8994024829      109.1075459107     1  0.24304028E+08
     -107.8993885123      113.8447766950     2  0.25511104E+08
     -107.8993699926      108.6017573072     1  0.23208612E+08
     -107.8993378631      112.8336849667     1  0.22623063E+08
     -107.8993358359      109.8046236650     1  0.22329544E+08
     -107.8992800766      111.3063467350     1  0.23856591E+08
     -107.8992677763      109.2417441378     1  0.23174197E+08
     -107.8992591237      110.4974587700     2  0.24005044E+08
     -107.8991554014      105.0609748227     1  0.22261117E+08
     -107.8991443239      112.4930359359     1  0.24365274E+08
     -107.8990758025      111.0390818388     1  0.22302254E+08
     -107.8990321796      111.1575724644     1  0.24477344E+08
     -107.8989330149      112.8546146154     1  0.25415354E+08
     -107.8989225238      112.2983650662     1  0.25195624E+08
     -107.8989009586      111.9521618966     1  0.23743363E+08
     -107.8988599103      108.5495316602     1  0.24024482E+08
     -107.8988221473      109.9919079066     1  0.22329793E+08
     -107.8987914824      110.3273571277     1  0.23711620E+08
     -107.8987721915      109.6979417849     1  0.24273260E+08
     -107.8986998010      109.9826355603     1  0.23200012E+08
     -107.8986945857      109.7016325431     1  0.25197201E+08
     -107.8986625417      109.2944050743     1  0.23349955E+08
     -107.8986474168      109.0636980027     1  0.23656414E+08
     -107.8986455160      109.4747917011     1  0.23380929E+08
     -107.8986325876      108.3062780951     1  0.23148177E+08
     -107.8985520580      110.5215502276     1  0.23577340E+08
     -107.8985214462      108.4563548692     1  0.24417288E+08
     -107.8985198943      109.6798838534     1  0.22403536E+08
     -107.8985087125      109.7874554422     1  0.24661088E+08
     -107.8984627366      108.4713088889     1  0.24607471E+08
     -107.8983876896      110.7043924671     1  0.23978768E+08
     -107.8983823232      111.5941507981     1  0.23741511E+08
     -107.8983588608      111.8137865613     1  0.23164355E+08
     -107.8983402423      111.5929548292     1  0.23772878E+08
     -107.8983312323      106.9964409257     1  0.22063155E+08
     -107.8983001612      111.0793582068     2  0.23045899E+08
     -107.8982277976      111.3614790071     1  0.25379518E+08
     -107.8982092924      109.8386219062     1  0.23404235E+08
     -107.8981753992      109.1223318725     1  0.23068631E+08
     -107.8981698043      110.3012900369     1  0.23358728E+08
     -107.8981554235      110.2553230356     1  0.24606810E+08
     -107.8980297976      109.7425748020     1  0.23788208E+08
     -107.8979661221      109.9868387724     1  0.24502881E+08
     -107.8979108905      111.9310757461     1  0.24810182E+08
     -107.8978653068      111.3881247842     1  0.25332627E+08
     -107.8977883654      112.9482896683     1  0.24537877E+08
     -107.8977154383      112.3674022254     1  0.23429752E+08
     -107.8976985317      111.1975784947     1  0.24578345E+08
     -107.8976746737      109.3944127046     1  0.24409156E+08
     -107.8976621892      109.8653571390     1  0.24200362E+08
     -107.8976571269      108.4180165794     1  0.24190932E+08
     -107.8976532232      109.3951791021     1  0.22920680E+08
     -107.8976207151      110.9520537665     1  0.23018093E+08
     -107.8976178504      112.5125985072     1  0.24316493E+08
     -107.8976029878      108.2213989880     1  0.22157046E+08
     -107.8975922730      111.0219211238     1  0.24857844E+08
     -107.8975463403      108.5603731923     1  0.23604485E+08
     -107.8975188102      107.6179406204     1  0.23052950E+08
     -107.8975023818      113.3638321782     1  0.24647324E+08
     -107.8974851092      110.6987280224     1  0.23389446E+08
     -107.8974272395      112.5222341412     1  0.22234100E+08
     -107.8974048036      108.3619200161     1  0.22177777E+08
     -107.8973970615      110.6533322072     1  0.25224515E+08
     -107.8973730292      114.5579243473     1  0.24084773E+08
     -107.8972621986      110.7308357734     1  0.23589535E+08
     -107.8972169271      113.3975780672     1  0.23826446E+08
     -107.8971865848      111.5808012354     1  0.23535344E+08
     -107.8971546354      113.2527635336     1  0.24154434E+08
     -107.8971112099      112.1895543502     1  0.25169855E+08
     -107.8970955224      110.1980391299     1  0.21928875E+08
     -107.8970613843      109.8581866193     1  0.24219420E+08
     -107.8968906796      111.5165045011     1  0.24786008E+08
     -107.8968847186      111.2117835347     1  0.23844459E+08
     -107.8968793088      109.7164083682     1  0.24836806E+08
     -107.8968701117      111.9940962485     2  0.24883750E+08
     -107.8968639434      109.0671411986     1  0.23467121E+08
     -107.8968599957      111.9339639806     1  0.24330947E+08
     -107.8968353485      109.9912205433     1  0.23386378E+08
     -107.8968285782      110.1383034769     1  0.24014344E+08
     -107.8967540934      112.6705098650     1  0.23615904E+08
     -107.8967081637      110.9344782704     1  0.24627896E+08
     -107.8966980674      109.1785702854     1  0.22526045E+08
     -107.8966493583      113.1111068978     1  0.23920647E+08
     -107.8966272647      109.6304884403     1  0.25301691E+08
     -107.8966030022      112.8446386323     1  0.24468727E+08
     -107.8965375139      109.8896693805     1  0.25014314E+08
     -107.8965044862      111.3315654359     1  0.24256924E+08
     -107.8964853504      107.0284539471     1  0.22291945E+08
     -107.8964492045      112.5638336393     1  0.23596084E+08
     -107.8964438074      106.9571507827     1  0.24341666E+08
     -107.8964341849      109.8231208597     1  0.24642988E+08
     -107.8963991288      107.9337779975     1  0.24647808E+08
     -107.8963908664      113.6250178334     1  0.24824667E+08
     -107.8963859431      110.7638173190     1  0.24344762E+08
     -107.8963710142      113.2124328544     1  0.23790087E+08
     -107.8963463190      112.2307981745     1  0.23361229E+08
     -107.8962992315      108.9032021312     1  0.24471707E+08
     -107.8962944492      111.1607047522     1  0.24985923E+08
     -107.8962192565      111.0193564442     1  0.24509871E+08
     -107.8962180306      110.9688793142     1  0.23496976E+08
     -107.8961743925      108.2912927435     1  0.24142282E+08
     -107.8960945504      112.6864552670     1  0.24730895E+08
     -107.8960548258      110.5280371704     1  0.25334888E+08
     -107.8960515755      112.4162284076     1  0.22420846E+08
     -107.8959110122      111.9977108265     2  0.24062164E+08
     -107.8958743914      111.3375065489     1  0.25420548E+08
     -107.8958345890      112.6584656568     1  0.24848737E+08
     -107.8957009006      110.1010134501     1  0.22636445E+08
     -107.8956902386      109.1471398009     1  0.22767876E+08
     -107.8956553064      109.5156058016     1  0.24003060E+08
     -107.8956344622      113.9689976080     1  0.24786458E+08
     -107.8956291275      111.5524492242     1  0.23531017E+08
     -107.8956112975      111.1611927210     1  0.25124283E+08
     -107.8955362167      112.3349003858     1  0.23673017E+08
     -107.8954847253      111.9665769371     1  0.24962101E+08
     -107.8954460279      109.6922908959     1  0.24529017E+08
     -107.8954448053      109.9653970553     1  0.23320836E+08
     -107.8954075984      108.7383811623     1  0.24418121E+08
     -107.8953814323      109.6722963602     1  0.23836856E+08
     -107.8953758161      112.1874963555     1  0.24737658E+08
     -107.8953653153      106.3686339653     1  0.22674131E+08
     -107.8953311134      112.6369247288     1  0.22700192E+08
     -107.8952994444      111.1141806605     2  0.22553727E+08
     -107.8952105120      110.4719547448     1  0.23074122E+08
     -107.8951588883      109.6898623810     1  0.23722045E+08
     -107.8951452822      114.9962744378     2  0.26018953E+08
     -107.8951045820      110.4228564587     1  0.24054111E+08
     -107.8950882856      111.9177986735     1  0.24802155E+08
     -107.8950698129      113.7460248143     1  0.23924134E+08
     -107.8950370668      110.0093860031     1  0.25155370E+08
     -107.8950238038      108.7004063844     1  0.26239280E+08
     -107.8950018830      113.8927104687     1  0.24464673E+08
     -107.8949968437      111.6287791276     1  0.23206309E+08
     -107.8949728528      111.4660594120     1  0.24217904E+08
     -107.8949547469      108.4722568804     1  0.24892980E+08
     -107.8949022492      111.8562892118     1  0.25168380E+08
     -107.8948767516      109.6233836873     1  0.22792620E+08
     -107.8948560722      109.4668568177     1  0.22828507E+08
     -107.8948133344      110.6516329442     1  0.23843090E+08
     -107.8947788318      108.9271399622     1  0.23937149E+08
     -107.8947777559      111.4184693603     1  0.23613044E+08
     -107.8947647805      113.9654686506     1  0.25405423E+08
     -107.8946863508      110.7015176702     1  0.23069484E+08
     -107.8946425660      109.6258941268     1  0.23556553E+08
     -107.8945460681      114.9637787910     2  0.27214009E+08
     -107.8945261790      112.3251269438     1  0.24923441E+08
     -107.8945231899      111.4818803575     1  0.23815865E+08
     -107.8944788798      110.1813713237     1  0.24729643E+08
     -107.8944718533      111.1060897105     1  0.23221109E+08
     -107.8944330209      108.9074427822     2  0.24367854E+08
     -107.8943880856      103.1883533847     1  0.24863087E+08
     -107.8943719034      110.7077638833     1  0.22836670E+08
     -107.8942843974      113.3408631886     1  0.24723661E+08
     -107.8942053976      110.2066080500     1  0.25006622E+08
     -107.8942006456      112.8776871375     1  0.24353867E+08
     -107.8941752048      113.1742555292     1  0.25085630E+08
     -107.8940854690      111.5651383053     1  0.22803157E+08
     -107.8940616562      113.0405904112     1  0.23789906E+08
     -107.8940488381      107.4832037910     1  0.23565123E+08
     -107.8939892513      109.3332230294     1  0.23121027E+08
     -107.8939759885      110.9822165554     1  0.23660366E+08
     -107.8939618636      112.8092327591     1  0.24538161E+08
     -107.8939434805      110.6686593557     1  0.24735465E+08
     -107.8939167620      113.5765683645     1  0.24946927E+08
     -107.8938831285      109.5969584269     2  0.23425071E+08
     -107.8938705133      109.1647163022     1  0.22600695E+08
     -107.8938517681      109.1025832038     1  0.23212854E+08
     -107.8938475299      108.2334482385     1  0.24077017E+08
     -107.8938070203      111.5674965420     1  0.23745991E+08
     -107.8937689319      109.1023384631     1  0.23336504E+08
     -107.8937494702      111.0409879904     1  0.23152768E+08
     -107.8937342648      110.4277896595     1  0.24275800E+08
     -107.8937171435      113.2001889414     1  0.23863882E+08
     -107.8936661847      111.1841063198     1  0.24328097E+08
     -107.8936016189      110.3150442973     1  0.23213147E+08
     -107.8935407990      109.2933720659     1  0.24095844E+08
     -107.8935188854      109.3872534217     1  0.23231425E+08
     -107.8935042240      110.1182958877     1  0.23111524E+08
     -107.8934264745      112.6584156016     1  0.23673727E+08
     -107.8933626117      112.9860729127     1  0.23644189E+08
     -107.8933188434      110.4581411765     1  0.23344713E+08
     -107.8932858731      111.4450229459     1  0.22351925E+08
     -107.8932526641      112.2762630534     2  0.24269507E+08
     -107.8931798314      112.4883717659     1  0.22268929E+08
     -107.8931342403      109.5605337433     2  0.22231442E+08
     -107.8930453021      110.2912926575     1  0.23098163E+08
     -107.8929935883      110.3406424947     1  0.25820051E+08
     -107.8929775065      109.2689228170     1  0.23494638E+08
     -107.8929597482      108.9299600598     1  0.23087432E+08
     -107.8929578087      109.5356124527     1  0.24211393E+08
     -107.8928351398      113.4338527438     1  0.25401536E+08
     -107.8928065497      109.9693734245     1  0.23705903E+08
     -107.8927944902      113.5296397997     1  0.23315030E+08
     -107.8926932876      109.0506064639     1  0.23981719E+08
     -107.8926830218      109.7988833497     1  0.23230296E+08
     -107.8926763308      110.3904004205     1  0.25071914E+08
     -107.8926551952      110.3996769972     1  0.23629654E+08
     -107.8925352791      112.2749622701     1  0.23916066E+08
     -107.8924991010      112.6665815158     1  0.24310229E+08
     -107.8924159871      111.3294294347     1  0.23100628E+08
     -107.8924002200      111.8786802472     1  0.25502450E+08
     -107.8923129535      111.1165185164     1  0.24559214E+08
     -107.8923075352      110.5024855134     1  0.23510610E+08
     -107.8922541863      111.9738840087     1  0.24873760E+08
     -107.8922457162      113.4436894095     1  0.24687487E+08
     -107.8921825897      111.1541518481     1  0.24422079E+08
     -107.8921555250      110.5093782397     1  0.24516509E+08
     -107.8921279596      109.3346042304     1  0.24456545E+08
     -107.8921142607      110.4827155027     1  0.25152922E+08
     -107.8920610827      112.5218093811     1  0.24579483E+08
     -107.8920552921      110.2581692277     1  0.22924584E+08
     -107.8919543329      111.7024428703     1  0.24194974E+08
     -107.8919490034      110.0290249554     1  0.23599854E+08
     -107.8918836589      111.2065774869     1  0.26485753E+08
     -107.8918648111      114.9710502220     1  0.22962793E+08
     -107.8918413604      111.6490517639     1  0.24307395E+08
     -107.8918144059      110.9297431311     1  0.24015091E+08
     -107.8917907105      113.9270691982     1  0.24914869E+08
     -107.8917843142      111.3144967341     1  0.24362759E+08
     -107.8917737610      111.2762505321     1  0.24664373E+08
     -107.8917722228      108.7832924558     1  0.22852197E+08
     -107.8917323783      110.5584705376     1  0.23634785E+08
     -107.8917144703      109.4305842383     1  0.25109617E+08
     -107.8917020689      108.8567942178     1  0.23107256E+08
     -107.8916867391      112.4223773319     1  0.23879903E+08
     -107.8916655575      111.9309357021     1  0.24369823E+08
     -107.8916576826      110.6048640458     1  0.23914913E+08
     -107.8916556829      107.0109969297     1  0.23390096E+08
     -107.8916473283      112.2628505839     1  0.25520732E+08
     -107.8916218359      109.0987417632     1  0.24080614E+08
     -107.8914876010      112.6402327324     1  0.24485973E+08
     -107.8914414646      111.8365294048     1  0.24226679E+08
     -107.8914231236      109.6059725347     1  0.22684287E+08
     -107.8914100488      111.3297676908     1  0.23245289E+08
     -107.8913972976      111.1067866359     1  0.23272407E+08
     -107.8913403158      110.0839988265     1  0.23712732E+08
     -107.8913252348      113.3061878592     1  0.25097963E+08
     -107.8912263552      111.4766662398     1  0.23478507E+08
     -107.8911624832      107.9360597513     1  0.24354591E+08
     -107.8911488492      109.9217208441     1  0.23037914E+08
     -107.8910958083      109.2818208597     1  0.23255214E+08
     -107.8910747021      108.8196787707     1  0.24748201E+08
     -107.8910604585      112.0634873561     1  0.24577497E+08
     -107.8910561581      112.9179487251     1  0.25017560E+08
     -107.8910523059      113.3066431800     1  0.24618426E+08
     -107.8910281658      111.3831264621     1  0.24163863E+08
     -107.8909818480      111.8053829287     1  0.23554893E+08
     -107.8909453419      110.0954587621     1  0.24108529E+08
     -107.8909345572      109.5836915544     1  0.24270075E+08
     -107.8908925405      113.0696489398     1  0.26403408E+08
     -107.8908630227      110.7196876909     1  0.23431616E+08
     -107.8908543548      111.7494492045     1  0.23350796E+08
     -107.8907627238      110.2078313604     1  0.24154532E+08
     -107.8907160070      112.3231012590     2  0.25134423E+08
     -107.8906997016      110.9382645125     1  0.25329686E+08
     -107.8906685166      113.5534709735     1  0.25204345E+08
     -107.8905248934      111.4085099782     1  0.23675198E+08
     -107.8904175302      112.5556026381     1  0.24852579E+08
     -107.8904012838      113.2744671301     1  0.24098980E+08
     -107.8902103691      107.7152641334     1  0.23714481E+08
     -107.8901896243      109.4766665830     1  0.24265735E+08
     -107.8901529879      109.9137394634     1  0.23538667E+08
     -107.8901516411      115.3299575123     1  0.24632350E+08
     -107.8901200445      110.5808342718     1  0.22421645E+08
     -107.8901091769      108.5108063248     1  0.28072884E+08
     -107.8901026019      112.8734059942     1  0.24293792E+08
     -107.8900945674      113.5464426412     1  0.23954650E+08
     -107.8899979405      107.9869979692     1  0.24486825E+08
     -107.8899898687      112.9524432946     1  0.25148520E+08
     -107.8899557397      109.8118962032     1  0.24412648E+08
     -107.8899100077      110.9492191161     1  0.25205319E+08
     -107.8898879593      109.7923228620     1  0.24944265E+08
     -107.8898759745      110.5311581965     1  0.23847238E+08
     -107.8898563503      105.6799921722     1  0.22055289E+08
     -107.8898242335      110.3840408304     1  0.24269084E+08
     -107.8897934117      112.9897150178     1  0.25676310E+08
     -107.8897832559      112.7292476368     1  0.24011355E+08
     -107.8897115598      111.5274004117     1  0.23206624E+08
     -107.8896025294      111.3029837962     1  0.24539087E+08
     -107.8895415261      111.0672902747     1  0.24568444E+08
     -107.8895236388      107.5198119382     2  0.23593683E+08
     -107.8894739455      115.1451505097     1  0.22956372E+08
     -107.8894241290      112.6270360190     1  0.22910007E+08
     -107.8894106052      109.3513058227     1  0.22486411E+08
     -107.8893899433      110.5019961875     1  0.23059481E+08
     -107.8893685178      113.9215511036     1  0.24339417E+08
     -107.8892967205      109.3727331506     2  0.21496427E+08
     -107.8892485036      113.7618618564     1  0.23479314E+08
     -107.8892444478      111.2781299868     1  0.24194742E+08
     -107.8892167698      109.8257784832     1  0.24989831E+08
     -107.8892067334      111.6053143005     1  0.24583073E+08
     -107.8891810512      110.8883722545     1  0.24630867E+08
     -107.8891769857      108.7848289884     1  0.24303812E+08
     -107.8891579376      112.7590932011     1  0.24884228E+08
     -107.8891542201      114.2642796646     1  0.24139878E+08
     -107.8891243091      110.7201389610     1  0.23240154E+08
     -107.8891199203      111.9123478679     2  0.21683605E+08
     -107.8890184331      111.3137325385     1  0.24478802E+08
     -107.8888840597      110.0385951997     1  0.23632743E+08
     -107.8888647809      110.2345752285     1  0.22888176E+08
     -107.8888368572      113.8745371335     1  0.23583794E+08
     -107.8888157765      112.3877058716     1  0.23534023E+08
     -107.8887703524      109.3830099916     1  0.22686147E+08
     -107.8887658310      112.7819455654     1  0.23434022E+08
     -107.8887088968      112.3684724155     1  0.23628729E+08
     -107.8886679511      111.1715196671     1  0.25195306E+08
     -107.8886602748      110.4157990564     1  0.23793374E+08
     -107.8886449895      111.0410965151     1  0.25308044E+08
     -107.8886376068      112.3647195492     1  0.23982796E+08
     -107.8886355709      108.5399440464     1  0.23207848E+08
     -107.8886172558      109.2442051408     1  0.25101531E+08
     -107.8886150901      111.3499583088     1  0.24278562E+08
     -107.8885925094      110.6265516233     1  0.22447807E+08
     -107.8885541179      108.9006983621     1  0.24723118E+08
     -107.8884676697      109.1119718495     1  0.23951455E+08
     -107.8884577688      111.9186136369     1  0.23632888E+08
     -107.8884288272      106.5628430973     1  0.22862376E+08
     -107.8884248877      113.1820290477     1  0.22542861E+08
     -107.8884087791      112.0084230269     1  0.25531297E+08
     -107.8883865726      108.3319683559     1  0.24055563E+08
     -107.8883847497      108.6682973627     1  0.24045500E+08
     -107.8883275868      107.1699587379     1  0.22419259E+08
     -107.8882700487      109.5176131837     1  0.24090426E+08
     -107.8882670623      112.1325959196     1  0.23848077E+08
     -107.8882632384      107.5013894973     1  0.24310058E+08
     -107.8882370818      108.2051494326     1  0.24935618E+08
     -107.8882035301      110.7985924776     1  0.23636149E+08
     -107.8881903861      116.9641117806     1  0.26765864E+08
     -107.8881869771      110.7743758176     1  0.23622226E+08
     -107.8881737918      110.8027807414     1  0.23264960E+08
     -107.8881532711      111.5314577113     1  0.24493694E+08
     -107.8880918342      110.8849594916     1  0.22286878E+08
     -107.8880500032      109.2267599282     1  0.24670966E+08
     -107.8880329980      110.4085719115     2  0.23751155E+08
     -107.8880125539      110.8160177033     1  0.25142703E+08
     -107.8879986362      109.5909449796     1  0.24022117E+08
     -107.8879495462      110.7151407325     1  0.23964260E+08
     -107.8879095851      111.5908155659     1  0.24303386E+08
     -107.8879076104      110.3057363465     1  0.22515354E+08
     -107.8878336942      109.3571842159     1  0.24509627E+08
     -107.8877349027      109.4048000507     1  0.24076019E+08
     -107.8877169870      107.9462871914     1  0.23633587E+08
     -107.8877044517      110.5021805035     1  0.23963869E+08
     -107.8876010598      109.5083314470     1  0.23502416E+08
     -107.8875788168      112.2072293216     1  0.25972728E+08
     -107.8875641561      107.9934028189     1  0.23500299E+08
     -107.8875458213      108.8275725315     1  0.24298197E+08
     -107.8875333366      112.5973809593     2  0.22920452E+08
     -107.8875092727      111.6475155855     1  0.22342423E+08
     -107.8875012554      107.8098584377     1  0.23505930E+08
     -107.8874485414      110.8513006650     1  0.23125106E+08
     -107.8874139439      111.1419066561     1  0.24298648E+08
     -107.8874094512      110.5846881896     1  0.24140297E+08
     -107.8874068561      112.6443760664     1  0.25288912E+08
     -107.8873984765      110.4064235345     1  0.24658613E+08
     -107.8873697130      113.4578309515     1  0.24798772E+08
     -107.8873173490      109.4403781229     1  0.24230119E+08
     -107.8873110604      113.6073901109     1  0.24599372E+08
     -107.8872946280      113.3569348364     1  0.24273500E+08
     -107.8872606286      112.6347892464     1  0.22601237E+08
     -107.8872386640      108.5629916207     1  0.22980373E+08
     -107.8872228727      113.1440702464     1  0.24842582E+08
     -107.8872200134      111.3926532618     1  0.23476353E+08
     -107.8871123113      109.1816237771     1  0.23448143E+08
     -107.8870897915      109.2144899422     1  0.22830796E+08
     -107.8870604875      112.4536245717     1  0.23193456E+08
     -107.8870533876      110.9350147559     1  0.24611206E+08
     -107.8870439351      111.5533343032     1  0.25289855E+08
     -107.8869992106      111.8364380338     1  0.23792637E+08
     -107.8869815561      108.6862803002     1  0.23081626E+08
     -107.8869567804      111.0738294390     1  0.24853129E+08
     -107.8869106035      109.0926050604     1  0.22493222E+08
     -107.8868577008      110.8860934898     1  0.23973724E+08
     -107.8868005122      111.5752187102     1  0.23196211E+08
     -107.8867674352      110.4110770705     1  0.24847087E+08
     -107.8867492312      110.2533921399     1  0.23569165E+08
     -107.8867453290      113.2339383453     1  0.24474432E+08
     -107.8866990946      109.6177927695     1  0.23694069E+08
     -107.8866939356      107.3955718667     1  0.23096667E+08
     -107.8866836820      113.4601287082     1  0.24006559E+08
     -107.8866692807      110.5513366017     1  0.24830035E+08
     -107.8865940731      109.4935528808     1  0.23978547E+08
     -107.8865613509      113.8712815300     1  0.24404417E+08
     -107.8865331337      107.9937129737     1  0.24805026E+08
     -107.8864953444      109.9330054408     1  0.25370430E+08
     -107.8864141830      111.1942287701     1  0.23376895E+08
     -107.8863674951      113.7949579865     1  0.22751483E+08
     -107.8863611364      111.2867458119     1  0.23391301E+08
     -107.8863532106      106.9902279097     1  0.24873413E+08
     -107.8863102187      112.7856672147     1  0.24383568E+08
     -107.8863027236      113.9244737215     1  0.24731844E+08
     -107.8862917993      111.7905327514     1  0.23878305E+08
     -107.8862559300      111.6909946496     1  0.23081774E+08
     -107.8862517747      113.9851146377     1  0.22746178E+08
     -107.8862344878      109.9348503641     1  0.23974242E+08
     -107.8861891429      109.1590437361     1  0.25008762E+08
     -107.8861701153      109.0084022782     1  0.24564668E+08
     -107.8861617316      111.3760722171     1  0.23925500E+08
     -107.8861421613      109.4469893720     1  0.24357556E+08
     -107.8860596658      109.4872683308     2  0.24880163E+08
     -107.8860337269      108.0404739973     1  0.23213052E+08
     -107.8860270158      109.6927386288     1  0.23539420E+08
     -107.8860239139      111.0088451302     1  0.24278928E+08
     -107.8858664507      110.5865005389     1  0.24134775E+08
     -107.8858120956      110.6508956875     1  0.24170137E+08
     -107.8858026420      113.4146731461     1  0.23767303E+08
     -107.8857963109      111.7981830587     1  0.24736350E+08
     -107.8857839579      110.0615191926     1  0.23141259E+08
     -107.8857497567      107.5635346640     1  0.22398802E+08
     -107.8857403626      109.8352503247     1  0.23263061E+08
     -107.8856787492      108.7902652376     1  0.25108415E+08
     -107.8856598999      113.3686988818     1  0.24148353E+08
     -107.8856037234      109.8846458031     1  0.23333307E+08
     -107.8854463608      110.3713090367     1  0.23504083E+08
     -107.8854188541      110.3149224420     1  0.23623055E+08
     -107.8853264573      108.9304988469     1  0.23739060E+08
     -107.8853132871      113.2245083612     1  0.25676691E+08
     -107.8853021668      112.9502949519     1  0.24423876E+08
     -107.8851920726      108.0001684309     1  0.22807035E+08
     -107.8851695034      111.2065942999     1  0.24184674E+08
     -107.8851561305      108.1734281294     1  0.25123598E+08
     -107.8850469138      111.0588584428     1  0.25325159E+08
     -107.8849912922      109.9864964575     1  0.23827067E+08
     -107.8849802555      110.1381563109     1  0.23536432E+08
     -107.8849774849      108.7592736599     1  0.24919736E+08
     -107.8849212513      114.0848967658     1  0.23482261E+08
     -107.8848876041      106.8343206238     1  0.22726820E+08
     -107.8848587686      110.8851377076     1  0.23108065E+08
     -107.8848577306      113.6360392367     1  0.22919169E+08
     -107.8848001077      111.6758020625     1  0.24199557E+08
     -107.8847803729      110.6479058564     1  0.24659689E+08
     -107.8847771934      108.2086442855     1  0.22505251E+08
     -107.8847592886      107.2894170253     1  0.22881010E+08
     -107.8846429608      107.7317992696     1  0.23143478E+08
     -107.8846403255      110.6624438451     1  0.24087135E+08
     -107.8846291724      109.3936163643     1  0.22622415E+08
     -107.8846217689      112.1962940507     1  0.25022883E+08
     -107.8845965660      112.2018469807     1  0.22954547E+08
     -107.8845929002      109.0385098852     1  0.24360234E+08
     -107.8845441865      111.3605266170     1  0.23612852E+08
     -107.8845379897      112.9305842632     1  0.24124675E+08
     -107.8844807854      111.6012903357     1  0.26071222E+08
     -107.8844387532      110.4024661586     1  0.23773785E+08
     -107.8844372840      111.2167665090     1  0.23794452E+08
     -107.8844006012      112.1828581712     1  0.24746233E+08
     -107.8843461551      109.5898817128     1  0.23012877E+08
     -107.8843287291      109.4117573287     1  0.24157274E+08
     -107.8843087818      112.6378947593     1  0.23308748E+08
     -107.8843068597      111.7282883923     1  0.24842335E+08
     -107.8842782088      108.8776582256     1  0.25031403E+08
     -107.8842719819      112.5366315935     1  0.23746243E+08
     -107.8842286960      111.0741398973     2  0.23113798E+08
     -107.8842136703      112.9527262642     1  0.24489168E+08
     -107.8841887778      111.8473565637     1  0.23175865E+08
     -107.8841648453      111.4363526084     1  0.24456160E+08
     -107.8841338270      112.5858690308     1  0.22657045E+08
     -107.8841119162      106.3344704589     1  0.22034160E+08
     -107.8840719149      110.7629591542     1  0.22862934E+08
     -107.8840433449      109.3669066992     1  0.23780598E+08
     -107.8840418712      109.3511029769     1  0.23456976E+08
     -107.8840185085      111.1577661392     1  0.24722454E+08
     -107.8839881407      112.6854602425     1  0.24142244E+08
     -107.8839548450      110.8401368204     1  0.23414708E+08
     -107.8839229575      111.7164039026     2  0.24028588E+08
     -107.8838969710      110.3123502406     1  0.22274502E+08
     -107.8838690511      108.6387628918     1  0.23369302E+08
     -107.8838659750      111.8401690247     1  0.25921537E+08
     -107.8838604085      113.1221949936     1  0.23764939E+08
     -107.8838033378      115.4833941881     1  0.26505530E+08
     -107.8837805382      111.0130416952     1  0.25150825E+08
     -107.8837547406      110.6121938591     1  0.25166677E+08
     -107.8836802328      115.0338033884     1  0.24549437E+08
     -107.8836686149      110.2874621025     1  0.22813928E+08
     -107.8835810938      114.7287830897     1  0.24518124E+08
     -107.8835479351      110.3664446136     1  0.24289827E+08
     -107.8835046659      115.8806835705     1  0.25238547E+08
     -107.8834830721      110.4689976779     1  0.24715153E+08
     -107.8834796297      109.7178122944     1  0.23087772E+08
     -107.8834596717      105.8535439908     1  0.23128426E+08
     -107.8834403412      111.0213643111     1  0.24561562E+08
     -107.8833981242      112.1069963617     1  0.25298433E+08
     -107.8833712643      111.3606710236     1  0.24514305E+08
     -107.8832976515      110.8559331605     1  0.23352567E+08
     -107.8832859896      114.9792583165     1  0.27198668E+08
     -107.8832435465      112.6202030804     1  0.24305036E+08
     -107.8832302510      108.1210539494     1  0.23682602E+08
     -107.8832272485      113.8697636015     1  0.23698704E+08
     -107.8832167684      109.4283517490     1  0.22811179E+08
     -107.8832029165      112.9446981268     2  0.23708041E+08
     -107.8831800271      110.3163539407     1  0.22550460E+08
     -107.8831437748      107.4810608715     1  0.23036075E+08
     -107.8831345571      107.9902372748     1  0.23208889E+08
     -107.8830565292      111.7509402866     1  0.25140608E+08
     -107.8830388979      111.6042070096     1  0.23988227E+08
     -107.8830208936      111.9191795149     1  0.24551914E+08
     -107.8830157850      110.5585405917     2  0.25384067E+08
     -107.8830076448      111.3918299090     1  0.24206427E+08
     -107.8828990522      110.2922521292     1  0.22931364E+08
     -107.8828407355      110.9751915871     1  0.23937248E+08
     -107.8827742561      114.7037033330     1  0.24518159E+08
     -107.8827209799      110.2370306921     1  0.23309096E+08
     -107.8827177691      111.0936275699     1  0.24084400E+08
     -107.8826039765      111.2299991193     1  0.23594442E+08
     -107.8825675136      112.8690587676     1  0.24594746E+08
     -107.8825410035      112.6250480755     1  0.23022432E+08
     -107.8825013692      109.3761671915     1  0.24247105E+08
     -107.8824924282      111.9541155691     1  0.23732841E+08
     -107.8824332743      112.1206491783     1  0.25302699E+08
     -107.8823236232      109.5916397962     2  0.23856289E+08
     -107.8822983397      109.4339171433     1  0.23457798E+08
     -107.8822557236      112.0037039236     1  0.24131260E+08
     -107.8822187851      111.7343131030     1  0.24128002E+08
     -107.8821906171      111.6126853024     1  0.24455139E+08
     -107.8821130495      112.3196942356     1  0.23224572E+08
     -107.8820428219      109.9383742824     1  0.23377756E+08
     -107.8820329411      112.6805422011     1  0.23969498E+08
     -107.8820086705      111.0391987781     1  0.24392585E+08
     -107.8819594642      112.8379476257     1  0.24176441E+08
     -107.8819008526      107.3014207056     1  0.24208864E+08
     -107.8818928689      113.0510281623     1  0.24983206E+08
     -107.8818847768      113.8187549794     2  0.24979934E+08
     -107.8818754280      108.8596182360     1  0.25332518E+08
     -107.8818383647      113.5712252626     1  0.25401952E+08
     -107.8818086625      108.0636854925     1  0.24576824E+08
     -107.8818017587      112.4436208876     1  0.24282767E+08
     -107.8817916214      107.4267657581     2  0.24260002E+08
     -107.8817670732      110.3078922753     1  0.23961878E+08
     -107.8817600338      109.8660841291     1  0.22663605E+08
     -107.8816836402      111.5941979410     2  0.23545098E+08
     -107.8816780069      109.2777065278     1  0.24224054E+08
     -107.8816671917      108.9783628210     1  0.23403144E+08
     -107.8816402387      110.1160972028     1  0.25039643E+08
     -107.8816372938      110.7344045509     1  0.25962781E+08
     -107.8816255347      108.9586105965     1  0.23649090E+08
     -107.8816188575      112.7589918286     1  0.24938481E+08
     -107.8815746807      108.9081780847     1  0.23131478E+08
     -107.8815617248      112.1169027274     1  0.25938782E+08
     -107.8815468939      109.5276035567     1  0.23723260E+08
     -107.8815046658      111.3020788443     1  0.24628358E+08
     -107.8814914403      113.0725724294     1  0.22922642E+08
     -107.8814671770      111.1204449892     1  0.23336481E+08
     -107.8814253313      113.4718390183     1  0.25018329E+08
     -107.8814037676      111.8619847438     1  0.24638622E+08
     -107.8813956362      110.6456527283     1  0.22716130E+08
     -107.8813579308      107.9761440269     1  0.23741610E+08
     -107.8813504470      113.3523465451     1  0.23462313E+08
     -107.8813451953      109.9331004938     1  0.22295592E+08
     -107.8813353978      110.2393512775     1  0.23674588E+08
     -107.8813161288      109.9528818455     1  0.23042319E+08
     -107.8812934005      111.4729156906     1  0.22578305E+08
     -107.8812860126      106.0097655698     1  0.24342390E+08
     -107.8812348090      108.8315085991     1  0.24682121E+08
     -107.8811704079      110.6138576398     1  0.25206535E+08
     -107.8811340310      107.5878630492     1  0.22845926E+08
     -107.8810726898      108.0550890757     1  0.23143759E+08
     -107.8810455765      112.7922321231     1  0.23714491E+08
     -107.8810270100      110.1015443638     1  0.24675437E+08
     -107.8810224287      112.0188739242     1  0.23560135E+08
     -107.8810039433      109.3878723077     1  0.24365249E+08
     -107.8809854416      109.5062156327     1  0.23083497E+08
     -107.8809587414      107.0993803753     1  0.25018166E+08
     -107.8809548591      107.2528327202     1  0.23771579E+08
     -107.8809059358      111.9150460880     1  0.22721365E+08
     -107.8808471989      111.7261336804     1  0.23442186E+08
     -107.8808292804      106.8932252265     1  0.23588793E+08
     -107.8808116650      111.8755052638     1  0.23598156E+08
     -107.8807600289      113.7414681372     1  0.25854441E+08
     -107.8807485279      110.2012496709     1  0.24237525E+08
     -107.8806755793      111.4450420724     3  0.22600504E+08
     -107.8806567164      112.5104584950     1  0.23463646E+08
     -107.8806360817      110.5765340903     1  0.23671854E+08
     -107.8806235858      110.9268316292     1  0.22388091E+08
     -107.8805547099      113.0401610359     1  0.24107480E+08
     -107.8805412560      112.2397395513     1  0.22840824E+08
     -107.8805010657      114.5236968223     1  0.23863675E+08
     -107.8804820786      107.9255938399     1  0.24710222E+08
     -107.8804765512      113.8797358107     1  0.24861245E+08
     -107.8804267449      110.7713939052     1  0.23109295E+08
     -107.8804108574      111.6954021157     1  0.22396778E+08
     -107.8803911048      112.8825630573     1  0.25401228E+08
     -107.8803786436      109.6666738077     1  0.22718405E+08
     -107.8803706986      112.9016903268     2  0.25113100E+08
     -107.8803653168      113.0014548194     1  0.23854187E+08
     -107.8803533346      110.5934260344     1  0.26355410E+08
     -107.8802974318      109.8398557855     1  0.24746457E+08
     -107.8802961601      113.5063661854     1  0.24836266E+08
     -107.8802020590      106.0259366044     1  0.24101523E+08
     -107.8801553338      109.9800827213     1  0.22831688E+08
     -107.8801432190      113.5455751380     1  0.24928496E+08
     -107.8800979867      112.6513324655     1  0.22732311E+08
     -107.8800625801      112.9133696439     1  0.23882317E+08
     -107.8799943039      112.0947173255     1  0.23874302E+08
     -107.8799895167      113.7744058862     1  0.25571506E+08
     -107.8799870070      110.7625645869     1  0.22179874E+08
     -107.8799501813      113.0280409319     1  0.25047578E+08
     -107.8799429851      112.8442938643     1  0.23623236E+08
     -107.8799378700      111.7185727280     1  0.24228131E+08
     -107.8799363281      114.7159785415     1  0.25033551E+08
     -107.8799250226      113.7633590182     1  0.24457699E+08
     -107.8799087730      111.6582044343     1  0.24368859E+08
     -107.8798946982      109.5751623732     1  0.23935863E+08
     -107.8798499958      111.2907093149     1  0.23120774E+08
     -107.8798451970      111.3371874486     1  0.24916565E+08
     -107.8798417989      113.1484516198     1  0.23694848E+08
     -107.8798405589      110.7821436748     1  0.23555851E+08
     -107.8798295203      111.3487464412     1  0.25412189E+08
     -107.8798070015      109.7097270804     1  0.23345758E+08
     -107.8797434083      112.2340782106     1  0.26138538E+08
     -107.8797174049      113.3387588717     1  0.24179653E+08
     -107.8796748968      108.7541764491     1  0.24224269E+08
     -107.8796479910      112.6104407859     1  0.24154584E+08
     -107.8796309372      108.6996847540     1  0.25627617E+08
     -107.8795977274      111.4446927078     1  0.24890537E+08
     -107.8795613742      111.8764444765     1  0.25710061E+08
     -107.8795510846      110.2920453208     1  0.24936793E+08
     -107.8794968171      111.9079330947     1  0.24470715E+08
     -107.8794378934      111.1363929202     1  0.24271430E+08
     -107.8794238463      112.4010640727     1  0.24667488E+08
     -107.8793922252      110.5271162561     1  0.24472971E+08
     -107.8793318548      112.0102054578     1  0.22992944E+08
     -107.8793261936      113.1999289151     1  0.25034236E+08
     -107.8793059788      110.3918992684     1  0.24551159E+08
     -107.8792758893      110.3101546807     1  0.23481036E+08
     -107.8792734353      110.0870147512     1  0.24679070E+08
     -107.8792516080      109.9920078336     1  0.23463830E+08
     -107.8791996985      112.2235353670     1  0.24696903E+08
     -107.8790787349      111.6896858305     1  0.24705029E+08
     -107.8790743299      111.7530684448     1  0.23733460E+08
     -107.8790671807      115.8723471887     1  0.25765001E+08
     -107.8790399292      111.3263018579     1  0.25120565E+08
     -107.8790231629      107.5563069623     1  0.23630371E+08
     -107.8789316931      111.9437210461     1  0.24158189E+08
     -107.8788323565      110.4809878373     1  0.24367942E+08
     -107.8788313079      109.0366829614     1  0.24328829E+08
     -107.8788264638      112.8090533584     1  0.23221937E+08
     -107.8788221020      110.1120726157     1  0.24050588E+08
     -107.8787939851      113.5733490081     1  0.24724523E+08
     -107.8787809915      116.9944006503     1  0.28066262E+08
     -107.8787393685      113.3444979941     1  0.23257567E+08
     -107.8787345755      109.3190919093     1  0.23025651E+08
     -107.8787255912      110.2564164242     1  0.24765743E+08
     -107.8786924003      106.6625384724     1  0.24485326E+08
     -107.8786582793      111.7251311189     1  0.22937499E+08
     -107.8786541341      111.6714485608     1  0.24248255E+08
     -107.8786504878      112.4774773694     1  0.24721271E+08
     -107.8786419829      110.5496235377     1  0.23595776E+08
     -107.8786374532      110.3069763138     1  0.23793147E+08
     -107.8786318021      111.2714403903     1  0.22654832E+08
     -107.8785649579      109.1634479433     1  0.24573380E+08
     -107.8785201695      111.6532546899     1  0.24169904E+08
     -107.8784916638      113.9301394468     2  0.23780428E+08
     -107.8784710218      110.9132906836     1  0.24849432E+08
     -107.8784534935      110.5218805475     1  0.24037757E+08
     -107.8783941480      109.8930275964     1  0.24142456E+08
     -107.8783292223      109.4404466066     1  0.25686683E+08
     -107.8783152092      112.2925427583     1  0.23491221E+08
     -107.8783093409      112.9103297422     1  0.25559083E+08
     -107.8782922649      108.9293067242     1  0.22609317E+08
     -107.8781618927      111.8624235302     1  0.22338080E+08
     -107.8781583248      109.6788232816     1  0.23075890E+08
     -107.8781569718      111.2847272407     1  0.25745056E+08
     -107.8781235280      111.1905600940     1  0.23140463E+08
     -107.8781192220      111.1520441768     1  0.25329068E+08
     -107.8780784471      110.4795488792     1  0.24812849E+08
     -107.8780490563      113.7198782464     1  0.23764370E+08
     -107.8779972544      110.6636297854     1  0.22382314E+08
     -107.8779885715      110.3897083879     1  0.24407535E+08
     -107.8779752894      108.5579591429     1  0.23176511E+08
     -107.8779705999      110.4262671735     1  0.23605798E+08
     -107.8779526710      111.3714424008     1  0.24510921E+08
     -107.8778887636      110.3663013373     1  0.23829238E+08
     -107.8777978844      115.1422836660     2  0.22720981E+08
     -107.8777941890      113.0477315574     1  0.23727940E+08
     -107.8777803579      111.5443427738     1  0.24062367E+08
     -107.8777670582      111.9501172651     1  0.23172208E+08
     -107.8777463077      108.9872293784     1  0.24218664E+08
     -107.8777361237      111.2177525831     1  0.24952826E+08
     -107.8776964481      113.4813583825     1  0.24873222E+08
     -107.8776776421      111.7455970340     1  0.23535985E+08
     -107.8776630306      112.6075311689     1  0.23685943E+08
     -107.8776187222      110.0274237756     1  0.23150942E+08
     -107.8776117139      111.6289350588     1  0.24411555E+08
     -107.8775641392      108.4215716785     1  0.24048483E+08
     -107.8775378077      110.2898344912     1  0.25018584E+08
     -107.8775346278      112.8986246599     1  0.24102625E+08
     -107.8775204480      113.5623724812     1  0.23050863E+08
     -107.8774506320      112.4071593122     1  0.22605055E+08
     -107.8774332089      110.1137790467     1  0.25145066E+08
     -107.8774173839      111.0102489675     1  0.25838660E+08
     -107.8774139173      111.5573329791     1  0.23141802E+08
     -107.8774049442      111.7813257552     1  0.24429087E+08
     -107.8773971009      110.1078415680     1  0.23859426E+08
     -107.8773573753      113.8889224273     1  0.25262255E+08
     -107.8773423234      110.0112055954     1  0.22179546E+08
     -107.8773172456      110.6276832664     1  0.23823126E+08
     -107.8772729703      110.8814031197     1  0.24473621E+08
     -107.8772529230      110.7526504677     1  0.24521417E+08
     -107.8772089124      111.9238674553     1  0.25298468E+08
     -107.8771768281      114.1461900103     1  0.24720537E+08
     -107.8770507440      111.9905780025     1  0.23399181E+08
     -107.8770449544      111.7690067176     1  0.25512865E+08
     -107.8770062092      111.1115918690     1  0.24894275E+08
     -107.8769958469      109.6618626288     1  0.25326135E+08
     -107.8769785381      110.7755316927     1  0.24048355E+08
     -107.8769658854      110.9013405042     1  0.24300919E+08
     -107.8769220607      113.6461135379     1  0.26306763E+08
     -107.8768876235      109.2309699700     1  0.22985919E+08
     -107.8768131684      112.7136666466     1  0.22022201E+08
     -107.8768106516      112.1295007543     1  0.24532038E+08
     -107.8767847880      112.2830785317     1  0.24053641E+08
     -107.8767680862      112.2205059286     1  0.23705341E+08
     -107.8767384438      110.7803861627     1  0.24319964E+08
     -107.8767027046      111.0007243533     1  0.24257495E+08
     -107.8766657606      109.9862525507     1  0.22397346E+08
     -107.8766243208      109.5104893754     1  0.23363855E+08
     -107.8765940811      109.9150583467     1  0.25212376E+08
     -107.8765834997      110.4003264953     1  0.23629020E+08
     -107.8765706360      112.2101169920     1  0.22593309E+08
     -107.8765573737      111.5141316308     1  0.24102728E+08
     -107.8765362872      111.0653594157     1  0.23117243E+08
     -107.8765346936      109.5124317871     1  0.23710181E+08
     -107.8765275805      110.6059989959     1  0.24060658E+08
     -107.8764865846      110.7841334364     1  0.23522593E+08
     -107.8763645559      106.8756276609     1  0.23359319E+08
     -107.8763061164      111.5745240365     1  0.24864356E+08
     -107.8762989022      105.2587726080     1  0.23308555E+08
     -107.8762826587      111.0131116329     1  0.22812259E+08
     -107.8762103905      113.6122988966     1  0.23919627E+08
     -107.8761784992      111.3854461209     1  0.24343870E+08
     -107.8761746790      108.8369474571     1  0.25348193E+08
     -107.8760233413      109.3257917332     1  0.23134477E+08
     -107.8760177440      112.0545936861     1  0.24028157E+08
     -107.8760155819      112.6465368275     1  0.22939526E+08
     -107.8760056147      111.2438664832     1  0.22892464E+08
     -107.8760037103      110.4781207068     1  0.24579555E+08
     -107.8759673393      110.2090805959     1  0.23137660E+08
     -107.8759418825      111.7117977199     1  0.24197154E+08
     -107.8759299730      110.7332927851     1  0.23300004E+08
     -107.8759081944      108.6867735546     2  0.23801907E+08
     -107.8758427822      109.3613461007     1  0.23470407E+08
     -107.8758174129      112.3190996815     1  0.23647674E+08
     -107.8758057708      111.6591002622     2  0.24628902E+08
     -107.8757927001      110.5558443928     1  0.22810271E+08
     -107.8757614170      114.2063499482     1  0.24985525E+08
     -107.8756982167      112.1854930975     1  0.23581789E+08
     -107.8756250620      110.6198404992     1  0.24143364E+08
     -107.8756165224      110.7336739216     2  0.23940874E+08
     -107.8755931848      109.9255220528     1  0.23220520E+08
     -107.8755844136      113.2508061790     1  0.22600533E+08
     -107.8754356834      111.1901346275     1  0.24198486E+08
     -107.8754285488      105.1667438400     1  0.23305807E+08
     -107.8754109078      115.8117389982     1  0.25528061E+08
     -107.8754055505      109.7112631331     1  0.23669782E+08
     -107.8753611314      110.2208283766     1  0.24460665E+08
     -107.8752970762      113.1884371948     1  0.24833564E+08
     -107.8752790262      109.9941593485     1  0.24354156E+08
     -107.8752211982      109.5024415870     2  0.24265874E+08
     -107.8751966123      111.0207634383     1  0.23712809E+08
     -107.8750984571      111.7871772574     1  0.24126710E+08
     -107.8750376116      109.8771525682     1  0.23919146E+08
     -107.8749855510      109.5420931186     1  0.24763290E+08
     -107.8749545153      110.0653666798     1  0.23898527E+08
     -107.8749513358      109.1748676048     1  0.22135336E+08
     -107.8749316370      113.2959232857     1  0.24086870E+08
     -107.8749106930      109.1469853438     1  0.24072411E+08
     -107.8748814565      112.5226868988     1  0.24753669E+08
     -107.8748673799      112.3711044394     1  0.22565728E+08
     -107.8748232003      110.9899071628     1  0.22869206E+08
     -107.8748176215      112.4361885480     1  0.23640084E+08
     -107.8748106125      110.3982212700     1  0.25925450E+08
     -107.8747983215      109.3386740504     1  0.24482069E+08
     -107.8747504785      111.9279183782     1  0.25673971E+08
     -107.8747484546      111.4125679838     1  0.24173399E+08
     -107.8747082545      111.5299487589     1  0.24519214E+08
     -107.8747061915      109.4342082186     1  0.24965859E+08
     -107.8747026304      111.2442313116     1  0.23989653E+08
     -107.8746836715      111.8057341453     1  0.24190766E+08
     -107.8746774578      112.0819842721     1  0.24901185E+08
     -107.8746543965      109.5817386683     1  0.22919360E+08
     -107.8746500102      109.3750055104     1  0.22566311E+08
     -107.8745894982      107.2714950015     1  0.23146672E+08
     -107.8744683839      112.2391628747     1  0.25314851E+08
     -107.8744563754      109.2900929212     1  0.23818228E+08
     -107.8744472778      113.3455890662     1  0.24795451E+08
     -107.8743525324      110.5482374525     1  0.24044783E+08
     -107.8743147074      112.8680533406     1  0.24148232E+08
     -107.8742917959      108.2462852791     1  0.23744264E+08
     -107.8742563018      110.9485346363     1  0.23916355E+08
     -107.8742521427      111.7532380494     1  0.22837586E+08
     -107.8742397979      110.7838937263     1  0.24495226E+08
     -107.8742327531      111.7958762792     1  0.25702358E+08
     -107.8742011279      108.6160791713     1  0.24571150E+08
     -107.8741698119      111.7021216121     1  0.24656447E+08
     -107.8741670234      113.0168041326     1  0.24890915E+08
     -107.8741272435      113.4977477757     1  0.22973121E+08
     -107.8740888823      108.9365752733     1  0.24701042E+08
     -107.8740839365      109.4298143680     1  0.24855107E+08
     -107.8740563034      112.0903323795     1  0.22526416E+08
     -107.8740264664      113.5279117586     1  0.24567129E+08
     -107.8740060833      110.2388431402     1  0.24161497E+08
     -107.8739834091      108.7617364589     1  0.23380248E+08
     -107.8739763574      112.4978312182     1  0.23971120E+08
     -107.8739746412      110.5947955678     1  0.22043773E+08
     -107.8739017595      111.2024610031     1  0.23919920E+08
     -107.8738939083      113.4150446617     1  0.25168522E+08
     -107.8738869636      111.4891836829     1  0.24876039E+08
     -107.8738771740      111.5551889854     1  0.24237180E+08
     -107.8738116733      110.7508054898     1  0.24405976E+08
     -107.8737877418      111.5740536371     1  0.24445894E+08
     -107.8737819716      110.2824880831     1  0.24879446E+08
     -107.8737453537      111.2634898329     1  0.24315861E+08
     -107.8737243019      110.3579701371     1  0.24652627E+08
     -107.8736849992      109.0642481891     1  0.24424266E+08
     -107.8736631444      109.9677254106     1  0.24951391E+08
     -107.8736425910      112.4613052335     1  0.24923552E+08
     -107.8736166022      111.1597759181     1  0.23284921E+08
     -107.8736131331      112.7265774643     1  0.23068109E+08
     -107.8736037637      110.6318167926     1  0.25137798E+08
     -107.8735811255      112.0906775979     1  0.23209250E+08
     -107.8735189976      108.6277532325     1  0.22740101E+08
     -107.8734733931      113.7918715239     1  0.24222094E+08
     -107.8734463222      112.3301755685     1  0.23551664E+08
     -107.8734173794      110.2022370225     1  0.23526901E+08
     -107.8733962441      112.0126102030     1  0.23746316E+08
     -107.8731503014      113.9738144032     1  0.24073359E+08
     -107.8730667706      108.9500727307     1  0.25728924E+08
     -107.8730324035      110.2706244753     1  0.24557378E+08
     -107.8729747419      110.6045333230     1  0.24878180E+08
     -107.8729584600      108.1072541303     1  0.23052065E+08
     -107.8729522959      113.2590777189     1  0.22250555E+08
     -107.8729247128      108.2389433427     1  0.24124190E+08
     -107.8729235530      111.7373328914     1  0.24709131E+08
     -107.8729059783      108.4870242255     1  0.24051969E+08
     -107.8728939350      111.1007177936     1  0.25052321E+08
     -107.8728869305      110.3813269991     1  0.23270781E+08
     -107.8728585287      110.9839169605     1  0.23331040E+08
     -107.8728250687      107.1772898205     1  0.22759501E+08
     -107.8727965724      106.1698731645     1  0.24420350E+08
     -107.8727928776      107.6709131602     1  0.24472086E+08
     -107.8727639823      109.3931030133     1  0.21903812E+08
     -107.8727413347      113.3755629966     1  0.24372619E+08
     -107.8727377232      110.8842860300     1  0.24425134E+08
     -107.8727181045      109.4999748545     1  0.23360399E+08
     -107.8726949356      110.0269535379     1  0.22673529E+08
     -107.8726765976      107.3449190939     1  0.23696494E+08
     -107.8726719632      109.5242243958     1  0.23823230E+08
     -107.8726272267      111.0007281175     1  0.24426301E+08
     -107.8726216791      112.2894735659     1  0.24392848E+08
     -107.8726135501      112.0063671608     1  0.23241397E+08
     -107.8725699695      112.9771398406     1  0.23378688E+08
     -107.8725634907      108.9183350970     1  0.22545449E+08
     -107.8725076178      110.6148452122     1  0.24623218E+08
     -107.8724929580      108.2626753526     1  0.23420863E+08
     -107.8724646212      111.7036202413     1  0.22870853E+08
     -107.8724518947      111.7648414684     1  0.23687023E+08
     -107.8724403821      113.2329770561     1  0.25275240E+08
     -107.8724292283      113.0331857884     1  0.25662675E+08
     -107.8723344039      112.5301370478     1  0.25760479E+08
     -107.8723124947      111.9210776815     1  0.24291726E+08
     -107.8722956745      111.9510803982     1  0.22449193E+08
     -107.8722642934      111.0654251713     1  0.25640779E+08
     -107.8722576626      114.6254051921     2  0.24135873E+08
     -107.8722505085      109.5775539085     1  0.22650266E+08
     -107.8722084674      111.7715493537     1  0.23227595E+08
     -107.8722027868      112.6171940298     1  0.24154050E+08
     -107.8721970936      110.0077114834     1  0.24507332E+08
     -107.8721753353      109.8687651915     1  0.24340374E+08
     -107.8721647896      110.6728988088     1  0.24656803E+08
     -107.8721550953      110.2590746101     1  0.24258604E+08
     -107.8721460971      113.3211313949     1  0.23018601E+08
     -107.8721031987      110.9393097498     1  0.25182235E+08
     -107.8720899307      110.5010979999     1  0.23085415E+08
     -107.8720877354      111.1799453793     1  0.24310627E+08
     -107.8720717562      110.7591357661     1  0.24487843E+08
     -107.8720628348      112.9492466010     1  0.23414364E+08
     -107.8720461854      111.9802574222     1  0.23866308E+08
     -107.8720199409      113.4851622255     1  0.24579359E+08
     -107.8720112649      113.1384048576     1  0.23202901E+08
     -107.8719591590      110.2322796512     1  0.23999053E+08
     -107.8719438786      112.7296264892     1  0.23731679E+08
     -107.8719354906      111.1801967806     1  0.23952725E+08
     -107.8719136230      113.4414529405     1  0.23327858E+08
     -107.8719111417      106.3595729593     1  0.24057703E+08
     -107.8718856349      113.4723417153     1  0.26340060E+08
     -107.8718424920      110.2403092871     1  0.25385318E+08
     -107.8717815536      114.1109647398     2  0.23760081E+08
     -107.8717655945      111.9551317029     1  0.23203497E+08
     -107.8717264596      111.3397610252     1  0.25279053E+08
     -107.8716736429      110.8756285497     1  0.24648373E+08
     -107.8716247091      111.4072270065     1  0.24652199E+08
     -107.8715758645      108.2533281141     2  0.24165601E+08
     -107.8715097926      109.6541143958     1  0.24086893E+08
     -107.8714311927      115.0672326532     1  0.25348646E+08
     -107.8714043312      107.2078347099     1  0.22685205E+08
     -107.8713942742      109.0144155959     1  0.23940484E+08
     -107.8713654414      113.6420704694     1  0.24012189E+08
     -107.8713158583      111.2421656941     1  0.23752744E+08
     -107.8713134918      111.3937962348     1  0.24465469E+08
     -107.8712961828      111.0292130607     1  0.22984371E+08
     -107.8712948117      110.4948272753     1  0.22970781E+08
     -107.8712890088      110.8441737039     1  0.24509532E+08
     -107.8712806822      105.6268374017     1  0.21614221E+08
     -107.8712756623      111.1084668837     1  0.24506586E+08
     -107.8712415306      110.5783132236     1  0.22690983E+08
     -107.8711763443      110.1890593994     1  0.24259967E+08
     -107.8711394381      110.4438661961     1  0.23516746E+08
     -107.8711370134      116.0354360038     1  0.25698419E+08
     -107.8710976086      110.9547309241     2  0.24862970E+08
     -107.8710466940      109.4223847888     1  0.24328999E+08
     -107.8709889168      112.3219617663     1  0.25665930E+08
     -107.8709797963      112.7840830416     1  0.24806127E+08
     -107.8709733625      115.1878349654     1  0.25537010E+08
     -107.8709176084      112.7225308403     1  0.22883238E+08
     -107.8708934945      109.2314596937     1  0.23130101E+08
     -107.8708724896      108.2937028842     1  0.23413999E+08
     -107.8708306633      108.6693586760     1  0.24023371E+08
     -107.8708111870      111.7687015926     1  0.24161936E+08
     -107.8707846816      107.7239806734     1  0.24270299E+08
     -107.8707671149      111.8247546292     1  0.24315047E+08
     -107.8707184594      109.9153341943     1  0.24327017E+08
     -107.8706289792      113.0319471364     1  0.23890387E+08
     -107.8705987261      110.4466596018     1  0.24778788E+08
     -107.8705705517      111.6247714536     1  0.23345014E+08
     -107.8705674737      110.6540238370     1  0.24386425E+08
     -107.8705645568      110.5262148933     1  0.23442640E+08
     -107.8705538112      110.6805240615     1  0.22403619E+08
     -107.8705268541      110.7859707739     1  0.25662498E+08
     -107.8705018876      111.8807758145     1  0.24240679E+08
     -107.8705002584      108.5979057753     1  0.22377482E+08
     -107.8704755811      112.3627272586     1  0.24805538E+08
     -107.8703549744      114.1149910075     1  0.23760869E+08
     -107.8703277414      110.2680748269     1  0.22817732E+08
     -107.8703154007      111.3914350676     1  0.23808492E+08
     -107.8703108349      111.0233755767     1  0.21730246E+08
     -107.8702800581      112.3099951512     1  0.24353586E+08
     -107.8702437451      110.8144713299     1  0.24473008E+08
     -107.8702354707      112.1204712136     1  0.25229641E+08
     -107.8701781913      111.3599671703     1  0.23294431E+08
     -107.8701708598      109.9562720845     1  0.23583139E+08
     -107.8701691785      112.9300601617     1  0.23711386E+08
     -107.8701402652      109.8853585616     1  0.25319295E+08
     -107.8700795029      111.6117024785     1  0.24587980E+08
     -107.8700454262      111.7543329894     1  0.23216358E+08
     -107.8700299342      111.1576517868     1  0.23420220E+08
     -107.8700109016      110.5266597085     1  0.25475747E+08
     -107.8699721581      111.7828545328     1  0.26615964E+08
     -107.8699680517      113.3709221677     1  0.24134935E+08
     -107.8699409574      112.4796429450     1  0.23934402E+08
     -107.8699156299      108.0461842012     1  0.22759837E+08
     -107.8698948772      112.0871099154     1  0.23019282E+08
     -107.8698761392      110.2222472067     1  0.23775438E+08
     -107.8698718938      108.6607242407     1  0.22285923E+08
     -107.8698641029      110.2150644176     1  0.23750510E+08
     -107.8698070151      108.4843427442     1  0.24107691E+08
     -107.8697762196      108.4775026608     1  0.23440116E+08
     -107.8697712407      110.0855152785     1  0.24292337E+08
     -107.8697108424      113.9987454336     1  0.22993360E+08
     -107.8696577786      114.0911530590     1  0.27863130E+08
     -107.8696377523      109.3740735383     1  0.23979415E+08
     -107.8696358873      110.6448327296     1  0.23354826E+08
     -107.8696287547      109.9206899830     1  0.23436219E+08
     -107.8696268793      113.5006376747     1  0.23411016E+08
     -107.8696236460      109.2319875568     1  0.23986811E+08
     -107.8695832635      109.1938853580     1  0.24288255E+08
     -107.8695577630      116.8201466683     1  0.23007243E+08
     -107.8695081473      112.2205537865     1  0.23914998E+08
     -107.8694770443      110.5087647190     1  0.22994001E+08
     -107.8694600185      111.0191515380     1  0.25248672E+08
     -107.8694276341      111.1303025732     1  0.23402553E+08
     -107.8694224566      109.5907823813     1  0.23471629E+08
     -107.8694204627      110.1753702100     1  0.23054261E+08
     -107.8693835188      108.6298020944     1  0.24382917E+08
     -107.8693517347      112.6088406826     1  0.24423858E+08
     -107.8692877826      112.1635763887     1  0.23749872E+08
     -107.8692341846      110.3580132950     1  0.23288389E+08
     -107.8691974055      109.6501074121     1  0.22891789E+08
     -107.8691905593      109.4482495828     1  0.24040146E+08
     -107.8691789087      111.0523124361     1  0.23263013E+08
     -107.8691746325      107.9582439123     1  0.23671716E+08
     -107.8691658976      111.5709862244     1  0.22942933E+08
     -107.8691089929      111.8964566506     1  0.24337740E+08
     -107.8691030620      108.4277525894     1  0.22733761E+08
     -107.8690803437      111.0303247308     1  0.23681127E+08
     -107.8690374117      109.7363839406     1  0.23035177E+08
     -107.8688936749      111.2503079159     1  0.24919016E+08
     -107.8688717908      112.1459889582     1  0.23190566E+08
     -107.8688686949      110.9437364295     1  0.23256312E+08
     -107.8688475741      112.4028833399     1  0.23422349E+08
     -107.8688343620      111.1426318895     1  0.25475902E+08
     -107.8687977034      113.8276515059     1  0.24350813E+08
     -107.8687846764      108.4167944869     1  0.24180521E+08
     -107.8687251065      109.6411044026     1  0.23430857E+08
     -107.8686639486      110.3941698666     1  0.24284621E+08
     -107.8686484494      110.4858251448     1  0.24319358E+08
     -107.8686422066      107.6960316987     1  0.23274206E+08
     -107.8685743470      112.2448944925     1  0.22607469E+08
     -107.8685457338      114.1845421524     1  0.23381736E+08
     -107.8685343394      112.7777133282     1  0.24016557E+08
     -107.8685095244      107.8834559003     1  0.24701976E+08
     -107.8684852444      110.6688698501     1  0.25062928E+08
     -107.8684521151      110.0427024407     1  0.24086385E+08
     -107.8684278441      111.9073408775     1  0.24279290E+08
     -107.8684020509      109.0394467862     1  0.23950902E+08
     -107.8684005846      111.9536442509     1  0.24461640E+08
     -107.8683809997      113.3080649669     1  0.24965753E+08
     -107.8682433277      108.6011538837     1  0.24715236E+08
     -107.8682254379      109.3814574415     1  0.22572894E+08
     -107.8682084990      111.8967050802     1  0.23885889E+08
     -107.8680937625      112.4196148060     1  0.23557067E+08
     -107.8680762257      108.9006842077     1  0.24984961E+08
     -107.8680533936      110.4181550179     1  0.24638451E+08
     -107.8680202464      112.1093965521     1  0.22629325E+08
     -107.8679932109      112.5591264756     1  0.23024249E+08
     -107.8679364123      109.8474502673     1  0.23776129E+08
     -107.8679309999      105.8876480972     1  0.24254850E+08
     -107.8679263784      109.7834385638     1  0.23209190E+08
     -107.8679032385      112.0829198092     1  0.23985235E+08
     -107.8678885332      110.9177697151     1  0.24069547E+08
     -107.8678860022      110.4729218055     1  0.24013384E+08
     -107.8678733613      112.5691604205     1  0.21724654E+08
     -107.8678482046      107.6169969352     1  0.23490992E+08
     -107.8678191277      110.5178100990     1  0.22524932E+08
     -107.8677985986      107.6321876231     1  0.25067937E+08
     -107.8677898210      111.0024493388     1  0.25345020E+08
     -107.8677869191      110.5268586356     1  0.24096197E+08
     -107.8676563446      112.1051701403     1  0.23293386E+08
     -107.8676472644      114.4391364811     1  0.25625562E+08
     -107.8676408383      112.2474618010     1  0.24261556E+08
     -107.8676102112      108.4371705916     2  0.22937777E+08
     -107.8675891662      113.0933265067     1  0.23721854E+08
     -107.8675859574      108.2472749410     1  0.24350111E+08
     -107.8675476635      112.9297722423     1  0.23175512E+08
     -107.8675465253      110.7042739517     1  0.23581489E+08
     -107.8675342281      108.9130448522     1  0.26327768E+08
     -107.8675147339      112.3807767731     1  0.25260783E+08
     -107.8674362554      108.7713421773     1  0.22616775E+08
     -107.8674260453      108.5903909206     1  0.23504320E+08
     -107.8674179312      109.6314989657     1  0.23504551E+08
     -107.8673566574      111.4421058980     1  0.24108944E+08
     -107.8673362076      111.5341395084     1  0.23192417E+08
     -107.8673004610      111.2831062215     1  0.23782496E+08
     -107.8672882237      106.1014937781     1  0.22906228E+08
     -107.8672869539      106.4697767459     1  0.22766967E+08
     -107.8672769016      108.7756311216     1  0.22799022E+08
     -107.8672738077      112.2034164871     1  0.24965602E+08
     -107.8672640661      110.6018459050     1  0.24844491E+08
     -107.8672472408      112.7108317114     1  0.23773231E+08
     -107.8672096657      113.5233966294     1  0.25524529E+08
     -107.8671987498      109.0268604963     1  0.23485856E+08
     -107.8671629830      109.2624080562     1  0.24581283E+08
     -107.8671361581      107.2209285639     1  0.24081653E+08
     -107.8671048099      110.5565439024     1  0.22526256E+08
     -107.8670546739      105.8056724638     1  0.22933825E+08
     -107.8670463997      109.7726765260     1  0.23798983E+08
     -107.8669860703      109.4703385314     1  0.23292370E+08
     -107.8669819257      112.4388456285     1  0.25326258E+08
     -107.8669687776      109.7675826449     1  0.23823482E+08
     -107.8669573664      112.8874822604     1  0.24719414E+08
     -107.8669228520      109.4420094152     1  0.22128728E+08
     -107.8669181776      108.7527375344     1  0.25299873E+08
     -107.8669144024      114.0090878973     1  0.24152489E+08
     -107.8668982933      112.1622086243     1  0.24372924E+08
     -107.8668729806      111.3778038529     1  0.23135044E+08
     -107.8668591773      111.6209860230     1  0.23251985E+08
     -107.8668435446      110.9103209381     1  0.24419350E+08
     -107.8667957593      104.6781667450     1  0.23362663E+08
     -107.8667821824      109.5330962600     1  0.24693222E+08
     -107.8667799086      111.5609986691     1  0.23965324E+08
     -107.8667165687      111.3751990460     1  0.23521646E+08
     -107.8667120217      110.0786237681     1  0.24464102E+08
     -107.8667062843      107.9716681156     1  0.24503443E+08
     -107.8666415418      112.0558232622     1  0.24969781E+08
     -107.8666395244      112.9401654308     1  0.23870985E+08
     -107.8666324959      109.3114308131     1  0.23004159E+08
     -107.8666000384      110.6442043568     1  0.24917110E+08
     -107.8665878459      109.3716647761     1  0.23106374E+08
     -107.8665752361      111.7641042631     1  0.23372427E+08
     -107.8665482488      110.4791080530     1  0.24102653E+08
     -107.8665086320      110.9576563596     1  0.24947721E+08
     -107.8664813163      110.9153296488     1  0.24277086E+08
     -107.8664799328      112.4974076661     1  0.24720691E+08
     -107.8664697996      112.4837556712     1  0.24181994E+08
     -107.8664473732      111.2834976704     1  0.25221805E+08
     -107.8664397548      110.6906306368     1  0.24152432E+08
     -107.8664337058      108.8086254407     1  0.23426621E+08
     -107.8664123240      109.7492841961     1  0.23064951E+08
     -107.8663269665      111.8374960133     1  0.23645394E+08
     -107.8662748398      113.2639941329     1  0.25173912E+08
     -107.8662668698      110.6755314143     1  0.25299256E+08
     -107.8662289857      111.0881366227     1  0.25393504E+08
     -107.8661670207      111.2063917273     1  0.24217913E+08
     -107.8660793467      109.7096516382     1  0.23554557E+08
     -107.8660287072      109.4175928214     1  0.24776738E+08
     -107.8660110290      108.7374405312     1  0.22905236E+08
     -107.8660088452      113.1237222216     1  0.24804368E+08
     -107.8660071529      112.6768206935     1  0.22581996E+08
     -107.8659691594      110.7013886757     1  0.23506031E+08
     -107.8659591457      112.8401342969     1  0.24757087E+08
     -107.8659533680      112.2398212221     1  0.24775765E+08
     -107.8659113565      113.0170076360     1  0.24444854E+08
     -107.8658667940      108.9929357688     1  0.23614318E+08
     -107.8658433967      106.8055335732     1  0.24639662E+08
     -107.8657925608      107.4834581654     1  0.23904633E+08
     -107.8657731396      109.5879328994     1  0.24408006E+08
     -107.8657691885      108.3498681102     1  0.23042747E+08
     -107.8657490683      115.1861374416     1  0.25620760E+08
     -107.8657366537      111.0004710656     1  0.24777203E+08
     -107.8656621465      109.8726313205     1  0.23560973E+08
     -107.8656542256      112.1979667918     1  0.24817329E+08
     -107.8656372302      113.4398058976     1  0.23398783E+08
     -107.8656014471      113.9076190633     1  0.24147395E+08
     -107.8655852867      110.4452185617     1  0.22508840E+08
     -107.8655694982      112.3698195364     2  0.23447792E+08
     -107.8655680652      109.6786221084     1  0.24387838E+08
     -107.8655536866      112.7469247243     1  0.22995731E+08
     -107.8655229114      107.9233528529     1  0.23795552E+08
     -107.8655202179      112.6326563261     1  0.23635348E+08
     -107.8654924975      112.1063298333     1  0.24779147E+08
     -107.8654397872      106.4663602504     1  0.23845187E+08
     -107.8653675394      110.7064114951     1  0.23254463E+08
     -107.8652512011      109.4816645721     1  0.24119277E+08
     -107.8652227239      109.4784001993     1  0.23885430E+08
     -107.8652181462      112.1962907426     1  0.25230343E+08
     -107.8652013785      109.9813552345     1  0.24895409E+08
     -107.8651931015      111.0561800342     1  0.22872340E+08
     -107.8651485412      112.4000122757     1  0.24039850E+08
     -107.8651443101      112.1610181710     1  0.24566832E+08
     -107.8651417758      113.2687027288     1  0.24604334E+08
     -107.8651392470      109.2724078447     1  0.23237220E+08
     -107.8651226688      111.1536012425     1  0.24909359E+08
     -107.8650844872      111.7601960037     1  0.23929719E+08
     -107.8650104347      111.8966490485     1  0.24424267E+08
     -107.8650012698      112.8070463288     1  0.23694269E+08
     -107.8649543723      112.0686074825     1  0.25183765E+08
     -107.8649043306      109.3116228790     1  0.25091121E+08
     -107.8649012248      110.5266839362     1  0.25110893E+08
     -107.8648981358      106.8813329635     1  0.21976177E+08
     -107.8648944043      108.1364052670     1  0.24287654E+08
     -107.8648763352      109.9992034580     1  0.24918185E+08
     -107.8648710465      114.6083414696     1  0.24723103E+08
     -107.8648225630      112.4870796244     1  0.23024866E+08
     -107.8648188378      111.4864413464     1  0.23020382E+08
     -107.8647885930      110.6316714185     1  0.25100053E+08
     -107.8647863898      108.5707038939     1  0.24274212E+08
     -107.8647521536      110.1455374924     1  0.25556130E+08
     -107.8647494042      109.2256739461     1  0.23500827E+08
     -107.8647319361      109.8463791460     1  0.23466160E+08
     -107.8646581369      109.5537942790     1  0.23244465E+08
     -107.8646396643      112.4766618865     1  0.26308701E+08
     -107.8646218490      108.0340431075     1  0.23429794E+08
     -107.8645753510      113.7357795360     1  0.25477192E+08
     -107.8645691795      108.8552866197     1  0.25443198E+08
     -107.8644438055      112.4853290820     1  0.24695657E+08
     -107.8644355155      110.6421031634     1  0.22856787E+08
     -107.8644335403      108.8337378123     1  0.22147535E+08
     -107.8644298115      111.2306815120     1  0.22644386E+08
     -107.8644211792      110.0735087210     1  0.23900814E+08
     -107.8643531706      105.8869991288     1  0.24484566E+08
     -107.8643429318      114.5835709874     1  0.23697003E+08
     -107.8643387878      109.1007746166     1  0.23782540E+08
     -107.8642865480      108.8254263341     1  0.23990228E+08
     -107.8642615803      112.6190540306     1  0.25543867E+08
     -107.8642206194      111.7689339543     1  0.24673823E+08
     -107.8642195708      111.0863509962     1  0.24614254E+08
     -107.8641531861      109.1469234045     1  0.23839082E+08
     -107.8641467706      109.4495728702     1  0.23475075E+08
     -107.8641331421      109.9608100997     1  0.24685181E+08
     -107.8641101654      109.2015849781     1  0.23117065E+08
     -107.8641028267      109.9305400633     1  0.23989585E+08
     -107.8640617183      114.1615328887     1  0.24737632E+08
     -107.8640263769      109.6517867803     1  0.22559204E+08
     -107.8640071526      113.1027800869     1  0.22037727E+08
     -107.8640021474      110.0186439189     1  0.24933516E+08
     -107.8639713295      111.4270636828     1  0.24342125E+08
     -107.8639654314      112.8171166906     1  0.25955837E+08
     -107.8639633117      109.0272635871     1  0.24702950E+08
     -107.8639566878      112.5303917996     1  0.24014949E+08
     -107.8639458436      112.6996793403     1  0.22131403E+08
     -107.8639430387      110.6222582071     1  0.22771736E+08
     -107.8638779373      112.8532768340     1  0.25119489E+08
     -107.8638716384      107.7372044426     1  0.23804307E+08
     -107.8638503680      108.5890915359     1  0.24153015E+08
     -107.8638434502      112.1771797652     1  0.24252465E+08
     -107.8638281875      111.1833771757     1  0.25858713E+08
     -107.8638034943      111.8915136095     1  0.23621455E+08
     -107.8637961141      110.3878330467     1  0.23633912E+08
     -107.8637882730      107.1977424687     1  0.24807342E+08
     -107.8637452373      108.7421040777     1  0.24759990E+08
     -107.8637433360      109.9847124708     1  0.24368183E+08
     -107.8637169072      108.6063429377     1  0.23359250E+08
     -107.8637100441      110.6531850877     1  0.24873290E+08
     -107.8637033455      111.0545924982     1  0.24810965E+08
     -107.8636293481      113.1333914951     1  0.23954261E+08
     -107.8636220081      111.5569267674     1  0.24448501E+08
     -107.8636081904      114.4835838807     1  0.24979510E+08
     -107.8635978589      104.3440780658     1  0.25158934E+08
     -107.8635860268      108.9062391914     1  0.24242636E+08
     -107.8635439247      110.9219165125     1  0.25160732E+08
     -107.8635168748      111.8595768379     1  0.24281105E+08
     -107.8634645000      111.2060291480     1  0.22738758E+08
     -107.8634569288      111.3011719746     1  0.23103788E+08
     -107.8634284813      108.9241186234     1  0.24377393E+08
     -107.8634245476      110.1175848051     1  0.24602907E+08
     -107.8634221915      108.6532934220     1  0.23441682E+08
     -107.8634144392      108.0525269335     1  0.22781766E+08
     -107.8634131737      109.8271268301     1  0.23455546E+08
     -107.8634039235      106.1531537729     1  0.25138871E+08
     -107.8633974535      109.4834074153     1  0.23621911E+08
     -107.8633871023      109.4971302646     1  0.24901735E+08
     -107.8633238307      113.6728433767     1  0.24388911E+08
     -107.8633073370      113.4842967010     1  0.23648887E+08
     -107.8632999763      108.1153790945     1  0.22673438E+08
     -107.8632859781      109.3832390321     1  0.25187215E+08
     -107.8632581910      109.1334647274     1  0.24195438E+08
     -107.8632514469      110.9427570144     1  0.24633675E+08
     -107.8632343824      109.4327712628     1  0.22950576E+08
     -107.8632021685      110.8342692280     1  0.23201069E+08
     -107.8631956986      113.7765667525     1  0.23407480E+08
     -107.8631855033      114.6340997912     1  0.25417181E+08
     -107.8631708150      109.4429503527     1  0.22426139E+08
     -107.8631517203      112.6838218999     1  0.23086129E+08
     -107.8631351996      110.0629691594     1  0.24001176E+08
     -107.8631201326      111.2376251797     1  0.23326636E+08
     -107.8631045733      108.8990849542     1  0.22950422E+08
     -107.8630895140      108.8118293624     1  0.22502097E+08
     -107.8630865160      109.3923826625     1  0.22944313E+08
     -107.8630754142      110.8700532080     1  0.23995737E+08
     -107.8630717382      110.7792496764     1  0.23251364E+08
     -107.8630650834      111.0188601083     1  0.25367419E+08
     -107.8630558358      110.4404667742     1  0.23246300E+08
     -107.8630433531      110.7034237086     1  0.24579666E+08
     -107.8630327775      110.6539384387     1  0.22419866E+08
     -107.8629983296      110.0217251005     1  0.23258245E+08
     -107.8629957923      109.0689221460     1  0.23624888E+08
     -107.8629804659      116.0456358905     1  0.24779145E+08
     -107.8629670909      111.7039168971     1  0.24347601E+08
     -107.8629591448      113.5120042112     1  0.27604162E+08
     -107.8629242163      113.6695769100     1  0.24189471E+08
     -107.8629068712      112.0338953445     2  0.22804752E+08
     -107.8628910920      108.5879884072     1  0.22624949E+08
     -107.8628823763      110.9529723388     1  0.23376884E+08
     -107.8628615341      109.8711849332     1  0.24988942E+08
     -107.8628554467      110.6533989786     1  0.23748797E+08
     -107.8628275599      110.3508292613     1  0.24378966E+08
     -107.8628184374      110.6137169930     1  0.24776090E+08
     -107.8627707767      108.0856413001     1  0.23263164E+08
     -107.8627362246      110.8083250493     1  0.23593249E+08
     -107.8626989326      109.8661222873     1  0.25192593E+08
     -107.8625561530      111.9955696208     1  0.23116157E+08
     -107.8625089144      108.9251469497     1  0.22883156E+08
     -107.8625064213      106.1008380965     1  0.22426830E+08
     -107.8624867636      108.3154907634     1  0.23601955E+08
     -107.8624660806      111.5658354836     1  0.23131025E+08
     -107.8624343271      112.5298950015     1  0.24399455E+08
     -107.8623884310      104.5531922078     1  0.22805165E+08
     -107.8623851682      112.6739845549     1  0.25454363E+08
     -107.8623648235      111.0459364635     1  0.23756486E+08
     -107.8622477476      110.1928929719     1  0.23144170E+08
     -107.8621999351      110.4612135228     1  0.23532526E+08
     -107.8621765380      112.1896723791     1  0.22781116E+08
     -107.8621678210      114.8317095754     1  0.24273486E+08
     -107.8621339427      113.8242916293     1  0.25042580E+08
     -107.8621014788      108.5440866244     1  0.22764677E+08
     -107.8620585057      111.2955094494     1  0.23438751E+08
     -107.8620291644      109.3760172601     1  0.23623249E+08
     -107.8620204288      111.8437960512     1  0.24345664E+08
     -107.8619953972      111.9541847672     1  0.23430885E+08
     -107.8619731659      108.4590382851     1  0.23681024E+08
     -107.8619340246      112.8382358299     1  0.24341303E+08
     -107.8619278792      111.9992757039     1  0.23625337E+08
     -107.8619192146      111.7255205076     1  0.23021709E+08
     -107.8618604291      109.5133508891     1  0.23851193E+08
     -107.8618563342      109.9253035752     1  0.23513643E+08
     -107.8618501015      110.8544773892     1  0.23992002E+08
     -107.8618376865      109.1411259056     1  0.22811769E+08
     -107.8617963431      112.1064261810     1  0.23539709E+08
     -107.8617845892      112.2857701779     1  0.24036416E+08
     -107.8617417473      112.2284585648     1  0.24376292E+08
     -107.8617273117      111.8832279339     1  0.25637234E+08
     -107.8617195667      111.5832032405     1  0.25240062E+08
     -107.8617023437      110.6132399542     1  0.23267774E+08
     -107.8616834986      109.3855211075     1  0.24424438E+08
     -107.8616819081      107.0184670653     1  0.24786447E+08
     -107.8616803054      111.8745065828     1  0.24006263E+08
     -107.8616717751      108.3667659900     1  0.24685163E+08
     -107.8616581105      111.2884609397     1  0.22422322E+08
     -107.8616233419      109.9486409312     1  0.24452128E+08
     -107.8616162779      111.1188102253     1  0.23421416E+08
     -107.8616090646      109.4657792064     1  0.24912485E+08
     -107.8616033253      106.9306051483     1  0.23668609E+08
     -107.8615816461      110.5937508440     1  0.23611897E+08
     -107.8615697399      108.6593271778     1  0.22384510E+08
     -107.8614724779      111.5694713700     1  0.24904071E+08
     -107.8614691223      113.5286277748     1  0.23336093E+08
     -107.8614500518      107.8083589656     1  0.23692045E+08
     -107.8614469821      110.6260714880     1  0.24586831E+08
     -107.8614420740      106.4500976353     1  0.22143542E+08
     -107.8614324540      110.5267282229     1  0.23675589E+08
     -107.8614170587      114.0930450388     1  0.24902772E+08
     -107.8613969383      110.6924142432     1  0.23403050E+08
     -107.8613915178      110.8564489439     1  0.23716864E+08
     -107.8613638325      113.4149689482     1  0.23441432E+08
     -107.8613364635      109.4264387826     1  0.23763929E+08
     -107.8612559743      109.8114813157     1  0.24349215E+08
     -107.8612549012      111.5367193303     1  0.24951235E+08
     -107.8612530328      110.0484457156     1  0.23360381E+08
     -107.8611879799      114.2610940551     1  0.23915709E+08
     -107.8611734171      106.8452099684     1  0.24332868E+08
     -107.8611712821      111.3337741221     1  0.25142110E+08
     -107.8611294660      111.5946779309     1  0.26050328E+08
     -107.8610864977      111.9284135857     1  0.23647718E+08
     -107.8610749783      111.9946796241     1  0.23844273E+08
     -107.8610374650      112.3825074647     1  0.23903839E+08
     -107.8610261535      108.6148511625     1  0.24369129E+08
     -107.8610138288      107.0353531493     1  0.24964650E+08
     -107.8609971968      108.3529196628     1  0.24214337E+08
     -107.8609275099      112.5874256008     1  0.26113706E+08
     -107.8609124726      109.3541381896     1  0.22269952E+08
     -107.8608953916      110.2391032812     1  0.24427113E+08
     -107.8608888676      112.2204222935     1  0.24393583E+08
     -107.8608627123      111.1304602338     1  0.24140134E+08
     -107.8608478602      111.8850953115     1  0.23686192E+08
     -107.8608436670      109.6752354825     1  0.23837692E+08
     -107.8608371839      112.3479521864     1  0.23085742E+08
     -107.8608337017      108.4159381610     1  0.25357723E+08
     -107.8608324434      111.4426944785     1  0.23961683E+08
     -107.8608014227      110.9650324073     1  0.23337233E+08
     -107.8607963207      106.5989652099     1  0.24807411E+08
     -107.8607927725      111.3091883880     1  0.24488896E+08
     -107.8607780425      112.1205072632     1  0.24089770E+08
     -107.8607166541      109.0333715633     1  0.23851740E+08
     -107.8607093797      110.8155019403     1  0.24727566E+08
     -107.8606870418      109.3886530013     1  0.23192738E+08
     -107.8606554989      111.0043289398     1  0.25664876E+08
     -107.8605931420      106.8099676195     1  0.22361262E+08
     -107.8605750753      112.5730082678     1  0.23052468E+08
     -107.8605700069      112.6446370917     1  0.24878938E+08
     -107.8605685945      113.3420496484     1  0.24877133E+08
     -107.8605591354      109.4386956420     1  0.24435411E+08
     -107.8605495829      110.5105224135     1  0.22229128E+08
     -107.8605417836      112.1649716083     1  0.24103677E+08
     -107.8605389039      111.4845965519     1  0.24112550E+08
     -107.8605357699      110.6221533110     1  0.22143187E+08
     -107.8605297462      108.9023445134     1  0.23647488E+08
     -107.8605231505      111.7205201739     1  0.22917875E+08
     -107.8604774212      112.8761577291     1  0.25435483E+08
     -107.8604736546      108.8772632040     1  0.24496793E+08
     -107.8604164259      111.5644534701     1  0.23788102E+08
     -107.8604120666      111.7870524784     1  0.22840759E+08
     -107.8603925457      111.9235825486     1  0.23880019E+08
     -107.8603613321      111.0346696270     1  0.22999620E+08
     -107.8603500643      110.2120064763     1  0.23857574E+08
     -107.8603339166      110.0337804351     1  0.23813961E+08
     -107.8602543478      110.1300989518     1  0.23594363E+08
     -107.8602444462      112.3115124399     1  0.25318926E+08
     -107.8602365588      112.5087255896     1  0.24123447E+08
     -107.8601970431      110.2426846149     1  0.23733144E+08
     -107.8601781944      106.0984655115     1  0.23083290E+08
     -107.8601466862      112.2229753929     1  0.24783210E+08
     -107.8601435959      111.9095202824     1  0.24369500E+08
     -107.8601340607      110.9492032980     1  0.23358926E+08
     -107.8601074112      111.4472374950     1  0.23949186E+08
     -107.8601002089      111.5162331814     1  0.23810425E+08
     -107.8600866322      109.7028502216     1  0.23234441E+08
     -107.8600470882      111.6559739552     1  0.22925388E+08
     -107.8600459815      111.0192403277     1  0.24535537E+08
     -107.8600307208      108.0535727664     1  0.23542798E+08
     -107.8600199372      106.5716465298     1  0.23312194E+08
     -107.8600168673      110.9982036369     1  0.24660534E+08
     -107.8600133877      111.5664919544     1  0.24228152E+08
     -107.8599890806      110.9726690434     1  0.25166418E+08
     -107.8599495309      110.2841262175     1  0.23453351E+08
     -107.8599293123      110.5071262897     1  0.24644304E+08
     -107.8599080559      113.2715176707     1  0.24018237E+08
     -107.8598700285      107.9015121314     1  0.25506774E+08
     -107.8598605537      113.0159880712     1  0.23846243E+08
     -107.8598144916      111.2833256567     1  0.25859919E+08
     -107.8597793837      112.7220250062     1  0.23511681E+08
     -107.8597687739      108.4556789395     1  0.22787528E+08
     -107.8597356401      113.7249243457     1  0.25901022E+08
     -107.8597295290      108.1457211473     1  0.25951400E+08
     -107.8597111830      110.8298504073     1  0.24123251E+08
     -107.8596745587      108.3575516320     1  0.25027967E+08
     -107.8596437206      112.3633877636     1  0.24898761E+08
     -107.8596162390      109.2615494235     1  0.23118427E+08
     -107.8595785559      108.4294549380     1  0.22583213E+08
     -107.8595704964      104.4747703115     1  0.22887754E+08
     -107.8595586478      108.2248170498     1  0.23348510E+08
     -107.8595209679      108.0558222175     1  0.24771269E+08
     -107.8595102323      113.9624260898     1  0.23619344E+08
     -107.8594060344      112.7114554951     1  0.24190822E+08
     -107.8593586391      111.1407364745     1  0.24028766E+08
     -107.8593103358      111.1351011622     1  0.23198973E+08
     -107.8592847469      114.5985861049     1  0.24367455E+08
     -107.8592096356      108.6211781136     1  0.23394563E+08
     -107.8591690628      112.6359652459     1  0.23909491E+08
     -107.8591430089      108.0565977583     1  0.23160646E+08
     -107.8591060944      110.3039065186     1  0.24318900E+08
     -107.8590885636      112.1216793923     1  0.22783798E+08
     -107.8590861530      108.8937858632     1  0.23870856E+08
     -107.8590594783      110.9353399041     1  0.24625817E+08
     -107.8589724099      108.3631381932     1  0.25653353E+08
     -107.8589574783      111.8951364251     2  0.23911552E+08
     -107.8589534686      108.2587412108     1  0.23491364E+08
     -107.8589263522      110.2338851564     1  0.24109585E+08
     -107.8588846474      111.5805049534     1  0.24461890E+08
     -107.8588395064      110.8794516083     1  0.23129610E+08
     -107.8588210217      109.6847797125     1  0.24250027E+08
     -107.8588067970      113.9786974029     1  0.24680408E+08
     -107.8586995868      110.5636365324     1  0.24396430E+08
     -107.8586697060      108.8010566368     1  0.24130283E+08
     -107.8586459081      113.3888334913     1  0.22815771E+08
     -107.8586313430      111.9987970193     1  0.23320270E+08
     -107.8586206085      111.4979116223     1  0.23570584E+08
     -107.8585969021      111.9977569053     1  0.24224282E+08
     -107.8585896569      108.8085309017     1  0.23977617E+08
     -107.8585880029      117.7709482283     2  0.24987599E+08
     -107.8585344178      109.4404789693     1  0.23326478E+08
     -107.8585074322      109.7613196162     1  0.23175070E+08
     -107.8584609098      108.9408066912     1  0.23055157E+08
     -107.8584491581      111.9370660815     1  0.24485550E+08
     -107.8583757031      112.4690309532     1  0.22990970E+08
     -107.8583588040      109.3735895479     1  0.23981871E+08
     -107.8583536033      111.6948226499     1  0.24951392E+08
     -107.8583433515      113.8908309209     1  0.22792621E+08
     -107.8583377964      112.2058998807     1  0.24515256E+08
     -107.8583302120      110.5649024872     1  0.23068390E+08
     -107.8583138673      111.3234974412     1  0.24159180E+08
     -107.8582693778      109.7974356754     1  0.25860463E+08
     -107.8582380455      110.9472294611     1  0.23445186E+08
     -107.8582168890      112.0446763543     1  0.23908180E+08
     -107.8582058467      110.7624503492     1  0.24541551E+08
     -107.8581972417      109.1882406695     1  0.23380171E+08
     -107.8581860086      107.5691764429     1  0.23874707E+08
     -107.8581835588      112.1714891403     1  0.24976911E+08
     -107.8581760385      114.7326257592     1  0.24848084E+08
     -107.8581668474      110.1323912952     1  0.22740448E+08
     -107.8581632652      111.3882142585     1  0.23656161E+08
     -107.8581551232      111.3465814125     1  0.23711892E+08
     -107.8581506247      111.0801061782     1  0.24679297E+08
     -107.8581061262      112.7874318365     1  0.23564314E+08
     -107.8580863562      113.9006538101     1  0.24411026E+08
     -107.8580227262      111.3087812255     1  0.24432450E+08
     -107.8580114812      111.9062971989     1  0.24048068E+08
     -107.8580032634      107.8484831595     1  0.23259964E+08
     -107.8579903424      111.9339548339     1  0.24549994E+08
     -107.8579846718      111.2538086527     1  0.23973979E+08
     -107.8579440175      111.2649054864     1  0.24694436E+08
     -107.8579170771      109.3905567190     1  0.22946485E+08
     -107.8579011958      110.3661557449     1  0.22945678E+08
     -107.8578936345      111.1972822226     1  0.23065886E+08
     -107.8578749503      108.3296208844     1  0.23310602E+08
     -107.8578479149      115.3360319681     1  0.25206536E+08
     -107.8578135245      110.9331913216     1  0.24360841E+08
     -107.8577727950      110.9453879436     1  0.22695548E+08
     -107.8577676055      110.8629177989     1  0.25105751E+08
     -107.8577614017      108.9438699658     1  0.24527102E+08
     -107.8577551219      108.5052339966     1  0.24818248E+08
     -107.8577202521      111.4392699125     1  0.25477245E+08
     -107.8576848291      109.6298206393     1  0.23495815E+08
     -107.8576727303      113.6281324655     1  0.24213383E+08
     -107.8576706526      109.2584647364     1  0.24059638E+08
     -107.8576530705      112.6537789332     1  0.24515164E+08
     -107.8576464331      109.4586704021     1  0.24088901E+08
     -107.8576248708      110.5686437583     1  0.24701719E+08
     -107.8576039199      110.5362619650     1  0.23893061E+08
     -107.8575540815      111.9934032474     1  0.23942661E+08
     -107.8575410728      111.2662407781     1  0.23514504E+08
     -107.8575381028      114.3093536673     1  0.24790226E+08
     -107.8575240362      110.6936960826     1  0.25131305E+08
     -107.8575211649      111.3832291560     1  0.25107369E+08
     -107.8574820396      115.4059207028     1  0.25098715E+08
     -107.8574520697      106.8462246489     1  0.22780003E+08
     -107.8574365566      110.8567942065     1  0.23784939E+08
     -107.8574070684      110.8716293046     1  0.22479268E+08
     -107.8574012051      113.7497959168     1  0.23614533E+08
     -107.8573660437      107.9815360003     1  0.25251369E+08
     -107.8573448305      112.9784284458     1  0.24141461E+08
     -107.8573068137      114.5853632106     1  0.24654700E+08
     -107.8572958582      109.0496385628     1  0.24682016E+08
     -107.8572934517      110.6643960709     1  0.22132789E+08
     -107.8572265470      105.6277919567     1  0.24805021E+08
     -107.8571875798      109.8096852824     1  0.23754297E+08
     -107.8571861621      111.8293076444     1  0.24445912E+08
     -107.8571712332      109.6296078666     1  0.22060608E+08
     -107.8571366745      109.1630527209     1  0.23171712E+08
     -107.8571331037      111.7758616153     1  0.24756447E+08
     -107.8571302411      110.3350695097     1  0.24111457E+08
     -107.8570864973      109.7449104254     1  0.22917808E+08
     -107.8570848177      113.7557156078     1  0.23485833E+08
     -107.8570806279      110.1796993151     1  0.26631909E+08
     -107.8570772538      109.4259548180     1  0.22486485E+08
     -107.8570522750      111.1371576408     1  0.23731634E+08
     -107.8570391978      111.5280337363     1  0.24267826E+08
     -107.8570312658      115.2307283253     1  0.26965611E+08
     -107.8570287436      108.9287125289     1  0.22506739E+08
     -107.8570268312      110.7216246804     1  0.24331538E+08
     -107.8570225529      107.7175561464     1  0.24930017E+08
     -107.8570154781      109.3482320737     1  0.24419134E+08
     -107.8569658492      110.0381794524     1  0.25027286E+08
     -107.8569456638      111.5476281987     1  0.23314681E+08
     -107.8569384716      110.4508484999     1  0.24437775E+08
     -107.8569283037      113.3868394270     1  0.24160104E+08
     -107.8569028598      108.6136883650     1  0.23034617E+08
     -107.8568957199      110.4551716423     1  0.24067519E+08
     -107.8568612016      113.2414637964     1  0.24694028E+08
     -107.8567935282      109.1089843886     1  0.22677731E+08
     -107.8567897944      109.1660796080     1  0.25098040E+08
     -107.8567766728      113.5900814433     1  0.23966715E+08
     -107.8567434298      111.5487412655     1  0.24440218E+08
     -107.8566850648      109.3151594129     1  0.24626140E+08
     -107.8566691861      111.1508483963     1  0.23456778E+08
     -107.8566678101      110.9234448657     1  0.25765583E+08
     -107.8566518129      106.5749840990     1  0.23860032E+08
     -107.8566435165      110.8007701429     1  0.21994901E+08
     -107.8566307842      108.0910381734     1  0.24219840E+08
     -107.8566189562      109.6417171099     1  0.24302568E+08
     -107.8566042211      115.4396279430     1  0.27035492E+08
     -107.8565947908      113.1006130662     1  0.25316245E+08
     -107.8565753703      109.9972261644     1  0.23164407E+08
     -107.8565586977      107.5510273026     1  0.23372889E+08
     -107.8565576463      108.7553534774     1  0.26302886E+08
     -107.8565520080      111.1041470512     1  0.24474126E+08
     -107.8565448519      109.3852928563     1  0.24335953E+08
     -107.8565367259      111.4326961454     1  0.23771188E+08
     -107.8565223876      106.9548605493     1  0.24265380E+08
     -107.8564852833      114.0075531195     1  0.23565055E+08
     -107.8564710391      111.4189014182     1  0.23402196E+08
     -107.8564638988      108.6694034037     1  0.22474597E+08
     -107.8564583603      113.0520752907     1  0.23119741E+08
     -107.8563872851      109.7458042415     1  0.23209675E+08
     -107.8563670205      112.0890511928     1  0.23647188E+08
     -107.8563386445      112.7384988884     1  0.22759941E+08
     -107.8563280614      107.6429866220     1  0.24802417E+08
     -107.8563265755      110.5375460524     1  0.23654479E+08
     -107.8562916615      107.6264913618     1  0.24466270E+08
     -107.8562866375      110.6849126761     1  0.25021984E+08
     -107.8562802755      112.8214837216     1  0.23054692E+08
     -107.8562660335      113.9518169954     1  0.28041342E+08
     -107.8562282466      110.9492212611     1  0.24437799E+08
     -107.8561967222      111.5708781724     1  0.24728557E+08
     -107.8561876004      109.1420152274     1  0.24970554E+08
     -107.8561385256      112.3127883408     1  0.23854284E+08
     -107.8561030533      109.7535726014     1  0.22956546E+08
     -107.8560904004      111.7389309088     1  0.23014435E+08
     -107.8560799267      111.1468604776     1  0.24633077E+08
     -107.8560743786      111.0780226274     1  0.25733601E+08
     -107.8560210310      110.8767981736     1  0.22643418E+08
     -107.8559641002      110.0026013427     1  0.23661257E+08
     -107.8559611877      109.4911348414     1  0.23919455E+08
     -107.8559521649      111.7072430306     1  0.23450319E+08
     -107.8559420767      113.3948063962     1  0.23822517E+08
     -107.8559235522      110.9160119618     1  0.23590719E+08
     -107.8558772242      110.8037140909     1  0.24763321E+08
     -107.8558641109      111.6387696277     1  0.24747905E+08
     -107.8558624624      109.6545361909     1  0.22936964E+08
     -107.8558337209      110.3341855599     1  0.23852179E+08
     -107.8558058295      111.3799810380     1  0.23453054E+08
     -107.8557850729      114.3011155736     1  0.26772541E+08
     -107.8557793366      108.0507548436     1  0.23580047E+08
     -107.8557754489      112.4607320014     1  0.25947843E+08
     -107.8557652351      115.4626636874     1  0.25165083E+08
     -107.8557580848      112.1086734746     1  0.24431425E+08
     -107.8557534572      113.0228598287     1  0.24443767E+08
     -107.8557393525      112.1114540015     1  0.24995956E+08
     -107.8557285772      113.0352896530     1  0.24141756E+08
     -107.8557208943      110.2283877398     1  0.24029981E+08
     -107.8557034780      106.9444189009     1  0.22747198E+08
     -107.8556706224      112.9874400992     1  0.25724921E+08
     -107.8556501534      113.8705896018     1  0.26162403E+08
     -107.8556193868      110.2673461215     1  0.24051323E+08
     -107.8556175934      111.0277448715     1  0.25885328E+08
     -107.8555901586      111.0652916082     1  0.25135778E+08
     -107.8555780902      112.0027154748     1  0.23182297E+08
     -107.8555703923      110.4352291602     1  0.23142936E+08
     -107.8555670925      109.4036299647     1  0.22869968E+08
     -107.8555454508      111.0205799511     1  0.23738331E+08
     -107.8555374605      113.0139622998     1  0.23493125E+08
     -107.8555358205      111.5946880436     1  0.25462826E+08
     -107.8555315275      114.5424220897     1  0.23311801E+08
     -107.8555129003      113.6766074369     1  0.25617845E+08
     -107.8555091632      111.9933679996     1  0.24838189E+08
     -107.8554876098      109.7330200562     1  0.25316861E+08
     -107.8554796925      108.8805967215     1  0.23013951E+08
     -107.8554598930      108.9457490180     1  0.24505463E+08
     -107.8554395310      110.1206029941     1  0.23665915E+08
     -107.8554169244      105.7980646279     1  0.22728657E+08
     -107.8554009780      111.5727788281     1  0.25953967E+08
     -107.8553918120      109.6870543204     1  0.26114319E+08
     -107.8553595456      111.6197819478     1  0.24170926E+08
     -107.8553041599      110.2593723680     1  0.24412247E+08
     -107.8552874533      112.3281382416     1  0.23055310E+08
     -107.8552766252      109.7079257081     1  0.23724324E+08
     -107.8552630701      107.3253888208     1  0.24241082E+08
     -107.8552495666      111.8150137090     2  0.24281378E+08
     -107.8552257991      109.8508370685     1  0.25028940E+08
     -107.8552181681      108.8756379235     1  0.24742002E+08
     -107.8551784008      115.4488504464     1  0.25090856E+08
     -107.8551686314      109.1492988126     1  0.23623472E+08
     -107.8551247858      110.4216757939     1  0.23174863E+08
     -107.8551224436      110.3340853322     1  0.23140741E+08
     -107.8551139894      109.5707727856     1  0.23983270E+08
     -107.8550975380      107.4529910754     1  0.24116390E+08
     -107.8550921418      108.8429549384     1  0.23616919E+08
     -107.8550744402      111.5915744365     1  0.23397577E+08
     -107.8550570083      110.1045603963     1  0.24575956E+08
     -107.8550554592      108.4754845764     1  0.24108593E+08
     -107.8550509309      108.8772542991     1  0.24420116E+08
     -107.8550399562      109.8022438643     1  0.22725874E+08
     -107.8550386926      110.9087040586     1  0.24883051E+08
     -107.8550083970      109.5006951270     1  0.24519847E+08
     -107.8549947349      112.3744183315     1  0.24163349E+08
     -107.8549908921      111.9402266474     1  0.23820734E+08
     -107.8549584788      111.2207353633     1  0.23981416E+08
     -107.8549531979      111.6174298775     1  0.25314240E+08
     -107.8549512704      109.9143254295     1  0.24159444E+08
     -107.8549267632      111.6281760028     1  0.24070067E+08
     -107.8549041106      110.1575761510     1  0.22654349E+08
     -107.8548601851      114.7590568356     1  0.25934998E+08
     -107.8548559562      109.4389178422     1  0.24170761E+08
     -107.8548439157      107.2466592019     1  0.22980933E+08
     -107.8548179581      108.0821963324     1  0.22314518E+08
     -107.8547706551      109.7955796108     1  0.23479632E+08
     -107.8547629842      111.1438613571     1  0.24297194E+08
     -107.8547614838      110.7035638410     1  0.24404485E+08
     -107.8547203913      109.6376884473     1  0.23773233E+08
     -107.8547032839      111.4570474222     1  0.24973218E+08
     -107.8546668168      110.0627589882     1  0.24136225E+08
     -107.8546590244      111.9259969055     2  0.21998459E+08
     -107.8546087536      108.9627985250     1  0.24785758E+08
     -107.8545760551      111.8187876435     1  0.24893427E+08
     -107.8545670368      113.5376695320     1  0.25653102E+08
     -107.8545415056      110.0284324869     1  0.24038318E+08
     -107.8545124468      111.7705156573     1  0.22934146E+08
     -107.8544982276      107.1692563822     1  0.22895013E+08
     -107.8544406110      111.4171256255     1  0.22417906E+08
     -107.8544254316      108.5021056332     1  0.22755220E+08
     -107.8544222728      110.6359766099     1  0.25217819E+08
     -107.8544160250      114.4838158106     1  0.25341330E+08
     -107.8543751478      110.9923055371     2  0.25490599E+08
     -107.8543598049      111.5334566346     1  0.23919741E+08
     -107.8543152116      110.3360499451     1  0.23947395E+08
     -107.8542764334      110.8039017277     2  0.24001156E+08
     -107.8542405681      111.1011337309     1  0.22542520E+08
     -107.8541911586      109.6711981570     1  0.24645147E+08
     -107.8541824870      110.0970962934     1  0.23472835E+08
     -107.8541506304      113.0129102864     1  0.24899317E+08
     -107.8540952894      110.5456644657     1  0.24022876E+08
     -107.8540882881      109.5394350703     1  0.24778250E+08
     -107.8540627095      110.6279872027     1  0.25292836E+08
     -107.8540390644      113.5689658829     1  0.24065606E+08
     -107.8540195480      110.2773665561     1  0.23500469E+08
     -107.8539910761      109.1991451760     1  0.22854040E+08
     -107.8539868236      111.3440834872     1  0.24360236E+08
     -107.8539576693      109.8766706137     1  0.23853898E+08
     -107.8539488045      107.5196179896     1  0.24663376E+08
     -107.8539188146      113.7659113863     1  0.26087221E+08
     -107.8539147369      115.4952442170     1  0.25161499E+08
     -107.8538914985      109.1903674704     1  0.23373862E+08
     -107.8538751016      110.9246166756     1  0.24895488E+08
     -107.8538531252      108.8724960430     1  0.24608279E+08
     -107.8538512562      111.9552815709     1  0.25187709E+08
     -107.8538457041      109.6834632956     1  0.23243432E+08
     -107.8538272604      108.8360226394     1  0.24080934E+08
     -107.8538111500      107.6079660007     1  0.23158690E+08
     -107.8538065291      112.5154098211     1  0.26519023E+08
     -107.8537724056      110.8210013754     1  0.23972049E+08
     -107.8537533669      111.0039971536     1  0.23899834E+08
     -107.8537521803      108.7479099263     1  0.25561583E+08
     -107.8537206821      111.6921394029     1  0.24087770E+08
     -107.8537006425      108.0483272377     1  0.22804596E+08
     -107.8536793918      109.1648374424     1  0.24471302E+08
     -107.8536495294      110.0021908721     1  0.22614617E+08
     -107.8536455962      109.4493097705     1  0.24405670E+08
     -107.8536373807      109.7991753639     1  0.23596904E+08
     -107.8536014590      112.5356732130     1  0.25170330E+08
     -107.8535990829      110.3836587259     1  0.24566458E+08
     -107.8535611913      110.2177649762     1  0.23931491E+08
     -107.8535535563      110.9297269129     1  0.22086612E+08
     -107.8535433040      110.0572953430     1  0.24680909E+08
     -107.8534875214      109.0348663869     1  0.23483190E+08
     -107.8534350539      113.6442518480     4  0.27304740E+08
     -107.8533603511      112.9605794879     1  0.24569409E+08
     -107.8533551031      109.5181469280     1  0.22385879E+08
     -107.8533540943      112.7492803837     1  0.24255584E+08
     -107.8533139521      111.9203059479     1  0.23244976E+08
     -107.8533099697      112.4606807003     1  0.24414386E+08
     -107.8532782071      112.7339307814     1  0.23421992E+08
     -107.8532756295      113.0722318331     1  0.25063636E+08
     -107.8532693964      106.9562329646     1  0.25816143E+08
     -107.8532511263      105.5010817193     1  0.22078995E+08
     -107.8532373207      110.7908124000     1  0.23534327E+08
     -107.8532211253      110.2716224425     1  0.24048203E+08
     -107.8532015800      108.6252692120     1  0.24239026E+08
     -107.8531960461      110.1151645364     1  0.24441051E+08
     -107.8531867746      109.9429175990     1  0.23990643E+08
     -107.8531771254      111.0996035748     2  0.23284895E+08
     -107.8531566385      110.0748440041     1  0.24408855E+08
     -107.8531511867      112.9054010264     1  0.23960807E+08
     -107.8531435556      113.1154078850     1  0.22165087E+08
     -107.8531104163      111.9373340162     1  0.24264032E+08
     -107.8530983717      109.6679098536     1  0.24313578E+08
     -107.8530668493      109.9649939968     1  0.23922372E+08
     -107.8530389170      111.1588511536     1  0.24417830E+08
     -107.8529667819      111.0536569677     1  0.23972545E+08
     -107.8528932245      109.7089676176     1  0.25019456E+08
     -107.8528871512      111.0186984861     1  0.23638803E+08
     -107.8528711723      112.0144982141     1  0.24186992E+08
     -107.8528677426      113.9451278578     1  0.23984638E+08
     -107.8528025973      108.9335435442     1  0.23874253E+08
     -107.8527973656      109.0906265560     1  0.22917189E+08
     -107.8527924789      111.8541235912     1  0.24292291E+08
     -107.8527821410      110.8227362296     1  0.23659653E+08
     -107.8527694951      109.8520143954     1  0.22577243E+08
     -107.8527433381      110.3694382905     1  0.23923949E+08
     -107.8527390061      109.4860935898     1  0.24872190E+08
     -107.8527362314      109.6167391491     1  0.23167239E+08
     -107.8527305167      111.4611296722     1  0.24964736E+08
     -107.8527254305      110.5540633021     1  0.24023370E+08
     -107.8526931707      111.3408889353     1  0.24152818E+08
     -107.8526883124      110.4837923415     1  0.22917452E+08
     -107.8525926541      110.4999903270     1  0.23295132E+08
     -107.8525792667      108.8395834998     1  0.22348291E+08
     -107.8525506271      112.4934088763     1  0.24572865E+08
     -107.8524780004      109.2791800276     1  0.23668073E+08
     -107.8524715832      109.6172489827     1  0.22930764E+08
     -107.8524566756      109.5920710521     1  0.23741356E+08
     -107.8524524944      108.9064750398     1  0.23207680E+08
     -107.8524331808      111.6180813353     1  0.24938529E+08
     -107.8524141948      112.3953446312     1  0.22958686E+08
     -107.8524121522      110.3399901300     1  0.24682131E+08
     -107.8523973458      107.8798077359     1  0.23228192E+08
     -107.8523023034      110.6256190482     1  0.23135806E+08
     -107.8522972628      111.4000436046     1  0.23827411E+08
     -107.8522829797      113.9095708506     1  0.23176277E+08
     -107.8522783029      109.6290979393     1  0.24414188E+08
     -107.8522720122      112.4344365009     1  0.24255488E+08
     -107.8522622470      108.1369746147     1  0.23805101E+08
     -107.8522444315      107.9914469883     1  0.24593396E+08
     -107.8522414119      108.0014472224     1  0.24132160E+08
     -107.8522367347      108.4689495090     1  0.23000773E+08
     -107.8522346124      110.4170532285     1  0.24969264E+08
     -107.8522308792      110.2371942468     1  0.25339645E+08
     -107.8522247236      111.3603374961     1  0.24087977E+08
     -107.8522003930      113.1564971498     1  0.23049786E+08
     -107.8521698384      112.3438102467     1  0.25195172E+08
     -107.8521391234      109.2963637019     1  0.24373037E+08
     -107.8521316907      110.8999625157     1  0.22836079E+08
     -107.8521220213      112.1692005710     1  0.23347874E+08
     -107.8521066130      110.4454355154     1  0.25116422E+08
     -107.8520889980      108.8150256948     1  0.24003934E+08
     -107.8520766103      109.5973659294     1  0.23920130E+08
     -107.8520689906      113.1393910043     1  0.23978850E+08
     -107.8520365537      112.8738826676     1  0.23835077E+08
     -107.8519940512      112.3178345299     1  0.25428011E+08
     -107.8519842744      113.5686438729     1  0.27755851E+08
     -107.8519773000      106.3655617676     1  0.25305589E+08
     -107.8519718232      109.6172757520     1  0.24398978E+08
     -107.8519662386      110.7498647529     1  0.24075441E+08
     -107.8519530002      111.8592561117     1  0.24185405E+08
     -107.8519514280      108.3248597468     1  0.24384533E+08
     -107.8519426356      111.0242026498     1  0.22156910E+08
     -107.8519356157      110.1333609869     1  0.23689940E+08
     -107.8519342377      110.3181890389     1  0.25733675E+08
     -107.8518825891      114.1627255974     1  0.24534901E+08
     -107.8518605336      111.2544152984     1  0.26142161E+08
     -107.8518540319      107.5213014608     1  0.22564349E+08
     -107.8518479971      112.9735600006     1  0.25673276E+08
     -107.8518234925      110.3731240882     1  0.22677397E+08
     -107.8518162087      109.8708851514     1  0.22310823E+08
     -107.8517696264      112.4871134148     1  0.23009554E+08
     -107.8517571357      113.3391153532     1  0.24546493E+08
     -107.8517322793      114.2912976876     1  0.24426715E+08
     -107.8517015039      113.7651736299     1  0.25125353E+08
     -107.8516783281      109.6212992944     1  0.23621408E+08
     -107.8516743846      111.2414192423     1  0.23145840E+08
     -107.8516535804      109.6291032241     1  0.22135073E+08
     -107.8515837649      110.2860663978     1  0.23079536E+08
     -107.8515751281      110.3896429348     1  0.24021245E+08
     -107.8515728468      111.7065801983     1  0.22995887E+08
     -107.8515644995      109.7425023316     1  0.23152518E+08
     -107.8515575521      110.8128136585     1  0.24042345E+08
     -107.8515531666      109.5996977118     1  0.24745396E+08
     -107.8515408556      110.5612670865     1  0.23334650E+08
     -107.8515297930      111.1875031703     1  0.24868186E+08
     -107.8515069327      108.8469208304     1  0.23954918E+08
     -107.8515004736      104.1342925886     1  0.22198064E+08
     -107.8514878702      112.6139874941     1  0.25418661E+08
     -107.8514770227      108.9278327081     1  0.24447556E+08
     -107.8514716188      109.1573181182     1  0.25809023E+08
     -107.8514594187      111.4999838548     2  0.26477688E+08
     -107.8514506647      113.3976929297     1  0.24260536E+08
     -107.8514157062      112.0536552027     1  0.23884312E+08
     -107.8513758006      112.1846023544     1  0.25450954E+08
     -107.8513591791      112.1093006278     1  0.24554934E+08
     -107.8513563180      108.0131934410     1  0.23445888E+08
     -107.8513535135      107.9374309601     1  0.23754061E+08
     -107.8513348410      110.8244083084     1  0.24054647E+08
     -107.8513217467      109.1072770139     1  0.25560830E+08
     -107.8513099285      110.0640380956     1  0.23012284E+08
     -107.8513079889      109.9431358165     1  0.25147764E+08
     -107.8513021390      114.2710076183     1  0.24590788E+08
     -107.8512571012      111.5901704562     1  0.25477151E+08
     -107.8511806818      110.9017104381     1  0.23429868E+08
     -107.8511635581      111.1087512364     1  0.22068078E+08
     -107.8511355827      109.7960907354     1  0.24428512E+08
     -107.8511196492      109.9188054641     1  0.23158879E+08
     -107.8510904937      111.6265458362     1  0.22623398E+08
     -107.8510834879      109.9053097630     1  0.23103248E+08
     -107.8510818333      109.9755732612     1  0.23073030E+08
     -107.8510572187      111.4670380241     1  0.24038569E+08
     -107.8510524674      112.0998820655     1  0.22864234E+08
     -107.8510431510      107.1962019183     1  0.25763652E+08
     -107.8509890386      110.9708307667     2  0.22621663E+08
     -107.8509792581      109.3546287872     1  0.23725073E+08
     -107.8509304339      112.4869041228     1  0.24922285E+08
     -107.8509135993      114.7135062469     1  0.25376937E+08
     -107.8508602748      107.8220116571     1  0.22745273E+08
     -107.8508563958      112.8407461229     1  0.24138431E+08
     -107.8508444546      113.1328805780     1  0.24690543E+08
     -107.8508027057      110.5321543645     1  0.23947478E+08
     -107.8508012181      107.9011208732     1  0.25216548E+08
     -107.8507890593      112.1178325833     1  0.24696677E+08
     -107.8507670751      107.8286835004     1  0.23940965E+08
     -107.8507626712      111.3884124896     1  0.24840132E+08
     -107.8507410634      108.6701804089     1  0.23747288E+08
     -107.8506858247      111.3255274914     1  0.23522817E+08
     -107.8506565150      107.5171124852     1  0.23728620E+08
     -107.8506328461      112.9421102473     2  0.26403694E+08
     -107.8506281724      110.8136254596     1  0.24640332E+08
     -107.8506185679      109.7809692803     1  0.22498005E+08
     -107.8506007336      107.2117790564     1  0.24264537E+08
     -107.8505191861      108.6008576519     1  0.23898036E+08
     -107.8505160603      108.8571322982     1  0.23337814E+08
     -107.8504645341      111.8421192234     1  0.24354593E+08
     -107.8504631228      110.6365995363     1  0.25038076E+08
     -107.8504294116      114.8919674224     1  0.23652442E+08
     -107.8504046153      111.3842795895     1  0.23800725E+08
     -107.8504030628      108.1010220871     1  0.23282328E+08
     -107.8503986575      112.7047687673     1  0.25423117E+08
     -107.8503937483      107.3732446489     1  0.24388186E+08
     -107.8503867850      109.2809195271     1  0.24361811E+08
     -107.8503113701      109.2771613236     1  0.23232916E+08
     -107.8502978232      110.6950917690     1  0.22673993E+08
     -107.8502851853      112.0850654442     1  0.24041853E+08
     -107.8502757788      109.0490038232     1  0.23712958E+08
     -107.8502697370      106.2031083708     1  0.23836239E+08
     -107.8502414838      111.0722550258     1  0.24029831E+08
     -107.8502190710      111.8758913717     1  0.26235833E+08
     -107.8502144446      113.4574966934     1  0.25478966E+08
     -107.8502052113      108.3945119630     2  0.23624840E+08
     -107.8501906419      110.3505228237     1  0.22231814E+08
     -107.8501465530      106.9749159858     1  0.24137622E+08
     -107.8500615630      112.1465903363     1  0.23267147E+08
     -107.8500552269      115.5659761867     1  0.25171332E+08
     -107.8500146518      111.6939104174     1  0.24992339E+08
     -107.8500083559      111.9892734221     1  0.22798083E+08
     -107.8499887355      109.8774558496     1  0.25458648E+08
     -107.8499643024      112.3925951524     1  0.22424993E+08
     -107.8499628082      108.7770933307     1  0.24926199E+08
     -107.8499389266      109.0662017049     1  0.23981501E+08
     -107.8498752096      109.6665214007     1  0.23884115E+08
     -107.8498632351      110.6742704899     1  0.25100866E+08
     -107.8498401403      109.7990095855     1  0.24041765E+08
     -107.8498281114      112.3181059599     1  0.21889445E+08
     -107.8497677118      109.4168495444     1  0.24742649E+08
     -107.8497492359      109.0892572608     1  0.22857088E+08
     -107.8497301553      110.2780439281     1  0.23214654E+08
     -107.8497221803      109.0278291970     1  0.23513616E+08
     -107.8497188078      110.4881127707     1  0.23321675E+08
     -107.8497072475      109.3669021658     1  0.24668148E+08
     -107.8496982921      113.7496602365     1  0.24420664E+08
     -107.8496888242      111.8171352821     1  0.24952545E+08
     -107.8496101043      109.1266206844     1  0.24425545E+08
     -107.8495859446      108.1107794190     1  0.23206784E+08
     -107.8495721986      111.3702237359     1  0.24921797E+08
     -107.8495457488      111.8230327740     1  0.24686467E+08
     -107.8495419654      110.2452416678     1  0.23984734E+08
     -107.8495385932      105.0977124651     1  0.24981665E+08
     -107.8495365211      110.3734414584     1  0.23332438E+08
     -107.8495275606      109.5487152746     1  0.23021034E+08
     -107.8495159830      113.2216321789     1  0.24617044E+08
     -107.8495005282      107.4687340751     1  0.24699088E+08
     -107.8494986573      110.3847407578     1  0.24871785E+08
     -107.8494497926      110.0799237392     1  0.24841552E+08
     -107.8494449027      112.6532606643     1  0.24272479E+08
     -107.8494436189      110.4278262585     1  0.23398395E+08
     -107.8494300660      110.4529733113     1  0.25441271E+08
     -107.8494285309      109.9206306937     1  0.25002246E+08
     -107.8493415877      106.9480555059     1  0.23332940E+08
     -107.8493388305      111.1167814091     1  0.23146365E+08
     -107.8492800012      109.5302913918     1  0.25235952E+08
     -107.8492740304      112.9763192859     1  0.26876499E+08
     -107.8492634490      110.8154629019     1  0.24072193E+08
     -107.8492542139      112.8304863977     1  0.25146062E+08
     -107.8492525862      110.0914061833     1  0.24416851E+08
     -107.8492227302      113.0718989780     1  0.24938296E+08
     -107.8492190042      109.7281669437     1  0.23981384E+08
     -107.8492176210      114.0595183054     1  0.24271449E+08
     -107.8492135611      112.3414818153     1  0.24537039E+08
     -107.8492101566      111.9459722102     1  0.25522553E+08
     -107.8491719188      108.2033916257     1  0.22271386E+08
     -107.8491589941      110.5967704618     1  0.24696883E+08
     -107.8491206900      110.5127833739     1  0.23918524E+08
     -107.8490934638      104.1461172847     2  0.23628784E+08
     -107.8490639554      110.2463881289     1  0.24096986E+08
     -107.8490454224      112.1225056300     1  0.23444147E+08
     -107.8490247201      109.8797670197     1  0.24565959E+08
     -107.8489828243      107.2745154998     1  0.23867014E+08
     -107.8489616525      109.9211065751     1  0.23367644E+08
     -107.8489580337      111.2425299528     1  0.24218404E+08
     -107.8489458479      110.1598914562     1  0.22679593E+08
     -107.8489307255      106.6849832457     1  0.23472112E+08
     -107.8489153118      111.4204449461     1  0.23975990E+08
     -107.8489085524      111.1712764624     1  0.24073541E+08
     -107.8488947452      109.5996818311     1  0.23669982E+08
     -107.8488810885      108.8385584945     1  0.24131571E+08
     -107.8488628224      108.7732324850     1  0.23704759E+08
     -107.8488363526      111.5354842735     1  0.23785600E+08
     -107.8488053468      113.2138435664     1  0.24337810E+08
     -107.8487954764      113.4178164819     1  0.22643355E+08
     -107.8487799430      109.7225141036     1  0.24483846E+08
     -107.8487698002      114.1954377665     1  0.22775873E+08
     -107.8487470940      107.6222784230     1  0.23730730E+08
     -107.8487378179      112.0815135236     1  0.22603690E+08
     -107.8487186541      111.9485401982     1  0.23992845E+08
     -107.8486592785      109.9562649532     1  0.23332630E+08
     -107.8486479247      106.5492097225     1  0.22839926E+08
     -107.8486362111      109.7086663802     1  0.23288950E+08
     -107.8486288824      106.5902496192     1  0.22903068E+08
     -107.8486225548      111.9013929803     1  0.22669602E+08
     -107.8486059094      111.4948087421     1  0.24620141E+08
     -107.8485899496      110.4809535059     1  0.24184079E+08
     -107.8485697469      109.3172308189     1  0.22990739E+08
     -107.8485256911      113.5634230421     1  0.22549429E+08
     -107.8485053109      109.8299631432     1  0.24322815E+08
     -107.8485008989      107.8827443543     1  0.24084895E+08
     -107.8484555430      108.9490593110     1  0.22082703E+08
     -107.8484544512      112.9883212153     1  0.25085293E+08
     -107.8484489392      114.0168149119     1  0.25618269E+08
     -107.8484356245      109.2528785015     1  0.24144603E+08
     -107.8484181903      110.9286334564     1  0.25129292E+08
     -107.8484159265      109.4598403026     1  0.22967932E+08
     -107.8483848947      107.3229729862     1  0.24026911E+08
     -107.8483252477      112.1213038115     1  0.25393142E+08
     -107.8483180956      112.0623744318     1  0.24311187E+08
     -107.8482766664      112.7026076554     1  0.22026980E+08
     -107.8482577628      112.5970064488     1  0.24607274E+08
     -107.8482542904      110.8363435938     1  0.23055682E+08
     -107.8481770876      110.8302826498     1  0.25014446E+08
     -107.8481681607      109.9262510117     1  0.22736900E+08
     -107.8481488023      108.9897233185     1  0.23730722E+08
     -107.8481323849      108.9769143125     1  0.23280594E+08
     -107.8481015694      111.6484531844     1  0.24066411E+08
     -107.8480168615      111.1975243153     1  0.23580456E+08
     -107.8480015217      110.4850720906     1  0.24471784E+08
     -107.8479898487      109.9692442394     1  0.23533591E+08
     -107.8479844777      111.8021028787     1  0.24275620E+08
     -107.8479591773      112.2690006990     1  0.24709195E+08
     -107.8479506986      110.7301706696     1  0.22975928E+08
     -107.8479415799      109.4661835591     1  0.25531492E+08
     -107.8479227420      110.7161432313     1  0.24812840E+08
     -107.8479204043      110.8225490903     1  0.24954721E+08
     -107.8479163533      111.8266007058     1  0.23667148E+08
     -107.8479133732      110.9779581975     2  0.24461615E+08
     -107.8478902072      107.1159633647     1  0.23207403E+08
     -107.8478616880      108.8247115254     1  0.23805755E+08
     -107.8478592778      108.9881512534     1  0.23300021E+08
     -107.8478571040      112.4229173878     2  0.22158078E+08
     -107.8478145415      113.8693106430     1  0.26051256E+08
     -107.8477880149      110.9152285933     1  0.24419212E+08
     -107.8477615820      110.2966095053     1  0.22717539E+08
     -107.8477562936      107.6450009360     1  0.23391068E+08
     -107.8477502774      112.4492763341     1  0.23918201E+08
     -107.8477474465      108.3815805519     1  0.23011420E+08
     -107.8477063563      106.7616123551     1  0.23974031E+08
     -107.8477019766      109.5558238523     1  0.24625699E+08
     -107.8476819593      111.6277244099     1  0.24334996E+08
     -107.8476417086      113.7730898103     1  0.24127305E+08
     -107.8476230636      110.9032052387     1  0.23318272E+08
     -107.8476163432      111.8033072445     1  0.25221770E+08
     -107.8476109392      109.2972897879     1  0.23464339E+08
     -107.8476039580      113.9885077634     1  0.23400902E+08
     -107.8475896907      106.7410319850     1  0.22707409E+08
     -107.8475677584      113.3521622931     1  0.24568111E+08
     -107.8475543746      108.7488714257     1  0.24571889E+08
     -107.8475446302      111.8448242049     1  0.22609786E+08
     -107.8475230524      110.7795449863     1  0.23500686E+08
     -107.8474987845      113.6046842097     2  0.24372101E+08
     -107.8474884351      110.9392172329     1  0.23931325E+08
     -107.8474835726      107.2504317839     1  0.25808980E+08
     -107.8474551986      110.6819864613     1  0.23744387E+08
     -107.8474511912      111.9913131429     1  0.25367215E+08
     -107.8474376235      108.5986598379     1  0.23137876E+08
     -107.8473979752      108.2274621983     1  0.24406787E+08
     -107.8473929232      111.4010982806     1  0.23608808E+08
     -107.8473688426      110.3283729315     1  0.24412049E+08
     -107.8473655611      112.3681537844     1  0.24270324E+08
     -107.8473376260      109.8395789724     1  0.23558423E+08
     -107.8473337041      110.9656048704     1  0.24500129E+08
     -107.8473145348      106.4062395184     1  0.26072857E+08
     -107.8472975064      110.0946249271     1  0.25397452E+08
     -107.8472832725      111.7493232470     1  0.23936715E+08
     -107.8472796528      108.5873105146     1  0.21434008E+08
     -107.8472511996      108.9659067920     1  0.25905564E+08
     -107.8472427184      111.4978919829     1  0.24786081E+08
     -107.8472243178      113.0446069206     1  0.24265908E+08
     -107.8472133229      110.2344303826     1  0.22607595E+08
     -107.8472106897      108.6129023424     1  0.23967247E+08
     -107.8471853008      112.7596151532     1  0.24528055E+08
     -107.8471836998      113.5578083314     1  0.23795065E+08
     -107.8471604047      111.6112488341     1  0.24323284E+08
     -107.8471548283      108.0141543804     1  0.24491576E+08
     -107.8471445797      109.1273044679     1  0.23375859E+08
     -107.8471079876      110.0416820461     1  0.25090780E+08
     -107.8470953193      108.3962305487     1  0.24037451E+08
     -107.8470866934      110.4936458985     1  0.23438471E+08
     -107.8470847976      110.0729500363     1  0.22969516E+08
     -107.8470783142      110.3385544454     1  0.22670155E+08
     -107.8470639652      113.0762279730     1  0.25105085E+08
     -107.8470494852      111.8541219196     1  0.23263915E+08
     -107.8470324632      104.6150808270     1  0.22916510E+08
     -107.8469496673      112.2467865562     1  0.25489066E+08
     -107.8469244367      110.1677211632     1  0.24193291E+08
     -107.8468733905      110.5470332529     1  0.22199418E+08
     -107.8468706797      109.1858694877     2  0.24286316E+08
     -107.8468543567      115.0298979611     1  0.25370305E+08
     -107.8468389104      112.8406924180     1  0.24306411E+08
     -107.8468310439      111.5798879921     1  0.24682787E+08
     -107.8467924889      109.8922994030     1  0.23328174E+08
     -107.8467845614      111.3759172709     1  0.23764541E+08
     -107.8467820509      109.1600561817     1  0.23901410E+08
     -107.8467738493      110.1740231555     1  0.23679965E+08
     -107.8467634760      110.5473247448     1  0.22790148E+08
     -107.8467613579      109.0089479194     1  0.24872469E+08
     -107.8467506526      111.2715437831     1  0.24340659E+08
     -107.8467431504      111.2175024356     1  0.24041069E+08
     -107.8467393624      111.0501708010     1  0.22326982E+08
     -107.8467340438      112.3262994468     1  0.25049622E+08
     -107.8467173138      114.2100552482     1  0.22490292E+08
     -107.8467157317      111.8268270274     1  0.23874829E+08
     -107.8466661725      110.4383748963     1  0.25104287E+08
     -107.8466567634      112.0135320912     1  0.23467079E+08
     -107.8466513350      111.3538749140     1  0.24115517E+08
     -107.8466499162      111.6308576338     1  0.24499764E+08
     -107.8466296181      110.0925645042     1  0.25441954E+08
     -107.8466257727      112.4663636552     1  0.24930141E+08
     -107.8466049981      110.5238793863     1  0.23784819E+08
     -107.8466023602      110.4426882299     1  0.24149883E+08
     -107.8466002606      111.4575655747     1  0.24449276E+08
     -107.8465774047      111.2819427766     1  0.22913441E+08
     -107.8465633905      112.7239312283     1  0.23936827E+08
     -107.8465450454      110.9491676960     1  0.24365955E+08
     -107.8465322194      109.5070932830     1  0.24248701E+08
     -107.8465104789      110.8548086260     1  0.23839372E+08
     -107.8464430096      110.3005694417     1  0.24949282E+08
     -107.8464383869      109.4032919634     1  0.23158957E+08
     -107.8464345809      111.1858374026     1  0.23543110E+08
     -107.8464090035      110.9814824189     1  0.26139569E+08
     -107.8463568534      111.0904662295     1  0.24084105E+08
     -107.8463323063      109.4467551489     1  0.23204744E+08
     -107.8462931229      113.7112002965     1  0.25356440E+08
     -107.8462675274      110.6827367514     1  0.22964561E+08
     -107.8462657337      106.0557582237     1  0.24525631E+08
     -107.8462543772      110.4585480345     1  0.24086597E+08
     -107.8461928078      105.4074005375     1  0.22523660E+08
     -107.8461796166      109.4040723153     1  0.24165501E+08
     -107.8461553754      111.3368464310     1  0.22929461E+08
     -107.8461451643      111.6046968165     1  0.23388408E+08
     -107.8461375727      110.0410558858     1  0.24411023E+08
     -107.8461332340      106.3978223507     1  0.24133703E+08
     -107.8461242439      110.8457328423     1  0.24308919E+08
     -107.8460991144      111.2697447450     1  0.23809397E+08
     -107.8460901653      111.3172968856     1  0.22805313E+08
     -107.8460621352      113.3459761904     1  0.25430637E+08
     -107.8460405358      108.5745814002     1  0.23791041E+08
     -107.8460241024      110.4137117248     1  0.23941946E+08
     -107.8459721806      110.4736005822     1  0.24787207E+08
     -107.8459631901      113.5615175962     1  0.25144893E+08
     -107.8459476036      110.8409965747     1  0.22510152E+08
     -107.8459108358      112.6113992235     1  0.24768953E+08
     -107.8459047230      111.9379314744     1  0.24191309E+08
     -107.8458862177      106.6275267233     1  0.23211967E+08
     -107.8458850474      107.2538573875     1  0.23858174E+08
     -107.8458809262      111.2778742493     1  0.23695115E+08
     -107.8458525234      115.8963661994     2  0.25873642E+08
     -107.8458404651      106.7280342464     1  0.23539447E+08
     -107.8457875851      112.1580179492     1  0.25041537E+08
     -107.8457788205      110.1126813194     1  0.24969548E+08
     -107.8457733581      111.2787080295     1  0.24356790E+08
     -107.8457402390      110.9754209051     1  0.25178992E+08
     -107.8456714847      111.8405474723     1  0.23891582E+08
     -107.8456702925      108.7106050954     1  0.23453335E+08
     -107.8456425265      109.4996718992     1  0.24771297E+08
     -107.8456406436      109.2296185603     1  0.25082079E+08
     -107.8456311807      111.5632718023     1  0.24630947E+08
     -107.8456074375      110.6777748854     1  0.22877956E+08
     -107.8456048055      111.9698357003     1  0.22926185E+08
     -107.8455955832      109.9391004132     1  0.24782003E+08
     -107.8455187057      113.0076097238     1  0.24925343E+08
     -107.8455051900      109.3875315897     1  0.23676683E+08
     -107.8455034162      112.4606595370     1  0.23968564E+08
     -107.8454950936      107.3330132501     1  0.23794885E+08
     -107.8454768662      110.6995239099     1  0.23257507E+08
     -107.8454521959      109.5819898120     1  0.23839275E+08
     -107.8454506392      113.1649830523     2  0.23183596E+08
     -107.8454262571      107.9794137620     1  0.23188159E+08
     -107.8454153710      114.5883076031     1  0.24250774E+08
     -107.8454006531      112.3276938623     1  0.22518657E+08
     -107.8453911015      110.3902089851     1  0.23546172E+08
     -107.8453728134      110.2021567745     1  0.25452257E+08
     -107.8453609046      112.3375823859     1  0.24514343E+08
     -107.8453502247      109.9900813559     1  0.24200702E+08
     -107.8453490087      110.9781790841     1  0.24682833E+08
     -107.8453408524      112.6553198075     1  0.24829049E+08
     -107.8453320773      112.9819607507     1  0.24236081E+08
     -107.8453207953      111.2836700737     1  0.23631584E+08
     -107.8453085342      111.6715779156     1  0.22507466E+08
     -107.8452949953      109.9875780380     1  0.23296739E+08
     -107.8452839016      109.1852672644     1  0.25291804E+08
     -107.8452528281      109.6612733721     1  0.23341463E+08
     -107.8452272538      112.2299327618     1  0.24413258E+08
     -107.8452181381      107.7896122282     1  0.24583189E+08
     -107.8452132184      113.9489136045     1  0.23173701E+08
     -107.8451901656      110.1848016706     1  0.24048894E+08
     -107.8451620207      113.0380734070     1  0.24934039E+08
     -107.8451571706      106.7693794398     1  0.25239338E+08
     -107.8451070681      111.2271107479     1  0.24069435E+08
     -107.8451009736      109.9618533786     1  0.22168237E+08
     -107.8450865370      111.7895839767     1  0.24160777E+08
     -107.8450839047      111.5714065105     1  0.21862822E+08
     -107.8450826962      111.6457530458     1  0.23548696E+08
     -107.8450682261      112.2685300598     1  0.23263633E+08
     -107.8450638607      115.5354830182     1  0.22993811E+08
     -107.8450245453      113.2438214430     1  0.24552006E+08
     -107.8450232566      112.2613303013     1  0.23982789E+08
     -107.8450033723      112.3246886015     1  0.24333011E+08
     -107.8449784539      112.5359254754     1  0.23912805E+08
     -107.8449668238      110.6466366816     1  0.24210069E+08
     -107.8449644059      108.0990344125     1  0.25344159E+08
     -107.8449522625      113.1684274453     1  0.24288925E+08
     -107.8449445369      112.4391810318     1  0.24269748E+08
     -107.8449277414      110.5770657135     1  0.24884117E+08
     -107.8448742261      111.0230732314     1  0.23852441E+08
     -107.8448691869      110.9286375163     1  0.24935730E+08
     -107.8448674191      112.3383546997     1  0.26257330E+08
     -107.8448271581      108.4493356265     1  0.23991678E+08
     -107.8448028740      110.7961701708     1  0.24661028E+08
     -107.8447939793      112.6372878997     1  0.25223514E+08
     -107.8447594664      109.8301917143     1  0.24143620E+08
     -107.8447536849      110.9786052609     1  0.22831420E+08
     -107.8447438136      111.7285842335     1  0.25245536E+08
     -107.8447419899      111.8381079122     1  0.25327247E+08
     -107.8446896065      109.7254192866     1  0.24731035E+08
     -107.8446805939      108.7358658878     1  0.23331462E+08
     -107.8446623422      109.6599762113     1  0.24116368E+08
     -107.8445301526      109.9963599099     1  0.24293132E+08
     -107.8445153867      112.1460076510     1  0.26369819E+08
     -107.8444953285      111.6220898313     1  0.24989333E+08
     -107.8444873086      107.5254312745     1  0.23551685E+08
     -107.8444801604      109.2314618778     1  0.22689753E+08
     -107.8444734328      111.4620163547     1  0.24593388E+08
     -107.8444530030      112.7316877699     1  0.23389819E+08
     -107.8444166398      108.8399095680     1  0.24323342E+08
     -107.8443779722      108.1266706506     1  0.24742809E+08
     -107.8443391519      111.6119971715     1  0.24293817E+08
     -107.8443196300      109.1737150102     1  0.23566170E+08
     -107.8443149834      112.3541265307     1  0.24078100E+08
     -107.8443067517      111.5143224308     1  0.25028995E+08
     -107.8442974652      110.1402428646     1  0.23723508E+08
     -107.8442836808      114.3199840783     1  0.24523136E+08
     -107.8442642694      109.0397452075     1  0.22217760E+08
     -107.8442594050      110.5284881943     1  0.23795031E+08
     -107.8442253940      111.1979856166     1  0.23270982E+08
     -107.8442152052      112.6125673450     1  0.22796127E+08
     -107.8441866468      108.8579110294     1  0.23590940E+08
     -107.8441746014      111.1854114792     1  0.24499174E+08
     -107.8441246377      112.9356563373     1  0.23695403E+08
     -107.8441203055      107.7757182480     1  0.23701335E+08
     -107.8441028469      109.9052063854     1  0.23787899E+08
     -107.8441017955      110.3153621326     1  0.24000774E+08
     -107.8440800408      109.6217972702     1  0.22928434E+08
     -107.8440496014      108.8343499809     1  0.24184788E+08
     -107.8440304185      108.3131920248     1  0.23276602E+08
     -107.8440287760      111.3270009233     1  0.23398968E+08
     -107.8440221248      112.1810156591     1  0.25678244E+08
     -107.8439909852      111.5604613226     1  0.24452323E+08
     -107.8439821821      108.8867477145     1  0.24134592E+08
     -107.8439762835      113.0231724022     1  0.24270674E+08
     -107.8439749472      110.2579895197     1  0.23378097E+08
     -107.8439729360      111.7179360097     1  0.24176107E+08
     -107.8439634096      111.8443118831     1  0.25171797E+08
     -107.8439593389      111.0498639164     1  0.24358166E+08
     -107.8439504026      110.0498404364     1  0.24597942E+08
     -107.8439304150      111.1295453066     1  0.24243408E+08
     -107.8439238879      110.2126963161     1  0.24219093E+08
     -107.8438998906      109.8776147425     1  0.22945605E+08
     -107.8438964901      111.6521088825     1  0.23944537E+08
     -107.8438900764      111.3737785495     1  0.25511779E+08
     -107.8438533058      109.9766844432     1  0.23213145E+08
     -107.8438265595      108.9367511752     1  0.23873003E+08
     -107.8438176763      109.7403260413     1  0.24364603E+08
     -107.8437887330      111.5494844492     1  0.23939297E+08
     -107.8437770797      112.8173311289     1  0.24351558E+08
     -107.8437715495      109.8818957744     1  0.23062614E+08
     -107.8437646876      109.7400741988     1  0.23242717E+08
     -107.8437559187      110.0649141511     1  0.23890003E+08
     -107.8437450841      109.5351932640     1  0.24826304E+08
     -107.8437423818      109.3500887264     1  0.25189929E+08
     -107.8437038485      108.9960464262     1  0.23095902E+08
     -107.8436929802      110.5390339867     1  0.22891556E+08
     -107.8436825529      107.6930574851     1  0.23706389E+08
     -107.8436468067      111.8871238109     1  0.22583498E+08
     -107.8435789958      110.1521307670     1  0.22796750E+08
     -107.8435477963      112.2147540286     1  0.23288038E+08
     -107.8435335315      112.0778555599     1  0.24810167E+08
     -107.8434877747      112.8485875769     1  0.22952152E+08
     -107.8434637956      109.3337599383     1  0.24266027E+08
     -107.8434624397      110.7124539550     1  0.23587105E+08
     -107.8434329364      110.4914975994     1  0.25885997E+08
     -107.8434046754      108.9000731185     1  0.24299384E+08
     -107.8433971558      109.2727953154     1  0.23646229E+08
     -107.8433897284      110.7663058497     1  0.24655519E+08
     -107.8433856766      112.2458473392     1  0.24104840E+08
     -107.8433717278      108.1324293440     1  0.23813708E+08
     -107.8433632325      107.8029683561     1  0.22293622E+08
     -107.8433596986      109.2946810194     1  0.24890344E+08
     -107.8433557615      109.6406749580     1  0.24350574E+08
     -107.8433495212      109.0886772363     1  0.24306140E+08
     -107.8433396765      112.1691258927     1  0.23597478E+08
     -107.8433321964      113.4272852524     1  0.24568062E+08
     -107.8433131459      111.6184388170     1  0.23397681E+08
     -107.8432692747      107.0461598595     1  0.23865537E+08
     -107.8432494961      110.9895984811     1  0.25155653E+08
     -107.8432190095      108.9680231823     1  0.25025056E+08
     -107.8432014649      110.4665169255     1  0.24421046E+08
     -107.8431986547      111.3765658572     1  0.25774850E+08
     -107.8431778865      110.8990728439     1  0.24473795E+08
     -107.8431488523      109.2343973536     1  0.24422910E+08
     -107.8431306289      107.3281136467     1  0.23798040E+08
     -107.8431216342      112.7067833700     1  0.24005617E+08
     -107.8430970583      109.8960042185     1  0.22332975E+08
     -107.8430878097      110.1722502793     1  0.24665247E+08
     -107.8430830814      109.2269278205     1  0.25727519E+08
     -107.8430810614      111.3884966446     1  0.24679116E+08
     -107.8430551966      106.7033635456     1  0.24037201E+08
     -107.8430236694      110.7746444047     1  0.23213896E+08
     -107.8430151958      108.7399093684     1  0.23793552E+08
     -107.8430074684      112.0644548628     1  0.23837649E+08
     -107.8429919605      110.8426884609     1  0.22862333E+08
     -107.8429710453      111.4978121246     1  0.23179787E+08
     -107.8429548372      113.4450746111     1  0.23107035E+08
     -107.8429314761      110.7314092841     1  0.23511390E+08
     -107.8428758083      112.2760477197     2  0.22421177E+08
     -107.8428418698      111.5100415254     1  0.24078836E+08
     -107.8428374370      111.0805405986     1  0.24870109E+08
     -107.8428233512      109.8681072598     1  0.25320094E+08
     -107.8428067126      108.9411076768     1  0.22234704E+08
     -107.8428055153      111.8556444319     1  0.26171576E+08
     -107.8427983625      110.3115210162     1  0.23663611E+08
     -107.8427377021      113.9939793929     1  0.23788813E+08
     -107.8427006873      110.1829139905     1  0.23633608E+08
     -107.8426735843      109.2409630231     1  0.23694800E+08
     -107.8426617679      110.1159150359     1  0.24791207E+08
     -107.8426549405      110.7571284364     1  0.23918089E+08
     -107.8426423404      109.1910568980     1  0.22598668E+08
     -107.8426209141      113.0702595497     1  0.24269718E+08
     -107.8426180324      109.3301509721     1  0.23739798E+08
     -107.8425938616      111.8900866771     1  0.25510695E+08
     -107.8425739758      108.3149898596     1  0.24121351E+08
     -107.8425594007      111.2404215835     1  0.23496301E+08
     -107.8425542723      110.4252130317     1  0.25339140E+08
     -107.8425165248      113.0002635745     1  0.23969998E+08
     -107.8425083138      109.8020552440     1  0.25080075E+08
     -107.8425009384      112.8331618973     1  0.25678894E+08
     -107.8424961180      107.7677673613     1  0.24290713E+08
     -107.8424923883      111.8690674699     1  0.23192758E+08
     -107.8424839376      111.9029070911     1  0.22848607E+08
     -107.8424701388      113.7426380213     1  0.23311864E+08
     -107.8424537148      112.1420953889     1  0.23404303E+08
     -107.8424399028      110.6190669758     1  0.23543850E+08
     -107.8424387393      114.4489916683     1  0.24385092E+08
     -107.8424376686      113.4921856988     1  0.25877227E+08
     -107.8424087432      108.8527282422     1  0.23693483E+08
     -107.8423868829      109.6064033060     1  0.25212312E+08
     -107.8423849666      111.5548502044     1  0.23744695E+08
     -107.8423597776      113.1544925303     1  0.24323097E+08
     -107.8423193185      113.5688433175     1  0.24681355E+08
     -107.8423061429      108.8224623407     1  0.23238385E+08
     -107.8423039967      110.8218411111     1  0.24755541E+08
     -107.8422422860      107.2553516028     1  0.24826400E+08
     -107.8422230746      112.3891644111     1  0.23746572E+08
     -107.8422023606      110.7796016580     1  0.23255145E+08
     -107.8421836988      105.6718625045     1  0.23659985E+08
     -107.8421241244      111.7611688235     1  0.25909367E+08
     -107.8421016353      109.1997821003     1  0.25573773E+08
     -107.8420867728      112.0505883950     1  0.24133407E+08
     -107.8420778132      110.2416267203     1  0.24477644E+08
     -107.8420747597      106.2011072847     1  0.23990588E+08
     -107.8420692792      108.2068742868     1  0.24492996E+08
     -107.8420396116      110.2464591370     1  0.25164061E+08
     -107.8420238674      109.5115905829     1  0.24252811E+08
     -107.8420194721      110.8127886575     1  0.23250489E+08
     -107.8420172556      109.9412191744     1  0.23422058E+08
     -107.8419928616      108.5089751305     1  0.24023266E+08
     -107.8419913099      108.2521387213     1  0.24119818E+08
     -107.8419854955      109.9671527694     1  0.24642345E+08
     -107.8419805123      109.8665293141     1  0.24693312E+08
     -107.8419735958      109.6286961285     1  0.25440297E+08
     -107.8419715575      106.3606074975     1  0.23489671E+08
     -107.8419655398      112.6552623072     1  0.23718032E+08
     -107.8419525539      108.8349229465     1  0.22900964E+08
     -107.8419283681      113.8531109380     1  0.26161063E+08
     -107.8419152183      107.0169614619     1  0.24119714E+08
     -107.8418940984      108.0192772101     1  0.23361248E+08
     -107.8418909785      113.8859258968     1  0.22808451E+08
     -107.8418837924      110.2520843746     1  0.25215147E+08
     -107.8418753469      107.7402162566     1  0.24314896E+08
     -107.8418399987      110.5468879096     1  0.24808028E+08
     -107.8418315374      110.1680969415     1  0.23808781E+08
     -107.8418144402      111.2121457195     1  0.23080787E+08
     -107.8418118085      111.8249948124     1  0.24307922E+08
     -107.8417701147      111.0731297640     1  0.24843484E+08
     -107.8417424005      112.1597378687     1  0.25674350E+08
     -107.8417090368      114.6056611100     1  0.24434682E+08
     -107.8416952902      111.9537427431     1  0.22437379E+08
     -107.8416794939      112.8312092026     1  0.23938647E+08
     -107.8416577430      109.5683000823     1  0.24300574E+08
     -107.8416499539      114.0225957696     1  0.24502934E+08
     -107.8416215971      112.6208141273     1  0.24161887E+08
     -107.8416189204      111.9723056511     1  0.22789426E+08
     -107.8415768557      110.6707824218     1  0.24505317E+08
     -107.8415032612      107.1195916022     1  0.23519750E+08
     -107.8414977706      112.9124426059     1  0.23871038E+08
     -107.8414940975      108.3265804491     1  0.23059706E+08
     -107.8414470445      108.8402935692     1  0.24713432E+08
     -107.8414417831      111.7576861151     1  0.23033650E+08
     -107.8413977860      109.4136975359     1  0.22858857E+08
     -107.8413953564      113.9987261792     1  0.23535178E+08
     -107.8413942567      111.3560808065     1  0.22524776E+08
     -107.8413663302      111.8350190550     1  0.23984093E+08
     -107.8413633097      110.2332403294     1  0.23852777E+08
     -107.8413404549      108.4133005576     1  0.25097300E+08
     -107.8413349355      104.3203809815     1  0.24466898E+08
     -107.8413147494      111.4469714056     1  0.26277310E+08
     -107.8413128989      110.1341458466     1  0.23181507E+08
     -107.8413066540      105.9754750666     1  0.24127962E+08
     -107.8411997975      110.3442140766     1  0.24913980E+08
     -107.8411888167      112.6479033241     1  0.24954122E+08
     -107.8411849654      114.4289973769     1  0.24219030E+08
     -107.8411638105      110.4568885362     1  0.23986948E+08
     -107.8411550264      112.4511477510     1  0.22574425E+08
     -107.8411446801      110.4041516856     1  0.22979535E+08
     -107.8411367215      103.8651881842     1  0.23719632E+08
     -107.8411082098      114.1677360435     1  0.22938287E+08
     -107.8411033321      108.7944681028     1  0.22018725E+08
     -107.8410964301      109.2387973754     1  0.23808542E+08
     -107.8410901496      109.7630891583     1  0.23511864E+08
     -107.8410858444      113.2486776017     1  0.24227289E+08
     -107.8410790745      111.7177013488     1  0.23973852E+08
     -107.8410700460      112.0206971198     1  0.23921581E+08
     -107.8410209505      111.5401989365     1  0.23827566E+08
     -107.8410098036      113.1224906653     1  0.22974480E+08
     -107.8410028269      114.3567580321     1  0.24504411E+08
     -107.8409786855      113.4549898182     1  0.25434708E+08
     -107.8409722200      113.0557053322     1  0.24753271E+08
     -107.8409500340      112.7894860090     1  0.23328857E+08
     -107.8409490107      109.7711560245     1  0.24280629E+08
     -107.8409466563      109.5825061969     1  0.22915767E+08
     -107.8409212088      112.0875926824     1  0.24046874E+08
     -107.8409037389      112.3102850360     1  0.24893553E+08
     -107.8408832436      108.6473776174     1  0.25006718E+08
     -107.8408711304      110.1984212222     1  0.21931147E+08
     -107.8408619170      109.0055440042     1  0.23673001E+08
     -107.8408595209      112.0797123710     1  0.23478060E+08
     -107.8408411941      109.4989668064     1  0.23810121E+08
     -107.8408100171      107.8828259394     1  0.25351041E+08
     -107.8408014470      110.1700620342     1  0.24588080E+08
     -107.8407912901      109.3994870466     1  0.24770979E+08
     -107.8407790136      110.1397217517     1  0.24719918E+08
     -107.8407531899      111.3048454653     1  0.23669861E+08
     -107.8407374221      110.5584774240     1  0.23548942E+08
     -107.8406861267      110.1108147617     1  0.23904428E+08
     -107.8406776679      112.6403029158     1  0.23559676E+08
     -107.8406733381      110.8246643923     1  0.23822939E+08
     -107.8406664834      111.7141096658     1  0.25239378E+08
     -107.8406336048      111.5855934772     1  0.24430620E+08
     -107.8406270304      110.1743597351     1  0.22639897E+08
     -107.8405946350      109.7684623903     1  0.23851329E+08
     -107.8405747824      110.2769441468     1  0.23823523E+08
     -107.8405578927      112.2921639310     1  0.23676925E+08
     -107.8405548735      112.9087425390     1  0.25052820E+08
     -107.8405523502      113.0583944285     1  0.24307933E+08
     -107.8405484740      111.9239240838     1  0.24310608E+08
     -107.8405359090      112.8700197887     1  0.24070501E+08
     -107.8405237728      106.7298869515     1  0.23663893E+08
     -107.8405031847      110.0775573295     1  0.23350922E+08
     -107.8404869280      107.8599097930     1  0.25176926E+08
     -107.8404621336      110.7042221804     1  0.23482343E+08
     -107.8404601461      110.8865714573     1  0.23321743E+08
     -107.8404195864      110.6978052499     1  0.24666189E+08
     -107.8404170969      112.5011602399     1  0.25119491E+08
     -107.8404136864      111.4906100365     1  0.22632751E+08
     -107.8403964640      107.7160510083     1  0.24223550E+08
     -107.8403781233      108.6159393624     1  0.24436871E+08
     -107.8403693800      111.6256026309     1  0.23374104E+08
     -107.8403676948      108.2243298413     1  0.24128676E+08
     -107.8403564050      111.4380006117     1  0.24213982E+08
     -107.8403414611      113.1968733124     1  0.23796732E+08
     -107.8403164538      108.7651084409     1  0.23891630E+08
     -107.8403100796      111.3048459716     1  0.23270824E+08
     -107.8402957321      109.1858722847     1  0.23590909E+08
     -107.8402866866      112.0862423129     1  0.23396206E+08
     -107.8402828621      109.3425700122     1  0.25096052E+08
     -107.8402637790      111.1014207314     1  0.24739541E+08
     -107.8402615986      105.8858410509     1  0.22073153E+08
     -107.8402232652      108.4457628321     1  0.24645236E+08
     -107.8402046546      109.0069560475     1  0.24343650E+08
     -107.8401825504      113.6407845164     1  0.24309526E+08
     -107.8401748270      112.5417383073     1  0.24708621E+08
     -107.8400630959      108.7816810765     1  0.25672660E+08
     -107.8400499842      109.6889406192     1  0.21465915E+08
     -107.8400464182      107.6767636523     1  0.24014697E+08
     -107.8400235451      111.0012272098     1  0.24501799E+08
     -107.8400075834      112.7126849506     1  0.27341201E+08
     -107.8399880248      114.1410778154     2  0.24295075E+08
     -107.8399808573      106.7579613168     1  0.21687849E+08
     -107.8399665168      110.7474511552     1  0.26141500E+08
     -107.8399590381      107.0651083423     1  0.22914200E+08
     -107.8399342428      113.8786852295     1  0.24058172E+08
     -107.8398767508      110.2825820742     1  0.24632705E+08
     -107.8398642705      111.1636531074     1  0.26269692E+08
     -107.8398520092      109.8558811952     1  0.23037704E+08
     -107.8398382677      109.7999734975     1  0.24804440E+08
     -107.8398354807      108.8162740949     1  0.23571496E+08
     -107.8397985230      109.8499803903     1  0.24547432E+08
     -107.8397850210      112.4690991208     1  0.24868963E+08
     -107.8397724425      106.1947497750     1  0.22027462E+08
     -107.8397550621      111.9462228105     1  0.23556099E+08
     -107.8397439423      110.0270823016     1  0.24051256E+08
     -107.8397065802      107.5312636197     1  0.24035742E+08
     -107.8397019490      110.5826948804     1  0.24704585E+08
     -107.8396856380      109.9991317197     1  0.25204028E+08
     -107.8395988618      110.7036431132     1  0.23638648E+08
     -107.8395800216      108.2508453646     1  0.21913335E+08
     -107.8395673271      113.0536083305     1  0.24002014E+08
     -107.8395643357      111.1999492139     1  0.23373916E+08
     -107.8395366615      107.9024766301     1  0.24266673E+08
     -107.8395319055      104.4412747542     1  0.21670041E+08
     -107.8395295680      112.4366700128     1  0.24063762E+08
     -107.8394943337      110.9914172285     1  0.22741356E+08
     -107.8394697914      113.0105414705     1  0.25698155E+08
     -107.8394653800      107.2772290538     1  0.24056066E+08
     -107.8394509320      112.9428823030     1  0.24212733E+08
     -107.8394277983      110.9008852830     1  0.26199137E+08
     -107.8394165729      112.5842148535     1  0.25049592E+08
     -107.8394101363      108.5511023979     1  0.23356989E+08
     -107.8393432779      111.7775906482     1  0.23870558E+08
     -107.8393392884      109.4130679179     1  0.23658803E+08
     -107.8393220050      109.3510344126     1  0.24565010E+08
     -107.8393029161      111.6307513813     1  0.23679592E+08
     -107.8392941500      111.3134537150     1  0.24406349E+08
     -107.8392872056      109.2168002848     1  0.22924482E+08
     -107.8392524406      111.1919436056     1  0.24542711E+08
     -107.8392489560      109.5919240450     1  0.22362432E+08
     -107.8392426549      112.4803904003     1  0.25711476E+08
     -107.8392184697      108.9237464613     1  0.23267340E+08
     -107.8392092699      109.3203294153     1  0.24586715E+08
     -107.8391546616      108.6423981087     1  0.23796523E+08
     -107.8391311338      113.3182219976     1  0.25356518E+08
     -107.8391224460      109.1956124258     1  0.23306005E+08
     -107.8390691297      105.8377938831     1  0.24174612E+08
     -107.8390279619      111.0879484912     1  0.24581282E+08
     -107.8390163167      110.7653890276     1  0.23420154E+08
     -107.8390043351      111.3340804503     1  0.24182371E+08
     -107.8389994748      113.9892254897     1  0.24158731E+08
     -107.8389679419      110.4260717326     1  0.23197475E+08
     -107.8389486278      111.7348307506     1  0.24401175E+08
     -107.8389376812      107.9933723513     1  0.24336705E+08
     -107.8388653274      110.1394386471     1  0.23352980E+08
     -107.8388622961      112.8671935843     1  0.23394848E+08
     -107.8388608496      109.7950137646     1  0.23411175E+08
     -107.8388540913      110.7862914632     1  0.24377216E+08
     -107.8388392821      114.6827625840     1  0.24743247E+08
     -107.8387493757      108.2895566147     1  0.24331802E+08
     -107.8387344489      110.0854637153     1  0.24498216E+08
     -107.8387312570      110.1586779372     1  0.24894687E+08
     -107.8387272865      109.5617329962     1  0.22852971E+08
     -107.8387114061      111.1174721544     1  0.24680568E+08
     -107.8387040285      110.6878172722     1  0.24256797E+08
     -107.8386999214      109.9249102586     1  0.23853674E+08
     -107.8386722486      114.6168433466     1  0.24234951E+08
     -107.8386654594      110.1089051179     1  0.22951795E+08
     -107.8386465800      104.9401066388     1  0.24269364E+08
     -107.8386333624      112.6624191780     1  0.25081625E+08
     -107.8386277445      113.2214589067     1  0.23464501E+08
     -107.8386267377      111.3287834751     1  0.23661559E+08
     -107.8386208588      111.1375131392     1  0.24023911E+08
     -107.8386121050      111.5823851811     1  0.25228239E+08
     -107.8386024842      110.7456042173     1  0.24842987E+08
     -107.8385947950      111.6467419731     1  0.24022003E+08
     -107.8385885853      111.0411067781     1  0.23066472E+08
     -107.8385728427      110.2883529571     1  0.24075799E+08
     -107.8385614922      109.3612042261     1  0.23819444E+08
     -107.8385554543      108.4798193760     1  0.23247826E+08
     -107.8385335778      109.3389814786     1  0.23766434E+08
     -107.8385288183      109.5754100429     1  0.23145234E+08
     -107.8385124119      110.2246282790     1  0.25662287E+08
     -107.8385091192      110.1342374850     1  0.23664459E+08
     -107.8384916415      111.7399487561     1  0.23778317E+08
     -107.8384851155      111.3115924421     1  0.24521337E+08
     -107.8384740170      110.6384852170     1  0.22643154E+08
     -107.8384629740      110.9899026584     1  0.23862212E+08
     -107.8384389013      109.1070863932     1  0.25921521E+08
     -107.8384354305      114.1860317746     1  0.26790769E+08
     -107.8384217062      108.6282366111     1  0.24147824E+08
     -107.8384184751      111.5323766790     1  0.24555320E+08
     -107.8383935292      113.6653151365     1  0.25216587E+08
     -107.8383778456      109.0433060344     1  0.24057192E+08
     -107.8383762619      111.6081408360     1  0.25823070E+08
     -107.8383680205      107.9339779020     1  0.23193260E+08
     -107.8383663618      113.4149688257     1  0.23513583E+08
     -107.8383243810      111.4843148066     1  0.24160150E+08
     -107.8382835281      108.0529932361     1  0.24120812E+08
     -107.8382580795      110.3685632966     1  0.24163502E+08
     -107.8382559383      109.5858021521     1  0.23144410E+08
     -107.8382272236      108.1723468704     1  0.22575011E+08
     -107.8382142612      110.3231837054     1  0.22821133E+08
     -107.8381833417      110.5272411438     1  0.23496173E+08
     -107.8381357348      110.0046226728     1  0.24941129E+08
     -107.8381274104      110.0868713224     1  0.24587378E+08
     -107.8381222539      113.2042499659     1  0.25722742E+08
     -107.8381115228      108.7507291478     1  0.22590943E+08
     -107.8380107062      109.2023535031     1  0.25202519E+08
     -107.8380010964      108.8816213761     1  0.23749409E+08
     -107.8379932268      110.1121329012     1  0.22322699E+08
     -107.8379587943      112.8937162174     1  0.25013969E+08
     -107.8379382577      108.6170933161     1  0.23499954E+08
     -107.8378944253      112.9916254761     1  0.24646206E+08
     -107.8378795376      106.4863008513     1  0.23369003E+08
     -107.8378630154      107.3563105050     1  0.22938196E+08
     -107.8378245713      110.6219700991     1  0.24965507E+08
     -107.8378024286      108.8074380729     1  0.24855803E+08
     -107.8377778646      111.1973852794     1  0.22801181E+08
     -107.8377685610      107.4732289148     1  0.22805060E+08
     -107.8377332290      109.5283800049     1  0.23165618E+08
     -107.8377278864      111.9602447911     1  0.23224625E+08
     -107.8376969914      110.5563842058     1  0.24029853E+08
     -107.8376505813      107.7569505274     1  0.24174507E+08
     -107.8376449950      111.0592457870     1  0.23557102E+08
     -107.8376219990      109.3837434020     1  0.23800165E+08
     -107.8376148129      110.2308949792     1  0.23516213E+08
     -107.8376128362      111.5273552770     1  0.23774619E+08
     -107.8375909891      110.5461458884     1  0.24665522E+08
     -107.8375809676      114.1564918140     1  0.25210704E+08
     -107.8375780195      117.2377705415     1  0.25543854E+08
     -107.8375449706      110.3625488772     1  0.24704753E+08
     -107.8375437217      109.4296761016     1  0.23016959E+08
     -107.8375360044      108.0169121322     1  0.24095985E+08
     -107.8375146645      113.1980759913     1  0.24799519E+08
     -107.8374938630      110.4503319587     1  0.22700337E+08
     -107.8374912534      110.4300959935     1  0.23681369E+08
     -107.8374830818      110.4150970789     1  0.23819810E+08
     -107.8374396389      112.7883683387     1  0.23859568E+08
     -107.8374262598      108.9306741441     1  0.22013181E+08
     -107.8374039843      111.0676816956     1  0.25822635E+08
     -107.8373990217      111.5576015683     1  0.24893140E+08
     -107.8373972640      110.8048774382     1  0.23362579E+08
     -107.8373586535      106.9849631302     1  0.24195382E+08
     -107.8373520660      115.9735377031     1  0.25738591E+08
     -107.8373486015      113.2028498150     1  0.24773200E+08
     -107.8373064005      113.0687776232     1  0.25522813E+08
     -107.8372916759      109.0339417580     1  0.24439035E+08
     -107.8372632811      110.5284149239     1  0.25360651E+08
     -107.8372579946      114.4121403582     1  0.24319730E+08
     -107.8372560134      109.6250643953     2  0.21813436E+08
     -107.8372444680      109.7484847500     1  0.23282782E+08
     -107.8372323645      112.7260406798     1  0.26025253E+08
     -107.8372074643      108.3158934739     1  0.24058758E+08
     -107.8372050687      112.4105334467     1  0.24806372E+08
     -107.8372039958      109.7722633294     1  0.22857955E+08
     -107.8371909565      110.1745770129     1  0.23231838E+08
     -107.8371838204      110.2448135393     1  0.23064916E+08
     -107.8371725777      110.4738661619     1  0.23654713E+08
     -107.8371706737      108.9221469857     1  0.23894787E+08
     -107.8371686672      109.9843444911     1  0.21919376E+08
     -107.8371565605      108.1953525736     1  0.25006862E+08
     -107.8371249720      112.8771770420     1  0.25865842E+08
     -107.8371224241      108.5197401214     1  0.23187892E+08
     -107.8370969523      109.2982727039     1  0.23896456E+08
     -107.8370796736      112.8775516137     1  0.25117799E+08
     -107.8370549335      113.1476531956     1  0.22767682E+08
     -107.8370300546      111.7271477296     1  0.25332259E+08
     -107.8370100750      108.8144665429     1  0.23262351E+08
     -107.8369492492      108.1771854387     1  0.24101801E+08
     -107.8369331413      113.1624784365     1  0.22961892E+08
     -107.8369144173      111.4961885275     2  0.25836189E+08
     -107.8369120747      112.2539436714     1  0.23551438E+08
     -107.8368953376      111.4955037224     2  0.23438964E+08
     -107.8368858222      111.1118492281     1  0.24051249E+08
     -107.8368721227      114.3459455911     1  0.24501725E+08
     -107.8368644425      113.7848475922     1  0.24432435E+08
     -107.8368611276      108.9417230557     1  0.23431371E+08
     -107.8368330046      111.1839155816     1  0.24221160E+08
     -107.8368311832      112.8370699822     1  0.23320024E+08
     -107.8368191125      109.5607526976     1  0.23864496E+08
     -107.8368171804      110.5457866681     1  0.25417253E+08
     -107.8368037857      110.6707276999     1  0.24412602E+08
     -107.8367753738      113.9403079781     1  0.24929813E+08
     -107.8367702225      114.7457741902     1  0.25966925E+08
     -107.8367616139      111.1020819246     1  0.24244596E+08
     -107.8367351430      109.1521101859     1  0.23602577E+08
     -107.8367283078      111.2793547218     1  0.24395211E+08
     -107.8367216093      110.4858912420     1  0.22801500E+08
     -107.8367170673      110.9134367342     1  0.26427374E+08
     -107.8367072616      111.2375992252     1  0.23499110E+08
     -107.8366988497      109.1317473823     1  0.23579816E+08
     -107.8366643887      108.1219006767     1  0.23698743E+08
     -107.8366505202      113.1983812498     1  0.24237283E+08
     -107.8366475845      108.5675489775     1  0.23711155E+08
     -107.8366267545      112.1799777014     1  0.22991059E+08
     -107.8366218477      109.3255645982     1  0.23719038E+08
     -107.8366027185      111.4441275479     1  0.25371024E+08
     -107.8365991449      113.0815520991     1  0.24129404E+08
     -107.8365855170      108.2554074168     1  0.25382137E+08
     -107.8365731686      106.6215038356     1  0.23847424E+08
     -107.8365484447      111.5811369532     1  0.23605794E+08
     -107.8365172627      115.3024606287     1  0.22633090E+08
     -107.8365066403      111.0127963207     1  0.25085214E+08
     -107.8365032026      109.1114303960     1  0.24205169E+08
     -107.8364934541      111.3676154826     1  0.24985639E+08
     -107.8364872235      108.4772188980     1  0.23696725E+08
     -107.8363901447      112.5627984758     1  0.22969848E+08
     -107.8363782899      109.8574885296     1  0.24514868E+08
     -107.8363737808      109.4568353550     1  0.23551336E+08
     -107.8363572846      112.9523391089     1  0.24707899E+08
     -107.8363421122      108.5867736634     1  0.24970261E+08
     -107.8362834580      109.3150037483     1  0.23192936E+08
     -107.8362722363      110.1947891039     1  0.26497820E+08
     -107.8362456196      111.5054065824     1  0.23282739E+08
     -107.8362090644      106.9257431389     1  0.25478693E+08
     -107.8361951039      111.8868241575     1  0.23701791E+08
     -107.8361933803      108.4507666389     1  0.22645255E+08
     -107.8361853230      111.9654539986     1  0.25357018E+08
     -107.8361538572      109.3750837729     1  0.25207169E+08
     -107.8361267112      110.2316595151     1  0.23638987E+08
     -107.8361196023      110.1223712051     1  0.22081662E+08
     -107.8361064338      111.5068679279     1  0.23649548E+08
     -107.8361003824      111.6873988427     1  0.24307677E+08
     -107.8360697099      111.4417503928     1  0.22647786E+08
     -107.8360132496      113.5529470259     1  0.26029489E+08
     -107.8359296838      112.7695777713     1  0.24344884E+08
     -107.8359205556      109.5547490281     1  0.23950716E+08
     -107.8359194962      111.3197157038     1  0.24174581E+08
     -107.8359163548      110.0352940002     1  0.22788082E+08
     -107.8358704237      104.5206033231     1  0.24114240E+08
     -107.8358569812      111.8710870857     1  0.24019985E+08
     -107.8358532594      113.4586565914     1  0.25696093E+08
     -107.8358392225      108.8741227129     1  0.24443015E+08
     -107.8358116573      108.3871444689     1  0.24558511E+08
     -107.8357820736      110.2552962705     1  0.23895007E+08
     -107.8357730335      113.6574005102     1  0.25775068E+08
     -107.8357612074      111.0871245411     1  0.24917831E+08
     -107.8357565304      109.1738150758     1  0.23692862E+08
     -107.8357486023      111.3120750374     1  0.22822357E+08
     -107.8357111555      111.6243491790     1  0.25083750E+08
     -107.8356988071      112.2162030761     1  0.24443590E+08
     -107.8356750256      111.0504729920     1  0.22768247E+08
     -107.8356663887      109.7306982158     1  0.23673409E+08
     -107.8356485308      111.2387751192     1  0.26307977E+08
     -107.8356312960      111.7678312453     1  0.23765085E+08
     -107.8356261487      112.7663409452     1  0.23375527E+08
     -107.8356241452      108.7774269908     1  0.23906855E+08
     -107.8356119570      113.8744264941     1  0.25231031E+08
     -107.8356102662      112.7507097964     1  0.24806950E+08
     -107.8356020305      108.4415186868     1  0.22873949E+08
     -107.8355993702      108.5561620562     1  0.22367340E+08
     -107.8355928279      112.1358519317     1  0.24323880E+08
     -107.8355779221      107.4183900422     1  0.23805503E+08
     -107.8354818896      109.3209536209     1  0.21591788E+08
     -107.8354800527      110.9005751609     1  0.25705704E+08
     -107.8354602330      108.8411775965     1  0.22548878E+08
     -107.8354577092      112.3472750756     1  0.25246277E+08
     -107.8354439596      111.4847524255     1  0.23845084E+08
     -107.8354402396      112.6473314214     1  0.26484170E+08
     -107.8354336990      107.2764905769     2  0.24953112E+08
     -107.8354302468      109.0209425701     1  0.24014399E+08
     -107.8353860199      111.1528273734     1  0.25306819E+08
     -107.8353791410      111.0421079051     1  0.23294093E+08
     -107.8353748751      112.4095190104     1  0.26710904E+08
     -107.8353595570      114.2409702706     1  0.25361051E+08
     -107.8353268949      113.0676315206     1  0.25175889E+08
     -107.8353206058      111.7726047510     1  0.25259918E+08
     -107.8353069087      113.3904875699     1  0.23385409E+08
     -107.8352904956      109.3334154707     1  0.22620804E+08
     -107.8352531835      109.9569936781     1  0.22701026E+08
     -107.8352314922      108.7653675194     1  0.24298604E+08
     -107.8352186588      110.2201162987     1  0.24659749E+08
     -107.8351867246      105.8696917926     1  0.22474874E+08
     -107.8351737383      111.7374497200     1  0.24687813E+08
     -107.8351665815      109.2806899241     1  0.24307522E+08
     -107.8351441212      108.0238705754     1  0.22604500E+08
     -107.8351424262      112.7390845796     1  0.23674354E+08
     -107.8351154172      108.9056104265     1  0.24039692E+08
     -107.8351031249      112.7018497271     1  0.23844689E+08
     -107.8350740614      111.4729637688     1  0.25331419E+08
     -107.8350634471      112.4696170067     1  0.22839972E+08
     -107.8350403577      112.8083534598     1  0.24412364E+08
     -107.8350342518      110.9998173981     1  0.23137318E+08
     -107.8350328339      109.3307744898     1  0.23965447E+08
     -107.8350099668      109.1058860318     1  0.23355801E+08
     -107.8350064907      110.3467214836     1  0.23718467E+08
     -107.8349947922      112.1406325504     1  0.24607130E+08
     -107.8349778847      109.6053392582     1  0.25005518E+08
     -107.8349498552      109.6426196322     1  0.23578415E+08
     -107.8349346011      108.3573348127     1  0.24344156E+08
     -107.8349100697      111.8795825425     1  0.23297802E+08
     -107.8349033233      107.0760320441     1  0.25128906E+08
     -107.8348550686      110.5481690125     1  0.23171614E+08
     -107.8348388524      110.2975585030     1  0.23401779E+08
     -107.8347978457      110.2016805413     1  0.23701855E+08
     -107.8347847763      111.8460431549     1  0.23958123E+08
     -107.8347696165      108.0602985172     1  0.24345580E+08
     -107.8347580630      109.8261038726     1  0.24339237E+08
     -107.8347299891      113.9038783164     1  0.26253576E+08
     -107.8347248171      110.5290774065     1  0.25565894E+08
     -107.8347127448      111.8731807537     1  0.23564127E+08
     -107.8347038542      108.0941518555     1  0.23594553E+08
     -107.8346904380      111.4250622365     1  0.24146751E+08
     -107.8346666704      108.7545214784     1  0.22804452E+08
     -107.8346645895      110.4309997525     1  0.23628947E+08
     -107.8346370005      107.2240040569     1  0.24293261E+08
     -107.8346111827      107.7462361996     1  0.23602138E+08
     -107.8345868216      114.0142223345     1  0.25237198E+08
     -107.8345705700      109.9835771516     1  0.24562155E+08
     -107.8345526058      110.6884290710     1  0.23603782E+08
     -107.8345171977      110.4152295537     1  0.25081429E+08
     -107.8344951802      112.1443388161     1  0.25276974E+08
     -107.8344626551      109.2023728438     1  0.22143528E+08
     -107.8344443710      113.8877885715     1  0.26206125E+08
     -107.8344370027      107.9450653157     1  0.23478258E+08
     -107.8344124402      110.0604427215     1  0.24413430E+08
     -107.8344063218      109.9482071320     1  0.23562438E+08
     -107.8343879144      111.1182260457     1  0.24301218E+08
     -107.8343828946      109.3933908264     1  0.23792812E+08
     -107.8343754935      112.3132744980     1  0.25886264E+08
     -107.8343621937      113.5631252222     1  0.22663923E+08
     -107.8343484816      110.9600855192     1  0.25268813E+08
     -107.8343467693      109.6819569224     1  0.24505044E+08
     -107.8343369817      108.6969658974     1  0.23460026E+08
     -107.8343344733      109.9145519278     1  0.24324866E+08
     -107.8343111013      110.9651123559     1  0.24196471E+08
     -107.8343042160      110.5350472698     1  0.23446046E+08
     -107.8342733661      111.8712539236     1  0.23339947E+08
     -107.8342646665      110.6049534502     1  0.25379163E+08
     -107.8342580245      112.0685172392     1  0.23584159E+08
     -107.8342239060      111.7242209794     1  0.24426616E+08
     -107.8342183190      111.2359388647     1  0.24653564E+08
     -107.8342088556      111.3125799521     1  0.24169294E+08
     -107.8342039091      111.8110240832     1  0.22995764E+08
     -107.8341587467      109.5851282457     1  0.22840155E+08
     -107.8341296445      111.1121191644     1  0.25233799E+08
     -107.8340887471      110.7617987046     1  0.22215182E+08
     -107.8340675265      107.3564316397     1  0.23603449E+08
     -107.8340589926      115.0703478818     1  0.25759471E+08
     -107.8340476400      108.7177903082     1  0.24256570E+08
     -107.8340412211      112.2211474906     1  0.24933606E+08
     -107.8340168184      106.7759684098     1  0.23381737E+08
     -107.8339867729      114.4342956344     1  0.24815919E+08
     -107.8339759965      110.6672110161     1  0.24647688E+08
     -107.8339297319      112.6585801841     1  0.23844655E+08
     -107.8338867540      112.1588644007     1  0.25157281E+08
     -107.8338790209      110.2248117177     1  0.24066539E+08
     -107.8338569236      111.9860995070     1  0.24116866E+08
     -107.8338508794      112.5304937042     1  0.26025425E+08
     -107.8338318240      110.0140384507     1  0.22248691E+08
     -107.8337932216      108.2034138819     1  0.23672319E+08
     -107.8337896838      113.2192093416     1  0.24648877E+08
     -107.8337760212      112.2342083970     1  0.25684665E+08
     -107.8337503414      109.4937036260     1  0.24692605E+08
     -107.8337428452      107.8553094632     1  0.23695318E+08
     -107.8337396913      110.1280277910     1  0.23569904E+08
     -107.8337269353      113.4494963666     1  0.24626577E+08
     -107.8337227004      111.0210550546     1  0.21941008E+08
     -107.8337189764      112.6125006168     1  0.24454581E+08
     -107.8337129860      111.5761783267     1  0.24448913E+08
     -107.8337093297      114.1063949230     1  0.24122463E+08
     -107.8337060079      107.9620672932     1  0.24090463E+08
     -107.8337017565      108.1624982442     1  0.24972380E+08
     -107.8336858623      111.4973745493     1  0.25014980E+08
     -107.8336437949      108.3461025475     1  0.23027552E+08
     -107.8336288030      106.0583612528     1  0.24012750E+08
     -107.8336257931      111.7533002860     1  0.22817292E+08
     -107.8336246151      110.5106825313     1  0.24986828E+08
     -107.8335947295      109.4476671195     1  0.24320111E+08
     -107.8335923581      109.9152455672     1  0.23427289E+08
     -107.8335752780      111.0378142877     1  0.24524960E+08
     -107.8335620123      109.7077680484     1  0.22577911E+08
     -107.8335495194      109.8525131216     1  0.25323695E+08
     -107.8335335289      111.9179941836     1  0.25087819E+08
     -107.8335318097      108.5487053083     1  0.23636222E+08
     -107.8334931873      111.2452309466     1  0.24092932E+08
     -107.8334694015      108.2366216322     1  0.22200547E+08
     -107.8334393836      112.4878349285     1  0.25674390E+08
     -107.8334380566      110.1210416043     1  0.24347267E+08
     -107.8334134206      110.2304150323     1  0.23717274E+08
     -107.8334103775      110.3341198118     1  0.23878062E+08
     -107.8334070824      110.5514328217     1  0.23911876E+08
     -107.8334036066      110.6946414744     1  0.24235857E+08
     -107.8333999967      109.2850255288     1  0.22499739E+08
     -107.8333809965      108.1977093085     1  0.23691788E+08
     -107.8333788804      107.1144258931     1  0.23424049E+08
     -107.8333535458      109.1647605679     1  0.22675106E+08
     -107.8333439411      106.1816523271     1  0.23317378E+08
     -107.8333218847      105.7834090405     1  0.23011025E+08
     -107.8333177817      111.2085411336     1  0.23420576E+08
     -107.8332804292      112.8656730289     1  0.27070768E+08
     -107.8332778680      109.1634234008     1  0.23713839E+08
     -107.8332719470      106.6306327375     1  0.23582395E+08
     -107.8332501234      109.9278158131     1  0.23574376E+08
     -107.8332486134      107.9832851745     1  0.24010183E+08
     -107.8332331336      109.9957813467     1  0.22714890E+08
     -107.8332283322      110.8031012900     1  0.23839448E+08
     -107.8332225172      107.7704283732     1  0.24833782E+08
     -107.8332033556      110.7409709743     1  0.24821444E+08
     -107.8332011583      110.2049678630     1  0.24269924E+08
     -107.8331973982      110.4612721588     1  0.23818452E+08
     -107.8331697644      108.7787253801     1  0.23908564E+08
     -107.8331553982      109.8038505783     1  0.24990633E+08
     -107.8331404510      110.2969327078     1  0.25286463E+08
     -107.8330938351      110.0462072278     1  0.23950312E+08
     -107.8330821398      109.6324249733     1  0.23583965E+08
     -107.8330316975      109.9067024110     1  0.23519625E+08
     -107.8330177863      111.0143006837     1  0.22961168E+08
     -107.8329862372      112.5045161721     1  0.24229694E+08
     -107.8329800065      113.2956463087     1  0.26299535E+08
     -107.8329701366      115.4039553810     1  0.25271446E+08
     -107.8329430643      110.5144128453     1  0.23282090E+08
     -107.8329410429      112.6665868762     1  0.24622844E+08
     -107.8329324163      110.3856007624     1  0.24387444E+08
     -107.8329159741      111.8085130414     1  0.22426456E+08
     -107.8329145937      111.3636593865     1  0.23248755E+08
     -107.8329099780      109.1804298862     1  0.23591231E+08
     -107.8329060726      110.6277267141     1  0.23753075E+08
     -107.8328965217      108.0041251267     1  0.23978205E+08
     -107.8328901635      111.0107780154     1  0.22903967E+08
     -107.8328605482      108.2135860225     1  0.24049708E+08
     -107.8328186354      108.6491966692     1  0.21828698E+08
     -107.8327720158      109.0102270586     1  0.25103946E+08
     -107.8327693707      107.7906349149     1  0.22732252E+08
     -107.8327510456      110.7731305323     1  0.26212448E+08
     -107.8327416492      108.9805675925     1  0.22784833E+08
     -107.8327378925      111.9715486822     1  0.24890794E+08
     -107.8327317328      109.8146130697     1  0.23978579E+08
     -107.8327229779      114.1762009862     1  0.24774124E+08
     -107.8327140551      114.1974151936     1  0.23950443E+08
     -107.8327037199      111.7095433527     1  0.22958429E+08
     -107.8326987987      111.3061337181     1  0.24449263E+08
     -107.8326908183      107.1311838615     1  0.23827350E+08
     -107.8326831725      110.7685016021     1  0.22413657E+08
     -107.8326460236      110.5393972115     1  0.24280936E+08
     -107.8326346219      111.7417784176     1  0.24414804E+08
     -107.8326182977      112.0758391959     1  0.24427883E+08
     -107.8326135685      108.3586509100     1  0.23367083E+08
     -107.8325987308      110.6123658392     1  0.24799792E+08
     -107.8325820660      111.3652940916     1  0.22792965E+08
     -107.8325436010      109.5001458105     1  0.24622803E+08
     -107.8324577023      107.2683360398     1  0.23566259E+08
     -107.8324493401      107.6291042638     1  0.22206506E+08
     -107.8324435858      114.8477745907     1  0.23803969E+08
     -107.8324279465      112.2687662116     1  0.24543827E+08
     -107.8324224011      110.1576256945     1  0.23835993E+08
     -107.8324020215      107.8266821229     1  0.23440300E+08
     -107.8323884825      111.4555236744     1  0.25171983E+08
     -107.8323852113      108.7137203856     1  0.25246836E+08
     -107.8323751007      110.1977035296     1  0.24376434E+08
     -107.8323548035      114.1595810023     1  0.22915741E+08
     -107.8323396647      111.2301499615     1  0.23781432E+08
     -107.8323260622      114.0380855169     1  0.27066657E+08
     -107.8323121132      112.5990057190     1  0.25705255E+08
     -107.8322977674      108.8339723751     1  0.23900995E+08
     -107.8322828362      110.7570618531     1  0.23816505E+08
     -107.8322805802      105.5553299148     1  0.24191227E+08
     -107.8322781900      107.0807567940     1  0.23004591E+08
     -107.8322617280      108.8384432467     1  0.24540319E+08
     -107.8322550005      110.8944947366     1  0.25208160E+08
     -107.8322368209      112.7716143449     1  0.24950190E+08
     -107.8322312767      109.1859011446     1  0.24773402E+08
     -107.8321435016      112.5799983530     1  0.24759614E+08
     -107.8321353952      109.6410818126     1  0.24086245E+08
     -107.8321218250      111.6104139797     1  0.25399995E+08
     -107.8321098830      111.0252683812     1  0.23203745E+08
     -107.8320892661      109.8822601279     1  0.23940600E+08
     -107.8320783409      110.1839934561     1  0.22700783E+08
     -107.8320393616      114.0556735979     1  0.23002809E+08
     -107.8320367187      111.5793674758     1  0.23645270E+08
     -107.8320174806      112.3750944210     1  0.24686486E+08
     -107.8320077113      110.3592044446     2  0.22458519E+08
     -107.8320027145      109.7669595545     1  0.22532078E+08
     -107.8320010152      111.2259434871     1  0.24240127E+08
     -107.8319886723      110.6667608774     1  0.24659467E+08
     -107.8319822192      109.9540514534     1  0.24181136E+08
     -107.8319762366      112.8073751837     1  0.25563410E+08
     -107.8319621440      112.4944963819     1  0.23138386E+08
     -107.8319306065      111.9680282984     1  0.23619670E+08
     -107.8319253429      110.6577130606     1  0.23644406E+08
     -107.8319230115      109.2411996995     1  0.22582268E+08
     -107.8319007105      113.1469915490     1  0.24549773E+08
     -107.8318863250      109.9492593132     1  0.23341998E+08
     -107.8318750356      108.7907223422     1  0.24001562E+08
     -107.8318631848      109.0387855590     1  0.24443542E+08
     -107.8318394512      111.4555305595     1  0.25046468E+08
     -107.8318305179      108.3629850172     1  0.22502849E+08
     -107.8317918400      113.3917315961     1  0.23652027E+08
     -107.8317884787      110.1416517638     1  0.24617021E+08
     -107.8317519540      113.0471723217     1  0.24546542E+08
     -107.8317169103      109.9654904495     1  0.23405812E+08
     -107.8316960564      111.2532179104     1  0.24262575E+08
     -107.8316902870      106.1990947869     1  0.24749413E+08
     -107.8316835144      111.5181508381     1  0.23173227E+08
     -107.8316803148      110.4315778342     1  0.24023470E+08
     -107.8316760703      111.3527345832     1  0.24397412E+08
     -107.8316749088      108.9707893520     1  0.23591372E+08
     -107.8316453753      109.2062586870     1  0.23489745E+08
     -107.8316274681      110.9713174673     1  0.23851291E+08
     -107.8315964779      107.6505381297     1  0.23964931E+08
     -107.8315752562      106.6279873355     1  0.23634998E+08
     -107.8315705131      110.5170684845     1  0.24258760E+08
     -107.8315437261      107.9494347898     1  0.23826893E+08
     -107.8315338860      109.4873521687     1  0.22518297E+08
     -107.8315249284      110.0864927314     1  0.25863176E+08
     -107.8315200697      111.6639719536     1  0.25143896E+08
     -107.8315003475      111.8801508999     1  0.23941409E+08
     -107.8314602051      109.3573756822     1  0.23536734E+08
     -107.8314453404      108.4268683457     1  0.24766352E+08
     -107.8314440095      108.9026512316     1  0.24487982E+08
     -107.8314020933      107.7023627182     1  0.24459704E+08
     -107.8313698610      110.8805745825     1  0.22805488E+08
     -107.8313672352      108.0185560080     1  0.23130044E+08
     -107.8313562657      116.0935865168     2  0.27608859E+08
     -107.8313255737      109.7617817538     1  0.24267697E+08
     -107.8313183465      110.5732259809     1  0.23616970E+08
     -107.8313134890      109.5872113639     1  0.23366714E+08
     -107.8312698753      111.2299125079     1  0.24367783E+08
     -107.8312673388      107.2422349660     1  0.26486207E+08
     -107.8312034607      109.2612617627     1  0.25640641E+08
     -107.8311810153      112.5872967052     1  0.23443268E+08
     -107.8311726202      110.3476422313     1  0.24552662E+08
     -107.8311233719      110.0918739805     1  0.23655077E+08
     -107.8311193356      111.0571437719     1  0.23045171E+08
     -107.8310721116      112.0201413818     1  0.25250664E+08
     -107.8310702131      112.3432298268     1  0.24507906E+08
     -107.8310672420      110.2816363120     1  0.23390652E+08
     -107.8310428812      109.4559903245     1  0.25000792E+08
     -107.8310263180      110.0742320480     1  0.24375562E+08
     -107.8310162799      108.6072078654     1  0.24386028E+08
     -107.8309887427      111.4367483275     1  0.23529719E+08
     -107.8309637200      109.7942713128     1  0.24575982E+08
     -107.8309614894      112.1034737287     2  0.25299155E+08
     -107.8309533010      112.4352651317     1  0.25081870E+08
     -107.8309161949      108.3729322540     1  0.24361072E+08
     -107.8308655862      107.6612195079     1  0.24396885E+08
     -107.8308640038      110.9837067660     1  0.23242100E+08
     -107.8308624943      106.5685261181     1  0.22893888E+08
     -107.8308542871      111.8703067319     1  0.22826212E+08
     -107.8308439486      112.0119778431     1  0.25145247E+08
     -107.8308412893      109.4004207597     1  0.24765540E+08
     -107.8308209566      109.8831711220     1  0.23402516E+08
     -107.8308104343      110.2309913447     1  0.22844202E+08
     -107.8308075811      109.1024047214     1  0.23321934E+08
     -107.8308059922      109.4702745013     1  0.23226907E+08
     -107.8307959678      107.4637047267     1  0.24977449E+08
     -107.8307649929      108.4583188855     1  0.24943872E+08
     -107.8307633379      116.1622209582     1  0.24204711E+08
     -107.8307527514      113.8177546228     1  0.23339764E+08
     -107.8307113207      110.0329711770     1  0.24186816E+08
     -107.8307062825      110.0411023994     1  0.22822447E+08
     -107.8306967922      108.3259465648     1  0.24554678E+08
     -107.8306853132      111.3867991166     1  0.24051508E+08
     -107.8306509244      111.3812898461     1  0.23995133E+08
     -107.8306313691      111.6558719497     1  0.22827520E+08
     -107.8306200593      111.7119042475     1  0.23855735E+08
     -107.8306154395      109.2072245059     1  0.24291573E+08
     -107.8306033007      106.7272469101     1  0.23902602E+08
     -107.8305636769      112.1693539048     1  0.24117226E+08
     -107.8305338096      109.1374563349     1  0.23352491E+08
     -107.8305249676      112.3730177437     1  0.23505823E+08
     -107.8304916989      111.3514257752     1  0.24266109E+08
     -107.8304833339      107.2552991278     1  0.23074637E+08
     -107.8304775782      110.4606737115     1  0.24382986E+08
     -107.8304547378      111.0121053555     1  0.22723731E+08
     -107.8304383157      107.6205134001     1  0.24219943E+08
     -107.8304338398      109.2844916877     1  0.23969702E+08
     -107.8304320129      111.9379059355     1  0.24463883E+08
     -107.8304302246      112.0304872473     1  0.24687914E+08
     -107.8304061008      108.5286404821     1  0.25213290E+08
     -107.8303887281      110.2880508623     1  0.22683546E+08
     -107.8303800117      110.9983318417     1  0.24719889E+08
     -107.8303690104      110.3464375628     1  0.23466361E+08
     -107.8303565077      109.2334937681     1  0.25880068E+08
     -107.8303460934      109.7490388067     1  0.23779146E+08
     -107.8303202352      110.1097669468     1  0.22220088E+08
     -107.8303042154      109.5445463309     1  0.24153499E+08
     -107.8302831938      111.0473890088     1  0.23092232E+08
     -107.8302749135      113.2729047420     1  0.24379835E+08
     -107.8302687488      109.6946363276     1  0.24345608E+08
     -107.8302664970      111.2142263664     1  0.25705212E+08
     -107.8302416242      111.5904704876     1  0.24113174E+08
     -107.8302373651      109.6983029619     1  0.23520294E+08
     -107.8302186976      110.4188628891     1  0.25034293E+08
     -107.8302147485      110.4038344159     1  0.24777838E+08
     -107.8301995112      109.6076599164     1  0.22865045E+08
     -107.8301864559      111.2267426491     1  0.23822265E+08
     -107.8301829313      110.3316909852     1  0.23172172E+08
     -107.8301436298      107.5417813795     1  0.24294913E+08
     -107.8301131297      109.7554647890     1  0.22917940E+08
     -107.8301069620      103.8098806077     1  0.24747318E+08
     -107.8300852457      110.0880759655     1  0.23415786E+08
     -107.8300732573      113.2452401031     1  0.25067244E+08
     -107.8300248106      111.3530110211     1  0.23958638E+08
     -107.8299914761      109.7179108132     1  0.23433276E+08
     -107.8299740401      108.7995921095     1  0.24364733E+08
     -107.8299714774      112.6526906128     1  0.23868748E+08
     -107.8299679591      106.6046298069     1  0.22655458E+08
     -107.8299535206      109.7385254158     1  0.24578496E+08
     -107.8299511038      110.3490025311     1  0.23913070E+08
     -107.8299457137      110.6911059511     1  0.24766063E+08
     -107.8299291084      110.7389361551     1  0.23527011E+08
     -107.8299232234      111.2187976152     1  0.24768254E+08
     -107.8298926222      112.7736588149     1  0.24048892E+08
     -107.8298875665      110.1769300039     1  0.23928304E+08
     -107.8298729256      108.8754361993     1  0.23912505E+08
     -107.8298699070      107.4453287857     1  0.22714235E+08
     -107.8298672682      110.1781238855     1  0.24562418E+08
     -107.8298581289      112.6506818912     1  0.25015019E+08
     -107.8298257023      107.0702653960     1  0.22767965E+08
     -107.8298185782      108.3902545675     1  0.22017918E+08
     -107.8297941140      110.1116355943     1  0.24787793E+08
     -107.8297533611      109.0896429297     1  0.24861340E+08
     -107.8297310351      109.2367590880     1  0.24605414E+08
     -107.8297192495      105.6000551458     1  0.23438587E+08
     -107.8297082028      109.7243259052     1  0.25165040E+08
     -107.8297053812      108.7360988231     1  0.26834770E+08
     -107.8296954187      112.4879019033     1  0.23000520E+08
     -107.8296812962      108.6324424338     1  0.24685332E+08
     -107.8296623509      111.6471705686     1  0.25012353E+08
     -107.8296438584      107.9109290612     1  0.24939694E+08
     -107.8296413369      113.2606892584     1  0.24244757E+08
     -107.8296240405      114.6542463415     1  0.24054166E+08
     -107.8296136346      108.8897421228     1  0.22926092E+08
     -107.8295958612      110.6192234905     1  0.24978378E+08
     -107.8295865486      113.4961679637     1  0.24225720E+08
     -107.8295801278      109.9589569475     1  0.23903313E+08
     -107.8295665640      112.8504359682     1  0.23739020E+08
     -107.8295644282      111.7149510201     1  0.23831016E+08
     -107.8295502815      111.4405124125     1  0.23630471E+08
     -107.8295447756      110.7866753592     1  0.25543949E+08
     -107.8295427717      113.5689487044     1  0.25862762E+08
     -107.8295367446      110.4056698751     1  0.23443445E+08
     -107.8295267222      107.4754307083     1  0.24324249E+08
     -107.8295220835      113.2601654608     1  0.25754077E+08
     -107.8294818220      110.2336177371     1  0.22903108E+08
     -107.8294697430      108.8536745408     1  0.24647101E+08
     -107.8294654848      105.3870870074     1  0.23921199E+08
     -107.8294373252      112.7482414850     1  0.24461574E+08
     -107.8294196859      112.9720865492     1  0.24730537E+08
     -107.8294136399      113.2884453805     1  0.24945479E+08
     -107.8293903886      108.9368630556     1  0.23823085E+08
     -107.8293798308      113.5715278898     1  0.25068686E+08
     -107.8293779467      112.2145557782     1  0.24488591E+08
     -107.8293627847      112.9701717260     1  0.23109146E+08
     -107.8293583171      109.2847260919     1  0.23584095E+08
     -107.8293535918      111.6221489067     1  0.23816735E+08
     -107.8293497905      110.2416550261     1  0.26172110E+08
     -107.8293294101      109.4289162675     1  0.25147359E+08
     -107.8293221516      112.9689568229     1  0.25217521E+08
     -107.8292943134      109.2366193156     1  0.24066472E+08
     -107.8292848806      110.5437816766     1  0.23273857E+08
     -107.8292771028      111.8378516926     1  0.24964946E+08
     -107.8292749339      108.4383063259     1  0.25212946E+08
     -107.8292631640      113.3094842842     1  0.24356023E+08
     -107.8292453808      110.8434681210     1  0.24349513E+08
     -107.8292423842      109.4904808010     1  0.24470137E+08
     -107.8292385187      108.4131697562     1  0.24418920E+08
     -107.8292288352      106.9251887064     1  0.24599177E+08
     -107.8292231890      108.6947962940     1  0.23685266E+08
     -107.8292157730      114.8069156966     1  0.25847757E+08
     -107.8291972092      112.2076407040     1  0.25068628E+08
     -107.8291658906      109.6510785626     1  0.24595989E+08
     -107.8291252605      110.3424866597     1  0.25458058E+08
     -107.8291235607      108.9958527066     1  0.24733284E+08
     -107.8291187001      110.3088396477     1  0.23689972E+08
     -107.8290950056      112.1232082394     1  0.26059391E+08
     -107.8290469242      112.2586292070     1  0.22836563E+08
     -107.8290456007      109.2664748416     1  0.23009986E+08
     -107.8290403426      108.7097181126     1  0.22701786E+08
     -107.8290304507      110.3994897253     1  0.24161004E+08
     -107.8290102375      116.5830114210     1  0.24002572E+08
     -107.8289996065      109.7669733335     1  0.24922662E+08
     -107.8289803035      113.5219420709     1  0.23964083E+08
     -107.8289717501      110.0862156533     1  0.23169502E+08
     -107.8289435685      111.4267867253     1  0.24144543E+08
     -107.8289339151      112.9470877595     1  0.26085543E+08
     -107.8289234257      111.4896009218     1  0.24387111E+08
     -107.8288954022      104.7706070823     1  0.23848321E+08
     -107.8288905927      112.2708448835     1  0.24880699E+08
     -107.8288820118      109.8624165873     1  0.23337996E+08
     -107.8288662325      112.1034545415     1  0.26074249E+08
     -107.8288570008      108.3403517368     1  0.25055359E+08
     -107.8288500680      108.4783292549     1  0.23107376E+08
     -107.8288294027      111.5492586804     1  0.26060765E+08
     -107.8288262100      112.2782718608     1  0.25326482E+08
     -107.8288200518      110.3168813600     1  0.24515242E+08
     -107.8287487890      112.9159631201     1  0.23425742E+08
     -107.8287431013      107.4052178557     1  0.23596653E+08
     -107.8287294927      106.8015132416     1  0.22081886E+08
     -107.8287258157      112.1709570994     1  0.23882091E+08
     -107.8287205768      109.3885507797     1  0.23917765E+08
     -107.8287142200      111.0476185428     1  0.23688544E+08
     -107.8287006073      106.8032870076     1  0.24919169E+08
     -107.8286848150      108.6071779052     1  0.22932362E+08
     -107.8286683560      109.0849671626     1  0.23336992E+08
     -107.8286332079      109.4548887798     1  0.23384181E+08
     -107.8286294946      110.4044149327     1  0.24337478E+08
     -107.8286228229      108.2699210907     1  0.22945392E+08
     -107.8286041807      109.9812182178     1  0.23999235E+08
     -107.8285958841      113.9317327153     2  0.26628711E+08
     -107.8285839709      112.9102518660     1  0.24169090E+08
     -107.8285674461      112.6010900772     1  0.25130342E+08
     -107.8285515776      109.8737775719     1  0.24376463E+08
     -107.8285492044      109.3483660312     1  0.24084922E+08
     -107.8285392790      109.8274537422     1  0.23726972E+08
     -107.8285333036      113.3441918493     1  0.23018730E+08
     -107.8285090323      109.5210070510     1  0.24915372E+08
     -107.8285050821      112.0615385080     1  0.23695560E+08
     -107.8284999713      112.3375761453     1  0.23530609E+08
     -107.8284835077      110.2533840650     1  0.25502529E+08
     -107.8284789799      108.7084167402     1  0.24138722E+08
     -107.8284721123      112.2085279813     1  0.23692750E+08
     -107.8284698667      107.3796152578     1  0.22668051E+08
     -107.8284442764      112.8929532130     1  0.25649459E+08
     -107.8284215393      111.1508518336     1  0.24798548E+08
     -107.8284100612      109.8088734151     1  0.24631973E+08
     -107.8283994640      109.5929224870     1  0.22746905E+08
     -107.8283934888      114.1844257190     1  0.23632351E+08
     -107.8283857014      110.7753436936     1  0.24483322E+08
     -107.8283370765      112.7011142159     1  0.24883503E+08
     -107.8283356976      111.9301550041     1  0.25098997E+08
     -107.8283274438      113.2394686053     1  0.22883204E+08
     -107.8283219039      107.1544296443     1  0.24305612E+08
     -107.8282934598      107.2032539097     1  0.24701868E+08
     -107.8282909652      113.4060599127     1  0.25626709E+08
     -107.8282883690      108.5131894574     1  0.26460553E+08
     -107.8282850746      110.7807291227     1  0.23135591E+08
     -107.8282737415      110.3377191144     1  0.24753930E+08
     -107.8282694544      110.2915476270     1  0.23518120E+08
     -107.8282657466      109.6181097783     1  0.25304564E+08
     -107.8282492137      108.5129669392     1  0.23976080E+08
     -107.8282374241      110.0520171155     1  0.24063115E+08
     -107.8282304342      110.5934657491     1  0.24679502E+08
     -107.8282218508      110.8434422319     1  0.23706985E+08
     -107.8282176366      108.8105713617     1  0.23850921E+08
     -107.8281883069      111.2872581509     1  0.24524541E+08
     -107.8281789402      111.2561050758     1  0.23609507E+08
     -107.8281111175      108.8983663068     1  0.23852521E+08
     -107.8281075304      108.5543122443     1  0.24406333E+08
     -107.8281060265      112.4729782665     1  0.24832391E+08
     -107.8280732703      106.2590126324     1  0.22929011E+08
     -107.8280640184      106.6945355927     1  0.24659605E+08
     -107.8280617589      109.6506480922     1  0.22533757E+08
     -107.8280564091      109.7705090788     1  0.24758530E+08
     -107.8280278613      109.4049795295     1  0.23148294E+08
     -107.8280170285      108.3289829769     1  0.24753373E+08
     -107.8280080692      108.2527473164     1  0.23606200E+08
     -107.8279535040      113.6284442866     1  0.24127227E+08
     -107.8279481964      115.3272830737     1  0.22680294E+08
     -107.8279464087      114.1513942142     1  0.23541663E+08
     -107.8279412277      110.6992317142     1  0.23808698E+08
     -107.8279303167      108.7192617351     1  0.23496322E+08
     -107.8279208981      112.2088664864     1  0.24525229E+08
     -107.8279073238      113.7524149440     1  0.25256627E+08
     -107.8278894640      111.7378423123     1  0.23019640E+08
     -107.8278673370      110.9915337967     1  0.24259247E+08
     -107.8278398872      110.6381524379     1  0.24416611E+08
     -107.8278292640      108.6787654175     1  0.23623768E+08
     -107.8277794956      111.2026967840     1  0.24715441E+08
     -107.8277734253      111.9773683710     1  0.23775787E+08
     -107.8277584012      113.0160000022     1  0.24580928E+08
     -107.8277573161      112.4554898758     1  0.25360922E+08
     -107.8277408394      111.0324802660     1  0.24308411E+08
     -107.8277390831      110.0677209763     1  0.25054466E+08
     -107.8277368747      113.3169317414     1  0.23562527E+08
     -107.8277099587      113.5436633869     2  0.22223418E+08
     -107.8277079222      108.2391104626     1  0.23105882E+08
     -107.8277009163      109.3231920978     1  0.23177244E+08
     -107.8276985533      110.1905140618     1  0.25622788E+08
     -107.8276927045      111.3379614906     1  0.22119442E+08
     -107.8276898779      113.2076767049     1  0.23325913E+08
     -107.8276807389      110.4753167318     1  0.23841314E+08
     -107.8276754102      112.4200953550     1  0.26411430E+08
     -107.8276668131      108.7634658312     1  0.24811001E+08
     -107.8276481006      109.8957590460     1  0.24864179E+08
     -107.8275984311      108.1937509028     1  0.24255888E+08
     -107.8275960034      111.5193425979     1  0.24763445E+08
     -107.8275919887      110.6734791896     1  0.24412247E+08
     -107.8275688246      110.1499606267     1  0.24679293E+08
     -107.8275530989      110.7932291430     1  0.23774953E+08
     -107.8275156330      108.6354910947     1  0.22806900E+08
     -107.8275120530      111.6752366143     1  0.24596483E+08
     -107.8274981196      108.7148477443     1  0.23468842E+08
     -107.8274925078      106.9128227635     1  0.25270741E+08
     -107.8274870324      108.2010249004     1  0.25186180E+08
     -107.8274552951      110.0947057452     1  0.24305540E+08
     -107.8274536494      112.5035546551     2  0.24388799E+08
     -107.8274525243      113.0938823760     1  0.25061898E+08
     -107.8274425735      114.3280173893     1  0.24096293E+08
     -107.8273810468      113.2853961152     1  0.25768028E+08
     -107.8273653904      108.8654182172     1  0.23328835E+08
     -107.8273602652      113.3332602230     2  0.24758135E+08
     -107.8273562734      111.2873920958     1  0.23428081E+08
     -107.8273199775      110.0111140993     1  0.22728337E+08
     -107.8273043972      109.3350254652     1  0.22821286E+08
     -107.8272847766      107.7521532254     1  0.24636087E+08
     -107.8272812472      109.7003895667     1  0.24033890E+08
     -107.8272801131      108.8607361173     1  0.23399396E+08
     -107.8272786673      107.6714755375     1  0.23751921E+08
     -107.8272765097      111.1551147190     1  0.24714733E+08
     -107.8272690614      111.4335289171     1  0.26167875E+08
     -107.8272499103      111.8359633346     1  0.23187344E+08
     -107.8272479923      110.4443127387     1  0.23830552E+08
     -107.8272350434      109.0885712658     1  0.23546371E+08
     -107.8272129762      109.1228852893     1  0.23904308E+08
     -107.8272015816      107.1880116585     1  0.23979532E+08
     -107.8271967836      111.2344566199     1  0.24516736E+08
     -107.8271925259      114.6472425574     1  0.24191496E+08
     -107.8271643574      105.4253608896     1  0.24369980E+08
     -107.8271625955      110.4263057869     1  0.26705491E+08
     -107.8271199581      107.0117730211     1  0.23926364E+08
     -107.8271136947      112.5111098337     1  0.25709380E+08
     -107.8271112746      111.9314690842     1  0.25056672E+08
     -107.8271000134      110.2248428849     1  0.24624322E+08
     -107.8270873267      107.5885502914     1  0.23936853E+08
     -107.8270858888      111.2522740049     1  0.23296081E+08
     -107.8270602165      108.2583097337     1  0.24040060E+08
     -107.8270419972      113.3962935734     2  0.23510742E+08
     -107.8270274916      112.3826105474     1  0.24327121E+08
     -107.8270238888      112.0236301114     1  0.24185450E+08
     -107.8270007864      106.5628790201     1  0.23318926E+08
     -107.8269938349      110.2574189624     1  0.24716693E+08
     -107.8269601244      110.7362252732     1  0.23565118E+08
     -107.8269577616      114.2235621163     1  0.24096063E+08
     -107.8269291372      111.2756548135     1  0.22983107E+08
     -107.8269259008      110.6059462505     1  0.24971607E+08
     -107.8269222187      109.0616747598     1  0.23703436E+08
     -107.8269210607      111.7976013780     1  0.23971692E+08
     -107.8269062188      109.9229669990     1  0.24187993E+08
     -107.8268878124      109.4609121057     1  0.23631396E+08
     -107.8268637460      109.6847007386     1  0.22890510E+08
     -107.8268337486      110.2318799018     1  0.23806159E+08
     -107.8267998262      107.6651971874     1  0.23378578E+08
     -107.8267896790      110.4587689359     1  0.24489633E+08
     -107.8267836756      109.8741477193     1  0.25955515E+08
     -107.8267729623      109.4758227839     1  0.23580124E+08
     -107.8267678225      110.4095957389     1  0.25399493E+08
     -107.8267469284      111.3709032695     1  0.23667972E+08
     -107.8267281067      108.8516322242     1  0.23907859E+08
     -107.8266899382      109.9615724927     1  0.25561692E+08
     -107.8266619352      113.3493675596     1  0.24457187E+08
     -107.8266605886      111.2083224779     1  0.24389057E+08
     -107.8266484796      107.1763610707     1  0.24372205E+08
     -107.8266117698      110.8410155320     1  0.24683658E+08
     -107.8265476924      111.1748436475     1  0.23010209E+08
     -107.8265277731      112.3015296527     1  0.23892792E+08
     -107.8264263473      111.6182576737     1  0.24833072E+08
     -107.8264082318      106.4267061842     1  0.23892594E+08
     -107.8263856568      110.5338742255     1  0.23308655E+08
     -107.8263759156      109.6440761320     1  0.24697112E+08
     -107.8263710931      110.5655374299     1  0.24588835E+08
     -107.8263685482      110.6918423927     1  0.23401133E+08
     -107.8263646904      111.1183581156     1  0.22853343E+08
     -107.8263482819      113.4572724286     1  0.24084547E+08
     -107.8263269548      110.9007329190     1  0.23269102E+08
     -107.8263243420      109.0642636400     1  0.23588163E+08
     -107.8262824879      112.3413405657     1  0.23597061E+08
     -107.8262775426      114.3997316525     1  0.25139962E+08
     -107.8262646602      112.1380944976     1  0.25396702E+08
     -107.8262588589      111.6013321229     1  0.25136415E+08
     -107.8262567004      110.3758406396     1  0.24333499E+08
     -107.8262494486      109.0187482405     1  0.24153340E+08
     -107.8262177819      112.6772585765     1  0.24060080E+08
     -107.8262129665      111.8902853262     1  0.24371297E+08
     -107.8261861717      109.2947940610     1  0.23926147E+08
     -107.8261749135      112.2903545554     1  0.24067448E+08
     -107.8261715077      106.3318553602     1  0.22900312E+08
     -107.8261491165      112.3327803873     1  0.24822235E+08
     -107.8261472022      108.1958328695     1  0.23214149E+08
     -107.8261065485      109.9034380915     1  0.23777655E+08
     -107.8260919377      111.7081597815     1  0.24476884E+08
     -107.8260794158      109.7190932508     1  0.24796391E+08
     -107.8260654686      110.1714006650     1  0.23372399E+08
     -107.8260615036      112.4361868098     1  0.26385576E+08
     -107.8260518668      110.0624697762     1  0.24451088E+08
     -107.8260489395      111.6356879367     1  0.24097336E+08
     -107.8260455500      114.5829169697     1  0.26252855E+08
     -107.8260228602      108.4451386026     1  0.23996933E+08
     -107.8260111895      112.7919749136     1  0.24452573E+08
     -107.8259935214      105.4660801984     1  0.23127652E+08
     -107.8259733219      110.9355217134     1  0.23099484E+08
     -107.8258840247      110.6645955501     1  0.23588737E+08
     -107.8258707854      110.4697968316     1  0.24910881E+08
     -107.8258691516      108.8579041180     1  0.23575476E+08
     -107.8258599837      107.1463236751     1  0.24072260E+08
     -107.8258509930      111.7680008147     1  0.24235000E+08
     -107.8258377044      115.1683541776     1  0.25698716E+08
     -107.8258341787      108.3100701525     1  0.25294403E+08
     -107.8258302551      109.2023564675     1  0.24689260E+08
     -107.8258291249      111.8902696470     1  0.23779611E+08
     -107.8258276728      105.3457859486     1  0.23636831E+08
     -107.8258162622      111.9914826330     1  0.25325873E+08
     -107.8258143736      109.6905167787     1  0.23222187E+08
     -107.8258006947      110.7930478031     1  0.24555218E+08
     -107.8257913654      112.3309707949     1  0.23995300E+08
     -107.8257812609      112.3807262114     1  0.24880265E+08
     -107.8257523443      112.0701321773     1  0.25073089E+08
     -107.8257367692      108.7875682101     1  0.22503886E+08
     -107.8257265091      113.8011838213     1  0.24821963E+08
     -107.8257084921      112.5905163788     1  0.23475967E+08
     -107.8257052641      112.8953818006     1  0.25887274E+08
     -107.8256955350      109.6751083379     1  0.22165704E+08
     -107.8256755112      108.5739641626     1  0.24064510E+08
     -107.8256524656      112.1540152104     1  0.23755929E+08
     -107.8256486075      109.3403378078     1  0.23802417E+08
     -107.8256204813      114.4844244444     1  0.25111777E+08
     -107.8255991931      108.7675492727     1  0.23308263E+08
     -107.8255907572      109.0478487303     1  0.23212597E+08
     -107.8255515824      109.9369152583     1  0.25529125E+08
     -107.8255475864      108.7306200774     1  0.23122128E+08
     -107.8255179947      112.1110834043     1  0.23556533E+08
     -107.8255135651      110.7440084002     1  0.23341963E+08
     -107.8254834300      106.3712928003     1  0.24950655E+08
     -107.8254595414      110.2485735855     1  0.25501770E+08
     -107.8254580431      110.1328357780     1  0.25097120E+08
     -107.8254373806      110.4772476052     1  0.25591740E+08
     -107.8254283021      108.2222440938     1  0.24402862E+08
     -107.8254071871      111.4307185714     1  0.25212115E+08
     -107.8254058467      109.2030419706     1  0.24029660E+08
     -107.8253928781      113.4629719464     1  0.24135366E+08
     -107.8253918631      113.1554252660     1  0.27547737E+08
     -107.8253742319      111.4490385792     1  0.23245236E+08
     -107.8253700632      111.1032628388     1  0.25126128E+08
     -107.8253629553      107.4722938730     1  0.25045359E+08
     -107.8253541607      112.1439809587     1  0.24791000E+08
     -107.8253415526      109.3619695262     1  0.26691436E+08
     -107.8253379374      108.6426787421     1  0.24009597E+08
     -107.8253083940      108.3816186238     1  0.23964776E+08
     -107.8253033329      111.1200021513     1  0.24661573E+08
     -107.8252881645      108.9774400716     1  0.25744327E+08
     -107.8252862221      106.6347401710     1  0.23539195E+08
     -107.8252537975      112.6752898755     1  0.23535073E+08
     -107.8252109307      108.8912011212     1  0.23896508E+08
     -107.8252059597      107.7766282592     1  0.23714947E+08
     -107.8251723445      109.6824352261     1  0.23851680E+08
     -107.8251600749      111.3003094406     1  0.22899109E+08
     -107.8251567755      111.3963699271     1  0.25161231E+08
     -107.8251527035      112.7118461527     1  0.22838802E+08
     -107.8251426479      106.7453757690     1  0.24984986E+08
     -107.8251410900      112.1879241492     1  0.24962677E+08
     -107.8251181497      109.5900991532     1  0.23603206E+08
     -107.8250993435      109.5392438514     2  0.23802336E+08
     -107.8250791180      111.4039482557     1  0.22466147E+08
     -107.8250713444      112.4422650973     1  0.22865986E+08
     -107.8250449187      108.9419550702     1  0.23375589E+08
     -107.8250263955      112.8687517349     1  0.24229206E+08
     -107.8249883009      107.8154080600     1  0.24313914E+08
     -107.8249459383      110.1308720305     1  0.23874771E+08
     -107.8249373274      113.3209281845     1  0.23988393E+08
     -107.8249265868      108.0057770080     1  0.25055769E+08
     -107.8249242142      110.7434536392     1  0.24420030E+08
     -107.8249217677      111.5914814753     2  0.23047184E+08
     -107.8249144694      106.0391933290     1  0.24411037E+08
     -107.8249124639      110.3930929546     1  0.23124610E+08
     -107.8249019994      106.8149874364     1  0.22861614E+08
     -107.8248967907      110.2802936591     1  0.24251153E+08
     -107.8248782107      109.2318446822     1  0.26068725E+08
     -107.8248395573      108.1129863736     1  0.23152590E+08
     -107.8248367645      111.1738219508     1  0.25732853E+08
     -107.8248228256      108.4033486344     1  0.23630369E+08
     -107.8247511251      112.6085312093     1  0.24167575E+08
     -107.8247378485      111.5695749844     1  0.25230442E+08
     -107.8247238743      110.8978266736     1  0.23669363E+08
     -107.8246979078      110.9992379870     1  0.24096817E+08
     -107.8246762041      109.3216350434     1  0.24880523E+08
     -107.8246595182      109.6841729871     1  0.24740309E+08
     -107.8246443682      112.7074240598     1  0.23904826E+08
     -107.8246368458      110.1061341886     1  0.23924311E+08
     -107.8246145813      111.1189023674     1  0.25081139E+08
     -107.8245907278      110.9926126524     1  0.23148655E+08
     -107.8245851817      114.7028038859     1  0.25868592E+08
     -107.8245792413      109.9254617608     1  0.24014081E+08
     -107.8245408846      108.9356788225     1  0.22762219E+08
     -107.8245264222      107.7108970715     1  0.22859004E+08
     -107.8245105588      110.7200807899     1  0.24574958E+08
     -107.8245034702      108.9344956617     1  0.24443137E+08
     -107.8244783839      110.0015250447     1  0.25073432E+08
     -107.8244741272      113.7777351783     1  0.23426611E+08
     -107.8244424577      114.6968727818     1  0.26264440E+08
     -107.8244164282      112.5525104406     1  0.23751605E+08
     -107.8244099883      111.0141685877     1  0.23695468E+08
     -107.8244072251      109.1278922265     1  0.22447149E+08
     -107.8243996205      111.8345831743     1  0.25757531E+08
     -107.8243950254      108.0547742856     1  0.24260916E+08
     -107.8243856874      110.8736585397     1  0.23999429E+08
     -107.8243521707      112.2746336390     1  0.23710981E+08
     -107.8243429204      109.8485608774     1  0.24411364E+08
     -107.8243356118      112.2566262142     1  0.23767911E+08
     -107.8243311812      110.1068863223     1  0.24590006E+08
     -107.8243176828      110.0362439523     1  0.23766212E+08
     -107.8243128801      112.3724438878     1  0.24621215E+08
     -107.8243011159      112.1099505322     2  0.24415552E+08
     -107.8242956242      111.4486159084     1  0.23890511E+08
     -107.8242869914      109.6694307172     1  0.22833379E+08
     -107.8242853590      112.0885420271     1  0.24964359E+08
     -107.8242773588      112.5921751901     1  0.24442607E+08
     -107.8242755896      109.3190378203     1  0.23842171E+08
     -107.8242697117      110.5787814628     1  0.23827362E+08
     -107.8242629657      109.2874504958     1  0.26146308E+08
     -107.8242356310      110.1658840139     1  0.24364921E+08
     -107.8242271793      110.2426537477     1  0.23509331E+08
     -107.8242228280      110.6114168173     1  0.24385478E+08
     -107.8242182261      108.8585962458     1  0.24380420E+08
     -107.8242129072      109.8675515184     1  0.25691410E+08
     -107.8241940342      111.3935725949     1  0.24033909E+08
     -107.8241649168      110.2361127664     1  0.23535214E+08
     -107.8240602060      107.7107297464     1  0.23876758E+08
     -107.8240533839      109.1542458866     1  0.22061788E+08
     -107.8240382403      109.4212806518     1  0.24069354E+08
     -107.8240311021      113.5777252747     1  0.23676868E+08
     -107.8240208187      109.9366941163     1  0.22752845E+08
     -107.8239856911      109.5647021231     1  0.24153632E+08
     -107.8239737445      112.7362790111     1  0.25030134E+08
     -107.8239680765      110.6327622167     1  0.23543287E+08
     -107.8239395282      111.2370628305     1  0.24795815E+08
     -107.8239111366      111.5006111534     1  0.23059835E+08
     -107.8238859094      108.0913423927     1  0.23723156E+08
     -107.8238778777      112.7477717318     1  0.23977160E+08
     -107.8238456822      109.1024603202     1  0.22643843E+08
     -107.8238374036      110.4823701394     1  0.23897621E+08
     -107.8238335494      111.4293153193     1  0.23973147E+08
     -107.8238241729      108.4168759189     1  0.22109998E+08
     -107.8238062271      108.1352807563     1  0.24147968E+08
     -107.8237728083      110.4857244679     1  0.23856967E+08
     -107.8237568080      111.9523450981     1  0.25411130E+08
     -107.8237487260      112.3296812064     1  0.22843221E+08
     -107.8237363808      106.7345739182     1  0.24334652E+08
     -107.8237207202      110.3763420226     1  0.24774857E+08
     -107.8237130467      110.7010742966     1  0.24475717E+08
     -107.8236646120      111.2168684374     1  0.25867906E+08
     -107.8236479016      110.8785683850     1  0.25592410E+08
     -107.8236442983      110.3609840429     1  0.24474733E+08
     -107.8236401608      111.6892891998     1  0.24928728E+08
     -107.8236338865      110.9234305722     1  0.24514674E+08
     -107.8236174203      114.0367186121     1  0.23619986E+08
     -107.8235542470      111.2207771265     1  0.23110612E+08
     -107.8235357793      108.3038015220     1  0.24857448E+08
     -107.8235077715      111.1887864423     1  0.23681102E+08
     -107.8234942746      109.5407325861     1  0.23381947E+08
     -107.8234618074      111.7812513169     1  0.25988568E+08
     -107.8234557274      108.6725033877     1  0.23961745E+08
     -107.8234219694      114.7817338044     1  0.24585301E+08
     -107.8234166878      110.2471597562     1  0.23310408E+08
     -107.8234043242      110.6612712535     1  0.23864105E+08
     -107.8233745250      112.2553537530     1  0.25130733E+08
     -107.8233521463      110.2431911263     1  0.24514601E+08
     -107.8233489661      109.7524612285     1  0.23493177E+08
     -107.8233151079      109.8926014240     1  0.24495595E+08
     -107.8232968401      112.1876429128     1  0.24191206E+08
     -107.8232957253      108.7107462221     1  0.24622732E+08
     -107.8232926246      112.5258551735     1  0.26291128E+08
     -107.8232554411      109.0569471494     1  0.23313866E+08
     -107.8232465921      109.8013388124     1  0.25247627E+08
     -107.8232173337      111.0132138812     1  0.25903307E+08
     -107.8232074707      110.5440455933     1  0.24131369E+08
     -107.8232033113      112.1461922176     1  0.23363386E+08
     -107.8231833319      112.5965540209     1  0.24130693E+08
     -107.8231406451      112.6062000895     1  0.24595462E+08
     -107.8231283647      112.2206505597     1  0.24357311E+08
     -107.8231067003      111.9240112020     1  0.23380697E+08
     -107.8230946261      112.2117458159     1  0.23731247E+08
     -107.8230642563      111.2827397152     1  0.24120293E+08
     -107.8230537932      110.7743656302     1  0.23528390E+08
     -107.8230444992      108.2964749382     1  0.24756670E+08
     -107.8230310394      112.9424147082     1  0.23765133E+08
     -107.8230150634      109.4337804127     1  0.23687215E+08
     -107.8229997010      109.1722266884     1  0.24195043E+08
     -107.8229956390      108.9817096519     1  0.23127119E+08
     -107.8229799883      107.8370371832     1  0.23517782E+08
     -107.8229714319      108.6904559590     1  0.23919412E+08
     -107.8229556958      111.1877932514     1  0.24269927E+08
     -107.8229444544      111.2374010549     1  0.24946874E+08
     -107.8229245678      105.1159703602     1  0.24297041E+08
     -107.8229128087      112.3165521753     1  0.23440339E+08
     -107.8228908070      111.1783733670     1  0.25507944E+08
     -107.8228857596      108.6316034682     1  0.24952760E+08
     -107.8228690447      111.3528973771     1  0.25373010E+08
     -107.8228492645      111.6536175904     1  0.24693961E+08
     -107.8228326538      108.4155647934     1  0.23947893E+08
     -107.8227861974      110.5494763734     1  0.23842585E+08
     -107.8227755056      113.7648189532     1  0.25931612E+08
     -107.8227690149      114.2967339786     1  0.23092257E+08
     -107.8227394742      110.1373272447     1  0.23308745E+08
     -107.8227259664      111.7742226121     1  0.26975898E+08
     -107.8227194544      113.4657641067     1  0.23893690E+08
     -107.8227092256      111.3251664858     1  0.24404441E+08
     -107.8227026068      110.8983035414     1  0.24667132E+08
     -107.8226508964      111.4520578394     1  0.24369358E+08
     -107.8226409893      107.1627406671     1  0.23036833E+08
     -107.8226393997      110.8939297049     1  0.25031534E+08
     -107.8226089144      114.2847319624     1  0.24623496E+08
     -107.8225751774      110.4766643653     1  0.24572240E+08
     -107.8225718056      110.4911017389     1  0.24859451E+08
     -107.8225656548      110.6066898141     1  0.23470660E+08
     -107.8225631549      111.2560251685     1  0.23808943E+08
     -107.8225556471      107.3789754100     1  0.21716356E+08
     -107.8225535183      112.4669448237     1  0.24026996E+08
     -107.8225472905      109.1666920311     1  0.24806821E+08
     -107.8225336389      110.9697802248     1  0.23215164E+08
     -107.8225293324      108.3226636966     1  0.22825257E+08
     -107.8224994900      113.6334914817     1  0.24912558E+08
     -107.8224804929      107.9871704185     1  0.23020338E+08
     -107.8224540565      110.5283019065     1  0.24792477E+08
     -107.8224277027      110.8113650174     1  0.23531726E+08
     -107.8224084785      108.4026215989     1  0.24286736E+08
     -107.8224071828      110.6044880640     1  0.24319406E+08
     -107.8224021570      111.0445459758     1  0.23426163E+08
     -107.8223997933      110.2190174857     1  0.24048832E+08
     -107.8223977838      110.6810619590     1  0.22544007E+08
     -107.8223843370      112.6108460968     1  0.23682669E+08
     -107.8223546260      112.2143884827     1  0.25414950E+08
     -107.8222418045      112.0512238350     1  0.24407604E+08
     -107.8222241955      111.4418432095     1  0.25059545E+08
     -107.8222171635      108.7421966348     1  0.24099244E+08
     -107.8222065451      111.5274575312     1  0.22990950E+08
     -107.8222013834      111.0955001829     1  0.23299532E+08
     -107.8221922782      109.9277872445     2  0.23323300E+08
     -107.8221805835      107.0719111255     1  0.24671948E+08
     -107.8221729961      107.9782190013     1  0.23427694E+08
     -107.8221576387      111.6953796519     1  0.24351292E+08
     -107.8221510026      109.2060227337     1  0.23084344E+08
     -107.8221474155      111.6180629865     1  0.23991684E+08
     -107.8221463984      109.7597612315     1  0.23937927E+08
     -107.8221394714      113.4440585267     1  0.23635030E+08
     -107.8221331799      114.8909885230     1  0.26048421E+08
     -107.8221275340      113.3273668267     1  0.24849705E+08
     -107.8221085579      111.5831078446     1  0.23242660E+08
     -107.8221006794      110.5476049273     1  0.24548216E+08
     -107.8220955657      110.7545386889     1  0.26423213E+08
     -107.8220635489      112.5900020929     1  0.24204873E+08
     -107.8220469099      114.4255744473     1  0.24740455E+08
     -107.8220392388      114.5478418403     1  0.26285921E+08
     -107.8219858258      109.7395350918     1  0.23234508E+08
     -107.8219713645      109.2293433577     1  0.23902802E+08
     -107.8218959668      109.0919909273     1  0.23632521E+08
     -107.8218935977      115.6360260883     1  0.25064988E+08
     -107.8218924457      109.6115109845     1  0.23726934E+08
     -107.8218895782      112.5062640451     1  0.22513831E+08
     -107.8218718277      112.0100298713     1  0.23014661E+08
     -107.8218700704      110.3935329469     1  0.23128353E+08
     -107.8218688011      111.0259298783     1  0.25079389E+08
     -107.8218380468      109.6191451081     1  0.24191589E+08
     -107.8218353541      110.2458689755     1  0.23083084E+08
     -107.8218263504      107.1624542692     1  0.22900849E+08
     -107.8218219711      110.2078624135     1  0.24224773E+08
     -107.8218044297      110.2885222140     1  0.24600339E+08
     -107.8217872469      109.7879436553     1  0.24436708E+08
     -107.8217822039      108.6261238035     1  0.24561603E+08
     -107.8217780089      108.1111565913     1  0.22968011E+08
     -107.8217193282      108.9952656798     1  0.22763238E+08
     -107.8216742235      113.6400679908     1  0.24589410E+08
     -107.8216693875      109.4317877191     1  0.24574082E+08
     -107.8216598760      113.1358037644     1  0.25128281E+08
     -107.8216414743      112.5060216848     1  0.24980677E+08
     -107.8216364238      110.7669488394     1  0.23875646E+08
     -107.8216275079      109.2531559977     1  0.24670768E+08
     -107.8216189375      113.8184852240     1  0.24695608E+08
     -107.8216152654      110.1031533397     1  0.24267662E+08
     -107.8216015751      111.2703007768     1  0.24220874E+08
     -107.8215645364      107.2897412332     1  0.24287587E+08
     -107.8215220160      113.4905705534     1  0.24715342E+08
     -107.8214943265      114.5617689045     1  0.24044143E+08
     -107.8214483623      111.3617119885     1  0.23210628E+08
     -107.8214350767      111.5610329781     1  0.23213968E+08
     -107.8214149076      110.3842142209     1  0.23145746E+08
     -107.8213995991      108.6237077090     1  0.25108873E+08
     -107.8213937724      110.2319202758     1  0.23057464E+08
     -107.8213926344      112.5797447046     1  0.23104948E+08
     -107.8213765607      111.9332788257     1  0.25250602E+08
     -107.8213578945      110.3260244402     1  0.22879150E+08
     -107.8213523566      108.5936371181     1  0.24568846E+08
     -107.8213367563      112.5056742545     1  0.23303053E+08
     -107.8213124785      112.5030379053     1  0.23487325E+08
     -107.8212980857      109.2915929179     1  0.23456179E+08
     -107.8212931556      114.3414100470     1  0.23977708E+08
     -107.8212878023      110.0703751071     1  0.24303499E+08
     -107.8212846814      110.1932472129     1  0.23976661E+08
     -107.8212457424      110.7709294067     1  0.23602864E+08
     -107.8212141693      113.8327504346     1  0.24343699E+08
     -107.8212076554      111.5228172712     1  0.23993741E+08
     -107.8212040754      112.5664506031     1  0.25169114E+08
     -107.8211954592      107.9810394588     1  0.23260376E+08
     -107.8211919643      114.4025125140     1  0.24705857E+08
     -107.8211896039      110.3677892748     1  0.24369535E+08
     -107.8211555240      112.8974253853     1  0.23676235E+08
     -107.8211471232      111.5881295228     1  0.26059399E+08
     -107.8211382361      112.1539140209     1  0.23176440E+08
     -107.8210955757      111.8417264934     1  0.23993418E+08
     -107.8210937288      109.7684316388     1  0.23520763E+08
     -107.8210839268      110.2441441312     1  0.22271445E+08
     -107.8210739899      111.8717196035     1  0.23849175E+08
     -107.8210644996      110.4627809554     1  0.24022937E+08
     -107.8210593067      110.5296317674     1  0.23354832E+08
     -107.8210304422      112.2274329229     1  0.23833115E+08
     -107.8210281729      110.3890712211     1  0.25399844E+08
     -107.8210095897      110.6895797130     1  0.23449036E+08
     -107.8210022301      111.8403091521     1  0.23428124E+08
     -107.8209980896      109.1350770644     1  0.25301685E+08
     -107.8209911949      112.7298230387     1  0.24272035E+08
     -107.8209793066      112.5849465238     1  0.25147881E+08
     -107.8209769873      110.1969767837     1  0.22581012E+08
     -107.8209555923      108.8564934958     1  0.23968880E+08
     -107.8209421822      111.7604884174     1  0.24511521E+08
     -107.8209315528      111.6579171457     1  0.25277377E+08
     -107.8209176664      112.9845591065     1  0.24856179E+08
     -107.8209095129      112.2150887663     1  0.24657018E+08
     -107.8209065802      113.5100069917     1  0.24462609E+08
     -107.8209003373      108.3630461877     1  0.23662814E+08
     -107.8208907490      112.6862328031     1  0.23279785E+08
     -107.8208552256      111.2631376071     1  0.23166263E+08
     -107.8208509821      112.4573873489     1  0.24366663E+08
     -107.8208493317      113.7405283665     1  0.23716906E+08
     -107.8208457382      110.8985932704     2  0.23215150E+08
     -107.8208329211      111.6788032359     1  0.24262022E+08
     -107.8208149535      112.8402508135     1  0.25383149E+08
     -107.8208067494      113.7703103304     1  0.23970104E+08
     -107.8207954426      109.4165518892     1  0.24788612E+08
     -107.8207918970      111.5008698285     1  0.24838769E+08
     -107.8207900834      108.4768682542     1  0.23213339E+08
     -107.8207853748      112.2296885166     1  0.22567291E+08
     -107.8207651609      110.7845489634     1  0.23990988E+08
     -107.8207640935      111.9536562387     1  0.22929748E+08
     -107.8207582850      109.3570542212     1  0.23100805E+08
     -107.8207472330      112.6435988275     1  0.24958844E+08
     -107.8207396040      112.3147920151     1  0.23991060E+08
     -107.8207358769      107.3785734131     1  0.24688003E+08
     -107.8207118777      113.3292566153     1  0.23945717E+08
     -107.8207036993      108.8550859609     1  0.23544708E+08
     -107.8206987200      109.9821820184     1  0.24539483E+08
     -107.8206821089      108.3053062767     1  0.23706297E+08
     -107.8206566995      112.6510507217     1  0.24328463E+08
     -107.8206221489      110.3293142438     1  0.23208987E+08
     -107.8206172207      111.6615760341     1  0.25454396E+08
     -107.8206142664      108.4353288703     1  0.23858303E+08
     -107.8206080020      113.5262860471     1  0.24988573E+08
     -107.8206050799      108.3118825972     1  0.25661256E+08
     -107.8205701903      110.9489185111     1  0.23870710E+08
     -107.8205473976      111.4738352401     1  0.24495195E+08
     -107.8205235785      108.8816341004     1  0.23682059E+08
     -107.8205208226      110.6786710970     1  0.23839085E+08
     -107.8205128338      109.3361540084     1  0.23741655E+08
     -107.8205058106      109.6714690131     1  0.23193062E+08
     -107.8204756204      110.7846901078     1  0.25392135E+08
     -107.8204638440      109.1446982558     1  0.23862135E+08
     -107.8204598612      109.2022483747     1  0.23754828E+08
     -107.8204564323      111.3226800464     1  0.23525324E+08
     -107.8204361158      111.3718221735     1  0.24210459E+08
     -107.8204250662      108.2449074982     1  0.23583518E+08
     -107.8204171688      112.7690465564     1  0.23258362E+08
     -107.8204117897      110.9322630648     1  0.26745112E+08
     -107.8204090268      114.2410377527     1  0.23617492E+08
     -107.8203982933      109.2375556776     1  0.22831631E+08
     -107.8203960132      104.5952658840     1  0.24530397E+08
     -107.8203836292      109.8368885625     1  0.24016309E+08
     -107.8203772996      109.9625198452     1  0.23591959E+08
     -107.8203664582      111.6197062904     1  0.25329168E+08
     -107.8202950271      108.4874515156     1  0.24777059E+08
     -107.8202768704      112.4040968355     1  0.24053995E+08
     -107.8202549369      109.8358029284     1  0.24966714E+08
     -107.8202476153      111.6191742644     1  0.24203623E+08
     -107.8202431874      110.8471739307     1  0.23048645E+08
     -107.8202402901      111.3708161233     1  0.22322035E+08
     -107.8202211905      107.6156911615     1  0.23990277E+08
     -107.8202155155      113.4282625289     1  0.23892673E+08
     -107.8201613830      111.5961594932     1  0.25165054E+08
     -107.8201556470      106.0553099828     1  0.23306766E+08
     -107.8201487699      113.6390812910     1  0.26239708E+08
     -107.8201433362      108.0703959064     1  0.22774724E+08
     -107.8201401078      110.2285877113     1  0.24810963E+08
     -107.8201200962      111.3945302039     1  0.23700615E+08
     -107.8201002409      111.5398984183     1  0.23739343E+08
     -107.8200869153      112.2059431198     1  0.23497603E+08
     -107.8200819420      110.9288799980     1  0.24456054E+08
     -107.8200783130      111.4683144509     1  0.23590992E+08
     -107.8200462694      108.0509985981     1  0.22387613E+08
     -107.8200366154      113.2126882672     1  0.23210379E+08
     -107.8200264083      109.9522624615     1  0.24542477E+08
     -107.8200225744      112.3314106566     1  0.22719978E+08
     -107.8200146543      111.2155611693     1  0.23819961E+08
     -107.8200089385      111.8569713802     1  0.24537772E+08
     -107.8200074743      111.1632444574     1  0.23857475E+08
     -107.8200005582      106.0405647585     1  0.23078706E+08
     -107.8199816272      106.2750118868     1  0.23358804E+08
     -107.8199488241      110.7131650577     1  0.23588547E+08
     -107.8199284272      109.9962884003     1  0.25241790E+08
     -107.8198914402      111.9487700264     1  0.23259489E+08
     -107.8198648181      111.2631296597     1  0.24916041E+08
     -107.8198296267      113.1884866504     1  0.24281721E+08
     -107.8198174558      113.9385900945     1  0.25311034E+08
     -107.8197902841      109.7908939382     1  0.23547460E+08
     -107.8197879396      108.4324867391     1  0.23850742E+08
     -107.8197820732      108.9545743778     1  0.25667330E+08
     -107.8197741034      111.1867567071     1  0.23716162E+08
     -107.8197723755      109.3585329009     1  0.24167805E+08
     -107.8197691804      110.8315639515     1  0.21972135E+08
     -107.8197605822      111.4273425432     1  0.25222758E+08
     -107.8197347226      109.2390048959     1  0.24298274E+08
     -107.8197287704      111.2533497789     1  0.23593038E+08
     -107.8197025971      109.1907168701     1  0.24284101E+08
     -107.8196457952      110.7154466904     1  0.24770716E+08
     -107.8196270576      108.9915876168     1  0.24965836E+08
     -107.8196135162      110.6035624116     1  0.24723974E+08
     -107.8196048840      106.9687260080     1  0.24751264E+08
     -107.8196031613      112.5242339769     1  0.23202181E+08
     -107.8195997806      114.1146886180     1  0.25882369E+08
     -107.8195935606      107.5049311266     2  0.22883205E+08
     -107.8195875139      110.5277836601     1  0.23054861E+08
     -107.8195864755      106.2491736337     1  0.24196943E+08
     -107.8195776846      112.8578000542     1  0.25840915E+08
     -107.8195669775      110.4095668502     1  0.22968256E+08
     -107.8195316930      111.1318385757     1  0.23685626E+08
     -107.8195277964      110.4063172014     1  0.23245868E+08
     -107.8195224687      106.9444033659     1  0.23800008E+08
     -107.8195164357      111.6161103523     1  0.24752831E+08
     -107.8195081879      111.5147307078     1  0.24295333E+08
     -107.8195019492      106.1680976960     2  0.22612646E+08
     -107.8194708086      110.1866868242     1  0.23818855E+08
     -107.8193998704      107.6408046524     1  0.24271237E+08
     -107.8193976163      111.9167871537     1  0.24893498E+08
     -107.8193198874      106.3216000155     1  0.23843684E+08
     -107.8192932840      108.6055199423     1  0.23406241E+08
     -107.8192861458      114.3580766810     1  0.23637193E+08
     -107.8192836362      109.9132463378     1  0.23887431E+08
     -107.8192795406      110.4642167396     1  0.23787639E+08
     -107.8192763274      112.2345320443     1  0.24556381E+08
     -107.8192692296      108.5769542632     1  0.22836698E+08
     -107.8192631660      109.4239649051     1  0.22999818E+08
     -107.8192515402      109.5072030717     1  0.22782486E+08
     -107.8192491058      112.1885719311     1  0.23147886E+08
     -107.8192313635      112.0700522659     1  0.24709812E+08
     -107.8192211214      113.4760622190     1  0.22806293E+08
     -107.8192091052      110.6143352035     1  0.24602801E+08
     -107.8191932683      110.0015956453     1  0.24036940E+08
     -107.8191888646      110.2204277587     1  0.23056698E+08
     -107.8191764215      110.0165086489     1  0.22247741E+08
     -107.8191358156      112.1430145895     1  0.23426237E+08
     -107.8191228273      110.5970459836     1  0.23636640E+08
     -107.8190836178      110.1232781469     1  0.24352617E+08
     -107.8190597328      110.9000225543     2  0.23263935E+08
     -107.8190533805      108.2697225295     1  0.23894025E+08
     -107.8190349565      109.7904640846     1  0.24205775E+08
     -107.8190050156      111.7084248778     1  0.24730459E+08
     -107.8190012880      110.6026768818     1  0.24335669E+08
     -107.8189653200      110.4435610343     1  0.23869010E+08
     -107.8189281504      111.3982746274     1  0.24414870E+08
     -107.8189242583      109.2708651128     1  0.24412798E+08
     -107.8189166903      108.8510005924     1  0.23880654E+08
     -107.8189094960      109.3662321413     1  0.24312398E+08
     -107.8189008073      111.3877078700     1  0.24820956E+08
     -107.8188926306      112.8324677383     1  0.26133076E+08
     -107.8188908151      111.3805017159     1  0.25196525E+08
     -107.8188736424      109.0149804388     1  0.24331486E+08
     -107.8188420339      112.0331057180     1  0.23078422E+08
     -107.8188332467      110.6002999574     1  0.26290634E+08
     -107.8188082391      108.7292516533     1  0.23218580E+08
     -107.8188052062      107.6573008974     1  0.24933633E+08
     -107.8187967202      113.6567862821     1  0.27210775E+08
     -107.8187954189      108.1644102987     1  0.22322945E+08
     -107.8187927870      112.1816984879     1  0.25693282E+08
     -107.8187917426      109.7780955342     1  0.24744575E+08
     -107.8187345724      107.1192986778     1  0.23001254E+08
     -107.8187257104      110.6217847801     1  0.24303635E+08
     -107.8187131102      106.5483199004     1  0.24257123E+08
     -107.8187064711      107.3642876917     1  0.24013977E+08
     -107.8186735501      106.7815662139     1  0.24669193E+08
     -107.8186639558      110.9489604809     1  0.23157468E+08
     -107.8186524045      112.9090771576     1  0.24428398E+08
     -107.8186446712      111.9009191188     1  0.23992023E+08
     -107.8186320590      109.3720805425     1  0.23093206E+08
     -107.8186237815      110.3496510817     1  0.23303357E+08
     -107.8185629540      106.4231345915     1  0.24307514E+08
     -107.8185449152      109.5249552942     1  0.24486266E+08
     -107.8185410572      113.1437524881     1  0.24544798E+08
     -107.8185331795      109.9177955637     1  0.25674220E+08
     -107.8185094239      110.5873233042     1  0.24404672E+08
     -107.8184868334      109.2468256182     1  0.23579523E+08
     -107.8184776298      111.2736672361     1  0.23645343E+08
     -107.8184709178      112.6287358596     1  0.24461388E+08
     -107.8184666823      111.4509507271     1  0.24861678E+08
     -107.8184648282      106.9595132117     1  0.22261764E+08
     -107.8184625349      110.9449622226     1  0.22659407E+08
     -107.8184444839      108.2776631044     1  0.24524446E+08
     -107.8184119689      111.1312998250     1  0.23171890E+08
     -107.8183806358      108.8164316565     1  0.23348006E+08
     -107.8183671884      110.8893710306     1  0.24495092E+08
     -107.8183358851      111.7689413776     1  0.23233182E+08
     -107.8183313104      107.3891046467     1  0.24071333E+08
     -107.8183127421      108.4366631220     1  0.25178758E+08
     -107.8183075329      112.5038515641     1  0.23475358E+08
     -107.8182921299      113.1785943581     1  0.25138776E+08
     -107.8182878495      112.1974462078     1  0.23665498E+08
     -107.8182755125      109.7338922446     1  0.24638645E+08
     -107.8182696929      108.2363766267     1  0.22437784E+08
     -107.8182531722      111.6858346921     1  0.23455843E+08
     -107.8182298957      112.0934906901     1  0.25312795E+08
     -107.8182146098      110.9259003170     1  0.23080552E+08
     -107.8181884750      109.4603458435     1  0.22973042E+08
     -107.8181769230      112.9995388505     1  0.25723478E+08
     -107.8181671307      111.5108611750     1  0.25501013E+08
     -107.8181587119      108.6099880029     1  0.22105549E+08
     -107.8181565772      110.4579847383     1  0.23174131E+08
     -107.8181511497      110.8767924801     1  0.23294739E+08
     -107.8181244181      109.0469078685     1  0.23766883E+08
     -107.8181125564      109.2794504283     1  0.23664336E+08
     -107.8180929345      109.1444567028     1  0.23371075E+08
     -107.8180825344      106.2429846943     1  0.24496205E+08
     -107.8180666041      109.6918233690     1  0.23595247E+08
     -107.8180542007      109.1093658396     1  0.23900930E+08
     -107.8180375633      109.2435572450     1  0.23863273E+08
     -107.8180190159      114.6053759917     1  0.24572538E+08
     -107.8180134908      108.6068453999     1  0.24030837E+08
     -107.8180123180      110.7421787785     1  0.24354723E+08
     -107.8180105568      111.5824772499     1  0.25446369E+08
     -107.8179986103      106.7668875569     1  0.22816046E+08
     -107.8179857451      109.0310585201     1  0.24472904E+08
     -107.8179807390      113.3902015047     1  0.26100148E+08
     -107.8179688982      111.7533930108     1  0.24564216E+08
     -107.8179540275      104.1293837608     1  0.24295497E+08
     -107.8179309307      112.6261802367     1  0.26133530E+08
     -107.8179170792      110.5376809229     1  0.23089245E+08
     -107.8178800574      110.8412419418     1  0.23273780E+08
     -107.8178711051      112.2727931151     1  0.25387254E+08
     -107.8178388068      112.3439329641     1  0.23453045E+08
     -107.8178285079      108.8441612402     1  0.23653118E+08
     -107.8178103664      109.2916619328     1  0.23895603E+08
     -107.8178019993      110.6590926196     1  0.23584382E+08
     -107.8177774819      108.5200183811     1  0.23665842E+08
     -107.8177711675      104.6804455283     1  0.22936158E+08
     -107.8177635117      110.5820769113     1  0.23896632E+08
     -107.8177615133      117.0158855576     1  0.23461401E+08
     -107.8177511141      108.9017403397     1  0.24691583E+08
     -107.8177462396      110.7985562588     1  0.23501199E+08
     -107.8177442801      110.3634815656     1  0.25727452E+08
     -107.8177148349      107.6089120894     1  0.22781202E+08
     -107.8176406688      110.2165705037     1  0.25121344E+08
     -107.8176383444      109.5235253140     1  0.23574320E+08
     -107.8176229894      110.1026616745     1  0.23981617E+08
     -107.8176073454      109.3263446973     1  0.22496952E+08
     -107.8175969896      112.9869185105     1  0.24903387E+08
     -107.8175953597      109.1743092047     1  0.23028445E+08
     -107.8175669330      109.9116574935     1  0.22979322E+08
     -107.8175461730      110.1740924018     1  0.25546160E+08
     -107.8175385400      112.4777526078     1  0.24865422E+08
     -107.8175348378      113.2276311011     1  0.24956693E+08
     -107.8175145671      109.8803036981     1  0.25395440E+08
     -107.8175065493      109.5285826323     1  0.24466705E+08
     -107.8174994229      112.1726663650     1  0.25638475E+08
     -107.8174944757      110.1595906305     1  0.22390513E+08
     -107.8174908802      109.4917470836     1  0.23899843E+08
     -107.8174830944      110.1540730583     1  0.23496231E+08
     -107.8174808516      109.0666992038     1  0.23568914E+08
     -107.8174776265      109.8553348920     1  0.23160496E+08
     -107.8174713216      112.9577327270     1  0.25635682E+08
     -107.8174635218      113.5689993982     1  0.23445880E+08
     -107.8174624580      111.7285810047     1  0.25251457E+08
     -107.8174567619      115.4015956461     1  0.24208576E+08
     -107.8174439530      112.4003260015     1  0.25766945E+08
     -107.8174405650      110.3131994436     1  0.24431130E+08
     -107.8174249093      112.0037841510     1  0.25005327E+08
     -107.8173932604      112.1500039417     1  0.25460819E+08
     -107.8173711403      112.9825225926     1  0.22921627E+08
     -107.8173641783      108.8045384202     1  0.24732288E+08
     -107.8173604925      113.7163384716     1  0.25170637E+08
     -107.8173431958      110.3312613743     1  0.23313431E+08
     -107.8173413813      114.1665555746     1  0.24597011E+08
     -107.8173304346      110.7569780272     1  0.24094247E+08
     -107.8173246423      108.2484885565     1  0.24925422E+08
     -107.8173082334      109.6721870143     1  0.24054029E+08
     -107.8172507377      109.0628619572     1  0.24431209E+08
     -107.8172489843      110.3758128277     1  0.24774704E+08
     -107.8172440708      114.3914045276     1  0.24715212E+08
     -107.8172380498      108.4714169614     1  0.23001578E+08
     -107.8172339672      114.7499254754     1  0.24439653E+08
     -107.8172301959      112.0423739387     1  0.24703466E+08
     -107.8172249313      111.6545089749     1  0.24724970E+08
     -107.8172096258      113.3031573363     1  0.23461429E+08
     -107.8171865086      110.7824286813     1  0.24348531E+08
     -107.8171807329      113.1015434275     1  0.23930383E+08
     -107.8171715657      111.2564496203     1  0.24799984E+08
     -107.8171633326      110.9671418622     1  0.24805408E+08
     -107.8171179309      113.2860790078     1  0.23124707E+08
     -107.8171095813      110.9308732935     1  0.23375979E+08
     -107.8171019796      111.0990703986     1  0.24506098E+08
     -107.8171000210      113.8419716766     1  0.25306883E+08
     -107.8170909216      111.2266880359     1  0.23818693E+08
     -107.8170728369      114.3567342164     1  0.26501569E+08
     -107.8170711865      112.4054004665     1  0.24091884E+08
     -107.8170324691      108.5220037839     1  0.25138638E+08
     -107.8170124929      114.0694401132     1  0.27037167E+08
     -107.8169914247      109.9939946060     1  0.25715355E+08
     -107.8169828448      109.2203365489     1  0.24124186E+08
     -107.8169802712      112.3531229317     1  0.25772468E+08
     -107.8169721855      107.6345536877     1  0.23510598E+08
     -107.8169366574      114.2273860922     1  0.25046176E+08
     -107.8169272551      110.5336637527     1  0.25048366E+08
     -107.8168761959      111.2259656087     1  0.24292935E+08
     -107.8168246470      108.9609428512     1  0.23808621E+08
     -107.8167943923      107.6888209774     1  0.24911386E+08
     -107.8167916312      111.1696827393     1  0.23372010E+08
     -107.8167714169      113.8059665035     1  0.22963681E+08
     -107.8167586255      108.2830408193     1  0.23237214E+08
     -107.8167550252      106.1530012067     1  0.24314690E+08
     -107.8167458880      112.4729531380     1  0.24362616E+08
     -107.8167248564      111.1032225945     1  0.24462326E+08
     -107.8167137930      109.7675755651     1  0.26287045E+08
     -107.8166603114      110.2019168646     1  0.23629605E+08
     -107.8166391772      112.4042242354     1  0.24694845E+08
     -107.8166283630      110.7258075067     1  0.23174000E+08
     -107.8166255687      106.5957482016     1  0.23713276E+08
     -107.8166131995      111.0083863082     1  0.25095067E+08
     -107.8165958893      111.1887825746     1  0.24327260E+08
     -107.8165916164      110.7554008418     1  0.24131259E+08
     -107.8165796428      110.8473862590     1  0.24111131E+08
     -107.8165710146      107.3092869248     1  0.24218617E+08
     -107.8165653699      111.0883718008     1  0.24052931E+08
     -107.8165521674      112.1966022226     1  0.24244630E+08
     -107.8165397464      112.2148669082     1  0.23280720E+08
     -107.8165305432      110.5263042806     1  0.25853243E+08
     -107.8165187256      110.6656673170     1  0.24054478E+08
     -107.8165070671      111.4753533149     1  0.23535282E+08
     -107.8164960729      112.8727942639     1  0.24282730E+08
     -107.8164132307      109.2793124575     1  0.23952027E+08
     -107.8164065913      110.8175787328     1  0.23888479E+08
     -107.8163770533      109.9236493270     1  0.22348677E+08
     -107.8163696718      111.9640090526     1  0.23577672E+08
     -107.8163664373      108.3070031783     1  0.25267623E+08
     -107.8163638542      111.1195028367     1  0.23119435E+08
     -107.8163189899      113.1229229676     1  0.24778231E+08
     -107.8162998965      110.7851467070     1  0.23854908E+08
     -107.8162879754      112.5442321181     1  0.24984555E+08
     -107.8162802627      110.8596757982     1  0.23744785E+08
     -107.8162756817      115.4881951590     1  0.24539393E+08
     -107.8162672585      112.9815913746     1  0.26945201E+08
     -107.8162481608      107.8321298925     1  0.23699617E+08
     -107.8162443168      109.3284145764     1  0.22893886E+08
     -107.8162352539      112.0523512561     1  0.24585133E+08
     -107.8162213811      107.7441791186     1  0.23869544E+08
     -107.8162124319      112.5877070007     1  0.24576977E+08
     -107.8162064987      108.6041101799     1  0.21682323E+08
     -107.8161915321      107.7599172821     1  0.22772979E+08
     -107.8161750776      110.3389278541     1  0.24510666E+08
     -107.8161662401      113.7384158672     1  0.26675890E+08
     -107.8161631700      105.2382185365     1  0.24046584E+08
     -107.8161587330      110.1408815027     1  0.22528593E+08
     -107.8161538764      107.8965664493     1  0.25074625E+08
     -107.8161448755      111.3945602888     1  0.25421755E+08
     -107.8161142820      107.9793763380     1  0.24445150E+08
     -107.8161116538      114.2718474079     1  0.25026794E+08
     -107.8160812038      109.7362473068     1  0.22033977E+08
     -107.8160713433      111.6298987935     1  0.23314520E+08
     -107.8160677637      112.7045391161     1  0.23565124E+08
     -107.8160538957      109.5508459538     1  0.23482497E+08
     -107.8160439961      113.0190299342     1  0.25514427E+08
     -107.8160390449      109.2163599339     1  0.24596713E+08
     -107.8160127883      113.1522450566     1  0.23198274E+08
     -107.8159919316      111.1507898473     1  0.23301677E+08
     -107.8159692367      110.9740413616     1  0.22988446E+08
     -107.8159659376      108.9793798796     1  0.24110286E+08
     -107.8159588471      110.8462092432     1  0.24413378E+08
     -107.8159553412      109.7173820610     1  0.23872207E+08
     -107.8159477363      113.0216151209     1  0.24809317E+08
     -107.8159271427      109.9805964120     1  0.24687708E+08
     -107.8159210539      107.1266952431     1  0.22983670E+08
     -107.8159132538      107.2721028419     1  0.24724447E+08
     -107.8158859022      106.3609402927     1  0.24091494E+08
     -107.8158794410      112.2450928593     1  0.24924243E+08
     -107.8158453315      108.0385600517     1  0.23789171E+08
     -107.8158166594      110.9483270147     1  0.24338237E+08
     -107.8157990447      108.4360144812     1  0.23818070E+08
     -107.8157862653      109.5844147191     1  0.24897335E+08
     -107.8157816042      109.4837564130     1  0.24214800E+08
     -107.8157775938      110.4542855671     1  0.24546785E+08
     -107.8157732125      110.3896471314     1  0.24057263E+08
     -107.8157698037      111.1564815930     1  0.24005474E+08
     -107.8157591813      113.0448110245     1  0.24705322E+08
     -107.8157534340      106.9232742983     1  0.25135012E+08
     -107.8157267077      109.7753426169     1  0.23520786E+08
     -107.8157077984      110.9588766792     1  0.23842284E+08
     -107.8157034001      106.6998996175     1  0.26036931E+08
     -107.8157017154      111.2453370167     1  0.23673588E+08
     -107.8156985605      107.0266343852     1  0.25190618E+08
     -107.8156954651      107.6477869004     1  0.23352565E+08
     -107.8156338566      112.4160032886     1  0.24175898E+08
     -107.8156261935      112.1043467070     1  0.22649735E+08
     -107.8155991954      108.4132517663     1  0.23828156E+08
     -107.8155963081      107.0090584669     1  0.23797930E+08
     -107.8155408302      108.4825356098     1  0.23674510E+08
     -107.8155351406      106.1017570349     2  0.23318648E+08
     -107.8155303423      110.9326382346     1  0.22924330E+08
     -107.8155145343      113.3980850391     1  0.26227222E+08
     -107.8155134862      109.6966660915     1  0.23604267E+08
     -107.8155063133      110.0228676337     1  0.23105201E+08
     -107.8154954866      107.3111923326     1  0.24227455E+08
     -107.8154917485      108.9464741851     1  0.24594321E+08
     -107.8154498256      110.6013214633     1  0.24061959E+08
     -107.8154384803      108.7079273491     1  0.24544675E+08
     -107.8154362422      113.5693886283     1  0.25270589E+08
     -107.8154240166      112.0047928154     1  0.23408445E+08
     -107.8154022510      109.0283029196     1  0.23487439E+08
     -107.8153913415      106.5230776113     1  0.24634130E+08
     -107.8153887594      110.0145794178     1  0.24000122E+08
     -107.8153796728      108.4516225981     1  0.24425183E+08
     -107.8153747162      113.1481787152     1  0.24597276E+08
     -107.8153730740      108.4849368277     1  0.24715316E+08
     -107.8153626371      111.6752013439     1  0.23351051E+08
     -107.8153589503      111.7960362772     1  0.24330660E+08
     -107.8153480359      109.8189347427     1  0.23645133E+08
     -107.8153381639      113.5865427170     1  0.25524266E+08
     -107.8153275859      110.5129346850     1  0.23353207E+08
     -107.8153208666      114.2657670183     1  0.26491411E+08
     -107.8153073550      110.3229535856     1  0.25243300E+08
     -107.8153010830      112.6343812129     1  0.25511294E+08
     -107.8152935554      109.7286861247     1  0.25099566E+08
     -107.8152914986      111.8472697412     2  0.23792814E+08
     -107.8152562569      109.7823385764     1  0.26359227E+08
     -107.8152534795      111.1256691630     1  0.24753514E+08
     -107.8152290470      108.4309794828     1  0.25020406E+08
     -107.8152241808      112.6583133401     1  0.23961644E+08
     -107.8152082678      107.3818838816     1  0.23593287E+08
     -107.8152040420      108.0006725350     1  0.24477174E+08
     -107.8151993852      112.3317018826     1  0.25956626E+08
     -107.8151530617      107.3836383585     1  0.24334103E+08
     -107.8151515536      112.5219958964     1  0.24295855E+08
     -107.8151385573      110.8123836089     1  0.22630039E+08
     -107.8151262116      112.6722375471     1  0.23031562E+08
     -107.8151200242      112.2297059713     1  0.24064592E+08
     -107.8151134600      110.5624901502     1  0.24860151E+08
     -107.8150947958      110.9568725247     1  0.25297642E+08
     -107.8150855385      111.2785340347     1  0.24748253E+08
     -107.8150826009      113.1286835150     1  0.23520464E+08
     -107.8150643422      112.1777088464     1  0.25429910E+08
     -107.8150597600      110.3427752183     1  0.24713755E+08
     -107.8150527402      110.7786770213     1  0.24734470E+08
     -107.8150477982      108.4183447802     1  0.24447139E+08
     -107.8150462725      111.0918094595     1  0.24480506E+08
     -107.8150423344      111.1892286600     1  0.24769186E+08
     -107.8150200727      112.6773589093     1  0.26126550E+08
     -107.8150058133      110.7844412273     1  0.24481299E+08
     -107.8149861672      110.7644422032     1  0.22870601E+08
     -107.8149839712      108.7790940463     1  0.24196689E+08
     -107.8149774341      110.4899445594     1  0.24291350E+08
     -107.8149744126      110.8080565722     1  0.23584696E+08
     -107.8149584092      110.5641191998     1  0.22976915E+08
     -107.8149406169      108.2612913035     1  0.23112855E+08
     -107.8149361331      110.1172645615     1  0.22571139E+08
     -107.8149333586      108.9129643313     1  0.24815476E+08
     -107.8149260697      106.0047004766     1  0.24165571E+08
     -107.8149237887      109.4349059955     1  0.23816413E+08
     -107.8149222433      111.0457145783     1  0.22871372E+08
     -107.8149187224      102.7385425194     2  0.23738776E+08
     -107.8149050367      114.5467726825     1  0.25397912E+08
     -107.8149006784      108.9234666694     1  0.24382380E+08
     -107.8148990181      110.2829722229     1  0.24294122E+08
     -107.8148574290      112.3979033544     1  0.24926776E+08
     -107.8148524952      110.2176547286     1  0.24492294E+08
     -107.8148391490      108.0117181104     1  0.22126414E+08
     -107.8148361288      109.6328015475     1  0.23561060E+08
     -107.8148289034      111.5212780561     1  0.24874516E+08
     -107.8148047973      109.4318349517     1  0.24329084E+08
     -107.8147899976      110.6544823601     1  0.26262816E+08
     -107.8147652556      108.1962191145     1  0.23896841E+08
     -107.8147640157      112.8161955327     1  0.25444563E+08
     -107.8147448354      106.2418340960     1  0.24593792E+08
     -107.8147378049      107.7658131543     1  0.23722069E+08
     -107.8147356062      110.2842915103     1  0.24844482E+08
     -107.8146836431      110.2512354549     1  0.25017577E+08
     -107.8146641255      111.0637121544     1  0.25376052E+08
     -107.8146433792      107.0686425075     1  0.24250297E+08
     -107.8146422887      107.4160449039     1  0.23464366E+08
     -107.8146259215      111.8148249576     1  0.23048192E+08
     -107.8146246513      110.2442192015     1  0.24691033E+08
     -107.8146136172      110.7338818089     1  0.24684172E+08
     -107.8146107943      108.2868349781     1  0.24921817E+08
     -107.8145660976      113.3740803363     1  0.24508683E+08
     -107.8145308232      112.5325197941     1  0.24037126E+08
     -107.8145188347      109.4579581199     1  0.25405737E+08
     -107.8145102042      114.3274853751     1  0.24446463E+08
     -107.8144904136      108.6047201553     1  0.23904160E+08
     -107.8144835176      105.5229978071     1  0.23468119E+08
     -107.8144803017      109.9515409917     1  0.24089995E+08
     -107.8144515358      109.3193312488     1  0.24331241E+08
     -107.8144465043      110.1849700996     1  0.24791548E+08
     -107.8144207261      104.5357420043     1  0.22369148E+08
     -107.8144087857      110.1855774512     1  0.25305201E+08
     -107.8144043571      109.0841999541     1  0.23289312E+08
     -107.8143895823      111.6826755660     1  0.24657723E+08
     -107.8143671734      111.7796558379     1  0.23029379E+08
     -107.8143296366      113.8287258440     1  0.23985646E+08
     -107.8143279669      106.8759016467     1  0.21665456E+08
     -107.8143257236      109.3180066090     1  0.25155051E+08
     -107.8143239703      110.8106636481     1  0.23594636E+08
     -107.8143210958      111.1166154577     1  0.22526160E+08
     -107.8143056699      110.1978437662     1  0.22913880E+08
     -107.8143036601      109.1324763970     1  0.24776226E+08
     -107.8142995616      111.2365093027     1  0.23553581E+08
     -107.8142959117      110.2670753543     1  0.24836669E+08
     -107.8142694630      109.7386420480     1  0.24375660E+08
     -107.8142627059      109.9747142271     1  0.25308217E+08
     -107.8142561122      109.2444242177     1  0.23700516E+08
     -107.8142402425      113.3176885625     1  0.26991778E+08
     -107.8142198857      110.6105412281     1  0.23363411E+08
     -107.8142159026      113.7943970704     1  0.25464612E+08
     -107.8142118915      107.9513341223     1  0.24507655E+08
     -107.8141591507      112.4689457826     1  0.24534722E+08
     -107.8141571189      109.9853332616     1  0.24153272E+08
     -107.8141177243      110.1112405891     1  0.23407998E+08
     -107.8141109041      108.5187093036     1  0.24047010E+08
     -107.8141020745      112.3897538991     1  0.23935526E+08
     -107.8141005729      109.5454519695     1  0.24181925E+08
     -107.8140874040      112.1723906271     1  0.23566730E+08
     -107.8140519269      111.6053919585     1  0.25441881E+08
     -107.8140440596      114.8217193311     1  0.24179223E+08
     -107.8140428435      110.1621574996     1  0.23142426E+08
     -107.8140358719      109.9089354112     1  0.23078299E+08
     -107.8140180253      109.8359085697     1  0.22964431E+08
     -107.8139902937      107.0422335828     1  0.23803735E+08
     -107.8139838013      112.1357369496     1  0.24492156E+08
     -107.8139804117      112.0508997933     1  0.24471626E+08
     -107.8139620726      107.1349986193     1  0.22913524E+08
     -107.8139303154      106.1736096560     1  0.23702404E+08
     -107.8139269328      110.6303400173     1  0.23229292E+08
     -107.8139021766      112.2136995602     1  0.24202316E+08
     -107.8138668359      110.0587237496     1  0.24547510E+08
     -107.8138177674      111.3910269695     1  0.25534016E+08
     -107.8138064642      110.5081060257     1  0.25006733E+08
     -107.8137843093      109.6077384684     1  0.24987607E+08
     -107.8137766227      107.9242745183     1  0.23641445E+08
     -107.8137532747      109.9485335847     1  0.24216223E+08
     -107.8137491028      106.5726865183     1  0.23060188E+08
     -107.8137440101      108.4639185582     1  0.23917920E+08
     -107.8137333689      111.0566388402     1  0.22921215E+08
     -107.8136972940      111.5405434127     1  0.24296194E+08
     -107.8136901332      109.4165671030     1  0.23840114E+08
     -107.8136746244      113.1070715618     1  0.25061655E+08
     -107.8136610397      108.6950710822     1  0.23804842E+08
     -107.8136424432      111.8520853519     1  0.25208782E+08
     -107.8136257194      110.7761201154     1  0.25633192E+08
     -107.8136031443      109.8848559472     1  0.24775968E+08
     -107.8136005686      109.9300019511     1  0.22971295E+08
     -107.8135949487      112.3728948853     1  0.25808579E+08
     -107.8135878402      108.0230616787     1  0.23732580E+08
     -107.8135850868      110.3185321542     1  0.24040069E+08
     -107.8135823524      107.2132886487     1  0.25090416E+08
     -107.8135683911      108.5437691835     1  0.23825027E+08
     -107.8135613827      113.1395781786     1  0.25541076E+08
     -107.8135381980      104.9950038465     1  0.23853907E+08
     -107.8135350176      109.3787446322     1  0.24234313E+08
     -107.8135287534      109.3495672615     1  0.23519026E+08
     -107.8135270841      113.2996831451     1  0.23666329E+08
     -107.8135216653      112.2443343777     1  0.22874769E+08
     -107.8134767981      108.7387965403     1  0.24110475E+08
     -107.8134680785      111.8298660125     1  0.22835518E+08
     -107.8134571940      111.8554528684     1  0.24658754E+08
     -107.8134451791      112.1844282477     1  0.23997951E+08
     -107.8134322567      112.5207851078     1  0.24260119E+08
     -107.8134146758      112.0064269722     1  0.24579707E+08
     -107.8134107713      110.0588034656     1  0.23254170E+08
     -107.8134008099      110.6219475391     1  0.23521107E+08
     -107.8133893200      109.4249634189     1  0.24135953E+08
     -107.8133582900      111.3876223345     1  0.23778174E+08
     -107.8133525002      107.6881050404     1  0.25347350E+08
     -107.8133373760      110.9635185610     1  0.24052838E+08
     -107.8133334209      110.1313058820     1  0.24491839E+08
     -107.8133297614      109.3303015427     1  0.24267852E+08
     -107.8133263277      113.5832689444     1  0.24484251E+08
     -107.8133198001      112.6003402496     1  0.24150392E+08
     -107.8133146844      110.5348417508     1  0.24660763E+08
     -107.8133127150      112.9813159035     1  0.23142650E+08
     -107.8132988744      112.1730443714     1  0.23300768E+08
     -107.8132593174      110.3579195432     1  0.22784153E+08
     -107.8132565324      106.4813810672     1  0.24995310E+08
     -107.8132526394      112.8404725884     1  0.24646768E+08
     -107.8132505953      111.3357364407     1  0.25160818E+08
     -107.8132240373      106.3269475946     1  0.24757674E+08
     -107.8131583016      111.4467504725     1  0.25740543E+08
     -107.8131547042      111.2403777406     1  0.24110290E+08
     -107.8131510635      110.1413305758     1  0.24700844E+08
     -107.8131423854      111.5713468943     1  0.26919569E+08
     -107.8131174360      113.8176250374     1  0.27024440E+08
     -107.8131108605      109.5261474509     1  0.24008100E+08
     -107.8131080693      110.5331030508     1  0.24728031E+08
     -107.8131065161      110.8657431583     1  0.25001343E+08
     -107.8130904336      111.0258699637     1  0.25323538E+08
     -107.8130755290      111.3491019162     1  0.23730779E+08
     -107.8130677729      111.1467195406     1  0.23132089E+08
     -107.8130306778      110.2194049293     1  0.24231118E+08
     -107.8130240511      109.2842786581     1  0.24366551E+08
     -107.8130187586      113.2237659952     1  0.24389178E+08
     -107.8130101232      112.2990764591     1  0.25126090E+08
     -107.8129991717      106.8611920314     1  0.24044131E+08
     -107.8129892772      111.1713577327     1  0.22998812E+08
     -107.8129880597      109.3720341320     1  0.25358635E+08
     -107.8129532308      109.8051039574     1  0.22915848E+08
     -107.8129318498      112.0500244065     1  0.25973830E+08
     -107.8129137566      111.1554468087     1  0.23396800E+08
     -107.8129081080      112.2802494640     1  0.25228360E+08
     -107.8129062866      109.1954144982     1  0.24691885E+08
     -107.8129029190      106.3131191294     1  0.23460327E+08
     -107.8128976729      109.1619612149     1  0.22980826E+08
     -107.8128951292      113.3996594702     1  0.24058747E+08
     -107.8128852862      111.6310654758     1  0.24917184E+08
     -107.8128783226      104.7769419051     1  0.23631660E+08
     -107.8128720295      111.3363129988     1  0.22991589E+08
     -107.8128524843      107.9405087802     1  0.24218898E+08
     -107.8128504669      104.2321065126     1  0.23700983E+08
     -107.8128218355      110.1774756653     2  0.24129936E+08
     -107.8128083652      107.8631551750     1  0.24108348E+08
     -107.8127852781      112.2631164413     1  0.24259172E+08
     -107.8127809709      110.6699368673     1  0.23664607E+08
     -107.8127651368      110.5088306004     1  0.23943784E+08
     -107.8127434113      109.7820877217     1  0.22561734E+08
     -107.8127342548      109.0116025354     1  0.24324385E+08
     -107.8127262344      108.6660011701     1  0.25169972E+08
     -107.8127194433      110.0430038390     1  0.23859411E+08
     -107.8126800830      109.5349497321     1  0.22636198E+08
     -107.8126715994      109.1169805168     1  0.23106960E+08
     -107.8126656177      111.3121124839     1  0.24743887E+08
     -107.8126495783      110.3672564439     1  0.23888061E+08
     -107.8126438617      112.3728593218     1  0.25559414E+08
     -107.8126357800      106.8800309900     1  0.24278325E+08
     -107.8126319532      107.6201540536     1  0.23326563E+08
     -107.8126169666      109.6674378868     1  0.24954137E+08
     -107.8126089296      113.6801714575     1  0.26259315E+08
     -107.8125979096      108.8817796412     1  0.25350608E+08
     -107.8125917981      113.5229952481     2  0.23906041E+08
     -107.8125606662      109.6030560366     1  0.25381584E+08
     -107.8125481184      111.2425924576     1  0.24725368E+08
     -107.8125430165      110.6328592068     1  0.24260689E+08
     -107.8125303354      110.1364507906     1  0.23694695E+08
     -107.8125116267      111.8580538109     1  0.25822984E+08
     -107.8125069447      113.8174039102     1  0.22301342E+08
     -107.8125037492      110.2960167659     1  0.26056128E+08
     -107.8125008406      113.2810598888     1  0.23047795E+08
     -107.8124990811      113.4331408000     1  0.25028102E+08
     -107.8124925124      109.8658207713     1  0.25678729E+08
     -107.8124853120      110.4470944261     1  0.22947544E+08
     -107.8124777605      111.1506402349     1  0.23720111E+08
     -107.8124483480      110.5377277465     1  0.22443577E+08
     -107.8124136754      111.2860965177     1  0.23862227E+08
     -107.8123980500      108.2499338289     1  0.22236447E+08
     -107.8123961227      112.3818051371     1  0.23451098E+08
     -107.8123829364      110.1572550062     1  0.23854119E+08
     -107.8123745480      109.1276875650     1  0.23872128E+08
     -107.8123563184      111.7274672760     1  0.23477487E+08
     -107.8123523875      112.9174026770     1  0.23811446E+08
     -107.8123483871      110.7700850651     1  0.23680127E+08
     -107.8123248346      109.6586022014     1  0.23946202E+08
     -107.8123188547      109.8099069476     1  0.23153205E+08
     -107.8122796535      108.8403180841     1  0.23427891E+08
     -107.8122746091      112.4712164030     1  0.23938893E+08
     -107.8122709535      109.3078738476     1  0.24499393E+08
     -107.8122643968      117.0187228453     1  0.23581762E+08
     -107.8122538213      109.9526534904     1  0.23694935E+08
     -107.8122445421      111.3971534911     1  0.24067360E+08
     -107.8122339900      112.8090384329     1  0.24234157E+08
     -107.8121928121      114.6946444475     1  0.25963469E+08
     -107.8121806620      110.2363683150     1  0.22588519E+08
     -107.8121748835      110.4839790678     1  0.24280329E+08
     -107.8121687558      112.0715549146     1  0.25335184E+08
     -107.8121590183      110.4756897329     1  0.22692397E+08
     -107.8121481970      112.4763092889     1  0.23902664E+08
     -107.8121450465      110.1538830027     1  0.23365014E+08
     -107.8121395089      109.3543367637     1  0.22921956E+08
     -107.8121365926      110.6827898713     1  0.23450466E+08
     -107.8121202629      107.4867185269     1  0.22467348E+08
     -107.8121138676      108.1214239923     1  0.24505120E+08
     -107.8120770778      111.0099781651     1  0.26159930E+08
     -107.8120724930      106.5691008051     1  0.22421276E+08
     -107.8120452817      110.6340884554     1  0.25075794E+08
     -107.8120380812      106.0602299441     1  0.24948077E+08
     -107.8120165186      111.9916791563     1  0.24054152E+08
     -107.8120086970      110.0321586241     1  0.24865012E+08
     -107.8120010710      107.9225753424     1  0.25423946E+08
     -107.8119747181      109.3239652507     1  0.24714794E+08
     -107.8119562593      111.4761960851     1  0.23534528E+08
     -107.8119490401      112.1331415362     1  0.23529168E+08
     -107.8119353020      111.3301368035     1  0.25045548E+08
     -107.8119293507      109.2514176725     1  0.23234409E+08
     -107.8119272356      112.7744715695     1  0.23623260E+08
     -107.8119167975      107.1434085974     1  0.25819510E+08
     -107.8118989479      116.4940100541     1  0.24001986E+08
     -107.8118864805      109.1610035901     1  0.22948327E+08
     -107.8118851675      110.8046437594     1  0.23779180E+08
     -107.8118836600      111.5007627993     1  0.24889801E+08
     -107.8118771777      110.0468376341     1  0.25051278E+08
     -107.8118510854      109.5052437608     1  0.23105579E+08
     -107.8118107178      113.1213117858     1  0.24444605E+08
     -107.8117917085      109.1168225497     1  0.24781224E+08
     -107.8117743848      111.0237853676     1  0.24101113E+08
     -107.8117722620      111.6506471260     1  0.23595909E+08
     -107.8117465498      108.0503170793     1  0.24833384E+08
     -107.8117443884      107.5885839992     1  0.23373362E+08
     -107.8117404921      110.6571574608     1  0.23639839E+08
     -107.8117246953      110.5286327375     1  0.24301909E+08
     -107.8117149570      111.2416452285     1  0.23504979E+08
     -107.8117090645      105.4210442548     1  0.24181558E+08
     -107.8116982091      112.9548515995     1  0.24192751E+08
     -107.8116966504      110.8238755961     1  0.24951434E+08
     -107.8116832567      110.7738825963     1  0.25183798E+08
     -107.8116455316      109.6025265313     1  0.22529386E+08
     -107.8116412707      109.4283404358     1  0.25460386E+08
     -107.8116227716      112.5320649924     1  0.25497214E+08
     -107.8116180523      111.7259679422     1  0.24209702E+08
     -107.8116076134      106.0173464285     1  0.24854116E+08
     -107.8115897507      108.5628659248     1  0.24858068E+08
     -107.8115865678      112.4282447020     1  0.24168701E+08
     -107.8115841835      109.0854859255     1  0.23987776E+08
     -107.8115671591      113.4620641618     1  0.25764732E+08
     -107.8115617509      112.8582067764     1  0.24280511E+08
     -107.8115425381      108.7069173304     1  0.24109558E+08
     -107.8115401132      109.2413832342     1  0.23342520E+08
     -107.8115378142      111.5564863271     1  0.24555385E+08
     -107.8115261362      109.8836906288     1  0.21886799E+08
     -107.8115103223      107.4253265588     1  0.23965690E+08
     -107.8115050156      108.3053238706     1  0.23965524E+08
     -107.8115006237      113.3039482146     1  0.24667892E+08
     -107.8114828019      109.2347023249     1  0.24287508E+08
     -107.8114745869      113.2661499041     1  0.24318216E+08
     -107.8114452495      107.2781710149     1  0.22847031E+08
     -107.8114414031      111.2066759955     1  0.23906146E+08
     -107.8114401739      110.6734828464     1  0.23480253E+08
     -107.8114385592      110.4798879667     1  0.23812049E+08
     -107.8114360380      110.8528607724     1  0.22738814E+08
     -107.8114265486      109.5447987552     1  0.23746789E+08
     -107.8114198643      110.0283195862     1  0.24204107E+08
     -107.8114072687      109.9495753582     1  0.24924367E+08
     -107.8113918120      110.4915931006     1  0.26028844E+08
     -107.8113837246      107.4631582000     1  0.22355996E+08
     -107.8113635303      110.8939362555     1  0.25335534E+08
     -107.8113618960      108.6356743702     1  0.24147363E+08
     -107.8113492792      109.2484454971     1  0.24688374E+08
     -107.8113437703      110.0076592708     1  0.23842811E+08
     -107.8113359659      110.0216904043     1  0.24219881E+08
     -107.8113176647      106.9418176606     1  0.23555951E+08
     -107.8113124995      111.6695893886     1  0.24728149E+08
     -107.8112980706      110.8427761177     1  0.25279930E+08
     -107.8112892607      112.5501860519     1  0.25262129E+08
     -107.8112870002      110.1247798677     1  0.23194148E+08
     -107.8112642112      107.5004225150     1  0.23520048E+08
     -107.8112613885      110.1819735407     1  0.22770173E+08
     -107.8112205411      112.6419677912     1  0.23890987E+08
     -107.8112106662      108.4720939268     1  0.24380314E+08
     -107.8111871730      109.6324609448     1  0.26176995E+08
     -107.8111840135      107.9395711400     1  0.24281942E+08
     -107.8111794776      108.9688597072     1  0.23596434E+08
     -107.8111780499      111.2890042805     1  0.25357048E+08
     -107.8111576654      109.8592877783     1  0.26108225E+08
     -107.8111211283      110.1192149898     1  0.23606167E+08
     -107.8111120637      112.1309704055     1  0.23509933E+08
     -107.8110721828      113.2190152445     2  0.23622935E+08
     -107.8110691701      107.1336681206     1  0.23655718E+08
     -107.8110659816      108.3658237732     1  0.24911605E+08
     -107.8110547184      111.6474642556     1  0.23895556E+08
     -107.8110333788      109.8013303237     1  0.24125110E+08
     -107.8110115717      112.2729210226     1  0.22616931E+08
     -107.8109613909      111.8909636548     1  0.23944471E+08
     -107.8109568105      109.0025991237     1  0.24626608E+08
     -107.8109147172      110.8863121034     1  0.23786670E+08
     -107.8108806975      115.2793632209     1  0.24621322E+08
     -107.8108763046      107.3541694129     1  0.23802790E+08
     -107.8108725814      112.9042486950     1  0.24467036E+08
     -107.8108656448      110.6352780564     1  0.23269112E+08
     -107.8108532376      108.0533178167     1  0.24659915E+08
     -107.8108328429      110.8054597839     1  0.23193677E+08
     -107.8108261633      113.5673762145     1  0.24268681E+08
     -107.8108081695      109.2809722505     1  0.25359654E+08
     -107.8108053173      110.2210492797     1  0.24296599E+08
     -107.8107918849      111.8112895510     1  0.24982813E+08
     -107.8107676907      114.1180287550     1  0.22979421E+08
     -107.8107515181      109.0868781497     1  0.24298761E+08
     -107.8107367545      108.7406051731     1  0.24123624E+08
     -107.8107353633      108.4456231202     1  0.24444711E+08
     -107.8107322407      108.8963552559     1  0.23570397E+08
     -107.8107146602      110.8118624404     1  0.24605624E+08
     -107.8107063591      110.2870606879     1  0.24395665E+08
     -107.8106911916      108.2401864343     1  0.23074466E+08
     -107.8106826321      110.5056324077     1  0.23778541E+08
     -107.8106747240      108.3599706749     1  0.23465141E+08
     -107.8106679981      113.1783585100     1  0.24808214E+08
     -107.8106616612      109.8447119128     1  0.23839789E+08
     -107.8106558986      110.3834054725     1  0.25467144E+08
     -107.8106532757      108.6895962509     1  0.25014243E+08
     -107.8106487452      109.2999376293     1  0.23284569E+08
     -107.8106335184      110.9273091873     1  0.24190379E+08
     -107.8106238075      112.1849219626     1  0.24775698E+08
     -107.8106173936      111.3112292672     1  0.24523193E+08
     -107.8105641610      108.9109071464     1  0.24938651E+08
     -107.8105422032      111.2849060684     1  0.26109372E+08
     -107.8105175497      109.9647294831     1  0.25438866E+08
     -107.8105065459      112.2792882432     1  0.25002368E+08
     -107.8104797280      108.5598481026     1  0.24576224E+08
     -107.8104775131      111.9092106709     1  0.23510179E+08
     -107.8104615272      109.7117342715     1  0.23293966E+08
     -107.8104567008      108.9099519116     1  0.24063971E+08
     -107.8103894860      111.7977386777     1  0.25810451E+08
     -107.8103865278      110.4427785925     1  0.24125446E+08
     -107.8103784998      108.2080643251     1  0.24204140E+08
     -107.8103656925      111.3990738450     1  0.24779781E+08
     -107.8103579994      106.0967084944     1  0.24225074E+08
     -107.8103560807      109.5772034009     1  0.22635632E+08
     -107.8103509060      115.7721750572     1  0.24330518E+08
     -107.8103371267      112.0360427072     1  0.24109774E+08
     -107.8103128875      110.0057822319     1  0.24606202E+08
     -107.8103045451      111.3439589919     1  0.24731855E+08
     -107.8102959999      108.4925690151     1  0.24263624E+08
     -107.8102843428      107.8687000510     1  0.23689289E+08
     -107.8102477552      110.9570674012     1  0.24553277E+08
     -107.8102401812      111.1552570888     1  0.23230034E+08
     -107.8102220065      110.7826564980     1  0.24778301E+08
     -107.8102111108      107.1094824891     1  0.23594466E+08
     -107.8102012800      106.0684134553     1  0.24158568E+08
     -107.8101778039      109.6892558222     1  0.24269178E+08
     -107.8101673290      109.4814732098     1  0.24261759E+08
     -107.8101261509      115.3773222740     1  0.25597998E+08
     -107.8101120983      111.6959924356     1  0.23847478E+08
     -107.8100976128      110.7897980560     1  0.24504774E+08
     -107.8100840377      112.3062252324     1  0.25062851E+08
     -107.8100775941      107.6909185015     1  0.24359660E+08
     -107.8100419797      107.4959063225     1  0.24303420E+08
     -107.8100286829      111.8077186506     1  0.24250025E+08
     -107.8100251254      110.8721776119     1  0.23627743E+08
     -107.8100111936      113.5690866982     1  0.23379024E+08
     -107.8100041820      113.3860312132     1  0.23216386E+08
     -107.8099892159      112.5976607028     1  0.23375233E+08
     -107.8099659109      108.4759217764     1  0.22199905E+08
     -107.8099527448      109.5879308672     1  0.25922013E+08
     -107.8099488386      108.4113571050     1  0.23512414E+08
     -107.8099374925      106.9456703207     1  0.23458032E+08
     -107.8099360115      110.1550360803     1  0.24475999E+08
     -107.8099274371      111.4047192804     1  0.23623744E+08
     -107.8099026283      110.1494149780     1  0.25269714E+08
     -107.8098995547      111.8930600357     1  0.24814315E+08
     -107.8098980691      108.5001971149     1  0.23421525E+08
     -107.8098835835      113.1877150983     1  0.25213822E+08
     -107.8098776080      105.9316562615     1  0.22633522E+08
     -107.8098752489      111.3386528666     1  0.24042785E+08
     -107.8098510641      111.2895253903     1  0.25412358E+08
     -107.8098416604      112.1149207716     1  0.23034170E+08
     -107.8098376874      108.7584245084     1  0.24169915E+08
     -107.8098278240      110.1059295355     1  0.25041964E+08
     -107.8098215804      111.1327772119     1  0.22936516E+08
     -107.8097994890      114.1477447074     1  0.27057907E+08
     -107.8097911826      109.6375805114     1  0.25713349E+08
     -107.8097836764      108.8313079531     1  0.25601572E+08
     -107.8097778220      111.4648321426     1  0.22950804E+08
     -107.8097583251      109.7726098475     1  0.24317111E+08
     -107.8097396610      111.0614040300     1  0.24237976E+08
     -107.8097204172      111.3755520642     1  0.24014018E+08
     -107.8096949225      110.0323899211     1  0.23670638E+08
     -107.8096744637      109.0381893721     1  0.22562212E+08
     -107.8096727608      111.8542815853     1  0.24196356E+08
     -107.8096591980      106.0044122582     1  0.23885455E+08
     -107.8096542970      109.6811898107     1  0.23532351E+08
     -107.8096409005      106.3388047066     1  0.23640233E+08
     -107.8096373359      114.8320310191     1  0.25647958E+08
     -107.8095892535      114.8183928781     1  0.24585871E+08
     -107.8095831121      111.6449929614     1  0.23627171E+08
     -107.8095615629      110.7007171108     1  0.24031906E+08
     -107.8095383217      109.1036312732     1  0.25099540E+08
     -107.8095331000      110.2807340633     1  0.24829775E+08
     -107.8095218349      110.2509764350     1  0.23956353E+08
     -107.8095137441      108.7128914271     1  0.23296811E+08
     -107.8094808185      111.6529859742     1  0.24724423E+08
     -107.8094717391      109.6099947747     1  0.22574475E+08
     -107.8094705795      107.9149087347     1  0.24206513E+08
     -107.8094687210      111.9610085734     1  0.24805344E+08
     -107.8094675941      108.6373896354     1  0.24783749E+08
     -107.8094327497      109.9190433285     1  0.25161822E+08
     -107.8094153939      110.7317655065     1  0.22315970E+08
     -107.8093999860      110.8806077128     1  0.25001061E+08
     -107.8093925063      111.8601371114     1  0.23336753E+08
     -107.8093903285      112.0869433906     1  0.25336731E+08
     -107.8093464420      111.8777300750     1  0.24036421E+08
     -107.8093408263      109.3794054897     1  0.25027410E+08
     -107.8093378795      113.6341034375     1  0.25086638E+08
     -107.8093245005      113.9146272066     1  0.23661358E+08
     -107.8093193004      108.5577832553     1  0.22857146E+08
     -107.8093163581      110.4024415340     1  0.24276267E+08
     -107.8093143031      111.3813600861     1  0.24390762E+08
     -107.8092907923      107.4230293799     1  0.23843584E+08
     -107.8092780386      107.9149359162     1  0.23413129E+08
     -107.8092341001      113.1797483875     1  0.25461698E+08
     -107.8092160027      110.0330381309     1  0.22529800E+08
     -107.8091284468      107.9346024442     1  0.25057643E+08
     -107.8091157372      109.4535067608     1  0.23936272E+08
     -107.8091019425      111.2916810497     1  0.23644256E+08
     -107.8090920696      112.8371043642     1  0.24228357E+08
     -107.8090670112      109.4341357012     1  0.23689950E+08
     -107.8090605834      111.8605508264     1  0.25729526E+08
     -107.8090567288      109.9777017814     1  0.23331270E+08
     -107.8090290249      108.6729329315     1  0.23789114E+08
     -107.8090274037      109.3968770447     1  0.23968464E+08
     -107.8090262496      108.8008978358     1  0.23991144E+08
     -107.8090197432      113.0117665773     1  0.25730701E+08
     -107.8089602747      108.7389172671     1  0.22955475E+08
     -107.8089491065      111.3668492150     1  0.25059273E+08
     -107.8089199075      109.7014471596     1  0.25045853E+08
     -107.8089099476      107.4288579006     1  0.22762508E+08
     -107.8089013360      108.3173391472     1  0.24179316E+08
     -107.8088943243      112.9192365466     1  0.24495245E+08
     -107.8088703352      111.2122248405     1  0.24365665E+08
     -107.8088283394      110.5619925884     1  0.22428591E+08
     -107.8088211353      111.3416056623     1  0.22762013E+08
     -107.8088148971      106.8117464420     1  0.24319507E+08
     -107.8088042669      112.5094527900     1  0.23803229E+08
     -107.8087822923      110.1723836007     1  0.25116294E+08
     -107.8087551595      112.3200065180     1  0.25574822E+08
     -107.8087427728      114.1432244085     1  0.25609269E+08
     -107.8087380099      107.9481003263     1  0.23370521E+08
     -107.8087360460      111.4863487232     1  0.23173741E+08
     -107.8086998586      108.4646997370     1  0.25222526E+08
     -107.8086917702      111.0554092571     1  0.25075857E+08
     -107.8086802955      110.4446129894     1  0.23923489E+08
     -107.8086685204      113.7561356245     1  0.23626761E+08
     -107.8086602740      108.8357877702     1  0.24990342E+08
     -107.8086549541      108.0791348330     1  0.23402497E+08
     -107.8086032767      112.8458056447     1  0.24984645E+08
     -107.8085823655      111.2139447265     1  0.22866236E+08
     -107.8085733303      106.5111666548     1  0.22041041E+08
     -107.8085665398      110.2098325694     1  0.22815837E+08
     -107.8085350240      113.8563574863     1  0.25573399E+08
     -107.8085143014      111.7599847827     1  0.24608136E+08
     -107.8085075414      110.2964664885     1  0.24951002E+08
     -107.8084624032      110.5431441263     1  0.24711427E+08
     -107.8084522934      108.9983382269     1  0.26386749E+08
     -107.8084476376      111.1171228372     1  0.24041484E+08
     -107.8084415617      112.5404720411     1  0.25040417E+08
     -107.8084288707      112.5243487630     1  0.24738597E+08
     -107.8084115012      109.5968853236     1  0.23493609E+08
     -107.8084061398      111.9103426517     1  0.25245545E+08
     -107.8083941511      110.2236283015     1  0.24782166E+08
     -107.8083699223      113.5506413569     1  0.26621277E+08
     -107.8083294550      110.9883237836     1  0.22606820E+08
     -107.8083128684      109.1936986494     1  0.24713373E+08
     -107.8083071707      108.2339113885     1  0.23931196E+08
     -107.8082927219      108.4175145245     1  0.23524355E+08
     -107.8082561698      110.7872231742     1  0.24627903E+08
     -107.8082478627      110.8576524036     1  0.25987948E+08
     -107.8082424308      112.7770568750     1  0.24186708E+08
     -107.8082317957      111.2127038320     1  0.24014998E+08
     -107.8082276693      112.6373087920     1  0.23995188E+08
     -107.8082111492      108.2751994163     1  0.23566067E+08
     -107.8081932158      111.1654772470     1  0.24315787E+08
     -107.8081846959      110.5909441566     1  0.24466289E+08
     -107.8081631824      113.1258891577     1  0.23060971E+08
     -107.8081480910      109.5447367879     1  0.22847100E+08
     -107.8081446994      108.3896001488     1  0.23529547E+08
     -107.8081422850      110.1666244955     1  0.24240861E+08
     -107.8081357443      109.8300412049     1  0.23060457E+08
     -107.8081280921      112.7801992767     1  0.25296355E+08
     -107.8081209435      111.4695727221     1  0.24353064E+08
     -107.8081191748      110.6878699879     1  0.23005354E+08
     -107.8080780458      110.6836421502     1  0.25067447E+08
     -107.8080616094      113.2492905790     1  0.22707235E+08
     -107.8080580528      110.7212230823     1  0.24402484E+08
     -107.8080403048      110.0777506239     1  0.25528603E+08
     -107.8080263452      109.3457588980     1  0.24627300E+08
     -107.8080245221      110.9631785388     1  0.24437487E+08
     -107.8080186564      108.4133254413     1  0.25106602E+08
     -107.8080156796      113.2980341152     1  0.23439988E+08
     -107.8080001080      108.2671296980     1  0.24742593E+08
     -107.8079988479      110.9103993981     1  0.23976953E+08
     -107.8079822553      111.0496442155     1  0.23944317E+08
     -107.8079799468      108.4900881114     1  0.25381053E+08
     -107.8079639754      110.3666271914     1  0.25946102E+08
     -107.8079601005      108.2261437747     1  0.23991849E+08
     -107.8079436246      111.4432140845     1  0.24831418E+08
     -107.8079073393      110.2462281846     1  0.24304272E+08
     -107.8079047193      115.6113130340     1  0.24198572E+08
     -107.8079005219      113.3243120205     1  0.25265202E+08
     -107.8078972791      110.2288217514     1  0.23371871E+08
     -107.8078921019      104.5818415880     1  0.23720500E+08
     -107.8078848434      113.1252202359     1  0.22733969E+08
     -107.8078481527      111.6591220170     1  0.25437512E+08
     -107.8078452723      108.7862693219     1  0.24483754E+08
     -107.8078346870      111.3868707726     1  0.23934416E+08
     -107.8078000123      110.6594772083     1  0.24878819E+08
     -107.8077682146      109.1935708717     1  0.23734573E+08
     -107.8077653470      109.3296247884     1  0.22751558E+08
     -107.8077599164      108.7375282911     1  0.24486364E+08
     -107.8077473828      112.3941488788     1  0.24066465E+08
     -107.8077328683      109.2130797302     1  0.24921011E+08
     -107.8077261431      111.4992780144     1  0.24583340E+08
     -107.8077090858      111.5373605091     1  0.22949488E+08
     -107.8076725817      109.4308538890     1  0.23000965E+08
     -107.8076642947      112.0588992430     1  0.24773741E+08
     -107.8076604849      113.4659430815     1  0.22937928E+08
     -107.8076507003      113.2275284119     1  0.23648441E+08
     -107.8076085263      111.5905806755     1  0.24281230E+08
     -107.8075930290      110.7444809550     1  0.23570007E+08
     -107.8075723469      110.9092667580     1  0.24178798E+08
     -107.8075669341      110.6192617054     1  0.23347482E+08
     -107.8075591632      111.7032194031     1  0.24533081E+08
     -107.8075440129      112.2029272544     1  0.24680516E+08
     -107.8075181575      108.8560038581     1  0.23871248E+08
     -107.8075163652      108.7685298589     1  0.24266507E+08
     -107.8075115358      110.6524191258     1  0.24571243E+08
     -107.8074957201      112.2882473880     1  0.23235267E+08
     -107.8074745890      108.2579204417     1  0.25079491E+08
     -107.8074621938      112.9914670891     1  0.24921432E+08
     -107.8074511103      107.0140585570     1  0.22738469E+08
     -107.8074456864      108.9765401247     1  0.24336955E+08
     -107.8074402247      110.5704733786     1  0.25427274E+08
     -107.8074198945      110.0443369099     1  0.23256339E+08
     -107.8074178732      110.8146034676     1  0.23372490E+08
     -107.8074011815      111.8111186709     1  0.23716319E+08
     -107.8073510189      111.3865834634     1  0.23100190E+08
     -107.8073440239      112.7157107840     1  0.22705397E+08
     -107.8073177754      110.7286005425     1  0.24170123E+08
     -107.8073026111      109.1627893914     1  0.24488231E+08
     -107.8072832310      108.0003249054     1  0.23153279E+08
     -107.8072736320      107.0933811177     1  0.22672147E+08
     -107.8072397587      110.1629863799     1  0.23962267E+08
     -107.8072370272      110.3730002191     1  0.23954947E+08
     -107.8072245895      111.7038059294     1  0.22832131E+08
     -107.8071796776      107.7749538196     1  0.23988082E+08
     -107.8071555819      114.4197135832     1  0.23532195E+08
     -107.8071534884      113.4731880667     1  0.24582315E+08
     -107.8071401525      110.2210604424     1  0.24654623E+08
     -107.8071365970      112.9151149283     1  0.24099474E+08
     -107.8071244237      107.1722868358     1  0.25100566E+08
     -107.8070641590      111.6354501542     1  0.23546637E+08
     -107.8070557769      110.0813915822     1  0.22856986E+08
     -107.8070535018      105.8705554675     1  0.22036998E+08
     -107.8070426707      110.6253104364     1  0.24336199E+08
     -107.8070368909      109.0686604499     1  0.23402679E+08
     -107.8070158055      111.4445988367     1  0.23279342E+08
     -107.8070090068      113.0270140726     1  0.24490197E+08
     -107.8070035173      108.7280514305     1  0.23486475E+08
     -107.8069985035      111.0599759616     1  0.24465328E+08
     -107.8069846778      108.7195395992     1  0.25547660E+08
     -107.8069734916      107.8612063610     1  0.22961665E+08
     -107.8069724151      110.0168953804     1  0.23522725E+08
     -107.8069561235      110.0806480862     1  0.23612353E+08
     -107.8069452112      106.6999000761     1  0.23854320E+08
     -107.8069395386      111.8429922282     1  0.23886589E+08
     -107.8069288281      109.9130289194     1  0.25093964E+08
     -107.8069249956      112.0889585932     1  0.23328016E+08
     -107.8069094382      112.8975139876     1  0.25004726E+08
     -107.8069033768      111.0319808904     1  0.23911870E+08
     -107.8068709771      111.4746440337     1  0.25046843E+08
     -107.8068647077      107.2552682288     1  0.23383333E+08
     -107.8068552088      110.3901166364     1  0.24778919E+08
     -107.8068482850      110.0322718099     1  0.23855721E+08
     -107.8068359289      113.2479205018     1  0.25605968E+08
     -107.8068157722      110.9607961586     1  0.25497577E+08
     -107.8068092927      110.1136683538     1  0.24423351E+08
     -107.8067898108      111.2597473233     1  0.25071209E+08
     -107.8067757123      114.4073227821     1  0.25265587E+08
     -107.8067702980      110.8849608046     1  0.22658770E+08
     -107.8067661387      113.2832369965     1  0.25318152E+08
     -107.8067569737      112.2407767123     1  0.22865441E+08
     -107.8067523748      107.0345254539     1  0.23852360E+08
     -107.8067501721      111.9388473846     1  0.24623086E+08
     -107.8067417513      107.7146812507     1  0.24158139E+08
     -107.8067075046      111.4029301524     2  0.22512857E+08
     -107.8066765947      111.1367503377     1  0.24146268E+08
     -107.8066397738      109.8087923529     1  0.23837677E+08
     -107.8066356037      108.4722608272     1  0.23303678E+08
     -107.8065977547      110.4347003759     1  0.21798761E+08
     -107.8065889296      110.8020725788     1  0.26066451E+08
     -107.8065877643      113.4997454588     1  0.24860800E+08
     -107.8065573101      111.0017957173     1  0.24874624E+08
     -107.8065312600      107.8067756738     1  0.23386905E+08
     -107.8065300131      111.3897689343     1  0.25025056E+08
     -107.8065202741      111.7341605558     1  0.23134213E+08
     -107.8065002199      109.5859843562     1  0.23314319E+08
     -107.8064707423      110.1428315385     1  0.24526916E+08
     -107.8064621237      108.2944443208     1  0.23293368E+08
     -107.8064550613      108.2476367498     1  0.24037542E+08
     -107.8064356770      111.3082266334     1  0.24344785E+08
     -107.8064345442      108.1369585610     1  0.23322158E+08
     -107.8064200448      111.6481939189     1  0.23670016E+08
     -107.8064049685      110.3051245718     1  0.22064205E+08
     -107.8063598325      111.8476338874     1  0.24784915E+08
     -107.8063558382      110.5321654892     1  0.23346960E+08
     -107.8063531857      111.4548751344     1  0.24877362E+08
     -107.8063512355      114.2132657351     1  0.23575779E+08
     -107.8063364611      113.7935510065     1  0.23325307E+08
     -107.8063339013      110.3894024478     1  0.24079858E+08
     -107.8063091908      110.8612447641     1  0.22723613E+08
     -107.8062952870      106.0580015434     1  0.23204105E+08
     -107.8062748688      110.3908115681     1  0.25346482E+08
     -107.8062551881      112.6773406072     1  0.23908101E+08
     -107.8062370100      110.3462941683     1  0.24204474E+08
     -107.8062200001      111.4922095513     1  0.24505744E+08
     -107.8061651796      107.4797774391     1  0.24505404E+08
     -107.8061619169      108.8239226116     1  0.23690959E+08
     -107.8061597309      109.2720844392     1  0.25523988E+08
     -107.8061505513      112.1637480950     1  0.24983223E+08
     -107.8061351806      110.8376182594     1  0.23122809E+08
     -107.8061263276      112.7402288316     1  0.23780287E+08
     -107.8061141396      110.1510655490     1  0.24925306E+08
     -107.8061033662      112.2245340369     1  0.24590900E+08
     -107.8060948573      110.3602170542     1  0.26043015E+08
     -107.8060839121      111.7541407915     1  0.23403697E+08
     -107.8060711252      113.0938220078     1  0.23227273E+08
     -107.8060620983      111.9670505181     1  0.24490032E+08
     -107.8060216425      110.3277699426     1  0.23203382E+08
     -107.8060175121      111.0784144227     1  0.24011612E+08
     -107.8060041862      112.0165212284     1  0.24815464E+08
     -107.8059752198      108.4397095712     1  0.23668346E+08
     -107.8059639415      109.5066452302     1  0.24905636E+08
     -107.8059559358      110.9752870635     2  0.24698702E+08
     -107.8059518030      109.2172695609     1  0.23986309E+08
     -107.8059501268      112.3644606122     1  0.24017892E+08
     -107.8059448805      109.5915626617     1  0.22368413E+08
     -107.8059344864      112.5905596643     1  0.23842201E+08
     -107.8059266496      110.2436963636     1  0.24342445E+08
     -107.8059245882      108.9092869859     1  0.25354618E+08
     -107.8059142538      110.5947178226     1  0.22878221E+08
     -107.8059124209      109.6998682534     1  0.24461276E+08
     -107.8059114082      109.5442099103     1  0.24808404E+08
     -107.8059043286      109.0467410154     1  0.23473166E+08
     -107.8059012956      111.3282968116     1  0.25704810E+08
     -107.8058927598      107.8798772015     1  0.24103481E+08
     -107.8058907456      106.6903858357     1  0.24564602E+08
     -107.8058874079      112.4441154775     1  0.23238088E+08
     -107.8058829849      107.4081707049     1  0.24420710E+08
     -107.8058785454      113.5455860207     1  0.24767608E+08
     -107.8058538369      107.8112850693     1  0.21897966E+08
     -107.8058502103      112.6096510129     1  0.24875175E+08
     -107.8057886791      105.2647096361     1  0.23303960E+08
     -107.8057813300      113.2076294053     1  0.24678029E+08
     -107.8057738759      108.7057531381     1  0.25934073E+08
     -107.8057407140      108.9519913786     1  0.24386838E+08
     -107.8057362331      112.8576686807     1  0.25584572E+08
     -107.8057223075      111.0302222763     1  0.24095267E+08
     -107.8056903467      112.4857006095     1  0.23778822E+08
     -107.8056885664      109.4368082453     1  0.23925814E+08
     -107.8056865316      109.3071872399     1  0.23663122E+08
     -107.8056764635      108.4298249232     1  0.24099926E+08
     -107.8056702358      109.6329803498     1  0.24431751E+08
     -107.8056606042      108.8132640781     1  0.24653801E+08
     -107.8056394705      108.8761107952     1  0.25156185E+08
     -107.8056222726      105.3981192206     1  0.23756538E+08
     -107.8056094154      111.1475711165     1  0.24336802E+08
     -107.8055946035      110.6233015880     1  0.24909144E+08
     -107.8055934031      110.7568231020     1  0.26076976E+08
     -107.8055879837      112.1888883677     1  0.25823227E+08
     -107.8055636390      106.6739468791     1  0.23874706E+08
     -107.8055610259      109.5495064730     1  0.24485562E+08
     -107.8055386503      109.3592066212     1  0.23599133E+08
     -107.8055372083      110.7491234273     1  0.24888350E+08
     -107.8055126861      105.7826258957     1  0.22658120E+08
     -107.8054914325      110.9681085574     1  0.23528466E+08
     -107.8054804938      111.1895655703     1  0.24944624E+08
     -107.8054125421      112.5053724127     1  0.24200164E+08
     -107.8053996011      107.2342679076     1  0.22790118E+08
     -107.8053973791      109.7294521539     1  0.22802941E+08
     -107.8053740089      109.0728158255     1  0.26391075E+08
     -107.8053661856      111.7937092871     1  0.25321285E+08
     -107.8053642175      113.5900007576     1  0.24619941E+08
     -107.8053542993      107.9907951004     1  0.24078109E+08
     -107.8053110462      110.0503675073     1  0.23495615E+08
     -107.8053081070      111.2722877009     1  0.23538150E+08
     -107.8052758781      109.8089445876     1  0.24678268E+08
     -107.8052507260      107.0464762159     1  0.24163538E+08
     -107.8052367917      109.8049911649     1  0.23177994E+08
     -107.8052251954      110.5985876715     1  0.25552919E+08
     -107.8052188546      112.4615980120     1  0.24671400E+08
     -107.8052075442      112.5755455846     1  0.22895449E+08
     -107.8051930326      111.5104411223     1  0.23881399E+08
     -107.8051576044      110.3542956592     1  0.23691133E+08
     -107.8051400496      106.9944831971     1  0.23516011E+08
     -107.8051293769      111.4476381617     1  0.23138451E+08
     -107.8050795670      108.1831898033     1  0.22913707E+08
     -107.8050697077      106.3092394881     1  0.22289178E+08
     -107.8050457725      111.6094121813     1  0.23811137E+08
     -107.8050338310      111.2385679690     1  0.23451339E+08
     -107.8050289303      110.0675744705     1  0.24510168E+08
     -107.8050061086      109.0946740667     1  0.22699275E+08
     -107.8050030905      109.5767332573     1  0.23006245E+08
     -107.8049938489      103.8738464296     1  0.24972311E+08
     -107.8049681469      109.9150741419     1  0.23556208E+08
     -107.8049389499      110.1860394132     1  0.25000164E+08
     -107.8049140158      106.9412534084     1  0.22752946E+08
     -107.8049070906      107.2859572590     1  0.24456132E+08
     -107.8049043176      106.2686578403     1  0.22360348E+08
     -107.8048954559      110.3444787523     1  0.24190528E+08
     -107.8048876771      111.5099611525     1  0.25309724E+08
     -107.8048862158      111.0306149185     1  0.24085190E+08
     -107.8048767289      107.8180044509     1  0.24205557E+08
     -107.8048548995      114.2264621610     1  0.24552371E+08
     -107.8048531869      112.4839920454     1  0.25281383E+08
     -107.8048409479      109.9276675864     1  0.23497788E+08
     -107.8048060470      106.8562689516     2  0.27113257E+08
     -107.8047963044      108.3117911360     1  0.24397796E+08
     -107.8047876148      111.0867973446     1  0.25378505E+08
     -107.8047859896      108.5347107313     1  0.23055379E+08
     -107.8047714701      108.8177863485     1  0.25450053E+08
     -107.8047680063      105.7746636168     1  0.25063313E+08
     -107.8047606234      110.1188952517     1  0.22839166E+08
     -107.8047088807      110.0636897870     1  0.23836102E+08
     -107.8046977761      116.5851054834     1  0.23494063E+08
     -107.8046951321      112.9190799640     1  0.23160848E+08
     -107.8046896448      111.1174097463     1  0.24902746E+08
     -107.8046860278      108.5648221903     1  0.23817770E+08
     -107.8046819627      110.1568848933     1  0.25471236E+08
     -107.8046554097      108.8596323231     1  0.24042157E+08
     -107.8046537337      112.2982562358     1  0.22871547E+08
     -107.8046502115      111.1471249791     1  0.23592824E+08
     -107.8046488504      111.4756576829     1  0.24439316E+08
     -107.8046308843      112.5789516814     1  0.22522456E+08
     -107.8046236537      112.1895986869     1  0.24561861E+08
     -107.8046113880      109.3701602888     1  0.23997699E+08
     -107.8046092034      110.4005616092     1  0.26029184E+08
     -107.8045841769      108.7912673867     1  0.23684654E+08
     -107.8045768024      108.8766808264     1  0.23326122E+08
     -107.8045692967      112.8668820918     1  0.24238711E+08
     -107.8045672932      107.0849378572     1  0.23693994E+08
     -107.8045593832      113.1701218608     1  0.24991282E+08
     -107.8045559123      105.4984051780     1  0.23678797E+08
     -107.8045377223      109.7138512538     1  0.24280442E+08
     -107.8045226633      105.6507674410     1  0.23804861E+08
     -107.8045148965      110.3189568546     1  0.25046111E+08
     -107.8044946867      110.6778856038     1  0.25499180E+08
     -107.8044918959      113.2334608833     1  0.22937891E+08
     -107.8044890822      109.6633610434     1  0.24916632E+08
     -107.8044822269      107.4055882158     1  0.23176585E+08
     -107.8044603495      113.3105182865     1  0.24013616E+08
     -107.8044501033      108.5272215989     1  0.26448378E+08
     -107.8044342970      111.1430357776     1  0.23089550E+08
     -107.8044158134      112.7546233680     1  0.23515639E+08
     -107.8044055580      113.0463133251     1  0.23382148E+08
     -107.8043992778      109.0218511493     1  0.24308397E+08
     -107.8043804551      111.5962195207     1  0.25022383E+08
     -107.8043632166      114.0077342886     1  0.26661694E+08
     -107.8043611433      109.8955380703     1  0.24599643E+08
     -107.8043268352      111.4555093597     1  0.24440343E+08
     -107.8043070690      109.1154160097     1  0.24079199E+08
     -107.8043032135      113.2982515604     1  0.24762612E+08
     -107.8042969214      108.8757249804     1  0.24353470E+08
     -107.8042718240      112.4122416139     2  0.23553976E+08
     -107.8042521233      108.3817907925     1  0.24612168E+08
     -107.8042432416      110.5347314340     1  0.23472737E+08
     -107.8042209903      108.8408031583     1  0.24106719E+08
     -107.8042182022      110.0388550634     1  0.23711794E+08
     -107.8042006120      107.4302689163     1  0.24385948E+08
     -107.8041935680      110.8958714135     1  0.23734558E+08
     -107.8041830486      108.8197403049     1  0.24385345E+08
     -107.8041801165      111.1118142520     1  0.23911790E+08
     -107.8041471520      109.6456307185     1  0.24414441E+08
     -107.8041442865      108.4878527527     1  0.24859202E+08
     -107.8041400163      111.7993354966     1  0.23025611E+08
     -107.8041242056      110.7785040469     1  0.23424917E+08
     -107.8041224130      113.3612532866     1  0.24512408E+08
     -107.8041129753      109.0936856026     1  0.24407643E+08
     -107.8040769077      109.7846963612     1  0.24788870E+08
     -107.8040554903      109.8258231594     1  0.25417870E+08
     -107.8040480646      110.8545006301     1  0.24514353E+08
     -107.8040321946      111.0661130863     1  0.23478234E+08
     -107.8040200396      109.7888938405     1  0.23489206E+08
     -107.8039984115      112.5068548460     1  0.24180387E+08
     -107.8039917970      105.4071354539     1  0.24285766E+08
     -107.8039831503      110.8971838780     1  0.24964344E+08
     -107.8039716363      107.6921468043     1  0.24346793E+08
     -107.8039666453      111.4121243985     1  0.24433232E+08
     -107.8039247999      106.6032330634     1  0.23266004E+08
     -107.8039075404      109.0450623262     1  0.23247687E+08
     -107.8038457421      109.0228309024     1  0.23971313E+08
     -107.8038438661      110.0953187360     1  0.23964020E+08
     -107.8038199764      112.4119354576     1  0.24074113E+08
     -107.8038047113      113.6627838955     1  0.24913849E+08
     -107.8038032411      109.7073191667     1  0.23252901E+08
     -107.8037919380      108.5332776424     1  0.23605375E+08
     -107.8037870560      112.3984306400     1  0.24072290E+08
     -107.8037836591      113.3025110110     1  0.25819343E+08
     -107.8037790792      107.1762075702     1  0.24334496E+08
     -107.8037757672      109.9097576512     1  0.23772382E+08
     -107.8037614587      111.5838743900     1  0.23760528E+08
     -107.8037603199      111.5334132933     1  0.22825112E+08
     -107.8037580664      109.5837601632     1  0.24064840E+08
     -107.8037533412      113.8497147313     1  0.27012880E+08
     -107.8037436613      111.0684179717     1  0.24140701E+08
     -107.8037335289      110.1171559616     1  0.22916145E+08
     -107.8037298747      109.8049143720     1  0.24980332E+08
     -107.8037038850      110.7746078022     1  0.23849197E+08
     -107.8036864493      109.2680941434     1  0.23654883E+08
     -107.8036619631      110.9402050717     1  0.23730937E+08
     -107.8036583991      110.5381280842     1  0.23422094E+08
     -107.8036427660      110.3640948082     1  0.23250696E+08
     -107.8036164682      107.1358245736     1  0.22126140E+08
     -107.8036139484      106.1122260068     1  0.24039888E+08
     -107.8036116714      109.6396411556     1  0.25204307E+08
     -107.8035820543      110.7156087482     1  0.25137129E+08
     -107.8035438241      107.1030495600     1  0.24557671E+08
     -107.8035381609      113.5462400575     1  0.24630775E+08
     -107.8035031309      110.7595828578     1  0.23680275E+08
     -107.8034908782      111.8005909156     1  0.24428807E+08
     -107.8034752872      109.7223567200     1  0.23611174E+08
     -107.8034726963      112.1266184481     1  0.24866882E+08
     -107.8034647290      109.8676697189     1  0.23702192E+08
     -107.8034536569      111.2087712024     1  0.24368976E+08
     -107.8034475969      111.3028978018     1  0.25087847E+08
     -107.8034234601      111.0402346212     1  0.23801894E+08
     -107.8034136398      110.7145381247     1  0.25360559E+08
     -107.8034086592      111.5288809399     1  0.23728952E+08
     -107.8034043483      112.5716473622     1  0.23904214E+08
     -107.8033953008      113.9505671248     1  0.25644167E+08
     -107.8033888085      110.9561935746     1  0.23285055E+08
     -107.8033392800      112.2741261916     1  0.25505499E+08
     -107.8033348761      111.1921808857     1  0.23094940E+08
     -107.8033293350      110.5349542199     1  0.24184740E+08
     -107.8032825997      109.8391988218     1  0.25211923E+08
     -107.8032697045      109.7462878217     1  0.22958472E+08
     -107.8032659984      112.1072689838     1  0.25852856E+08
     -107.8032608284      111.3907232535     1  0.25810065E+08
     -107.8032137192      112.3449035623     1  0.22833088E+08
[truncated: 201,664 more chars]
