# Supplementary material for: Structure, thermodynamics, and rearrangement mechanisms in gold clusters—insights from the energy landscapes framework
Source: Nanoscale. 2017 Dec 15;10(4):2004–16. doi: 10.1039/c7nr07123j (PMC5901115; doi:10.1039/c7nr07123j)
Supplement: Supplementary file 1 [file NR-010-C7NR07123J-s001.zip › minima/31_Au/min.data.dec]

     -108.0611936478      112.3107722034     1  0.23312478E+08
     -108.0593442094      113.0342609535     1  0.23612809E+08
     -108.0534414297      113.2462179621     1  0.22876831E+08
     -108.0431827539      116.2931972916     4  0.21799287E+08
     -108.0418196721      117.5322581924     4  0.23277000E+08
     -108.0131918773      112.5442102210     1  0.23575026E+08
     -108.0114064109      114.2049951778     1  0.21621518E+08
     -108.0088354089      117.6014934821     2  0.23662685E+08
     -108.0086708360      112.9949002180     1  0.21289858E+08
     -107.9925002393      117.4426987076     4  0.22354729E+08
     -107.9891084566      114.3708839307     1  0.22122070E+08
     -107.9870417327      110.1823080636     1  0.23878023E+08
     -107.9859075674      111.6577523704     1  0.23923151E+08
     -107.9832818348      111.6849154452     1  0.23259299E+08
     -107.9829674537      110.1212602126     1  0.23807323E+08
     -107.9816366681      109.1833324435     2  0.25429282E+08
     -107.9712623291      111.1418840484     1  0.23455961E+08
     -107.9702068123      109.0552913077     1  0.23322266E+08
     -107.9656846986      111.7466415503     1  0.24165770E+08
     -107.9644241239      113.7341674852     1  0.23223418E+08
     -107.9629298250      113.0296453360     1  0.23165582E+08
     -107.9601873424      117.4278568861     1  0.22734654E+08
     -107.9583156994      114.1044133933     1  0.24346587E+08
     -107.9582170618      113.5251740560     1  0.22481943E+08
     -107.9554267804      109.4476187318     1  0.23799179E+08
     -107.9482265470      113.4675426354     2  0.23662494E+08
     -107.9477817298      117.5783476605     1  0.22770346E+08
     -107.9477501434      112.9743854338     1  0.23194301E+08
     -107.9471825017      113.4917049707     1  0.23236697E+08
     -107.9465823330      113.2193687622     1  0.23472285E+08
     -107.9435668035      113.7427536967     1  0.24463614E+08
     -107.9423584990      110.0860910701     2  0.23570696E+08
     -107.9421590349      114.3393536597     1  0.23295175E+08
     -107.9406189686      113.2673350546     1  0.23614484E+08
     -107.9398272570      117.4524390478     1  0.22845631E+08
     -107.9381716102      112.1116760505     1  0.24742234E+08
     -107.9380505866      110.6265479960     1  0.22562609E+08
     -107.9374396966      114.3850615377     1  0.24290652E+08
     -107.9363305064      112.3382018428     1  0.22773514E+08
     -107.9346873456      115.2227744164     2  0.23396552E+08
     -107.9319708438      109.9741296173     1  0.23604719E+08
     -107.9318904547      113.5683655043     1  0.23625403E+08
     -107.9317667414      114.0515539346     1  0.24017743E+08
     -107.9284743791      114.6727211300     1  0.22687056E+08
     -107.9262834183      111.9008813127     1  0.23547140E+08
     -107.9235325615      112.3984294362     1  0.23236353E+08
     -107.9226107560      112.8981173432     1  0.23826487E+08
     -107.9220608052      109.8548190434     1  0.23667009E+08
     -107.9212738049      112.6347693237     1  0.24910863E+08
     -107.9204706371      111.3113733905     1  0.21903176E+08
     -107.9200262381      113.9373262064     1  0.23324729E+08
     -107.9195747576      115.8813604633     1  0.23662523E+08
     -107.9194049905      111.5154640947     1  0.24835640E+08
     -107.9177265646      109.7602067539     1  0.24455470E+08
     -107.9170113760      114.8297726928     1  0.23574854E+08
     -107.9168678488      112.3145155514     1  0.24567184E+08
     -107.9159451521      111.7762628126     1  0.23501935E+08
     -107.9152878750      113.9772115177     1  0.24337771E+08
     -107.9147782204      117.2907583909     2  0.25324088E+08
     -107.9147136977      116.7935283814     1  0.22782844E+08
     -107.9134786869      110.4440393054     1  0.23442946E+08
     -107.9128252370      114.0219363919     1  0.24398585E+08
     -107.9126870269      109.5849591311     1  0.24398035E+08
     -107.9124224073      112.3884332598     2  0.22528513E+08
     -107.9094450616      113.8519976839     1  0.22703108E+08
     -107.9093130129      112.4531303924     1  0.23437735E+08
     -107.9091486036      113.7570604978     1  0.24111124E+08
     -107.9066958403      114.2255337735     1  0.24643878E+08
     -107.9063672339      117.2028235933     1  0.23356147E+08
     -107.9061100134      111.2425032659     1  0.25024486E+08
     -107.9051390992      115.6190784126     1  0.23683597E+08
     -107.9046609941      114.0157640156     1  0.25924102E+08
     -107.9040130762      111.6862059418     1  0.23699822E+08
     -107.9037534492      112.0277269845     2  0.22443932E+08
     -107.9029838112      113.1709030517     1  0.24357223E+08
     -107.9028709799      116.7692509544     1  0.22683159E+08
     -107.9025162492      112.6018065353     1  0.22595414E+08
     -107.9016552157      109.4174474474     1  0.24098549E+08
     -107.9014705227      116.8035097848     1  0.22600285E+08
     -107.9006996482      111.6832243775     1  0.23428983E+08
     -107.8993018258      108.9311504567     1  0.21481060E+08
     -107.8988814452      112.0860585617     1  0.24100767E+08
     -107.8985630651      116.7528283222     1  0.23074252E+08
     -107.8982498154      110.0172348595     1  0.23336385E+08
     -107.8978193293      111.7560757578     1  0.24696299E+08
     -107.8969791884      112.2537215843     1  0.24066662E+08
     -107.8968209622      110.0365714335     1  0.23803077E+08
     -107.8963652545      116.7867310239     1  0.25990778E+08
     -107.8959445835      114.5472492170     1  0.22881122E+08
     -107.8940052434      114.0289363596     1  0.22924774E+08
     -107.8931754095      114.8406928401     1  0.23421004E+08
     -107.8929798187      113.2574819063     1  0.24880913E+08
     -107.8920134141      111.1263316071     1  0.23633291E+08
     -107.8919671296      114.2656029388     1  0.22804280E+08
     -107.8915465238      111.5093553253     1  0.23652785E+08
     -107.8903319742      117.1588185513     1  0.23554642E+08
     -107.8899411602      112.0400341602     1  0.23529822E+08
     -107.8892180647      114.5524918590     1  0.25034049E+08
     -107.8874870323      117.2754687070     1  0.24605145E+08
     -107.8873668743      110.5079455508     1  0.23746132E+08
     -107.8873374123      116.8572717760     1  0.26023641E+08
     -107.8866860172      111.3417267475     1  0.24274059E+08
     -107.8866254060      114.0719396783     1  0.24737741E+08
     -107.8858966271      109.8911852474     1  0.24064603E+08
     -107.8854413899      111.5410054418     1  0.25097224E+08
     -107.8847506892      112.1101739128     1  0.22862578E+08
     -107.8840837141      114.0790342782     1  0.24720611E+08
     -107.8825552018      114.4483488091     1  0.24836944E+08
     -107.8822583030      111.2833620785     1  0.22824366E+08
     -107.8820452841      111.4160655082     1  0.23020695E+08
     -107.8813670102      115.8711573985     4  0.23392841E+08
     -107.8811522423      110.6528578750     1  0.24284804E+08
     -107.8808928375      110.7896941475     1  0.23047409E+08
     -107.8796920214      112.1301409951     1  0.23752171E+08
     -107.8785076057      113.4817323519     1  0.26488087E+08
     -107.8782971543      113.1225606448     1  0.24255964E+08
     -107.8762115336      111.4105879600     1  0.24242477E+08
     -107.8760741370      111.6123309614     1  0.23608470E+08
     -107.8758631207      112.4000906065     1  0.25211856E+08
     -107.8756310643      112.7521803315     1  0.24993255E+08
     -107.8752266976      116.3985851930     1  0.22501620E+08
     -107.8748328133      112.5005391946     1  0.23780329E+08
     -107.8746939867      110.5489592595     1  0.23770543E+08
     -107.8743189637      115.4339883783     2  0.22668993E+08
     -107.8732322371      110.5252077791     1  0.23662702E+08
     -107.8721945574      110.9482540818     1  0.25624526E+08
     -107.8714997535      110.7165821618     1  0.22957207E+08
     -107.8699764549      115.7416557687     2  0.22738377E+08
     -107.8697423346      114.7715797256     1  0.23029058E+08
     -107.8696958361      111.2967710898     1  0.23836067E+08
     -107.8691526203      112.2468659502     1  0.23087905E+08
     -107.8689172689      111.6277687377     1  0.24518447E+08
     -107.8688664510      117.1912379869     1  0.24495376E+08
     -107.8686786877      109.0612352635     1  0.22716246E+08
     -107.8686610201      116.3170801877     1  0.22538230E+08
     -107.8685907660      111.6555575445     1  0.24095837E+08
     -107.8679575661      116.5205347943     1  0.25232394E+08
     -107.8674883912      112.2036802964     1  0.22808894E+08
     -107.8662247973      113.5791855077     1  0.23633391E+08
     -107.8661426828      111.8325274686     1  0.23667504E+08
     -107.8659752497      116.6211776010     1  0.25188925E+08
     -107.8648439771      110.9918563266     1  0.23939586E+08
     -107.8646701420      114.2651273284     1  0.24910662E+08
     -107.8643105408      116.4715042236     1  0.25735973E+08
     -107.8624918328      117.1710999695     1  0.24237223E+08
     -107.8623055019      113.1729174150     1  0.23992756E+08
     -107.8621917424      113.5928736234     1  0.23297582E+08
     -107.8620215590      109.7411363844     1  0.24065049E+08
     -107.8619249653      114.4825633792     1  0.23114526E+08
     -107.8613078666      115.3790153935     2  0.22913661E+08
     -107.8606011562      112.6997422476     1  0.24115945E+08
     -107.8603799106      112.8029127162     1  0.24488206E+08
     -107.8602262637      115.3070578557     2  0.22916308E+08
     -107.8597970711      114.2970529214     1  0.22222237E+08
     -107.8596950673      109.9139690638     1  0.22943456E+08
     -107.8593199974      113.6281499884     1  0.22641634E+08
     -107.8587170138      110.8613701006     1  0.23700606E+08
     -107.8584262013      114.5656888522     1  0.24497260E+08
     -107.8577189034      108.7920561315     1  0.24474522E+08
     -107.8577118828      114.3724441430     1  0.22218128E+08
     -107.8576497562      115.5368218334     2  0.22883352E+08
     -107.8569729385      116.6109024265     2  0.24456520E+08
     -107.8568794476      115.9950208970     1  0.25029051E+08
     -107.8567422547      113.9261219721     1  0.24838645E+08
     -107.8557325350      113.8445794278     1  0.24111566E+08
     -107.8544044007      114.8988510583     1  0.23003760E+08
     -107.8543269457      111.9228258843     1  0.23435814E+08
     -107.8541957486      116.5284786096     1  0.25024606E+08
     -107.8537551554      112.2754383791     1  0.24504253E+08
     -107.8534617061      112.0731125675     1  0.24242563E+08
     -107.8532801783      113.1736693258     1  0.24788877E+08
     -107.8532572861      116.2188128986     1  0.25254135E+08
     -107.8532173164      113.9245119039     1  0.24306651E+08
     -107.8531782285      115.0549463263     1  0.22670073E+08
     -107.8530153377      116.7011694696     2  0.24023330E+08
     -107.8524513916      115.5617079315     1  0.22556499E+08
     -107.8520110703      113.6172550131     1  0.25436337E+08
     -107.8515590407      110.2890708221     1  0.22581723E+08
     -107.8515194561      110.7457084121     1  0.24236160E+08
     -107.8507356768      113.1049646206     1  0.22564280E+08
     -107.8499808054      106.1353725354     1  0.23050831E+08
     -107.8493650258      109.2906035920     1  0.23556795E+08
     -107.8489240511      109.4369694894     1  0.23590430E+08
     -107.8486819185      115.1066687135     1  0.25120540E+08
     -107.8484449190      111.1863032924     1  0.24622708E+08
     -107.8480609330      111.6669946924     1  0.22770560E+08
     -107.8469769992      112.3468721911     1  0.22963491E+08
     -107.8466132093      112.1700636767     1  0.22891313E+08
     -107.8464811946      114.2096055599     1  0.23203784E+08
     -107.8463934328      110.5046154160     1  0.24459805E+08
     -107.8463406018      117.0972290632     2  0.23990539E+08
     -107.8461524668      111.0680572510     1  0.24451586E+08
     -107.8459687710      114.6047509222     1  0.22808952E+08
     -107.8458033175      110.6229874181     1  0.25618527E+08
     -107.8455925671      112.5201602572     1  0.24947476E+08
     -107.8454428039      112.1537810640     1  0.25303641E+08
     -107.8451635178      115.2784351992     1  0.22993877E+08
     -107.8449923233      109.6659921944     1  0.22489813E+08
     -107.8448763340      115.8161223703     1  0.25541680E+08
     -107.8448649509      114.1627062630     1  0.22907707E+08
     -107.8447302989      111.5390192100     1  0.25036211E+08
     -107.8447140309      106.8902109322     1  0.23281095E+08
     -107.8439836582      110.6829663007     1  0.22909961E+08
     -107.8438616195      114.8480098921     1  0.22790399E+08
     -107.8437258276      116.5327753100     1  0.22161475E+08
     -107.8433767611      116.5524481748     1  0.24265503E+08
     -107.8432543445      112.7576512407     1  0.25033544E+08
     -107.8432507179      107.5452353242     1  0.23916549E+08
     -107.8428909999      115.0036140929     1  0.22562216E+08
     -107.8427273240      112.4788657817     1  0.24422494E+08
     -107.8420592413      109.6282859469     1  0.23144870E+08
     -107.8420121154      113.3199150916     1  0.23054412E+08
     -107.8414868440      108.5727477717     1  0.22566473E+08
     -107.8410346082      115.7405787799     1  0.22670685E+08
     -107.8409198225      110.9839151559     1  0.23387919E+08
     -107.8407432349      108.6739769761     1  0.21858295E+08
     -107.8403154268      116.6132336206     1  0.25188732E+08
     -107.8402844579      113.4634740452     1  0.24595814E+08
     -107.8402312448      110.0819356774     1  0.23329474E+08
     -107.8400687621      110.5642319618     1  0.23785627E+08
     -107.8399086316      109.4164973428     1  0.22801418E+08
     -107.8393716390      116.7165466173     1  0.24769267E+08
     -107.8391051832      113.8682586230     1  0.22453653E+08
     -107.8390118582      112.7787411199     1  0.22977905E+08
     -107.8389407748      110.3526396190     1  0.23802271E+08
     -107.8389358064      111.1919476546     1  0.25968338E+08
     -107.8387682463      113.3914014899     1  0.24468631E+08
     -107.8387437726      109.8611846133     1  0.23799854E+08
     -107.8384312347      110.6820361302     1  0.23119881E+08
     -107.8383632745      110.9597732214     1  0.23225510E+08
     -107.8383082430      110.9159341921     1  0.24051376E+08
     -107.8380119528      110.5139138381     1  0.23846198E+08
     -107.8379810467      114.2078618132     1  0.22934103E+08
     -107.8374596422      109.9441781369     1  0.23839080E+08
     -107.8373274957      111.5765723750     1  0.23357670E+08
     -107.8370938926      116.5817587822     1  0.24998315E+08
     -107.8369395995      117.0139006907     1  0.24038704E+08
     -107.8368586809      116.5455137813     1  0.24799867E+08
     -107.8365971349      108.1541039114     1  0.23549206E+08
     -107.8363686605      113.7090111460     1  0.23325338E+08
     -107.8362997972      108.3692306506     1  0.23327834E+08
     -107.8360931813      109.2989974116     1  0.23511257E+08
     -107.8360761037      111.0071275782     1  0.24387198E+08
     -107.8359695957      115.0500055643     1  0.23004560E+08
     -107.8358890827      114.9900067576     1  0.22576377E+08
     -107.8357644386      111.2469978393     1  0.24564438E+08
     -107.8356396659      110.8843139540     1  0.23153047E+08
     -107.8355040086      112.5594401412     1  0.23864960E+08
     -107.8354661986      114.6568369529     1  0.22839641E+08
     -107.8348505925      111.1697297066     1  0.25624728E+08
     -107.8345210031      113.8870379115     1  0.25049777E+08
     -107.8344530130      109.5257188080     1  0.24457394E+08
     -107.8343495039      116.7640885918     1  0.23768688E+08
     -107.8342988067      113.5183040930     1  0.22689211E+08
     -107.8339849843      112.5029378250     1  0.22620319E+08
     -107.8337703045      113.9886445211     1  0.25014947E+08
     -107.8333199041      109.7744932679     1  0.24519401E+08
     -107.8332053435      114.7156668621     1  0.23198032E+08
     -107.8329230946      113.5726898891     1  0.25197279E+08
     -107.8325911365      113.3356875044     1  0.22783737E+08
     -107.8325836778      109.3835723024     1  0.23622982E+08
     -107.8321602073      112.0940736993     1  0.23334304E+08
     -107.8321141974      111.6362249372     1  0.22406907E+08
     -107.8320869960      109.7008146735     1  0.24656705E+08
     -107.8313603878      112.1100819933     1  0.24417253E+08
     -107.8312281635      108.4287350725     1  0.22073796E+08
     -107.8302279236      115.5970128534     2  0.21698005E+08
     -107.8299244336      110.0571016069     1  0.22801609E+08
     -107.8298212553      112.1518317576     1  0.22285790E+08
     -107.8295721946      113.4542209229     1  0.22214523E+08
     -107.8294251349      108.5245097446     1  0.23408337E+08
     -107.8292932268      115.9254626319     2  0.22454635E+08
     -107.8290270939      115.6854469325     1  0.25850563E+08
     -107.8289287982      112.3720893115     1  0.24548788E+08
     -107.8287063915      110.5208729184     1  0.22799146E+08
     -107.8284023923      110.8005747186     1  0.22593506E+08
     -107.8278188031      110.3937552748     1  0.22874064E+08
     -107.8271177202      115.6011439285     1  0.25501821E+08
     -107.8270939845      112.1326607581     1  0.23672130E+08
     -107.8266146582      114.7778374341     1  0.27069814E+08
     -107.8264485018      108.4784101234     1  0.23890063E+08
     -107.8262634303      112.2510458318     1  0.24499973E+08
     -107.8262161283      111.1722256088     2  0.23483083E+08
     -107.8259893257      113.6520617780     1  0.22422760E+08
     -107.8259183012      109.4075316663     1  0.25323956E+08
     -107.8258564747      115.6417564095     1  0.22139642E+08
     -107.8258364737      112.9097144955     1  0.24640575E+08
     -107.8253767215      116.0155002277     2  0.24464272E+08
     -107.8250548364      114.9664653502     1  0.26030173E+08
     -107.8250371570      114.1565778446     1  0.23115497E+08
     -107.8249486891      109.9298960023     1  0.22805970E+08
     -107.8248639676      113.8207817077     1  0.23634803E+08
     -107.8247706989      110.1703303734     1  0.23055207E+08
     -107.8243258530      114.4141022882     1  0.25407356E+08
     -107.8240818945      110.1500064973     1  0.22790953E+08
     -107.8239829698      111.9975729925     1  0.25396702E+08
     -107.8239316339      112.1282977348     1  0.24482994E+08
     -107.8238436586      116.3883285086     1  0.24801211E+08
     -107.8234878048      113.2703161524     1  0.22926725E+08
     -107.8234365806      108.8104448864     1  0.22852518E+08
     -107.8231486768      107.5015357664     1  0.22889289E+08
     -107.8231300365      111.1871424103     1  0.24653625E+08
     -107.8229862270      113.1969044282     1  0.22345141E+08
     -107.8229218794      112.6459463871     1  0.23641477E+08
     -107.8227949641      113.6402294077     1  0.24458690E+08
     -107.8226630886      110.3236344683     1  0.23234745E+08
     -107.8225706654      114.0589496386     2  0.22469207E+08
     -107.8224717847      108.2526778701     1  0.23294432E+08
     -107.8221784596      113.0349656324     1  0.24832720E+08
     -107.8220684666      110.7299357166     1  0.23269001E+08
     -107.8217692586      110.9070029315     1  0.22543639E+08
     -107.8210679104      109.8145086215     1  0.23207027E+08
     -107.8210160381      111.0324261024     1  0.24706473E+08
     -107.8206803422      110.7265904675     1  0.23055308E+08
     -107.8206548390      113.1216415134     1  0.22310426E+08
     -107.8202666874      112.4767298641     1  0.25477724E+08
     -107.8200348185      108.5978853828     1  0.23362632E+08
     -107.8200196543      107.7251325343     1  0.23478308E+08
     -107.8198387091      110.4115056979     1  0.22648312E+08
     -107.8196410161      112.6662570274     1  0.23960474E+08
     -107.8194609409      113.3921365493     1  0.24228090E+08
     -107.8188516490      113.6143627127     1  0.24601230E+08
     -107.8187613933      109.6899196049     1  0.24937919E+08
     -107.8186481092      111.0313973686     1  0.22498564E+08
     -107.8185906956      114.4083685412     1  0.22649985E+08
     -107.8183085779      112.0900117027     1  0.23610611E+08
     -107.8182559501      114.2736999873     1  0.22640127E+08
     -107.8182106120      109.3757687856     1  0.24389879E+08
     -107.8178813663      105.6850537657     1  0.21833603E+08
     -107.8176323905      107.9191153252     1  0.24503104E+08
     -107.8176114592      111.7762801152     1  0.23546659E+08
     -107.8175396935      108.6009329614     1  0.24977187E+08
     -107.8174212557      113.3397189794     1  0.24252551E+08
     -107.8166541629      110.3311888565     1  0.24478871E+08
     -107.8166087176      110.6743265177     1  0.24261056E+08
     -107.8165631696      111.5336658120     1  0.23459128E+08
     -107.8165554694      107.7339319413     1  0.23547323E+08
     -107.8164553495      112.8969041735     1  0.23898438E+08
     -107.8163358500      112.5625832008     1  0.25149837E+08
     -107.8162179333      113.6412938011     1  0.24162347E+08
     -107.8161517959      108.6922274680     1  0.23124294E+08
     -107.8160986210      112.7144549703     1  0.25182283E+08
     -107.8153524182      113.0206947744     1  0.24930012E+08
     -107.8152644985      114.5787147812     1  0.23591485E+08
     -107.8150010131      113.2964051262     1  0.23735995E+08
     -107.8146977183      108.9834921792     1  0.23741641E+08
     -107.8142484150      115.2053184361     1  0.26154124E+08
     -107.8142428294      110.0287564622     1  0.23832393E+08
     -107.8142320931      115.9752098708     1  0.23712830E+08
     -107.8141764350      108.8683501299     1  0.25563327E+08
     -107.8135310992      114.5077801946     1  0.23035005E+08
     -107.8134900784      110.8835074681     1  0.22197272E+08
     -107.8133352430      111.5033798486     1  0.23852570E+08
     -107.8132721260      109.8183749844     1  0.23010515E+08
     -107.8128318104      111.9555600329     1  0.23903958E+08
     -107.8120709500      111.6566870415     1  0.25143807E+08
     -107.8116147014      112.0443494699     1  0.24016776E+08
     -107.8115476387      109.7963832959     1  0.25865562E+08
     -107.8113553579      113.0504002698     1  0.24897223E+08
     -107.8112717527      109.5224385695     1  0.23396538E+08
     -107.8110910755      112.0739451347     1  0.25952946E+08
     -107.8110395390      109.5558798726     1  0.25943910E+08
     -107.8110086710      114.1045668666     2  0.22816459E+08
     -107.8108369824      112.3486131648     1  0.25754137E+08
     -107.8105090502      111.3186050138     1  0.23831431E+08
     -107.8103845007      110.7012943299     1  0.23535164E+08
     -107.8102679850      113.8595977206     1  0.22467905E+08
     -107.8102290770      111.2875703312     1  0.23133728E+08
     -107.8101457178      111.7688153349     1  0.23230359E+08
     -107.8098822058      112.4999367141     1  0.24195617E+08
     -107.8098810837      115.4236211695     1  0.25437199E+08
     -107.8097660689      110.9200004513     1  0.24115020E+08
     -107.8097548723      110.7442913281     1  0.22608471E+08
     -107.8096468251      109.3484159050     1  0.22832515E+08
     -107.8092623405      110.7947711754     1  0.25392591E+08
     -107.8089809613      110.2442026927     1  0.23303430E+08
     -107.8087715197      111.4594489953     1  0.25582684E+08
     -107.8087047352      113.8764783536     1  0.23458220E+08
     -107.8086928055      113.9108927334     1  0.24332968E+08
     -107.8082140031      113.0355886335     1  0.24844864E+08
     -107.8080959517      114.2041486824     1  0.26138576E+08
     -107.8077804839      110.7509437566     1  0.24289534E+08
     -107.8077200245      112.7374989280     1  0.24693931E+08
     -107.8076409413      109.2869195107     1  0.21795464E+08
     -107.8076068456      110.7808100364     1  0.23655462E+08
     -107.8075543012      115.6503788198     2  0.24471069E+08
     -107.8075483878      113.7645460258     1  0.24887897E+08
     -107.8074381967      112.4393317288     1  0.25177746E+08
     -107.8073880587      112.5336540658     1  0.22680624E+08
     -107.8073602592      112.6890632630     1  0.24893707E+08
     -107.8067962449      113.1662526246     1  0.25724832E+08
     -107.8067746306      110.4678033331     1  0.23506917E+08
     -107.8062718978      116.2808759348     1  0.24060515E+08
     -107.8061395353      115.5898054816     1  0.24069076E+08
     -107.8058066274      113.0419875658     1  0.23818187E+08
     -107.8053450181      111.0598232314     1  0.23110047E+08
     -107.8049461990      114.1153474901     1  0.24662893E+08
     -107.8048659484      111.9365704616     1  0.23656946E+08
     -107.8048175055      116.2968956636     1  0.23691294E+08
     -107.8045307058      110.7134574913     1  0.24202183E+08
     -107.8042089582      114.1982348613     1  0.24213629E+08
     -107.8041771953      112.2394101606     1  0.24591624E+08
     -107.8038585232      116.0456598960     1  0.23640055E+08
     -107.8035370250      112.5836566051     1  0.24188162E+08
     -107.8033706825      111.3049060040     1  0.23183902E+08
     -107.8030751492      112.2750720941     1  0.22949464E+08
     -107.8030514117      110.2855641421     1  0.22474476E+08
     -107.8026322858      113.6010685435     1  0.25110523E+08
     -107.8022134466      111.1768792393     1  0.24998563E+08
     -107.8019543322      110.4459850761     1  0.24193345E+08
     -107.8019336864      110.2219432472     1  0.25780533E+08
     -107.8016073391      113.0694671114     1  0.22590745E+08
     -107.8012209092      108.2052703159     1  0.22651078E+08
     -107.8004582886      110.4586796328     1  0.24029606E+08
     -107.8003844924      114.7243716355     1  0.23305831E+08
     -107.8002482683      110.5657682043     1  0.22768445E+08
     -107.7999589455      113.6159383645     1  0.22591743E+08
     -107.7998444685      110.1304190777     1  0.22833839E+08
     -107.7997956249      111.8432646084     1  0.24244718E+08
     -107.7995735822      115.8037057737     1  0.21863191E+08
     -107.7995368483      114.1086784445     1  0.25581508E+08
     -107.7995004165      114.4784647774     1  0.26025544E+08
     -107.7992134916      112.3665042736     1  0.23628479E+08
     -107.7990302234      114.4783231150     1  0.23642314E+08
     -107.7987555394      115.9881592653     1  0.21835385E+08
     -107.7984445060      116.3857902041     1  0.22266500E+08
     -107.7982518629      115.2657886179     1  0.26009532E+08
     -107.7979961859      114.9514205485     1  0.23850318E+08
     -107.7979925795      112.6725091032     1  0.23337253E+08
     -107.7978742040      110.7506370368     1  0.25108189E+08
     -107.7977913991      110.8781908368     1  0.24597160E+08
     -107.7977469987      112.4207102538     1  0.24354274E+08
     -107.7977311513      106.8223483202     1  0.22742151E+08
     -107.7974500608      111.2053292333     1  0.23184506E+08
     -107.7973302294      111.0830487153     1  0.23044662E+08
     -107.7973185313      111.8574802148     1  0.24775738E+08
     -107.7972967561      109.4986337569     1  0.25666852E+08
     -107.7970617866      112.4373896022     1  0.23457664E+08
     -107.7970483450      116.8025938402     1  0.24399071E+08
     -107.7967507863      112.3944535601     1  0.23335578E+08
     -107.7965676746      113.5276729474     1  0.22199349E+08
     -107.7964049062      111.7978810492     1  0.24216535E+08
     -107.7958454343      116.5393487151     1  0.24055707E+08
     -107.7956387503      113.4400789148     1  0.24333976E+08
     -107.7956311263      111.3652968457     1  0.25831915E+08
     -107.7954678147      111.4091967848     1  0.24343005E+08
     -107.7954488384      115.1002722080     2  0.21788354E+08
     -107.7951596749      115.8305415964     1  0.23899696E+08
     -107.7950502998      106.0727652806     1  0.22594504E+08
     -107.7948688046      111.4630310024     1  0.24152462E+08
     -107.7945577829      110.2175162331     1  0.24417405E+08
     -107.7945147235      109.8359658675     1  0.24995991E+08
     -107.7943169776      110.4431512943     1  0.25307296E+08
     -107.7941832885      113.7102618484     1  0.24985613E+08
     -107.7940961535      114.1549903952     1  0.23068334E+08
     -107.7940630936      115.8487737606     1  0.21857905E+08
     -107.7939153885      111.2947706583     1  0.24486349E+08
     -107.7938909811      111.2739889906     1  0.24214776E+08
     -107.7938727879      110.0509168556     1  0.24660176E+08
     -107.7934825871      111.1661538144     1  0.24389267E+08
     -107.7933556217      113.3405572880     1  0.25709019E+08
     -107.7933121703      107.4501860399     1  0.23513156E+08
     -107.7930526063      110.4033287218     1  0.23888004E+08
     -107.7929681974      112.1411290934     1  0.25358256E+08
     -107.7928921231      112.3622782182     1  0.22674419E+08
     -107.7928007733      116.1443822200     1  0.25440686E+08
     -107.7927920699      116.3514451058     1  0.23607336E+08
     -107.7921393047      109.0617597593     1  0.21841948E+08
     -107.7918222806      114.6609032220     1  0.26088700E+08
     -107.7912047294      109.6274117710     1  0.23133985E+08
     -107.7911446775      103.7020294436     1  0.21934186E+08
     -107.7910706742      112.6051282563     1  0.23633642E+08
     -107.7909289682      111.2248226137     1  0.24222271E+08
     -107.7909044868      109.4981796667     1  0.23353637E+08
     -107.7907700535      113.0804642716     1  0.25455623E+08
     -107.7900548050      113.7064420500     1  0.24592864E+08
     -107.7899997411      111.0825805633     1  0.23832123E+08
     -107.7897387844      110.6050456622     1  0.23111086E+08
     -107.7894993223      109.1826302905     1  0.23859132E+08
     -107.7894054166      109.3691433487     1  0.23173303E+08
     -107.7892887074      112.5143186695     1  0.22140416E+08
     -107.7892118701      116.0625724941     1  0.23410030E+08
     -107.7889960338      110.2978914462     1  0.25105769E+08
     -107.7889599683      115.3580236752     1  0.24654101E+08
     -107.7889201436      112.3646481709     1  0.25659062E+08
     -107.7887877590      113.1024431813     1  0.24870372E+08
     -107.7887087970      107.9613050556     1  0.22170572E+08
     -107.7886100109      111.4492876230     1  0.23423654E+08
     -107.7884927601      112.5758851286     1  0.23459532E+08
     -107.7883200417      108.5161231725     1  0.23597856E+08
     -107.7882844622      111.4557708478     1  0.25192731E+08
     -107.7879704314      110.0196108799     1  0.23781056E+08
     -107.7877642350      113.4154873257     1  0.24988632E+08
     -107.7877300380      115.2556471346     1  0.24931714E+08
     -107.7871293813      111.4908446451     1  0.23237655E+08
     -107.7868097247      108.7177471697     1  0.22106507E+08
     -107.7865187777      109.6230105194     1  0.24318687E+08
     -107.7864811778      111.2237194549     1  0.25198905E+08
     -107.7864050681      112.8974160100     1  0.23767502E+08
     -107.7861484113      110.6493619842     1  0.23839181E+08
     -107.7859145391      115.0082678419     1  0.22978959E+08
     -107.7857711194      109.8947364305     1  0.21824380E+08
     -107.7855124184      112.0779045273     1  0.22951569E+08
     -107.7855045617      112.4553464450     1  0.25096459E+08
     -107.7851821075      116.0190538602     1  0.23515707E+08
     -107.7848359075      115.7581196031     1  0.23640638E+08
     -107.7846731133      107.3091962451     1  0.22723746E+08
     -107.7841982714      110.4779799335     1  0.22691415E+08
     -107.7837175916      114.5598073583     1  0.24348083E+08
     -107.7836099006      108.9251507653     1  0.23075100E+08
     -107.7835627182      112.5457366526     1  0.24678214E+08
     -107.7834795186      112.9125199620     1  0.24048470E+08
     -107.7833464844      109.7678788665     1  0.23204192E+08
     -107.7832533459      110.3102569579     1  0.23002232E+08
     -107.7830824876      111.2443405907     1  0.23710768E+08
     -107.7828567165      112.4274687736     1  0.23444762E+08
     -107.7822510575      104.7210842686     1  0.23180132E+08
     -107.7819887031      108.1901837411     1  0.21861015E+08
     -107.7816803729      111.5061144289     1  0.25069476E+08
     -107.7808766618      113.9188794285     1  0.23022019E+08
     -107.7806999292      111.4227471667     1  0.24552809E+08
     -107.7805878115      107.6734177206     1  0.22920247E+08
     -107.7803254697      113.4516573708     1  0.25107922E+08
     -107.7802865330      110.9207440990     1  0.25050970E+08
     -107.7795656095      114.0780711585     1  0.24277565E+08
     -107.7790573447      108.7818304235     1  0.24174774E+08
     -107.7790501721      113.9920130769     1  0.25160185E+08
     -107.7789725985      109.3291788782     1  0.25356401E+08
     -107.7787730267      114.4062924386     1  0.25723027E+08
     -107.7779301054      115.1870472700     1  0.24433266E+08
     -107.7778805772      108.9307992142     1  0.22959063E+08
     -107.7777786496      111.8026498167     1  0.24536009E+08
     -107.7775737118      107.7336883355     1  0.22116215E+08
     -107.7772956183      112.0262848360     1  0.23833565E+08
     -107.7768752485      110.3723281301     1  0.25033222E+08
     -107.7761707020      112.1129324249     1  0.23399602E+08
     -107.7758841576      111.7017418219     1  0.24501993E+08
     -107.7758786839      109.0800808903     1  0.22286043E+08
     -107.7755259080      110.3691088521     1  0.25020798E+08
     -107.7752157131      109.7634155251     1  0.23997755E+08
     -107.7749715534      112.3671629968     1  0.23664899E+08
     -107.7749688269      110.0721459785     1  0.22129407E+08
     -107.7746232208      111.4697261145     1  0.24261929E+08
     -107.7740960076      112.6684275229     1  0.24511527E+08
     -107.7740576679      111.7738455961     1  0.24071399E+08
     -107.7735985096      115.2689838393     1  0.24680417E+08
     -107.7732962654      110.5500518916     1  0.23811101E+08
     -107.7727503631      110.5367894902     1  0.23171427E+08
     -107.7725238311      112.6540790763     1  0.24650681E+08
     -107.7722242098      111.4269903650     1  0.22948103E+08
     -107.7722100534      111.8899039338     1  0.24742532E+08
     -107.7721984232      115.3814862390     1  0.24074338E+08
     -107.7718009533      111.9713186179     1  0.23809796E+08
     -107.7711446472      116.6781113466     1  0.23874492E+08
     -107.7710586934      111.6083811417     1  0.24676437E+08
     -107.7708770990      111.2147888320     1  0.22620909E+08
     -107.7696209851      110.7960091890     1  0.24880330E+08
     -107.7684573169      113.9802545912     1  0.25399483E+08
     -107.7683622335      111.3561566501     1  0.22963486E+08
     -107.7678851125      110.5791130832     1  0.23150600E+08
     -107.7672123176      110.7724521518     1  0.24856764E+08
     -107.7661437016      111.4132659164     1  0.24989969E+08
     -107.7658895717      111.3786217676     1  0.23893189E+08
     -107.7656714872      110.9518365303     1  0.24706775E+08
     -107.7656541594      108.5526165163     1  0.23488241E+08
     -107.7654920120      110.9364902852     1  0.24352052E+08
     -107.7651866082      108.9867798455     1  0.22869502E+08
     -107.7650259473      110.8669287890     1  0.22567681E+08
     -107.7632873377      111.7763763554     1  0.24566570E+08
     -107.7627649056      115.5021177116     1  0.23788244E+08
     -107.7626782293      111.7299466838     1  0.22297390E+08
     -107.7621772515      112.1038347087     1  0.24099754E+08
     -107.7619064710      111.8279356108     1  0.23724494E+08
     -107.7613200446      108.8588793132     1  0.23081499E+08
     -107.7612930119      110.3409634223     1  0.23930264E+08
     -107.7606838590      110.9463982275     1  0.25866702E+08
     -107.7601804235      113.6977162691     1  0.25892137E+08
     -107.7599142516      113.5477651939     1  0.26060708E+08
     -107.7595027681      111.6854898138     1  0.22825558E+08
     -107.7591514162      113.6781189643     1  0.24243121E+08
     -107.7591068578      114.4969496531     1  0.25821262E+08
     -107.7589502034      112.5944193253     1  0.23303782E+08
     -107.7579266015      111.9343190282     1  0.22733696E+08
     -107.7578935284      113.5806373828     1  0.25169483E+08
     -107.7577596737      111.0843142146     1  0.24430516E+08
     -107.7562755090      113.5901204618     1  0.23540369E+08
     -107.7553347004      109.0239649479     1  0.24578305E+08
     -107.7548344141      111.7328315505     1  0.24829595E+08
     -107.7547908548      115.5736106039     1  0.23856615E+08
     -107.7547861476      110.4499189604     1  0.24392695E+08
     -107.7546270521      113.5233300550     1  0.24180603E+08
     -107.7540398239      112.0475872127     1  0.24179251E+08
     -107.7540032719      116.0051759581     1  0.23268808E+08
     -107.7535343962      114.0496651924     1  0.23054947E+08
     -107.7528387419      108.2338350062     1  0.25153025E+08
     -107.7524497808      116.3630565584     1  0.26511384E+08
     -107.7520378940      113.7722699428     1  0.24515562E+08
     -107.7519554215      110.2801941332     1  0.22720076E+08
     -107.7486638290      111.5446478744     1  0.23743067E+08
     -107.7478784095      108.2751489301     1  0.24956140E+08
     -107.7475822758      114.9734310114     1  0.24200418E+08
     -107.7473972956      113.1592512107     1  0.24044198E+08
     -107.7471305855      106.4417166090     1  0.22760877E+08
     -107.7466856271      112.5414423192     1  0.23415333E+08
     -107.7463948138      109.9621672861     1  0.23248539E+08
     -107.7463836226      111.1967587735     1  0.23786765E+08
     -107.7461314697      112.1001028037     1  0.24113853E+08
     -107.7460612706      114.3498733943     1  0.25044689E+08
     -107.7445785242      111.7702122009     1  0.24297281E+08
     -107.7439512254      110.9116435002     1  0.26081743E+08
     -107.7429850692      112.8718261248     1  0.23566660E+08
     -107.7426877677      112.9925096638     1  0.24624131E+08
     -107.7424195036      116.0120941807     1  0.23778525E+08
     -107.7422587615      111.7724871305     1  0.23793151E+08
     -107.7421073192      113.4612257005     1  0.23890514E+08
     -107.7419849368      110.8015334073     1  0.24364154E+08
     -107.7418832248      109.4991033444     1  0.23733012E+08
     -107.7405161135      110.1892524274     1  0.23019976E+08
     -107.7402079736      111.5075798086     1  0.25608942E+08
     -107.7393415274      111.3372147152     1  0.23852157E+08
     -107.7392263197      109.4993297763     1  0.24862453E+08
     -107.7383632631      110.9306604932     1  0.23987106E+08
