# Supplementary material for: Structure, thermodynamics, and rearrangement mechanisms in gold clusters—insights from the energy landscapes framework
Source: Nanoscale. 2017 Dec 15;10(4):2004–16. doi: 10.1039/c7nr07123j (PMC5901115; doi:10.1039/c7nr07123j)
Supplement: Supplementary file 1 [file NR-010-C7NR07123J-s001.zip › minima/31_Au/min.data.fcc]

     -108.0859571432      118.7026617660     6  0.22942748E+08
     -107.9793177116      115.2583392877     1  0.22783769E+08
     -107.9610561382      118.1489452797     2  0.24555588E+08
     -107.9503156592      117.8942440133     1  0.24195045E+08
     -107.9348818175      118.1161465821     1  0.23895593E+08
     -107.9197997811      117.8942857387     1  0.23664090E+08
     -107.9095170948      117.9942624052     1  0.23716788E+08
     -107.8702498377      109.7708967434     1  0.24442192E+08
     -107.8512055288      115.1400926669     1  0.24427387E+08
     -107.8471184006      112.7532626705     1  0.23835619E+08
     -107.8345475895      114.9513668349     1  0.23737601E+08
     -107.8333821997      114.9226669142     1  0.24338024E+08
     -107.8329626865      114.7559897170     1  0.24270030E+08
     -107.8277139792      115.1106111431     1  0.23787516E+08
     -107.8184846644      113.9654618375     1  0.23847038E+08
     -107.8133713773      114.9291585335     1  0.23681998E+08
     -107.8100459858      114.8431163001     1  0.23550149E+08
     -107.8034213215      114.9111332716     1  0.23706187E+08
     -107.8029850320      114.7275076464     1  0.23633990E+08
     -107.7962366068      113.0703369191     1  0.23833056E+08
     -107.7957718863      112.8882859670     1  0.24243952E+08
     -107.7896872177      112.7706985476     1  0.24330892E+08
     -107.7861372983      113.9654933126     1  0.23555949E+08
     -107.7795876130      113.3116714398     1  0.23345042E+08
     -107.7788715062      113.5163457002     1  0.24323842E+08
     -107.7752872244      111.5324571696     1  0.23840849E+08
     -107.7700510630      113.6385596931     1  0.24009719E+08
     -107.7486942788      113.8676892958     1  0.24133073E+08
