# Supplementary material for: Structure, thermodynamics, and rearrangement mechanisms in gold clusters—insights from the energy landscapes framework
Source: Nanoscale. 2017 Dec 15;10(4):2004–16. doi: 10.1039/c7nr07123j (PMC5901115; doi:10.1039/c7nr07123j)
Supplement: Supplementary file 1 [file NR-010-C7NR07123J-s001.zip › minima/31_Au/min.data.hcp]

     -107.9933224823      118.8230695153     2  0.25483556E+08
     -107.9930520244      118.4675152194     2  0.26565279E+08
     -107.9930189822      118.4910465747     2  0.26645768E+08
     -107.9499554128      117.9971566241     2  0.26133607E+08
     -107.9252974148      114.3307802472     1  0.24601114E+08
     -107.9137583012      118.4490622173     2  0.25944431E+08
     -107.8726989888      114.0932062052     1  0.24132806E+08
     -107.8724193396      113.2852534070     2  0.24162157E+08
     -107.8384459957      113.8454994733     2  0.23512751E+08
     -107.8361920597      114.8802063634     1  0.22277387E+08
     -107.8262518125      116.7008001968     1  0.23632374E+08
     -107.8179739050      113.6571070138     1  0.22211170E+08
     -107.8085117925      116.3927919487     2  0.23341998E+08
     -107.8077842965      116.9829791681     1  0.23025127E+08
     -107.8069658191      113.3809319043     1  0.22953827E+08
     -107.8064151098      117.0272182199     2  0.23046867E+08
     -107.8056528734      115.1597904208     2  0.24895800E+08
     -107.7994059727      112.8663576852     1  0.22567765E+08
     -107.7993643077      115.9663939511     2  0.23196244E+08
     -107.7961219539      115.1719576743     1  0.24875711E+08
     -107.7946776110      116.8528824840     2  0.22819767E+08
     -107.7928902333      110.4348992797     2  0.22153667E+08
     -107.7880820337      114.9794195068     1  0.21764019E+08
     -107.7861924809      115.8218948529     1  0.22662869E+08
     -107.7848570598      116.8914051748     2  0.22836107E+08
     -107.7834333583      113.3649142889     1  0.22528695E+08
     -107.7739032194      111.4694493357     2  0.22320304E+08
     -107.7509363503      116.5573657696     1  0.24668764E+08
     -107.7489215023      116.3377518543     1  0.23084409E+08
     -107.7480047021      114.5146476487     2  0.22258750E+08
     -107.7449593486      117.2465522651     1  0.27231152E+08
     -107.7430060257      111.9379561137     1  0.22816419E+08
