# Supplementary material for: Structure, thermodynamics, and rearrangement mechanisms in gold clusters—insights from the energy landscapes framework
Source: Nanoscale. 2017 Dec 15;10(4):2004–16. doi: 10.1039/c7nr07123j (PMC5901115; doi:10.1039/c7nr07123j)
Supplement: Supplementary file 1 [file NR-010-C7NR07123J-s001.zip › minima/31_Au/min.data.twi]

     -108.0692614265      118.6548654646     2  0.22700904E+08
     -107.9808353508      118.1741478250     2  0.24717051E+08
     -107.9705355102      115.7802031206     1  0.22509284E+08
     -107.9677870607      118.0391026568     1  0.24373006E+08
     -107.9461001521      118.0392051056     1  0.24152051E+08
     -107.9388712312      117.4980374620     1  0.25067106E+08
     -107.9363920534      116.7066730340     2  0.21762764E+08
     -107.9341191802      118.1458147756     1  0.23829366E+08
     -107.9321066943      113.2770210030     1  0.24276297E+08
     -107.9253642561      117.9168058889     1  0.23449504E+08
     -107.9218708527      113.1797466503     1  0.24403799E+08
     -107.9199548854      117.6920669683     1  0.24046578E+08
     -107.9199029253      118.0197485546     1  0.23423749E+08
     -107.9145955760      117.5267241463     1  0.23710747E+08
     -107.9086001508      117.9335498575     1  0.23661891E+08
     -107.9027150843      118.0692047832     1  0.23678977E+08
     -107.8934726739      114.6402477101     1  0.24636663E+08
     -107.8895839377      117.7059689336     1  0.23442595E+08
     -107.8788124967      117.7143417171     1  0.23147811E+08
     -107.8782210202      112.1792775888     1  0.23854816E+08
     -107.8768526766      117.7857068014     1  0.23511864E+08
     -107.8743344963      114.8109098995     1  0.24822494E+08
     -107.8735605293      117.5687468467     1  0.23336573E+08
     -107.8630821747      116.6458497313     1  0.24198182E+08
     -107.8612792579      113.8917074800     1  0.24646107E+08
     -107.8554110132      117.3905913707     1  0.23173318E+08
     -107.8534463557      113.6439336841     1  0.24376081E+08
     -107.8499842917      111.1656676952     1  0.23530195E+08
     -107.8443294263      114.0494313201     1  0.24383124E+08
     -107.8409066256      113.0592157346     1  0.23926473E+08
     -107.8383271326      114.6859296736     1  0.24203682E+08
     -107.8370912601      117.2239535723     1  0.23569194E+08
     -107.8345631334      117.2113795406     1  0.23174829E+08
     -107.8323141584      112.8136387849     1  0.24358238E+08
     -107.8263104566      111.7528444164     1  0.23996461E+08
     -107.8262422512      113.9582655431     1  0.24172011E+08
     -107.8215288580      114.0555088324     1  0.24315630E+08
     -107.8166615686      117.0441210200     1  0.23301086E+08
     -107.8156763265      114.8375214543     1  0.23656516E+08
     -107.8150973542      116.3456465365     2  0.23296732E+08
     -107.8149085017      117.6624168846     1  0.25743362E+08
     -107.8143821847      115.0477915076     1  0.23508358E+08
     -107.8128207412      117.4807551650     1  0.25818316E+08
     -107.8124043497      113.0151758101     1  0.24734885E+08
     -107.8059884643      112.7672145918     1  0.24742540E+08
     -107.8050114183      117.7055956535     1  0.24866419E+08
     -107.8033280106      116.8186718834     1  0.22736135E+08
     -107.8021984893      114.0658666838     1  0.23508760E+08
     -107.8019360215      115.1014190386     1  0.23434745E+08
     -107.8008935867      117.6002055869     1  0.25420130E+08
     -107.7996153240      114.5397762653     1  0.23457880E+08
     -107.7991605046      115.9983105364     2  0.23206785E+08
     -107.7983981882      117.4470713424     1  0.25485872E+08
     -107.7971050886      117.2839108989     1  0.25022310E+08
     -107.7966143369      117.4719553814     2  0.25550170E+08
     -107.7951393086      114.2932703224     1  0.24172056E+08
     -107.7947389955      114.9406326474     1  0.23350752E+08
     -107.7942907952      116.7701195098     1  0.22820796E+08
     -107.7919617184      114.7089956579     1  0.23644842E+08
     -107.7865550394      116.9571435591     1  0.24900025E+08
     -107.7863063233      117.0229791167     1  0.22725631E+08
     -107.7737797660      117.4518485481     1  0.24739470E+08
     -107.7736094982      114.2265251349     1  0.23666409E+08
     -107.7735875813      116.9462212698     1  0.22583105E+08
     -107.7686348992      117.0282220120     1  0.24773217E+08
     -107.7682532582      112.7672409190     1  0.23991878E+08
     -107.7580614574      114.2352280298     1  0.25805073E+08
     -107.7567621394      113.5583571471     1  0.23238979E+08
     -107.7525550154      113.5942059392     1  0.23319409E+08
     -107.7437328923      116.5076081875     1  0.25349917E+08
     -107.7412908473      115.6778218233     1  0.23593378E+08
     -107.7405377419      116.4352225054     1  0.24882913E+08
