# Supplementary material for: Structure, thermodynamics, and rearrangement mechanisms in gold clusters—insights from the energy landscapes framework
Source: Nanoscale. 2017 Dec 15;10(4):2004–16. doi: 10.1039/c7nr07123j (PMC5901115; doi:10.1039/c7nr07123j)
Supplement: Supplementary file 1 [file NR-010-C7NR07123J-s001.zip › minima/32_Au/gmin.xyz]

          32
     -111.7943385140      114.4482803300     3  0.25330905E+08
L1         0.1488504250        -0.3750869155        -4.3400961756   -0.08354    0.19800   -3.40573
L1        -3.9374394150        -2.2231405067         0.6924051562    0.05093    0.31316   -3.31321
L1        -2.1958135113        -0.1321464046        -2.8792635012   -0.31381    0.25028   -3.52061
L1         2.8143448910         1.3297588471        -1.0871816666   -0.01274    0.04467   -3.56242
L1         0.7045400087         3.1452891406        -1.6552938301   -0.31381    0.42500   -3.52061
L1         1.7505412507        -2.9962178259        -0.8002677369   -0.36525    0.44011   -3.50414
L1        -3.5246623896         0.1743038925        -0.4780351420   -0.36525    0.27201   -3.50414
L1        -0.9222676981        -3.8360631803        -0.2598637606   -0.53555    0.67825   -3.42049
L1        -2.8879640594        -2.4549506887        -1.6881282596   -0.09587    0.33080   -3.39199
L1         1.3942554875         1.3544644021         3.0756654746   -0.06863    0.23401   -3.52941
L1         2.4177708353        -1.1434163741         3.1448204055   -0.12046    0.12717   -3.39958
L1        -0.4491087126         1.3905232996         0.9592886766    0.93225    0.18885   -3.76514
L1        -0.3088974753        -0.8083292515         2.8964433258    0.10556    0.13443   -3.62028
L1        -2.9156548437         2.3569533040         1.2558725041   -0.53555    0.36605   -3.42049
L1        -2.0005769542         2.2499966176        -1.3438626886   -0.01274    0.02054   -3.56242
L1         0.1773784178         0.4641675014        -1.6632267891    1.73249    0.03226   -3.73590
L1         2.2573677133        -1.0084116077        -2.6488894393   -0.31381    0.23008   -3.52061
L1        -1.4592037258         1.6241031614         3.5037016963   -0.12046    0.25310   -3.39958
L1         1.8184101236         2.9378101887         0.8630180357   -0.36525    0.17673   -3.50414
L1         0.7646804789        -3.0859435493         1.7693096002   -0.06863    0.10102   -3.52941
L1        -1.9002689993        -2.9449516543         2.1815474952   -0.12046    0.24890   -3.39958
L1        -0.7663631024         2.0819260326        -3.7520065276   -0.08354    0.08217   -3.40573
L1         1.8662211798         1.5608071812        -3.6166809203   -0.08354    0.15923   -3.40573
L1         3.5709128182         0.7803931782         1.5076656778   -0.53555    0.39418   -3.42049
L1        -2.9076315893        -0.2277229960         2.1753300995   -0.06863    0.27935   -3.52941
L1         0.0298592112         3.6516071107         2.7550102856    0.05093    0.12072   -3.31321
L1        -1.2423519570        -1.2209699281         0.1458851406    0.93225    0.47791   -3.76514
L1        -0.8819522766         4.0403561623         0.3384946572   -0.09587    0.44627   -3.39199
L1         3.3986297216        -2.7602986711         1.3248679374    0.05093    0.24055   -3.31321
L1        -0.2972746482        -2.2281852318        -2.4119656326   -0.01274    0.03278   -3.56242
L1         3.9740595552        -1.0511993819        -0.5645589416   -0.09587    0.02653   -3.39199
L1         1.5096092402        -0.6454258525         0.5999948434    0.93225    0.50116   -3.76514
