# Supplementary material for: Structure, thermodynamics, and rearrangement mechanisms in gold clusters—insights from the energy landscapes framework
Source: Nanoscale. 2017 Dec 15;10(4):2004–16. doi: 10.1039/c7nr07123j (PMC5901115; doi:10.1039/c7nr07123j)
Supplement: Supplementary file 1 [file NR-010-C7NR07123J-s001.zip › minima/32_Au/min.data.amb]

     -111.7943385140      114.4482803300     3  0.25330905E+08
     -111.7677181843      112.3538703874     8  0.25320567E+08
     -111.7551872637      116.5476800079     2  0.25374587E+08
     -111.7467488946      117.3904774875     2  0.25917269E+08
     -111.7373626458      118.1443158251     1  0.28794689E+08
     -111.7277050422      117.7882918278     2  0.31089559E+08
     -111.7140665313      118.6261528462     1  0.28516016E+08
     -111.7118661240      116.3553676936     1  0.25934177E+08
     -111.7112669633      118.3894038290     1  0.28494966E+08
     -111.7015780382      117.0010714965     1  0.28026906E+08
     -111.7006876052      117.5237458005     1  0.28780830E+08
     -111.6998921228      120.4055087176     1  0.28976911E+08
     -111.6971930027      117.6567284311     1  0.28668174E+08
     -111.6964938634      115.6993085506     1  0.28233658E+08
     -111.6946307354      116.3377234784     1  0.27737419E+08
     -111.6931398158      118.7448489564     1  0.28411485E+08
     -111.6888790233      112.5324829543     2  0.25755696E+08
     -111.6852099839      116.5802697545     2  0.26396650E+08
     -111.6849346359      115.3417244234     1  0.28235853E+08
     -111.6838114158      117.2990685462     1  0.28318632E+08
     -111.6775964297      119.0911686177     1  0.27783782E+08
     -111.6775434309      111.4206241160     2  0.25498283E+08
     -111.6737840303      112.9786112883     1  0.25723466E+08
     -111.6715818828      119.3776270951     1  0.26946563E+08
     -111.6705432036      117.1223887252     1  0.28654968E+08
     -111.6701393547      112.4760287159     1  0.26332316E+08
     -111.6696553002      112.9742420220     1  0.25977711E+08
     -111.6677683294      114.2345018347     1  0.25726481E+08
     -111.6639505602      112.5884556337     1  0.25579294E+08
     -111.6639174568      115.2189360254     1  0.28510289E+08
     -111.6633402136      110.8659388817     1  0.26028787E+08
     -111.6622633231      112.3546661518     1  0.26199000E+08
     -111.6609315344      116.5011084103     1  0.28099487E+08
     -111.6604133219      111.5838273503     1  0.25913385E+08
     -111.6598111349      114.9075367294     1  0.26412412E+08
     -111.6595920616      118.3807229293     1  0.28108988E+08
     -111.6594998366      114.2344143063     1  0.28368494E+08
     -111.6581391009      111.2986315778     1  0.25627285E+08
     -111.6572535370      118.9952658057     1  0.28301535E+08
     -111.6564257806      112.8762687093     1  0.26291776E+08
     -111.6555692977      117.3122756582     1  0.28331957E+08
     -111.6497045900      114.2814673034     1  0.27643899E+08
     -111.6486672204      112.2110496489     1  0.26002189E+08
     -111.6472238113      115.4764459540     1  0.27455269E+08
     -111.6465871229      114.6765976689     1  0.25865784E+08
     -111.6447611237      113.4150033464     1  0.26661445E+08
     -111.6423672905      118.3093043276     1  0.27811725E+08
     -111.6418831399      118.9894380248     1  0.29227902E+08
     -111.6418400465      115.4923275595     1  0.28332618E+08
     -111.6413944824      117.9839030290     1  0.28589898E+08
     -111.6409733004      115.8627473589     1  0.28706346E+08
     -111.6387852885      116.1671344320     1  0.25965741E+08
     -111.6372396898      116.2567254291     1  0.28468544E+08
     -111.6354824296      114.5741229152     1  0.28410533E+08
     -111.6352547100      119.3453348427     2  0.29368706E+08
     -111.6345742068      117.5782637454     1  0.28976197E+08
     -111.6344522077      113.7834773867     1  0.26760564E+08
     -111.6343318486      116.4603517355     1  0.26334671E+08
     -111.6334335064      114.7937672017     2  0.28841509E+08
     -111.6332946369      115.8785682908     1  0.27194550E+08
     -111.6325046394      111.8763441240     1  0.26789289E+08
     -111.6306185602      115.8500180955     1  0.25405622E+08
     -111.6304373543      115.3480062202     1  0.26797184E+08
     -111.6302154121      114.7999930040     2  0.26961160E+08
     -111.6300471808      111.8422260388     1  0.26057876E+08
     -111.6298334100      116.9946794430     1  0.28316228E+08
     -111.6273412799      111.0115323949     1  0.26625801E+08
     -111.6262093928      111.7050740105     1  0.25577433E+08
     -111.6254514612      116.0469071960     1  0.29365027E+08
     -111.6249939491      117.3910973057     1  0.27026238E+08
     -111.6228364704      111.9343481063     1  0.26362730E+08
     -111.6226694272      117.8142881298     1  0.28166243E+08
     -111.6222978519      116.9387500803     1  0.28772046E+08
     -111.6207698648      116.9331639282     1  0.26876109E+08
     -111.6203209625      115.4998885566     1  0.29491139E+08
     -111.6199779038      117.5608225323     1  0.28622809E+08
     -111.6197841323      118.4159264290     1  0.29392223E+08
     -111.6197475235      111.9591623111     1  0.25938167E+08
     -111.6195642221      114.1457484302     1  0.28863248E+08
     -111.6191941520      118.5927783815     1  0.29371269E+08
     -111.6188367407      114.7070424234     1  0.25802104E+08
     -111.6184826823      115.3012293713     1  0.26465643E+08
     -111.6177218984      115.1676571956     1  0.25761610E+08
     -111.6169173277      115.3457486270     1  0.27047574E+08
     -111.6164794968      118.2631150434     2  0.31745179E+08
     -111.6153531088      116.5512108803     1  0.26848019E+08
     -111.6150078451      115.9035303446     2  0.26261341E+08
     -111.6141319160      119.0507676835     2  0.26610096E+08
     -111.6137342738      116.5947721925     1  0.27253967E+08
     -111.6135764599      116.5792199016     1  0.28783927E+08
     -111.6134521381      118.9846031239     1  0.27061777E+08
     -111.6124757620      115.4062227248     1  0.28465888E+08
     -111.6121111580      112.9978088795     1  0.26131788E+08
     -111.6113979394      118.7346873069     1  0.29232812E+08
     -111.6112672375      113.0878265365     1  0.25593475E+08
     -111.6110753092      113.6974204941     1  0.26790155E+08
     -111.6109535668      115.5088312734     1  0.28252668E+08
     -111.6107134876      119.0718012928     2  0.27195574E+08
     -111.6106942083      119.6292924786     1  0.28646879E+08
     -111.6103451352      113.7463550629     1  0.25843642E+08
     -111.6102454230      113.7822190115     1  0.26960419E+08
     -111.6101676076      116.5580372310     2  0.26540477E+08
     -111.6095975608      118.9376506953     1  0.29402233E+08
     -111.6083401802      116.1608488710     2  0.25824337E+08
     -111.6083242236      114.5052853609     1  0.27101785E+08
     -111.6081036262      114.6714205281     1  0.27368531E+08
     -111.6079579706      117.5648177930     1  0.27694008E+08
     -111.6076694101      116.3231912741     1  0.29210809E+08
     -111.6073005889      116.0296131123     1  0.28819177E+08
     -111.6071479919      115.6173905096     1  0.28080536E+08
     -111.6071333744      113.5237002533     1  0.26239745E+08
     -111.6069725168      115.0809385529     2  0.27234843E+08
     -111.6068059311      116.2769341788     1  0.26433365E+08
     -111.6066105042      117.4920376349     1  0.27920356E+08
     -111.6065916116      112.8711635423     1  0.26367237E+08
     -111.6061107762      117.3293195521     1  0.26842541E+08
     -111.6057720957      115.9219055854     1  0.28192459E+08
     -111.6056534001      115.1549283513     1  0.28073328E+08
     -111.6054583805      110.3154213353     1  0.25910294E+08
     -111.6051866034      115.2813196717     1  0.27806341E+08
     -111.6043547846      115.7583544691     1  0.28382591E+08
     -111.6040964103      116.7123764143     1  0.27628258E+08
     -111.6038366760      117.8531909532     1  0.29194163E+08
     -111.6037102686      109.8551515765     1  0.26295917E+08
     -111.6035668614      117.1025219578     1  0.26882105E+08
     -111.6029273450      116.4339373520     1  0.28599942E+08
     -111.6028620663      114.3460711189     1  0.27657985E+08
     -111.6027594474      113.7759432966     1  0.27290935E+08
     -111.6023309975      111.2479155377     1  0.26777307E+08
     -111.6010969568      116.0749126847     2  0.28834383E+08
     -111.6003415815      116.3258981555     1  0.28560571E+08
     -111.6003034876      116.5392867927     1  0.28005670E+08
     -111.6002697385      113.2371649767     1  0.26197403E+08
     -111.5998640016      111.5205920362     1  0.26496128E+08
     -111.5997301665      114.7368245633     2  0.33939041E+08
     -111.5991893421      117.3396400199     1  0.29474448E+08
     -111.5987080287      117.0105055188     1  0.27882164E+08
     -111.5977976042      115.2678112129     1  0.28375161E+08
     -111.5977621332      117.4887013002     1  0.28294940E+08
     -111.5974833081      115.7892740063     1  0.27825988E+08
     -111.5956076026      117.2080803082     2  0.27727777E+08
     -111.5954215537      117.0836220774     1  0.28826035E+08
     -111.5953459564      108.4220480101     1  0.26011078E+08
     -111.5949629340      118.7918079510     2  0.28711467E+08
     -111.5948964126      117.3218842791     1  0.26928150E+08
     -111.5948250074      115.5104390471     1  0.29258985E+08
     -111.5943497074      115.9235779477     1  0.29383021E+08
     -111.5942824298      113.9616337893     1  0.28913132E+08
     -111.5931102809      116.7910445915     1  0.26877618E+08
     -111.5924320468      115.4303617041     1  0.26963509E+08
     -111.5924164226      117.6814980009     2  0.28614038E+08
     -111.5922288518      110.6156058768     1  0.28655264E+08
     -111.5921770386      112.5917556496     2  0.27529172E+08
     -111.5918956255      117.7590363052     1  0.27379495E+08
     -111.5912837965      112.5475578102     1  0.27488468E+08
     -111.5911470055      117.5172347805     1  0.29042742E+08
     -111.5909907657      115.7702371041     2  0.29240193E+08
     -111.5905702762      113.9330921038     1  0.26889412E+08
     -111.5903929370      113.7700088004     1  0.26028515E+08
     -111.5901731764      116.3674305971     1  0.26643035E+08
     -111.5898114963      116.5523175235     1  0.29095824E+08
     -111.5897434240      118.0777141227     1  0.29427985E+08
     -111.5893881263      115.4129602758     1  0.29030151E+08
     -111.5889735502      118.5013952277     2  0.26531789E+08
     -111.5887863585      117.8093287490     1  0.26675475E+08
     -111.5887091024      116.0843244723     1  0.28734854E+08
     -111.5882033273      115.3166280630     1  0.29136946E+08
     -111.5872248628      116.5316719065     1  0.28831017E+08
     -111.5865062390      117.2820283899     1  0.28977034E+08
     -111.5863016330      112.9565736211     1  0.26302690E+08
     -111.5861974777      117.2944488196     1  0.29134061E+08
     -111.5857748116      114.9230634337     1  0.28424543E+08
     -111.5855103475      116.7066895257     1  0.29089622E+08
     -111.5850626448      116.2199236868     1  0.29032512E+08
     -111.5849410667      115.2435019775     1  0.28219634E+08
     -111.5848417879      118.1724347594     1  0.28508686E+08
     -111.5847142910      116.9941583740     1  0.28942229E+08
     -111.5843993016      113.7933925017     1  0.28340754E+08
     -111.5843023248      113.1039510837     1  0.27023071E+08
     -111.5837877777      116.8402483593     1  0.29290768E+08
     -111.5834301920      118.5305159308     1  0.26784332E+08
     -111.5833151113      115.6655872544     2  0.27767705E+08
     -111.5826172473      112.7271809598     1  0.29204907E+08
     -111.5823302448      116.4596980365     1  0.28117501E+08
     -111.5820375456      116.4075017865     1  0.28954286E+08
     -111.5819645050      114.4455634288     1  0.27176726E+08
     -111.5816555981      119.4920624093     2  0.30339498E+08
     -111.5814919481      113.4772316336     1  0.26539354E+08
     -111.5812476398      116.4626027786     1  0.27972781E+08
     -111.5809300814      114.8611283171     1  0.28954025E+08
     -111.5808673030      115.7133520972     1  0.26270686E+08
     -111.5807846563      115.2395751014     1  0.28329046E+08
     -111.5802373170      109.7237323391     1  0.26014664E+08
     -111.5802117441      113.9943665095     1  0.26546660E+08
     -111.5801774314      116.5863980462     1  0.27544909E+08
     -111.5798818925      110.7105325198     1  0.25939746E+08
     -111.5798662536      118.9148999168     1  0.27355483E+08
     -111.5797436291      117.4516143274     1  0.28010182E+08
     -111.5792613984      115.0945152755     1  0.28389184E+08
     -111.5791769881      116.9385013582     4  0.28272719E+08
     -111.5789904248      116.1843303063     1  0.26596630E+08
     -111.5789787922      111.8158685024     1  0.28009283E+08
     -111.5780569230      118.2170581705     1  0.27822468E+08
     -111.5779693772      114.9151591349     1  0.26119046E+08
     -111.5775118049      114.3871818734     1  0.26392040E+08
     -111.5771983028      113.3930188421     1  0.26286321E+08
     -111.5766482176      115.7903583068     1  0.28354311E+08
     -111.5765841431      115.2245391358     2  0.28728411E+08
     -111.5765595664      117.2697585479     2  0.27426158E+08
     -111.5765412358      116.4350983008     1  0.29006918E+08
     -111.5764912140      117.5421273973     1  0.26622313E+08
     -111.5755681037      116.4106670574     1  0.28634262E+08
     -111.5753930912      117.7044956189     1  0.28909687E+08
     -111.5753266745      115.9627943375     1  0.29291757E+08
     -111.5753010640      117.6906542664     1  0.26105787E+08
     -111.5751988392      109.9849200071     1  0.25919821E+08
     -111.5751897440      117.2411367840     1  0.28150002E+08
     -111.5745763856      115.0935967012     1  0.27609420E+08
     -111.5745057797      116.3129733757     1  0.29068028E+08
     -111.5743982277      115.4118548521     1  0.26937115E+08
     -111.5740448883      113.8622731960     1  0.26166721E+08
     -111.5737931913      115.8022449669     1  0.26797738E+08
     -111.5737090477      112.3571495917     1  0.26224767E+08
     -111.5736887762      118.8635792765     1  0.27253385E+08
     -111.5732287853      115.9662921392     1  0.27099760E+08
     -111.5731575272      113.7108281591     1  0.27817120E+08
     -111.5730950203      117.3239284140     1  0.26574048E+08
     -111.5727744518      115.5026029006     1  0.28195345E+08
     -111.5727009392      116.5137515614     2  0.27387011E+08
     -111.5726490147      112.6287742777     1  0.26764439E+08
     -111.5726459988      113.0445215089     1  0.26150701E+08
     -111.5724263299      117.5589264054     1  0.31008075E+08
     -111.5721135698      113.3804666287     1  0.27530866E+08
     -111.5718919773      118.9880060414     1  0.27468328E+08
     -111.5716768796      115.4389872138     1  0.27018776E+08
     -111.5716560627      114.1160403420     1  0.27988349E+08
     -111.5715417338      116.1625208109     1  0.27837991E+08
     -111.5709430298      115.3598303698     1  0.28720507E+08
     -111.5709084669      115.0516970471     1  0.27555192E+08
     -111.5707304995      118.0275549333     1  0.27764990E+08
     -111.5707164047      115.8092694025     2  0.28042350E+08
     -111.5703603690      117.7543728000     1  0.28824537E+08
     -111.5701907174      116.3891728153     1  0.28533905E+08
     -111.5701513689      115.2357600928     2  0.26423629E+08
     -111.5701121604      115.6375056139     1  0.28061074E+08
     -111.5701073762      109.4229086825     2  0.28444123E+08
     -111.5699828234      118.5370574468     2  0.28245056E+08
     -111.5695746901      115.0749656004     1  0.28283087E+08
     -111.5694862765      116.7673030081     1  0.29086378E+08
     -111.5693793818      113.5922975671     1  0.28659456E+08
     -111.5688188964      116.8228549682     4  0.26942410E+08
     -111.5687576766      117.5759612637     1  0.28960682E+08
     -111.5684465340      117.3481534942     1  0.27612668E+08
     -111.5682819432      113.9065179548     1  0.26081284E+08
     -111.5680811083      116.5816470739     1  0.28846259E+08
     -111.5680256244      115.1598978818     1  0.27914730E+08
     -111.5678490051      114.2475178654     1  0.27763866E+08
     -111.5678331320      112.2888270445     1  0.25953008E+08
     -111.5675852761      115.8574783610     1  0.27319996E+08
     -111.5675430784      116.8932934663     1  0.30692625E+08
     -111.5673982093      116.1293119696     2  0.28363040E+08
     -111.5672098983      114.0664637682     1  0.27176164E+08
     -111.5671479661      117.0929535889     1  0.26995254E+08
     -111.5669506257      114.7466591161     1  0.28509375E+08
     -111.5668144763      119.5780888309     4  0.30673215E+08
     -111.5666562122      116.6241831532     1  0.29447763E+08
     -111.5665835152      116.8392207417     1  0.28990104E+08
     -111.5663503307      115.5052333117     1  0.26875879E+08
     -111.5660764528      115.8912960650     1  0.28728429E+08
     -111.5652660459      111.7976586378     1  0.26565776E+08
     -111.5652646871      115.2582504540     1  0.28592412E+08
     -111.5652523832      116.6730892509     1  0.29400801E+08
     -111.5651749050      118.7957596142     1  0.28743545E+08
     -111.5651180003      114.3770532130     1  0.29942039E+08
     -111.5651114546      114.1472522397     1  0.27036282E+08
     -111.5649656415      115.3239421268     1  0.28152982E+08
     -111.5649374351      117.2468130645     1  0.29407882E+08
     -111.5647619180      118.6949841340     1  0.32039025E+08
     -111.5645586165      117.0311231576     1  0.27367450E+08
     -111.5641089444      115.1141219086     1  0.27490616E+08
     -111.5639221043      120.4206588188     2  0.26740748E+08
     -111.5630641865      117.3181778289     1  0.27886591E+08
     -111.5629647033      113.2784197463     2  0.27329051E+08
     -111.5629543457      111.6145916365     4  0.25830922E+08
     -111.5627923920      119.1302688695     1  0.28587946E+08
     -111.5627573502      116.7713099209     1  0.27136900E+08
     -111.5626192953      115.4674677370     1  0.28498118E+08
     -111.5626114150      116.2625630310     1  0.28083179E+08
     -111.5625239237      110.8987775531     2  0.27328902E+08
     -111.5624602681      116.6257099313     1  0.28362132E+08
     -111.5622925315      110.2124592739     1  0.26124560E+08
     -111.5622072403      114.1467618538     1  0.27480451E+08
     -111.5621979585      115.5512711028     1  0.29352892E+08
     -111.5620220922      117.7875554544     1  0.29835580E+08
     -111.5619077674      115.2618604667     1  0.28993247E+08
     -111.5618996407      115.7896723261     1  0.28713386E+08
     -111.5618193330      115.6994525649     1  0.28513121E+08
     -111.5617903444      111.1587445465     1  0.26595093E+08
     -111.5617136891      117.8621404268     1  0.28777897E+08
     -111.5616932240      114.7871443332     1  0.28389112E+08
     -111.5616138754      115.5781198170     1  0.27937329E+08
     -111.5613691731      113.8272272456     1  0.26727493E+08
     -111.5612261717      115.9551486749     1  0.25876351E+08
     -111.5611100681      117.2678577145     2  0.26120730E+08
     -111.5609839308      115.9477842705     1  0.28848942E+08
     -111.5608435712      117.0529059104     1  0.28578880E+08
     -111.5607064258      117.7382817308     1  0.29250231E+08
     -111.5603722769      120.0790210474     2  0.28998979E+08
     -111.5602460574      117.3488410000     1  0.28224346E+08
     -111.5601791724      116.8601173720     1  0.28397413E+08
     -111.5600292319      115.2366282730     1  0.28918941E+08
     -111.5598547107      115.3382157029     1  0.28495275E+08
     -111.5595170509      114.6241708937     1  0.27572436E+08
     -111.5590809018      115.8717018321     1  0.28018283E+08
     -111.5590668393      115.2175851662     1  0.28727073E+08
     -111.5589553148      113.8149599810     1  0.29566979E+08
     -111.5588956548      116.7081239957     1  0.26431104E+08
     -111.5587521274      118.9147508484     2  0.27776287E+08
     -111.5586090692      115.7543693892     1  0.29185751E+08
     -111.5585148843      117.1309410621     1  0.28560575E+08
     -111.5584938245      115.2265201146     1  0.27607969E+08
     -111.5581480576      114.6425402731     1  0.29213612E+08
     -111.5577847296      113.0754482625     1  0.28486909E+08
     -111.5577810685      115.1715502559     1  0.26653103E+08
     -111.5575943913      116.2897101036     1  0.27046903E+08
     -111.5573434844      116.2956606815     1  0.29059007E+08
     -111.5572313273      115.0585890698     1  0.28990161E+08
     -111.5572263065      119.2697291423     1  0.28313479E+08
     -111.5571682494      117.5147706387     1  0.29717509E+08
     -111.5571473514      116.5300016685     1  0.27492634E+08
     -111.5571321057      115.6913137731     1  0.25953951E+08
     -111.5571220879      114.9206206354     1  0.30586737E+08
     -111.5568509898      112.6717026086     2  0.25978063E+08
     -111.5568213948      112.2325114594     1  0.28293710E+08
     -111.5564549672      112.6069816452     1  0.25795456E+08
     -111.5562601531      113.9769077666     1  0.27950848E+08
     -111.5560941642      115.6139918077     1  0.28790250E+08
     -111.5560671296      116.7583380623     1  0.28841243E+08
     -111.5558507856      117.4855352095     1  0.28374766E+08
     -111.5557206355      114.9113079868     1  0.27907106E+08
     -111.5555393082      119.4089268787     1  0.30522768E+08
     -111.5555379128      117.0512859746     1  0.26620009E+08
     -111.5554424855      115.6788463961     1  0.27036931E+08
     -111.5550245043      117.0253205411     1  0.28916369E+08
     -111.5549757316      116.6242293717     1  0.28456010E+08
     -111.5548680275      113.6037927175     1  0.26165433E+08
     -111.5548664002      115.4754009554     1  0.27536170E+08
     -111.5547847274      116.7291539210     1  0.28607822E+08
     -111.5545927025      113.0946037445     1  0.26392817E+08
     -111.5544115819      116.0782242303     1  0.28395211E+08
     -111.5541463712      118.8613113788     1  0.28802512E+08
     -111.5539407015      116.1393498788     1  0.27165041E+08
     -111.5538748483      114.6428148875     1  0.26488933E+08
     -111.5538352655      117.0600642438     1  0.29914759E+08
     -111.5534763186      114.2625042642     1  0.28730996E+08
     -111.5533743499      114.9468827174     1  0.25754867E+08
     -111.5533138070      116.9780739426     1  0.28179492E+08
     -111.5532748254      116.1490139794     1  0.27259907E+08
     -111.5531811129      115.7156810902     1  0.28050730E+08
     -111.5529621323      114.6192687532     1  0.26767851E+08
     -111.5529106477      117.6483773920     1  0.27912539E+08
     -111.5526473121      117.9205893259     1  0.27232577E+08
     -111.5525364716      118.0118634504     1  0.26961653E+08
     -111.5524064145      117.2637968096     1  0.27545881E+08
     -111.5522617953      118.2706026994     1  0.29452121E+08
     -111.5522266221      109.0563990841     1  0.27006552E+08
     -111.5521534348      112.3570572052     1  0.26843729E+08
     -111.5520839034      116.9068310557     1  0.29487753E+08
     -111.5520796928      117.1075704622     1  0.28962045E+08
     -111.5520675653      115.6247626135     1  0.27529429E+08
     -111.5519763450      112.0090658485     1  0.26291816E+08
     -111.5519691568      117.1886993908     1  0.28133402E+08
     -111.5518027627      116.8671507862     1  0.28096786E+08
     -111.5517833835      114.0659917843     1  0.26036857E+08
     -111.5517713082      111.1910325417     1  0.28298783E+08
     -111.5515350263      112.1632824479     1  0.26773931E+08
     -111.5514759951      112.8026774525     1  0.26723633E+08
     -111.5514217387      114.1294689934     1  0.29067233E+08
     -111.5513643234      116.0381982374     1  0.28955080E+08
     -111.5512675929      116.5143449764     1  0.27160331E+08
     -111.5511978423      116.3846300479     1  0.30586230E+08
     -111.5511692914      109.4268828681     1  0.27473292E+08
     -111.5511639384      116.2272846109     1  0.28195646E+08
     -111.5511568635      115.2559044947     1  0.27001519E+08
     -111.5511159882      115.0206732073     1  0.28978614E+08
     -111.5511040329      115.3675539926     1  0.29350332E+08
     -111.5507866126      115.4085253802     1  0.27085993E+08
     -111.5507048015      118.8292025285     2  0.27744550E+08
     -111.5506196929      114.7855903888     1  0.26486713E+08
     -111.5505320140      114.1002619608     1  0.26386926E+08
     -111.5504972515      115.8647000123     1  0.28359354E+08
     -111.5504679889      114.2778987116     1  0.27236703E+08
     -111.5504643404      115.2947153951     1  0.28225501E+08
     -111.5504345568      109.9739514082     1  0.27467612E+08
     -111.5502109961      115.9429300592     1  0.26739924E+08
     -111.5501423492      112.6088565154     1  0.28282159E+08
     -111.5500789693      114.9610501764     1  0.29152540E+08
     -111.5497375340      110.4072629838     1  0.25776061E+08
     -111.5496141593      113.3525619027     1  0.25768160E+08
     -111.5495904753      116.6718010635     1  0.28686244E+08
     -111.5492323855      115.7474409098     1  0.28906532E+08
     -111.5488103114      112.8637209753     1  0.28831412E+08
     -111.5486187282      111.1836953854     2  0.26502611E+08
     -111.5486008157      118.2137260546     1  0.28302634E+08
     -111.5485929509      116.0828444024     1  0.27558045E+08
     -111.5485088093      117.8971023599     1  0.30084889E+08
     -111.5480364227      118.6919667859     1  0.29939888E+08
     -111.5478266249      117.3669702053     1  0.26590243E+08
     -111.5477974076      118.5220580498     1  0.30540944E+08
     -111.5476981778      115.9797109211     1  0.30060469E+08
     -111.5476299134      118.0007558696     1  0.29235899E+08
     -111.5475819885      116.4442748860     1  0.28740190E+08
     -111.5474872577      114.6961997269     1  0.28738510E+08
     -111.5474677355      114.0664740105     1  0.29149992E+08
     -111.5474170704      111.5105908720     1  0.27804955E+08
     -111.5472650636      115.4458298303     1  0.27973373E+08
     -111.5472504534      120.1019891315     1  0.26325715E+08
     -111.5471370554      116.3654167651     1  0.27929425E+08
     -111.5468904936      116.6759743893     1  0.28925254E+08
     -111.5467448600      115.4837600628     1  0.27927264E+08
     -111.5467152767      112.5437024313     1  0.25813593E+08
     -111.5463807724      114.7095780960     1  0.28577828E+08
     -111.5463662910      114.5422607296     1  0.29823754E+08
     -111.5463518529      118.0478374989     1  0.27269349E+08
     -111.5463323749      115.8950505786     1  0.27829434E+08
     -111.5462434122      119.3467463358     1  0.28202635E+08
     -111.5461276642      114.8715396680     1  0.29439611E+08
     -111.5456484358      117.9526399784     1  0.30126591E+08
     -111.5456258799      114.4291972819     1  0.28698921E+08
     -111.5456226440      120.2216787351     1  0.29177884E+08
     -111.5455480030      116.8530897715     1  0.29145897E+08
     -111.5454670045      116.9531892485     2  0.26620182E+08
     -111.5452646196      115.5575531768     1  0.30196032E+08
     -111.5451300585      110.2055613054     1  0.28278893E+08
     -111.5451268029      111.7201032165     1  0.26961112E+08
     -111.5451136932      113.8425144491     1  0.26125604E+08
     -111.5449402685      116.8333086633     1  0.28454342E+08
     -111.5445050284      116.7388101272     1  0.28803014E+08
     -111.5444950111      114.9840372722     1  0.28780710E+08
     -111.5444762809      113.5882770177     1  0.26151408E+08
     -111.5444629451      116.0500134021     1  0.28902619E+08
     -111.5443526645      117.9751310603     1  0.28606083E+08
     -111.5443120176      112.9310477541     1  0.25673902E+08
     -111.5442018176      111.4729468441     1  0.26220371E+08
     -111.5440122732      117.0069614187     1  0.27901593E+08
     -111.5440106160      116.3184034004     1  0.29004427E+08
     -111.5437977844      110.5878566189     1  0.28530222E+08
     -111.5437515830      115.7585274881     1  0.30356226E+08
     -111.5435860847      117.1765343404     1  0.30739573E+08
     -111.5433950598      114.5676803482     1  0.26562578E+08
     -111.5433480167      115.6456529552     2  0.28789188E+08
     -111.5431501675      119.3747489671     1  0.30068568E+08
     -111.5430372399      116.6405315327     1  0.28261145E+08
     -111.5428958667      113.8489690796     1  0.28536505E+08
     -111.5426256793      116.9276471909     1  0.29983532E+08
     -111.5426027325      115.3973453192     1  0.28177798E+08
     -111.5425753177      113.2522552610     1  0.29890539E+08
     -111.5425247903      113.8576097542     1  0.29888758E+08
     -111.5425121455      116.4164237258     2  0.30488506E+08
     -111.5424143551      115.9465803643     1  0.27025639E+08
     -111.5423892210      116.4297950419     1  0.28985142E+08
     -111.5421145411      116.1921467118     1  0.28433936E+08
     -111.5420970870      113.9066087227     1  0.29602053E+08
     -111.5419532671      112.3588325687     1  0.25595892E+08
     -111.5416997955      109.9234189068     1  0.27242005E+08
     -111.5416529658      112.8919870013     1  0.27845468E+08
     -111.5415101939      118.8533100785     1  0.28850668E+08
     -111.5412741132      112.3751447820     1  0.27056848E+08
     -111.5412314804      114.7619305523     1  0.28463095E+08
     -111.5411901107      112.6636288703     1  0.25829028E+08
     -111.5409405978      117.5008425608     1  0.27707477E+08
     -111.5407530782      118.0905311512     1  0.28103311E+08
     -111.5407085388      114.5626491515     1  0.28793954E+08
     -111.5406567633      114.9479395496     1  0.26911971E+08
     -111.5406186120      118.1089440224     1  0.28084992E+08
     -111.5403578035      111.7805906252     1  0.27719489E+08
     -111.5402471845      114.3153324614     1  0.28241447E+08
     -111.5401814116      114.7645767546     1  0.27458497E+08
     -111.5401151196      113.5464110154     1  0.26893940E+08
     -111.5401120470      115.7004861636     1  0.27712823E+08
     -111.5400764116      115.0763539610     1  0.27196083E+08
     -111.5400299746      113.9903338378     1  0.27329282E+08
     -111.5400235357      117.2267358529     1  0.28564977E+08
     -111.5399855562      114.8278031861     1  0.27067043E+08
     -111.5399420522      115.9920745337     1  0.26829972E+08
     -111.5399399120      113.4007634747     1  0.26658514E+08
     -111.5398817155      115.1800041755     1  0.27895183E+08
     -111.5396785258      109.0023447113     1  0.25752151E+08
     -111.5395281576      114.4241443384     1  0.26373850E+08
     -111.5394946972      115.8796135142     1  0.29447768E+08
     -111.5394427286      115.4292056476     1  0.27742773E+08
     -111.5393941591      112.7764645739     1  0.25938419E+08
     -111.5393609152      119.3080871763     1  0.30057447E+08
     -111.5393379155      115.3407655385     1  0.27429833E+08
     -111.5392981274      114.0204388493     1  0.27567028E+08
     -111.5392530399      115.2625949246     1  0.27571967E+08
     -111.5392253297      117.6252728943     1  0.28433603E+08
     -111.5392211407      115.8816722401     1  0.27809407E+08
     -111.5391947107      116.4370891440     1  0.30010606E+08
     -111.5391915013      113.2983802739     1  0.25583837E+08
     -111.5391635812      115.4671146690     1  0.28159881E+08
     -111.5391178179      116.8407671226     1  0.29915275E+08
     -111.5390712950      115.5832102908     1  0.30221374E+08
     -111.5390188710      113.6694328416     1  0.26238206E+08
     -111.5389880566      115.4078019297     1  0.27319146E+08
     -111.5389684370      112.5722618926     3  0.26644994E+08
     -111.5388519797      111.0886016397     1  0.26081786E+08
     -111.5388176478      115.5873633217     1  0.28246902E+08
     -111.5387509781      114.8256243072     1  0.28099505E+08
     -111.5386593638      117.1231231002     1  0.27204945E+08
     -111.5385785690      113.7089699726     1  0.26623733E+08
     -111.5385540314      115.7006910005     1  0.27307184E+08
     -111.5384271831      114.5953274067     1  0.28688620E+08
     -111.5384108651      115.0046225712     1  0.26663338E+08
     -111.5384081775      119.2240759087     1  0.28293717E+08
     -111.5383858605      116.1922415305     1  0.27774712E+08
     -111.5383154529      118.1137713383     2  0.26815663E+08
     -111.5382648433      115.9083768972     1  0.28936633E+08
     -111.5380755443      115.2629017782     1  0.29016299E+08
     -111.5380703407      110.9006599206     1  0.26554480E+08
     -111.5379851046      115.7789351043     1  0.28156281E+08
     -111.5378473169      114.2461049284     1  0.27562822E+08
     -111.5377369436      118.7550592703     2  0.28638536E+08
     -111.5376773777      116.3258477730     1  0.30399462E+08
     -111.5376223982      115.7976021981     1  0.28878428E+08
     -111.5374787466      119.1624293363     1  0.29665893E+08
     -111.5374683628      117.5060170749     1  0.28567164E+08
     -111.5374316573      114.1527929266     1  0.28397393E+08
     -111.5373348344      116.7288912990     1  0.27776303E+08
     -111.5373039454      113.5337784241     1  0.27848695E+08
     -111.5372937889      111.6795112604     1  0.27043431E+08
     -111.5372345590      117.6883179906     1  0.27695600E+08
     -111.5371000147      114.0535183209     1  0.27899680E+08
     -111.5368586641      113.5002092631     1  0.28047557E+08
     -111.5367553935      116.1283320565     1  0.29126124E+08
     -111.5366942252      117.9333093814     1  0.29428767E+08
     -111.5365234662      115.1105772505     1  0.26157506E+08
     -111.5365167690      113.4690477860     1  0.28723320E+08
     -111.5364499567      116.8446418237     1  0.29301159E+08
     -111.5363868802      113.3845147655     1  0.27025426E+08
     -111.5363225803      117.8940604722     1  0.29284570E+08
     -111.5362093985      115.3913790528     1  0.29021541E+08
     -111.5360867546      119.5429367977     1  0.26801372E+08
     -111.5360104056      113.8667765317     1  0.26278344E+08
     -111.5359050972      113.3906162373     1  0.27208502E+08
     -111.5358711722      115.0602162196     2  0.28005545E+08
     -111.5358158917      118.2629309469     2  0.28586655E+08
     -111.5357105978      113.5139367154     1  0.28937784E+08
     -111.5356846834      114.2677864558     1  0.27279756E+08
     -111.5355893389      112.1762122619     1  0.28827907E+08
     -111.5354164724      117.0928370503     1  0.28756583E+08
     -111.5353567391      113.6576156651     1  0.28354246E+08
     -111.5352180421      115.5253440453     1  0.27249041E+08
     -111.5351885863      114.7041967059     1  0.29185818E+08
     -111.5351623041      114.0812204721     1  0.26354120E+08
     -111.5349715143      111.7210923931     1  0.28587679E+08
     -111.5349198113      119.1073779856     1  0.28232195E+08
     -111.5349123008      114.3792383802     1  0.28595963E+08
     -111.5348720428      116.7544185572     1  0.27911870E+08
     -111.5347996007      119.0652241702     1  0.27790817E+08
     -111.5347432712      114.4760246656     1  0.25467268E+08
     -111.5347129116      114.8984044060     1  0.25429989E+08
     -111.5346574786      117.8947594942     2  0.26928624E+08
     -111.5345942812      112.8897757909     1  0.27981052E+08
     -111.5345719790      116.3830904553     1  0.28040402E+08
     -111.5345673770      114.3261566933     1  0.28353538E+08
     -111.5345653242      113.8472841528     1  0.29409555E+08
     -111.5345154666      115.5337064133     1  0.26861340E+08
     -111.5344617665      117.1972359263     1  0.26995745E+08
     -111.5343745428      114.8454134239     1  0.28818049E+08
     -111.5343629780      116.3024619806     1  0.30203029E+08
     -111.5341655983      113.5368626283     1  0.27665787E+08
     -111.5339267505      113.7046943016     1  0.27812641E+08
     -111.5339075211      115.6814131594     1  0.27789548E+08
     -111.5338919550      113.5845387067     1  0.27494927E+08
     -111.5338762017      112.5835927262     1  0.28007561E+08
     -111.5338352138      116.9267420935     1  0.28462675E+08
     -111.5338182623      115.2455239573     1  0.30935181E+08
     -111.5337921953      114.4376452733     1  0.29958601E+08
     -111.5337854439      113.1055743885     1  0.26500746E+08
     -111.5335550490      118.1192146953     1  0.29310198E+08
     -111.5334794642      116.9185707824     1  0.28633936E+08
     -111.5334671612      113.5202533885     1  0.28194192E+08
     -111.5333709699      117.0933045336     1  0.29161637E+08
     -111.5332408167      112.9194893470     1  0.29017422E+08
     -111.5331738679      115.9162197818     1  0.28947404E+08
     -111.5330855713      119.4774898957     1  0.28239385E+08
     -111.5329592198      114.9942599303     1  0.27350636E+08
     -111.5328711800      113.4133221365     1  0.26326071E+08
     -111.5327282023      114.3148324432     1  0.29382801E+08
     -111.5326679623      116.7694217106     1  0.26195474E+08
     -111.5324345977      117.8425955047     1  0.30015184E+08
     -111.5322238950      110.9344996481     1  0.26244621E+08
     -111.5320618530      114.7438516756     1  0.27888329E+08
     -111.5320022620      114.1309969688     1  0.28823047E+08
     -111.5319834124      114.2720443603     1  0.29216851E+08
     -111.5319304921      113.3901179338     1  0.27773889E+08
     -111.5318248461      108.6799479856     1  0.25987443E+08
     -111.5317567964      117.8771519523     1  0.28692785E+08
     -111.5317366856      113.9156853088     1  0.27944215E+08
     -111.5315826302      116.1921032691     1  0.26732308E+08
     -111.5315633823      117.0425117078     1  0.28881419E+08
     -111.5315539231      117.3072381683     1  0.27921431E+08
     -111.5315263916      116.8393929980     1  0.28523993E+08
     -111.5312899734      107.5604639924     1  0.26120119E+08
     -111.5312024277      115.9633711514     1  0.28677895E+08
     -111.5305201311      115.0480096757     1  0.28388979E+08
     -111.5304493414      117.3667838727     1  0.29791086E+08
     -111.5304353532      116.9635194505     1  0.26559775E+08
     -111.5303820206      117.2523571814     1  0.29738272E+08
     -111.5303559178      115.4263532333     1  0.26845014E+08
     -111.5303499968      118.1906386385     1  0.28592276E+08
     -111.5303346229      111.7177313160     1  0.25940325E+08
     -111.5302475265      114.5521643824     1  0.28274172E+08
     -111.5302259742      113.8590094024     1  0.28247973E+08
     -111.5301455721      115.3458599704     1  0.27937374E+08
     -111.5301118502      115.9683345636     1  0.29312310E+08
     -111.5300141166      116.2686220313     1  0.30554782E+08
     -111.5299812866      113.5359535982     1  0.29166444E+08
     -111.5299170690      117.6779115643     1  0.29040568E+08
     -111.5297722509      116.6400508746     1  0.29446716E+08
     -111.5297609684      113.3252532810     1  0.27007627E+08
     -111.5297096914      116.6813429805     1  0.28679525E+08
     -111.5296507540      116.6372848115     1  0.27147773E+08
     -111.5295628987      119.1340127795     1  0.28020035E+08
     -111.5294599374      114.4070865143     1  0.27746485E+08
     -111.5294386881      114.6883185584     1  0.29623138E+08
     -111.5294115742      117.8641452862     1  0.28731582E+08
     -111.5292454770      111.1784010195     1  0.26225222E+08
     -111.5291651404      112.7746145679     1  0.27585558E+08
     -111.5291624944      114.5928097867     1  0.29744120E+08
     -111.5291489100      114.0288565600     2  0.26016630E+08
     -111.5290597678      111.8976147853     1  0.26383414E+08
     -111.5288954843      116.9327386670     1  0.28067103E+08
     -111.5287725665      118.7142900871     1  0.26587384E+08
     -111.5287265315      113.7024106675     1  0.29537424E+08
     -111.5286168605      116.3315852303     1  0.28272598E+08
     -111.5285516591      116.2456722818     1  0.29670875E+08
     -111.5283243707      116.1871064395     1  0.27568446E+08
     -111.5282772355      114.6151269432     1  0.26363223E+08
     -111.5282679510      115.9401027840     1  0.29605889E+08
     -111.5282507782      118.0621968946     1  0.29475963E+08
     -111.5280640468      113.5195941693     1  0.30967228E+08
     -111.5280210204      117.1722682936     1  0.27676652E+08
     -111.5279717167      113.9834190222     1  0.27668261E+08
     -111.5279138941      114.6143103116     1  0.26531791E+08
     -111.5277898308      116.2686868438     1  0.27930139E+08
     -111.5276744930      113.7150202685     1  0.26723948E+08
     -111.5275926902      111.8426979089     1  0.26651497E+08
     -111.5274881993      117.4348340378     1  0.30369679E+08
     -111.5274386373      113.7688430633     1  0.28476789E+08
     -111.5273889775      113.8496944994     1  0.28626314E+08
     -111.5273633224      116.4791965241     1  0.28073556E+08
     -111.5273437142      117.3348574034     1  0.28650213E+08
     -111.5272468448      114.1750341528     1  0.29755831E+08
     -111.5272173801      115.9899886873     1  0.26413109E+08
     -111.5271656539      116.0224878147     1  0.26767843E+08
     -111.5271130365      115.7770982783     1  0.32221966E+08
     -111.5270779568      120.4258816355     1  0.28784721E+08
     -111.5270396039      116.8338146215     1  0.28420675E+08
     -111.5270267686      111.9173731289     1  0.26153571E+08
     -111.5270088056      111.3412507457     1  0.26775538E+08
     -111.5269139571      113.2714201128     1  0.27389918E+08
     -111.5268800457      114.7705488989     1  0.27756188E+08
     -111.5266331217      113.9039708376     2  0.25659846E+08
     -111.5266273596      114.0213570068     1  0.29312090E+08
     -111.5266060948      115.1875051629     1  0.28562331E+08
     -111.5266025721      117.1419463812     1  0.26861615E+08
     -111.5265795979      114.0090776974     1  0.27346593E+08
     -111.5265469321      115.9801114016     1  0.26214699E+08
     -111.5264640109      114.3180244395     1  0.28891382E+08
     -111.5264544021      115.1371108348     2  0.31490259E+08
     -111.5263688215      113.3172550059     1  0.29373235E+08
     -111.5263373569      117.2327929202     1  0.27449164E+08
     -111.5262650390      115.4359301090     1  0.26519049E+08
     -111.5262547153      113.0839425262     1  0.29477327E+08
     -111.5262277827      117.8702631284     1  0.29991055E+08
     -111.5261235122      114.1478446948     1  0.29287072E+08
     -111.5260830027      110.3116117732     1  0.27479608E+08
     -111.5260098588      114.2372802332     2  0.30684151E+08
     -111.5259823420      113.8732773351     1  0.26564616E+08
     -111.5258482228      113.2636898085     1  0.26008861E+08
     -111.5257938712      116.8496270669     1  0.28154565E+08
     -111.5257293689      115.2301002054     1  0.27922675E+08
     -111.5256807862      113.1893773695     1  0.27422918E+08
     -111.5256781215      119.8138339332     1  0.29458931E+08
     -111.5255864508      113.6440221380     1  0.29026587E+08
     -111.5255730765      115.8407283507     1  0.30789519E+08
     -111.5255562997      114.1610091893     1  0.30417207E+08
     -111.5253925059      115.5300610338     1  0.28016561E+08
     -111.5252969111      116.7810804491     1  0.29010724E+08
     -111.5252374793      114.0583827461     1  0.28436473E+08
     -111.5251941638      113.7911672465     1  0.28848888E+08
     -111.5250840508      114.3936984020     1  0.27241302E+08
     -111.5250613561      116.4570451585     1  0.28485185E+08
     -111.5250580580      111.2203778916     1  0.26064470E+08
     -111.5249689030      116.6213555623     1  0.28185432E+08
     -111.5249642793      113.0863266784     1  0.26543668E+08
     -111.5249573825      115.3787727061     1  0.28702956E+08
     -111.5249268991      117.0356588334     1  0.26455708E+08
     -111.5249206707      115.4440174173     2  0.27064264E+08
     -111.5248654428      116.1881268150     1  0.29085105E+08
     -111.5248002016      116.8931605150     1  0.27684797E+08
     -111.5247918804      111.5519511090     1  0.25521807E+08
     -111.5247050528      116.5453425650     1  0.28894847E+08
     -111.5246912346      114.4023040370     1  0.29122864E+08
     -111.5246784060      117.0013609861     1  0.26347825E+08
     -111.5245756020      114.6902556197     1  0.27298077E+08
     -111.5244600591      116.1934552455     1  0.27088606E+08
     -111.5244165067      116.5114600199     1  0.29456038E+08
     -111.5243951419      111.0488367326     1  0.27683815E+08
     -111.5243385356      113.9542359602     1  0.27930792E+08
     -111.5243311827      116.2548660139     1  0.27603954E+08
     -111.5242964551      115.1074668394     1  0.29543422E+08
     -111.5242690546      116.6166746246     1  0.28788535E+08
     -111.5242641142      111.7153898702     1  0.30358512E+08
     -111.5241604515      116.8541590496     1  0.27409157E+08
     -111.5241426077      118.4808217987     1  0.28787065E+08
     -111.5241350188      115.0300585003     1  0.28603477E+08
     -111.5240761008      109.2616706876     1  0.27231779E+08
     -111.5240496114      113.3448757756     1  0.27928701E+08
     -111.5240304487      117.0990224001     1  0.29580648E+08
     -111.5239070546      115.8041924316     1  0.29347257E+08
     -111.5238553426      112.4412880690     1  0.25722878E+08
     -111.5237930179      113.0108087315     1  0.28053841E+08
     -111.5237722361      112.0221991849     1  0.29564922E+08
     -111.5237217594      114.1975631530     1  0.29050283E+08
     -111.5237109673      115.3568538700     2  0.25889311E+08
     -111.5235971197      111.5003501857     1  0.26567803E+08
     -111.5234090786      116.6078800676     1  0.29166888E+08
     -111.5233827186      115.8305106509     1  0.30344963E+08
     -111.5232943305      115.9063874266     1  0.28446400E+08
     -111.5232903966      117.8968098054     1  0.26275319E+08
     -111.5232708956      116.5883541900     1  0.27612528E+08
     -111.5232216609      111.4497864417     1  0.26576893E+08
     -111.5232080218      113.2768219133     1  0.28739860E+08
     -111.5231209922      117.4626874890     1  0.26766956E+08
     -111.5231087939      111.5381817381     1  0.27801816E+08
     -111.5228234365      116.5114709274     1  0.28297235E+08
     -111.5228210884      115.8044148352     2  0.28065718E+08
     -111.5227556990      112.7990105895     1  0.26993946E+08
     -111.5227130697      114.4937870297     1  0.27853913E+08
     -111.5227095935      111.7127233552     1  0.25844981E+08
     -111.5226651177      115.6943212792     1  0.29413893E+08
     -111.5224967238      116.5538633721     1  0.28663842E+08
     -111.5224695229      113.0304272232     1  0.26243177E+08
     -111.5224265412      117.4782286744     1  0.26991146E+08
     -111.5223586835      113.6667029959     1  0.26504776E+08
     -111.5222359914      112.6235088561     1  0.30858604E+08
     -111.5221249416      114.1110754302     1  0.29298521E+08
     -111.5220955293      115.7659539261     1  0.29304035E+08
     -111.5220846848      113.6568125935     1  0.27344938E+08
     -111.5219838161      110.5650211045     1  0.25970699E+08
     -111.5219485138      115.5712661622     1  0.28906863E+08
     -111.5218962142      118.5796029893     1  0.29544205E+08
     -111.5218638082      115.0417637804     1  0.27809537E+08
     -111.5218585449      114.0660041202     1  0.26561067E+08
     -111.5218189513      115.7517692377     1  0.28271236E+08
     -111.5218065212      114.4692422529     1  0.28567431E+08
     -111.5216202528      116.8191373228     1  0.30292180E+08
     -111.5215908522      117.3244440087     1  0.26685149E+08
     -111.5215688723      111.9714136516     1  0.26661460E+08
     -111.5214922351      115.0461667387     2  0.26019599E+08
     -111.5213796811      118.5730505211     1  0.29893284E+08
     -111.5213083419      115.6257567045     1  0.28920954E+08
     -111.5213031476      117.1176413781     1  0.31071041E+08
     -111.5212938152      116.2107350334     1  0.27951672E+08
     -111.5212899069      113.4262626013     1  0.26899355E+08
     -111.5212818213      117.5193677298     1  0.28177266E+08
     -111.5212551566      115.9500518028     1  0.27391725E+08
     -111.5212520180      115.6587358654     1  0.28801612E+08
     -111.5211117674      114.8197241683     1  0.28840656E+08
     -111.5210837290      111.2442447778     1  0.25984007E+08
     -111.5209329599      117.1125614578     1  0.28016353E+08
     -111.5208160956      113.5849051842     1  0.26729155E+08
     -111.5207132004      115.1863358558     1  0.26969644E+08
     -111.5206537323      115.8289849994     1  0.27665946E+08
     -111.5206408341      116.7368505254     1  0.28080167E+08
     -111.5205840296      114.0998604855     1  0.26112216E+08
     -111.5205360627      117.7064966666     1  0.29794624E+08
     -111.5204863551      120.8752256248     1  0.27421811E+08
     -111.5203979946      116.2314812220     1  0.29131175E+08
     -111.5203856899      111.3558808873     1  0.26751003E+08
     -111.5203626764      115.5851212113     1  0.27774882E+08
     -111.5203390508      119.7149418300     1  0.29546021E+08
     -111.5203259097      114.7713249137     1  0.27674092E+08
     -111.5203060447      114.9202902791     1  0.28710301E+08
     -111.5200660109      116.5943462015     1  0.26324222E+08
     -111.5200404853      114.5918154601     1  0.27321442E+08
     -111.5199920303      116.6816395337     1  0.28415027E+08
     -111.5199882655      115.7065920043     1  0.27974225E+08
     -111.5199623781      117.0142406964     1  0.29420036E+08
     -111.5199468123      113.5330505002     1  0.29326335E+08
     -111.5199401001      110.2347877735     1  0.26335423E+08
     -111.5199253178      113.6341826285     1  0.27565634E+08
     -111.5199162661      115.2698164027     1  0.27808935E+08
     -111.5198567783      113.6229560075     1  0.28925476E+08
     -111.5197291315      115.5901350287     1  0.27634557E+08
     -111.5196179278      114.2632725483     1  0.28651872E+08
     -111.5195259077      114.5506235042     1  0.28466825E+08
     -111.5195168961      116.5942183642     2  0.26672334E+08
     -111.5194607811      116.8365223996     1  0.28916365E+08
     -111.5194456041      114.9716332867     1  0.26310004E+08
     -111.5194244253      116.9870138497     1  0.29400037E+08
     -111.5193745794      117.2471487024     1  0.27708810E+08
     -111.5193327782      117.4518742303     1  0.27719853E+08
     -111.5191732679      114.9431096953     1  0.27276879E+08
     -111.5189578827      114.0286604879     1  0.28798077E+08
     -111.5188035641      113.4129280192     1  0.28572296E+08
     -111.5187507256      115.5799490084     1  0.29962274E+08
     -111.5187456117      114.1913718634     1  0.26310361E+08
     -111.5186737577      114.9383166864     1  0.26431604E+08
     -111.5186668317      113.0389281035     1  0.28372257E+08
     -111.5186085120      117.6846988681     1  0.29474739E+08
     -111.5186043207      115.8770382440     1  0.28153722E+08
     -111.5184609443      115.0964075955     1  0.29031320E+08
     -111.5183631556      115.2074847199     1  0.28257418E+08
     -111.5183382121      112.6557761013     1  0.25927133E+08
     -111.5181799220      115.2463382841     1  0.28155953E+08
     -111.5180922102      115.5318963157     1  0.28599779E+08
     -111.5180815059      116.7594101623     1  0.29293446E+08
     -111.5180102316      114.8941209790     1  0.27239571E+08
     -111.5179843128      110.5417495570     1  0.27532789E+08
     -111.5178929692      114.6352520739     1  0.27365262E+08
     -111.5178761090      115.5834808777     1  0.28062944E+08
     -111.5177728044      114.6438947688     2  0.27987527E+08
     -111.5177432253      113.2758380466     1  0.25879128E+08
     -111.5177070863      115.2151338306     1  0.29831964E+08
     -111.5176956946      115.0315184201     1  0.27822916E+08
     -111.5176144406      115.2854258257     1  0.27791778E+08
     -111.5175964289      115.0610887852     1  0.27086892E+08
     -111.5175229106      114.8731467352     1  0.26922133E+08
     -111.5174538154      116.7620692222     1  0.28189336E+08
     -111.5174490824      115.3644218850     1  0.26522583E+08
     -111.5174393439      115.3815416809     1  0.28339167E+08
     -111.5174189907      112.5990447900     1  0.26880771E+08
     -111.5174100892      113.6381831239     1  0.29900123E+08
     -111.5173491201      118.1973384186     1  0.31630523E+08
     -111.5173046874      113.2850561720     1  0.26875748E+08
     -111.5172854960      117.1052943194     1  0.27729977E+08
     -111.5172680116      113.1210039348     1  0.30205762E+08
     -111.5172471911      116.8930956136     1  0.30102155E+08
     -111.5172423838      116.9706804203     1  0.28785197E+08
     -111.5172171969      112.9497023438     1  0.26007870E+08
     -111.5172063057      117.9320654890     1  0.28255274E+08
     -111.5171552377      117.6119918153     1  0.27569417E+08
     -111.5171043514      113.2691068627     1  0.28030842E+08
     -111.5170828397      115.8427379546     1  0.27325652E+08
     -111.5170816911      113.7830888548     1  0.26796618E+08
     -111.5170208856      115.4281951263     1  0.29520325E+08
     -111.5169294960      117.5841125115     1  0.26951973E+08
     -111.5167837796      111.9833410055     2  0.25818863E+08
     -111.5167516397      117.1419350039     1  0.26930690E+08
     -111.5167124144      116.1943201456     1  0.26660028E+08
     -111.5166965908      115.3363805397     1  0.29244152E+08
     -111.5166811205      116.3512520469     1  0.29224712E+08
     -111.5165798052      114.5126588440     1  0.27504833E+08
     -111.5164848413      112.7722779829     1  0.26644885E+08
     -111.5164594422      116.9285878147     1  0.29146176E+08
     -111.5163700024      112.5943162241     1  0.29245525E+08
     -111.5163598510      114.6011826453     1  0.29650294E+08
     -111.5162871493      110.9947881017     1  0.28291403E+08
     -111.5162779272      115.2274672079     1  0.28720197E+08
     -111.5161920412      117.5712982959     1  0.27513949E+08
     -111.5161396267      113.8470258535     1  0.27810717E+08
     -111.5161044847      116.9741370301     1  0.28979231E+08
     -111.5160940301      116.1226058508     1  0.28148121E+08
     -111.5160038362      114.1209950406     1  0.29061120E+08
     -111.5159364945      115.3323844581     1  0.27955492E+08
     -111.5159171451      117.8748868795     1  0.29678231E+08
     -111.5158572397      116.8442419693     1  0.28654601E+08
     -111.5157508468      107.8571105828     1  0.25894375E+08
     -111.5157254109      116.5664548820     1  0.27452565E+08
     -111.5155074197      114.3506010423     1  0.27558648E+08
     -111.5154921736      115.4007543648     1  0.27948949E+08
     -111.5154175474      114.5370301554     1  0.26095950E+08
     -111.5151597852      114.7808573165     1  0.28958112E+08
     -111.5151512016      114.2068945726     2  0.26337903E+08
     -111.5151043836      116.4944127505     1  0.28578781E+08
     -111.5150563635      115.6572005625     1  0.29038757E+08
     -111.5150307001      115.0820403081     1  0.29003225E+08
     -111.5150199403      115.1297162431     1  0.27996008E+08
     -111.5149684060      113.2939821678     1  0.27057778E+08
     -111.5149657488      115.4200752801     1  0.28336127E+08
     -111.5148997463      116.2165831296     1  0.29742764E+08
     -111.5148633586      116.9528586608     1  0.28997239E+08
     -111.5148449387      115.0528723156     1  0.29260920E+08
     -111.5148172449      116.1172392287     1  0.27075541E+08
     -111.5147693065      116.8658406954     1  0.27160729E+08
     -111.5145153453      110.9115907684     1  0.26648448E+08
     -111.5145021143      116.7102569834     1  0.28338281E+08
     -111.5144481308      115.8873941892     1  0.26478566E+08
     -111.5143399217      114.6531231464     1  0.26870637E+08
     -111.5142475411      116.3010125780     1  0.27525978E+08
     -111.5141442198      118.3369772421     2  0.27553323E+08
     -111.5140994424      113.6824878580     1  0.28489717E+08
     -111.5140960887      116.0431291329     1  0.27528837E+08
     -111.5140258542      115.2176387720     1  0.29016584E+08
     -111.5138562146      118.4691779607     1  0.28074891E+08
     -111.5137604341      114.3625790833     1  0.27011920E+08
     -111.5136819399      116.4490921682     1  0.29497928E+08
     -111.5136761677      120.9372415652     1  0.27567187E+08
     -111.5136347951      115.9589464015     1  0.29550929E+08
     -111.5135501546      116.6812833554     1  0.31450152E+08
     -111.5135097522      117.4012271901     1  0.29369410E+08
     -111.5133114436      116.3398406574     1  0.26429357E+08
     -111.5131771684      113.9436458004     1  0.26385439E+08
     -111.5131532016      114.8245460318     1  0.27671719E+08
     -111.5130558881      113.3913642297     1  0.28918799E+08
     -111.5130232208      118.3957774028     1  0.29254095E+08
     -111.5129235145      115.3330200185     1  0.28093497E+08
     -111.5129211354      114.2341775087     1  0.27384025E+08
     -111.5127823205      118.4088613042     1  0.28600370E+08
     -111.5127459724      110.8649843762     1  0.26048636E+08
     -111.5126318322      110.5741941640     6  0.25975440E+08
     -111.5125967751      114.0420282685     1  0.28412065E+08
     -111.5125748968      112.6402738690     1  0.26116227E+08
     -111.5125568032      115.8655562225     1  0.27939777E+08
     -111.5125295345      114.4696390804     1  0.29049361E+08
     -111.5125215185      115.9304404496     1  0.25908982E+08
     -111.5123841603      115.0509462169     1  0.28226982E+08
     -111.5122975470      116.0108937420     1  0.26411327E+08
     -111.5122380116      115.6023218555     1  0.28606995E+08
     -111.5122001228      112.9177912008     1  0.28210512E+08
     -111.5121961338      113.9892724857     1  0.26996760E+08
     -111.5121738161      114.0160881396     1  0.26378961E+08
     -111.5120454705      114.2008839066     1  0.28885075E+08
     -111.5119360973      116.6434490599     1  0.29437042E+08
     -111.5119101626      116.9158498358     1  0.26773602E+08
     -111.5118938974      117.5376912724     1  0.28375528E+08
     -111.5118444804      117.2238841491     1  0.30014087E+08
     -111.5118383846      115.6918033442     1  0.27505200E+08
     -111.5118159927      114.7399543551     1  0.28196926E+08
     -111.5118145247      114.9508085634     1  0.27573161E+08
     -111.5117165276      113.4019075589     1  0.26518235E+08
     -111.5117136698      116.2861009735     1  0.28689537E+08
     -111.5115425858      115.0611947111     1  0.28828961E+08
     -111.5115359524      112.5760398689     1  0.27336628E+08
     -111.5115203643      116.7115629599     1  0.31478606E+08
     -111.5114944294      113.5369055754     1  0.27224371E+08
     -111.5113604627      110.8274783690     1  0.25738761E+08
     -111.5113349923      117.8353137424     1  0.27504965E+08
     -111.5113276286      115.4494796197     1  0.28455450E+08
     -111.5111996420      115.1641274556     1  0.26058606E+08
     -111.5111954334      113.8452434412     1  0.27879780E+08
     -111.5111207430      116.1274304002     1  0.29254194E+08
     -111.5111012841      117.0605684256     1  0.29158058E+08
     -111.5110651296      114.0831613614     1  0.27868417E+08
     -111.5110402276      116.1975406915     1  0.26563629E+08
     -111.5110380996      110.8511971205     1  0.27237079E+08
     -111.5110191930      114.1012837323     1  0.26731340E+08
     -111.5110137387      113.2119939741     1  0.27625776E+08
     -111.5109216372      117.4259833861     1  0.30632428E+08
     -111.5108784388      116.4590273489     1  0.28908840E+08
     -111.5108455634      117.1753772871     1  0.26741188E+08
     -111.5107247627      116.6116670712     1  0.26893839E+08
     -111.5106256997      113.5715598239     1  0.25664249E+08
     -111.5105581513      117.1119760548     1  0.29310802E+08
     -111.5105064587      114.7723454357     1  0.26229876E+08
     -111.5104541716      113.5441542667     1  0.26195277E+08
     -111.5104058063      115.0679676093     1  0.28797450E+08
     -111.5103308597      115.3886998818     1  0.28945754E+08
     -111.5103197249      113.8741771892     1  0.28219737E+08
     -111.5102979608      116.7714169846     1  0.27200615E+08
     -111.5102570527      115.8312289788     1  0.29088534E+08
     -111.5102092588      112.6180303393     1  0.27174438E+08
     -111.5101507448      114.9641895563     1  0.28681257E+08
     -111.5100844631      108.8369881325     1  0.26029715E+08
     -111.5096189509      109.9367257504     1  0.26855244E+08
     -111.5095109250      115.5917506074     1  0.26361808E+08
     -111.5094374510      114.0350185442     1  0.28079130E+08
     -111.5094137579      115.8901867275     1  0.27426247E+08
     -111.5093771813      116.3252706396     1  0.28585955E+08
     -111.5093498605      113.6770457012     1  0.27495621E+08
     -111.5092781854      107.1668497451     2  0.25698692E+08
     -111.5092519118      116.0706138289     1  0.29563031E+08
     -111.5091192165      114.4915099603     1  0.29291698E+08
     -111.5089938191      116.9641229034     1  0.28594357E+08
     -111.5089898012      117.5023330231     1  0.29561168E+08
     -111.5088693092      113.9946885765     1  0.26926571E+08
     -111.5087252255      116.8181353025     1  0.30350825E+08
     -111.5086974926      115.7275789018     1  0.29657339E+08
     -111.5086791758      116.1959173442     1  0.29349763E+08
     -111.5086716240      117.7666228296     1  0.27459712E+08
     -111.5084672754      116.9587580678     1  0.28522922E+08
     -111.5084375271      115.7953823157     2  0.28818604E+08
     -111.5084078940      116.5173268890     1  0.28527862E+08
     -111.5083518507      116.7894276704     1  0.28344309E+08
     -111.5083465483      115.4105221404     1  0.26526552E+08
     -111.5083160960      116.5566026159     1  0.31789840E+08
     -111.5082974450      115.9382080477     1  0.27278702E+08
     -111.5082947940      115.8458149401     1  0.27542064E+08
     -111.5082007703      114.8418466914     1  0.29841344E+08
     -111.5081579004      113.7071549667     1  0.27390176E+08
     -111.5081307389      113.6379826855     1  0.26585224E+08
     -111.5080888703      114.7245975734     1  0.29298793E+08
     -111.5080513993      117.0913790414     1  0.28528466E+08
     -111.5080312020      116.1589164401     1  0.29006287E+08
     -111.5079834619      114.1970334359     1  0.29188132E+08
     -111.5079555388      112.3813416387     1  0.26633075E+08
     -111.5078419619      113.8817452761     1  0.29141134E+08
     -111.5078315234      111.9408816745     1  0.26129526E+08
     -111.5078071513      116.6305188389     1  0.29569775E+08
     -111.5077981959      115.9666399773     1  0.28631060E+08
     -111.5077676304      112.8385428412     1  0.27564036E+08
     -111.5077246017      114.8013913648     1  0.29642678E+08
     -111.5077143806      114.9611834276     1  0.30208939E+08
     -111.5077080621      113.2946492746     1  0.27955967E+08
     -111.5077046362      115.4591467525     2  0.28208971E+08
     -111.5076757912      113.8165251367     1  0.26091700E+08
     -111.5076675218      117.8316316260     1  0.27383921E+08
     -111.5076390861      115.7531401563     1  0.29385336E+08
     -111.5075843445      116.3495454149     1  0.28121522E+08
     -111.5075666332      116.9005214764     1  0.27259263E+08
     -111.5075634799      112.1494214654     1  0.28999291E+08
     -111.5075385616      115.6985855912     1  0.29531991E+08
     -111.5075329980      117.3257331788     1  0.30639544E+08
     -111.5075098655      115.2302917677     1  0.29967714E+08
     -111.5074600212      116.1014206147     2  0.27466912E+08
     -111.5074544863      113.1708666202     1  0.27246580E+08
     -111.5073460899      117.5369518551     1  0.28679860E+08
     -111.5073236111      116.0234112554     1  0.29073929E+08
     -111.5071852828      116.4216667655     1  0.26935124E+08
     -111.5071743019      111.6596936535     1  0.25594841E+08
     -111.5070880692      115.0170216577     1  0.27809612E+08
     -111.5070114352      114.6334341451     1  0.28651347E+08
     -111.5069953613      118.4834017059     1  0.31048680E+08
     -111.5069447948      117.2331510151     1  0.30060746E+08
     -111.5069413014      112.2887851780     1  0.26803399E+08
     -111.5068471394      115.3721705017     1  0.28543634E+08
     -111.5068427120      116.7094486252     1  0.32022473E+08
     -111.5067905134      116.8693900766     1  0.28933089E+08
     -111.5067715678      114.5536461054     1  0.28358507E+08
     -111.5067624454      116.0313466180     1  0.26839903E+08
     -111.5067525006      117.5930229896     1  0.29551531E+08
     -111.5066590666      117.0227181089     1  0.27742192E+08
     -111.5066452767      114.8993316083     1  0.28628304E+08
     -111.5064949169      114.5929938097     1  0.30710532E+08
     -111.5064294972      116.0409365458     1  0.28155298E+08
     -111.5064217393      116.2127402996     1  0.28581112E+08
     -111.5064182788      114.3923194794     1  0.26724583E+08
     -111.5063437906      116.5009580906     1  0.28841762E+08
     -111.5063062364      116.0320198032     1  0.29537511E+08
     -111.5062917508      115.0205725580     1  0.29198012E+08
     -111.5062792485      116.0326194762     1  0.27712367E+08
     -111.5062101549      115.5888033845     1  0.29626528E+08
     -111.5061600658      114.3550102891     1  0.28658999E+08
     -111.5060582171      115.0736307109     2  0.27318993E+08
     -111.5059610178      116.6914403315     1  0.26684389E+08
     -111.5059451602      117.8669173585     1  0.27678507E+08
     -111.5058377205      112.4262510489     1  0.29528676E+08
     -111.5057859366      114.5218580352     1  0.27966926E+08
     -111.5057781109      115.7953802568     1  0.27936209E+08
     -111.5057725044      116.9720938381     1  0.27582677E+08
     -111.5056829877      118.1922075588     1  0.29473352E+08
     -111.5055758695      117.1702317631     1  0.28549568E+08
     -111.5055440116      115.0847402699     1  0.26804065E+08
     -111.5055376882      114.9327210070     1  0.28420834E+08
     -111.5054725597      114.4111879236     1  0.29073601E+08
     -111.5053954262      116.2672597388     1  0.29428463E+08
     -111.5053391877      117.0742273400     1  0.27575801E+08
     -111.5051698549      113.1118707400     1  0.29602828E+08
     -111.5051327562      116.5576541975     1  0.31631894E+08
     -111.5050908763      114.5832746734     1  0.29579283E+08
     -111.5050615964      117.1813995949     1  0.28357592E+08
     -111.5050313648      113.1031107588     1  0.26361882E+08
     -111.5050138598      117.3627011085     1  0.27517829E+08
     -111.5049499194      112.0243822871     1  0.28084476E+08
     -111.5048936401      117.8050527300     1  0.27987337E+08
     -111.5048151822      116.3832693613     1  0.27254628E+08
     -111.5047779877      117.6494156455     1  0.27747149E+08
     -111.5047738113      114.4163469292     1  0.28613810E+08
     -111.5047711721      114.3582944331     1  0.28467838E+08
     -111.5047216690      113.7005640882     1  0.29849754E+08
     -111.5046883993      114.7736143320     1  0.27848837E+08
     -111.5046458528      114.7297514909     1  0.28964377E+08
     -111.5046202079      108.1133586245     1  0.26144137E+08
     -111.5046067164      118.0532819753     1  0.32250027E+08
     -111.5046031482      115.9005061910     1  0.29245280E+08
     -111.5045951449      117.0813960177     1  0.30616680E+08
     -111.5045257412      114.5284460792     1  0.27554496E+08
     -111.5044797650      116.5613406383     1  0.28953819E+08
     -111.5044583733      114.4268081725     1  0.30151107E+08
     -111.5044399503      115.1681785340     1  0.27321282E+08
     -111.5044185557      115.0495354841     1  0.26965620E+08
     -111.5044166313      110.9023861652     1  0.28190407E+08
     -111.5043956164      111.5048621266     1  0.25739136E+08
     -111.5043630568      114.1629609883     1  0.26010719E+08
     -111.5043565468      113.1016593272     1  0.26597058E+08
     -111.5041688066      116.9734187211     1  0.29203295E+08
     -111.5040907483      113.7483556332     1  0.27947731E+08
     -111.5040811197      116.2379421959     1  0.28094175E+08
     -111.5040780742      117.9354466192     1  0.31301161E+08
     -111.5040648914      116.1902836789     1  0.29581001E+08
     -111.5040137948      113.1341972332     1  0.27796265E+08
     -111.5039857921      115.2623651362     1  0.28898265E+08
     -111.5039814182      116.1250109528     1  0.28383815E+08
     -111.5039637241      115.6101676179     1  0.30013827E+08
     -111.5039379585      116.8696175471     1  0.30570450E+08
     -111.5039304718      114.0400972482     1  0.27672610E+08
     -111.5039137819      115.3391409100     1  0.26911179E+08
     -111.5039040650      114.3393046250     1  0.29294541E+08
     -111.5038640495      114.6979604352     3  0.25035548E+08
     -111.5038475028      115.4779652396     1  0.28681864E+08
     -111.5038462894      112.0415765352     1  0.27312342E+08
     -111.5038375976      113.8148823728     1  0.27027757E+08
     -111.5038000940      113.7255294307     1  0.28141910E+08
     -111.5037282492      117.1878488934     1  0.28470857E+08
     -111.5037241009      114.2760016365     1  0.27721590E+08
     -111.5036963891      111.0508851863     1  0.26189002E+08
     -111.5036597828      117.2550635484     1  0.26944761E+08
     -111.5036476579      117.8069797920     1  0.28198419E+08
     -111.5036425683      112.6030560754     1  0.26938453E+08
     -111.5036400216      118.9255766217     1  0.25720091E+08
     -111.5036245303      116.5448793091     1  0.28501329E+08
     -111.5035849294      114.9408221592     1  0.26629668E+08
     -111.5035249360      112.5067845909     1  0.29839481E+08
     -111.5035124706      116.9347736280     1  0.30498927E+08
     -111.5034802095      114.3707391129     1  0.28670111E+08
     -111.5033851462      114.7676987933     1  0.29787811E+08
     -111.5033722731      117.8864039581     2  0.28256282E+08
     -111.5033631480      115.5712131228     1  0.27275007E+08
     -111.5033457539      114.7151777472     1  0.28883804E+08
     -111.5032844785      115.9128595276     1  0.30362200E+08
     -111.5032372441      110.4340082966     1  0.28175979E+08
     -111.5032264606      114.2418780585     1  0.27203724E+08
     -111.5031432689      116.8268364742     1  0.27313681E+08
     -111.5030714685      114.6479142643     1  0.27651713E+08
     -111.5030491303      116.2454951011     1  0.28711864E+08
     -111.5030002783      112.8495949937     1  0.26433834E+08
     -111.5029773684      113.7137103768     1  0.26835009E+08
     -111.5029713332      114.9307000848     1  0.29560613E+08
     -111.5028757601      116.8151961487     1  0.29372247E+08
     -111.5028078984      115.3777371577     1  0.29451994E+08
     -111.5027365167      114.2198702574     1  0.30303272E+08
     -111.5026881571      115.1294225572     1  0.28272778E+08
     -111.5026820295      120.3825722197     1  0.26569509E+08
     -111.5025678409      117.5240643691     1  0.28028323E+08
     -111.5025543195      115.4878275723     1  0.27534659E+08
     -111.5025366956      117.0339333009     1  0.28631385E+08
     -111.5025276987      118.9689830172     1  0.28297651E+08
     -111.5025055881      117.3924274632     1  0.29665437E+08
     -111.5024991974      114.9457482727     1  0.27652113E+08
     -111.5024837319      116.9929795927     1  0.27390554E+08
     -111.5024629735      111.7775932326     1  0.27555048E+08
     -111.5023779555      117.1314329454     1  0.26664645E+08
     -111.5023567571      118.0604616941     1  0.28785601E+08
     -111.5023317782      116.1806987257     1  0.27861196E+08
     -111.5023140877      114.8134765045     1  0.28984589E+08
     -111.5023129195      116.1767552593     1  0.27561444E+08
     -111.5022927675      115.5345902834     1  0.28827282E+08
     -111.5022870279      115.3881614907     1  0.28853112E+08
     -111.5022297446      114.2699983597     1  0.27472323E+08
     -111.5021463649      116.3708217699     1  0.28776196E+08
     -111.5021271417      117.6364448537     1  0.27562431E+08
     -111.5020912949      112.7873574880     1  0.27840499E+08
     -111.5020856537      114.5705449390     1  0.28352042E+08
     -111.5020809338      118.3734115466     1  0.31190720E+08
     -111.5020031165      113.7542092647     1  0.27468653E+08
     -111.5019316126      115.0227131704     1  0.29012659E+08
     -111.5019115912      110.5953900299     1  0.28058119E+08
     -111.5018986235      115.6438804813     1  0.29253180E+08
     -111.5018754160      116.3677741420     1  0.28790635E+08
     -111.5018098414      116.2020177415     1  0.29131429E+08
     -111.5017577356      112.6202749764     1  0.27541237E+08
     -111.5017042180      115.9792991568     1  0.26930927E+08
     -111.5016017917      112.9896314058     1  0.29966686E+08
     -111.5015903617      116.8659569461     1  0.27556648E+08
     -111.5015490527      112.6299960002     1  0.28162229E+08
     -111.5015039118      112.7559710394     1  0.27933714E+08
     -111.5015002626      113.2780298059     1  0.28538247E+08
     -111.5014937239      114.5143563733     1  0.28305477E+08
     -111.5014206474      113.2054679095     1  0.26244565E+08
     -111.5013957346      112.5516247043     1  0.28624277E+08
     -111.5012627130      116.5028194230     1  0.26885179E+08
     -111.5012539024      116.7678276360     1  0.31115842E+08
     -111.5012480541      113.9179856509     1  0.28899421E+08
     -111.5012434612      113.2898459727     1  0.28478122E+08
     -111.5012257765      116.3381328366     1  0.29040148E+08
     -111.5012219269      114.9812194176     1  0.28604102E+08
     -111.5011967706      111.2796647593     1  0.27447484E+08
     -111.5011775636      114.6634750129     1  0.28649033E+08
     -111.5011088770      113.4832761658     1  0.26372355E+08
     -111.5011013969      114.8870115623     1  0.27148196E+08
     -111.5010665626      112.0097523141     1  0.27406418E+08
     -111.5010121017      114.8098535611     1  0.28651205E+08
     -111.5008569700      109.3622915482     1  0.26842359E+08
     -111.5008409928      115.4108656266     1  0.28358229E+08
     -111.5007680128      113.7443436026     2  0.27453425E+08
     -111.5007602635      113.1052796733     1  0.26917971E+08
     -111.5006973470      115.9468217897     1  0.27896259E+08
     -111.5006778123      111.6064473551     1  0.27533177E+08
     -111.5006165822      115.9253049727     1  0.30492751E+08
     -111.5006019211      114.8357913530     1  0.26759439E+08
     -111.5005466329      116.9138071755     1  0.28396166E+08
     -111.5005347051      114.1810497298     1  0.27087235E+08
     -111.5005115953      115.8173345089     1  0.30471875E+08
     -111.5004781296      115.5619065337     1  0.27931903E+08
     -111.5004362777      109.8364343644     1  0.29141162E+08
     -111.5003780492      116.3656224960     1  0.29509768E+08
     -111.5003559970      116.6664339463     1  0.30420138E+08
     -111.5002920441      112.4660576284     1  0.27168585E+08
     -111.5002899127      112.7714609790     1  0.28577098E+08
     -111.5002143633      113.9399568947     1  0.25517549E+08
     -111.5001266165      111.4949463210     1  0.27083228E+08
     -111.5000986787      113.9961440013     1  0.28317759E+08
     -111.5000228016      115.5956535119     1  0.28988473E+08
     -111.4999737389      118.1751792965     1  0.29930153E+08
     -111.4998952570      115.3023206991     1  0.30272344E+08
     -111.4998853684      113.1744313355     1  0.29493769E+08
     -111.4997588398      113.9640002771     1  0.29956092E+08
     -111.4997059946      115.0524148385     1  0.28394549E+08
     -111.4996997603      116.4649150347     1  0.29475943E+08
     -111.4995539766      118.7453193079     1  0.28289261E+08
     -111.4995451164      114.3605003507     1  0.28896200E+08
     -111.4995395515      114.7319591579     1  0.27268855E+08
     -111.4995056241      116.8666174546     1  0.28855414E+08
     -111.4994641642      118.2198756125     1  0.28795979E+08
     -111.4994063274      116.4965177041     1  0.29239514E+08
     -111.4993976994      113.8812834751     1  0.26084923E+08
     -111.4993612640      113.8731141160     1  0.29758314E+08
     -111.4993547951      113.0718192564     1  0.25701165E+08
     -111.4993313884      116.5648861303     1  0.30080876E+08
     -111.4992493307      117.2817273078     2  0.26788195E+08
     -111.4992191839      114.1288332507     1  0.27302132E+08
     -111.4991544239      116.0231047577     1  0.26871900E+08
     -111.4991425659      110.0063103879     1  0.28728713E+08
     -111.4991224171      116.0004720365     1  0.26526629E+08
     -111.4990355004      115.6710971423     1  0.27642234E+08
     -111.4990226243      116.1494146576     1  0.29757839E+08
     -111.4989524082      118.2302847141     1  0.29167571E+08
     -111.4988633769      112.7581625159     1  0.26265780E+08
     -111.4988137590      115.5016825327     1  0.28691959E+08
     -111.4987322337      114.3044011067     1  0.28320519E+08
     -111.4987270376      114.2975609424     1  0.27995522E+08
     -111.4987245644      116.9394139776     1  0.28037544E+08
     -111.4986923839      116.7721370327     1  0.30086774E+08
     -111.4986535861      112.7357670043     1  0.28486599E+08
     -111.4986249816      114.9039887433     1  0.30014198E+08
     -111.4986173687      117.3851771960     1  0.29523481E+08
     -111.4986093621      114.7582847908     1  0.29857058E+08
     -111.4985756596      116.3804254541     1  0.29348426E+08
     -111.4985065377      115.9462660933     1  0.30060618E+08
     -111.4984673947      113.3669248843     1  0.27574653E+08
     -111.4984352007      115.9675008937     1  0.26334499E+08
     -111.4984224686      113.1943569038     1  0.28311033E+08
     -111.4984102198      113.4829673449     1  0.26858992E+08
     -111.4983428932      118.8351074403     1  0.28448230E+08
     -111.4983154900      115.1676645487     1  0.26823488E+08
     -111.4982802419      117.4396392654     1  0.27077890E+08
     -111.4982783393      115.5387251162     1  0.27240091E+08
     -111.4982751218      117.6523479236     1  0.29297274E+08
     -111.4981413840      116.1319807491     1  0.29355595E+08
     -111.4980729969      114.1187569997     1  0.26402447E+08
     -111.4979624678      114.0719521864     1  0.30919589E+08
     -111.4979306634      111.8281729904     1  0.26708869E+08
     -111.4979129936      117.4144411756     1  0.28604219E+08
     -111.4978951993      114.7931493637     1  0.29325581E+08
     -111.4978673800      118.4241135588     1  0.29902396E+08
     -111.4978555738      114.9423743080     1  0.27216963E+08
     -111.4978316632      115.2914077296     1  0.29244648E+08
     -111.4977857287      116.2570155177     1  0.27807185E+08
     -111.4977676952      113.6951904226     1  0.28814045E+08
     -111.4976946067      114.4483840906     1  0.28042592E+08
     -111.4976071850      115.8742928726     1  0.29070737E+08
     -111.4976061434      112.5138470417     1  0.27821750E+08
     -111.4975404652      117.4019092069     1  0.27465544E+08
     -111.4975216593      117.7229256471     1  0.27896054E+08
     -111.4974815718      114.2907999553     1  0.30208528E+08
     -111.4974100738      116.7135506843     1  0.26544761E+08
     -111.4973922646      113.0520239222     1  0.28473897E+08
     -111.4973517341      115.2105836608     2  0.27889206E+08
     -111.4973392786      109.5027779873     1  0.26147763E+08
     -111.4973229699      112.2307910648     1  0.28096719E+08
     -111.4973077542      115.4908082302     1  0.28430453E+08
     -111.4972884373      112.9778746197     1  0.28263053E+08
     -111.4971916022      115.4180624033     1  0.27211669E+08
     -111.4971776909      116.8541820249     1  0.27194084E+08
     -111.4971765919      113.6114123530     1  0.30164114E+08
     -111.4971505223      114.8812797985     1  0.27602653E+08
     -111.4970892067      113.5622423983     1  0.27274937E+08
     -111.4970597368      115.2354314572     1  0.27287122E+08
     -111.4970188964      116.3336865597     1  0.28350984E+08
     -111.4969462156      113.5496132900     1  0.28223518E+08
     -111.4969176770      112.7399923563     1  0.28644945E+08
     -111.4968863744      119.0428992016     1  0.27913791E+08
     -111.4968852767      115.5277389127     1  0.28749275E+08
     -111.4968628688      115.4518077042     1  0.26784084E+08
     -111.4968410827      113.9762519513     1  0.27080778E+08
     -111.4968072487      113.6624270973     1  0.26316722E+08
     -111.4967841030      115.4573834005     1  0.27731152E+08
     -111.4967670388      115.7268390302     1  0.27666080E+08
     -111.4967523540      115.4990475671     1  0.28788009E+08
     -111.4967130409      113.6715295071     1  0.29004091E+08
     -111.4967004862      113.6132085989     1  0.30616066E+08
     -111.4966811318      120.3919234509     1  0.27192756E+08
     -111.4966607493      116.3632724251     1  0.29234515E+08
     -111.4966385250      114.5892651692     1  0.30236291E+08
     -111.4966267456      113.6640653845     1  0.27990319E+08
     -111.4966182450      115.8828314532     1  0.34357403E+08
     -111.4965791648      116.5555303390     1  0.27369010E+08
     -111.4965696204      117.9785405548     1  0.29089378E+08
     -111.4964912253      113.8046184408     1  0.27568186E+08
     -111.4964787582      114.2963128893     1  0.27903246E+08
     -111.4964421387      114.9849174665     1  0.30559020E+08
     -111.4964175816      116.4719425063     1  0.29765612E+08
     -111.4963974773      116.2278327090     1  0.27721792E+08
     -111.4963844740      118.0963835392     1  0.30221783E+08
     -111.4963010476      117.1440829403     1  0.27511149E+08
     -111.4962952033      115.4044301211     1  0.30591145E+08
     -111.4962372578      116.1639089570     1  0.29560217E+08
     -111.4962237064      115.9071910160     1  0.26681062E+08
     -111.4962013414      116.1907522497     1  0.27115571E+08
     -111.4961758745      115.7125788450     1  0.28487656E+08
     -111.4961738316      114.5222308380     1  0.28543919E+08
     -111.4961705747      112.6039967038     1  0.30428998E+08
     -111.4961604206      114.2826103298     1  0.28823343E+08
     -111.4961001802      113.9476411635     1  0.28703032E+08
     -111.4960743018      115.5362270510     1  0.30310912E+08
     -111.4960684175      115.3413851477     1  0.30255367E+08
     -111.4960286337      113.3950595624     1  0.25504311E+08
     -111.4959681490      114.8378095705     1  0.28780700E+08
     -111.4959315403      114.3431196780     1  0.30560464E+08
     -111.4959288768      113.2240441190     1  0.26304635E+08
     -111.4958904938      111.3955920542     1  0.28709111E+08
     -111.4958783396      111.0874524689     1  0.26656326E+08
     -111.4958471135      116.2710947397     1  0.28439860E+08
     -111.4957702470      114.2373228864     1  0.27144098E+08
     -111.4956832693      115.3576354415     1  0.26821428E+08
     -111.4956184284      113.0304252381     1  0.27932724E+08
     -111.4956169479      116.5888936763     1  0.30257953E+08
     -111.4956016793      116.5395245999     1  0.28456467E+08
     -111.4955952113      114.6550135103     1  0.26996460E+08
     -111.4955892327      112.6820885371     1  0.30955817E+08
     -111.4955766256      118.1460251707     1  0.29257012E+08
     -111.4955482860      115.9803168355     1  0.28361839E+08
     -111.4955205443      114.8586812484     1  0.27830173E+08
     -111.4954867843      115.6564935848     1  0.28428288E+08
     -111.4954266429      118.3078499926     1  0.29718390E+08
     -111.4953601553      114.1975388440     2  0.30584134E+08
     -111.4953548050      113.5813073654     1  0.27333036E+08
     -111.4953483930      116.4158175025     1  0.27080675E+08
     -111.4952958824      114.8100833880     1  0.29974437E+08
     -111.4952876680      115.4991338320     1  0.28782320E+08
     -111.4952429622      117.6573125968     1  0.30830466E+08
     -111.4952252649      113.9814736566     1  0.27244958E+08
     -111.4952128010      116.9843657241     1  0.28013689E+08
     -111.4951788098      115.9084112576     1  0.28204327E+08
     -111.4951720855      108.6677169544     1  0.27983796E+08
     -111.4951651893      111.9912633635     1  0.29228243E+08
     -111.4951268228      117.7876893127     1  0.27953858E+08
     -111.4949931148      117.0094352727     2  0.27368302E+08
     -111.4949824480      116.5137906472     1  0.29334708E+08
     -111.4949629817      114.8949385358     1  0.27960787E+08
     -111.4949607356      116.8121508807     1  0.30702051E+08
     -111.4949589192      111.9623927659     1  0.26486736E+08
     -111.4947022411      117.4970933775     1  0.27868125E+08
     -111.4946471481      113.3230209166     1  0.27166360E+08
     -111.4946190954      113.8855628646     1  0.27580943E+08
     -111.4946143998      117.5271130435     1  0.29170414E+08
     -111.4945395905      114.8745364459     1  0.28085167E+08
     -111.4945283013      113.0500874362     1  0.29056485E+08
     -111.4945261224      114.8561568332     1  0.27526112E+08
     -111.4944371563      115.0850580390     1  0.27855597E+08
     -111.4942945972      117.8055403740     1  0.30530869E+08
     -111.4942519537      114.5899168267     1  0.28153234E+08
     -111.4942506906      115.4471699426     1  0.27407232E+08
     -111.4942057622      114.1561635695     1  0.28931788E+08
     -111.4941916238      116.6978714833     1  0.27934466E+08
     -111.4941854177      114.9338653868     1  0.28577413E+08
     -111.4941443002      114.4176944373     1  0.27091710E+08
     -111.4940935802      111.3144538019     1  0.29898805E+08
     -111.4940618044      116.4926162761     1  0.26620197E+08
     -111.4940533360      114.7126663355     2  0.26650375E+08
     -111.4940520847      116.1070779579     1  0.31604680E+08
     -111.4940091498      117.6336388253     1  0.29142337E+08
     -111.4940060307      115.9569492603     1  0.27349207E+08
     -111.4939731834      112.1028206140     1  0.28174477E+08
     -111.4939606469      114.1382368318     1  0.28027427E+08
     -111.4939267154      114.6055432149     2  0.27209783E+08
     -111.4938962086      115.1173022382     1  0.30714571E+08
     -111.4938254414      118.0278033743     1  0.28783949E+08
     -111.4938045828      114.2355348399     1  0.27558045E+08
     -111.4937506026      114.7636088976     1  0.27240919E+08
     -111.4937464077      113.6131894914     1  0.27275920E+08
     -111.4936988054      116.6433566336     1  0.30110297E+08
     -111.4935916920      114.0104511687     1  0.28306643E+08
     -111.4935555519      116.1148928716     1  0.28568420E+08
     -111.4934951474      116.8973133429     1  0.28777109E+08
     -111.4934504002      113.4578085690     1  0.27256969E+08
     -111.4933795120      114.5473931592     1  0.26979375E+08
     -111.4933246466      113.8411860409     1  0.27546427E+08
     -111.4932936692      112.4534112082     1  0.25577255E+08
     -111.4932795992      114.0049935903     1  0.29598602E+08
     -111.4932307650      109.1922932131     1  0.27841711E+08
     -111.4931616055      116.1116762611     1  0.26449999E+08
     -111.4931524041      112.3515309875     1  0.27477208E+08
     -111.4931238629      109.2148395789     1  0.26610935E+08
     -111.4931184553      111.0078795371     1  0.28374195E+08
     -111.4930903901      117.7221736705     1  0.29381329E+08
     -111.4930634744      113.9658020543     1  0.27416258E+08
     -111.4929391239      113.7232699298     1  0.26698731E+08
     -111.4929027640      115.6027846192     1  0.27511779E+08
     -111.4928845786      114.5809873763     1  0.29052403E+08
     -111.4928629418      111.6057586482     1  0.28461300E+08
     -111.4928402550      112.2484797547     1  0.28800403E+08
     -111.4928277831      115.2046832866     1  0.28276476E+08
     -111.4927802234      110.1426965101     1  0.26652991E+08
     -111.4927289965      114.6599279316     1  0.26880073E+08
     -111.4927272213      112.4068282709     1  0.28772310E+08
     -111.4927144187      114.5601503284     1  0.28231976E+08
     -111.4927058793      111.2634003994     1  0.26239058E+08
     -111.4926794587      118.1208688354     1  0.28851178E+08
     -111.4926762858      114.7769213312     1  0.27741600E+08
     -111.4926385779      113.9088592897     1  0.27456383E+08
     -111.4926002284      114.9704058191     1  0.29650155E+08
     -111.4925585079      113.0847271452     1  0.29194037E+08
     -111.4925378736      112.1853067296     1  0.27318282E+08
     -111.4924550871      113.5841834797     1  0.27539727E+08
     -111.4924192913      116.9183874319     1  0.29494986E+08
     -111.4923907089      115.3044991029     1  0.29160104E+08
     -111.4923633797      112.6895092008     1  0.28638145E+08
     -111.4923514178      111.0009051452     1  0.26645597E+08
     -111.4923104115      116.9445711872     2  0.28739987E+08
     -111.4922934065      113.7970759751     1  0.28158778E+08
     -111.4922604552      116.1621256685     1  0.29061259E+08
     -111.4922389692      114.3891583725     1  0.28921104E+08
     -111.4922147577      115.7085196525     1  0.29424472E+08
     -111.4922120786      115.8599317290     1  0.28426615E+08
     -111.4922009437      117.7280837721     1  0.29587104E+08
     -111.4921834703      115.2135943380     1  0.28815879E+08
     -111.4921380468      121.0137736891     2  0.27039207E+08
     -111.4921306364      112.7198008957     1  0.27468658E+08
     -111.4920914825      115.8568846674     1  0.29848061E+08
     -111.4920711712      114.6720605913     1  0.29484125E+08
     -111.4920471532      114.6144410586     1  0.29966509E+08
     -111.4919798736      116.8938473640     1  0.27535773E+08
     -111.4919742758      117.9713543916     1  0.26960519E+08
     -111.4919674370      116.1927100361     1  0.27585797E+08
     -111.4919109175      115.7003290879     1  0.26291623E+08
     -111.4919050597      118.1100321980     1  0.29658459E+08
     -111.4918526280      114.6994669319     1  0.28186123E+08
     -111.4918375808      115.9141429227     1  0.28164140E+08
     -111.4918348556      117.1916012236     1  0.30705648E+08
     -111.4918190715      113.3292269816     1  0.29562814E+08
     -111.4918096900      114.6256527894     1  0.27074166E+08
     -111.4917959004      111.9203267929     1  0.28420099E+08
     -111.4917619779      116.1249564286     1  0.28306606E+08
     -111.4916535719      115.4496645133     1  0.27980661E+08
     -111.4916452375      113.7576115796     1  0.26673277E+08
     -111.4915863277      113.3658878227     1  0.27604527E+08
     -111.4915810989      113.7645359026     1  0.27511655E+08
     -111.4915542177      112.9639193892     1  0.27874421E+08
     -111.4915427051      115.1067200740     1  0.29672115E+08
     -111.4915313285      111.6352192285     1  0.27234997E+08
     -111.4914961089      112.0292553293     1  0.28964102E+08
     -111.4914759477      115.4167437304     1  0.29326223E+08
     -111.4914155907      115.6265645310     1  0.28073652E+08
     -111.4913762494      115.9732546688     1  0.26632331E+08
     -111.4913605012      117.3574300528     1  0.29561504E+08
     -111.4913508335      113.6321399691     1  0.26128233E+08
     -111.4913497903      115.7122191857     1  0.28614493E+08
     -111.4913334996      113.4959993207     1  0.27809925E+08
     -111.4912860224      117.3773853741     1  0.29055008E+08
     -111.4912815338      115.3896259288     1  0.27880237E+08
     -111.4912793140      114.3881419968     1  0.27761031E+08
     -111.4912768360      117.1182206128     1  0.28609384E+08
     -111.4912213036      114.6622610699     1  0.30171633E+08
     -111.4911604368      114.3383415434     1  0.29620431E+08
     -111.4911109895      113.0187560930     1  0.28537232E+08
     -111.4910302199      112.8105290265     1  0.29138381E+08
     -111.4910191449      111.1367714928     1  0.27522576E+08
     -111.4908841925      112.0223237389     1  0.26113518E+08
     -111.4908043046      115.2677248700     1  0.30669887E+08
     -111.4907773359      109.7090990583     1  0.26137672E+08
     -111.4907691919      114.8955885587     1  0.28186184E+08
     -111.4907340818      116.5692939156     1  0.27644155E+08
     -111.4907117710      114.6386846149     1  0.28406075E+08
     -111.4906982703      111.7572759451     1  0.28993679E+08
     -111.4906789568      115.1184846468     1  0.28878436E+08
     -111.4906061746      118.1273291112     1  0.28501346E+08
     -111.4905745280      117.0605973559     1  0.27350669E+08
     -111.4905125640      113.5779901128     1  0.27280257E+08
     -111.4904261085      116.6503652326     1  0.27702791E+08
     -111.4904057224      116.5352983033     1  0.30566681E+08
     -111.4903739609      113.3577332038     1  0.29604421E+08
     -111.4903722830      118.5267087988     1  0.27463540E+08
     -111.4903554137      117.5469803503     1  0.27263866E+08
     -111.4903361341      115.8135425205     1  0.27883312E+08
     -111.4902787197      116.1373071484     1  0.28283708E+08
     -111.4902713803      114.0975857224     1  0.26411500E+08
     -111.4902598306      114.0923220866     1  0.27420899E+08
     -111.4902411117      117.4769548996     1  0.30326806E+08
     -111.4902350587      114.4760650925     1  0.28903228E+08
     -111.4902035298      114.9820199246     1  0.27856422E+08
     -111.4901947945      117.3704873965     1  0.30233292E+08
     -111.4901738167      111.2681313257     1  0.28217122E+08
     -111.4901453478      119.1017231607     1  0.28563621E+08
     -111.4901212094      113.8887784698     1  0.28844770E+08
     -111.4900707928      113.5500261878     1  0.29344808E+08
     -111.4899893829      112.6680979623     1  0.28144173E+08
     -111.4899659971      114.9564053622     1  0.28657571E+08
     -111.4899086221      113.2621740368     1  0.28893359E+08
     -111.4898917731      115.0843503563     1  0.30036941E+08
     -111.4898601665      114.8310378990     1  0.28516462E+08
     -111.4898008163      116.3601868679     1  0.28408919E+08
     -111.4897936592      116.2573648189     2  0.29812412E+08
     -111.4897777811      115.4652881722     1  0.28697868E+08
     -111.4897598471      117.3485719499     1  0.29079035E+08
     -111.4897555874      112.3001578608     1  0.26180256E+08
     -111.4897446839      114.6684590689     1  0.30309251E+08
     -111.4897143396      114.4459487706     1  0.29537656E+08
     -111.4897063310      115.5485220539     1  0.27220724E+08
     -111.4897050813      115.8180473843     1  0.30066526E+08
     -111.4896886886      116.7130105262     1  0.30148992E+08
     -111.4896853927      114.2626527741     1  0.27049203E+08
     -111.4896498064      110.2719546166     1  0.26044641E+08
     -111.4896416768      115.0072052195     1  0.29037257E+08
     -111.4896041364      117.0898641877     1  0.29184659E+08
     -111.4895885006      116.3921640052     2  0.27723348E+08
     -111.4895737339      116.3032448539     1  0.28326027E+08
     -111.4895376048      118.0937225779     1  0.27388082E+08
     -111.4895293501      113.4476883293     1  0.26316250E+08
     -111.4894959410      117.1704537928     1  0.28241948E+08
     -111.4894929540      114.9965971482     1  0.29371548E+08
     -111.4894822810      115.7271755691     1  0.28909513E+08
     -111.4894702939      113.9810672626     1  0.26244155E+08
     -111.4894661607      113.0408221706     1  0.28257908E+08
     -111.4894293060      112.3864972655     1  0.28247769E+08
     -111.4894169464      112.4383290712     2  0.27601966E+08
     -111.4893750431      113.9174668562     1  0.26266420E+08
     -111.4893679497      113.4430837104     1  0.28639015E+08
     -111.4893649965      112.3930268875     2  0.27446312E+08
     -111.4893408972      113.9979611559     1  0.27860678E+08
     -111.4893330978      112.3206552897     1  0.29081319E+08
     -111.4892291445      116.6952243296     1  0.30435567E+08
     -111.4891935175      113.3370231718     2  0.28131366E+08
     -111.4891359672      116.3678444400     1  0.28667534E+08
     -111.4891316454      114.2811087936     1  0.29680223E+08
     -111.4890809654      115.9285416415     1  0.29146154E+08
     -111.4890758295      116.0408629606     1  0.28243958E+08
     -111.4890255178      117.7355035932     1  0.27571224E+08
     -111.4890166467      116.9168020110     1  0.30680181E+08
     -111.4889859834      115.4345588799     1  0.27807792E+08
     -111.4889278328      116.5596857906     1  0.27802169E+08
     -111.4889096029      112.7195367350     1  0.26098738E+08
     -111.4888869140      110.5776616172     1  0.28468478E+08
     -111.4888030688      112.5009168360     1  0.27215067E+08
     -111.4887784221      115.7579739654     1  0.28105617E+08
     -111.4887653193      116.0159335343     1  0.28804591E+08
     -111.4887505418      114.3693622481     1  0.28752972E+08
     -111.4886192362      116.5110838214     1  0.30169356E+08
     -111.4885974713      118.0113920547     1  0.28386353E+08
     -111.4885960362      116.9938984292     1  0.27310739E+08
     -111.4885685757      114.8170787750     1  0.28073963E+08
     -111.4885482946      114.2297001992     1  0.27743970E+08
     -111.4885132479      114.7931818436     1  0.27648437E+08
     -111.4885038970      115.3735081234     1  0.26726650E+08
     -111.4884909565      113.3071673703     1  0.27794854E+08
     -111.4884857984      114.4950651987     1  0.28647214E+08
     -111.4883751138      119.0770834636     1  0.30663299E+08
     -111.4883495667      113.0773517978     1  0.28985734E+08
     -111.4883433037      113.3543442694     1  0.26823634E+08
     -111.4883352268      112.4015624293     1  0.27485880E+08
     -111.4882954430      119.1115911199    12  0.25825324E+08
     -111.4882925093      113.9849766939     1  0.28184339E+08
     -111.4882357331      116.6970783447     1  0.30048448E+08
     -111.4882281140      116.4359413472     1  0.26912199E+08
     -111.4881824360      113.0225117531     1  0.26194313E+08
     -111.4881472200      115.7801303166     1  0.27947792E+08
     -111.4881122778      116.2811286480     1  0.27330462E+08
     -111.4880936843      115.1278401883     1  0.26356568E+08
     -111.4880907562      114.8945372029     1  0.29235168E+08
     -111.4880887927      115.2144502869     1  0.27554338E+08
     -111.4880800501      113.8129709844     1  0.26219443E+08
     -111.4880755641      116.6891462206     1  0.28138339E+08
     -111.4880535630      116.4902346073     1  0.28239960E+08
     -111.4880243931      115.2596321942     2  0.29332289E+08
     -111.4880169640      117.9544702961     1  0.29001307E+08
     -111.4879446399      113.4993549773     1  0.27930643E+08
     -111.4878967487      117.2112664094     1  0.29213855E+08
     -111.4878020659      113.5084373489     1  0.27117366E+08
     -111.4877681021      115.4110112102     1  0.28832512E+08
     -111.4877545300      114.9077375169     1  0.30177224E+08
     -111.4877161545      114.6447913484     1  0.28581751E+08
     -111.4877051365      114.6721945438     1  0.27226564E+08
     -111.4876539192      115.7920084389     1  0.29676565E+08
     -111.4876518305      110.1275572638     1  0.27442886E+08
     -111.4876451108      115.8895957529     1  0.28586683E+08
     -111.4876195128      110.0089032924     1  0.28487655E+08
     -111.4876006789      114.4453307622     1  0.27034497E+08
     -111.4875976966      112.4312363164     1  0.29797256E+08
     -111.4875771634      117.1128289800     1  0.29902479E+08
     -111.4875627527      116.1868854620     1  0.30789611E+08
     -111.4875526239      116.9197773667     1  0.29854851E+08
     -111.4875251895      112.1466308366     1  0.29409241E+08
     -111.4874829896      116.8075497879     1  0.29927656E+08
     -111.4874710182      111.6059502702     2  0.25961948E+08
     -111.4874692909      113.8406783045     1  0.28358739E+08
     -111.4874654452      116.5678766075     1  0.29575720E+08
     -111.4873769970      114.4395728490     1  0.26773788E+08
     -111.4873062587      115.3788768520     1  0.26401838E+08
     -111.4872457598      117.3425747135     1  0.29313973E+08
     -111.4872224589      115.7763287532     1  0.30769918E+08
     -111.4872104412      110.5770480814     1  0.26422017E+08
     -111.4871989805      116.1319852278     1  0.30579562E+08
     -111.4871561068      115.2336809683     1  0.28171151E+08
     -111.4871336209      113.7605346562     1  0.27837565E+08
     -111.4870459748      117.6310440498     1  0.29378617E+08
     -111.4870375572      115.0413756292     1  0.28241235E+08
     -111.4870341650      114.0141543975     1  0.28212177E+08
     -111.4870047814      113.7094380629     1  0.27830249E+08
     -111.4869984210      114.0725392082     1  0.27157039E+08
     -111.4869944988      115.6812149853     1  0.29315352E+08
     -111.4869492685      115.4282870153     1  0.28553540E+08
     -111.4869424492      113.7424761393     1  0.27243245E+08
     -111.4869154588      112.9952535564     1  0.27751931E+08
     -111.4869043094      116.5649711348     1  0.29111940E+08
     -111.4869026582      119.1312299719     1  0.27672386E+08
     -111.4868747575      117.7009335599     2  0.26505981E+08
     -111.4868105935      114.0870268257     1  0.27343829E+08
     -111.4868085981      116.7583112420     1  0.26571623E+08
     -111.4868061039      114.2662626291     1  0.27246010E+08
     -111.4867936271      114.5859481344     1  0.29186960E+08
     -111.4867540494      114.8406085681     1  0.29581641E+08
     -111.4867457123      111.5513655431     1  0.26000502E+08
     -111.4867389557      118.0269090114     1  0.27469823E+08
     -111.4867044822      116.5482048013     1  0.27924513E+08
     -111.4866868835      112.8643291037     1  0.27011275E+08
     -111.4866717843      113.1090102159     1  0.27976187E+08
     -111.4866324423      115.5764469439     1  0.29203571E+08
     -111.4865985837      114.7466091017     1  0.29376335E+08
     -111.4865552480      113.1821326059     1  0.28940820E+08
     -111.4864947080      116.5860571521     1  0.30493739E+08
     -111.4864779025      117.3759391337     1  0.30739474E+08
     -111.4864622635      114.5932819385     1  0.28458695E+08
     -111.4864555570      116.4492265137     1  0.29282543E+08
     -111.4864465874      113.2304707564     1  0.27263881E+08
     -111.4864447293      113.6858630167     1  0.28096941E+08
     -111.4864284454      115.3884287219     1  0.26428608E+08
     -111.4864070832      112.4894566093     1  0.28609412E+08
     -111.4863946063      113.9568667146     1  0.30066528E+08
     -111.4862143163      114.2637588081     1  0.28937486E+08
     -111.4861761337      116.8058105974     2  0.29264059E+08
     -111.4861521178      115.0351730811     1  0.30414476E+08
     -111.4861301179      116.2921733581     1  0.26726440E+08
     -111.4861150228      114.4610709183     1  0.28156816E+08
     -111.4860885842      114.4948401018     1  0.30186265E+08
     -111.4860762330      114.9742846133     1  0.27943298E+08
     -111.4860726111      114.7742254172     1  0.26198302E+08
     -111.4859509453      115.0064072461     1  0.28342503E+08
     -111.4859426186      111.8263573967     1  0.27049149E+08
     -111.4859316653      116.7576878358     1  0.28678915E+08
     -111.4859165708      115.2628345960     1  0.28669555E+08
     -111.4858851310      118.9850848440     1  0.27897550E+08
     -111.4858824595      113.3105463306     1  0.28292312E+08
     -111.4858487886      113.8741663095     1  0.27145238E+08
     -111.4857881892      116.7468248495     1  0.29396755E+08
     -111.4857743196      115.4628943489     1  0.27685971E+08
     -111.4857587266      115.6290561962     1  0.29165501E+08
     -111.4857547041      115.3515636830     1  0.28240649E+08
     -111.4857109738      113.3927869762     1  0.28594333E+08
     -111.4856368268      118.8466311194     1  0.27435454E+08
     -111.4856267337      120.4619491369     2  0.27692921E+08
     -111.4856144189      119.2983795865     1  0.28355348E+08
     -111.4855905041      116.2399312935     1  0.27506971E+08
     -111.4855461630      112.0992859090     1  0.27657750E+08
     -111.4855343737      117.6724983488     1  0.28716123E+08
     -111.4855055442      117.1987401457     1  0.28611190E+08
     -111.4853704551      117.8770445579     1  0.27598651E+08
     -111.4853634631      115.3492070111     2  0.27219835E+08
     -111.4853083656      114.1432761802     1  0.29577694E+08
     -111.4853050616      114.1401783795     1  0.27620952E+08
     -111.4852004941      113.6892162294     1  0.28225674E+08
     -111.4851980947      113.5719878428     1  0.27017782E+08
     -111.4851796130      114.7654375231     1  0.28202845E+08
     -111.4851776116      117.7763875327     1  0.30014480E+08
     -111.4851747568      113.7796852121     1  0.29655417E+08
     -111.4851445003      118.2201238112     1  0.28272469E+08
     -111.4851141085      112.5033739481     1  0.26133427E+08
     -111.4850663386      113.9342936061     2  0.26869390E+08
     -111.4850597376      112.8377067971     1  0.27101934E+08
     -111.4850341303      116.0951708914     1  0.27924351E+08
     -111.4849954822      114.4514783054     1  0.27398698E+08
     -111.4849924636      114.9242535649     1  0.27375635E+08
     -111.4849855391      113.0807263602     1  0.27371906E+08
     -111.4849778471      114.7399428744     1  0.28783990E+08
     -111.4849268067      113.6038656536     1  0.26256331E+08
     -111.4849132781      116.8834976908     1  0.27615900E+08
     -111.4849043476      112.6936958074     1  0.27150291E+08
     -111.4848839887      112.5196258681     1  0.26424660E+08
     -111.4848265572      110.6350810420     1  0.26590778E+08
     -111.4848036756      113.1122037585     1  0.28009421E+08
     -111.4847929261      114.8687898703     1  0.28991384E+08
     -111.4847775879      115.3090403542     1  0.27642884E+08
     -111.4847381050      110.1005805413     1  0.26549861E+08
     -111.4847314213      115.5442764408     2  0.30200475E+08
     -111.4846628989      112.7723306014     1  0.28766622E+08
     -111.4846524827      111.3059718942     1  0.27236341E+08
     -111.4846478560      112.0177254805     2  0.26614097E+08
     -111.4846209038      115.9998522768     1  0.29598761E+08
     -111.4845805084      112.7916973617     1  0.28063038E+08
     -111.4845433485      111.4687499228     1  0.25929968E+08
     -111.4845232316      115.8669992294     1  0.30476886E+08
     -111.4845071175      116.2289597131     1  0.28728498E+08
     -111.4844607804      116.5306686554     1  0.28352816E+08
     -111.4843565784      114.5463907207     1  0.27431004E+08
     -111.4843117838      114.2459899705     1  0.28445603E+08
     -111.4843061019      115.4114134192     1  0.28991514E+08
     -111.4842936767      112.2994895719     1  0.27569200E+08
     -111.4842887247      116.2757750822     1  0.29593662E+08
     -111.4842851654      114.7800896221     1  0.29222344E+08
     -111.4842730785      114.1922897835     1  0.27169127E+08
     -111.4842715109      116.7696271525     1  0.28600019E+08
     -111.4841910927      114.5675059222     1  0.28686728E+08
     -111.4841654551      117.1587653545     1  0.28015351E+08
     -111.4841475977      113.8374720550     1  0.28842823E+08
     -111.4841237601      115.8145705193     1  0.27264443E+08
     -111.4840951280      114.4726290877     1  0.29427459E+08
     -111.4840834642      114.9364161503     1  0.27143258E+08
     -111.4840811954      115.4693412416     1  0.29697817E+08
     -111.4840494229      112.8061270426     2  0.28078097E+08
     -111.4839884455      116.4346352224     1  0.30350453E+08
     -111.4839547193      114.9597850353     1  0.26332393E+08
     -111.4838802289      112.9585091463     1  0.29513422E+08
     -111.4838747119      113.3992066400     1  0.27414636E+08
     -111.4838606610      118.7888084118     1  0.30240697E+08
     -111.4838488926      118.2008819315     1  0.28102401E+08
     -111.4838015576      113.9591805789     2  0.27850307E+08
     -111.4837797343      117.1764356628     1  0.29979767E+08
     -111.4837492031      116.8888157527     2  0.28688025E+08
     -111.4837367306      114.6242681958     1  0.27272288E+08
     -111.4837184284      112.2511572199     1  0.27786017E+08
     -111.4836822169      112.2006624167     1  0.27626383E+08
     -111.4836574600      115.0195717885     1  0.29418709E+08
     -111.4836494566      111.9526615759     1  0.28188390E+08
     -111.4836328496      113.8795972127     1  0.27360909E+08
     -111.4836277243      113.7335869225     1  0.26257425E+08
     -111.4835836851      113.5654854039     1  0.26529323E+08
     -111.4835167378      117.0013949424     1  0.28625458E+08
     -111.4834916154      117.1506284862     1  0.28102320E+08
     -111.4834070192      114.5090823579     1  0.27230164E+08
     -111.4833903728      114.8311044670     1  0.26432017E+08
     -111.4833485745      117.0962070216     1  0.29571109E+08
     -111.4833065232      112.1299189355     1  0.26708001E+08
     -111.4832437535      117.7555644861     1  0.29550077E+08
     -111.4832407155      111.5418331670     1  0.27802033E+08
     -111.4832361887      114.5284481136     1  0.27550685E+08
     -111.4832339136      114.7881048409     1  0.30225443E+08
     -111.4832288741      116.1989295838     1  0.27987020E+08
     -111.4832269419      113.4489785798     1  0.28185730E+08
     -111.4831876469      114.6759541960     1  0.27079123E+08
     -111.4831639065      114.7886201403     1  0.28853039E+08
     -111.4831574708      118.2900110009     1  0.27663379E+08
     -111.4831535053      116.1903750853     1  0.29468209E+08
     -111.4831017704      116.5276859638     1  0.31049862E+08
     -111.4830562061      112.9833737644     1  0.28405541E+08
     -111.4830223857      115.9438918548     1  0.28409136E+08
     -111.4829982373      112.2600886530     1  0.27284596E+08
     -111.4829824565      114.8032348499     1  0.27531457E+08
     -111.4829782703      115.1292702334     1  0.30577255E+08
     -111.4828774255      116.2194565832     1  0.26987009E+08
     -111.4828612934      108.6397275490     1  0.26019023E+08
     -111.4828569126      115.4467100669     1  0.28345639E+08
     -111.4828190769      110.9167321613     1  0.26242340E+08
     -111.4827781508      115.6388342186     1  0.28634669E+08
     -111.4827716419      113.7542676651     1  0.28713626E+08
     -111.4827546196      114.7805470277     1  0.29015406E+08
     -111.4827338407      116.6407759205     1  0.27724998E+08
     -111.4827131849      117.8015319777     1  0.29050563E+08
     -111.4827090806      117.2114138420     1  0.29505585E+08
     -111.4827069661      114.9602797727     1  0.28819822E+08
     -111.4826716902      113.9602758828     1  0.28194446E+08
     -111.4826506195      114.7298866001     1  0.28307537E+08
     -111.4825563204      113.3570375409     1  0.27964577E+08
     -111.4825518392      116.2595414332     1  0.26543875E+08
     -111.4825448951      116.3940058195     1  0.28891501E+08
     -111.4825062218      117.3648598143     1  0.30444913E+08
     -111.4824756845      115.8871314483     1  0.27334707E+08
     -111.4823938588      112.4185551765     1  0.26120824E+08
     -111.4823897017      114.6136427543     1  0.28792445E+08
     -111.4823882554      111.9501425934     1  0.29529877E+08
     -111.4823698093      114.9320041586     1  0.29199102E+08
     -111.4823571968      114.2188033875     1  0.28142875E+08
     -111.4823109485      117.7714066084     1  0.28639561E+08
     -111.4822651575      114.1600676609     1  0.26483637E+08
     -111.4822500229      117.1725931852     1  0.28637947E+08
     -111.4822114316      115.1091965563     1  0.28829982E+08
     -111.4821965306      116.7228206645     1  0.29187852E+08
     -111.4821841032      114.2835721034     1  0.29366710E+08
     -111.4820948529      116.3930344607     1  0.30315860E+08
     -111.4820915802      113.5194417755     1  0.30740617E+08
     -111.4820863553      113.8493168121     1  0.29873159E+08
     -111.4820497683      117.8406648049     1  0.27545919E+08
     -111.4820407454      113.5211278079     1  0.28837345E+08
     -111.4820029446      114.0852325403     1  0.28590190E+08
     -111.4819981946      115.4280138460     1  0.26750488E+08
     -111.4819865324      115.5020530159     1  0.29059487E+08
     -111.4819628133      112.6776927938     1  0.27147320E+08
     -111.4819531624      115.2644152499     1  0.27857516E+08
     -111.4819503428      115.9892083494     1  0.30012215E+08
     -111.4819403176      116.0143199291     1  0.29129324E+08
     -111.4819180630      115.7043394946     1  0.26994308E+08
     -111.4818676586      112.7814928794     1  0.28428488E+08
     -111.4818530353      112.0821630582     1  0.28754791E+08
     -111.4818480566      114.5741489617     1  0.28627528E+08
     -111.4818376929      114.2638589283     1  0.29085505E+08
     -111.4818275061      115.8182512673     1  0.30462015E+08
     -111.4818164782      116.2233113552     1  0.28433496E+08
     -111.4818029238      115.5218663419     1  0.28619106E+08
     -111.4817925759      114.1447806054     1  0.27375172E+08
     -111.4817843491      113.6736743138     1  0.27958048E+08
     -111.4817252335      114.8310033466     1  0.26405914E+08
     -111.4816952948      112.1434916290     1  0.27907148E+08
     -111.4816029291      115.2668682379     1  0.27145233E+08
     -111.4815670048      116.3238961466     1  0.27814608E+08
     -111.4815295715      118.5677924296     2  0.28450427E+08
     -111.4814977877      113.7159551047     1  0.28159554E+08
     -111.4814601128      113.5668683842     1  0.26840168E+08
     -111.4814336486      116.2028860393     1  0.28982341E+08
     -111.4813971826      113.9040067120     1  0.28521585E+08
     -111.4813786611      116.9727089234     1  0.27472082E+08
     -111.4813549528      114.2576758834     1  0.27314562E+08
     -111.4812899570      114.5632630920     1  0.26834011E+08
     -111.4812811036      115.0858366125     1  0.27991040E+08
     -111.4812662146      114.2694582978     1  0.27862634E+08
     -111.4812398163      117.7312332285     1  0.27356918E+08
     -111.4811868990      112.4100715708     1  0.29236574E+08
     -111.4811419705      114.8649926739     1  0.27768290E+08
     -111.4811187061      115.2496841964     1  0.28367735E+08
     -111.4811103231      116.7986040189     1  0.30148342E+08
     -111.4810828210      112.6276140525     1  0.26263601E+08
     -111.4810811751      116.1717433837     1  0.27619492E+08
     -111.4810423576      116.3471895681     1  0.29608578E+08
     -111.4810360530      113.9533241415     1  0.26697658E+08
     -111.4809951562      111.1003738853     1  0.26874576E+08
     -111.4809901125      112.2654302427     1  0.28014413E+08
     -111.4809741203      114.9299527350     1  0.27654811E+08
     -111.4809085177      115.2727175878     1  0.30224245E+08
     -111.4809073065      116.1577508679     2  0.29230931E+08
     -111.4808728156      116.9802660044     1  0.27699838E+08
     -111.4807370575      117.8366590360     1  0.29158348E+08
     -111.4807291275      115.3279063347     1  0.25885871E+08
     -111.4806959836      115.2360240794     1  0.30190659E+08
     -111.4806202679      113.4397325402     1  0.28668178E+08
     -111.4806041542      117.6516707549     1  0.28892648E+08
     -111.4805712411      115.0438182874     1  0.27802506E+08
     -111.4805674786      112.4572463764     1  0.26385185E+08
     -111.4805566563      112.9094490882     1  0.26193065E+08
     -111.4805253693      115.3850923820     1  0.28117773E+08
     -111.4805151635      118.5101116881     1  0.29438627E+08
     -111.4805104259      109.3321696703     1  0.25906955E+08
     -111.4805091815      114.5614822975     1  0.30777582E+08
     -111.4804545921      114.0870357861     1  0.28268859E+08
     -111.4804368106      113.4006867514     1  0.28612774E+08
     -111.4804035493      115.3133800120     1  0.27598366E+08
     -111.4803384260      114.6175897306     1  0.27465594E+08
     -111.4803092320      114.8395041199     2  0.31078235E+08
     -111.4802968844      113.6828847287     1  0.26855353E+08
     -111.4802711714      114.7551026549     1  0.29905676E+08
     -111.4802520453      111.8070791126     1  0.25731005E+08
     -111.4801700364      112.2740227588     1  0.26319462E+08
     -111.4801488559      115.9088567092     1  0.27423317E+08
     -111.4801188129      113.0514798801     1  0.26487520E+08
     -111.4800914648      112.7891456106     1  0.28518387E+08
     -111.4800858397      113.8179006724     1  0.28560925E+08
     -111.4800481800      113.3784879091     1  0.27368375E+08
     -111.4800281626      117.4669993995     1  0.27950956E+08
     -111.4800208997      117.2241251493     1  0.29445053E+08
     -111.4799780978      117.2601746207     1  0.27868234E+08
     -111.4799624458      114.4847796080     1  0.28460239E+08
     -111.4799074187      116.8333641822     1  0.26547040E+08
     -111.4799004314      113.2748246138     1  0.28866721E+08
     -111.4798564631      116.7510284345     1  0.27858431E+08
     -111.4798035611      114.5944908780     1  0.30865832E+08
     -111.4797933476      116.3545543984     1  0.28807399E+08
     -111.4797909043      114.8216027802     1  0.27535953E+08
     -111.4797569562      113.2206856143     1  0.26607345E+08
     -111.4797547619      114.6409018173     1  0.28162223E+08
     -111.4797112370      112.8068334796     1  0.27769147E+08
     -111.4796851563      113.4426528477     1  0.26564849E+08
     -111.4796826926      113.4620532272     1  0.27109882E+08
     -111.4796178359      115.1493389857     1  0.29189245E+08
     -111.4796061290      115.1930974555     1  0.29674248E+08
     -111.4795774069      114.4322281608     1  0.26345172E+08
     -111.4795716122      113.1897568282     1  0.27186744E+08
     -111.4795667737      115.2669051095     1  0.28491955E+08
     -111.4795606199      116.9563162877     1  0.27759610E+08
     -111.4795361638      111.7598407473     1  0.27173212E+08
     -111.4795231162      117.6116048985     1  0.29147657E+08
     -111.4795167746      118.0046504809     1  0.28972206E+08
     -111.4795143828      115.3094394233     1  0.28870916E+08
     -111.4794928445      114.0136932385     1  0.29251377E+08
     -111.4794836527      112.1424285419     1  0.27460434E+08
     -111.4794577535      117.7874891969     1  0.28371809E+08
     -111.4794121710      111.6000391803     1  0.28709861E+08
     -111.4793784761      112.5905534453     1  0.28593581E+08
     -111.4793746693      114.9555455626     1  0.28483832E+08
     -111.4792560602      116.0843134968     1  0.28840715E+08
     -111.4792518230      113.9733214232     2  0.29260456E+08
     -111.4792484539      114.6819762288     1  0.26565396E+08
     -111.4791882450      116.7483793658     1  0.30392595E+08
     -111.4791771260      115.5204599887     1  0.27211068E+08
     -111.4791745987      110.1473694802     1  0.26509727E+08
     -111.4791708586      116.8441497428     1  0.25990990E+08
     -111.4791413814      115.3700482418     1  0.30060461E+08
     -111.4791355142      110.5662155677     1  0.29604063E+08
     -111.4791110537      115.2306121891     1  0.27562920E+08
     -111.4791096172      114.1866695523     1  0.28172646E+08
     -111.4790914943      111.8340954959     1  0.26601868E+08
     -111.4790799610      112.7284871752     1  0.26582311E+08
     -111.4790784731      113.1963630928     1  0.29810795E+08
     -111.4790520450      115.8796623654     1  0.27566057E+08
     -111.4790483806      114.4643714343     1  0.28013813E+08
     -111.4790279508      115.0796821187     1  0.29655200E+08
     -111.4790159221      112.8877756936     1  0.27889914E+08
     -111.4789169591      113.7629241065     1  0.27015563E+08
     -111.4788783740      114.3607353680     1  0.28680246E+08
     -111.4788604954      115.6222646266     1  0.28490603E+08
     -111.4788116134      114.9405789442     1  0.28039261E+08
     -111.4787985404      115.1540593223     1  0.28822931E+08
     -111.4787877544      114.1578113094     1  0.26937634E+08
     -111.4787701380      110.9139461308     1  0.25900339E+08
     -111.4787681936      112.0559798663     1  0.27041829E+08
     -111.4786917892      115.9674478847     1  0.29314769E+08
     -111.4786747468      112.7272163810     1  0.29022112E+08
     -111.4786509547      116.4990430010     1  0.29617773E+08
     -111.4785233162      116.1200928515     1  0.28761868E+08
     -111.4785148471      113.7478718913     1  0.29388202E+08
     -111.4784109153      114.6730055100     1  0.26137709E+08
     -111.4783957266      112.8443970260     1  0.26377256E+08
     -111.4783910821      115.9163529801     1  0.28353979E+08
     -111.4783792097      116.2761484266     1  0.27082523E+08
     -111.4783731162      117.2377863397     1  0.27895483E+08
     -111.4783716830      115.7726936972     1  0.30560854E+08
     -111.4783525790      113.3839064271     1  0.29478666E+08
     -111.4783426356      110.6140038553     1  0.26348995E+08
     -111.4782683317      111.5642745202     1  0.28157038E+08
     -111.4782595853      118.2922752701     1  0.27926027E+08
     -111.4782155499      113.8624103696     2  0.28647176E+08
     -111.4781925685      113.4913079749     1  0.29463441E+08
     -111.4781912548      117.1043051241     1  0.27491053E+08
     -111.4781865399      113.5132265956     1  0.27672693E+08
     -111.4781639457      115.6343529974     1  0.27570106E+08
     -111.4781427397      111.9955273048     1  0.26321722E+08
     -111.4780276805      111.1489919969     1  0.26747942E+08
     -111.4779468547      115.1898137002     1  0.29208617E+08
     -111.4778790581      116.2630616718     1  0.28022109E+08
     -111.4778262668      108.1380522980     1  0.26901340E+08
     -111.4778222411      115.1062569168     1  0.29095438E+08
     -111.4778092488      111.9025898579     1  0.27507650E+08
     -111.4777893413      113.5832502908     1  0.28470225E+08
     -111.4777662178      119.5601507082     1  0.30109044E+08
     -111.4777622556      115.9501221291     1  0.27305196E+08
     -111.4777585330      113.6154902813     1  0.28885419E+08
     -111.4777448709      115.7167558965     1  0.28235684E+08
     -111.4777015320      113.5144723728     1  0.28921127E+08
     -111.4776970477      117.0636298291     1  0.29268122E+08
     -111.4776805694      115.8089947610     1  0.27892168E+08
     -111.4776649946      115.1069519097     1  0.30129953E+08
     -111.4776538888      116.7785755536     1  0.28418977E+08
     -111.4775923301      118.5771820146     1  0.30402008E+08
     -111.4775784513      115.9074262666     1  0.29213763E+08
     -111.4775409474      111.3542512741     1  0.26326881E+08
     -111.4775155901      112.6888767685     1  0.26025633E+08
     -111.4774840618      113.8999486327     1  0.29993981E+08
     -111.4774296437      112.2844374152     1  0.26517770E+08
     -111.4774052491      115.4377151709     1  0.28930045E+08
     -111.4774031453      116.2669509779     1  0.29000855E+08
     -111.4773937939      114.5622183158     1  0.26113472E+08
     -111.4773494338      114.3015175855     1  0.27583465E+08
     -111.4773176460      117.2107248366     1  0.29383452E+08
     -111.4772949267      115.4723434635     1  0.30339838E+08
     -111.4772554347      114.6163083978     1  0.28044828E+08
     -111.4772140112      116.3567084999     1  0.28498965E+08
     -111.4772110906      112.4663695541     1  0.29951640E+08
     -111.4771888716      115.9604905859     1  0.29550045E+08
     -111.4771322157      112.6525395326     1  0.27687690E+08
     -111.4771219555      108.6687045653     2  0.27931886E+08
     -111.4770877995      114.7511376300     1  0.28375534E+08
     -111.4770439823      109.4914864275     1  0.26665526E+08
     -111.4769991021      115.3670095567     1  0.27912788E+08
     -111.4769783893      113.7665531039     1  0.27956677E+08
     -111.4769726069      116.9472919980     1  0.30395475E+08
     -111.4769482840      117.7665160492     1  0.27893858E+08
     -111.4769175782      113.4885727189     1  0.26438659E+08
     -111.4768713489      113.6732657808     1  0.28982820E+08
     -111.4768536207      116.8392613423     1  0.28732898E+08
     -111.4768299864      113.8535720278     1  0.26776352E+08
     -111.4768265678      107.1623440833     1  0.26518754E+08
     -111.4767599078      113.3138954119     1  0.29146160E+08
     -111.4767126336      111.4213113839     1  0.27136558E+08
     -111.4767096825      117.8938829297     1  0.28213601E+08
     -111.4766596501      112.5674601363     1  0.27467360E+08
     -111.4766552782      114.1602311172     1  0.29669402E+08
     -111.4766508022      112.7520618683     1  0.28198313E+08
     -111.4765813653      119.2627460486     1  0.30768884E+08
     -111.4765803285      116.6796937782     1  0.27461002E+08
     -111.4765726885      115.0709579415     1  0.29271233E+08
     -111.4765398871      113.8901301114     1  0.26447082E+08
     -111.4765340970      116.2124211351     1  0.28650637E+08
     -111.4765173927      114.0961295234     1  0.29738643E+08
     -111.4765083879      113.4418096966     1  0.25962986E+08
     -111.4764972192      117.5333467564     1  0.28399762E+08
     -111.4764768522      115.1807676311     1  0.27987437E+08
     -111.4764591915      112.8144891001     1  0.27022435E+08
     -111.4764331865      117.1569870301     1  0.26867707E+08
     -111.4764116526      116.3143013936     1  0.29181524E+08
     -111.4764039978      111.7051300219     1  0.26320339E+08
     -111.4763907022      111.6465024861     1  0.28094411E+08
     -111.4763849162      114.1606847615     1  0.29032927E+08
     -111.4763789431      115.3243321579     1  0.28041057E+08
     -111.4763699194      114.3928458620     1  0.26961453E+08
     -111.4763640808      115.6367838990     1  0.29369598E+08
     -111.4763313496      117.2099863073     1  0.29580216E+08
     -111.4762846751      113.2559547439     1  0.27717132E+08
     -111.4762752441      117.2869001577     1  0.28954642E+08
     -111.4762177293      115.0323458425     1  0.27699940E+08
     -111.4761791809      116.9796411207     1  0.28797674E+08
     -111.4761195571      115.3300904085     1  0.28080897E+08
     -111.4761004508      111.5266920472     1  0.29268087E+08
     -111.4760954130      117.0364749883     1  0.29506264E+08
     -111.4760869451      113.0815958120     2  0.26660407E+08
     -111.4760685812      114.7825453456     1  0.28983105E+08
     -111.4760363676      114.3308417449     1  0.27243676E+08
     -111.4760199110      114.0194451900     1  0.28642488E+08
     -111.4760172160      113.4762699642     1  0.26158124E+08
     -111.4760048692      112.2777348833     1  0.27875151E+08
     -111.4759583363      114.3648439630     1  0.27378179E+08
     -111.4759496385      117.0941428835     1  0.27004667E+08
     -111.4758984832      115.9797361701     1  0.27766003E+08
     -111.4758629165      113.5875775610     1  0.26510006E+08
     -111.4758499964      115.3981962003     1  0.28153799E+08
     -111.4758177079      116.6129923172     1  0.29262624E+08
     -111.4758103930      114.2532694790     1  0.29390065E+08
     -111.4758022334      115.8770557273     1  0.28625082E+08
     -111.4757831021      115.5563266802     1  0.28731501E+08
     -111.4756696744      112.4828844166     1  0.28464399E+08
     -111.4756658455      114.1076422822     1  0.30309052E+08
     -111.4756643006      112.1429786028     1  0.28521095E+08
     -111.4756603336      112.3302411321     1  0.29247396E+08
     -111.4756540323      116.5859556238     1  0.30431920E+08
     -111.4756451719      117.3100248159     1  0.28792120E+08
     -111.4756366777      115.6597698748     1  0.26951784E+08
     -111.4756279012      113.0778006552     1  0.28092195E+08
     -111.4755496623      118.0022351743     1  0.29812188E+08
     -111.4755267625      115.0399318500     1  0.28710323E+08
     -111.4755177409      117.1539000186     1  0.28620355E+08
     -111.4755077860      115.8253655585     1  0.26593910E+08
     -111.4754336187      113.7583706991     1  0.27385141E+08
     -111.4753469862      114.7180214512     1  0.28215434E+08
     -111.4753436891      114.8839237524     2  0.26875770E+08
     -111.4753320759      114.3072985897     1  0.26786684E+08
     -111.4753178714      116.8789798508     1  0.32182599E+08
     -111.4752852237      113.4876619990     1  0.29651703E+08
     -111.4752517987      112.5883623814     1  0.26902839E+08
     -111.4752360821      114.4036981527     1  0.28717075E+08
     -111.4752189334      113.5021918265     1  0.29061042E+08
     -111.4752092166      115.6811478983     1  0.28976543E+08
     -111.4751665970      114.9314522378     1  0.27963942E+08
     -111.4751563083      115.9762839792     1  0.29874713E+08
     -111.4751543659      111.9920537606     1  0.27248139E+08
     -111.4751055751      116.6382377058     1  0.28132646E+08
     -111.4751005837      118.1974728731     2  0.28386406E+08
     -111.4750994895      114.6274723992     1  0.29159689E+08
     -111.4750804598      115.9771301889     1  0.28156157E+08
     -111.4750441792      116.0473054722     1  0.28087401E+08
     -111.4750407992      110.1041115629     1  0.27366768E+08
     -111.4750006039      110.8431880321     1  0.26461719E+08
     -111.4749801074      114.9981824708     1  0.29688714E+08
     -111.4749714747      116.5735182658     1  0.27939946E+08
     -111.4748961061      113.9124219838     1  0.26490249E+08
     -111.4748705903      114.2655208151     1  0.28860345E+08
     -111.4748518450      110.5259986911     1  0.26958791E+08
     -111.4748328221      113.8138317818     1  0.28302277E+08
     -111.4747553124      117.0770275052     1  0.29326716E+08
     -111.4747116631      111.9989572140     1  0.26424691E+08
     -111.4746853927      102.4036350564     4  0.26204925E+08
     -111.4746702426      111.7357078113     1  0.26348751E+08
     -111.4746644760      113.6661092420     1  0.28847085E+08
     -111.4746265769      115.9074082176     1  0.30094754E+08
     -111.4745922466      114.5087342978     1  0.27780932E+08
     -111.4745836052      116.7143023086     1  0.29181025E+08
     -111.4745785937      116.6019938719     1  0.30662918E+08
     -111.4745207624      113.9709701580     2  0.28188728E+08
     -111.4745067955      114.1171401358     1  0.26854029E+08
     -111.4744928327      116.7410800354     1  0.28884569E+08
     -111.4744605477      111.7640679201     1  0.27033164E+08
     -111.4744594072      116.6720145765     1  0.29806105E+08
     -111.4744568768      111.0733589221     1  0.27339242E+08
     -111.4744491343      113.4461859421     1  0.27423904E+08
     -111.4744033282      109.6614440560     1  0.26439874E+08
     -111.4744021366      113.8787014690     1  0.28871293E+08
     -111.4743697642      116.6905663174     1  0.29117851E+08
     -111.4743584067      114.0656235397     1  0.28976904E+08
     -111.4743417040      116.1594321195     1  0.29228615E+08
     -111.4743400601      117.1703817855     1  0.29098666E+08
     -111.4743232338      116.7295213741     1  0.29078516E+08
     -111.4742231816      114.6930900544     1  0.27696650E+08
     -111.4742150108      117.9111815636     1  0.30058951E+08
     -111.4742077560      109.7113383280     1  0.28615631E+08
     -111.4741782186      114.8079773111     1  0.28388647E+08
     -111.4741756581      111.4645385196     1  0.28391650E+08
     -111.4741722431      114.5886795424     1  0.26582994E+08
     -111.4741531695      110.8421823204     2  0.27090195E+08
     -111.4741518407      112.4673479016     1  0.27796723E+08
     -111.4741421542      112.6691855131     1  0.28385099E+08
     -111.4741164150      114.8443299349     1  0.28889824E+08
     -111.4740909792      116.4968681685     1  0.29866419E+08
     -111.4740650237      115.9584155616     1  0.30602837E+08
     -111.4740387290      117.9687255620     1  0.28880330E+08
     -111.4740360801      109.4789808057     1  0.26716482E+08
     -111.4740143496      114.7556706319     1  0.27673247E+08
     -111.4739510952      113.5537840157     1  0.28190036E+08
     -111.4739337954      114.2095521603     1  0.28123835E+08
     -111.4738860398      108.9724193355     1  0.26471994E+08
     -111.4738684631      115.8596212147     1  0.28718370E+08
     -111.4738585776      110.9981660791     1  0.26825962E+08
     -111.4738574120      112.3281777297     1  0.28416141E+08
     -111.4738085411      112.5041773917     1  0.26470090E+08
     -111.4738067905      114.5992349489     1  0.29902814E+08
     -111.4737718190      113.2813449716     1  0.27963762E+08
     -111.4737617362      112.5591916209     1  0.27224149E+08
     -111.4737286471      112.7900919757     1  0.29911671E+08
     -111.4737149735      116.0322813531     1  0.26987172E+08
     -111.4737022978      115.8609028825     1  0.27435080E+08
     -111.4736844384      116.4987624153     1  0.28539093E+08
     -111.4736652868      116.1317744972     1  0.30753307E+08
     -111.4736020550      114.3002232775     1  0.28371863E+08
     -111.4735919360      116.1107893712     1  0.28442441E+08
     -111.4735408593      111.7259380280     1  0.27356721E+08
     -111.4734899671      116.3565824581     1  0.30104896E+08
     -111.4734766025      115.7360175324     1  0.27489900E+08
     -111.4734752198      112.9917848884     1  0.28246514E+08
     -111.4734696089      113.6884803392     1  0.29194740E+08
     -111.4734671259      116.4557955404     1  0.28818850E+08
     -111.4734632032      114.6877612219     1  0.27516281E+08
     -111.4734050727      115.6676053196     1  0.27981919E+08
     -111.4733765284      116.3517398529     1  0.30127167E+08
     -111.4733552596      112.8068048683     1  0.27093405E+08
     -111.4733403229      114.2188638593     1  0.29950266E+08
     -111.4733315283      113.2729735515     1  0.26334823E+08
     -111.4733073796      118.2150891711     1  0.29808259E+08
     -111.4732985325      112.0772982074     1  0.26279346E+08
     -111.4732890197      115.3861393242     1  0.29059674E+08
     -111.4731442471      116.5082708599     1  0.30439487E+08
     -111.4731274903      111.9632316811     1  0.27182240E+08
     -111.4731212539      113.2098681052     1  0.27409439E+08
     -111.4731194469      111.6772052054     1  0.25917214E+08
     -111.4730704181      115.0548745934     1  0.28551062E+08
     -111.4730437605      112.4624507813     1  0.27215439E+08
     -111.4730015939      111.1677043640     1  0.26276979E+08
     -111.4729843582      115.5884986374     1  0.26956804E+08
     -111.4729564661      116.2902135923     1  0.29035171E+08
     -111.4729544421      115.6811143123     1  0.28139140E+08
     -111.4729513791      110.6783970796     1  0.27231994E+08
     -111.4729204554      112.2945332304     1  0.28498310E+08
     -111.4728903330      113.8534849678     1  0.30254233E+08
     -111.4728533515      115.6037989435     1  0.29073644E+08
     -111.4728180188      113.4582181252     1  0.28062421E+08
     -111.4727731270      114.9356231272     1  0.29179161E+08
     -111.4727573991      115.0117588606     1  0.28776978E+08
     -111.4727427928      113.1170771730     1  0.30112709E+08
     -111.4727054417      113.9581574012     1  0.27360256E+08
     -111.4726780366      114.2584019733     1  0.28091824E+08
     -111.4726728637      116.8263519891     1  0.29236213E+08
     -111.4726675044      118.9912701912     1  0.30194366E+08
     -111.4726326310      114.3205654961     1  0.26782223E+08
     -111.4725733463      114.4313660546     1  0.28523452E+08
     -111.4724723829      113.9046653786     1  0.28042596E+08
     -111.4724707833      111.8801350361     1  0.27818196E+08
     -111.4724231339      114.7520951315     1  0.28178827E+08
     -111.4724160851      119.4598298582     1  0.28258087E+08
     -111.4724050913      116.9888871697     1  0.28779881E+08
     -111.4723413968      116.1876900060     1  0.28191929E+08
     -111.4723389753      113.0568991717     1  0.25787963E+08
     -111.4723295978      115.7859529358     1  0.28444196E+08
     -111.4723277411      116.2343190468     1  0.29018148E+08
     -111.4721885750      113.5051770680     1  0.27698659E+08
     -111.4721809129      116.3954393575     1  0.29426325E+08
     -111.4721569101      117.3739522886     1  0.29083101E+08
     -111.4720744817      115.1103700581     1  0.27600531E+08
     -111.4720674510      114.7682675853     1  0.29186190E+08
     -111.4720452584      113.0382327444     1  0.28929105E+08
     -111.4720155966      112.6259150626     1  0.27929572E+08
     -111.4719991034      112.0406795131     1  0.27293065E+08
     -111.4719881805      115.9206322677     1  0.30605172E+08
     -111.4719839196      113.2335186959     1  0.27569511E+08
     -111.4719770438      117.6762097043     1  0.27214094E+08
     -111.4719507502      111.9353431584     1  0.29022658E+08
     -111.4719301141      111.1699720378     1  0.27690714E+08
     -111.4718963115      115.3886664787     1  0.27903664E+08
     -111.4718665155      119.3441027813     1  0.30361761E+08
     -111.4718560139      113.7833479885     1  0.29168074E+08
     -111.4718085434      112.8374247324     1  0.28980140E+08
     -111.4717938257      114.6367641519     1  0.28570739E+08
     -111.4717783284      113.1856676574     1  0.28090862E+08
     -111.4717195966      116.4819224567     1  0.30993564E+08
     -111.4717122860      117.1311195488     1  0.28872277E+08
     -111.4716997690      110.5712245275     1  0.29144578E+08
     -111.4716938711      116.2883145875     1  0.27299576E+08
     -111.4716769660      116.0048326948     1  0.29220405E+08
     -111.4716541905      116.4246754669     1  0.28345360E+08
     -111.4716500002      115.0798637009     1  0.27773237E+08
     -111.4716343483      113.0657412414     1  0.27154853E+08
     -111.4716204398      111.2798236607     1  0.26812001E+08
     -111.4716189433      115.0545740147     1  0.28482116E+08
     -111.4715985127      111.5606667617     1  0.30537119E+08
     -111.4715849800      114.1179298362     1  0.28402652E+08
     -111.4715483796      112.3416256767     1  0.27281172E+08
     -111.4715182057      114.8802570790     1  0.27646882E+08
     -111.4715057408      115.9860813082     1  0.27987602E+08
     -111.4715031615      112.8332202936     1  0.27645748E+08
     -111.4714679821      116.3074690863     1  0.28124170E+08
     -111.4714590090      114.2199172295     1  0.28180062E+08
     -111.4714159775      114.7601609335     1  0.29960593E+08
     -111.4714090289      115.1822289452     1  0.27598265E+08
     -111.4713960595      114.7650807610     1  0.28249855E+08
     -111.4713896756      117.2819110995     1  0.28775711E+08
     -111.4713650215      117.8148108690     1  0.28428439E+08
     -111.4713589615      118.2834394304     1  0.28256964E+08
     -111.4713119648      116.2675707950     1  0.30488460E+08
     -111.4713075847      114.3535561812     1  0.28348191E+08
     -111.4712995855      111.8917965321     1  0.27675257E+08
     -111.4712868998      110.6458011924     1  0.26324247E+08
     -111.4712771562      116.7557555596     1  0.29929859E+08
     -111.4712675518      113.8032084036     1  0.26511968E+08
     -111.4712391543      114.8617183806     1  0.28566474E+08
     -111.4712117818      118.0940120319     2  0.30818301E+08
     -111.4711671903      110.5403072599     1  0.27253786E+08
     -111.4711623885      116.8398013264     1  0.27782315E+08
     -111.4711596696      111.8788817717     1  0.27433758E+08
     -111.4711341038      115.5496856908     1  0.28864766E+08
     -111.4710484664      113.0138382275     1  0.28649686E+08
     -111.4709807386      113.9153773728     1  0.28211552E+08
     -111.4709257584      114.6808265626     1  0.27184720E+08
     -111.4709158450      114.8362612878     1  0.28678730E+08
     -111.4709085568      117.2492934387     1  0.27492978E+08
     -111.4708859918      116.2715382519     1  0.29428984E+08
     -111.4708722053      116.2997565671     1  0.29033875E+08
     -111.4707973364      114.7613193928     1  0.27886932E+08
     -111.4707841255      117.7277870359     1  0.29518486E+08
     -111.4707378454      114.5769486399     1  0.29114204E+08
     -111.4707320402      116.7162461437     1  0.28548465E+08
     -111.4707125515      113.7261032283     1  0.27663166E+08
     -111.4707076006      114.4826193565     1  0.30404969E+08
     -111.4706970933      109.2465557671     1  0.28556431E+08
     -111.4706730471      109.4512269982     1  0.26576958E+08
     -111.4706628077      117.5944734175     1  0.29615383E+08
     -111.4706458329      116.4709356017     1  0.29509211E+08
     -111.4706110463      115.8128057196     1  0.30574223E+08
     -111.4706099424      114.6361869178     1  0.28811551E+08
     -111.4706073993      114.5038931890     1  0.27427544E+08
     -111.4705855396      114.2074753307     1  0.29566174E+08
     -111.4705811326      113.4070794547     1  0.26989198E+08
     -111.4705755053      113.1575580206     1  0.28356071E+08
     -111.4705609362      113.7052485014     1  0.29173644E+08
     -111.4705056065      117.9287576047     1  0.28704157E+08
     -111.4705011362      117.0966913526     1  0.28600126E+08
     -111.4704801559      114.3939900212     1  0.27983986E+08
     -111.4704641307      116.0575091418     1  0.31017253E+08
     -111.4704573661      116.5285419340     1  0.30151765E+08
     -111.4704498355      116.5516014849     1  0.27659411E+08
     -111.4704428588      113.6337298604     1  0.28438217E+08
     -111.4704155966      116.8088788086     1  0.27331003E+08
     -111.4703710915      116.4245041023     1  0.28010264E+08
     -111.4703290933      113.7332923126     1  0.27763153E+08
     -111.4703245424      111.9686984722     1  0.26596609E+08
     -111.4703074988      116.8861961177     1  0.28402984E+08
     -111.4702998841      114.1166170784     1  0.28414090E+08
     -111.4702785096      111.2851529050     1  0.27854449E+08
     -111.4702608316      117.1522814111     1  0.28950635E+08
     -111.4702249912      113.7681865054     1  0.27884262E+08
     -111.4702176885      114.1729187863     1  0.27294887E+08
     -111.4701600016      114.2429261850     1  0.29924616E+08
     -111.4701365100      114.1956506430     1  0.26978590E+08
     -111.4700868805      112.7979741639     1  0.30920404E+08
     -111.4700856337      115.3513374093     1  0.28468924E+08
     -111.4700797530      114.1891318030     1  0.28152461E+08
     -111.4700716609      113.3522124707     1  0.27282417E+08
     -111.4700422957      114.1359432699     1  0.28885151E+08
     -111.4700403098      114.1226745368     1  0.29091707E+08
     -111.4699629013      114.0083386976     1  0.27566786E+08
     -111.4699479829      112.9886219932     1  0.27599126E+08
     -111.4699412798      110.4758210797     1  0.28623462E+08
     -111.4699379296      114.1891147555     1  0.29560481E+08
     -111.4698718331      113.6122823546     1  0.26906161E+08
     -111.4698283936      108.9585413509     1  0.29040771E+08
     -111.4698106749      116.1599977490     1  0.28810142E+08
     -111.4697962740      116.4325398044     1  0.27861559E+08
     -111.4697430491      113.5229145611     1  0.28113075E+08
     -111.4697386482      114.9514381395     1  0.28438377E+08
     -111.4697369711      115.5148814863     1  0.30223035E+08
     -111.4697292310      114.0871433095     1  0.26375282E+08
     -111.4697129887      112.8336780685     1  0.27468838E+08
     -111.4696957175      110.3864101896     2  0.26751826E+08
     -111.4695964871      114.8999161031     1  0.26253415E+08
     -111.4695657451      112.9540577271     1  0.27128484E+08
     -111.4695607119      110.0113587882     1  0.27344136E+08
     -111.4695471998      113.5494989586     1  0.28552150E+08
     -111.4695304995      117.0349361990     1  0.29099698E+08
     -111.4694939442      115.0758138134     1  0.29634143E+08
     -111.4694284309      112.4675055111     1  0.26381190E+08
     -111.4693948304      115.9515585453     1  0.29036592E+08
     -111.4693626111      116.0630417315     1  0.26495133E+08
     -111.4693218626      117.5937508154     1  0.27786205E+08
     -111.4693008859      114.1617297230     1  0.27805837E+08
     -111.4692782026      113.2342187876     1  0.28804735E+08
     -111.4692428463      114.8911557333     1  0.26862507E+08
     -111.4692283316      116.2575201995     1  0.27452763E+08
     -111.4692209650      112.7817556764     1  0.26846436E+08
     -111.4691812152      115.8812443798     1  0.30570353E+08
     -111.4691800594      116.6020543267     1  0.29230842E+08
     -111.4691555104      115.4819911950     1  0.27064756E+08
     -111.4691412170      115.0658590019     1  0.26284889E+08
     -111.4691116308      110.8768547286     1  0.28122517E+08
     -111.4691051217      112.2125925893     1  0.29442488E+08
     -111.4690531265      114.1046999142     1  0.26794084E+08
     -111.4690495409      114.8105999830     1  0.28901388E+08
     -111.4689959425      115.5094915139     1  0.30359423E+08
     -111.4689945443      115.2245676270     1  0.28252956E+08
     -111.4689817540      114.0729513398     1  0.29390653E+08
     -111.4689656008      116.7546009529     1  0.28683926E+08
     -111.4689345959      116.6410472207     1  0.28541314E+08
     -111.4688880651      116.0203080880     1  0.26938140E+08
     -111.4688707224      113.2765540764     1  0.29381607E+08
     -111.4688592607      114.3716603496     1  0.27865770E+08
     -111.4688520962      108.8751200149     1  0.27045235E+08
     -111.4688035294      114.8893806588     1  0.28573855E+08
     -111.4687680329      113.4531385930     1  0.28408599E+08
     -111.4687551451      114.2171812062     1  0.28774910E+08
     -111.4687294169      114.6325427668     2  0.28419750E+08
     -111.4687146528      111.5078409921     1  0.26351669E+08
     -111.4686813234      114.3424047857     1  0.28708030E+08
     -111.4686781833      114.1575910828     1  0.30233305E+08
     -111.4686718986      116.1379429021     1  0.29458179E+08
     -111.4686684323      117.3126168315     1  0.28852968E+08
     -111.4686492037      115.5063460864     1  0.25820043E+08
     -111.4686452496      115.6733630996     1  0.28608017E+08
     -111.4686423675      115.6463975277     1  0.28546138E+08
     -111.4686387513      114.1060403940     1  0.26454985E+08
     -111.4685983310      115.7686097300     1  0.28189279E+08
     -111.4685668794      115.8261797828     1  0.27511986E+08
     -111.4685656232      112.7267378362     1  0.27269125E+08
     -111.4685577104      113.6128856149     1  0.27671195E+08
     -111.4685549671      115.0961479389     1  0.28705257E+08
     -111.4685399967      114.1728164701     1  0.27433703E+08
     -111.4685274014      116.7763270914     2  0.27039837E+08
     -111.4685150124      112.3962373839     1  0.27146104E+08
     -111.4685085666      114.0912967582     1  0.29289572E+08
     -111.4684899835      118.3659838106     2  0.31569887E+08
     -111.4684770744      113.9749284917     1  0.28731531E+08
     -111.4684654106      115.6938981669     1  0.30258612E+08
     -111.4684599446      117.1584710508     2  0.29511682E+08
     -111.4684465343      113.7129924378     1  0.26428109E+08
     -111.4684305703      116.7163643852     1  0.28591578E+08
     -111.4684241054      114.1834733412     1  0.26847399E+08
     -111.4684212559      114.4207429538     1  0.29399056E+08
     -111.4684160598      114.8909156223     1  0.26876706E+08
     -111.4683989948      115.1909867306     1  0.27984061E+08
     -111.4683282193      113.8464524425     1  0.28729209E+08
     -111.4683104244      112.0879326021     1  0.25519440E+08
     -111.4683047482      114.8861856916     1  0.28566583E+08
     -111.4682925974      113.2310509380     1  0.27069932E+08
     -111.4682652817      116.3883298304     1  0.28139107E+08
     -111.4682581502      114.8055065103     1  0.29962550E+08
     -111.4682537177      113.3876702677     1  0.27045763E+08
     -111.4682494874      116.7983671703     1  0.29220173E+08
     -111.4682399069      114.3553890888     1  0.30248232E+08
     -111.4682366125      115.7420960108     1  0.26249655E+08
     -111.4682222780      117.1159569068     1  0.27093222E+08
     -111.4682173639      115.8707683888     1  0.29524979E+08
     -111.4682129927      116.9592292123     1  0.28032263E+08
     -111.4681823858      113.5710441649     1  0.27975390E+08
     -111.4681598375      115.0702168950     1  0.28797304E+08
     -111.4681070045      115.7282247617     1  0.27465542E+08
     -111.4680745388      117.4646228424     1  0.28371701E+08
     -111.4680592161      115.7229523763     1  0.26158470E+08
     -111.4680209832      111.7537568781     1  0.27976360E+08
     -111.4680164440      114.6074026487     1  0.28677478E+08
     -111.4680105296      111.8617669480     1  0.28067654E+08
     -111.4679846479      114.2309818352     1  0.27998020E+08
     -111.4679826298      111.7806639625     1  0.28331184E+08
     -111.4679759634      112.4153483906     1  0.27888423E+08
     -111.4679622802      114.6834231766     1  0.28173172E+08
     -111.4679603217      117.5513854169     1  0.29696145E+08
     -111.4679421437      117.0078282704     1  0.29943405E+08
     -111.4679233232      114.3708696430     1  0.27510562E+08
     -111.4678964922      118.0363576592     1  0.26880840E+08
     -111.4678717870      115.6619819720     1  0.27073272E+08
     -111.4678488321      116.0163486408     1  0.28008956E+08
     -111.4678437650      114.6348553417     1  0.28449425E+08
     -111.4678350332      115.8593052237     1  0.29219859E+08
     -111.4678299690      116.3785836485     1  0.28466391E+08
     -111.4678283828      113.5383792083     1  0.28406684E+08
     -111.4678266761      115.0943588054     1  0.27638484E+08
     -111.4678124371      112.9904071351     1  0.27488225E+08
     -111.4678062953      112.1480752002     1  0.27123601E+08
     -111.4677911148      116.3428895835     1  0.27174008E+08
     -111.4677673804      116.1088700583     1  0.28083785E+08
     -111.4677425591      114.1685770666     1  0.28211470E+08
     -111.4677407358      114.3518942141     1  0.27250584E+08
     -111.4677324156      115.5150645893     1  0.27957904E+08
     -111.4677168549      115.0970311958     1  0.30095529E+08
     -111.4677125846      111.1270434969     1  0.28808855E+08
     -111.4676956473      113.5044229398     1  0.27741696E+08
     -111.4676923467      114.4480291038     1  0.28819143E+08
     -111.4676851672      115.5170214173     1  0.28854256E+08
     -111.4676611693      112.8668123073     1  0.27948996E+08
     -111.4676600038      114.9617296987     1  0.26805634E+08
     -111.4676462248      118.0720550744     1  0.29842714E+08
     -111.4676236949      117.1909909617     1  0.29322790E+08
     -111.4676222778      117.3136410188     1  0.28840665E+08
     -111.4675736224      111.1199040825     1  0.26973190E+08
     -111.4675656334      111.4401269725     1  0.27499105E+08
     -111.4675636414      113.9169758325     1  0.28693893E+08
     -111.4675555444      113.1462632911     1  0.29585001E+08
     -111.4675417183      112.7958120965     1  0.27192034E+08
     -111.4675352967      113.2035184203     1  0.27032851E+08
     -111.4675287882      114.3170195283     1  0.28584509E+08
     -111.4675149313      115.3765185422     1  0.27923443E+08
     -111.4675110999      114.3117400640     1  0.27261565E+08
     -111.4674674640      111.7720868559     1  0.27409159E+08
     -111.4674526716      110.6409361584     1  0.26508350E+08
     -111.4674335470      114.4438444170     1  0.30199522E+08
     -111.4672908534      116.2845532294     1  0.28196180E+08
     -111.4672463833      109.4922011540     1  0.28532132E+08
     -111.4672329362      114.2517489065     1  0.27630410E+08
     -111.4672118070      115.8484470665     1  0.30652747E+08
     -111.4671838619      114.9592390955     1  0.26270471E+08
     -111.4671655819      112.7708189259     1  0.28496436E+08
     -111.4671572791      112.7554520038     1  0.28941053E+08
     -111.4671521632      111.0131470402     1  0.26348540E+08
     -111.4671506777      115.4248262393     1  0.28287422E+08
     -111.4670807330      113.8193058608     1  0.29068030E+08
     -111.4670727251      114.9067664197     1  0.26503368E+08
     -111.4670525905      117.3347622868     1  0.26210825E+08
     -111.4670496195      114.8207424602     1  0.27811471E+08
     -111.4670282326      115.9020388665     1  0.28741029E+08
     -111.4670268727      113.2546139795     1  0.28375625E+08
     -111.4669865078      113.3516354364     1  0.30116047E+08
     -111.4669627194      115.6218813538     1  0.29630548E+08
     -111.4669417498      112.5102809641     1  0.25996565E+08
     -111.4669052862      119.6094123095     2  0.30108593E+08
     -111.4669037449      116.5712418798     1  0.34676205E+08
     -111.4668493211      116.6531673324     1  0.27935976E+08
     -111.4667994206      114.9933163175     1  0.30465718E+08
     -111.4667572986      114.5417691693     1  0.26249891E+08
     -111.4667243157      113.8989902266     1  0.28988277E+08
     -111.4667164628      113.4213792325     1  0.28100824E+08
     -111.4667097267      115.0295065783     2  0.26163942E+08
     -111.4666973196      115.1754069461     1  0.27477820E+08
     -111.4666948520      113.4122200376     1  0.28193198E+08
     -111.4666613132      114.9995668307     1  0.29475526E+08
     -111.4666203658      115.5051877222     1  0.28521740E+08
     -111.4666093199      115.7238835384     1  0.27290553E+08
     -111.4666080070      116.2623002314     1  0.27667282E+08
     -111.4665887328      112.4236235851     1  0.29232375E+08
     -111.4665787398      113.7917462961     1  0.27859260E+08
     -111.4665521977      117.4367106298     1  0.30493584E+08
     -111.4665496958      115.6072408729     1  0.26921301E+08
     -111.4665475163      117.5613514191     1  0.28774622E+08
     -111.4665353606      115.3633144503     1  0.28318441E+08
     -111.4665308080      112.4704066425     1  0.29165759E+08
     -111.4664946093      110.3432830563     1  0.27358269E+08
     -111.4664865516      113.7763691790     1  0.28175653E+08
     -111.4664782171      114.5315066810     1  0.29476731E+08
     -111.4664701836      110.8697603803     1  0.26858148E+08
     -111.4664568820      115.8294689498     1  0.29650179E+08
     -111.4664483152      114.6635833169     1  0.27184039E+08
     -111.4664332841      114.7253491933     1  0.29123061E+08
     -111.4663843159      114.2429162539     1  0.26434805E+08
     -111.4663665670      115.3143909233     1  0.28494163E+08
     -111.4663554929      115.6461690642     1  0.28589953E+08
     -111.4663199602      114.4314324971     1  0.28911635E+08
     -111.4662680271      116.0600562502     1  0.28966339E+08
     -111.4662651005      115.5785840608     1  0.27540062E+08
     -111.4662443092      114.5126186868     1  0.29905424E+08
     -111.4661996432      114.9265653392     1  0.29908368E+08
     -111.4660924638      116.0881456893     1  0.29515413E+08
     -111.4660607067      114.8680275475     1  0.25704439E+08
     -111.4660578377      114.3612367348     1  0.30830359E+08
     -111.4660549172      111.5361837527     1  0.28327007E+08
     -111.4660241322      114.0531841011     1  0.27762586E+08
     -111.4660058811      115.5504151947     1  0.27892151E+08
     -111.4659898631      117.1391253730     1  0.29423468E+08
     -111.4659484718      117.9115084050     1  0.27870876E+08
     -111.4659391726      113.7044071991     1  0.27906720E+08
     -111.4659312779      115.1993770524     1  0.28377969E+08
     -111.4659280347      116.0700694237     1  0.29569829E+08
     -111.4658823228      109.4145051724     1  0.27256124E+08
     -111.4658635773      117.1903067045     1  0.27320994E+08
     -111.4658588430      113.1379805272     1  0.28537627E+08
     -111.4658430760      113.6601021570     1  0.27391623E+08
     -111.4658273430      117.4110190157     1  0.29555197E+08
     -111.4657995323      112.4653554908     1  0.30106591E+08
     -111.4657826078      115.2076546573     1  0.26823334E+08
     -111.4657787064      117.4351456914     1  0.30712048E+08
     -111.4657283041      113.7913682214     1  0.28359178E+08
     -111.4657133105      116.0751098716     1  0.30424177E+08
     -111.4656951520      114.1889290357     1  0.29769728E+08
     -111.4656856862      116.6770406728     1  0.29070092E+08
     -111.4656616237      116.1713456514     1  0.28718188E+08
     -111.4656167370      113.0260650383     1  0.27240814E+08
     -111.4656142877      114.8912587894     1  0.27998244E+08
     -111.4656066171      117.3600726323     1  0.28807174E+08
     -111.4655820034      113.1723262759     1  0.27045204E+08
     -111.4655572238      112.8924827975     1  0.29622857E+08
     -111.4655557497      116.2385816060     1  0.27411021E+08
     -111.4655047216      114.7062678833     1  0.30001670E+08
     -111.4654891529      115.4563978612     1  0.27348514E+08
     -111.4654840787      116.5126510751     1  0.28862398E+08
     -111.4654323247      115.1453739589     1  0.28339529E+08
     -111.4653667565      111.2497781314     1  0.26062720E+08
     -111.4653622429      113.8910319850     1  0.28543973E+08
     -111.4653558419      113.6762757172     1  0.30313115E+08
     -111.4653355694      112.9704923175     1  0.25747332E+08
     -111.4652492921      114.9275255393     1  0.27397884E+08
     -111.4651514091      117.7147676572     1  0.28163531E+08
     -111.4651130830      115.4721934204     1  0.28876177E+08
     -111.4650982863      112.4620728150     1  0.26030047E+08
     -111.4650786884      116.4225759999     1  0.28527145E+08
     -111.4650080059      112.8830088004     1  0.27784678E+08
     -111.4649651503      114.7110652331     1  0.28781898E+08
     -111.4649587304      111.4025748137     1  0.27772795E+08
     -111.4649160419      114.6125876693     1  0.28230773E+08
     -111.4649146880      115.3980071467     1  0.27231605E+08
     -111.4648902144      114.5734682830     1  0.28104485E+08
     -111.4648345527      115.0474366403     1  0.26294582E+08
     -111.4647961425      112.3733658145     1  0.26456808E+08
     -111.4647864764      116.0973575127     1  0.28658553E+08
     -111.4647615740      114.5417526385     1  0.28426612E+08
     -111.4647179594      113.0682351155     1  0.29133076E+08
     -111.4647010563      113.9168631641     1  0.26697226E+08
     -111.4646611793      114.8383262482     1  0.27448447E+08
     -111.4646435787      116.4745068838     1  0.28190718E+08
     -111.4646347794      112.5005860855     1  0.26506483E+08
     -111.4646324640      114.0171973111     1  0.27995527E+08
     -111.4646131961      115.3643452964     1  0.30335594E+08
     -111.4645920991      115.7400567109     1  0.28578085E+08
     -111.4645871274      113.3659371423     1  0.26869494E+08
     -111.4645802447      112.0875960699     1  0.27648323E+08
     -111.4645163962      113.9521700752     1  0.28929281E+08
     -111.4644993577      115.1707241365     1  0.27116898E+08
     -111.4644851382      117.4065135894     1  0.27704811E+08
     -111.4644598080      114.8617462543     1  0.29622108E+08
     -111.4644566962      114.2430021954     1  0.25930279E+08
     -111.4644312952      114.2379937066     1  0.29706552E+08
     -111.4644203201      113.4163320934     1  0.26566582E+08
     -111.4644125133      115.8940719147     1  0.29549370E+08
     -111.4643865470      116.3431503685     1  0.26607779E+08
     -111.4643558285      116.0901392714     1  0.27735709E+08
     -111.4643193681      113.5603928558     1  0.26520687E+08
     -111.4643092078      114.8542918666     1  0.29524412E+08
     -111.4643004210      113.5954442666     1  0.28624532E+08
     -111.4642975755      115.9110660840     1  0.27814021E+08
     -111.4642870325      115.0508152888     1  0.28116185E+08
     -111.4642765451      112.8551864267     1  0.28989428E+08
     -111.4642250455      116.8228948720     1  0.30438725E+08
     -111.4641894236      114.9071760537     1  0.29515701E+08
     -111.4641777045      111.8536186214     1  0.28337647E+08
     -111.4641632520      114.0099621718     1  0.29235829E+08
     -111.4641520792      116.1723911200     1  0.29208474E+08
     -111.4641503416      114.7529282125     1  0.28183539E+08
     -111.4641429726      115.1973887811     1  0.28701185E+08
     -111.4641386921      117.6898153210     1  0.27576211E+08
     -111.4641321351      114.6343311469     1  0.27543928E+08
     -111.4641216226      112.3681353958     1  0.26089970E+08
     -111.4641000849      112.2182644473     1  0.27135747E+08
     -111.4640955952      109.6795069232     1  0.27708477E+08
     -111.4640656905      115.3746946743     1  0.30143169E+08
     -111.4640599066      112.4009826964     1  0.28560853E+08
     -111.4639711182      115.4367943627     1  0.27177168E+08
     -111.4639242131      114.4681865533     1  0.27095250E+08
     -111.4639163098      116.0862394331     1  0.27252757E+08
     -111.4639044200      113.9910293413     1  0.27937979E+08
     -111.4638994780      112.9765936709     1  0.28811633E+08
     -111.4638749789      117.4483813473     1  0.28386062E+08
     -111.4638661238      114.0289994564     1  0.26952358E+08
     -111.4638387605      111.8736293624     1  0.28484022E+08
     -111.4638375849      113.9432965022     1  0.27402032E+08
     -111.4638303950      116.8692883027     1  0.29432155E+08
     -111.4638051959      112.3705093709     1  0.27219647E+08
     -111.4637937259      112.6736284896     1  0.27489938E+08
     -111.4637308516      113.7781165586     1  0.28831159E+08
     -111.4637096314      114.5444985145     1  0.28778976E+08
     -111.4636959421      108.5749249344     1  0.26217424E+08
     -111.4636855924      114.3912185294     1  0.29206965E+08
     -111.4636220480      116.8679268294     1  0.30779443E+08
     -111.4636025746      114.9374046896     1  0.25856995E+08
     -111.4635907839      112.8615954931     1  0.28851326E+08
     -111.4635819980      112.6394711400     1  0.29495245E+08
     -111.4635664023      114.9417018216     1  0.28854454E+08
     -111.4635374967      112.7186466291     1  0.28184397E+08
     -111.4635153876      117.7595742447     1  0.28414864E+08
     -111.4635060940      113.3066083202     1  0.27820291E+08
     -111.4634937963      115.9397858724     1  0.26621493E+08
     -111.4634556167      113.9903377455     1  0.27976969E+08
     -111.4634460182      113.0029436941     1  0.28192144E+08
     -111.4634351258      115.7620363485     1  0.28459945E+08
     -111.4634115084      116.9827069735     1  0.29206530E+08
     -111.4634103042      116.6753778621     1  0.30179988E+08
     -111.4634050985      117.2820754243     2  0.26801113E+08
     -111.4633954106      117.4151851372     1  0.29736285E+08
     -111.4633938058      113.1075807602     1  0.26068650E+08
     -111.4633901693      114.5599739614     1  0.29036227E+08
     -111.4633504853      111.8354661845     1  0.26881481E+08
     -111.4633409118      114.7302843931     1  0.30232623E+08
     -111.4633030539      113.8780087151     1  0.28411292E+08
     -111.4632993585      115.9775208160     1  0.27715602E+08
     -111.4632933272      114.5486623568     1  0.29358520E+08
     -111.4632772071      114.6530745206     1  0.29128844E+08
     -111.4632656367      113.7404054058     1  0.28908211E+08
     -111.4632370086      116.3021970873     1  0.27437522E+08
     -111.4632289788      113.0719119047     1  0.29219557E+08
     -111.4631938065      116.7713310339     1  0.26111671E+08
     -111.4631871721      115.1982106801     1  0.27685028E+08
     -111.4631641817      116.0125091775     1  0.30165466E+08
     -111.4631620722      107.7561046598     1  0.26958365E+08
     -111.4631520001      114.2277102758     1  0.28996129E+08
     -111.4631353128      115.5612169439     1  0.27781123E+08
     -111.4631180412      117.8818983588     1  0.29143623E+08
     -111.4630965811      112.4732008112     1  0.28784786E+08
     -111.4630684116      116.5789587927     1  0.28531807E+08
     -111.4630665096      116.8588802987     1  0.31260339E+08
     -111.4630498200      114.5096551182     1  0.27673032E+08
     -111.4630434936      113.3753327373     1  0.29170546E+08
     -111.4630389462      117.2578490110     1  0.27682863E+08
     -111.4630081544      116.0182505071     1  0.28989518E+08
     -111.4629881252      111.2997741842     1  0.27376796E+08
     -111.4629494926      114.4949868887     1  0.27733631E+08
     -111.4629032968      114.0629505424     1  0.28453353E+08
     -111.4628941955      113.0505719331     1  0.26752383E+08
     -111.4628573528      115.7626440623     1  0.28388106E+08
     -111.4628547568      111.4069257781     1  0.27026288E+08
     -111.4628425642      117.3712753849     1  0.27783747E+08
     -111.4628073379      115.7293522511     1  0.28903756E+08
     -111.4628006649      115.6516552762     1  0.27377776E+08
     -111.4627637884      113.9550577749     1  0.29017360E+08
     -111.4627538638      113.5506313856     1  0.29208078E+08
     -111.4626993582      114.3873017068     1  0.27102766E+08
     -111.4626903779      111.8041390505     1  0.27148258E+08
     -111.4626736498      112.0376057159     1  0.26985782E+08
     -111.4626662675      116.7656234596     1  0.27324760E+08
     -111.4626224763      114.4918120357     1  0.27149393E+08
     -111.4626020797      114.4463098136     1  0.26996781E+08
     -111.4625832820      114.8971443184     1  0.28134412E+08
     -111.4625555861      113.2972439111     1  0.29110553E+08
     -111.4625524900      116.9827127330     1  0.29180556E+08
     -111.4624723082      117.5199627274     1  0.29919249E+08
     -111.4624542362      114.1548749515     1  0.27509228E+08
     -111.4624421348      115.5155982018     1  0.26965324E+08
     -111.4624366659      115.5097344098     1  0.28413482E+08
     -111.4623886302      113.5827412820     1  0.27293369E+08
     -111.4623813804      115.2829969800     1  0.30257155E+08
     -111.4623750484      113.6669490085     1  0.27142055E+08
     -111.4623113445      113.7115480908     1  0.27996929E+08
     -111.4622945451      115.5364927650     1  0.30533492E+08
     -111.4622800362      113.9980179359     1  0.28670157E+08
     -111.4622281222      115.6860149853     1  0.26316244E+08
     -111.4622254071      114.4419777065     1  0.28411746E+08
     -111.4622220965      113.6583712833     1  0.28357742E+08
     -111.4622131341      111.4632781487     1  0.29061232E+08
     -111.4622089318      115.5595500607     1  0.27855275E+08
     -111.4621910858      116.6566461174     1  0.28204547E+08
     -111.4621687294      114.5276857052     1  0.28228251E+08
     -111.4621508655      116.1261891531     1  0.29426402E+08
     -111.4621045986      112.2221480599     1  0.28222434E+08
     -111.4620406511      114.0508088238     1  0.28612941E+08
     -111.4620372621      115.6219113008     1  0.29740609E+08
     -111.4620092949      108.8652068850     1  0.25902167E+08
     -111.4619534187      112.2324542296     1  0.29006720E+08
     -111.4618957906      117.6974021749     1  0.28222761E+08
     -111.4618879220      111.6246565964     1  0.27828446E+08
     -111.4618622999      113.6470212243     1  0.26616497E+08
     -111.4618142926      113.3640700303     1  0.28945462E+08
     -111.4618037035      112.7980446427     1  0.27326575E+08
     -111.4618024516      113.4181738344     1  0.28216275E+08
     -111.4617474259      112.4827040956     1  0.28001803E+08
     -111.4617414827      115.8201882114     1  0.26306914E+08
     -111.4617381760      112.5739355867     1  0.26560754E+08
     -111.4616849652      118.0747359827     1  0.27845887E+08
     -111.4616258738      115.5120345939     1  0.28736801E+08
     -111.4615970315      115.8647100922     1  0.28757538E+08
     -111.4615930158      113.4317563579     1  0.27913021E+08
     -111.4615661792      111.7216425930     1  0.28626523E+08
     -111.4615604280      113.7389248193     1  0.26876968E+08
     -111.4615315130      113.5575773675     1  0.28404747E+08
     -111.4615197300      117.7854510746     1  0.28218114E+08
     -111.4614590207      113.2428752857     1  0.27222315E+08
     -111.4614526038      116.6906514829     1  0.30503343E+08
     -111.4614508485      112.9698551655     1  0.26494094E+08
     -111.4614200836      114.0133914212     1  0.29037728E+08
     -111.4614127816      114.7871431562     1  0.27502945E+08
     -111.4614082337      114.8231317980     1  0.28255037E+08
     -111.4614026781      113.6259199174     1  0.26944384E+08
     -111.4613632033      110.4055599803     1  0.26795779E+08
     -111.4613444517      115.8189536328     1  0.31388155E+08
     -111.4613428926      115.9957834438     1  0.27835980E+08
     -111.4613214005      117.0422529311     1  0.29858946E+08
     -111.4613181480      116.2798190902     1  0.27206691E+08
     -111.4613097923      113.3772729607     1  0.28287097E+08
     -111.4613030922      112.3682339413     1  0.29990917E+08
     -111.4612502576      113.2878850939     1  0.27091414E+08
     -111.4612248363      111.9744694050     1  0.28860194E+08
     -111.4611457928      117.2416507492     1  0.29102508E+08
     -111.4611384266      115.0204116755     1  0.28483926E+08
     -111.4611284438      116.8387766029     1  0.27339922E+08
     -111.4611122935      112.1890962024     1  0.28308376E+08
     -111.4611044362      116.8824790915     1  0.27320185E+08
     -111.4610605427      115.9286990388     1  0.30322878E+08
     -111.4610486990      114.3095031043     1  0.29280470E+08
     -111.4610419348      116.9395231436     1  0.30139552E+08
     -111.4610402872      116.6111612331     1  0.28191242E+08
     -111.4610354716      113.9333364198     1  0.28172405E+08
     -111.4610317758      114.9881691481     2  0.26438376E+08
     -111.4610268437      115.3676349609     1  0.30153692E+08
     -111.4610063956      111.8317786891     1  0.27656146E+08
     -111.4609899047      116.6918051474     1  0.25955615E+08
     -111.4609876780      115.9964078714     1  0.28237703E+08
     -111.4609635545      117.8466637914     1  0.28283696E+08
     -111.4609617414      117.5241075447     1  0.28316780E+08
     -111.4609519453      114.9344258338     1  0.29508169E+08
     -111.4609363276      111.4831841311     1  0.27044056E+08
     -111.4608740091      112.0474379974     1  0.30842568E+08
     -111.4608500142      116.5484435788     1  0.28158923E+08
     -111.4608377891      114.6953775882     1  0.28408303E+08
     -111.4608219322      112.9860673887     1  0.26664644E+08
     -111.4608102609      115.2395830773     1  0.28996279E+08
     -111.4607525866      114.2205312696     1  0.26375629E+08
     -111.4607334245      112.1757413612     1  0.26952812E+08
     -111.4607137255      115.6635405898     1  0.26766427E+08
     -111.4606885302      113.6443999019     1  0.28610110E+08
     -111.4606519059      115.3773063912     1  0.29067019E+08
     -111.4606301525      116.5593520572     1  0.28654855E+08
     -111.4606177695      118.6819582364     1  0.28655508E+08
     -111.4605912605      114.9631447480     1  0.28296613E+08
     -111.4605259968      114.6752400362     1  0.26596873E+08
     -111.4605147440      115.4172023614     1  0.29194469E+08
     -111.4605045421      114.6630099486     1  0.26148636E+08
     -111.4605024407      111.7197070497     1  0.27561838E+08
     -111.4605013977      113.7000748872     1  0.29813383E+08
     -111.4604834117      112.5900282749     1  0.28155152E+08
     -111.4604195268      115.9383942906     1  0.29863872E+08
     -111.4604135637      114.9893167806     1  0.30618043E+08
     -111.4604084927      112.8887151759     1  0.29305095E+08
     -111.4603700035      116.9207055650     1  0.28658416E+08
     -111.4603507950      117.3680820040     1  0.29281226E+08
     -111.4603328317      113.7677781345     1  0.29057452E+08
     -111.4603277304      114.1649638539     1  0.28580222E+08
     -111.4603264461      115.2544715508     1  0.29362019E+08
     -111.4602956219      114.4966137792     1  0.29024383E+08
     -111.4602924445      113.9125069571     1  0.27365067E+08
     -111.4602812215      115.6851533544     1  0.27634567E+08
     -111.4602699581      112.9933316286     1  0.29674980E+08
     -111.4602410195      114.3323506937     1  0.28012100E+08
     -111.4601233891      113.7818993663     1  0.29339378E+08
     -111.4601168686      113.2381252120     1  0.29063333E+08
     -111.4601037512      117.9736593242     1  0.27959514E+08
     -111.4601011200      116.6679694393     1  0.29428270E+08
     -111.4600892798      113.9996704575     1  0.27584229E+08
     -111.4600825259      111.3051233308     1  0.27920230E+08
     -111.4600509522      112.4457276486     1  0.29711450E+08
     -111.4600488499      116.9326852384     1  0.29133976E+08
     -111.4600325540      118.7288894004     1  0.27714634E+08
     -111.4599884471      116.1397624348     1  0.29672983E+08
     -111.4599556412      116.3609049064     1  0.27456351E+08
     -111.4599403460      115.8007173707     2  0.27246625E+08
     -111.4599378572      112.5882028214     1  0.26341661E+08
     -111.4599274551      115.8247507234     1  0.26791955E+08
     -111.4598948277      113.9528770421     1  0.27600531E+08
     -111.4598925485      113.6797196301     1  0.28845586E+08
     -111.4598827316      114.6782547968     1  0.30174080E+08
     -111.4598356316      117.7849134943     1  0.30151270E+08
     -111.4598017062      112.3954794252     1  0.26336707E+08
     -111.4597985747      116.1716825171     1  0.26610408E+08
     -111.4597956445      115.1088265411     1  0.29339309E+08
     -111.4597937082      113.0388228285     1  0.26990268E+08
     -111.4597878492      114.9942784134     1  0.26650150E+08
     -111.4597701069      115.5157683755     1  0.28598464E+08
     -111.4597535092      111.1038851890     1  0.27312661E+08
     -111.4596931777      117.5333148523     1  0.30487046E+08
     -111.4596838068      116.3258392294     1  0.29096383E+08
     -111.4596719066      114.2336643413     1  0.28220286E+08
     -111.4596480476      114.6463155727     1  0.28524698E+08
     -111.4596274454      116.6453002986     1  0.30135346E+08
     -111.4596168187      115.5154900402     1  0.29923440E+08
     -111.4595965472      115.1761064208     1  0.27124869E+08
     -111.4595702681      116.2589447616     1  0.26972047E+08
     -111.4595581363      113.0014702329     1  0.28067539E+08
     -111.4595275903      112.7713196061     1  0.26403896E+08
     -111.4595062285      112.6155603570     1  0.27876984E+08
     -111.4594883781      116.4419542937     1  0.27756905E+08
     -111.4594688321      115.3888099789     1  0.26973620E+08
     -111.4593996025      113.8148416182     1  0.29216381E+08
     -111.4593832864      114.2914858133     1  0.27567532E+08
     -111.4593714948      112.8417283697     1  0.29440353E+08
     -111.4593604255      116.0253407063     1  0.27304121E+08
     -111.4593072068      115.8072168659     1  0.26243924E+08
     -111.4592687513      117.2563259137     1  0.29208201E+08
     -111.4592587833      115.6204046269     1  0.28183117E+08
     -111.4592515488      115.2536672702     2  0.28669568E+08
     -111.4592421917      116.6956344335     1  0.28488712E+08
     -111.4590750846      115.0749129268     1  0.28217875E+08
     -111.4590591529      117.1505810735     1  0.26870737E+08
     -111.4590436376      112.8367599549     1  0.29246895E+08
     -111.4590162748      113.4305290806     1  0.29057467E+08
     -111.4590012667      118.2798265045     1  0.27631269E+08
     -111.4589584969      110.8168097802     1  0.28012533E+08
     -111.4589451564      114.0498673478     1  0.28642081E+08
     -111.4589385930      115.3069591317     1  0.27354189E+08
     -111.4589080918      112.5192138892     1  0.28614608E+08
     -111.4588952782      113.5001633463     1  0.27038533E+08
     -111.4588937064      116.5725027066     1  0.27501596E+08
     -111.4588833167      111.7106561601     1  0.29138052E+08
     -111.4588490507      115.7474488016     1  0.28655321E+08
     -111.4588447351      113.4842798615     1  0.27377418E+08
     -111.4588324662      113.8943342378     1  0.28389665E+08
     -111.4588057715      115.7482713989     1  0.29057292E+08
     -111.4587847387      114.0864875140     1  0.29539933E+08
     -111.4587669124      111.9930689761     2  0.26120059E+08
     -111.4587489841      113.5732098774     1  0.28752352E+08
     -111.4587355087      117.7436948403     1  0.29237576E+08
     -111.4587031197      109.9232811556     1  0.26093260E+08
     -111.4586663826      112.4871035588     1  0.26088587E+08
     -111.4586220453      114.4498153137     1  0.28449490E+08
     -111.4585966189      115.5135383736     1  0.29228926E+08
     -111.4585925563      114.7379421041     1  0.27699721E+08
     -111.4585376339      113.3160610029     1  0.28699874E+08
     -111.4585112275      117.6265679089     1  0.28831842E+08
     -111.4584758401      115.4837670032     1  0.28579355E+08
     -111.4584664109      115.4658683927     1  0.29686869E+08
     -111.4584588412      114.9905412570     1  0.29242584E+08
     -111.4584394701      112.8369547447     1  0.28393185E+08
     -111.4584222077      115.5523489505     1  0.26032744E+08
     -111.4583968650      114.5694519253     1  0.28215883E+08
     -111.4583870984      111.9538025912     1  0.28597343E+08
     -111.4583519287      114.7009524570     1  0.28616319E+08
     -111.4583242657      111.8029363616     1  0.27989853E+08
     -111.4582905691      114.4705406898     1  0.28188316E+08
     -111.4582516161      112.4221161661     1  0.29907123E+08
     -111.4582455412      115.3389976081     1  0.28458383E+08
     -111.4582255340      116.3932097799     1  0.30867096E+08
     -111.4582124941      114.9687432614     1  0.28471176E+08
     -111.4582046518      114.3824791941     1  0.27564326E+08
     -111.4581974461      113.8956090239     1  0.27388823E+08
     -111.4581830035      117.1376051798     1  0.28193707E+08
     -111.4581680485      113.7222986243     1  0.27726797E+08
     -111.4581620657      112.1088253435     1  0.29192231E+08
     -111.4581549474      116.6944898441     1  0.30469197E+08
     -111.4581526993      116.9181185918     1  0.26792014E+08
     -111.4581289636      112.0355501193     1  0.27728392E+08
     -111.4581054616      115.3939424254     1  0.29230708E+08
     -111.4580806786      109.4651021107     1  0.29022374E+08
     -111.4580020396      113.6023909021     1  0.29328196E+08
     -111.4579845114      112.6587824219     1  0.28827573E+08
     -111.4579834736      114.8164429010     1  0.30987385E+08
     -111.4579788846      112.6014688576     1  0.26912312E+08
     -111.4579391413      112.9633536145     1  0.26932803E+08
     -111.4579340027      112.4558410173     1  0.25403299E+08
     -111.4579325940      116.5512018701     1  0.30945832E+08
     -111.4579242923      115.2137186748     1  0.28029221E+08
     -111.4579225459      115.2380625645     1  0.31418067E+08
     -111.4579188982      116.8581824434     1  0.29410673E+08
     -111.4578963096      110.0910534657     1  0.26037145E+08
     -111.4578793138      111.7080004997     1  0.27973279E+08
     -111.4578731859      114.8792746356     1  0.28658738E+08
     -111.4578679292      110.3026789141     1  0.25175841E+08
     -111.4578565593      117.9979794462     1  0.31338696E+08
     -111.4578529538      112.4245038567     1  0.28322974E+08
     -111.4578469337      115.3039991660     1  0.26575934E+08
     -111.4578388137      116.5133347354     2  0.27556599E+08
     -111.4578262513      116.1737358863     1  0.28014770E+08
     -111.4578250785      116.3720823653     1  0.28865120E+08
     -111.4578140415      116.0139960040     1  0.30719640E+08
     -111.4577870049      118.5950772805     1  0.30022658E+08
     -111.4577828674      113.4240118471     1  0.28816302E+08
     -111.4577724785      114.9239446210     2  0.27401758E+08
     -111.4577450062      114.6594744632     1  0.28973929E+08
     -111.4577390500      112.7702533367     1  0.29750967E+08
     -111.4577117125      115.8431372697     1  0.29714941E+08
     -111.4577068518      112.7273602931     1  0.28198423E+08
     -111.4576916045      112.5239764652     1  0.28815334E+08
     -111.4576869952      109.5967248319     1  0.26221513E+08
     -111.4576295330      114.2899074142     1  0.27421611E+08
     -111.4576240387      116.4628227767     1  0.28892169E+08
     -111.4576198131      113.0062477140     1  0.27558511E+08
     -111.4575707274      117.4320256721     1  0.28282112E+08
     -111.4575650210      118.0499687233     1  0.27605958E+08
     -111.4575580754      114.1296071606     1  0.28837466E+08
     -111.4574995201      118.0573057673     1  0.30154491E+08
     -111.4574915794      111.6821116664     1  0.26677520E+08
     -111.4574902175      115.3993323373     1  0.30207351E+08
     -111.4574676447      117.3513383412     1  0.29722576E+08
     -111.4574576146      114.4904174599     1  0.29735241E+08
     -111.4574325146      115.1722258985     1  0.27017190E+08
     -111.4574291391      110.9858941738     1  0.27871935E+08
     -111.4573717464      116.3928071931     1  0.28267807E+08
     -111.4573603224      109.5043977806     1  0.25717295E+08
     -111.4573579411      111.5060760465     1  0.26496104E+08
     -111.4573553692      116.8840111922     1  0.27747597E+08
     -111.4572801355      116.1360476136     1  0.29780173E+08
     -111.4572266361      117.8362969541     1  0.28474707E+08
     -111.4572145401      112.9695337628     1  0.27745414E+08
     -111.4571982902      116.8865042802     1  0.31021594E+08
     -111.4571812582      114.1622653666     1  0.26384503E+08
     -111.4571533596      113.7828633931     1  0.29392368E+08
     -111.4571507058      115.8781431939     1  0.28921236E+08
     -111.4571408035      116.0150053633     1  0.28995902E+08
     -111.4570984796      112.9063243425     1  0.29660352E+08
     -111.4570887290      118.0313426394     1  0.29336524E+08
     -111.4570627978      113.4821281887     1  0.30822465E+08
     -111.4570521520      111.6793791923     1  0.27265644E+08
     -111.4570502391      107.0900601153     1  0.25409802E+08
     -111.4570273830      116.4926947734     1  0.27900467E+08
     -111.4570244314      114.3263360232     1  0.29629555E+08
     -111.4570178126      113.7187357026     1  0.28915239E+08
     -111.4569992415      116.5915613753     1  0.31073213E+08
     -111.4569818580      114.1922315041     1  0.28737431E+08
     -111.4569768794      114.7150360073     1  0.31319491E+08
     -111.4569454824      111.9952654600     1  0.28380751E+08
     -111.4569404562      116.9529635031     1  0.29482118E+08
     -111.4569302602      111.6952238911     1  0.26986360E+08
     -111.4569165342      114.2255743031     1  0.28849796E+08
     -111.4568878776      115.7294829170     1  0.27412701E+08
     -111.4568764704      113.4802918354     1  0.27090770E+08
     -111.4568653880      113.4024039453     1  0.29049538E+08
     -111.4568629926      116.5831503523     1  0.26400640E+08
     -111.4568572974      116.6759401686     1  0.27687479E+08
     -111.4568382137      110.7501536555     1  0.25698430E+08
     -111.4568104521      112.5526619912     1  0.26612871E+08
     -111.4568072694      116.7380793010     1  0.31947046E+08
     -111.4568038473      115.8538428947     1  0.28022487E+08
     -111.4567751059      115.6802644980     1  0.30522563E+08
     -111.4567423456      118.1806315603     1  0.28899031E+08
     -111.4567253887      114.2387924914     1  0.26783826E+08
     -111.4567224778      117.5198549584     1  0.29727180E+08
     -111.4567038056      117.2188399508     1  0.31263588E+08
     -111.4566880929      110.1482534575     1  0.27452199E+08
     -111.4566539973      110.9855408575     1  0.26010648E+08
     -111.4566454084      111.4838321969     1  0.27092000E+08
     -111.4566175959      116.5780990906     1  0.27922583E+08
     -111.4565432863      115.7489603359     1  0.30406176E+08
     -111.4565334131      114.8505803053     1  0.28484595E+08
     -111.4565281457      116.6124192235     1  0.30143372E+08
     -111.4564967729      115.3900040479     1  0.31061388E+08
     -111.4564737852      112.5102190704     2  0.27634974E+08
     -111.4564702818      114.0155536531     1  0.29143933E+08
     -111.4564681100      113.9882419159     1  0.26413813E+08
     -111.4564590542      113.2321858610     1  0.25990336E+08
     -111.4564495173      113.7156092491     1  0.27709269E+08
     -111.4564302125      115.2211669949     1  0.28637220E+08
     -111.4564089859      115.3317759205     1  0.28068067E+08
     -111.4564077804      113.6862387459     1  0.27874617E+08
     -111.4563541776      114.8965770252     1  0.30146827E+08
     -111.4563415753      113.4185868685     1  0.28619982E+08
     -111.4563370283      114.5115053934     1  0.27125642E+08
     -111.4563303784      115.4687795400     1  0.29318320E+08
     -111.4563283774      116.1360676069     1  0.29482812E+08
     -111.4562919804      115.1757793926     1  0.28388777E+08
     -111.4562391246      115.5498959290     1  0.31012949E+08
     -111.4562292419      110.4625755999     1  0.27218946E+08
     -111.4562136023      113.6780803255     1  0.28050668E+08
     -111.4561995386      109.4182576615     1  0.27323055E+08
     -111.4561732222      113.3230943233     1  0.26718573E+08
     -111.4561434062      115.7131125288     1  0.27884972E+08
     -111.4561356838      117.0314833367     1  0.28102777E+08
     -111.4560868164      115.3170189956     1  0.29423554E+08
     -111.4560722080      115.9027693171     1  0.28691478E+08
     -111.4560656900      115.7934229529     1  0.28465177E+08
     -111.4560064299      115.0913875493     1  0.29163842E+08
     -111.4559873396      114.1485593362     1  0.26679171E+08
     -111.4559731994      117.8424236944     1  0.28782749E+08
     -111.4559688770      115.3252225486     1  0.27103530E+08
     -111.4559619286      116.5064000603     1  0.28253682E+08
     -111.4559578301      117.1226652290     1  0.29736953E+08
     -111.4559442376      114.1254275851     1  0.29312202E+08
     -111.4559409987      112.7674942608     1  0.29001605E+08
     -111.4558522023      113.4827026410     1  0.29212652E+08
     -111.4558129013      114.8831586445     1  0.28019006E+08
     -111.4558029574      115.4064618305     1  0.27602357E+08
     -111.4557920259      113.6006616762     1  0.26386969E+08
     -111.4557891383      115.5122097385     1  0.27618980E+08
     -111.4557576950      115.7659923824     1  0.29756493E+08
     -111.4557507960      114.1172477601     1  0.26469988E+08
     -111.4557363438      116.5975453927     1  0.28973279E+08
     -111.4557055248      112.5411344965     1  0.28142286E+08
     -111.4556490936      116.9379944433     2  0.28691511E+08
     -111.4556298507      113.0700781117     1  0.28817978E+08
     -111.4556221357      114.8402434493     1  0.28909935E+08
     -111.4556173532      116.2032985275     1  0.29709080E+08
     -111.4556051649      114.4171897288     1  0.28964211E+08
     -111.4555873137      115.0383447278     1  0.27912274E+08
     -111.4555785793      114.3085566753     1  0.28992632E+08
     -111.4555681507      114.7992167667     1  0.28331037E+08
     -111.4555604944      119.1488932082     1  0.29715906E+08
     -111.4555220017      117.3017042461     1  0.29850105E+08
     -111.4555004376      112.0567033513     1  0.26781621E+08
     -111.4554708094      112.4594859917     1  0.27688499E+08
     -111.4553899267      115.3974224675     1  0.27801783E+08
     -111.4553137141      116.1136946850     1  0.28722160E+08
     -111.4553092765      110.9527694286     1  0.29297317E+08
     -111.4553023439      114.1395103571     1  0.29077055E+08
     -111.4552938127      115.4893188137     1  0.27980350E+08
     -111.4552898301      111.8822765222     1  0.28480707E+08
     -111.4552757735      115.8070489067     1  0.28537934E+08
     -111.4552598316      115.7570734841     1  0.26700478E+08
     -111.4552577838      116.8776437772     1  0.30276217E+08
     -111.4552308221      115.2314518564     1  0.28038986E+08
     -111.4552143570      115.7166968605     1  0.29491341E+08
     -111.4552021847      115.8388384132     1  0.31618893E+08
     -111.4551898924      119.9134225904     1  0.28317563E+08
     -111.4551784349      114.8584419167     1  0.30101280E+08
     -111.4551623331      115.8069188848     1  0.29949799E+08
     -111.4551404356      110.6766851810     1  0.26944540E+08
     -111.4551201377      114.3642168628     1  0.28850624E+08
     -111.4551111541      113.7502617113     1  0.29770705E+08
     -111.4551066485      116.1075485614     1  0.29989212E+08
     -111.4551031351      117.0280915718     1  0.29631137E+08
     -111.4550658127      109.9814247176     1  0.25524672E+08
     -111.4550444894      111.5889779123     1  0.26434287E+08
     -111.4550250258      113.2794827102     1  0.27774900E+08
     -111.4550237550      114.6253593190     1  0.28304985E+08
     -111.4550162401      114.5034816359     1  0.28596111E+08
     -111.4550145142      114.7709997849     1  0.27985766E+08
     -111.4550135088      112.4773106586     1  0.29017875E+08
     -111.4549813436      115.9188871772     1  0.29599760E+08
     -111.4549782158      113.4937369986     1  0.27112658E+08
     -111.4549695733      115.4703077551     1  0.29669780E+08
     -111.4549575580      113.5790621374     1  0.26492336E+08
     -111.4549289436      114.2772731008     1  0.29443823E+08
     -111.4549158247      113.2047958248     1  0.27254574E+08
     -111.4549010655      115.3886308640     1  0.28741894E+08
     -111.4548991714      115.3699916393     1  0.28072653E+08
     -111.4548918263      112.8687703109     1  0.28779139E+08
     -111.4548724959      114.5556048821     1  0.27973041E+08
     -111.4548307943      115.2249580850     1  0.26775440E+08
     -111.4548042611      117.6456464789     1  0.28483223E+08
     -111.4547970065      118.7131897783     1  0.30247168E+08
     -111.4547857264      113.5916973224     1  0.28201461E+08
     -111.4547832088      113.4430270960     1  0.29176957E+08
     -111.4547587415      116.4491152733     1  0.29378291E+08
     -111.4547344438      115.2609005759     1  0.28455590E+08
     -111.4547325396      117.9692945999     1  0.27233601E+08
     -111.4547272310      113.4784304236     1  0.27362873E+08
     -111.4547255150      113.9836241355     1  0.27586027E+08
     -111.4547151278      114.7963964648     1  0.28247521E+08
     -111.4547036781      113.2927187845     1  0.29859279E+08
     -111.4546926320      114.8760535255     1  0.26734411E+08
     -111.4546769011      115.3037782713     1  0.30975600E+08
     -111.4546754229      114.2644458324     1  0.28517922E+08
     -111.4546565099      115.2920019554     1  0.27183045E+08
     -111.4546140367      114.5397288273     1  0.28347825E+08
     -111.4545895872      114.1885116287     1  0.29460902E+08
     -111.4545742051      113.7237345314     1  0.27100688E+08
     -111.4545642784      113.6606219749     1  0.28750986E+08
     -111.4545418210      115.2642579540     1  0.27955513E+08
     -111.4545307574      116.4711768768     1  0.30514202E+08
     -111.4545263735      115.7467284095     1  0.28958915E+08
     -111.4545092666      117.6077950033     1  0.27546456E+08
     -111.4545062700      115.0934981974     1  0.27893040E+08
     -111.4545013204      113.9676147448     1  0.26699882E+08
     -111.4544860277      118.0237070948     1  0.27986150E+08
     -111.4544551037      113.9282828920     1  0.26065815E+08
     -111.4544537659      112.3801267778     1  0.26828282E+08
     -111.4543253909      111.6199216743     1  0.26472720E+08
     -111.4542829195      116.5672018576     1  0.27693862E+08
     -111.4542676365      116.0693491729     1  0.30058998E+08
     -111.4542633872      114.6690573063     1  0.27500677E+08
     -111.4542486810      114.9506088081     1  0.30426439E+08
     -111.4542396493      115.6134653150     1  0.29906726E+08
     -111.4542003226      114.4159756578     1  0.28864632E+08
     -111.4541858563      116.0376136744     1  0.31002998E+08
     -111.4541790415      117.0125671214     1  0.30554719E+08
     -111.4541719111      115.1668254864     1  0.26357707E+08
     -111.4541694368      116.4018098001     1  0.30318181E+08
     -111.4541492514      110.7355737542     1  0.28698392E+08
     -111.4541452382      114.8165717647     1  0.27840418E+08
     -111.4541419897      115.2974279435     1  0.27738977E+08
     -111.4541301617      111.1698759929     1  0.29367608E+08
     -111.4541286299      116.6681070975     1  0.28503429E+08
     -111.4541212253      114.4899210702     1  0.28977294E+08
     -111.4540815772      113.9020665919     1  0.28454602E+08
     -111.4540805266      116.8688660710     1  0.28901718E+08
     -111.4540654734      115.2910685371     1  0.28898537E+08
     -111.4540603354      113.2103183968     1  0.28824242E+08
     -111.4540324334      114.5481467938     1  0.27956201E+08
     -111.4540172754      113.7788251465     1  0.29511665E+08
     -111.4540103747      115.0658833047     1  0.28427393E+08
     -111.4539972917      113.3337793484     2  0.27488362E+08
     -111.4539768415      113.8185764766     1  0.27953377E+08
     -111.4539652285      112.2900895470     1  0.27287425E+08
     -111.4539437859      116.6474946725     1  0.28016640E+08
     -111.4539312747      116.7957896000     1  0.26316135E+08
     -111.4539192507      115.4945575890     1  0.29089410E+08
     -111.4538940196      116.3224068686     1  0.29878387E+08
     -111.4538902134      114.2916645313     1  0.28359361E+08
     -111.4538495065      113.7117646086     1  0.26567285E+08
     -111.4538347374      112.0651761720     1  0.29458450E+08
     -111.4538252541      113.1272964568     1  0.28203086E+08
     -111.4538232962      114.5622304441     1  0.28993551E+08
     -111.4537770860      116.5212565300     1  0.29562370E+08
     -111.4537449884      117.0613145660     1  0.27400876E+08
     -111.4537227943      112.9324141091     1  0.28054171E+08
     -111.4536842651      114.9768134330     1  0.27258189E+08
     -111.4536587612      116.1859163496     1  0.28124414E+08
     -111.4536536940      112.9535080833     1  0.28102568E+08
     -111.4536475189      110.1719905875     1  0.30829486E+08
     -111.4536243877      115.8203528323     1  0.27099228E+08
     -111.4536134223      112.9563835057     1  0.29010035E+08
     -111.4535966689      115.1941608762     1  0.29639963E+08
     -111.4535673393      112.9287282068     1  0.28197653E+08
     -111.4535589524      114.0061397839     1  0.31139733E+08
     -111.4535353891      113.5920975674     1  0.28370504E+08
     -111.4534948630      113.0585378987     1  0.27986906E+08
     -111.4534857272      114.3956210960     1  0.26572047E+08
     -111.4534793076      118.0536142610     1  0.28911885E+08
     -111.4534144591      107.1657692891     1  0.27169912E+08
     -111.4533994743      116.1079926699     1  0.30978043E+08
     -111.4533801088      115.7629196106     1  0.26935535E+08
     -111.4533780035      116.4813205754     1  0.30845417E+08
     -111.4533618404      117.8380228555     1  0.27118359E+08
     -111.4533603990      117.3925900855     1  0.31476013E+08
     -111.4533513119      110.4344017610     1  0.25555580E+08
     -111.4533484142      115.3197631880     1  0.29381369E+08
     -111.4533300872      111.3751489175     1  0.26213468E+08
     -111.4533188537      110.2723513039     1  0.28853159E+08
     -111.4533156222      114.3749373394     1  0.29781759E+08
     -111.4532990136      111.7411549507     1  0.29047138E+08
     -111.4532863340      115.3117905135     1  0.27992280E+08
     -111.4532637482      115.9537888352     1  0.32366497E+08
     -111.4532617965      117.7132747370     1  0.26779724E+08
     -111.4532542405      114.9977860219     1  0.27670286E+08
     -111.4532355113      112.4461235976     1  0.28679705E+08
     -111.4532246929      114.8351230006     1  0.30240972E+08
     -111.4532087919      112.6730782019     1  0.29072007E+08
     -111.4532005428      113.8598097154     1  0.28867560E+08
     -111.4531955746      114.2157445579     1  0.29310322E+08
     -111.4531881333      113.9439311886     1  0.27956925E+08
     -111.4531722157      113.9708806604     1  0.29085741E+08
     -111.4531119265      114.3676823530     1  0.28171639E+08
     -111.4530999590      115.6064443769     1  0.29815206E+08
     -111.4530963546      112.1848604327     1  0.27271877E+08
     -111.4530728038      115.5274538105     1  0.29184140E+08
     -111.4530637417      114.0675878697     1  0.30328964E+08
     -111.4530585309      117.0573007537     1  0.29146408E+08
     -111.4530488440      115.7072474176     1  0.28578990E+08
     -111.4530396598      115.5362285435     1  0.28969471E+08
     -111.4530368130      113.9130463914     1  0.28571198E+08
     -111.4530353809      116.5443622992     1  0.27978633E+08
     -111.4530337291      113.6269351168     1  0.28273449E+08
     -111.4530104243      112.7405639938     1  0.28038059E+08
     -111.4530051466      114.9493202903     1  0.31392734E+08
     -111.4529751133      114.3717091554     1  0.29199697E+08
     -111.4529740788      110.2231843799     1  0.29396428E+08
     -111.4529716081      113.2926359402     1  0.29247562E+08
     -111.4529478823      115.9212168477     1  0.26801920E+08
     -111.4529466341      114.2195007114     1  0.29861186E+08
     -111.4529349914      113.0557646381     1  0.27767873E+08
     -111.4529327379      116.6603569926     1  0.29672208E+08
     -111.4529156737      113.2539652656     1  0.29022639E+08
     -111.4528856085      114.0695626703     1  0.29598135E+08
     -111.4528717297      115.9834353284     1  0.28173755E+08
     -111.4528475027      115.6495112846     1  0.28241051E+08
     -111.4528416291      111.5679516437     1  0.27333402E+08
     -111.4528379102      114.6759333592     1  0.28812674E+08
     -111.4527996330      115.5782438139     1  0.29801372E+08
     -111.4527941676      110.5154669488     1  0.30471530E+08
     -111.4527874226      115.7443712784     1  0.29800816E+08
     -111.4527771451      116.7704707457     1  0.29535328E+08
     -111.4527484601      112.0096434649     1  0.30542996E+08
     -111.4527390776      110.1629089346     1  0.26778635E+08
     -111.4527164863      113.0933624896     1  0.28042807E+08
     -111.4527115115      115.6341751129     1  0.28918200E+08
     -111.4527060124      115.6765218564     1  0.29379421E+08
     -111.4526268505      113.4650803374     1  0.27811182E+08
     -111.4526134815      115.3543223835     1  0.29917806E+08
     -111.4526040489      113.8569039791     1  0.28535097E+08
     -111.4525763106      115.6841354460     1  0.28145100E+08
     -111.4525442630      113.7942919332     1  0.27107973E+08
     -111.4525262900      115.5732067599     1  0.28857493E+08
     -111.4524968268      113.3186413094     1  0.27015116E+08
     -111.4524955373      115.2928395242     1  0.26219534E+08
     -111.4524913569      117.6464418909     1  0.30604498E+08
     -111.4524705755      107.4003084021     3  0.25449332E+08
     -111.4524334361      111.8602781980     1  0.27336290E+08
     -111.4524257607      115.1309652288     1  0.27384074E+08
     -111.4523764767      112.9511126791     1  0.29276961E+08
     -111.4523707637      114.0227312050     1  0.28468567E+08
     -111.4523694962      112.1727606086     1  0.26308675E+08
     -111.4523622367      113.7029952979     1  0.28137612E+08
     -111.4523576857      113.2615699174     1  0.26656538E+08
     -111.4523302645      117.3057448385     1  0.26758919E+08
     -111.4523243863      115.5097187565     1  0.30302525E+08
     -111.4522934020      116.5886879559     1  0.29482093E+08
     -111.4522842393      115.8468828974     1  0.29684671E+08
     -111.4522447580      114.3277269049     1  0.28522308E+08
     -111.4522413162      116.1808172523     1  0.30348721E+08
     -111.4522324544      114.3912270867     1  0.29466544E+08
     -111.4522096158      114.5048761894     1  0.27775995E+08
     -111.4521956343      115.0545841932     1  0.28562151E+08
     -111.4521882471      112.1424790208     1  0.28649798E+08
     -111.4521704826      113.5462923626     1  0.29014175E+08
     -111.4521680729      116.6586909735     1  0.28940145E+08
     -111.4521590864      116.5454555326     1  0.29764093E+08
     -111.4521459481      117.0495412616     1  0.27915473E+08
     -111.4521377019      114.5845463609     1  0.28188644E+08
     -111.4521132342      112.1477683541     1  0.28036132E+08
     -111.4520804412      115.3635451723     1  0.27863787E+08
     -111.4520505925      113.8180854285     1  0.29306160E+08
     -111.4520414411      115.1096121509     1  0.29680969E+08
     -111.4520230628      114.0350500703     1  0.28684221E+08
     -111.4519874468      116.4973346880     1  0.30936923E+08
     -111.4519807709      113.4835880180     1  0.30236621E+08
     -111.4519610877      114.8780049819     1  0.26663091E+08
     -111.4519132654      112.4261120152     1  0.26744188E+08
     -111.4518790666      112.9320440321     1  0.26396254E+08
     -111.4518643998      114.8150881011     1  0.29103993E+08
     -111.4518619674      116.2541107797     1  0.30044459E+08
     -111.4518111245      112.4796707400     1  0.26385399E+08
     -111.4518070665      114.1577240715     1  0.28041001E+08
     -111.4518017952      116.2008805338     1  0.27302533E+08
     -111.4517874021      113.1262869688     1  0.27612998E+08
     -111.4517860560      115.2754082756     1  0.27156497E+08
     -111.4517718295      112.6390934613     1  0.26047889E+08
     -111.4517602783      113.9757097093     1  0.27767920E+08
     -111.4517516524      111.6563451683     1  0.28216793E+08
     -111.4517466982      114.5832921996     1  0.29720359E+08
     -111.4517387320      111.0131480043     1  0.25587575E+08
     -111.4517314432      111.3920518161     1  0.29604635E+08
     -111.4517224366      115.7464123321     1  0.28067402E+08
     -111.4516945477      111.7497522652     1  0.27420153E+08
     -111.4516760735      117.2131021752     1  0.30573263E+08
     -111.4516590631      116.1243928363     1  0.29206892E+08
     -111.4516458314      116.5940966270     1  0.28937657E+08
     -111.4516271386      115.9614810601     1  0.29235243E+08
     -111.4516229436      116.8666530270     1  0.28757994E+08
     -111.4516160626      115.1732079358     1  0.27838032E+08
     -111.4515642453      114.4829360375     1  0.27546991E+08
     -111.4515454253      117.1369598043     1  0.28539258E+08
     -111.4515298729      117.3637294144     2  0.28927805E+08
     -111.4515118846      108.5828228366     1  0.25800422E+08
     -111.4515102093      114.4221029004     1  0.28574025E+08
     -111.4515076269      113.4499126150     1  0.28837977E+08
     -111.4514915278      111.3231471058     2  0.28074252E+08
     -111.4514647583      117.1060251933     1  0.27411548E+08
     -111.4514537756      112.4130072596     1  0.28830328E+08
     -111.4514398428      118.8385682619     1  0.27921443E+08
     -111.4514220346      113.1647584892     1  0.27119263E+08
     -111.4513956992      113.4990307528     1  0.27935501E+08
     -111.4513909310      113.4022595242     1  0.26106613E+08
     -111.4513650632      111.9823314728     1  0.29939701E+08
     -111.4513440982      113.2456686427     1  0.30920241E+08
     -111.4513312875      112.5712077717     1  0.29376508E+08
     -111.4513230832      114.3129609805     1  0.28314897E+08
     -111.4513165758      115.3428446280     1  0.29358519E+08
     -111.4512738680      113.7959272982     1  0.26839680E+08
     -111.4512402111      115.0751126760     1  0.29215326E+08
     -111.4512059751      111.7067991950     1  0.25839742E+08
     -111.4511994677      114.2160478016     1  0.28836819E+08
     -111.4511896558      113.9162608306     1  0.26797413E+08
     -111.4511639493      109.3873900691     1  0.26068989E+08
     -111.4511629164      115.4596219960     1  0.28077220E+08
     -111.4511201529      116.2023505860     1  0.29340150E+08
     -111.4511158359      115.9194872384     1  0.28300708E+08
     -111.4511106850      114.3419648157     1  0.27779208E+08
     -111.4511005547      112.2244523643     1  0.25912172E+08
     -111.4510961631      115.8135686457     1  0.29712528E+08
     -111.4510932999      118.0330556757     1  0.30147834E+08
     -111.4510798638      114.9381783914     1  0.31279913E+08
     -111.4510622308      115.5006701433     1  0.29148732E+08
     -111.4510189204      114.3683208338     1  0.29977452E+08
     -111.4509779980      116.4761593912     1  0.28937876E+08
     -111.4509707356      111.5173747506     1  0.27665362E+08
     -111.4509389512      115.6613272105     1  0.29149292E+08
     -111.4509073618      112.3844276146     1  0.27202062E+08
     -111.4509062541      112.2863919191     1  0.28361181E+08
     -111.4509038828      108.2991966160     1  0.26023775E+08
     -111.4508848416      114.1122427213     1  0.28435147E+08
     -111.4508725311      114.0999831752     1  0.26418993E+08
     -111.4508320897      118.1382908863     1  0.30456711E+08
     -111.4508193582      112.3604656704     1  0.27725089E+08
     -111.4508017692      115.9061288197     1  0.27140927E+08
     -111.4507728112      114.5259528999     1  0.29154558E+08
     -111.4507698598      112.5859465020     1  0.29115978E+08
     -111.4507390160      110.3899696270     1  0.26485012E+08
     -111.4506898100      113.5405301534     1  0.27398705E+08
     -111.4506757337      115.8407619117     1  0.28723776E+08
     -111.4506675346      119.5053652597     1  0.27955169E+08
     -111.4506610534      114.8600204180     1  0.26985735E+08
     -111.4506577927      115.1136767005     1  0.28488419E+08
     -111.4505837381      116.6660858144     1  0.28793424E+08
     -111.4505762299      113.1145311162     1  0.27501191E+08
     -111.4505730756      111.4801013310     1  0.29244820E+08
     -111.4505618629      115.5060095340     1  0.28641804E+08
     -111.4505608582      111.9424239569     1  0.26674572E+08
     -111.4505557740      115.6034964390     1  0.28307461E+08
     -111.4505403994      110.6594611201     1  0.29676386E+08
     -111.4505002238      116.9415912175     1  0.27125919E+08
     -111.4504632213      114.7173171847     1  0.31128559E+08
     -111.4504509488      115.3884717029     1  0.29387980E+08
     -111.4504440111      117.1351553094     1  0.31084842E+08
     -111.4504144938      115.1573744549     1  0.27772732E+08
     -111.4503999821      113.8824946999     1  0.27984641E+08
     -111.4503758988      115.1871214950     1  0.26547910E+08
     -111.4503614372      115.9325550529     1  0.29735930E+08
     -111.4503602502      114.3280119750     1  0.28220870E+08
     -111.4503371529      111.7575039148     1  0.27701756E+08
     -111.4503152596      114.7203892112     1  0.28951307E+08
     -111.4502717283      116.1035128807     1  0.28603144E+08
     -111.4502323628      111.4482487688     1  0.28155067E+08
     -111.4502076436      112.8943377870     1  0.28379973E+08
     -111.4502052609      113.5088692583     1  0.27893388E+08
     -111.4501948803      112.4562770084     1  0.25423635E+08
     -111.4501756557      113.6566000817     1  0.26405841E+08
     -111.4501725281      116.0346327918     1  0.27020423E+08
     -111.4501593390      113.4392535982     1  0.28654286E+08
     -111.4501379121      112.7072662545     1  0.27761455E+08
     -111.4501251962      111.6537942898     1  0.27067263E+08
     -111.4501214066      114.1433093210     1  0.28189560E+08
     -111.4501127525      114.1297028105     1  0.27476589E+08
     -111.4501105231      115.0775649833     1  0.29639025E+08
     -111.4501058802      113.7064491101     1  0.27976595E+08
     -111.4501010736      112.9297571152     1  0.27304417E+08
     -111.4500826007      114.4007635294     1  0.29487026E+08
     -111.4500542003      112.9338944095     1  0.27598815E+08
     -111.4500502304      114.5110342919     1  0.29431339E+08
     -111.4500462767      114.7901337353     1  0.28313193E+08
     -111.4500342131      112.5161116530     1  0.28077132E+08
     -111.4500286285      114.8281963750     1  0.26519042E+08
     -111.4500163435      114.2168460213     1  0.27455632E+08
     -111.4498956118      116.3790374800     1  0.27506014E+08
     -111.4498492556      115.5498026033     1  0.28167470E+08
     -111.4497823604      114.2413130361     1  0.28971351E+08
     -111.4497645378      116.1169017816     1  0.30260034E+08
     -111.4497253034      117.4292631918     1  0.27930953E+08
     -111.4497231626      116.8517272827     1  0.28838722E+08
     -111.4497129242      114.6281646064     1  0.27654697E+08
     -111.4496989469      115.3322329462     1  0.28463872E+08
     -111.4496756458      117.3776534476     1  0.30761369E+08
     -111.4496566288      111.6543231943     1  0.29233448E+08
     -111.4496240590      115.2550367589     1  0.27382773E+08
     -111.4496043185      113.2212900290     1  0.27395951E+08
     -111.4495871377      109.7670294161     1  0.26147599E+08
     -111.4495858832      116.1046209609     1  0.27028524E+08
     -111.4495660412      114.9280784031     1  0.30332762E+08
     -111.4495521648      111.5792591909     1  0.29819127E+08
     -111.4495475991      113.4882776709     1  0.27353476E+08
     -111.4495461051      113.7874918417     1  0.26749510E+08
     -111.4495450019      112.6640477349     1  0.26644811E+08
     -111.4495397305      115.6806241787     1  0.28955343E+08
     -111.4495364536      112.8539748756     1  0.26508781E+08
     -111.4495288640      111.5579446768     1  0.27364328E+08
     -111.4494868376      113.7964913350     1  0.29198374E+08
     -111.4494828496      115.1631241569     1  0.28186456E+08
     -111.4494512332      114.3687941916     1  0.29769375E+08
     -111.4494248104      115.3730200463     1  0.27823938E+08
     -111.4494207952      115.6625953064     1  0.27361917E+08
     -111.4494021662      113.1688253953     1  0.27758436E+08
     -111.4494002055      114.7503667662     1  0.27835334E+08
     -111.4493879665      118.2135307294     1  0.27017356E+08
     -111.4493625121      116.9930267086     1  0.29507616E+08
     -111.4493544019      116.0486467668     1  0.29016023E+08
     -111.4493498150      115.1553384775     1  0.31856468E+08
     -111.4492934769      114.3614133162     1  0.27524582E+08
     -111.4492609970      113.2576902463     1  0.27884702E+08
     -111.4492511909      113.6504709183     1  0.29161787E+08
     -111.4492462655      116.0327648831     1  0.30808092E+08
     -111.4492399950      112.1894261861     1  0.26972362E+08
     -111.4492244584      116.6203238746     1  0.28546722E+08
     -111.4491830644      111.2138758089     1  0.26078724E+08
     -111.4491475616      116.5900760892     1  0.28492375E+08
     -111.4491452160      115.7221116305     1  0.28333429E+08
     -111.4491418202      114.1352970650     1  0.29084907E+08
     -111.4491307096      116.5939117977     1  0.28533854E+08
     -111.4491064765      113.6248356316     1  0.28025653E+08
     -111.4490523137      111.6756444654     1  0.27797760E+08
     -111.4490495087      114.4062163502     1  0.28996642E+08
     -111.4490048017      114.0874962834     1  0.27398998E+08
     -111.4490027319      116.7619248986     1  0.30449032E+08
     -111.4489947076      114.5040327383     1  0.28537638E+08
     -111.4489776668      114.3594413630     1  0.29148062E+08
     -111.4489626409      114.5700996289     1  0.29627745E+08
     -111.4489492280      114.6085667200     1  0.30031612E+08
     -111.4489471972      114.6302700797     1  0.29605206E+08
     -111.4489449355      111.9940853067     1  0.27541743E+08
     -111.4489366986      115.8760358539     1  0.28050113E+08
     -111.4489328959      113.5692368120     1  0.26934379E+08
     -111.4489299626      117.2956710149     1  0.29540989E+08
     -111.4489274166      114.6191340743     1  0.29077979E+08
     -111.4489213838      115.1478158974     1  0.29945379E+08
     -111.4489037357      111.8238619699     1  0.26791464E+08
     -111.4488982769      116.5614570713     1  0.30673387E+08
     -111.4488967874      115.2051559577     1  0.27512911E+08
     -111.4488344145      115.8204759279     2  0.28857846E+08
     -111.4488315744      113.8663322972     1  0.28225963E+08
     -111.4488140281      114.8215323012     1  0.28273301E+08
     -111.4487896375      116.8688985228     1  0.27815350E+08
     -111.4487794325      115.9225235304     1  0.28172190E+08
     -111.4487640897      113.8940237802     1  0.27924991E+08
     -111.4487590646      115.3952122380     1  0.31290165E+08
     -111.4487495560      113.3725358161     1  0.27776387E+08
     -111.4487125649      112.4268779283     1  0.28515447E+08
     -111.4486924565      114.2460692651     1  0.29347613E+08
     -111.4486817481      113.0932825423     1  0.29028587E+08
     -111.4486799598      113.1483404885     1  0.29307151E+08
     -111.4486247381      114.4166135333     1  0.28194646E+08
     -111.4486180961      114.1906561821     1  0.26940856E+08
     -111.4486071589      114.7811789052     1  0.28361191E+08
     -111.4486037106      114.1514627127     1  0.29577055E+08
     -111.4485958057      113.7555228671     1  0.29979858E+08
     -111.4485673975      115.7897607112     1  0.28493623E+08
     -111.4485387003      116.2307789904     1  0.30074294E+08
     -111.4485259020      115.8072955451     1  0.31305091E+08
     -111.4484493946      113.4620971961     1  0.28574336E+08
     -111.4484465536      112.8499924334     1  0.28071229E+08
     -111.4484120081      115.3010777107     1  0.29382135E+08
     -111.4483785476      116.0772856219     1  0.28238363E+08
     -111.4483773215      117.5678272394     1  0.28907871E+08
     -111.4483603685      110.5854830893     1  0.27972265E+08
     -111.4483461344      116.0506681876     1  0.28078531E+08
     -111.4483396756      117.3655896042     1  0.29995500E+08
     -111.4483314697      111.2562158105     1  0.29169407E+08
     -111.4482958390      114.6664681207     1  0.26939057E+08
     -111.4482921227      113.2555623363     1  0.28674047E+08
     -111.4482861168      110.1687717122     1  0.27046796E+08
     -111.4482766579      118.8942468714     1  0.27582684E+08
     -111.4482726898      118.4731280650     1  0.27292938E+08
     -111.4482670074      115.2670168149     1  0.32013289E+08
     -111.4482530500      113.4743125417     1  0.28032777E+08
     -111.4482193022      116.0190277460     1  0.27462930E+08
     -111.4482161466      114.8355943068     1  0.27571002E+08
     -111.4481987510      114.7893675001     1  0.27281321E+08
     -111.4481866217      113.6142951890     1  0.29440404E+08
     -111.4481820708      112.8308815166     1  0.26085452E+08
     -111.4481402693      116.5447135271     1  0.30861816E+08
     -111.4481384349      111.2100484348     1  0.27884466E+08
     -111.4481347428      111.2051015190     1  0.27752373E+08
     -111.4481251720      113.2566964693     1  0.26530853E+08
     -111.4481239058      116.3380969209     1  0.30868977E+08
     -111.4481042082      112.9567749195     1  0.27383620E+08
     -111.4480975634      115.4465709830     1  0.27572806E+08
     -111.4480744901      115.2215275064     1  0.29707874E+08
     -111.4480646699      118.1347619651     1  0.28654067E+08
     -111.4480515003      110.7153422190     1  0.27200575E+08
     -111.4480427356      117.6033791697     1  0.27629167E+08
     -111.4480142995      114.5204909725     1  0.28433901E+08
     -111.4480108912      115.5176112752     1  0.28965016E+08
     -111.4479427245      113.2364363898     1  0.28000976E+08
     -111.4479409880      115.2169939991     1  0.28424647E+08
     -111.4479376367      114.1378390631     1  0.28974801E+08
     -111.4479074457      114.9627127257     1  0.27037721E+08
     -111.4479025436      114.4009721034     1  0.28526506E+08
     -111.4478998703      112.7785241465     1  0.27230003E+08
     -111.4478887070      110.6389809654     1  0.29106958E+08
     -111.4478828572      112.1409061248     1  0.28409964E+08
     -111.4478805300      111.2123324294     1  0.25652777E+08
     -111.4478451064      117.2637667733     1  0.28411924E+08
     -111.4478265753      115.4388013648     1  0.26524786E+08
     -111.4477915939      116.3084883772     1  0.28692417E+08
     -111.4477807522      114.8644413446     1  0.29186754E+08
     -111.4477768707      114.1480052492     1  0.25945259E+08
     -111.4477685760      117.7176661609     1  0.28814986E+08
     -111.4476948553      113.9861272343     1  0.29256965E+08
     -111.4476897659      111.7859718301     1  0.27327647E+08
     -111.4476722692      117.2593783967     1  0.29742243E+08
     -111.4476698232      115.8259537856     1  0.29908976E+08
     -111.4476603038      114.9070725296     1  0.28777385E+08
     -111.4476444087      113.8633718165     1  0.28300757E+08
     -111.4476158756      114.9067224819     1  0.26752116E+08
     -111.4475832482      115.0093716602     1  0.28547703E+08
     -111.4475813577      113.6618162520     1  0.26991181E+08
     -111.4475693065      113.9196852766     1  0.28084901E+08
     -111.4475416116      116.9570527979     1  0.27914120E+08
     -111.4475174875      113.7119096033     1  0.28370213E+08
     -111.4474931871      112.4390399814     1  0.29474915E+08
     -111.4474679648      109.7108356961     1  0.26668261E+08
     -111.4474569730      115.3388560722     1  0.27367295E+08
     -111.4474435342      115.3737887776     1  0.28539870E+08
     -111.4474371254      114.6036245677     2  0.26596476E+08
     -111.4474249374      114.9159318930     1  0.27392505E+08
     -111.4474094662      113.3724450571     1  0.28107873E+08
     -111.4473688569      115.6260290947     1  0.29278464E+08
     -111.4473284756      113.8071958632     1  0.29391580E+08
     -111.4472944673      113.6212127239     1  0.28384722E+08
     -111.4472920946      112.0369692145     1  0.26494243E+08
     -111.4472695619      116.8435403386     1  0.27965244E+08
     -111.4472357931      113.9739691861     1  0.29137703E+08
     -111.4472320913      112.8717959352     1  0.28630686E+08
     -111.4472273999      114.8040094350     1  0.27792356E+08
     -111.4472231344      112.9340500452     1  0.26545787E+08
     -111.4472133040      116.5163032623     1  0.28097710E+08
     -111.4471991737      113.3237151326     1  0.29043919E+08
     -111.4471961374      120.7225986531     1  0.27449893E+08
     -111.4471874445      114.8762037708     1  0.30719532E+08
     -111.4471658443      111.7144126614     1  0.26865302E+08
     -111.4471517033      112.9221018621     1  0.26391130E+08
     -111.4471494035      115.0061106348     1  0.29635292E+08
     -111.4471466608      114.7126914425     1  0.26473929E+08
     -111.4471241132      114.4412615263     1  0.27858238E+08
     -111.4471196651      111.6672832547     1  0.26398276E+08
     -111.4470964567      110.3295250338     1  0.28433953E+08
     -111.4470386094      110.2185970879     1  0.27297818E+08
     -111.4470300896      115.8610184817     1  0.28293533E+08
     -111.4470184266      116.8497868536     1  0.29357799E+08
     -111.4470148573      115.0129894183     1  0.28725489E+08
     -111.4470039973      112.3881299033     1  0.27655386E+08
     -111.4470025145      114.6958907315     1  0.27199532E+08
     -111.4469953773      117.3331351581     1  0.29298343E+08
     -111.4469696723      114.4094827134     1  0.27499153E+08
     -111.4469403618      111.2239203041     1  0.26353153E+08
     -111.4469043495      115.7526591239     1  0.29079924E+08
     -111.4468921918      116.3042325491     1  0.27891123E+08
     -111.4468788917      114.4413347115     1  0.26634091E+08
     -111.4468734580      114.7386896387     1  0.27556678E+08
     -111.4468643049      114.5949176614     1  0.28485628E+08
     -111.4468473025      113.6167615339     1  0.28595287E+08
     -111.4468376544      113.0250417009     1  0.27545226E+08
     -111.4468337094      117.3442464675     1  0.30283817E+08
     -111.4468246677      115.7339118937     1  0.29752703E+08
     -111.4468038851      113.8680697391     1  0.28285218E+08
     -111.4468005938      114.3813972813     1  0.28692541E+08
     -111.4467913238      112.7684293115     1  0.27578654E+08
     -111.4467519538      113.3946414702     1  0.30033542E+08
     -111.4467422188      113.8018876310     1  0.28482470E+08
     -111.4467361034      112.7837611362     1  0.28006397E+08
     -111.4466754660      112.0803407930     1  0.28740330E+08
     -111.4466531266      112.6976010958     1  0.25932959E+08
     -111.4466508998      116.3749590384     1  0.28221641E+08
     -111.4466384617      113.5824358323     1  0.27498520E+08
     -111.4465736761      110.1029430837     1  0.27762483E+08
     -111.4465553186      112.5364850171     1  0.26460102E+08
     -111.4465522547      113.8795897507     1  0.27122714E+08
     -111.4465376803      112.4999708773     1  0.27316539E+08
     -111.4465172667      110.6861621314     2  0.27587607E+08
     -111.4464914834      115.3933471381     1  0.28819477E+08
     -111.4464802816      114.4051846765     1  0.28102734E+08
     -111.4464654974      115.7287217279     1  0.30196235E+08
     -111.4463741186      113.8454945095     1  0.27150997E+08
     -111.4463696104      115.6660749276     1  0.30090914E+08
     -111.4463584666      115.6079049101     1  0.29208450E+08
     -111.4463125755      110.1262575617     1  0.26356642E+08
     -111.4462539451      112.9153923000     1  0.28408087E+08
     -111.4462404265      115.3410228819     1  0.27844922E+08
     -111.4462375829      114.0391361169     1  0.28318343E+08
     -111.4462317681      113.8321406267     1  0.30324582E+08
     -111.4461797024      113.0788476731     1  0.26294949E+08
     -111.4461592222      116.1740034459     1  0.27913896E+08
     -111.4461509197      113.7110591156     1  0.28218310E+08
     -111.4461111298      115.7383848152     1  0.29434717E+08
     -111.4461052035      114.0374527285     1  0.27645009E+08
     -111.4460628374      113.1201364219     1  0.26898420E+08
     -111.4460479638      116.6027962979     1  0.27848472E+08
     -111.4460176904      115.2812244188     1  0.28520279E+08
     -111.4460040478      113.0958374277     1  0.28387433E+08
     -111.4459971413      113.1567856417     1  0.28761402E+08
     -111.4459952182      112.7079276457     1  0.28983749E+08
     -111.4459909169      113.6734078289     1  0.29394977E+08
     -111.4459889692      115.9702928837     1  0.29290606E+08
     -111.4459760598      117.0079348319     1  0.27868856E+08
     -111.4459501339      116.1646651938     1  0.28301630E+08
     -111.4459325841      114.5299151991     1  0.27846286E+08
     -111.4459274702      115.0282706763     1  0.30358365E+08
     -111.4459152131      113.1880396067     1  0.27466072E+08
     -111.4459128178      116.3140505625     1  0.28213348E+08
     -111.4459085506      114.4518626986     1  0.27615410E+08
     -111.4459056651      115.6943860898     1  0.28690893E+08
     -111.4459012247      113.6746237242     1  0.30543748E+08
     -111.4458659529      117.2117287188     1  0.28062321E+08
     -111.4458643647      115.7478761477     1  0.26575046E+08
     -111.4458613077      117.0684974384     1  0.27980943E+08
     -111.4458517792      112.7394677946     1  0.28280861E+08
     -111.4458179310      113.0797090819     1  0.26739526E+08
     -111.4457930333      113.9394517484     1  0.26847757E+08
     -111.4457846685      116.4006182542     1  0.29448674E+08
     -111.4457822682      114.4452399933     1  0.26972645E+08
     -111.4457441490      116.0834814253     1  0.27080319E+08
     -111.4457219793      115.0616387251     1  0.28465330E+08
     -111.4456908683      115.0195783691     1  0.26701552E+08
     -111.4456888542      111.4100844853     1  0.28022267E+08
     -111.4456657829      115.1426711356     1  0.27594285E+08
     -111.4456582355      114.9945388496     1  0.28872945E+08
     -111.4456491642      114.7597284549     1  0.27826513E+08
     -111.4456477900      116.1668424972     1  0.27937935E+08
     -111.4456185310      112.5765697127     1  0.26527655E+08
     -111.4456149712      111.1136731300     1  0.27235414E+08
     -111.4456074201      112.6813662437     1  0.27719839E+08
     -111.4455615231      115.8818191834     1  0.27644134E+08
     -111.4455409990      114.6826077330     1  0.28687352E+08
     -111.4455379833      115.4332270549     1  0.27178009E+08
     -111.4455074681      114.6681548915     1  0.28263176E+08
     -111.4454997312      111.3172047152     1  0.28294248E+08
     -111.4454854979      116.8097701397     1  0.28631917E+08
     -111.4454659180      115.2979305663     1  0.29319141E+08
     -111.4454399715      113.5434805389     1  0.28730274E+08
     -111.4454172291      114.7725605848     1  0.28179469E+08
     -111.4453715066      115.9813805391     1  0.30721866E+08
     -111.4453601127      114.3820637122     1  0.28628513E+08
     -111.4453098254      115.3804751707     1  0.29360091E+08
     -111.4453023126      115.5990191551     1  0.28602147E+08
     -111.4452647982      114.1812184350     1  0.26508416E+08
     -111.4452542781      118.3400571890     1  0.28208830E+08
     -111.4452287827      115.1072113084     1  0.32526021E+08
     -111.4452220768      116.1236653190     1  0.29017881E+08
     -111.4452175290      113.4566611378     1  0.29401703E+08
     -111.4451930756      116.3484164237     1  0.28987293E+08
     -111.4451890901      114.5359247002     1  0.27904087E+08
     -111.4451813886      113.1574740041     1  0.26564990E+08
     -111.4451755139      111.7263798823     1  0.28349301E+08
     -111.4451417470      115.1073245783     1  0.28626041E+08
     -111.4451195605      115.9814589717     1  0.27415896E+08
     -111.4451182827      115.4427144247     1  0.28547352E+08
     -111.4451135443      112.6150661940     1  0.26770398E+08
     -111.4450939866      112.1032816135     1  0.28467801E+08
     -111.4450769220      118.5988520103     1  0.29230972E+08
     -111.4450749731      114.0909954203     1  0.27237494E+08
     -111.4450726553      116.0975588070     1  0.29070751E+08
     -111.4450246399      114.5619178487     1  0.28584215E+08
     -111.4450101221      115.5502898365     1  0.28971017E+08
     -111.4450027525      116.4875078176     1  0.29689729E+08
     -111.4449946818      116.2158400221     1  0.26727864E+08
     -111.4449907166      114.1620464739     1  0.26569997E+08
     -111.4449856688      113.1653777376     1  0.29855338E+08
     -111.4449581563      113.3781260378     1  0.29344038E+08
     -111.4449503065      115.2005909068     1  0.26955172E+08
     -111.4449096139      115.9054931521     1  0.28132802E+08
     -111.4448930264      114.7898849460     1  0.28819180E+08
     -111.4448775244      113.3971401139     1  0.28360747E+08
     -111.4448631205      110.0823787225     1  0.26351522E+08
     -111.4448497637      112.2325087977     1  0.28275654E+08
     -111.4448447227      115.2070267585     1  0.29207820E+08
     -111.4448247719      116.0132991988     1  0.29269885E+08
     -111.4448236225      114.5624692009     1  0.26960407E+08
     -111.4448195585      110.9797274249     1  0.27199374E+08
     -111.4448132211      116.4958796262     1  0.26640791E+08
     -111.4447956883      114.1697018095     1  0.29098944E+08
     -111.4447877435      113.4368743042     1  0.27827385E+08
     -111.4447297494      115.3370200002     1  0.28492627E+08
     -111.4446791334      115.3151161913     1  0.27052572E+08
     -111.4446585312      116.0973973776     1  0.29316423E+08
     -111.4446153347      112.2414153583     1  0.29604545E+08
     -111.4446072721      115.4940554199     1  0.30569244E+08
     -111.4445992452      113.8694238705     1  0.27922717E+08
     -111.4445957736      113.8497552087     1  0.27427408E+08
     -111.4445941541      115.7004501770     1  0.26903687E+08
     -111.4445640150      112.1658381594     1  0.28061306E+08
     -111.4445520838      117.6118070834     1  0.28660972E+08
     -111.4445474758      115.3183046358     1  0.29802799E+08
     -111.4445417458      109.7748894016     1  0.26454897E+08
     -111.4445314591      114.2504764961     1  0.29922323E+08
     -111.4445282721      111.7129338720     1  0.28980164E+08
     -111.4445101028      111.4785100655     1  0.27418614E+08
     -111.4445057349      115.4652926114     1  0.28238825E+08
     -111.4444864848      115.2849541550     1  0.30221966E+08
     -111.4444611352      114.5050831770     1  0.29045699E+08
     -111.4444381766      113.9292589773     2  0.28189307E+08
     -111.4443886899      114.8558318369     1  0.27099061E+08
     -111.4443871826      114.8494119035     1  0.28568588E+08
     -111.4443582099      113.3843113953     1  0.26838757E+08
     -111.4443500300      116.2824660267     1  0.28489709E+08
     -111.4443484658      110.1864010804     1  0.28006823E+08
     -111.4443312577      117.0001103149     1  0.28500107E+08
     -111.4443279385      115.2198135199     1  0.27109788E+08
     -111.4442536704      116.1552842030     1  0.28495811E+08
     -111.4441923148      115.1585228209     1  0.29574648E+08
     -111.4441806613      114.5620753705     1  0.30575135E+08
     -111.4441785127      114.9347102072     1  0.26940036E+08
     -111.4441577557      116.1123881262     1  0.29478649E+08
     -111.4441566600      114.2216672188     1  0.28044204E+08
     -111.4441423475      114.7234091999     1  0.29917762E+08
     -111.4441159362      117.4618897579     1  0.29145764E+08
     -111.4440932544      115.4589899020     1  0.28359527E+08
     -111.4440878150      112.8271736320     1  0.28494198E+08
     -111.4440828967      113.6650974933     1  0.28774020E+08
     -111.4440736816      112.9644296833     1  0.28520745E+08
     -111.4440646566      116.8828841137     1  0.29121556E+08
     -111.4440581689      114.4113623676     1  0.28733152E+08
     -111.4440521620      116.7208653614     1  0.30415978E+08
     -111.4440426252      112.6338541979     1  0.28305132E+08
     -111.4440372056      115.3195479108     1  0.27140681E+08
     -111.4440200148      113.3429433058     1  0.27384770E+08
     -111.4439961366      116.1091510133     1  0.28685542E+08
     -111.4439705704      114.9902554997     1  0.26345501E+08
     -111.4439283717      114.5395434613     1  0.27673337E+08
     -111.4439226187      116.2143311323     1  0.29113338E+08
     -111.4439090972      113.2923842804     1  0.29450720E+08
     -111.4438954183      112.9349257412     1  0.28587215E+08
     -111.4438912284      114.1101904277     1  0.28008317E+08
     -111.4438860859      110.6055631832     1  0.26862825E+08
     -111.4438676871      114.4755933179     1  0.28015356E+08
     -111.4438341057      113.8919231522     1  0.27269131E+08
     -111.4438229364      112.8749541794     1  0.29357219E+08
     -111.4437971107      116.2264678619     1  0.30131861E+08
     -111.4437737461      112.5797608660     1  0.26354469E+08
     -111.4437644011      114.1921776233     1  0.28660861E+08
     -111.4437409942      115.6326339331     1  0.28722746E+08
     -111.4437361008      114.8797471169     1  0.26943422E+08
     -111.4437090392      112.3288584267     1  0.26768091E+08
     -111.4437053672      116.5496119992     1  0.28556446E+08
     -111.4436753467      115.2026880085     1  0.28710822E+08
     -111.4436547303      113.8056805327     1  0.28160264E+08
     -111.4436462110      116.0058975218     1  0.30629767E+08
     -111.4436452051      112.5853669233     1  0.27823602E+08
     -111.4436358053      115.1696055094     1  0.26837008E+08
     -111.4436244997      115.0336567033     1  0.28261303E+08
     -111.4436052587      115.9023060703     1  0.28599515E+08
     -111.4435945194      112.7014681208     1  0.27275844E+08
     -111.4435926466      114.1630930779     1  0.29487673E+08
     -111.4435529307      112.7192691789     1  0.27996718E+08
     -111.4435490848      115.3822044037     1  0.27937179E+08
     -111.4435468752      114.7437337946     1  0.27329191E+08
     -111.4435361397      115.7399823222     1  0.27124199E+08
     -111.4435320197      114.5672928581     1  0.30309617E+08
     -111.4435307249      116.0526667602     1  0.29914719E+08
     -111.4434903888      117.1717882327     1  0.28402029E+08
     -111.4434777741      113.3575842008     1  0.29192771E+08
     -111.4434687731      114.0666267706     1  0.28662490E+08
     -111.4434159035      115.9455992825     1  0.27937031E+08
     -111.4433332439      113.2046243644     1  0.26553641E+08
     -111.4433276066      115.5999965183     1  0.27813862E+08
     -111.4433241600      113.2095066623     1  0.27819455E+08
     -111.4432954520      116.5862792504     1  0.28401763E+08
     -111.4432901219      115.7617064128     1  0.29896175E+08
     -111.4432859070      113.8530141638     1  0.28371317E+08
     -111.4432777797      112.3700072717     1  0.29422061E+08
     -111.4432737800      117.0871433059     1  0.27899942E+08
     -111.4432583285      113.0429541321     1  0.28528822E+08
     -111.4432227416      116.8977623052     1  0.27698513E+08
     -111.4432080970      112.5869328258     1  0.27839100E+08
     -111.4431900414      111.4715304762     1  0.30210817E+08
     -111.4431881588      115.7271072256     1  0.28047092E+08
     -111.4431870788      117.0205048386     1  0.27315657E+08
     -111.4431720422      113.0301395921     1  0.27411166E+08
     -111.4431574725      115.7436744981     1  0.28645579E+08
     -111.4431520955      115.2388474395     1  0.27109617E+08
     -111.4431425210      117.9162410931     1  0.28557004E+08
     -111.4430998086      115.7378834402     1  0.30447214E+08
     -111.4430885263      114.1972863810     1  0.28062203E+08
     -111.4430592376      113.6060015699     1  0.29796636E+08
     -111.4430448102      110.9410742180     1  0.27357575E+08
     -111.4430437625      115.3644812986     1  0.28157987E+08
     -111.4430416031      117.2019371535     1  0.26589540E+08
     -111.4430020474      113.7621630144     1  0.28386436E+08
     -111.4429994651      110.9215535525     2  0.27883962E+08
     -111.4429960926      111.2289338375     1  0.27637872E+08
     -111.4429874760      115.4438709451     1  0.30705642E+08
     -111.4429854403      109.5882673477     1  0.26663502E+08
     -111.4429613647      114.6858045821     1  0.29623230E+08
     -111.4429555074      114.0771495995     1  0.28839922E+08
     -111.4429510167      111.1372033567     1  0.27212297E+08
     -111.4429400110      115.0975670310     1  0.31862693E+08
     -111.4429298460      115.3031875320     1  0.28626860E+08
     -111.4429241558      110.9635341619     1  0.28703650E+08
     -111.4429216035      112.8558868812     2  0.26658836E+08
     -111.4429036813      112.7212003028     1  0.27194477E+08
     -111.4428900515      114.3045084175     1  0.28879839E+08
     -111.4428413721      115.6040791718     1  0.29046039E+08
     -111.4428265162      111.4617592512     1  0.26352988E+08
     -111.4428200744      115.0369778502     1  0.27765116E+08
     -111.4428158420      112.7192759572     1  0.27631959E+08
     -111.4428126195      115.0968274594     1  0.29177787E+08
     -111.4427997146      113.1654387258     1  0.27801785E+08
     -111.4427523380      116.1338418373     1  0.28814359E+08
     -111.4427375820      114.7530525861     1  0.27049589E+08
     -111.4427351078      117.9339874828     1  0.29757124E+08
     -111.4427308377      112.8946818758     1  0.30383106E+08
     -111.4427282362      114.6308642133     1  0.29261154E+08
     -111.4426542240      114.9922673306     1  0.29916551E+08
     -111.4426499683      115.2313690714     1  0.29449937E+08
     -111.4426328786      112.7013916698     1  0.28373893E+08
     -111.4426219712      114.6173886158     1  0.30423666E+08
     -111.4426165177      116.3357885859     1  0.30569081E+08
     -111.4426077877      112.5146970326     1  0.27391407E+08
     -111.4425726490      114.6459779795     1  0.28802845E+08
     -111.4425277667      115.8498394351     1  0.28859054E+08
     -111.4425180533      115.9957343607     1  0.27014369E+08
     -111.4424817542      115.3451579356     1  0.28807437E+08
     -111.4424643380      113.3323027394     1  0.28383828E+08
     -111.4424422728      115.7582041944     1  0.28125265E+08
     -111.4424392327      111.8851752726     1  0.27591791E+08
     -111.4424259649      116.0466291371     1  0.28396471E+08
     -111.4424228979      113.1574679713     1  0.28253083E+08
     -111.4424175075      114.9510029661     1  0.29215741E+08
     -111.4424097472      114.6395528544     1  0.29910818E+08
     -111.4424022019      113.3125052089     1  0.28813453E+08
     -111.4423927643      113.5973225399     1  0.28870651E+08
     -111.4423871510      115.4066155681     1  0.29201264E+08
     -111.4423811430      112.2122666001     1  0.25396952E+08
     -111.4423769652      113.6119569016     1  0.27200058E+08
     -111.4423719510      115.9758735702     1  0.27551517E+08
     -111.4423615236      115.3856384976     1  0.27390087E+08
     -111.4423602281      116.3143548162     1  0.27128605E+08
     -111.4423549279      112.9924506717     1  0.28770231E+08
     -111.4423433324      114.8911494643     1  0.26662165E+08
     -111.4423335096      113.4535132067     1  0.29087285E+08
     -111.4423017130      112.3307577682     1  0.28247571E+08
     -111.4422923654      114.2519008679     1  0.26266404E+08
     -111.4422268720      116.0574452679     1  0.29817322E+08
     -111.4422249658      114.0041019748     1  0.28214043E+08
     -111.4422201189      115.1772939317     1  0.26958410E+08
     -111.4422105612      111.3649542905     1  0.28098892E+08
     -111.4422080469      116.3124452537     1  0.28386095E+08
     -111.4422008353      116.5499750258     1  0.31712011E+08
     -111.4421854290      115.5461399783     1  0.29428460E+08
     -111.4421603258      116.1277034671     1  0.27989402E+08
     -111.4421416109      115.3553887031     1  0.27351632E+08
     -111.4421339165      113.2518845218     1  0.29252945E+08
     -111.4421149314      114.0169282249     1  0.28309077E+08
     -111.4420724355      114.1919952520     1  0.27299732E+08
     -111.4420408209      115.0851813334     1  0.28506214E+08
     -111.4420339527      117.5542768698     1  0.29481515E+08
     -111.4419679647      114.0827111774     1  0.29592685E+08
     -111.4419655072      116.1384129527     1  0.29351126E+08
     -111.4419386552      114.0426243030     1  0.27388401E+08
     -111.4419323347      114.0978995409     1  0.26503878E+08
     -111.4419082633      115.6584751785     1  0.28542324E+08
     -111.4418788444      110.4850262478     1  0.29580870E+08
     -111.4418776881      111.1982678418     1  0.28473609E+08
     -111.4418708311      114.2707538209     1  0.28114155E+08
     -111.4418563441      116.9655274668     1  0.29281608E+08
     -111.4418384128      114.3848805813     1  0.26183771E+08
     -111.4418368160      115.1099308760     1  0.32561913E+08
     -111.4418231113      114.1098607810     1  0.29538575E+08
     -111.4417757916      114.6240443577     1  0.29885073E+08
     -111.4417690164      116.3517132724     1  0.28744666E+08
     -111.4417587855      116.0746914397     1  0.27138921E+08
     -111.4417233543      110.4322747683     1  0.27054351E+08
     -111.4416718569      112.5586161590     1  0.29558087E+08
     -111.4416685908      112.9470001796     1  0.27449784E+08
     -111.4416673748      115.0623491339     1  0.27161540E+08
     -111.4416631424      109.2062573496     1  0.27950523E+08
     -111.4416464148      111.4157793835     1  0.27561699E+08
     -111.4416250547      115.8249022735     1  0.29600216E+08
     -111.4415936213      114.9801024154     1  0.29618202E+08
     -111.4415371944      115.2983503716     1  0.27841491E+08
     -111.4415192906      114.2049220157     1  0.27307722E+08
     -111.4415180244      115.0799076585     1  0.27739731E+08
     -111.4414568786      115.3759083872     1  0.28974500E+08
     -111.4414542730      116.0406546582     1  0.27390166E+08
     -111.4414366487      115.9683340007     1  0.29287732E+08
     -111.4414221955      113.8672624623     1  0.26733491E+08
     -111.4414207871      115.9712957378     1  0.29040937E+08
     -111.4414042251      117.2258668594     1  0.28168335E+08
     -111.4413984362      115.3866339868     1  0.27773627E+08
     -111.4413898016      111.1987243214     1  0.29111937E+08
     -111.4413753576      115.3042015555     1  0.26969028E+08
     -111.4413561752      114.8581324727     1  0.29296951E+08
     -111.4413509911      114.6304455251     1  0.28550915E+08
     -111.4413408350      117.3285679048     1  0.28756544E+08
     -111.4413079354      111.6171683863     1  0.27517709E+08
     -111.4412993999      116.6362295071     1  0.27845095E+08
     -111.4412958950      112.0390570127     2  0.27269692E+08
     -111.4412373371      112.1781793098     1  0.26387444E+08
     -111.4412322633      115.9369363898     1  0.29627952E+08
     -111.4412287520      112.7579961903     1  0.28065372E+08
     -111.4412214075      114.0141821559     1  0.29622938E+08
     -111.4411853513      117.8308389126     1  0.26951488E+08
     -111.4411554421      110.5565044712     1  0.27338731E+08
     -111.4411388326      113.8976801605     1  0.28961545E+08
     -111.4411304254      114.0703857181     1  0.30406247E+08
     -111.4411105016      117.0965477868     1  0.30931971E+08
     -111.4410942703      117.3775990990     1  0.28206080E+08
     -111.4410894102      117.1431878313     1  0.28962346E+08
     -111.4410784299      114.3458975870     1  0.30312600E+08
     -111.4410597747      116.5789027886     1  0.29005004E+08
     -111.4410505436      112.7437944899     1  0.28171364E+08
     -111.4410435734      117.6803749790     1  0.28728143E+08
     -111.4410306054      117.6426510603     1  0.28675896E+08
     -111.4410199034      114.7223628861     1  0.27903439E+08
     -111.4410083009      114.5946085076     1  0.31823645E+08
     -111.4410035789      116.9106899250     1  0.29333082E+08
     -111.4409701474      114.2959922282     1  0.27910400E+08
     -111.4409610707      113.5910300253     1  0.27154050E+08
     -111.4409351320      113.3500751569     1  0.28853883E+08
     -111.4409030338      117.9852650437     1  0.30894989E+08
     -111.4408890577      112.5404167273     1  0.28354338E+08
     -111.4408650077      118.6473325816     1  0.27769289E+08
     -111.4408372713      114.9455786780     1  0.29666026E+08
     -111.4408221098      117.9024167813     1  0.28503480E+08
     -111.4408063533      114.6933626588     1  0.28433279E+08
     -111.4407723722      116.0547156158     1  0.28232817E+08
     -111.4407559848      114.2700071504     1  0.29424341E+08
     -111.4407416965      115.3894912995     1  0.28067152E+08
     -111.4407405471      111.6922226357     1  0.28868039E+08
     -111.4406825858      115.8873352500     1  0.29764436E+08
     -111.4406307236      115.2770271376     1  0.29933648E+08
     -111.4406188223      113.8667256947     1  0.31103357E+08
     -111.4406167367      112.6164282958     1  0.27747227E+08
     -111.4405943426      112.5028034003     1  0.28218125E+08
     -111.4405897468      115.8079006497     1  0.27276019E+08
     -111.4405534187      114.6396606166     1  0.27088055E+08
     -111.4405519841      113.7262252777     1  0.27990734E+08
     -111.4405452994      115.6278950070     1  0.27948709E+08
     -111.4405409376      115.1606385923     1  0.27889490E+08
     -111.4405383766      114.0296243105     1  0.28891671E+08
     -111.4405244693      113.4744358867     1  0.27680988E+08
     -111.4405207457      113.3455276270     1  0.27162318E+08
     -111.4405050474      117.4641151124     1  0.30844830E+08
     -111.4404615465      110.9495560940     1  0.29239474E+08
     -111.4404423082      113.6988171322     1  0.26400436E+08
     -111.4404119690      114.6439563105     1  0.27597865E+08
     -111.4404077248      112.4078079034     1  0.27685980E+08
     -111.4404014669      114.2407380414     1  0.27939912E+08
     -111.4403938739      116.3697558317     1  0.28571823E+08
     -111.4403700760      114.4875444157     1  0.26583374E+08
     -111.4403647681      115.5301361252     1  0.29041022E+08
     -111.4403597142      112.7328908200     1  0.26790073E+08
     -111.4403247014      113.8002213142     1  0.27386848E+08
     -111.4403228889      117.3307245071     1  0.29582688E+08
     -111.4403133827      115.2217755958     1  0.27836796E+08
     -111.4403044404      116.4500906262     2  0.27877099E+08
     -111.4402991074      115.3247650773     1  0.28546770E+08
     -111.4402912434      113.2534317546     1  0.27783223E+08
     -111.4402883994      112.5919856799     1  0.29169795E+08
     -111.4402636645      116.4565796985     1  0.28693268E+08
     -111.4402595936      115.6963564599     1  0.29859626E+08
     -111.4402572521      114.0753217850     1  0.29630861E+08
     -111.4402506393      115.9117364648     1  0.27346948E+08
     -111.4402407357      113.2385113476     1  0.29064643E+08
     -111.4402066259      115.2156097900     1  0.28769588E+08
     -111.4401737016      115.7788941136     1  0.28982882E+08
     -111.4401719409      113.0262010549     1  0.29213611E+08
     -111.4401465948      112.6652001396     1  0.28250793E+08
     -111.4401417304      112.1694868593     1  0.28005023E+08
     -111.4401224730      111.5661591356     1  0.26716408E+08
     -111.4401101577      113.9638726129     1  0.28568216E+08
     -111.4401032971      113.8672460329     1  0.27710818E+08
     -111.4400689927      111.0501937867     1  0.26747171E+08
     -111.4400614858      115.1355058921     1  0.29181209E+08
     -111.4400580720      112.2239418596     1  0.27970009E+08
     -111.4400529391      116.1824273561     1  0.28204358E+08
     -111.4400155117      110.5905424116     1  0.26267071E+08
     -111.4399988223      117.0770035722     1  0.31316702E+08
     -111.4399869150      113.6439142050     1  0.29431513E+08
     -111.4399784724      113.4752765681     1  0.28222255E+08
     -111.4399647816      114.6278384537     1  0.29416480E+08
     -111.4399237280      112.0781113729     1  0.26482767E+08
     -111.4399204618      113.3675153914     1  0.28332504E+08
     -111.4399023306      115.2253512515     1  0.27656347E+08
     -111.4398960667      111.9820113800     1  0.26630678E+08
     -111.4398768224      114.3544429342     1  0.29367385E+08
     -111.4398470811      116.6273487972     1  0.27145890E+08
     -111.4398339887      115.3623696914     1  0.30108295E+08
     -111.4398002029      115.6315032876     1  0.29181258E+08
     -111.4397989116      114.0352187431     1  0.26845950E+08
     -111.4397549484      116.5088427575     1  0.29202534E+08
     -111.4397514762      115.8340696831     1  0.27385325E+08
     -111.4397285286      114.2368299188     1  0.28579825E+08
     -111.4397111058      111.7745230520     1  0.28354674E+08
     -111.4397099094      116.6890006763     1  0.29605348E+08
     -111.4396767791      115.1549733740     1  0.29280319E+08
     -111.4396613381      112.4302454942     1  0.28107588E+08
     -111.4396387602      115.9408322819     1  0.28569323E+08
     -111.4396347355      114.6545261226     1  0.27728734E+08
     -111.4395866235      115.3875889848     1  0.28079801E+08
     -111.4395710641      112.3813316459     1  0.29915057E+08
     -111.4395680431      114.9361617909     1  0.28727145E+08
     -111.4395652738      115.9943148015     1  0.26689127E+08
     -111.4395465282      113.4876636067     1  0.29385782E+08
     -111.4395416741      114.1485504515     1  0.29677545E+08
     -111.4395081269      114.7887683619     1  0.28706832E+08
     -111.4395044825      114.0149262364     1  0.27511402E+08
     -111.4394910512      118.2665191447     1  0.27599757E+08
     -111.4394880910      113.6052621233     1  0.27229142E+08
     -111.4394850454      112.4003025072     1  0.28217515E+08
     -111.4394367325      110.7755588196     1  0.27395023E+08
     -111.4394298942      114.7379460588     1  0.28570519E+08
     -111.4394283903      110.7350981563     1  0.28486574E+08
     -111.4394268701      115.3130895170     1  0.27683510E+08
     -111.4394256362      114.0933576555     1  0.28991197E+08
     -111.4394068957      115.3465616715     1  0.28920908E+08
     -111.4393611555      114.8886506387     1  0.28027006E+08
     -111.4393435221      114.4558719940     1  0.28986512E+08
     -111.4393395735      114.8517608649     1  0.27418757E+08
     -111.4393340132      112.2759817315     1  0.27137630E+08
     -111.4393297410      111.7105324591     1  0.28745671E+08
     -111.4393180718      114.6716000031     1  0.30729161E+08
     -111.4392256482      117.0309501584     1  0.27723365E+08
     -111.4392230208      116.2147650634     1  0.28999685E+08
     -111.4392162192      118.0731169607     1  0.28688778E+08
     -111.4392123971      112.9649764704     1  0.29278587E+08
     -111.4391992515      114.5207898373     1  0.30199410E+08
     -111.4391785060      114.7528313415     2  0.28028344E+08
     -111.4391739280      116.7618466864     1  0.29573860E+08
     -111.4391673111      117.0821616350     1  0.28738148E+08
     -111.4391654539      116.1503919596     1  0.26914188E+08
     -111.4391439405      116.3600303789     1  0.27586624E+08
     -111.4391353979      113.7233251704     1  0.26707846E+08
     -111.4391192202      117.7148973898     1  0.27936765E+08
     -111.4391012247      111.1887845310     1  0.27843033E+08
     -111.4390758073      114.8231820556     1  0.26667988E+08
     -111.4390607065      116.2069076449     1  0.27719124E+08
     -111.4390570653      110.9601159135     1  0.26622997E+08
     -111.4390448287      116.3033481824     1  0.27151566E+08
     -111.4390357039      111.7714464631     1  0.26901622E+08
     -111.4390334566      115.5803562992     1  0.29490966E+08
     -111.4390217572      112.8420634402     1  0.27533833E+08
     -111.4390114632      112.8856459402     1  0.27660900E+08
     -111.4389916390      111.7386023691     1  0.27188070E+08
     -111.4389896016      117.0556766015     1  0.26635635E+08
     -111.4389568847      113.4809156083     1  0.28475741E+08
     -111.4388790171      114.3133310131     1  0.29382485E+08
     -111.4388767140      108.9943598154     1  0.27331627E+08
     -111.4388581422      116.2460452220     1  0.29772244E+08
     -111.4388523655      115.5716191027     1  0.29097363E+08
     -111.4388376794      116.1094813307     1  0.27313369E+08
     -111.4388237959      109.3576905219     1  0.29566039E+08
     -111.4388195327      113.7801424996     1  0.28363413E+08
     -111.4388069537      115.5251647863     1  0.29257815E+08
     -111.4387904054      115.7278545310     1  0.28985893E+08
     -111.4387744261      114.5802374104     1  0.29171585E+08
     -111.4387331810      114.6081140673     1  0.28046895E+08
     -111.4387267502      114.2633388236     1  0.29249101E+08
     -111.4387225321      116.7218040028     1  0.26219390E+08
     -111.4387194817      112.4684254769     1  0.29560758E+08
     -111.4387123775      114.4830889497     1  0.29214551E+08
     -111.4386999489      114.2348862401     1  0.27558538E+08
     -111.4386751301      111.8674963224     1  0.28948107E+08
     -111.4386728475      114.7557584835     1  0.27480981E+08
     -111.4386427523      113.5950040917     1  0.27201485E+08
     -111.4386414520      114.5685188378     1  0.29571646E+08
     -111.4386366669      112.8488090554     1  0.28569542E+08
     -111.4386279033      117.6466670626     1  0.29068412E+08
     -111.4386240681      112.9515204683     1  0.29763261E+08
     -111.4386208594      115.2059157100     1  0.29430730E+08
     -111.4385955148      114.1880566167     1  0.31840235E+08
     -111.4385867563      115.1962683670     1  0.28259937E+08
     -111.4385733082      115.7334551247     1  0.28561137E+08
     -111.4385662552      110.1268439785     1  0.26799498E+08
     -111.4385284464      113.8476330137     1  0.29336966E+08
     -111.4385040563      115.4914092893     1  0.27572537E+08
     -111.4385022611      114.7448204571     1  0.27729852E+08
     -111.4384919699      113.8614869564     1  0.27455639E+08
     -111.4384877495      115.3498547858     1  0.29660502E+08
     -111.4384687807      115.8080132700     1  0.27031153E+08
     -111.4384658199      115.4162017853     1  0.27660595E+08
     -111.4384630537      111.9996601091     1  0.28926534E+08
     -111.4384196187      115.9831638799     1  0.28387699E+08
     -111.4384185443      113.9709923433     1  0.28252640E+08
     -111.4383842801      114.9478247205     1  0.27158093E+08
     -111.4383693262      115.5990848092     1  0.27913753E+08
     -111.4383604710      113.5989794072     1  0.27925196E+08
     -111.4383268906      112.9611922518     1  0.29412261E+08
     -111.4382839991      115.2158965549     1  0.26787109E+08
     -111.4382653154      115.0017166702     1  0.26833707E+08
     -111.4382328355      115.0804614109     1  0.29002757E+08
     -111.4382247506      112.4270295958     1  0.30455983E+08
     -111.4382068311      112.1589714755     1  0.28455910E+08
     -111.4382038279      116.3651613247     1  0.29679997E+08
     -111.4381870850      113.0545017899     1  0.28454142E+08
     -111.4381757320      114.8152747002     1  0.29425183E+08
     -111.4381671099      114.8447511153     1  0.28328311E+08
     -111.4381597541      114.5799722756     1  0.28882322E+08
     -111.4381505140      113.6738337687     1  0.27819636E+08
     -111.4381487252      113.6208996363     1  0.28206770E+08
     -111.4381342598      113.5020560246     1  0.29825479E+08
     -111.4381303776      116.2608143056     1  0.28298322E+08
     -111.4381052241      109.7116994062     1  0.27425320E+08
     -111.4381032934      115.7698155268     1  0.30412664E+08
     -111.4380541693      116.3436377904     1  0.29777652E+08
     -111.4380312851      112.2138459790     1  0.28288382E+08
     -111.4380268182      115.3257242613     1  0.29882395E+08
     -111.4380150633      113.4456069413     1  0.26695930E+08
     -111.4380032879      114.0928936522     1  0.27813726E+08
     -111.4379517478      112.7297679538     1  0.28533496E+08
     -111.4379503123      117.0722901434     1  0.29926342E+08
     -111.4379358166      117.0402864698     1  0.28844459E+08
     -111.4379222795      116.0839752406     1  0.27519436E+08
     -111.4378725236      117.2101285347     1  0.28617968E+08
     -111.4378557001      116.9239039974     1  0.28369585E+08
     -111.4378495537      117.7735661651     1  0.30041268E+08
     -111.4378171005      114.1731578849     1  0.27736849E+08
     -111.4378142789      111.9657651153     1  0.27254978E+08
     -111.4377981264      111.5913936504     1  0.28638111E+08
     -111.4377763406      114.7162288206     1  0.29011025E+08
     -111.4377598189      115.0848290235     1  0.30607069E+08
     -111.4377587982      112.0489448955     1  0.26573000E+08
     -111.4377011332      114.6341798497     1  0.27316265E+08
     -111.4376919572      116.4137421850     1  0.29061403E+08
     -111.4376585726      111.3576883903     1  0.28073177E+08
     -111.4376568247      112.8514683754     1  0.27587799E+08
     -111.4376297382      115.0629759981     1  0.32341367E+08
     -111.4376255107      115.4237596091     1  0.27529856E+08
     -111.4376203181      119.7457984577     1  0.30438693E+08
     -111.4376109040      115.1299708757     1  0.30556716E+08
     -111.4375884872      114.9961635337     1  0.28394528E+08
     -111.4375853866      113.6232743835     1  0.28642070E+08
     -111.4375806486      113.7360330679     1  0.28629402E+08
     -111.4375389713      114.5387625647     1  0.29214681E+08
     -111.4375309992      112.1990155864     1  0.27722781E+08
     -111.4375170538      114.4735867425     1  0.27779376E+08
     -111.4375108220      114.5071889315     1  0.28630145E+08
     -111.4375073061      113.2687251055     1  0.28686721E+08
     -111.4374525583      114.0257635039     1  0.27303684E+08
     -111.4374343163      114.6695294428     1  0.30080538E+08
     -111.4374270545      113.2952989509     1  0.28599257E+08
     -111.4374201289      114.0367229806     1  0.27232387E+08
     -111.4373216633      112.2532284391     1  0.29273042E+08
     -111.4373153451      113.0525335128     1  0.26934402E+08
     -111.4372922671      115.1671716461     1  0.31768514E+08
     -111.4372433259      114.3905847518     1  0.28429963E+08
     -111.4372371272      113.7042281130     1  0.28421259E+08
     -111.4372290057      115.4880794591     1  0.29268671E+08
     -111.4372077138      111.3482575589     1  0.28297556E+08
     -111.4371935934      117.5172363659     1  0.27275909E+08
     -111.4371689243      114.5730654752     1  0.27903194E+08
     -111.4371643214      114.7672823975     1  0.30474459E+08
     -111.4371515163      114.5713743697     1  0.28409897E+08
     -111.4371351669      114.8431645136     1  0.29806396E+08
     -111.4371338627      114.9386372609     1  0.29032228E+08
     -111.4371167504      116.5551253154     1  0.29985011E+08
     -111.4371099717      113.9736145589     1  0.27590589E+08
     -111.4371044790      110.9554419337     1  0.27049096E+08
     -111.4371008078      114.2228863594     1  0.27869920E+08
     -111.4370901714      114.7069050667     1  0.29006194E+08
     -111.4370722893      114.7546379600     1  0.27875685E+08
     -111.4370601196      112.0330458197     1  0.29488175E+08
     -111.4370441544      113.9363110449     1  0.28176384E+08
     -111.4370358946      112.3271586634     1  0.28549500E+08
     -111.4370307773      114.1345458477     1  0.26045705E+08
     -111.4369995687      114.8563308705     1  0.27956234E+08
     -111.4369772410      114.5814730681     1  0.27752080E+08
     -111.4369756432      115.6435071229     1  0.26314667E+08
     -111.4369690425      113.6471041744     1  0.26584494E+08
     -111.4369242329      110.9180468325     1  0.26395239E+08
     -111.4369222283      116.0949348551     1  0.28548417E+08
     -111.4369160212      114.8974149171     1  0.31173553E+08
     -111.4369045939      114.4833885867     1  0.28070537E+08
     -111.4369024014      116.6805142612     1  0.27177077E+08
     -111.4368878292      114.1229748541     1  0.29119342E+08
     -111.4368527986      115.3409656953     1  0.29085650E+08
     -111.4368515069      114.0386251552     1  0.27231813E+08
     -111.4368492000      109.3529647879     1  0.26897159E+08
     -111.4368446605      110.9854280281     1  0.26916492E+08
     -111.4368421802      113.4441731163     1  0.28056296E+08
     -111.4368385393      112.9550891993     1  0.28485208E+08
     -111.4368100990      117.0780759096     1  0.30436826E+08
     -111.4367505778      111.9071620034     1  0.26903620E+08
     -111.4367376921      116.5540631209     1  0.28481816E+08
     -111.4367319945      114.6560978943     1  0.29275919E+08
     -111.4367300450      116.4006769651     1  0.29685212E+08
     -111.4367221406      115.6823423573     1  0.27486625E+08
     -111.4367068745      113.3219229604     1  0.28401441E+08
     -111.4367034112      116.1884651569     1  0.28977584E+08
     -111.4366905534      113.4743109882     1  0.26282036E+08
     -111.4366766961      113.4173417463     1  0.26384406E+08
     -111.4366391758      113.5936831475     1  0.28713261E+08
     -111.4366359247      113.6361863667     1  0.26794391E+08
     -111.4366325876      115.7844714263     1  0.30792152E+08
     -111.4366283472      116.4650081408     1  0.29379526E+08
     -111.4366098849      114.1508903142     1  0.28290327E+08
     -111.4366088592      114.5184390273     1  0.27521460E+08
     -111.4366016111      113.0428462228     1  0.26900191E+08
     -111.4365380538      112.8149970837     1  0.26081261E+08
     -111.4365318869      115.7892444498     1  0.27916659E+08
     -111.4365192141      116.1642912091     1  0.27271239E+08
     -111.4365137780      113.3970006870     1  0.27552887E+08
     -111.4364604477      114.4275896889     1  0.28030705E+08
     -111.4364489072      115.8134461375     1  0.28287693E+08
     -111.4364318560      115.9002894708     1  0.26832378E+08
     -111.4364241643      113.2605931841     1  0.27265693E+08
     -111.4364131066      112.0369283040     1  0.29864664E+08
     -111.4364062906      115.1102168027     1  0.29316559E+08
     -111.4363943413      112.8307978034     1  0.27205186E+08
     -111.4363840255      114.7908263595     1  0.26404964E+08
     -111.4363620946      113.6236256871     1  0.29136857E+08
     -111.4363568438      114.5061619767     1  0.26697247E+08
     -111.4363419880      115.6605530960     1  0.28340850E+08
     -111.4363114703      117.2370741039     1  0.29193108E+08
     -111.4363067325      113.4693345291     1  0.28310650E+08
     -111.4362980092      117.3640252391     1  0.27648549E+08
     -111.4362665356      115.3271964707     1  0.29860899E+08
     -111.4362387314      114.3671553945     1  0.29646787E+08
     -111.4361520309      110.5467173312     1  0.27041186E+08
     -111.4361365083      118.1980409663     1  0.29260677E+08
     -111.4361036195      115.6443707562     1  0.27883910E+08
     -111.4360981028      113.1642942283     1  0.26818761E+08
     -111.4360955366      113.1683373602     1  0.27560042E+08
     -111.4360697239      108.0858538815     1  0.26055896E+08
     -111.4360649197      108.9397791949     1  0.27781944E+08
     -111.4360479770      114.2398403222     1  0.28288869E+08
     -111.4360234493      112.4577982379     1  0.28536936E+08
     -111.4360065400      115.0396385119     1  0.28512169E+08
     -111.4360017993      107.8729754344     1  0.26768132E+08
     -111.4359808923      114.6543511651     1  0.28992659E+08
     -111.4359509316      115.8977699727     1  0.29243999E+08
     -111.4359451618      117.1768095208     1  0.28797531E+08
     -111.4359267995      116.7308581106     1  0.29822345E+08
     -111.4358961564      115.0146487819     1  0.26934120E+08
     -111.4358934601      113.9002860877     1  0.30192756E+08
     -111.4358864813      113.3228873947     1  0.27797288E+08
     -111.4358676576      114.6951323187     1  0.27918190E+08
     -111.4358281989      114.1731592320     1  0.29155092E+08
     -111.4358175076      111.9925498198     1  0.27773992E+08
     -111.4358130031      112.0141169061     1  0.30250697E+08
     -111.4357852187      114.2614464908     1  0.28408524E+08
     -111.4357820263      116.1356112082     1  0.27617143E+08
     -111.4357719790      113.4182581434     1  0.26842036E+08
     -111.4357569636      110.4368912134     1  0.27915318E+08
     -111.4357405085      114.4161957075     1  0.28200663E+08
     -111.4356992633      114.5633910528     1  0.27501541E+08
     -111.4356954489      113.9392580500     1  0.29970487E+08
     -111.4356859965      117.0675981976     1  0.29345154E+08
     -111.4356749102      114.0094550426     1  0.31207152E+08
     -111.4356631052      116.0924220596     1  0.29783737E+08
     -111.4356497270      116.4159334481     1  0.30489687E+08
     -111.4356280108      115.8064131272     1  0.28995179E+08
     -111.4356230400      113.3397673122     1  0.27366401E+08
     -111.4356123269      113.7340156733     1  0.26678546E+08
     -111.4356071803      119.5717758506     1  0.28041242E+08
     -111.4356037191      110.8299563009     1  0.28527957E+08
     -111.4355849885      114.6142603427     1  0.29043825E+08
     -111.4355806646      114.3416111994     1  0.28194084E+08
     -111.4355795078      116.4886235066     1  0.28675676E+08
     -111.4355732334      114.8302239012     1  0.28606650E+08
     -111.4355508263      113.6823345779     1  0.28145115E+08
     -111.4355494664      110.8504190589     1  0.26852608E+08
     -111.4355300436      115.7786564676     1  0.30275526E+08
     -111.4355147212      117.1439587957     1  0.30758876E+08
     -111.4354941173      115.7313324549     1  0.29027418E+08
     -111.4354907354      113.6794296539     1  0.29401023E+08
     -111.4354636379      114.6723843970     1  0.26555501E+08
     -111.4354551900      113.9010065590     1  0.26603845E+08
     -111.4354386973      113.5398092106     1  0.27801909E+08
     -111.4354347823      116.0721924086     1  0.27696093E+08
     -111.4354294427      114.5029398320     1  0.29902887E+08
     -111.4354107671      115.5435528511     1  0.29771992E+08
     -111.4353487460      117.0296555369     1  0.26776817E+08
     -111.4353468587      114.9498157432     1  0.29679155E+08
     -111.4353434996      112.3389353364     1  0.27411343E+08
     -111.4353211360      115.0692146871     1  0.26912138E+08
     -111.4352792279      113.3982363312     1  0.29562276E+08
     -111.4352651131      113.7944482987     1  0.28924133E+08
     -111.4352522483      113.8704022790     1  0.26707208E+08
     -111.4352435955      114.5203390073     1  0.27267639E+08
     -111.4352386785      113.9863782779     1  0.29844582E+08
     -111.4352367183      117.5336904032     1  0.28784791E+08
     -111.4352293792      113.7113016851     1  0.29268824E+08
     -111.4352222080      110.0146480983     1  0.26822579E+08
     -111.4351866886      114.1095669141     1  0.27224062E+08
     -111.4351836812      115.5012312683     1  0.27423791E+08
     -111.4351349741      115.3226750714     1  0.28661637E+08
     -111.4351191496      115.0692980345     1  0.29195729E+08
     -111.4351158869      113.9398057256     1  0.26493330E+08
     -111.4351041490      113.9329621047     1  0.28915082E+08
     -111.4350758837      115.3286236780     1  0.28605621E+08
     -111.4350622023      115.5009246512     1  0.28642707E+08
     -111.4350452380      118.9151610779     1  0.30538564E+08
     -111.4350160623      113.8844145400     1  0.29268229E+08
     -111.4350058975      112.6213175345     1  0.27406401E+08
     -111.4349970523      115.2031585012     1  0.27383448E+08
     -111.4349938240      112.8788790734     1  0.27801141E+08
     -111.4349826983      115.6747994958     1  0.29267480E+08
     -111.4349594284      112.7105052729     1  0.28700690E+08
     -111.4349530136      112.6003943437     1  0.26379723E+08
     -111.4349252762      112.9614202164     1  0.26505204E+08
     -111.4349164189      109.6213343407     1  0.28819853E+08
     -111.4349060005      115.9036785781     1  0.29378164E+08
     -111.4348918797      112.5507971438     1  0.27852323E+08
     -111.4348885590      114.6039103114     1  0.30754807E+08
     -111.4348808984      116.2486564837     1  0.28422084E+08
     -111.4348741594      118.1782580206     1  0.30198923E+08
     -111.4348585406      116.1264554772     1  0.29398214E+08
     -111.4348566515      114.0626670118     1  0.30082347E+08
     -111.4348544324      114.5041838368     1  0.29431264E+08
     -111.4348493378      111.9620965099     1  0.27604990E+08
     -111.4348292543      114.9810939169     1  0.28557576E+08
     -111.4348055878      115.3924308554     1  0.27931486E+08
     -111.4347814850      115.4912879589     1  0.27117873E+08
     -111.4347545017      115.8345345307     1  0.29876251E+08
     -111.4347522870      114.5362862628     1  0.28840583E+08
     -111.4347218833      115.3569649797     1  0.26138239E+08
     -111.4347204727      112.6904937227     1  0.27882832E+08
     -111.4346957720      117.3002031947     1  0.31019868E+08
     -111.4346945157      113.6264715545     1  0.28626080E+08
     -111.4346904541      114.5532798966     1  0.26108590E+08
     -111.4346868795      112.5881153417     1  0.27061751E+08
     -111.4346620969      112.8403691288     1  0.26687876E+08
     -111.4346599529      112.7652057921     1  0.30766889E+08
     -111.4346462703      111.2775336474     1  0.30047954E+08
     -111.4346368133      116.9327321964     1  0.29828211E+08
     -111.4346248218      110.2803239116     1  0.28186703E+08
     -111.4346179368      112.9633453221     1  0.29107182E+08
     -111.4345957803      117.2791972296     1  0.28190352E+08
     -111.4345861674      113.2647644689     1  0.27487109E+08
     -111.4345758325      114.7432388273     1  0.30548224E+08
     -111.4345192815      116.1919481419     1  0.27520152E+08
     -111.4344906041      115.4030033802     1  0.30228988E+08
     -111.4344884856      119.6655468324     2  0.27443099E+08
     -111.4344436332      114.2580056032     1  0.29276468E+08
     -111.4344370874      114.6213109426     1  0.26232387E+08
     -111.4344322851      111.7971180315     1  0.27603302E+08
     -111.4344216965      116.2441591014     1  0.29051404E+08
     -111.4344135522      113.5107428255     1  0.28986765E+08
     -111.4344044687      117.2075232741     1  0.29486475E+08
     -111.4343932518      107.6763973724     1  0.26983944E+08
     -111.4343716561      111.5397832659     1  0.28547225E+08
     -111.4343641289      115.1638003345     1  0.28952568E+08
     -111.4343234050      113.0305304707     1  0.27107457E+08
     -111.4343041592      115.4982029315     1  0.26926321E+08
     -111.4342939590      115.8676621350     1  0.28528199E+08
     -111.4342814652      113.3990638474     1  0.26516832E+08
     -111.4342738258      110.4513804477     1  0.26860314E+08
     -111.4342598288      113.8021785141     1  0.26477759E+08
     -111.4342518497      112.6236775222     1  0.28845292E+08
     -111.4342495841      111.2571522450     1  0.30318613E+08
     -111.4342330746      119.0498702144     1  0.26868606E+08
     -111.4342074609      110.9094382888     1  0.28362310E+08
     -111.4341644466      115.3449604514     1  0.29720363E+08
     -111.4341478631      116.4976755390     1  0.28005624E+08
     -111.4340978858      113.3750871864     1  0.31985411E+08
     -111.4340947666      116.7005128778     1  0.28886862E+08
     -111.4340867156      111.9214536979     1  0.29409677E+08
     -111.4340767196      114.5491485960     1  0.26674541E+08
     -111.4340693958      115.5710483570     1  0.28472048E+08
     -111.4340627209      116.8323177841     1  0.28214336E+08
     -111.4340547651      116.4681276597     1  0.30160408E+08
     -111.4340450704      114.9475605723     1  0.27164512E+08
     -111.4340349442      113.9420634609     1  0.28815062E+08
     -111.4340193855      112.8768251430     1  0.26770866E+08
     -111.4339976656      114.1352337286     1  0.27356365E+08
     -111.4339932056      113.8613793082     1  0.28417989E+08
     -111.4339894429      117.4095142945     1  0.29698513E+08
     -111.4339792385      113.8482870990     1  0.28577236E+08
     -111.4339586257      116.1216571185     1  0.29244004E+08
     -111.4339487784      116.2755384451     1  0.29074117E+08
     -111.4339317664      114.9808017305     1  0.30341594E+08
     -111.4339209100      110.3378082232     1  0.29006036E+08
     -111.4339184380      112.7100446597     1  0.27917190E+08
     -111.4338864539      115.5165046262     1  0.28120097E+08
     -111.4338808830      118.1119589305     1  0.29900751E+08
     -111.4338710261      116.7680784786     1  0.27676382E+08
     -111.4338542667      115.1416264044     1  0.29223295E+08
     -111.4338527610      115.2299857679     1  0.29645208E+08
     -111.4338382237      115.6993472607     1  0.29610082E+08
     -111.4338268511      117.0997024243     1  0.27034264E+08
     -111.4337932855      116.1491490003     1  0.28228126E+08
     -111.4337692111      115.9647545400     1  0.30945640E+08
     -111.4337653889      113.1355775560     1  0.29289529E+08
     -111.4337587479      115.1624261938     1  0.29052505E+08
     -111.4337545562      114.5838365343     1  0.27293707E+08
     -111.4337306946      118.6677201286     1  0.30266622E+08
     -111.4337270351      115.8253869888     1  0.29696113E+08
     -111.4337199033      116.0500646276     1  0.26860847E+08
     -111.4337072089      114.2705968716     1  0.28414789E+08
     -111.4337020631      113.2074325424     1  0.27849003E+08
     -111.4336655606      115.9692781768     1  0.30285064E+08
     -111.4336594532      117.1989037930     1  0.26697071E+08
     -111.4336349265      113.6139302252     1  0.29135157E+08
     -111.4336321905      112.8571073059     1  0.29713721E+08
     -111.4336284722      116.6241300881     1  0.29643216E+08
     -111.4336068683      113.4466701204     1  0.27624550E+08
     -111.4336040733      110.2854071347     1  0.26930102E+08
     -111.4335981376      116.0351365948     1  0.27732362E+08
     -111.4335760224      110.6796846483     1  0.29050641E+08
     -111.4335579844      115.6813123531     1  0.26632407E+08
     -111.4335386277      116.5621059880     1  0.29618628E+08
     -111.4335375577      116.1992935517     1  0.28683210E+08
     -111.4335337666      112.3168581513     1  0.28136425E+08
     -111.4335310810      113.5569070285     1  0.28132674E+08
     -111.4335120364      116.6391278054     1  0.29421217E+08
     -111.4334962601      114.8078234153     1  0.27907516E+08
     -111.4334754866      115.0925811213     1  0.28129181E+08
     -111.4334587358      112.1099332021     1  0.27865557E+08
     -111.4333927742      118.6096650657     1  0.30413238E+08
     -111.4333878010      115.7462152683     1  0.28507371E+08
     -111.4333842931      112.1468500345     1  0.26623071E+08
     -111.4333556472      116.5291051716     1  0.29976172E+08
     -111.4333526235      115.5356207399     1  0.30716481E+08
     -111.4333507389      114.2931335887     1  0.29586981E+08
     -111.4333304322      113.3280542441     1  0.27397672E+08
     -111.4332992121      110.1115862497     1  0.29561394E+08
     -111.4332970932      114.6754666122     1  0.30812373E+08
     -111.4332849119      115.8853141165     1  0.26503653E+08
     -111.4332755707      116.3353984211     1  0.29362246E+08
     -111.4332637787      111.5701048582     1  0.27442663E+08
     -111.4332587353      116.1054335572     1  0.28220285E+08
     -111.4332416084      114.1505493247     1  0.28355098E+08
     -111.4332129523      112.7148534031     1  0.29902012E+08
     -111.4332100499      113.7685146979     1  0.26723435E+08
     -111.4332020702      114.7294045123     1  0.29281405E+08
     -111.4331580764      110.4008304110     1  0.26459551E+08
     -111.4331484710      115.6534118428     1  0.29315929E+08
     -111.4331260542      113.7992141626     1  0.28529802E+08
     -111.4331075702      113.8005545365     1  0.28142753E+08
     -111.4330768319      115.2543079487     1  0.30735341E+08
     -111.4330421674      115.9865285311     1  0.30451677E+08
     -111.4330360371      117.7939975285     1  0.29025914E+08
     -111.4330256537      112.4917044991     1  0.27286743E+08
     -111.4330154636      114.7943477434     1  0.28601615E+08
     -111.4330122374      112.5892172590     1  0.29424989E+08
     -111.4330013690      113.7512816045     1  0.28246377E+08
     -111.4330001855      114.5437121934     1  0.27634317E+08
     -111.4329917928      116.0993589670     1  0.26452024E+08
     -111.4329841859      114.3703106777     1  0.28356014E+08
     -111.4329717797      110.3239669239     2  0.26370408E+08
     -111.4329700788      113.4156137624     1  0.26649339E+08
     -111.4329400737      112.3470747704     1  0.27264743E+08
     -111.4329238485      115.5196688587     1  0.28693319E+08
     -111.4329203143      114.2890943659     1  0.28771004E+08
     -111.4329186626      118.4976096029     1  0.30000815E+08
     -111.4328963291      117.5402871436     1  0.29813869E+08
     -111.4328882292      112.3244384828     1  0.27557158E+08
     -111.4328765175      114.5249382790     1  0.30201936E+08
     -111.4328601507      114.6887525370     1  0.27615443E+08
     -111.4328431136      115.4818197846     1  0.28131744E+08
     -111.4328233744      113.7088662778     1  0.29422664E+08
     -111.4328147570      113.5852537364     1  0.27804478E+08
     -111.4328024759      114.8313777456     1  0.28180034E+08
     -111.4327854545      114.7674995410     1  0.27694122E+08
     -111.4327827603      111.8254978088     1  0.29587368E+08
     -111.4327710301      113.2275922273     1  0.28866249E+08
     -111.4327693937      115.3221835845     1  0.30608332E+08
     -111.4327344706      113.2801188023     1  0.29528077E+08
     -111.4327276484      114.8586378680     1  0.27780699E+08
     -111.4327062729      114.4398553812     1  0.28207644E+08
     -111.4326903893      115.8926994076     1  0.28329215E+08
     -111.4326520270      112.6753508177     1  0.27292954E+08
     -111.4326417435      113.6161559752     1  0.27065318E+08
     -111.4326239114      111.7209880564     1  0.27780249E+08
     -111.4325993869      113.4518499160     1  0.29038723E+08
     -111.4325893294      114.8470846970     1  0.30140190E+08
     -111.4325826368      113.0669175147     1  0.26772002E+08
     -111.4325593742      112.1935774254     1  0.26603969E+08
     -111.4325483618      115.5272893502     1  0.28919019E+08
     -111.4325458390      115.7176764686     1  0.27535042E+08
     -111.4325274190      113.0099116815     1  0.30124920E+08
     -111.4325195951      114.6388101895     1  0.28973453E+08
     -111.4324996743      114.4865756603     1  0.27647599E+08
     -111.4324977963      113.7722268377     1  0.28618792E+08
     -111.4324804659      116.2534605748     1  0.27681668E+08
     -111.4324789212      114.9054787215     1  0.26675645E+08
     -111.4324718695      115.1546281562     1  0.28178256E+08
     -111.4324708449      115.8454563994     1  0.27856784E+08
     -111.4324564651      110.0281840272     1  0.28398582E+08
     -111.4324522648      113.7523211852     1  0.27664058E+08
     -111.4324282445      115.5520977124     1  0.27918675E+08
     -111.4324196896      116.9017859023     1  0.26450236E+08
     -111.4324069786      113.9705602557     1  0.28531352E+08
     -111.4323980868      114.4134156694     1  0.30517477E+08
     -111.4323857197      113.4051258603     1  0.28763264E+08
     -111.4323829528      116.0459651724     1  0.28625881E+08
     -111.4323755829      114.5172299063     1  0.31349120E+08
     -111.4323723348      116.7753605316     1  0.28078903E+08
     -111.4323646918      114.0353072293     1  0.28335370E+08
     -111.4323630410      113.7713083283     1  0.29799422E+08
     -111.4323527027      116.4545276684     1  0.30996284E+08
     -111.4323442745      112.5257367377     1  0.27412153E+08
     -111.4323420183      114.6234112659     1  0.30634121E+08
     -111.4323112293      114.1992371643     1  0.28765978E+08
     -111.4322972808      116.6674151884     1  0.28601299E+08
     -111.4322674424      113.8552545480     1  0.27523231E+08
     -111.4322622143      114.8376183161     1  0.27385554E+08
     -111.4322391754      113.8423605264     1  0.29193578E+08
     -111.4322203867      116.5736777847     1  0.28635954E+08
     -111.4322064993      114.2759496078     1  0.27333129E+08
     -111.4322054692      115.5364509205     1  0.28437020E+08
     -111.4322004477      115.1166133466     1  0.30174657E+08
     -111.4321808153      116.6175569038     1  0.28557960E+08
     -111.4321761532      116.9538274396     1  0.27397324E+08
     -111.4321278455      115.8167661473     1  0.31142877E+08
     -111.4321158550      114.3820278416     2  0.27205030E+08
     -111.4320815784      113.8399143461     1  0.28716847E+08
     -111.4320551675      115.5428001841     1  0.28249296E+08
     -111.4320470140      115.2399353699     1  0.25640572E+08
     -111.4320437652      113.7247333444     1  0.26786171E+08
     -111.4320390507      115.1802840691     1  0.28733163E+08
     -111.4320365022      117.7439852890     1  0.28736851E+08
     -111.4319982851      111.3820325292     1  0.27475530E+08
     -111.4319905767      115.6924845270     1  0.27531266E+08
     -111.4319847652      114.7085648790     1  0.27208213E+08
     -111.4319723728      114.5209751634     1  0.28681993E+08
     -111.4319688432      114.1907379289     1  0.26244204E+08
     -111.4319657896      113.8060093699     1  0.28289413E+08
     -111.4319606910      114.9235195339     1  0.30504810E+08
     -111.4319251072      115.4972756361     1  0.29279799E+08
     -111.4319213785      116.0602760657     1  0.27082825E+08
     -111.4319201687      114.4826446871     1  0.30371294E+08
     -111.4319105470      113.1974927568     1  0.27877142E+08
     -111.4319079704      113.4119117672     1  0.25684285E+08
     -111.4319013882      111.0429126790     1  0.28006570E+08
     -111.4318955707      114.5319838246     1  0.29143670E+08
     -111.4318683242      116.3626945990     1  0.28929694E+08
     -111.4318371903      114.4290266912     1  0.30052375E+08
     -111.4318310807      114.3138924199     1  0.30281363E+08
     -111.4318089697      116.8589043034     1  0.28099568E+08
     -111.4317933485      112.7947797433     1  0.27577064E+08
     -111.4317912031      115.4305375269     1  0.29412418E+08
     -111.4317747606      112.6459881341     1  0.26855794E+08
     -111.4317660203      114.5449774848     1  0.27715640E+08
     -111.4317380614      111.7245535720     1  0.27773005E+08
     -111.4316810840      115.3050894775     1  0.28141349E+08
     -111.4316662323      117.2028893546     1  0.28261252E+08
     -111.4316550312      116.4278193336     1  0.28987288E+08
     -111.4316443169      118.5759332585     1  0.29882288E+08
     -111.4316315038      114.5364356437     1  0.29585020E+08
     -111.4315544546      112.9349424665     1  0.30440365E+08
     -111.4315477460      113.5754746017     1  0.29067532E+08
     -111.4315418255      115.5664250994     1  0.30255564E+08
     -111.4315386729      114.0732272536     1  0.29769596E+08
     -111.4315109907      114.3003537334     1  0.28583435E+08
     -111.4315097463      114.8296572663     1  0.28548664E+08
     -111.4314832019      114.4856167709     1  0.28772581E+08
     -111.4314804480      113.8313768028     1  0.28667117E+08
     -111.4314486653      112.9247986652     1  0.26697140E+08
     -111.4313851552      114.9588993504     1  0.30210631E+08
     -111.4313699178      112.2247029782     1  0.27172754E+08
     -111.4313502439      113.3992109076     1  0.28372443E+08
     -111.4313232069      113.6437376654     1  0.29925824E+08
     -111.4313030453      115.4376180594     1  0.27293790E+08
     -111.4313010549      115.9255535105     1  0.29668408E+08
     -111.4312932974      112.0253121476     1  0.27345164E+08
     -111.4312918021      116.3259378455     1  0.27044420E+08
     -111.4312907177      109.3988117377     1  0.26602218E+08
     -111.4312789779      112.6852991594     1  0.27121984E+08
     -111.4312583036      116.3529146602     1  0.29813989E+08
     -111.4312437870      113.2501776845     1  0.27504237E+08
     -111.4312128189      115.5946394289     1  0.30261959E+08
     -111.4311944985      113.1005085178     1  0.28471371E+08
     -111.4311823722      115.4679168219     1  0.28810681E+08
     -111.4311584051      115.6800534938     1  0.30464631E+08
     -111.4311504197      112.5110170605     1  0.28063137E+08
     -111.4311003684      117.0027984852     1  0.27311405E+08
     -111.4310821534      117.3518285997     1  0.27409651E+08
     -111.4310625724      114.0781584483     1  0.29178141E+08
     -111.4310214525      114.2736835596     1  0.29219837E+08
     -111.4310137629      113.0107828289     1  0.28222484E+08
     -111.4309989658      113.7724419128     1  0.28700749E+08
     -111.4309963547      115.1364429865     1  0.27295785E+08
     -111.4309752763      114.6003700439     1  0.27193778E+08
     -111.4309703776      110.9590469231     1  0.28088800E+08
     -111.4309661154      113.2193446553     1  0.29468074E+08
     -111.4309649646      111.9170500088     1  0.27224607E+08
     -111.4309610548      108.5428115511     1  0.25917560E+08
     -111.4309518594      115.1452009532     1  0.31397339E+08
     -111.4309317458      116.1974954931     1  0.29336106E+08
     -111.4309223936      115.2248447637     1  0.26938434E+08
     -111.4309193202      113.1077618220     1  0.27616640E+08
     -111.4309085496      114.4935081068     1  0.28811021E+08
     -111.4309056157      116.9553753264     1  0.30472208E+08
     -111.4309007011      112.8656375166     1  0.29974056E+08
     -111.4308957897      112.4199498291     1  0.27961087E+08
     -111.4308915877      112.2074701536     1  0.27425730E+08
     -111.4308773709      117.0549735186     1  0.27509253E+08
     -111.4308643121      113.9781988582     1  0.30436245E+08
     -111.4308298593      110.5899649842     1  0.30608660E+08
     -111.4308210712      116.0535319318     1  0.27538957E+08
     -111.4308106454      112.7589859858     1  0.29843396E+08
     -111.4307915747      115.4035447140     1  0.27867278E+08
     -111.4307892477      116.4187555884     1  0.27712207E+08
     -111.4307813118      115.7085939091     1  0.29315513E+08
     -111.4307688051      116.1291395611     1  0.30083357E+08
     -111.4307594090      118.4594244751     1  0.26486731E+08
     -111.4307349096      116.8153075254     1  0.29364451E+08
     -111.4307267987      116.0216002075     1  0.29323730E+08
     -111.4306895992      114.4211745129     1  0.28444954E+08
     -111.4306744603      118.4377429969     1  0.30960057E+08
     -111.4306701141      114.9029721189     1  0.27700893E+08
     -111.4306626739      115.0540328982     1  0.28550640E+08
     -111.4306562165      116.0625367600     1  0.26059719E+08
     -111.4306248590      111.0263421060     1  0.28885223E+08
     -111.4306155404      114.3995756090     1  0.27913466E+08
     -111.4306101072      114.8759034557     2  0.27631051E+08
     -111.4305946887      116.5249171516     1  0.28747727E+08
     -111.4305452018      112.2329635333     1  0.27739375E+08
     -111.4305177531      113.9121187842     1  0.29732051E+08
     -111.4305159559      111.7986914657     1  0.26463125E+08
     -111.4305015173      114.4249785647     1  0.27427925E+08
     -111.4304894132      114.1765885845     1  0.28738917E+08
     -111.4304848401      110.6327541021     1  0.28014911E+08
     -111.4304787267      111.6886053282     1  0.26717470E+08
     -111.4304750773      113.3633591458     1  0.30574894E+08
     -111.4304647250      116.5679931818     1  0.27983361E+08
     -111.4304379288      115.0189410730     2  0.30251950E+08
     -111.4304291194      116.1550329932     1  0.27428859E+08
     -111.4303828036      113.6582311994     1  0.26794471E+08
     -111.4303812193      112.6413152022     1  0.26909799E+08
     -111.4303651762      115.4689715791     1  0.29083233E+08
     -111.4303396462      112.3436772966     1  0.27127035E+08
     -111.4303215698      117.4930212644     1  0.29611173E+08
     -111.4303164929      117.2825461289     1  0.30700118E+08
     -111.4302887293      111.6546900463     1  0.27128410E+08
     -111.4302616466      110.0781841850     1  0.27564263E+08
     -111.4302321355      112.8458548638     1  0.29006780E+08
     -111.4302126086      111.0397269086     1  0.26819672E+08
     -111.4301714465      116.3309845694     1  0.28196645E+08
     -111.4301668801      113.1360544537     1  0.26778128E+08
     -111.4301655431      114.2201820890     1  0.29691182E+08
     -111.4301494863      115.0731305174     1  0.29183417E+08
     -111.4301163195      114.6945526500     1  0.26960764E+08
     -111.4301032243      115.9272810144     1  0.29182602E+08
     -111.4300889961      115.2837658662     1  0.29936560E+08
     -111.4300868609      113.2141877611     1  0.28094504E+08
     -111.4300835125      115.1998344142     1  0.28660854E+08
     -111.4300751175      112.3575053037     1  0.26046048E+08
     -111.4300617570      111.1842672325     1  0.28475467E+08
     -111.4300528961      112.7154453466     1  0.27235650E+08
     -111.4300416311      113.0849382502     1  0.27741954E+08
     -111.4300271139      112.7625277931     1  0.28430516E+08
     -111.4300236700      115.8901616394     1  0.30277202E+08
     -111.4300208129      115.6689816522     1  0.27474788E+08
     -111.4300182658      116.0102213092     1  0.28979156E+08
     -111.4300149537      112.4596565861     1  0.27380533E+08
     -111.4300056041      113.1741929297     1  0.29615573E+08
     -111.4299535817      115.7268724244     1  0.28125797E+08
     -111.4299483014      112.6246633353     1  0.28648284E+08
     -111.4299170378      114.9621549894     1  0.28988526E+08
     -111.4299145455      116.7986215015     1  0.27352275E+08
     -111.4298791127      115.5525127439     1  0.30240070E+08
     -111.4298582920      115.1178824395     1  0.30801593E+08
     -111.4298413600      113.9834909777     1  0.27018895E+08
     -111.4298361414      112.1124634196     1  0.27473988E+08
     -111.4298335066      111.1700346356     1  0.27083061E+08
     -111.4298087330      114.5827020740     1  0.26912386E+08
     -111.4297887873      114.7881643759     1  0.29662460E+08
     -111.4297781410      115.4524488110     1  0.27562715E+08
     -111.4297549772      116.6321299131     1  0.27849985E+08
     -111.4297461139      113.0683484366     1  0.28438466E+08
     -111.4297254530      118.6645340559     1  0.30934110E+08
     -111.4297224364      112.7727172648     1  0.28409647E+08
     -111.4297177333      111.1567506245     1  0.27855634E+08
     -111.4297071867      113.8800278713     1  0.28230755E+08
     -111.4296961320      112.7360476640     1  0.29617811E+08
     -111.4296939496      115.2452561873     1  0.30078107E+08
     -111.4296882589      113.8828533877     1  0.30895906E+08
     -111.4296840688      114.2712301968     1  0.28212633E+08
     -111.4296587777      113.7636813152     1  0.28384402E+08
     -111.4296425230      116.6658449806     1  0.28440293E+08
     -111.4296271980      115.4313533217     1  0.28884674E+08
     -111.4296140100      116.1956226239     1  0.29036551E+08
     -111.4295944675      114.7230973715     1  0.27473793E+08
     -111.4295835875      110.1564581990     1  0.28931811E+08
     -111.4295630174      111.9809735264     1  0.28541506E+08
     -111.4295139642      117.0403904157     1  0.29758347E+08
     -111.4295055539      114.1599252138     1  0.28570684E+08
     -111.4294822778      112.5250160477     1  0.26894656E+08
     -111.4294808406      116.0328725534     1  0.28745103E+08
     -111.4294669169      116.9542130309     1  0.28280921E+08
     -111.4294501483      116.6295792096     1  0.27809532E+08
     -111.4294338740      115.4566805064     1  0.29132309E+08
     -111.4294187298      114.6045009462     1  0.28241868E+08
     -111.4293825673      114.3608343149     1  0.28468412E+08
     -111.4293599561      111.0123574653     1  0.28769131E+08
     -111.4293524252      115.2073578147     1  0.28653332E+08
     -111.4293484471      115.2105892086     1  0.30097486E+08
     -111.4293463709      114.4731907194     1  0.29953155E+08
     -111.4293317151      110.9403959262     1  0.27178273E+08
     -111.4293294723      112.2889238124     1  0.28167775E+08
     -111.4293131260      115.7108022208     1  0.27511765E+08
     -111.4292815324      114.7182038563     1  0.28128718E+08
     -111.4292665121      116.7932902517     2  0.25873725E+08
     -111.4292308933      112.6130703170     1  0.29272762E+08
     -111.4292172730      110.8868545957     1  0.26668534E+08
     -111.4291863462      114.5518408054     1  0.26579384E+08
     -111.4291776294      116.0875455682     1  0.30648096E+08
     -111.4291635802      115.4122698137     1  0.31051224E+08
     -111.4291009851      112.4780770806     1  0.27835495E+08
     -111.4290874975      116.9861930256     1  0.28140479E+08
     -111.4290850435      114.8746594488     1  0.29958467E+08
     -111.4290660067      115.5008291752     1  0.28861510E+08
     -111.4290397714      115.5156685249     1  0.27424351E+08
     -111.4290283753      114.8280748218     1  0.30626892E+08
     -111.4290242269      115.3396857598     1  0.28963956E+08
     -111.4290172864      114.5668100638     1  0.27716345E+08
     -111.4290062241      112.2615104169     1  0.27361066E+08
     -111.4290023476      114.1714387794     1  0.28502986E+08
     -111.4289956969      109.6372039484     2  0.25433979E+08
     -111.4289891416      115.2149405820     1  0.27751373E+08
     -111.4289625473      116.3694554593     1  0.28274407E+08
     -111.4289519271      114.2963135572     1  0.27926364E+08
     -111.4289385949      115.0571107736     1  0.29157346E+08
     -111.4289133023      116.0712262098     1  0.28722758E+08
     -111.4289054107      117.8304871091     1  0.26694040E+08
     -111.4288958126      117.0065044991     1  0.28051266E+08
     -111.4288573173      112.3505755727     1  0.28373363E+08
     -111.4288529295      112.9568447409     1  0.28632435E+08
     -111.4288114322      114.7163495737     1  0.27830809E+08
     -111.4287701969      110.8549794355     1  0.27567341E+08
     -111.4287639949      109.3567948900     1  0.26814670E+08
     -111.4287511373      114.5496078593     1  0.26463274E+08
     -111.4287383908      116.7036529760     1  0.29828581E+08
     -111.4287156987      116.3428241386     1  0.28167166E+08
     -111.4286899887      117.6259883322     1  0.27075456E+08
     -111.4286814335      116.2900571309     1  0.27628457E+08
     -111.4286792189      112.7750825475     1  0.28272505E+08
     -111.4286539407      111.2036447471     1  0.29774868E+08
     -111.4286420892      113.0663386736     1  0.27164364E+08
     -111.4286322300      115.0240956339     1  0.27152389E+08
     -111.4286140659      116.7356893624     1  0.26756330E+08
     -111.4286057042      113.8207527507     1  0.29361383E+08
     -111.4285918997      113.6366858884     1  0.29649436E+08
     -111.4285702124      114.7552666436     1  0.28927555E+08
     -111.4285682631      109.9122131967     1  0.29370469E+08
     -111.4285628198      116.4005929999     1  0.27789444E+08
     -111.4285109068      115.5199864231     1  0.28840679E+08
     -111.4284886152      118.4887629797     2  0.26363057E+08
     -111.4284617967      114.6227911717     1  0.29447910E+08
     -111.4284406629      113.8287680751     1  0.27619521E+08
     -111.4284244878      115.6685788600     1  0.29380754E+08
     -111.4284148431      113.9595233476     1  0.26875178E+08
     -111.4283981696      115.0064413574     1  0.27418613E+08
     -111.4283947631      115.4777888930     1  0.28127320E+08
     -111.4283924913      112.0595809907     1  0.29146197E+08
     -111.4283591027      113.8657205911     1  0.29946536E+08
     -111.4283436486      112.8939763910     1  0.28898466E+08
     -111.4283382134      114.5237722936     1  0.29278685E+08
     -111.4283061012      113.4824739906     1  0.26436343E+08
     -111.4282985923      113.7371924055     1  0.29556484E+08
     -111.4282947291      111.8813986910     1  0.27597683E+08
     -111.4282897345      112.3782494852     1  0.28047785E+08
     -111.4282861645      116.5905104136     1  0.28353718E+08
     -111.4282844390      117.5010338662     1  0.29917870E+08
     -111.4282478777      111.4001950965     1  0.26473222E+08
     -111.4282338723      111.0302429682     1  0.27555583E+08
     -111.4282274804      115.5758551331     1  0.26668511E+08
     -111.4282067287      115.9550363338     1  0.28265097E+08
     -111.4281933694      110.7395704476     1  0.28018744E+08
     -111.4281822928      111.0928736446     1  0.26429520E+08
     -111.4281745702      117.5479331256     1  0.28260604E+08
     -111.4281642592      113.5428401232     1  0.28356753E+08
     -111.4281515408      116.8720208921     1  0.31694597E+08
     -111.4280965269      114.7759181913     1  0.27006208E+08
     -111.4280892129      112.9385412030     1  0.27756188E+08
     -111.4280832561      111.4289783068     1  0.29844322E+08
     -111.4280662750      113.3813676721     1  0.25830675E+08
     -111.4280016663      115.1772633465     1  0.28971377E+08
     -111.4279950067      114.8050423867     1  0.28469672E+08
     -111.4279784283      110.6029639196     1  0.26909109E+08
     -111.4279720105      111.2740664890     1  0.27759692E+08
     -111.4279636894      113.1886751613     1  0.28900975E+08
     -111.4279494478      113.2945009359     1  0.27994393E+08
     -111.4279278960      114.9781098207     1  0.28316316E+08
     -111.4279120310      113.2003088871     2  0.29911215E+08
     -111.4279022654      113.3748202739     1  0.28344677E+08
     -111.4278703788      112.5585299287     1  0.27951060E+08
     -111.4278648404      110.3792071606     2  0.25890811E+08
     -111.4278567161      113.9145029807     1  0.29104555E+08
     -111.4278461530      114.2738126048     1  0.29528216E+08
     -111.4278418453      112.2597833660     1  0.27387594E+08
     -111.4278298389      116.3571954228     1  0.27645731E+08
     -111.4277583155      116.8639055858     1  0.28290280E+08
     -111.4277488046      114.0511650499     1  0.26155774E+08
     -111.4277172286      116.4580215587     1  0.28218793E+08
     -111.4277096060      113.1693445166     1  0.25994081E+08
     -111.4277041154      114.2951884714     1  0.27417959E+08
     -111.4276868690      112.6141550738     1  0.27987082E+08
     -111.4276713845      116.7690167990     1  0.29413318E+08
     -111.4276527098      114.5179210061     1  0.29447876E+08
     -111.4276334062      114.9659894348     1  0.28991665E+08
     -111.4276271606      114.6875427901     1  0.28847009E+08
     -111.4276166537      115.3640939013     1  0.27951172E+08
     -111.4276053221      116.1461116472     1  0.29412678E+08
     -111.4275673552      115.2792509308     1  0.29631932E+08
     -111.4275623662      115.2307564877     1  0.29208388E+08
     -111.4275606643      116.4671645342     1  0.28408745E+08
     -111.4275334405      115.0781959585     1  0.29348563E+08
     -111.4275282143      114.8824619025     1  0.29317885E+08
     -111.4275258389      115.6215522413     1  0.27680143E+08
     -111.4275054471      113.6966200758     1  0.27768541E+08
     -111.4274876435      112.8042082703     1  0.27086118E+08
     -111.4274815545      114.4758519383     1  0.27918297E+08
     -111.4274795122      115.7453862214     1  0.28650491E+08
     -111.4274698289      117.5572672909     1  0.29259174E+08
     -111.4274516928      115.0055656977     1  0.28053448E+08
     -111.4274437232      116.3405974157     1  0.29367073E+08
     -111.4274168063      114.2253928535     1  0.28974940E+08
     -111.4274039375      114.9089816188     1  0.29157158E+08
     -111.4273792921      114.1221373259     1  0.27691408E+08
     -111.4273716808      114.3663755869     1  0.27610483E+08
     -111.4273667979      116.6177500690     1  0.29308894E+08
     -111.4273632818      113.5200885214     1  0.28793795E+08
     -111.4273368233      118.5055952066     1  0.30313977E+08
     -111.4273085440      113.8630664574     1  0.28470115E+08
     -111.4273002469      114.1218925440     1  0.26317719E+08
     -111.4272989854      116.2589219273     1  0.28989397E+08
     -111.4272778294      115.4909492201     1  0.28748929E+08
     -111.4272757701      115.7032810462     1  0.28263865E+08
     -111.4272671989      111.0847509474     1  0.27003429E+08
     -111.4272523554      115.8663865824     1  0.28688090E+08
     -111.4272416566      111.6056037654     1  0.27718248E+08
     -111.4272023206      116.8006578223     1  0.29410352E+08
     -111.4271748142      117.1825695988     1  0.30362405E+08
     -111.4271552448      113.9497610654     1  0.28064706E+08
     -111.4271355845      113.7073387013     1  0.28365594E+08
     -111.4271339863      116.7753154611     1  0.28544881E+08
     -111.4271264312      113.2001545151     1  0.29312525E+08
     -111.4271077827      115.7616437648     1  0.28949749E+08
     -111.4270998406      114.5032625183     1  0.27421568E+08
     -111.4270944557      114.6155697724     1  0.30187632E+08
     -111.4270610648      114.4643951120     1  0.26833302E+08
     -111.4270600018      113.8486176435     1  0.28949426E+08
     -111.4270527346      113.7870733336     1  0.28642594E+08
     -111.4270421898      114.5163362088     1  0.26482171E+08
     -111.4270383506      117.7484167257     1  0.29157705E+08
     -111.4269812682      113.8819789737     1  0.27263297E+08
     -111.4269600585      114.8152032803     1  0.28181369E+08
     -111.4269573799      112.9898697737     1  0.25756064E+08
     -111.4269496623      113.7666324574     1  0.29136699E+08
     -111.4269471455      111.4733277363     1  0.27724045E+08
     -111.4269347760      115.7464121573     1  0.28603848E+08
     -111.4268873766      111.3510265896     1  0.27400405E+08
     -111.4268774474      112.5518642549     1  0.29640006E+08
     -111.4268745332      114.3682254561     1  0.27021921E+08
     -111.4268424381      116.6050108239     1  0.26734509E+08
     -111.4268209245      115.8059757301     1  0.28576132E+08
     -111.4268153931      111.3860394411     1  0.29757007E+08
     -111.4268048469      111.5769827367     1  0.27639665E+08
     -111.4267796970      111.4571635334     1  0.27681781E+08
     -111.4267744735      116.7380363209     1  0.29739390E+08
     -111.4267559574      109.9952165446     1  0.27963336E+08
     -111.4267446820      112.3425520228     1  0.28826188E+08
     -111.4267420779      112.4319723467     1  0.28685839E+08
     -111.4267378718      107.0832821551     1  0.26018625E+08
     -111.4267356892      114.9999582382     1  0.27805327E+08
     -111.4266990530      112.1469723848     1  0.27179490E+08
     -111.4266955722      111.0456072137     1  0.26684574E+08
     -111.4266858822      115.1565961964     1  0.27566577E+08
     -111.4266656094      113.9338380550     1  0.27019275E+08
     -111.4266552983      111.5800965595     1  0.26752399E+08
     -111.4266531353      114.1674828401     1  0.28330945E+08
     -111.4266361897      116.3378513149     1  0.27880445E+08
     -111.4266225544      115.0998671320     1  0.30280457E+08
     -111.4266099328      111.6269203355     1  0.27279017E+08
     -111.4266065500      117.9529368440     1  0.27994916E+08
     -111.4266008244      118.0338826783     1  0.29323185E+08
     -111.4265958133      113.6053969630     1  0.27820439E+08
     -111.4265881913      116.1004198174     1  0.27136774E+08
     -111.4265551759      113.7564160948     1  0.27144872E+08
     -111.4265367885      113.3409176793     1  0.27601991E+08
     -111.4265321492      115.8637686953     1  0.30191414E+08
     -111.4265227317      114.4650814025     1  0.29123669E+08
     -111.4264683890      114.1371112624     1  0.29724255E+08
     -111.4264656988      112.7483575202     1  0.27372647E+08
     -111.4264592987      113.3292937617     1  0.30226002E+08
     -111.4264374734      115.4296807027     1  0.27886464E+08
     -111.4264262134      116.1431945224     1  0.29805788E+08
     -111.4264015316      109.6189586784     1  0.27037308E+08
     -111.4263953261      113.9758436164     1  0.27456315E+08
     -111.4263711015      116.9178493268     1  0.29623186E+08
     -111.4263477124      116.3900445217     1  0.28414491E+08
     -111.4263159800      115.8554637408     1  0.29059146E+08
     -111.4263103504      112.5020869836     1  0.28533947E+08
     -111.4262998501      112.6472713348     1  0.27748350E+08
     -111.4262552975      117.7302198668     1  0.30113007E+08
     -111.4262496932      114.9061079073     1  0.30768674E+08
     -111.4262284295      111.8015644083     1  0.28114122E+08
     -111.4262006465      112.5811533938     1  0.29418660E+08
     -111.4261932025      113.0262464188     1  0.28796550E+08
     -111.4261824882      110.4467590005     1  0.28575153E+08
     -111.4261800511      115.4529762246     1  0.28076714E+08
     -111.4261750405      112.5830852175     1  0.26618091E+08
     -111.4261679369      111.4146659757     1  0.26603880E+08
     -111.4261643969      118.4413070905     1  0.28875647E+08
     -111.4261299258      113.0831713133     1  0.27239034E+08
     -111.4260957659      112.4536985335     1  0.26700276E+08
     -111.4260908091      112.7691001465     1  0.29710670E+08
     -111.4260461984      112.5305112949     1  0.29111908E+08
     -111.4260242154      114.5400869348     1  0.27204732E+08
     -111.4260052907      109.2571701287     1  0.26801144E+08
     -111.4260041438      114.0616462541     1  0.30599950E+08
     -111.4260006638      114.0677647637     1  0.28483811E+08
     -111.4259766465      115.4841662126     1  0.29088524E+08
     -111.4259729354      117.3721889620     1  0.27133264E+08
     -111.4259395149      119.0503802590     1  0.28117403E+08
     -111.4259266479      115.7925392075     1  0.29518980E+08
     -111.4259225926      114.7121152709     1  0.31765626E+08
     -111.4259119840      116.5422981073     1  0.27747393E+08
     -111.4259089902      115.1688510877     1  0.29400678E+08
     -111.4258898925      110.8305798030     1  0.27737087E+08
     -111.4258859617      115.4952960978     1  0.27919980E+08
     -111.4258793615      118.1144599495     1  0.31360473E+08
     -111.4258586162      112.7149149826     1  0.29613641E+08
     -111.4258283919      114.8648899224     1  0.27837030E+08
     -111.4258038307      116.7018685254     1  0.30747305E+08
     -111.4257940132      114.1624030495     1  0.26022431E+08
     -111.4257805781      113.4512182637     1  0.26999440E+08
     -111.4257790869      116.1831222351     1  0.29196193E+08
     -111.4257660194      111.2489831394     1  0.27377816E+08
     -111.4257593621      114.1789361898     1  0.27337336E+08
     -111.4257250741      115.6302003049     1  0.29262825E+08
     -111.4257208550      114.6455646015     1  0.29437365E+08
     -111.4257050938      117.4970203378     1  0.30849474E+08
     -111.4256955548      109.6905478736     1  0.27457318E+08
     -111.4256805221      111.9817427510     1  0.26072386E+08
     -111.4256495564      114.1641848362     1  0.27885820E+08
     -111.4256383021      112.4168565096     1  0.28851234E+08
     -111.4256261199      113.4140674136     1  0.29131838E+08
     -111.4256191855      114.4136890294     1  0.28208593E+08
     -111.4255986893      116.9153427444     1  0.29877449E+08
     -111.4255878341      112.8654441426     1  0.26910462E+08
     -111.4255617604      114.5075071201     1  0.27749937E+08
     -111.4255554985      113.3098044313     1  0.28903382E+08
     -111.4255469110      113.5003025544     1  0.29192053E+08
     -111.4255364240      116.4787559093     1  0.28011008E+08
     -111.4255317236      113.7811093020     1  0.27542087E+08
     -111.4255244328      117.8333284131     1  0.28728697E+08
     -111.4255077537      110.9641297384     1  0.29119590E+08
     -111.4255004172      112.8755790925     1  0.26748861E+08
     -111.4254915886      112.9850733741     1  0.27426425E+08
     -111.4254867672      113.2619787626     1  0.29725852E+08
     -111.4254792672      114.3673760026     1  0.29320085E+08
     -111.4254690950      116.8384810237     1  0.29444965E+08
     -111.4254524347      116.0904265754     1  0.27212266E+08
     -111.4254473471      114.0113990008     1  0.29152673E+08
     -111.4254254359      115.0183262430     1  0.28238316E+08
     -111.4254108869      114.9290099241     1  0.29026285E+08
     -111.4254069051      111.0977863482     1  0.28763996E+08
     -111.4253623453      113.5378802952     1  0.28309468E+08
     -111.4253535982      115.8123718671     1  0.28967656E+08
     -111.4253286507      116.6800585094     1  0.30950798E+08
     -111.4252869937      112.6572815671     1  0.28606759E+08
     -111.4252688531      111.3523017660     1  0.28870680E+08
     -111.4252065488      111.8490227467     1  0.29902137E+08
     -111.4252040704      115.0814109408     1  0.27698669E+08
     -111.4251889359      115.1730377946     1  0.26637560E+08
     -111.4251721883      114.4366496942     1  0.29906995E+08
     -111.4251584838      114.4033653677     1  0.29324827E+08
     -111.4251548441      116.8225120331     1  0.27880418E+08
     -111.4251496836      111.8625285216     1  0.28222820E+08
     -111.4251397866      113.3116064312     1  0.27766114E+08
     -111.4251334852      115.0100105418     1  0.29012861E+08
     -111.4251236943      114.6488537733     1  0.30727178E+08
     -111.4251068332      115.0145878713     1  0.28293124E+08
     -111.4250893843      114.2760624645     1  0.28476982E+08
     -111.4250647708      116.1988743720     1  0.27885392E+08
     -111.4250594696      116.0016930758     1  0.29531811E+08
     -111.4250554555      115.0220744258     1  0.26575276E+08
     -111.4250533090      116.3869389011     1  0.30042492E+08
     -111.4250489679      116.0490026990     1  0.28062801E+08
     -111.4250457969      115.1981031526     1  0.28728546E+08
     -111.4250205028      112.7122858862     1  0.29691157E+08
     -111.4250059198      112.6370595452     1  0.29044308E+08
     -111.4250047814      113.3261459803     1  0.27958265E+08
     -111.4249956637      110.2222286300     1  0.26639978E+08
     -111.4249860213      113.8312434315     1  0.28390262E+08
     -111.4249811661      113.6519352230     1  0.27140911E+08
     -111.4249570671      113.1159556797     1  0.27996633E+08
     -111.4249446090      115.5507979363     1  0.28820904E+08
     -111.4249418439      115.9677263902     1  0.29190194E+08
     -111.4249340552      111.6192146778     2  0.28091263E+08
     -111.4249209423      112.8378728260     1  0.29201538E+08
     -111.4249032591      115.2372544036     1  0.31548273E+08
     -111.4249006135      115.2928824665     1  0.27127947E+08
     -111.4248763155      110.6883018976     1  0.27372737E+08
     -111.4248726629      114.3106285143     1  0.29091406E+08
     -111.4248550130      114.8856760198     1  0.31419679E+08
     -111.4248504896      117.7730403368     1  0.28674246E+08
     -111.4248467093      115.8174358785     1  0.26653550E+08
     -111.4247952073      114.7632669637     1  0.29354692E+08
     -111.4247890436      117.3531892826     1  0.30348257E+08
     -111.4247666941      117.9995518264     1  0.29497414E+08
     -111.4247654594      114.0521666518     1  0.29160388E+08
     -111.4247538736      114.7268485990     1  0.28693302E+08
     -111.4247223596      113.5296090339     1  0.30897365E+08
     -111.4247100506      111.1026908924     1  0.28614526E+08
     -111.4246927139      109.2604450101     1  0.26427040E+08
     -111.4246904063      112.5667533991     1  0.26957160E+08
     -111.4246784299      114.3018976589     1  0.29087255E+08
     -111.4246736615      117.0240351742     1  0.27244156E+08
     -111.4246655870      112.9241655649     1  0.29143611E+08
     -111.4246613134      111.4885455747     1  0.26513600E+08
     -111.4246524629      113.2510036380     1  0.28034640E+08
     -111.4246401767      115.1973495908     1  0.27765388E+08
     -111.4246320003      113.9563413832     1  0.28817385E+08
     -111.4246223459      113.3403415557     1  0.27109673E+08
     -111.4246063562      112.5932392454     1  0.29922487E+08
     -111.4245908672      114.2598270781     1  0.29522821E+08
     -111.4245752090      113.3329858058     1  0.26358676E+08
     -111.4245441195      116.7758809009     1  0.26588867E+08
     -111.4244941834      112.6115403443     1  0.28046490E+08
     -111.4244798209      110.9748537845     1  0.27379302E+08
     -111.4244529797      116.8482768594     1  0.29391413E+08
     -111.4244453485      117.3189401649     1  0.27958383E+08
     -111.4244409599      114.5354581861     1  0.29374037E+08
     -111.4244374502      116.4900804216     1  0.30527918E+08
     -111.4244362897      116.7414941491     1  0.27035175E+08
     -111.4244269477      116.0977250878     1  0.28176210E+08
     -111.4244181660      116.0355060501     1  0.28433884E+08
     -111.4244089678      114.8431460744     1  0.28316167E+08
     -111.4243622956      113.3682429290     1  0.26276320E+08
     -111.4243572904      115.9040924028     1  0.27927503E+08
     -111.4243458776      114.3604556026     1  0.27558147E+08
     -111.4243418992      113.8783968552     1  0.26513832E+08
     -111.4243024696      116.1581202218     1  0.29068244E+08
     -111.4242963190      115.4706722028     1  0.26478577E+08
     -111.4242898010      117.6806230912     1  0.26466754E+08
     -111.4242488578      111.6069683818     1  0.30287874E+08
     -111.4242471244      117.7003188623     1  0.29045138E+08
     -111.4242168254      115.2032284092     1  0.29443098E+08
     -111.4242032869      114.6536249066     1  0.26517550E+08
     -111.4241960861      117.6700339947     1  0.29494290E+08
     -111.4241703310      118.8215848892     1  0.26711582E+08
     -111.4241605161      116.4699135756     1  0.27705060E+08
     -111.4241478066      111.5144290665     1  0.27661356E+08
     -111.4241322025      115.6929324495     1  0.31408634E+08
     -111.4241305375      115.1104151713     1  0.30240503E+08
     -111.4241214027      113.6946065857     1  0.25976970E+08
     -111.4241172338      110.0108105333     1  0.28509638E+08
     -111.4241144489      113.8573215389     2  0.26778352E+08
     -111.4241110028      114.6977545210     1  0.27574904E+08
     -111.4241037523      114.3014181185     1  0.29477290E+08
     -111.4240726477      114.6795829878     1  0.27561639E+08
     -111.4240350851      115.5909651600     1  0.29773762E+08
     -111.4240278723      114.7968522330     1  0.27090108E+08
     -111.4239855110      110.7039800745     1  0.27343515E+08
     -111.4239762783      112.9172352135     1  0.28156786E+08
     -111.4239718853      114.5439201053     1  0.26702123E+08
     -111.4239537131      116.4456928751     1  0.28920675E+08
     -111.4239425236      114.5955992872     1  0.28829591E+08
     -111.4239311753      115.7078573778     1  0.27873232E+08
     -111.4239168058      113.6181704757     1  0.27066810E+08
     -111.4238871146      112.9633600374     1  0.29890563E+08
     -111.4238750684      114.2586754231     1  0.27965105E+08
     -111.4238523264      115.7968919821     1  0.28430019E+08
     -111.4238466147      111.0420325553     1  0.27438323E+08
     -111.4238410148      117.1343550894     1  0.28096375E+08
     -111.4238383649      110.0330372231     1  0.28017208E+08
     -111.4238369109      113.0386774139     1  0.27562332E+08
     -111.4238313216      112.8863082499     1  0.27846570E+08
     -111.4238082223      112.1842901881     1  0.29538158E+08
     -111.4237850885      116.4970845070     1  0.28654921E+08
     -111.4237708541      111.5106931755     1  0.28207971E+08
     -111.4237694951      114.4327848304     1  0.27575696E+08
     -111.4237670561      113.2135960621     1  0.28561695E+08
     -111.4237563839      116.0366515414     1  0.26892741E+08
     -111.4237480754      114.5059246063     1  0.30318480E+08
     -111.4237416990      114.2118085049     1  0.26899464E+08
     -111.4237244732      112.8248582783     1  0.26522139E+08
     -111.4237228726      116.1388104430     1  0.30438620E+08
     -111.4237133414      116.6457203061     1  0.28362128E+08
     -111.4236133610      115.2186396139     1  0.28672406E+08
     -111.4236001507      115.7733200843     1  0.30065323E+08
     -111.4235991482      115.2442552603     1  0.27508451E+08
     -111.4235731189      112.2391282912     1  0.27215535E+08
     -111.4235319236      116.8368280855     1  0.29723774E+08
     -111.4235207106      115.2933181299     1  0.26275078E+08
     -111.4235152472      110.9777469230     1  0.28380612E+08
     -111.4235134785      115.3235089987     1  0.28618118E+08
     -111.4234566949      112.9208630094     1  0.26657328E+08
     -111.4234258275      109.2171911676     1  0.29130923E+08
     -111.4233866649      113.7734136242     1  0.29432800E+08
     -111.4233819473      114.7473895425     1  0.29499136E+08
     -111.4233806084      115.2504586521     1  0.30499644E+08
     -111.4233610855      111.5961291620     1  0.26220667E+08
     -111.4233553770      115.0698836628     1  0.28589236E+08
     -111.4233537791      114.2593040009     1  0.30624183E+08
     -111.4233286446      112.9546621878     1  0.28787843E+08
     -111.4233197127      114.6803538448     1  0.29803635E+08
     -111.4233114212      113.4923379697     1  0.25929311E+08
     -111.4233005926      113.2017387231     1  0.27979010E+08
     -111.4232871022      116.9532126765     2  0.27863909E+08
     -111.4232665412      115.6654845839     1  0.28023501E+08
     -111.4232640343      112.3481721133     1  0.26791038E+08
     -111.4232616578      110.0435305665     1  0.26970770E+08
     -111.4232521782      114.3474881099     1  0.29095939E+08
     -111.4232388554      110.4242098379     1  0.27561272E+08
     -111.4232250340      111.5461056483     1  0.28140975E+08
     -111.4232001822      116.4663864324     1  0.30505425E+08
     -111.4231823163      116.3926212267     1  0.27081908E+08
     -111.4231608221      115.7844826229     1  0.29114739E+08
     -111.4231566065      113.8915470555     1  0.29192852E+08
     -111.4231542732      108.3359109843     1  0.26620248E+08
     -111.4231479821      108.5479608337     1  0.28393708E+08
     -111.4231457572      116.9096304955     1  0.29436323E+08
     -111.4231367970      112.2521978650     1  0.26846092E+08
     -111.4231245493      114.6213664099     1  0.28122825E+08
     -111.4231186732      115.2950655411     2  0.28094700E+08
     -111.4231027480      117.4754336716     1  0.28246896E+08
     -111.4230850605      110.1706571387     1  0.27618275E+08
     -111.4230683183      113.6145155665     1  0.29111314E+08
     -111.4230456387      114.1649865025     1  0.28390935E+08
     -111.4230337108      115.8154499706     1  0.28932994E+08
     -111.4230103804      113.5556574532     1  0.27480743E+08
     -111.4229692615      112.9204989252     1  0.26305031E+08
     -111.4229669436      115.9127952326     1  0.28025015E+08
     -111.4229636862      111.1144932049     1  0.26584963E+08
     -111.4229528608      115.1822064274     1  0.29717101E+08
     -111.4229511695      112.8533228891     1  0.27288877E+08
     -111.4229381742      113.1409356880     1  0.27224403E+08
     -111.4229350459      111.9067090400     1  0.27123693E+08
     -111.4229286657      117.3202944992     1  0.30277440E+08
     -111.4229174946      113.8657007206     1  0.28239243E+08
     -111.4229073258      110.6207438885     1  0.26464982E+08
     -111.4229044839      113.0778216033     1  0.29772903E+08
     -111.4229001937      115.6767430892     1  0.26204240E+08
     -111.4228727428      117.4288267002     1  0.29743609E+08
     -111.4228605843      115.0449316413     1  0.29013595E+08
     -111.4228462456      114.0269073271     1  0.27574509E+08
     -111.4228351239      114.2364152729     1  0.28691261E+08
     -111.4228321268      113.7982752155     1  0.27121521E+08
     -111.4228097701      116.0562317455     1  0.30200175E+08
     -111.4228035471      112.3641593316     1  0.27901739E+08
     -111.4227959233      115.2069977385     1  0.30406779E+08
     -111.4227860308      116.4732363986     2  0.27571732E+08
     -111.4227844679      113.4584516292     1  0.28968069E+08
     -111.4227676940      116.2619603167     1  0.29144383E+08
     -111.4227549416      117.4099626032     1  0.29716608E+08
     -111.4227311261      118.7781303564     1  0.31312307E+08
     -111.4227117080      113.9679801314     1  0.30017697E+08
     -111.4227068355      110.1701854434     1  0.28645444E+08
     -111.4226613497      114.9245285663     1  0.29585508E+08
     -111.4226446532      111.8343393572     1  0.30328167E+08
     -111.4226342874      116.9441026275     1  0.28558459E+08
     -111.4226248012      113.0536269166     1  0.28922809E+08
     -111.4226151984      111.9826770824     1  0.26620557E+08
     -111.4226054848      114.3387654523     1  0.28453191E+08
     -111.4225483820      113.0539149398     1  0.28464506E+08
     -111.4225411915      112.0759935529     1  0.27264899E+08
     -111.4225296736      114.9634441684     1  0.28582304E+08
     -111.4225075296      112.7106545020     1  0.29023821E+08
     -111.4224932680      116.3535549679     1  0.29554458E+08
     -111.4224835028      113.9656879020     1  0.29487321E+08
     -111.4224823054      112.4853862089     1  0.27018944E+08
     -111.4224812451      114.6882126320     1  0.28664703E+08
     -111.4224744591      113.2686795915     1  0.29557011E+08
     -111.4224661768      113.9491633425     1  0.27702186E+08
     -111.4224609691      113.9776511046     1  0.28143717E+08
     -111.4224481110      114.3116976825     1  0.29967078E+08
     -111.4224467719      113.6297409050     1  0.28218096E+08
     -111.4224373279      109.8148602014     1  0.29466700E+08
     -111.4224342227      115.4911311023     1  0.28639257E+08
     -111.4224287174      116.0323543632     1  0.29803075E+08
     -111.4224265452      110.2163716677     1  0.26547773E+08
     -111.4223575722      111.7988080373     1  0.28133245E+08
     -111.4223073286      115.4112292703     1  0.26020861E+08
     -111.4223058260      114.5464738682     1  0.26919611E+08
     -111.4222959844      114.4069395130     1  0.30412500E+08
     -111.4222877364      113.0315302964     1  0.29671398E+08
     -111.4222816941      113.0909293487     1  0.27759688E+08
     -111.4222307078      113.7706315858     1  0.29694566E+08
     -111.4222268162      116.8387333568     1  0.27014039E+08
     -111.4222078289      109.3315752550     1  0.25787315E+08
     -111.4222024053      116.3543474694     1  0.30291860E+08
     -111.4221933235      116.2137680438     1  0.29118990E+08
     -111.4221866114      113.3797909066     1  0.26544117E+08
     -111.4221826520      117.2605188774     1  0.27245731E+08
     -111.4221770898      110.7853275615     1  0.28484873E+08
     -111.4221665947      111.8619271189     1  0.28497510E+08
     -111.4221644306      113.3086440225     1  0.28403865E+08
     -111.4221305634      114.4391015789     1  0.29143726E+08
     -111.4220775370      112.5234078817     1  0.28225696E+08
     -111.4220725679      116.0576741615     1  0.30768186E+08
     -111.4220681531      115.5723357679     1  0.28062876E+08
     -111.4220583832      118.0047138994     1  0.27130022E+08
     -111.4220552475      113.3490853203     1  0.29426376E+08
     -111.4220541254      115.5906690587     1  0.28484327E+08
     -111.4220429212      110.0067706030     1  0.26901609E+08
     -111.4220345222      113.3717933722     1  0.27934313E+08
     -111.4220272928      112.7457539103     1  0.27652719E+08
     -111.4220252546      115.9698933120     1  0.26716749E+08
     -111.4220229777      111.0014024554     1  0.29203032E+08
     -111.4220213494      115.9393443281     1  0.27727237E+08
     -111.4220156216      118.7690013915     1  0.26913501E+08
     -111.4220109405      113.0080033305     1  0.29932794E+08
     -111.4220020814      113.0792373145     1  0.28352024E+08
     -111.4219018532      117.7071013084     1  0.28823846E+08
     -111.4218817132      112.9489871504     1  0.27587157E+08
     -111.4218039544      107.4444198902     1  0.26979025E+08
     -111.4217900842      117.3901852347     1  0.29265234E+08
     -111.4217786322      111.6692809784     1  0.28102614E+08
     -111.4217754457      111.8322254054     1  0.27030272E+08
     -111.4217728776      114.9115810690     1  0.27658794E+08
     -111.4217641302      112.7586476891     1  0.26307187E+08
     -111.4217324847      116.2662915070     1  0.29875580E+08
     -111.4217180178      114.1567757215     1  0.27687476E+08
     -111.4217136900      116.2353238390     1  0.27413874E+08
     -111.4217076540      115.0922100407     1  0.27837613E+08
     -111.4217055707      112.6121951461     1  0.27779551E+08
     -111.4216948440      110.1095238843     1  0.26998783E+08
     -111.4216929577      112.0720239700     1  0.28549857E+08
     -111.4216915475      108.4648736910     1  0.27048486E+08
     -111.4216816780      114.9204901395     1  0.30795416E+08
     -111.4216785235      112.9372823509     1  0.28169174E+08
     -111.4216730628      114.2288264096     1  0.26819946E+08
     -111.4216579556      112.2456027645     1  0.29931156E+08
     -111.4216547680      114.0753460280     1  0.28064033E+08
     -111.4216238128      117.2701782239     1  0.29697449E+08
     -111.4216179600      114.7316691806     1  0.29490141E+08
     -111.4216096992      116.4344040473     1  0.28165279E+08
     -111.4216050866      115.9621171032     1  0.27344984E+08
     -111.4216001088      116.0058945545     1  0.30549485E+08
     -111.4215364548      112.3103656866     1  0.28507456E+08
     -111.4215343140      116.4986427820     1  0.29702524E+08
     -111.4215320427      113.2789971792     1  0.29373357E+08
     -111.4215299820      113.9917426191     1  0.27494025E+08
     -111.4215282651      115.5681414509     1  0.29375468E+08
     -111.4215163987      112.1486739119     1  0.27460443E+08
     -111.4215073284      114.0308895429     1  0.27676599E+08
     -111.4215062294      114.6176447458     1  0.29007612E+08
     -111.4215019179      113.7489982336     1  0.27336767E+08
     -111.4214984094      115.1943862763     1  0.26906118E+08
     -111.4214954888      115.2935859357     1  0.29162525E+08
     -111.4214611940      115.6503543381     1  0.28341705E+08
     -111.4214582378      107.8101713459     1  0.26999795E+08
     -111.4214079029      115.9820198240     1  0.30386581E+08
     -111.4214038998      113.9389885669     1  0.29460581E+08
     -111.4213998201      111.3061015285     1  0.27852654E+08
     -111.4213918345      113.0255001046     1  0.29066420E+08
     -111.4213839156      112.7177791560     1  0.29113186E+08
     -111.4213822462      115.3558390329     1  0.27759613E+08
     -111.4213703791      114.9584941911     1  0.28414346E+08
     -111.4213619533      117.7804985267     1  0.28750623E+08
     -111.4213498109      114.3443454303     1  0.29288641E+08
     -111.4213478691      116.3043155394     1  0.29655415E+08
     -111.4213378548      113.0149247417     1  0.27590701E+08
     -111.4213193558      116.5439722133     1  0.27705487E+08
     -111.4213143121      115.8344182841     1  0.28157336E+08
     -111.4212905145      113.1989696115     1  0.27042913E+08
     -111.4212691649      116.1114195339     1  0.28427144E+08
     -111.4212394875      114.9397999221     1  0.28363662E+08
     -111.4212344821      109.6335121852     1  0.27216833E+08
     -111.4212299674      112.6517202300     1  0.27950297E+08
     -111.4212284399      116.2760882431     1  0.28999432E+08
     -111.4212260336      114.3462445947     1  0.28938607E+08
     -111.4212070905      112.4532404778     1  0.27569857E+08
     -111.4212045117      112.8330922940     1  0.27424482E+08
     -111.4211977637      114.4971903175     1  0.28873231E+08
     -111.4211873215      116.3669240311     1  0.29358235E+08
     -111.4211801299      113.4577983595     1  0.27504110E+08
     -111.4211781532      107.7838618100     1  0.27366111E+08
     -111.4211726507      113.2743589435     1  0.26341440E+08
     -111.4211614278      114.3905079751     1  0.27554042E+08
     -111.4211431386      114.2917248363     1  0.27959690E+08
     -111.4211219904      113.7445935897     1  0.27480305E+08
     -111.4210983278      114.6700568599     1  0.27516944E+08
     -111.4210896468      114.2329074678     1  0.29660671E+08
     -111.4210770360      114.1228592949     1  0.27986335E+08
     -111.4210681297      114.9305721768     1  0.27193995E+08
     -111.4210619633      113.2577355837     1  0.26595045E+08
     -111.4210519456      115.5380255644     1  0.29495672E+08
     -111.4210336801      114.1618922035     1  0.27632208E+08
     -111.4210283231      116.3383811106     1  0.29233988E+08
     -111.4210260477      114.2325047286     1  0.30189298E+08
     -111.4209948550      117.4851037216     1  0.30482742E+08
     -111.4209803177      117.1471529429     1  0.30961350E+08
     -111.4209547549      111.1601416781     1  0.26144484E+08
     -111.4209525564      114.2415143446     1  0.26898267E+08
     -111.4209432428      115.4542314078     1  0.28157082E+08
     -111.4209138524      113.9329755056     1  0.27868415E+08
     -111.4208989679      113.3569588399     1  0.29223876E+08
     -111.4208936427      115.6181295582     1  0.29284611E+08
     -111.4208750801      110.1042250703     1  0.27353393E+08
     -111.4208621453      113.9944190296     1  0.28038292E+08
     -111.4208428037      116.3530646172     1  0.29919213E+08
     -111.4208195021      110.2265725476     1  0.26589189E+08
     -111.4208065518      112.6722214989     1  0.27537903E+08
     -111.4207879543      110.5085700578     1  0.26080098E+08
     -111.4207842730      114.4892759305     1  0.28619792E+08
     -111.4207605901      110.5841881218     1  0.26152486E+08
     -111.4207552203      113.2247568908     1  0.27853464E+08
     -111.4207449014      114.6200621371     1  0.30783117E+08
     -111.4207292640      114.1586771537     1  0.28670089E+08
     -111.4207066674      115.4176685486     1  0.28108724E+08
     -111.4206901357      115.2752921696     1  0.29911946E+08
     -111.4206882010      113.9002963458     1  0.29136558E+08
     -111.4206560709      112.3230255555     1  0.26845257E+08
     -111.4206398322      113.9890411787     1  0.29770176E+08
     -111.4206350785      113.4911901544     1  0.27859362E+08
     -111.4206272137      114.9192634998     1  0.27542314E+08
     -111.4206241300      115.0834866633     1  0.31277721E+08
     -111.4206117780      116.1213463531     1  0.28242389E+08
     -111.4205996860      117.1378000909     1  0.29691158E+08
     -111.4205982227      117.4708739709     1  0.28457757E+08
     -111.4205895946      118.2738066167     4  0.28240621E+08
     -111.4205876919      117.9214766280     1  0.28045017E+08
     -111.4205539784      116.0621279184     1  0.28133682E+08
     -111.4205494407      115.2308062500     1  0.28779315E+08
     -111.4205202108      114.0902738461     1  0.27939589E+08
     -111.4205180737      113.3567329124     1  0.29040468E+08
     -111.4204987607      116.0335693905     1  0.31345710E+08
     -111.4204824429      112.6939671025     1  0.28564093E+08
     -111.4204798756      116.9765746699     1  0.29592670E+08
     -111.4204785493      110.5243967291     1  0.29216149E+08
     -111.4204770116      108.6761155785     1  0.27428161E+08
     -111.4204714838      114.2117241936     1  0.29550511E+08
     -111.4204477960      114.4552008863     2  0.27600343E+08
     -111.4204417166      116.9800073523     1  0.29614656E+08
     -111.4204207628      115.4946174994     1  0.29284928E+08
     -111.4203922810      114.4512897082     1  0.29126783E+08
     -111.4203797246      113.7670524914     1  0.28140948E+08
     -111.4203716052      116.8831765670     1  0.31628287E+08
     -111.4203694113      115.5170996393     1  0.29804985E+08
     -111.4203645080      116.7066880771     1  0.27545095E+08
     -111.4203439772      112.7816650761     1  0.26665059E+08
     -111.4203025188      117.4200850956     1  0.29456240E+08
     -111.4202869769      116.9167060482     1  0.30249280E+08
     -111.4202823747      113.8185787649     1  0.29309799E+08
     -111.4202758042      114.6484848253     1  0.27905022E+08
     -111.4202443875      113.5031679609     1  0.28692511E+08
     -111.4202390214      112.2900755270     1  0.27189294E+08
     -111.4202283962      116.9505280831     1  0.29909363E+08
     -111.4202064936      112.5833681776     1  0.29618063E+08
     -111.4201835636      112.7372725637     1  0.26571598E+08
     -111.4201789811      111.6110140125     1  0.28575980E+08
     -111.4201621278      117.4777341182     1  0.26738017E+08
     -111.4201585921      116.9228757549     1  0.28074688E+08
     -111.4201480644      115.4142051878     1  0.28677596E+08
     -111.4201417766      117.3373193050     1  0.28333549E+08
     -111.4201402654      115.6020175811     1  0.28650705E+08
     -111.4201311823      115.6086575827     1  0.30288217E+08
     -111.4201297397      113.4083107087     1  0.29418965E+08
     -111.4201271762      115.5186797046     2  0.27894266E+08
     -111.4201183910      114.6607789770     1  0.28020272E+08
     -111.4201071685      112.8900456052     1  0.28772409E+08
     -111.4201024154      108.7498948035     1  0.26905607E+08
     -111.4200711285      112.4016138110     1  0.28324908E+08
     -111.4200512538      113.9714862882     1  0.28275486E+08
     -111.4200480972      112.3193296493     1  0.28154994E+08
     -111.4200388357      114.4731028448     1  0.28283261E+08
     -111.4200211753      111.8311451357     1  0.27661756E+08
     -111.4200181558      116.5975996124     1  0.29680296E+08
     -111.4200091095      111.9474072140     1  0.28359913E+08
     -111.4199471772      115.1017485238     1  0.29581814E+08
     -111.4199289633      113.1666835985     1  0.28686386E+08
     -111.4199084853      112.2600674518     1  0.28612669E+08
     -111.4198989790      114.3046765417     1  0.26650006E+08
     -111.4198831982      111.1278252843     1  0.25950161E+08
     -111.4198787700      112.6331025095     1  0.28536781E+08
     -111.4198542152      112.8706003922     1  0.27959946E+08
     -111.4198488361      115.8320198378     1  0.29021908E+08
     -111.4198477051      112.7952557054     1  0.28236485E+08
     -111.4198054565      113.8671999669     1  0.28810444E+08
     -111.4197925898      115.6294027660     1  0.28342725E+08
     -111.4197730822      114.6324437682     1  0.27933784E+08
     -111.4197715644      111.9884919308     1  0.27651244E+08
     -111.4197604600      114.6436246712     1  0.27547839E+08
     -111.4197573656      114.5034234798     1  0.28648469E+08
     -111.4197438327      113.3398901005     1  0.26932959E+08
     -111.4197227818      117.2615302985     1  0.30768164E+08
     -111.4197021488      112.0757506712     1  0.26857533E+08
     -111.4196805329      112.6417436046     1  0.28878834E+08
     -111.4196667383      115.5636244349     1  0.28305932E+08
     -111.4196445178      113.7413018748     1  0.27920983E+08
     -111.4196430770      110.6429494680     1  0.27454379E+08
     -111.4196372250      112.3476103576     1  0.26535206E+08
     -111.4196343822      116.0241837415     1  0.28036309E+08
     -111.4196267105      117.5471123028     1  0.28475575E+08
     -111.4196198699      112.0245738886     1  0.25607645E+08
     -111.4196187022      114.7799791287     1  0.27737604E+08
     -111.4195929882      111.0062806970     1  0.27504622E+08
     -111.4195763222      116.5340104268     1  0.29594326E+08
     -111.4195513312      116.0389802192     1  0.28595320E+08
     -111.4195364215      114.2868964644     1  0.27600270E+08
     -111.4195334116      112.9063310203     1  0.28012918E+08
     -111.4195220365      113.3393434875     1  0.26350268E+08
     -111.4195077143      113.6643907368     1  0.26911461E+08
     -111.4195038054      116.1837610906     1  0.29064049E+08
     -111.4194531234      116.6443853779     1  0.28406749E+08
     -111.4194382959      115.2315982782     1  0.30142177E+08
     -111.4194294423      116.2373664808     1  0.30537961E+08
     -111.4194246762      111.5096627254     1  0.27792713E+08
     -111.4194077590      114.3459914183     1  0.30079732E+08
     -111.4193776380      115.6543292010     2  0.30841827E+08
     -111.4193668018      113.9055747270     1  0.31513648E+08
     -111.4193538552      114.7909318197     1  0.29066122E+08
     -111.4193470513      115.1745103493     1  0.28684266E+08
     -111.4193458972      116.5707043915     1  0.28848637E+08
     -111.4193280035      115.3044759637     1  0.30964625E+08
     -111.4193230890      113.5960254529     1  0.27487184E+08
     -111.4193212939      114.1510534104     1  0.27636213E+08
     -111.4193028136      114.1520643961     1  0.27900948E+08
     -111.4192997463      114.2612860860     1  0.27570960E+08
     -111.4192960134      117.9845365902     1  0.29566918E+08
     -111.4192839305      113.6893574387     1  0.29314644E+08
     -111.4192502624      114.7953467402     1  0.28321104E+08
     -111.4192167746      115.4636269853     1  0.29185228E+08
     -111.4192007835      112.4546493521     1  0.28884083E+08
     -111.4191971417      111.6538869303     1  0.26059688E+08
     -111.4191920998      111.7901159104     1  0.26549011E+08
     -111.4191873291      114.9959768313     1  0.27955269E+08
     -111.4191860880      105.4579138178     1  0.25471013E+08
     -111.4191819330      108.4056239468     1  0.26419631E+08
     -111.4191761728      115.7949081702     1  0.29374951E+08
     -111.4191722042      116.6180567620     1  0.29686383E+08
     -111.4191673673      111.2905850619     1  0.27940644E+08
     -111.4191655457      117.6383246946     1  0.28747153E+08
     -111.4191087995      114.1422537835     1  0.26908878E+08
     -111.4190869849      116.7673531498     1  0.29066501E+08
     -111.4190744252      111.7876787106     1  0.27826769E+08
     -111.4190647430      116.7657192112     1  0.29222706E+08
     -111.4190613556      114.0873871239     1  0.26627371E+08
     -111.4190467827      116.2663542880     1  0.30392012E+08
     -111.4190413219      116.0468303399     1  0.28491313E+08
     -111.4190323185      113.9257818686     1  0.28135336E+08
     -111.4190018482      114.2732737007     1  0.26927559E+08
     -111.4190002072      111.6925399436     1  0.28752060E+08
     -111.4189942806      112.0434457084     1  0.30081525E+08
     -111.4189838200      114.8855008083     1  0.27461521E+08
     -111.4189710210      116.4604724020     1  0.30436393E+08
     -111.4189468355      116.3497420368     1  0.31527772E+08
     -111.4189415505      106.9526012577     1  0.27902921E+08
     -111.4189281438      114.9263021935     1  0.29087644E+08
     -111.4189082979      114.5863663470     1  0.29595394E+08
     -111.4189064218      113.3593148504     1  0.27879849E+08
     -111.4188744748      112.9360569549     1  0.28322715E+08
     -111.4188712002      111.3850198941     1  0.28898474E+08
     -111.4188689715      117.5372092141     1  0.29840928E+08
     -111.4188609374      113.0242640644     1  0.28787045E+08
     -111.4188563832      114.7935870599     1  0.28593249E+08
     -111.4188468664      115.4580877379     1  0.28954113E+08
     -111.4188348563      113.1640580842     1  0.27794479E+08
     -111.4187954057      114.1548430369     1  0.27410848E+08
     -111.4187815590      118.1764017457     1  0.30525760E+08
     -111.4187747028      115.1387022277     1  0.27943306E+08
     -111.4187607798      113.4165685174     1  0.29917678E+08
     -111.4187564167      114.1801529471     1  0.27905326E+08
     -111.4187517632      114.0766311891     1  0.27804830E+08
     -111.4187475334      113.0519957283     1  0.28021329E+08
     -111.4187369803      117.0004872345     1  0.29696564E+08
     -111.4187336523      117.6579413569     1  0.26530050E+08
     -111.4187137380      115.1205184880     1  0.29919696E+08
     -111.4187101575      112.2682967678     1  0.26749281E+08
     -111.4187077533      114.4342938688     1  0.27994268E+08
     -111.4186825615      114.2634232648     1  0.28083600E+08
     -111.4186742540      113.5762822137     1  0.26553436E+08
     -111.4186701568      114.5561937468     1  0.29803717E+08
     -111.4186669894      113.4640234333     1  0.26550394E+08
     -111.4186635604      115.6443270254     1  0.29380111E+08
     -111.4186481987      117.5789136959     1  0.27181582E+08
     -111.4186464818      111.7346173242     1  0.27881600E+08
     -111.4186239537      116.3158814702     1  0.28151768E+08
     -111.4186214087      114.1645831531     1  0.28385675E+08
     -111.4186071526      115.0385785329     1  0.28344811E+08
     -111.4186018257      114.6072834499     1  0.29028326E+08
     -111.4185926437      113.0030845803     1  0.28308219E+08
     -111.4185549804      112.4490102336     1  0.28161397E+08
     -111.4185539215      114.0138584008     1  0.30079773E+08
     -111.4185267638      110.2025656399     1  0.27567607E+08
     -111.4185084694      114.9273991873     1  0.31405392E+08
     -111.4185058794      116.8570236981     1  0.27944153E+08
     -111.4184959822      114.8276517700     1  0.28223795E+08
     -111.4184772614      114.5752298950     1  0.29287877E+08
     -111.4184762289      113.3421843178     1  0.29865903E+08
     -111.4184701144      115.2714190346     1  0.28178830E+08
     -111.4184641931      112.9097459375     1  0.27063902E+08
     -111.4184557848      114.5703391478     1  0.31348966E+08
     -111.4184394187      114.9543418142     1  0.28091663E+08
     -111.4183867508      115.6517153935     1  0.28520789E+08
     -111.4183850551      112.3128668458     1  0.28820476E+08
     -111.4183786709      116.2652662153     1  0.28960515E+08
     -111.4183770441      112.3139021554     1  0.27683366E+08
     -111.4183719938      117.3983466386     1  0.31122169E+08
     -111.4183668753      113.8686768362     1  0.26090525E+08
     -111.4183610918      111.5196015563     1  0.27302047E+08
     -111.4183586026      114.0334592781     1  0.26943011E+08
     -111.4183513135      116.1653648502     1  0.26273965E+08
     -111.4183450351      114.9149432666     1  0.28652526E+08
     -111.4183263104      113.0110717023     1  0.30166793E+08
     -111.4183013452      116.9883891581     1  0.28049686E+08
     -111.4182818987      115.5784622454     1  0.29095699E+08
     -111.4182277858      119.2179249833     1  0.28781071E+08
     -111.4182032982      112.7981828729     1  0.30763185E+08
     -111.4182009600      112.9145116335     1  0.28491858E+08
     -111.4181990017      113.9640699169     1  0.29337937E+08
     -111.4181867799      115.3243517186     1  0.27910634E+08
     -111.4181676953      113.5592491891     1  0.29117800E+08
     -111.4181617204      114.4508651184     1  0.29641148E+08
     -111.4181597215      112.9475734664     1  0.27859760E+08
     -111.4181510909      114.4103267231     1  0.29378729E+08
     -111.4181464787      114.5340594678     1  0.29909056E+08
     -111.4181325757      110.7876605183     1  0.28190959E+08
     -111.4181133153      115.1733182021     1  0.28480598E+08
     -111.4181071164      112.1718455619     1  0.29834087E+08
     -111.4180648101      115.3644031904     1  0.28105792E+08
     -111.4180491962      112.8875847283     1  0.30999120E+08
     -111.4180362552      114.7654785948     1  0.26290854E+08
     -111.4180198851      113.0277226426     1  0.30523905E+08
     -111.4180181052      109.0322639202     1  0.27528079E+08
     -111.4179945539      114.6450583775     1  0.28951902E+08
     -111.4179721327      113.9349642073     1  0.27761014E+08
     -111.4179625957      115.8796968995     1  0.27818443E+08
     -111.4179443305      114.2432616010     1  0.30223406E+08
     -111.4179174725      115.9249585948     1  0.30519738E+08
     -111.4179084023      112.0532863647     1  0.26955787E+08
     -111.4178967030      113.3899955686     1  0.27952746E+08
     -111.4178562928      115.9999391763     1  0.26718811E+08
     -111.4178504064      113.5258191309     1  0.27767098E+08
     -111.4178397913      116.4061795588     1  0.29841124E+08
     -111.4178323390      116.8391111333     1  0.28002079E+08
     -111.4178291908      116.1571891504     1  0.27229537E+08
     -111.4178244009      111.6313045073     1  0.28359012E+08
     -111.4178152180      111.7164267687     1  0.27743740E+08
     -111.4178131754      115.2832883436     1  0.29340672E+08
     -111.4178101399      115.6302716789     1  0.27678486E+08
     -111.4177978057      113.7555293483     1  0.29755164E+08
     -111.4177712626      113.3160362230     1  0.28280262E+08
     -111.4177638073      112.7089367184     1  0.29106783E+08
     -111.4177374496      117.7035105455     1  0.29767639E+08
     -111.4177142850      115.1955070756     1  0.29749956E+08
     -111.4177083774      111.9733685708     1  0.29359825E+08
     -111.4176994432      114.3009328682     1  0.28977517E+08
     -111.4176734169      115.9969875625     1  0.31732664E+08
     -111.4176662240      116.8947719820     1  0.27867639E+08
     -111.4176453419      114.4544591595     1  0.29669828E+08
     -111.4176415946      115.9508206328     1  0.28188789E+08
     -111.4176361508      116.2135490179     1  0.27340978E+08
     -111.4176266141      114.6252285794     1  0.28864754E+08
     -111.4176155154      112.8931508420     1  0.28860195E+08
     -111.4176079273      114.7732586636     1  0.28883925E+08
     -111.4175983563      114.7601465933     1  0.27963547E+08
     -111.4175812247      112.9573485876     1  0.29861110E+08
     -111.4175759713      113.8286981591     1  0.27752368E+08
     -111.4175653509      115.3788659797     1  0.28707311E+08
     -111.4175478918      116.3793341189     1  0.30608134E+08
     -111.4175427953      113.9907081171     1  0.29579257E+08
     -111.4175350324      114.7817417685     1  0.27973334E+08
     -111.4175114100      112.8125333706     1  0.28054466E+08
     -111.4174899112      110.4196691923     1  0.27156293E+08
     -111.4174778445      116.2515785464     1  0.30921934E+08
     -111.4174743769      109.8608427058     1  0.28197478E+08
     -111.4174666148      115.3604187835     1  0.28768863E+08
     -111.4174542956      108.1048036277     1  0.26124882E+08
     -111.4174341117      117.1031661190     1  0.29136661E+08
     -111.4174308632      111.0657709477     1  0.28626452E+08
     -111.4174273752      114.5839736232     1  0.27955596E+08
     -111.4174191733      113.6459534554     1  0.26408516E+08
     -111.4173977383      116.0648092650     1  0.27567113E+08
     -111.4173906773      112.3440966388     1  0.27975941E+08
     -111.4173662477      111.9971107501     1  0.28357574E+08
     -111.4173548464      114.8537286700     1  0.29182561E+08
     -111.4173503065      112.9153382643     1  0.28063021E+08
     -111.4173455005      114.3730773426     1  0.28364827E+08
     -111.4173068784      114.1481880754     1  0.26251044E+08
     -111.4172994421      114.6785752975     1  0.27783548E+08
     -111.4172870444      111.2665628308     1  0.28834929E+08
     -111.4172850932      112.1558398687     1  0.29384376E+08
     -111.4172833768      114.4109874096     1  0.27983999E+08
     -111.4172787758      116.5541135857     1  0.27848353E+08
     -111.4172579982      115.2573656442     1  0.26681836E+08
     -111.4172368158      111.6767238349     1  0.28460370E+08
     -111.4172351200      114.3431900302     1  0.27640141E+08
     -111.4172219278      115.0168372877     1  0.29062410E+08
     -111.4172193879      115.5382854841     1  0.26385111E+08
     -111.4172151645      113.2401756013     1  0.27834926E+08
     -111.4171284631      110.5951395859     1  0.27762492E+08
     -111.4170937946      115.1335270991     1  0.28526304E+08
     -111.4170886682      119.1384011370     2  0.27245983E+08
     -111.4170827231      111.3205369662     1  0.29206125E+08
     -111.4170605495      117.5258390105     1  0.31133924E+08
     -111.4170452322      114.9728457401     1  0.28196550E+08
     -111.4170375961      114.1775711144     1  0.29064777E+08
     -111.4170067376      113.2999642562     1  0.28603117E+08
     -111.4169997188      115.4913353638     1  0.27259640E+08
     -111.4169958020      115.4224541922     1  0.28034035E+08
     -111.4169838467      115.8071359256     1  0.30365499E+08
     -111.4169739217      109.4719838048     1  0.25710255E+08
     -111.4169719140      113.8171766534     1  0.30274785E+08
     -111.4169635183      111.8875580640     1  0.27830221E+08
     -111.4169604913      117.5423481487     1  0.29928876E+08
     -111.4169524909      114.9190522461     1  0.29260803E+08
     -111.4169178659      112.3932788750     2  0.28428022E+08
     -111.4169115057      113.2820128842     1  0.27357054E+08
     -111.4169082385      112.7535572857     1  0.28739797E+08
     -111.4168921464      115.2429737265     1  0.27379034E+08
     -111.4168885962      117.8177275225     1  0.28510750E+08
     -111.4168736632      112.8173968323     1  0.28296350E+08
     -111.4168706679      112.1898150817     1  0.27495095E+08
     -111.4168464996      114.4814108214     1  0.29948717E+08
     -111.4168317504      111.1382120838     1  0.27088653E+08
     -111.4168300277      112.0580124966     1  0.29054484E+08
     -111.4168258758      114.1290149306     1  0.29140575E+08
     -111.4168025077      116.1351651400     1  0.30249519E+08
     -111.4167987322      114.8470775698     1  0.28331922E+08
     -111.4167931026      114.5707165603     1  0.30317087E+08
     -111.4167887091      113.9391669630     1  0.28493994E+08
     -111.4167789319      116.1239098843     1  0.26202370E+08
     -111.4167707862      108.8072086538     1  0.28437115E+08
     -111.4167669125      113.9208539779     1  0.28747522E+08
     -111.4167446296      114.2157476650     1  0.27031488E+08
     -111.4167167174      117.6641287655     1  0.29953741E+08
     -111.4167032173      113.8097639954     1  0.27571807E+08
     -111.4166733283      115.9735417383     1  0.28646815E+08
     -111.4166570713      113.5542962052     1  0.29554691E+08
     -111.4166445169      113.4192221067     1  0.28485249E+08
     -111.4166047795      113.9926683307     1  0.28601062E+08
     -111.4165900955      116.8405331945     2  0.28085054E+08
     -111.4165804182      112.9982519056     1  0.28744161E+08
     -111.4165482178      115.7222410913     1  0.29764981E+08
     -111.4165199011      115.1448018200     1  0.31362332E+08
     -111.4165113747      113.9759176331     1  0.28768207E+08
     -111.4165063714      114.4047877914     1  0.29718630E+08
     -111.4165035433      113.2679196923     1  0.31350659E+08
     -111.4165012947      114.0398802583     1  0.29073210E+08
     -111.4164951487      115.1494312146     1  0.29051300E+08
     -111.4164802146      116.5113376885     1  0.26642530E+08
     -111.4164594618      115.1271744125     1  0.28422925E+08
     -111.4164471000      111.8741922639     1  0.28168884E+08
     -111.4164378512      113.9154069336     1  0.27314033E+08
     -111.4164134146      114.4388249517     1  0.28560897E+08
     -111.4163987966      117.3158455043     1  0.28427027E+08
     -111.4163864132      113.8877098454     1  0.28257221E+08
     -111.4163789670      115.3655408462     1  0.28967701E+08
     -111.4163588852      117.7206125898     1  0.31733989E+08
     -111.4163349455      117.2090914071     1  0.29917354E+08
     -111.4163187068      113.1745229913     1  0.30247209E+08
     -111.4163171388      114.4201547310     1  0.27645175E+08
     -111.4163002661      115.6188866683     1  0.26759397E+08
     -111.4162791021      112.8058701853     1  0.27427484E+08
     -111.4162649421      116.8457094144     1  0.29949117E+08
     -111.4162220615      115.3868931553     1  0.28146766E+08
     -111.4162180882      115.0188683485     1  0.28086409E+08
     -111.4162049192      113.5848856691     1  0.30322621E+08
     -111.4162038873      113.7419154080     1  0.28018465E+08
     -111.4161890559      111.4165714191     1  0.28186445E+08
     -111.4161814571      112.7127494498     1  0.26519818E+08
     -111.4161776769      112.0405067910     1  0.28377367E+08
     -111.4161670866      115.0628565098     1  0.30038491E+08
     -111.4161613399      117.7899580438     1  0.29761289E+08
     -111.4161602472      115.8444465035     1  0.28826417E+08
     -111.4161475920      112.5705505099     1  0.29757842E+08
     -111.4161424667      113.5675983924     1  0.26578196E+08
     -111.4161329986      114.7402917592     1  0.28881991E+08
     -111.4161074677      114.7826950909     1  0.28236343E+08
     -111.4160899494      118.5592327564     1  0.28882541E+08
     -111.4160710719      114.4017874274     1  0.29327289E+08
     -111.4160579225      109.8188624054     1  0.26497458E+08
     -111.4160551530      114.8306616499     1  0.26549956E+08
     -111.4160440730      113.5422574509     1  0.27107068E+08
     -111.4160398610      114.0861830496     1  0.28543627E+08
     -111.4160341020      114.8228731196     1  0.28144589E+08
     -111.4160266634      114.0198661711     1  0.30710964E+08
     -111.4160160202      114.1704016284     1  0.27871503E+08
     -111.4159951906      116.6388824820     1  0.29093468E+08
     -111.4159812049      113.6920208485     1  0.26005385E+08
     -111.4159704717      114.5321272849     1  0.27928552E+08
     -111.4159276417      112.2168237621     1  0.29428731E+08
     -111.4159209229      115.5818736966     1  0.27636766E+08
     -111.4159167018      114.2342029739     1  0.28401463E+08
     -111.4158995463      114.0938055228     1  0.29940863E+08
     -111.4158904077      114.8753808277     1  0.28692041E+08
     -111.4158858236      114.1635717045     1  0.28058369E+08
     -111.4158762410      114.3216491977     1  0.29506206E+08
     -111.4158691963      111.8815159772     1  0.26962899E+08
     -111.4158642015      112.4653122926     1  0.30285508E+08
     -111.4158277964      116.1534434593     1  0.30954710E+08
     -111.4158221904      115.0615545196     1  0.29729064E+08
     -111.4157975507      112.0120499182     1  0.29239006E+08
     -111.4157935807      112.7194727734     1  0.28967881E+08
     -111.4157915496      116.4231985421     1  0.28854973E+08
     -111.4157836295      111.0088147713     2  0.27989380E+08
     -111.4157663483      115.2041191577     1  0.26484628E+08
     -111.4157613588      112.6910438213     1  0.26633997E+08
     -111.4157450493      114.7714783389     1  0.29085004E+08
     -111.4157438659      112.8045700874     1  0.30067092E+08
     -111.4157390565      110.6575722199     1  0.26714687E+08
     -111.4157308143      114.3806440383     2  0.27842520E+08
     -111.4157205253      114.5620584103     1  0.28386121E+08
     -111.4157160405      115.3596602741     1  0.27722427E+08
     -111.4157117473      111.5667088153     1  0.27957578E+08
     -111.4157017729      109.9952244331     1  0.28176288E+08
     -111.4156830782      112.4075753115     1  0.27869468E+08
     -111.4156611241      115.1024706469     1  0.31856294E+08
     -111.4156169337      114.5775652714     1  0.27065453E+08
     -111.4156080806      113.7274226234     1  0.27164906E+08
     -111.4155328604      118.7513680049     1  0.27513963E+08
     -111.4155034522      116.3485030447     1  0.27981845E+08
     -111.4155004020      115.1936115918     1  0.27265556E+08
     -111.4154867574      111.8008469221     1  0.28198376E+08
     -111.4154714680      113.7423485414     1  0.27956486E+08
     -111.4154604745      111.3154518990     1  0.27158388E+08
     -111.4154525573      115.3744160876     1  0.30224917E+08
     -111.4154276343      112.0039293883     1  0.28729481E+08
     -111.4154243460      115.6961925261     1  0.27792851E+08
     -111.4154182305      116.1787024012     1  0.27902078E+08
     -111.4154124089      114.8822242253     1  0.29091853E+08
     -111.4153495098      116.4069572140     1  0.28343255E+08
     -111.4153385517      114.1360318287     1  0.27778343E+08
     -111.4153355954      113.3213706889     1  0.28078696E+08
     -111.4153333423      116.1049417518     1  0.28530128E+08
     -111.4153246466      115.3838374507     1  0.27867864E+08
     -111.4153178163      114.3131969745     1  0.28776521E+08
     -111.4153164621      113.3713074462     1  0.29540258E+08
     -111.4152888929      117.2092659810     1  0.28351481E+08
     -111.4152619153      116.6827238390     1  0.26944696E+08
     -111.4152217982      114.0201178010     1  0.28817459E+08
     -111.4151789828      117.1102542835     1  0.29779592E+08
     -111.4151760432      112.2071911736     1  0.29414719E+08
     -111.4151597357      116.3820645806     1  0.30172783E+08
     -111.4151352497      114.8905742984     1  0.29326182E+08
     -111.4151195568      111.7740346606     1  0.27773348E+08
     -111.4150962815      115.2386429602     1  0.28190890E+08
     -111.4150912049      114.6518882736     1  0.28962174E+08
     -111.4150507363      113.4277924371     1  0.28654725E+08
     -111.4150341385      117.7370294928     1  0.29514826E+08
     -111.4150267979      114.1141686289     1  0.29699869E+08
     -111.4150250582      115.8804699322     1  0.27490146E+08
     -111.4149644611      114.9670819795     1  0.27617215E+08
     -111.4149589229      116.3331276782     1  0.28583612E+08
     -111.4149541371      115.1334286976     1  0.29371402E+08
     -111.4149528224      116.9614388968     1  0.28394172E+08
     -111.4149512915      113.1124804916     1  0.29147676E+08
     -111.4149429255      118.1001286433     1  0.32206531E+08
     -111.4149341718      111.9616737661     1  0.25971156E+08
     -111.4149279697      108.4114426364     1  0.26988241E+08
     -111.4149163852      115.4119415044     1  0.29051366E+08
     -111.4149093558      112.6880594180     1  0.26864818E+08
     -111.4149006929      114.4781755530     1  0.28276830E+08
     -111.4148989674      115.0646233665     1  0.27022651E+08
     -111.4148771507      108.5009925204     1  0.26371152E+08
     -111.4148719230      116.4200207386     1  0.28803585E+08
     -111.4148524139      114.1826960271     1  0.29435815E+08
     -111.4148286537      115.3810122205     1  0.29811132E+08
     -111.4147935302      115.4291593895     1  0.28037043E+08
     -111.4147879234      116.3418488390     1  0.27446592E+08
     -111.4147537834      114.3542574919     2  0.28169211E+08
     -111.4147522699      110.8489316457     1  0.29374652E+08
     -111.4147503867      114.9932910699     1  0.27183501E+08
     -111.4147281987      111.7737755591     1  0.26558080E+08
     -111.4147235060      114.5766218974     1  0.28990387E+08
     -111.4147104912      114.5892841083     1  0.28693078E+08
     -111.4147070379      112.5287351153     1  0.28161845E+08
     -111.4147015578      117.6917549001     1  0.29200011E+08
     -111.4146880325      113.1739598886     1  0.27761284E+08
     -111.4146736233      116.5668437331     1  0.29290134E+08
     -111.4146695512      115.2467557219     1  0.27680860E+08
     -111.4146569728      113.0681824496     1  0.30051815E+08
     -111.4146514077      116.0534862117     1  0.28696716E+08
     -111.4146429944      113.8358438183     1  0.29018357E+08
     -111.4145940047      109.9841323293     1  0.26375241E+08
     -111.4145830807      115.4333619124     1  0.27354740E+08
     -111.4145540806      115.6973962124     1  0.29528310E+08
     -111.4145299109      114.7539932040     1  0.28009338E+08
     -111.4144957829      111.0883951637     1  0.26330022E+08
     -111.4144915803      115.0670469752     1  0.27226698E+08
     -111.4144869166      113.1864052490     1  0.28789327E+08
     -111.4144847373      116.2608983656     1  0.30043696E+08
     -111.4144731945      113.7343980490     1  0.28448269E+08
     -111.4144415252      112.5012308702     1  0.27950189E+08
     -111.4144397235      109.7034938582     1  0.27292371E+08
     -111.4144268986      115.4607943289     1  0.29897575E+08
     -111.4144213456      115.6485133518     1  0.28561063E+08
     -111.4143990258      113.4830414038     1  0.27451916E+08
     -111.4143957075      112.0425116706     1  0.29045530E+08
     -111.4143813439      115.3088040975     1  0.30195126E+08
     -111.4143775708      116.8548083233     1  0.29748375E+08
     -111.4143699814      113.5210807263     1  0.26206388E+08
     -111.4143651788      115.9395130926     1  0.28849608E+08
     -111.4143579687      116.0061650586     1  0.29131018E+08
     -111.4143491263      114.7235449301     1  0.29034178E+08
     -111.4143452067      117.0230210315     1  0.28749640E+08
     -111.4143238579      116.6794389180     1  0.27718665E+08
     -111.4143019499      112.5533309423     1  0.29388315E+08
     -111.4142935065      112.3399841309     1  0.26513963E+08
     -111.4142764066      110.3313456759     1  0.26725462E+08
     -111.4142613710      116.6091466481     1  0.27607479E+08
     -111.4142579566      113.7649620578     1  0.27960213E+08
     -111.4142330970      112.2820582275     1  0.26412854E+08
     -111.4142135809      115.9677625754     1  0.28036913E+08
     -111.4141991644      113.5168396619     1  0.28791718E+08
     -111.4141938182      115.8098047541     1  0.30198074E+08
     -111.4141775405      115.8409526936     2  0.29796416E+08
     -111.4141704969      110.5264849054     1  0.28382804E+08
     -111.4141477931      113.2075173388     1  0.26732813E+08
     -111.4141284495      114.1197237385     1  0.27308491E+08
     -111.4141246672      109.5285636021     1  0.26379131E+08
     -111.4141155799      117.2797701870     1  0.30263359E+08
     -111.4140954469      115.0904425037     1  0.26417874E+08
     -111.4140793850      115.1498953198     1  0.27412751E+08
     -111.4140732928      115.3134326253     1  0.28841480E+08
     -111.4140576133      113.7294051145     1  0.27593867E+08
     -111.4140462244      115.2473184969     1  0.28854995E+08
     -111.4140444903      113.4893469354     1  0.28185241E+08
     -111.4140287793      113.2297323098     1  0.27076680E+08
     -111.4140248659      114.8027199368     1  0.29286373E+08
     -111.4140234828      116.8426186468     1  0.26534764E+08
     -111.4140193158      113.4240124241     1  0.31057601E+08
     -111.4140169969      114.2855583781     1  0.30676937E+08
     -111.4140099607      115.1208098422     1  0.28153442E+08
     -111.4140085215      114.7610189223     1  0.28485622E+08
     -111.4140036387      113.0833088038     1  0.28013512E+08
     -111.4139937932      114.7472968617     1  0.27373652E+08
     -111.4139914990      112.8939104372     1  0.27654085E+08
     -111.4139764559      118.6626150728     1  0.29847440E+08
     -111.4139601228      115.9175431100     1  0.29984489E+08
     -111.4139529631      111.9256685371     1  0.27404712E+08
     -111.4139464771      115.6383039926     1  0.28176354E+08
     -111.4139451980      111.3443239598     1  0.26110955E+08
     -111.4139424837      115.3896052656     1  0.27666012E+08
     -111.4139414334      113.5140203032     1  0.28403953E+08
     -111.4139346412      113.0217314720     1  0.28974903E+08
     -111.4139312645      114.2391390292     1  0.27687695E+08
     -111.4139134356      120.2369417190     1  0.32563221E+08
     -111.4139042854      112.6365595411     1  0.29158461E+08
     -111.4138824269      116.3688215518     1  0.29002869E+08
     -111.4138653204      110.7706583983     1  0.26507682E+08
     -111.4138630277      114.4732492345     1  0.29043126E+08
     -111.4138378259      113.4739921137     1  0.28905981E+08
     -111.4138237625      115.9942793280     1  0.29164871E+08
     -111.4138054337      113.3882462885     1  0.26922216E+08
     -111.4138010178      115.8149675187     1  0.31732733E+08
     -111.4137991117      112.6112832397     1  0.28471810E+08
     -111.4137980009      115.7642502904     1  0.28208991E+08
     -111.4137806012      114.8363923351     1  0.30217510E+08
     -111.4137761883      115.5981809482     1  0.27981493E+08
     -111.4137658664      115.0422906600     1  0.28970290E+08
     -111.4137475930      113.1082924012     1  0.27364628E+08
     -111.4137348376      112.2546879096     1  0.26931651E+08
     -111.4137291485      113.1014938933     1  0.28119001E+08
     -111.4137091538      116.3222987847     1  0.31356033E+08
     -111.4137020084      112.9899014143     1  0.27376583E+08
     -111.4136713689      115.2751886489     1  0.28606237E+08
     -111.4136453692      115.0788515801     1  0.29203035E+08
     -111.4136442489      112.8023990505     1  0.29244846E+08
     -111.4136411724      114.0630843656     1  0.29082754E+08
     -111.4136130988      112.1110508237     1  0.27787913E+08
     -111.4136091615      117.1747352221     1  0.29223603E+08
     -111.4135977679      114.1182251554     1  0.29067263E+08
     -111.4135907564      113.7512949618     1  0.28695743E+08
     -111.4135663227      112.7352614022     1  0.29490553E+08
     -111.4135554586      112.7678370005     1  0.28168527E+08
     -111.4135528504      113.1132990275     1  0.29342245E+08
     -111.4135391371      113.8104471901     1  0.26726495E+08
     -111.4135212109      112.6031273300     1  0.28695824E+08
     -111.4135188689      112.3051587207     1  0.26862343E+08
     -111.4135040907      113.6297476519     1  0.28924098E+08
     -111.4135016029      116.2774655401     1  0.27790810E+08
     -111.4134869548      114.1580275120     1  0.28167160E+08
     -111.4134690070      115.7069541822     1  0.28207292E+08
     -111.4134671385      114.0525539846     1  0.27092919E+08
     -111.4134643241      113.5725377846     1  0.27827323E+08
     -111.4134609623      116.8717081348     1  0.28315403E+08
     -111.4134355163      116.2277150781     1  0.29164299E+08
     -111.4134257797      116.5329682528     1  0.30083212E+08
     -111.4134239991      115.6290970084     1  0.28668890E+08
     -111.4133911761      117.0100260149     1  0.28433956E+08
     -111.4133880705      115.1159917009     1  0.29755497E+08
     -111.4133805451      117.0338834177     1  0.28382223E+08
     -111.4133745535      114.2886222044     1  0.28956462E+08
     -111.4133438830      114.7239744269     1  0.28520138E+08
     -111.4133349178      114.2349834633     1  0.27614127E+08
     -111.4133322850      115.0235805433     1  0.28422632E+08
     -111.4133265039      118.7746879358     1  0.29784042E+08
     -111.4132915675      116.0508842483     1  0.29148305E+08
     -111.4132893732      113.3649672140     1  0.27760114E+08
     -111.4132772752      114.1040566604     1  0.29657226E+08
     -111.4132650682      115.7793750967     1  0.29965304E+08
     -111.4132570305      114.1104215415     1  0.29576714E+08
     -111.4132554553      111.7484213667     1  0.29869528E+08
     -111.4132523660      112.0385687826     1  0.28451168E+08
     -111.4132331724      114.3201953557     1  0.27463987E+08
     -111.4132315935      116.7445449405     1  0.28425692E+08
     -111.4132204278      114.2036526595     1  0.27318236E+08
     -111.4132052754      115.2352350470     1  0.28309452E+08
     -111.4132017837      115.2518989481     1  0.28279038E+08
     -111.4131971451      109.8827819396     1  0.26831229E+08
     -111.4131898158      116.6744092561     1  0.28892577E+08
     -111.4131762263      115.4559290046     1  0.29331485E+08
     -111.4131674408      114.5286252434     1  0.30392873E+08
     -111.4131538556      111.6476303314     1  0.27585515E+08
     -111.4131478229      113.6489897827     1  0.25735584E+08
     -111.4130923498      115.7311970584     1  0.27769791E+08
     -111.4130812269      116.0072140921     1  0.29171937E+08
     -111.4130696855      114.8354459555     1  0.27527809E+08
     -111.4130681669      114.9082626602     1  0.27203393E+08
     -111.4130634784      111.7607798751     1  0.27316560E+08
     -111.4130549169      112.0814406313     1  0.27222454E+08
     -111.4130470410      111.3537063827     1  0.29249969E+08
     -111.4130088553      115.5833286468     1  0.28410914E+08
     -111.4129939962      113.9895520797     1  0.28181736E+08
     -111.4129819964      112.9131117916     1  0.28646051E+08
     -111.4129507859      117.4699253054     1  0.29370676E+08
     -111.4129486768      111.9375965214     1  0.26635560E+08
     -111.4129343489      111.2912721087     1  0.28153152E+08
     -111.4129185993      113.7224023972     1  0.27738939E+08
     -111.4129112792      110.8397471524     1  0.30977757E+08
     -111.4129065012      111.1505317399     1  0.28442793E+08
     -111.4128933381      115.5269027220     1  0.28847357E+08
     -111.4128888646      113.4170384001     1  0.29528353E+08
     -111.4128672730      113.2300946484     1  0.28464124E+08
     -111.4128618054      114.4410013897     1  0.29139618E+08
     -111.4128549310      114.4177504631     1  0.29263649E+08
     -111.4128359454      110.4406633491     1  0.26995526E+08
     -111.4128312640      115.1422904611     1  0.28102102E+08
     -111.4128268330      113.1592451955     1  0.28152751E+08
     -111.4128206918      112.6251179972     1  0.28795996E+08
     -111.4128133648      115.9927535485     1  0.27912512E+08
     -111.4128091301      116.1883936435     1  0.28553610E+08
     -111.4128063832      113.5891478333     1  0.27389792E+08
     -111.4127743423      111.9975232577     1  0.26779852E+08
     -111.4127677999      116.6121834457     1  0.30017753E+08
     -111.4127626958      112.9916424812     1  0.28899667E+08
     -111.4127554312      112.0321944797     1  0.26726073E+08
     -111.4127453826      112.8575570418     1  0.27140562E+08
     -111.4126918162      113.2216050322     1  0.28352304E+08
     -111.4126805067      112.1455636379     1  0.26770101E+08
     -111.4126784873      119.3403607565     2  0.32708143E+08
     -111.4126637447      116.0675828708     1  0.28369082E+08
     -111.4126598110      117.4943056987     1  0.28069712E+08
     -111.4126566970      109.0788184048     1  0.28343678E+08
     -111.4126482469      113.4991046867     1  0.29001847E+08
     -111.4126344342      115.6203307297     1  0.27768853E+08
     -111.4125962887      117.2803594420     1  0.30245160E+08
     -111.4125929471      115.0691138232     1  0.30272477E+08
     -111.4125813555      116.6468320796     1  0.29864557E+08
     -111.4125789247      113.1020769028     1  0.27686373E+08
     -111.4125731498      114.3616590763     1  0.27892486E+08
     -111.4125636846      109.9589500757     1  0.26115256E+08
     -111.4125510699      117.0060937757     1  0.28929512E+08
     -111.4125491747      112.8865206383     1  0.27898433E+08
     -111.4125459714      116.6408291507     1  0.27804645E+08
     -111.4125321852      110.1851382407     1  0.26940152E+08
     -111.4125241033      115.6487367418     1  0.31710737E+08
     -111.4125108721      111.7290851046     1  0.26541526E+08
     -111.4124941448      114.0682268840     1  0.27134682E+08
     -111.4124930957      117.4558765432     1  0.27665418E+08
     -111.4124825023      112.8840625045     1  0.26383783E+08
     -111.4124679465      116.0752503024     1  0.29280091E+08
     -111.4124526182      112.2858427107     1  0.27390466E+08
     -111.4124475730      118.0448103341     1  0.27852463E+08
     -111.4124395877      114.4113187953     1  0.28206625E+08
     -111.4124176670      114.6410441817     1  0.26855739E+08
     -111.4124064770      114.1101769594     1  0.29447257E+08
     -111.4123924539      115.0946390484     1  0.28229993E+08
     -111.4123722283      114.6391027528     1  0.28664050E+08
     -111.4123632820      119.5312722902     1  0.30459536E+08
     -111.4123558476      109.0839570822     1  0.27780280E+08
     -111.4123484301      110.4867262177     1  0.28403700E+08
     -111.4123037046      113.5633944315     1  0.27859133E+08
     -111.4123004205      111.2957347094     1  0.26970378E+08
     -111.4122856954      115.1138763360     1  0.28769346E+08
     -111.4122533844      113.8514726792     1  0.27044205E+08
     -111.4122433135      117.2234703371     1  0.28264658E+08
     -111.4122422018      115.0020957266     1  0.28470006E+08
     -111.4122397057      115.1514123729     1  0.28158605E+08
     -111.4122372814      115.2624209648     1  0.27548962E+08
     -111.4122211840      113.0204917847     1  0.29705054E+08
     -111.4122097923      113.8021012317     1  0.28202590E+08
     -111.4121917082      116.1953715003     1  0.29580569E+08
     -111.4121906554      110.4916908893     1  0.28994257E+08
     -111.4121751697      116.3984510510     2  0.27872352E+08
     -111.4121688380      116.5401039701     1  0.28777025E+08
     -111.4121621047      112.8782648276     1  0.26546451E+08
     -111.4121556536      113.2195303107     1  0.29692167E+08
     -111.4121539652      116.5620500597     1  0.29948001E+08
     -111.4121114348      112.7527256847     1  0.27859198E+08
     -111.4121096785      114.5923472314     1  0.27665744E+08
     -111.4120999353      115.2135716217     1  0.28148553E+08
     -111.4120916549      114.0008643034     1  0.29739328E+08
     -111.4120887537      110.9105536876     1  0.31103954E+08
     -111.4120780907      113.1915872383     1  0.27895104E+08
     -111.4120683575      115.1352932323     1  0.29269952E+08
     -111.4120453805      114.3986889122     1  0.28687488E+08
     -111.4120393831      115.4081263153     1  0.27880155E+08
     -111.4120365127      113.9403211602     1  0.28125703E+08
     -111.4120293048      112.2494067655     1  0.28338983E+08
     -111.4120230679      117.7081735418     1  0.27005716E+08
     -111.4120034404      117.4230499979     1  0.28121890E+08
     -111.4119839812      116.4684007001     1  0.29079898E+08
     -111.4119736655      112.8652114696     1  0.28069054E+08
     -111.4119484872      114.9445309679     1  0.30611924E+08
     -111.4119468789      113.2357401569     1  0.27856250E+08
     -111.4119323011      117.0572960644     1  0.28583720E+08
     -111.4119292242      116.5205878696     1  0.29456749E+08
     -111.4119265142      116.9347303168     1  0.27876027E+08
     -111.4119174698      112.8506075023     1  0.27963888E+08
     -111.4119097370      115.0723979666     1  0.25868257E+08
     -111.4118977581      112.6582136019     1  0.28456930E+08
     -111.4118581400      113.9185855484     1  0.29120971E+08
     -111.4118562425      112.7869962018     1  0.28275428E+08
     -111.4118522932      110.0708076137     1  0.28882985E+08
     -111.4118394628      112.5051596276     1  0.27752555E+08
     -111.4118227474      112.3893546981     1  0.27234039E+08
     -111.4118173340      116.5925911195     1  0.27424641E+08
     -111.4118102533      116.5274556528     1  0.26339679E+08
     -111.4118018144      114.8189563796     1  0.26952918E+08
     -111.4117971003      114.3852023919     1  0.28349340E+08
     -111.4117951068      112.4814031459     1  0.27534361E+08
     -111.4117867569      116.1733066586     1  0.29301184E+08
     -111.4117555950      113.5099256254     1  0.29360152E+08
     -111.4117288923      118.4333752370     1  0.28646649E+08
     -111.4117231452      115.0799319305     1  0.28276222E+08
     -111.4116949405      111.9627452246     1  0.28216924E+08
     -111.4116883028      117.5091636821     1  0.30638109E+08
     -111.4116833946      115.7598178252     1  0.29178858E+08
     -111.4116750718      112.5058289644     1  0.26829455E+08
     -111.4116604576      111.8392217928     1  0.26436066E+08
     -111.4116583741      114.0300933338     1  0.29422869E+08
     -111.4116457184      119.5270969196     1  0.30466267E+08
     -111.4116441973      114.6823056631     1  0.27816568E+08
     -111.4115793807      115.0524948201     1  0.27004198E+08
     -111.4115757651      113.4516136424     1  0.26603972E+08
     -111.4115745543      115.9156962587     1  0.27351680E+08
     -111.4115447922      115.3303351160     1  0.29394768E+08
     -111.4115369457      114.8680464386     1  0.26405291E+08
     -111.4115294862      115.0167286847     1  0.29131231E+08
     -111.4115249635      115.5328152681     1  0.27738295E+08
     -111.4115185367      112.9181747949     1  0.29488820E+08
     -111.4115135721      113.8778460832     1  0.27994340E+08
     -111.4115055946      115.1161561036     1  0.28939041E+08
     -111.4115022371      114.8740617238     1  0.28494041E+08
     -111.4115010380      117.9404996190     1  0.29728900E+08
     -111.4114985316      116.5551789719     1  0.28313826E+08
     -111.4114816555      114.9161415575     1  0.27391945E+08
     -111.4114777693      116.3657404971     1  0.27436317E+08
     -111.4114711278      115.7436263946     1  0.27934930E+08
     -111.4114509683      115.7108067238     1  0.29775904E+08
     -111.4114466900      113.4224664817     1  0.26534869E+08
     -111.4114174348      112.6863693032     1  0.30660681E+08
     -111.4114157899      116.6755404873     1  0.28808197E+08
     -111.4114033323      112.4576890994     1  0.26733904E+08
     -111.4113984185      113.4160014307     1  0.28866023E+08
     -111.4113863919      116.4482072972     1  0.29790912E+08
     -111.4113638263      114.9704993504     1  0.27872016E+08
     -111.4113412691      114.4275778406     1  0.27999755E+08
     -111.4113367541      115.4581319770     1  0.28346418E+08
     -111.4113294753      112.0335925323     1  0.27563908E+08
     -111.4113280583      112.3042193740     1  0.29337799E+08
     -111.4113225997      116.6779912916     1  0.27698927E+08
     -111.4113170944      114.7295074073     1  0.30356685E+08
     -111.4113089690      115.8875168797     1  0.29113970E+08
     -111.4112983725      111.4043359419     1  0.25407094E+08
     -111.4112708967      116.7421526614     1  0.28765915E+08
     -111.4112646650      110.9484087011     1  0.26983871E+08
     -111.4112574482      113.3056706079     1  0.28471494E+08
     -111.4112410663      115.7406583081     1  0.28019852E+08
     -111.4112040259      118.2472940542     1  0.30299202E+08
     -111.4111957759      111.4361790184     1  0.27352153E+08
     -111.4111547818      116.0124753712     1  0.28370527E+08
     -111.4111471544      111.0877372382     1  0.26405861E+08
     -111.4111280769      113.5884859177     1  0.29233178E+08
     -111.4111230402      114.0420945647     1  0.26801985E+08
     -111.4111193343      110.8099266882     1  0.27275496E+08
     -111.4111135723      117.2459286917     1  0.29904581E+08
     -111.4111118212      109.5148538317     1  0.29805504E+08
     -111.4111099453      115.0310858264     1  0.27388102E+08
     -111.4110966631      116.4811603442     1  0.29428093E+08
     -111.4110928354      115.3047852820     1  0.29544909E+08
     -111.4110854551      114.6355171161     1  0.28610731E+08
     -111.4110806307      118.3406288101     1  0.27336735E+08
     -111.4110755506      116.3383042940     1  0.29548487E+08
     -111.4110662227      115.0749919908     1  0.28845231E+08
     -111.4110569407      113.6165725888     1  0.27716767E+08
     -111.4110331382      114.1777835055     1  0.27487374E+08
     -111.4110082936      116.4122391735     1  0.28850916E+08
     -111.4110066726      117.8943843352     1  0.27366035E+08
     -111.4109949581      115.8009180013     1  0.27763453E+08
     -111.4109871663      110.6945316681     1  0.28107093E+08
     -111.4109765411      116.6523293256     1  0.28668227E+08
     -111.4109208891      113.6088755203     1  0.28442556E+08
     -111.4109033344      116.4025681764     1  0.27777825E+08
     -111.4108792825      115.1104998625     1  0.28910929E+08
     -111.4108382523      114.9637318155     1  0.31921782E+08
     -111.4108108364      113.6422633521     1  0.28841742E+08
     -111.4108097489      116.1283214247     1  0.29680757E+08
     -111.4107817791      113.7562916736     1  0.27910960E+08
     -111.4107494688      115.5700106665     1  0.30477421E+08
     -111.4107484265      116.3868682090     1  0.28519161E+08
     -111.4107334094      119.3152432175     1  0.30629024E+08
     -111.4107254935      112.0536063385     1  0.28007300E+08
     -111.4107138523      114.3760317680     1  0.30688295E+08
     -111.4107111497      113.2501827022     1  0.27441217E+08
     -111.4107078366      115.4950538744     1  0.29066297E+08
     -111.4106976341      114.6847828417     1  0.31720906E+08
     -111.4106942905      118.3786220732     1  0.28902012E+08
     -111.4106843367      113.7716642359     1  0.28782372E+08
     -111.4106831680      115.4882945843     1  0.31572609E+08
     -111.4106760895      111.4465926837     1  0.28598525E+08
     -111.4106723834      110.0957759060     1  0.27440460E+08
     -111.4106691742      115.6714256125     1  0.29169688E+08
     -111.4106459019      116.2377266369     1  0.27078587E+08
     -111.4106385149      110.8747255821     1  0.28708849E+08
     -111.4106375132      112.4823199910     1  0.29307279E+08
     -111.4106286881      115.6520031546     1  0.28652617E+08
     -111.4106139322      114.6707221687     1  0.28344525E+08
     -111.4106094435      113.6306009726     1  0.27390815E+08
     -111.4105850632      112.7884671133     1  0.30431795E+08
     -111.4105828103      111.8934291513     1  0.28549732E+08
     -111.4105757244      113.6782654802     1  0.27845990E+08
     -111.4105660333      113.9254153808     1  0.27092341E+08
     -111.4105618437      113.7240546347     1  0.29528973E+08
     -111.4105582651      115.4386361040     1  0.28711048E+08
     -111.4105474912      117.8023661978     1  0.30539050E+08
     -111.4105400982      114.5174119132     1  0.28587296E+08
     -111.4105164326      113.6479098125     1  0.27711124E+08
     -111.4104943054      112.4175714389     1  0.29397557E+08
     -111.4104802159      112.3502394153     1  0.29129565E+08
     -111.4104696255      111.7880531756     1  0.29851100E+08
     -111.4104630455      113.1157591559     1  0.26823872E+08
     -111.4104614181      113.8045541814     1  0.28177017E+08
     -111.4104600837      116.5207731388     1  0.27787258E+08
     -111.4104567149      117.1144801877     1  0.28657860E+08
     -111.4104513897      117.0681457957     1  0.29677212E+08
     -111.4104435299      114.3135023180     1  0.27903526E+08
     -111.4104414466      114.3836340785     1  0.26974724E+08
     -111.4104402771      112.4969154094     1  0.27056012E+08
     -111.4104212408      112.2209054524     1  0.26236184E+08
     -111.4104155946      114.3279719621     1  0.28151271E+08
     -111.4103783013      111.2841935255     1  0.28938665E+08
     -111.4103696724      116.8305620641     1  0.28762729E+08
     -111.4103657574      113.3314643726     1  0.29824405E+08
     -111.4103545157      117.2827702213     1  0.30148460E+08
     -111.4103528280      114.8204219870     1  0.27854620E+08
     -111.4103473743      112.5473346246     1  0.27455271E+08
     -111.4103452670      115.4557244998     1  0.29153461E+08
     -111.4103426276      117.0814534225     1  0.27750633E+08
     -111.4103362795      112.8706650247     1  0.30124040E+08
     -111.4103302682      113.1169529476     1  0.26578966E+08
     -111.4102833135      112.0996838044     1  0.29812397E+08
     -111.4102809197      112.2085526825     1  0.28964132E+08
     -111.4102628403      113.7269853610     1  0.30296758E+08
     -111.4102465611      114.2834269210     1  0.29039896E+08
     -111.4102397973      116.8172347178     1  0.28898380E+08
     -111.4102159201      115.5452356806     1  0.28223626E+08
     -111.4102083899      116.2790188102     1  0.28878066E+08
     -111.4102062809      114.6562618764     1  0.28396064E+08
     -111.4101983778      112.8434230941     1  0.28959528E+08
     -111.4101939971      108.9408859503     1  0.26291320E+08
     -111.4101808874      115.8753118814     1  0.29979884E+08
     -111.4101690581      113.8530922752     1  0.28957396E+08
     -111.4101635119      115.5026011526     1  0.28962008E+08
     -111.4101591825      112.7363228214     1  0.29146374E+08
     -111.4101578951      111.3224029341     1  0.27424459E+08
     -111.4101549266      114.8968218587     1  0.26946680E+08
     -111.4101531738      112.5941727307     1  0.26820605E+08
     -111.4101366081      114.9833833837     1  0.29164116E+08
     -111.4101351120      114.7505648670     1  0.27956562E+08
     -111.4101290179      112.5152190168     1  0.27429476E+08
     -111.4101088812      114.1663703369     1  0.26468520E+08
     -111.4101065863      116.1154361264     1  0.27330414E+08
     -111.4100990045      114.4352284961     1  0.26064035E+08
     -111.4100821012      111.6240027339     1  0.26643059E+08
     -111.4100786070      114.4300342297     1  0.31612164E+08
     -111.4100745366      112.8008952850     1  0.29325353E+08
     -111.4100643700      116.0591707230     1  0.27630398E+08
     -111.4099997251      110.8986425850     1  0.26601755E+08
     -111.4099952252      114.2368868024     1  0.28555207E+08
     -111.4099849280      117.3829474561     1  0.28054357E+08
     -111.4099756542      113.1565715549     1  0.28566300E+08
     -111.4099650233      118.5129735276     1  0.28123253E+08
     -111.4099597183      113.7704191229     1  0.28282730E+08
     -111.4099422957      114.9587843178     1  0.28302007E+08
     -111.4099377883      114.6458717324     1  0.27443279E+08
     -111.4099337114      109.5580946500     1  0.29761387E+08
     -111.4099298970      114.5933316171     1  0.28935067E+08
     -111.4099231189      113.7033774989     1  0.26734094E+08
     -111.4099153747      116.7717543979     1  0.27931193E+08
     -111.4099098880      111.8862143544     1  0.30833243E+08
     -111.4099025075      113.2635462940     1  0.29267355E+08
     -111.4098859819      110.1718817922     1  0.27321115E+08
     -111.4098731817      115.7749708306     1  0.29003536E+08
     -111.4098545409      113.7276898430     1  0.28833247E+08
     -111.4098371600      114.3506502443     1  0.30909967E+08
     -111.4098327854      114.3218680928     1  0.30804947E+08
     -111.4098272042      116.4012517620     1  0.29909043E+08
     -111.4098159566      113.9571939886     1  0.27333026E+08
     -111.4098099046      115.8692864437     1  0.28862156E+08
     -111.4098064320      112.3983535690     1  0.28096065E+08
     -111.4098029934      116.7831173093     1  0.28187374E+08
     -111.4097996852      110.4634655596     1  0.26958197E+08
     -111.4097954047      112.6542096580     1  0.26212377E+08
     -111.4097889363      113.0121868340     1  0.27349734E+08
     -111.4097810773      115.6795771885     1  0.27449272E+08
     -111.4097736017      114.2915737049     1  0.26689876E+08
     -111.4097674085      116.2661946075     1  0.28689009E+08
     -111.4097470987      112.7102612731     1  0.28278457E+08
     -111.4097385450      113.5120029019     1  0.27192705E+08
     -111.4097216903      113.3235731807     1  0.30398747E+08
     -111.4097204917      116.9784203171     1  0.27976141E+08
     -111.4097191224      114.3292205299     1  0.29034594E+08
     -111.4096691027      115.1540699754     1  0.31180772E+08
     -111.4096518537      113.7638473321     1  0.28399974E+08
     -111.4096486797      115.3067902764     1  0.27662429E+08
     -111.4096454116      115.4522794881     1  0.27078427E+08
     -111.4096199543      115.4632779431     1  0.27820989E+08
     -111.4096115602      113.9126857389     1  0.27073716E+08
     -111.4096046914      113.1611174972     1  0.27784399E+08
     -111.4095760125      113.5569635960     1  0.29601742E+08
     -111.4095681337      116.8229758205     1  0.29443998E+08
     -111.4095493440      113.5816869385     1  0.29934647E+08
     -111.4095476803      113.4910204938     1  0.27934655E+08
     -111.4095295366      114.5169384917     1  0.29094131E+08
     -111.4095079817      116.5628301543     1  0.29028170E+08
     -111.4095046510      115.1499936412     1  0.28924026E+08
     -111.4094952271      114.6070806276     1  0.29122157E+08
     -111.4094928803      114.8673884928     1  0.27098862E+08
     -111.4094892729      113.0922745934     1  0.29424394E+08
     -111.4094697843      115.0578290257     1  0.29077033E+08
     -111.4094507388      115.0497522045     1  0.26762746E+08
     -111.4094355848      114.4498953188     1  0.29797696E+08
     -111.4094223118      111.1312756598     1  0.26673342E+08
     -111.4094160316      115.8307525922     1  0.28138482E+08
     -111.4094143525      111.7643949664     1  0.28842559E+08
     -111.4094122210      114.8575613105     1  0.29773816E+08
     -111.4094014064      119.6922096147     1  0.27714152E+08
     -111.4093881388      114.0304385789     1  0.29319722E+08
     -111.4093750385      117.4881828768     1  0.29848035E+08
     -111.4093574281      114.1361858184     1  0.28596750E+08
     -111.4093423325      116.5926420260     1  0.29025126E+08
     -111.4093253053      113.7601096717     1  0.27794082E+08
     -111.4093185600      115.0435436686     1  0.28477408E+08
     -111.4093145865      113.9643029361     1  0.28401949E+08
     -111.4092957403      113.2448442798     1  0.26601790E+08
     -111.4092788370      109.7185792948     1  0.28460318E+08
     -111.4092766035      115.2497834397     1  0.29535942E+08
     -111.4092664126      113.8682210269     1  0.27485611E+08
     -111.4092469960      114.0945849401     1  0.30078062E+08
     -111.4092352923      115.3326972586     1  0.26432590E+08
     -111.4091897460      116.9159228029     1  0.28059417E+08
     -111.4091843359      114.8415751128     1  0.28546560E+08
     -111.4091667932      112.2245783979     1  0.27851402E+08
     -111.4091595836      117.9079981392     1  0.29308163E+08
     -111.4091516978      113.6544622687     1  0.27462722E+08
     -111.4091230284      113.0657115234     1  0.28279426E+08
     -111.4091135803      113.4282092513     1  0.27449286E+08
     -111.4091005103      114.5866079025     1  0.28793117E+08
     -111.4090981639      114.5429242579     1  0.28891843E+08
     -111.4090499413      113.0488257875     1  0.27289339E+08
     -111.4090488985      114.4094716061     1  0.29273456E+08
     -111.4090449789      115.1161868837     1  0.27783541E+08
     -111.4090402099      112.9926927998     1  0.27510624E+08
     -111.4090229437      112.6065038470     1  0.29542031E+08
     -111.4090167970      113.5689772722     1  0.29112171E+08
     -111.4090155555      113.5310130054     1  0.28159478E+08
     -111.4090078065      116.9610853209     1  0.27109567E+08
     -111.4090064496      113.4771862763     1  0.29713688E+08
     -111.4089802786      114.5199329860     1  0.27341802E+08
     -111.4089739824      113.1157187455     1  0.28955242E+08
     -111.4089725857      112.4652474068     1  0.28420612E+08
     -111.4089671406      114.2680501072     1  0.28846704E+08
     -111.4089378664      116.8924998867     2  0.28353273E+08
     -111.4089128652      116.6144695151     1  0.28285516E+08
     -111.4088663532      113.5530343283     1  0.30456786E+08
     -111.4088303780      112.8940090757     1  0.27387666E+08
     -111.4088159270      113.8383408725     1  0.29037543E+08
     -111.4088054053      113.2779036532     1  0.30723308E+08
     -111.4088007370      116.2944890929     1  0.28786159E+08
     -111.4087933522      114.4597630091     1  0.27507988E+08
     -111.4087819589      113.6554040159     1  0.27769693E+08
     -111.4087742802      114.8731319144     1  0.27790186E+08
     -111.4087515606      111.9334561649     1  0.26866299E+08
     -111.4087421922      112.5540888461     1  0.27569227E+08
     -111.4087382226      115.0212760975     1  0.28682335E+08
     -111.4087365344      115.2968494980     1  0.28309192E+08
     -111.4087339898      113.9982145671     1  0.28940158E+08
     -111.4087262924      112.2456953796     1  0.25921230E+08
     -111.4087232220      113.1470424090     1  0.27744719E+08
     -111.4087138076      112.7295683620     1  0.29878546E+08
     -111.4087091306      115.3893677000     1  0.28436260E+08
     -111.4086970192      108.5009916448     1  0.26397946E+08
     -111.4086820862      114.3774968702     1  0.28438890E+08
     -111.4086557105      114.0971488573     1  0.26087290E+08
     -111.4086391508      114.1194537944     1  0.28685904E+08
     -111.4086367446      117.7091302240     1  0.27991141E+08
     -111.4086322850      116.6712672509     1  0.28821611E+08
     -111.4086207666      114.6220223571     1  0.30041605E+08
     -111.4086146212      115.2259407454     1  0.28100190E+08
     -111.4086108298      114.0431121394     1  0.31145259E+08
     -111.4085978572      114.6254295987     1  0.30002595E+08
     -111.4085926926      113.7324988738     1  0.28344711E+08
     -111.4085771522      115.4500312326     1  0.30064785E+08
     -111.4085694265      113.3701299774     1  0.28346805E+08
     -111.4085593458      114.8171772998     1  0.27219161E+08
     -111.4085571010      114.9325085872     1  0.26472818E+08
     -111.4085542776      115.3280125722     1  0.28144016E+08
     -111.4085483176      116.5904758316     1  0.28706486E+08
     -111.4085273883      115.0229022805     1  0.29553286E+08
     -111.4085211815      114.1599255354     1  0.28749273E+08
     -111.4085182498      113.6601482035     1  0.27355618E+08
     -111.4085166643      117.6449203980     1  0.28470747E+08
     -111.4085115175      114.4907442759     1  0.30457961E+08
     -111.4085038285      111.4232199851     1  0.28552908E+08
     -111.4084856093      112.7427058498     1  0.27872159E+08
     -111.4084829176      112.5831184026     1  0.29128293E+08
     -111.4084478822      115.0187181666     1  0.29244382E+08
     -111.4084457586      114.1457199611     1  0.27082618E+08
     -111.4084360648      110.1420232399     1  0.26000262E+08
     -111.4084332438      114.7758952311     1  0.29267989E+08
     -111.4084242165      116.9036039760     1  0.29251777E+08
     -111.4084163116      111.2372147620     1  0.27349216E+08
     -111.4084127057      116.5532120017     1  0.29995155E+08
     -111.4084111697      108.2229462533     1  0.29250359E+08
     -111.4084026348      114.0694454134     1  0.28346880E+08
     -111.4084010601      111.8676227020     1  0.27315299E+08
     -111.4083909035      109.1193993406     1  0.27902427E+08
     -111.4083873031      115.4900452499     1  0.30721023E+08
     -111.4083739401      119.4350257425     1  0.30308479E+08
     -111.4083660254      109.4012312899     1  0.27691665E+08
     -111.4083465505      116.8532107287     1  0.28326726E+08
     -111.4083451110      110.1724117529     1  0.30300876E+08
     -111.4083424105      115.6384295796     1  0.30401395E+08
     -111.4083389962      114.3070940533     1  0.30424362E+08
     -111.4083347285      116.6453788504     1  0.27915774E+08
     -111.4083295308      116.5303147985     1  0.28303524E+08
     -111.4083251951      110.7650295705     1  0.27419467E+08
     -111.4083221095      114.6976753977     1  0.28876575E+08
     -111.4083163753      114.0916362561     1  0.30341522E+08
     -111.4083024136      114.6013743294     1  0.28811215E+08
     -111.4082962643      114.7486639289     1  0.27705060E+08
     -111.4082925281      112.9955911701     1  0.28783526E+08
     -111.4082876847      110.9498784827     1  0.27789885E+08
     -111.4082848881      114.7792032443     1  0.26561248E+08
     -111.4082763414      115.2836783641     1  0.28196502E+08
     -111.4082750453      115.5140079714     1  0.27655105E+08
     -111.4082655729      113.4231107066     1  0.29758750E+08
     -111.4082627236      115.4966374351     1  0.28514456E+08
     -111.4082473993      114.8395000733     1  0.27360619E+08
     -111.4082380156      115.8212220738     1  0.27389000E+08
     -111.4082353415      109.2440928606     1  0.26959252E+08
     -111.4082267386      112.2469485605     1  0.30148678E+08
     -111.4082103078      113.1661306374     1  0.29116964E+08
     -111.4081722395      113.4874248636     1  0.29231157E+08
     -111.4081609146      113.5507806959     1  0.29545005E+08
     -111.4081593242      115.4834727657     1  0.28236592E+08
     -111.4081576949      112.9204784645     1  0.27888664E+08
     -111.4081548155      116.5796870496     1  0.28758291E+08
     -111.4081473169      114.9676054643     1  0.28940125E+08
     -111.4081419605      114.6584966668     1  0.28625183E+08
     -111.4081214143      113.5465750662     1  0.27576577E+08
     -111.4081009924      113.7689620544     1  0.27690749E+08
     -111.4080931365      115.6026571461     1  0.28183050E+08
     -111.4080847748      113.0439174611     1  0.29719806E+08
     -111.4080821923      114.8197403847     1  0.27700022E+08
     -111.4080784947      115.5028470002     1  0.27688593E+08
     -111.4080696994      114.5902393131     1  0.29756993E+08
     -111.4080494407      116.1490434078     1  0.27350799E+08
     -111.4080363288      113.8605274370     1  0.28339900E+08
     -111.4080291041      112.7680328517     1  0.28268538E+08
     -111.4080254759      116.5986762478     1  0.28590591E+08
     -111.4080096728      116.6194555336     1  0.28831944E+08
     -111.4080070674      116.4710100838     1  0.30035364E+08
     -111.4079965685      115.8523956389     1  0.28986710E+08
     -111.4079667210      113.1084938298     1  0.30117772E+08
     -111.4079644660      114.6930891201     1  0.29192435E+08
     -111.4079560646      114.8598104902     1  0.31097184E+08
     -111.4079498473      112.9962014551     1  0.27271993E+08
     -111.4079423531      116.0011075782     1  0.27959708E+08
     -111.4079282737      112.6777180479     1  0.28243612E+08
     -111.4079025184      111.7131980147     1  0.30425730E+08
     -111.4079013084      113.0266474016     1  0.26425466E+08
     -111.4078835191      111.2520491669     1  0.28478894E+08
     -111.4078786915      113.4618257950     1  0.27439162E+08
     -111.4078692859      116.7546230719     1  0.29342054E+08
     -111.4078658433      112.4771230134     2  0.25199246E+08
     -111.4078591081      111.6221459414     1  0.29385792E+08
     -111.4078530431      111.9427351544     1  0.27320612E+08
     -111.4078384054      113.4345955012     1  0.28125868E+08
     -111.4078121897      112.8040192180     1  0.26999409E+08
     -111.4078014308      116.0692712256     1  0.27193709E+08
     -111.4077965913      113.3544980832     1  0.26972145E+08
     -111.4077890816      116.7919487359     1  0.27111706E+08
     -111.4077838530      113.1909311911     1  0.26723274E+08
     -111.4077766090      110.9773052454     1  0.27428949E+08
     -111.4077733271      112.1649363608     1  0.27311950E+08
     -111.4077666515      111.8248062104     1  0.29402527E+08
     -111.4077644304      108.5678898218     1  0.26338480E+08
     -111.4077623729      113.9883209944     1  0.29585169E+08
     -111.4077543558      114.9541320129     1  0.28771001E+08
     -111.4077524311      112.2948059165     1  0.28157002E+08
     -111.4077412766      113.2435368978     1  0.28780257E+08
[truncated: 290,683 more chars]
