# Supplementary material for: Structure, thermodynamics, and rearrangement mechanisms in gold clusters—insights from the energy landscapes framework
Source: Nanoscale. 2017 Dec 15;10(4):2004–16. doi: 10.1039/c7nr07123j (PMC5901115; doi:10.1039/c7nr07123j)
Supplement: Supplementary file 1 [file NR-010-C7NR07123J-s001.zip › minima/32_Au/min.data.dec]

     -111.6558377427      119.1361746220     1  0.26694412E+08
     -111.6436988667      119.6756199217     2  0.26351099E+08
     -111.6366757196      121.2774906188     2  0.27421283E+08
     -111.6300355799      118.6013512546     1  0.26701115E+08
     -111.6279984176      117.6517357173     1  0.26263507E+08
     -111.6253238601      119.3613442677     1  0.26327396E+08
     -111.6252344766      120.6363887863     1  0.26126302E+08
     -111.6218391293      119.9537436770     2  0.26585318E+08
     -111.6204210906      118.5799113287     1  0.26748482E+08
     -111.6188906191      118.2487539408     1  0.29127783E+08
     -111.6188114006      121.2931871749     2  0.27639798E+08
     -111.6148551658      116.0798044957     2  0.27229326E+08
     -111.6141164989      117.5064413081     1  0.29206579E+08
     -111.6072889254      117.4543815719     1  0.28336733E+08
     -111.6060267299      115.3088760766     1  0.28619433E+08
     -111.6055397471      121.1770411083     4  0.29426299E+08
     -111.6040592365      117.8508528708     1  0.26398312E+08
     -111.6022053021      115.8194201473     1  0.28654466E+08
     -111.6003672986      120.1128879668     2  0.25964206E+08
     -111.5991209504      121.8928017457     2  0.26271399E+08
     -111.5984795618      120.2577773805     2  0.25964774E+08
     -111.5863181844      118.6632036466     1  0.28296943E+08
     -111.5852865334      119.9268423894     1  0.26509219E+08
     -111.5849965643      120.0874674472     1  0.26650747E+08
     -111.5803734253      118.6997581261     1  0.26198479E+08
     -111.5793785167      118.7134948931     1  0.26198221E+08
     -111.5738399665      117.8171946474     1  0.25778360E+08
     -111.5720873290      121.2006530444     2  0.29886054E+08
     -111.5714237795      116.4263430778     1  0.26385096E+08
     -111.5704694845      117.9769504626     1  0.25781765E+08
     -111.5702954641      116.4296943238     1  0.29134208E+08
     -111.5683822112      118.3264165692     1  0.26467227E+08
     -111.5637449874      118.4495335865     1  0.27731314E+08
     -111.5541079310      118.3220492042     1  0.28695439E+08
     -111.5533169845      110.6466211279     1  0.26097899E+08
     -111.5520982859      114.9036151925     1  0.28691483E+08
     -111.5513296883      116.7704516245     1  0.28810084E+08
     -111.5484681183      118.6485725039     1  0.26466335E+08
     -111.5484076813      116.3203732214     1  0.29460801E+08
     -111.5472963139      120.5934340435     1  0.27484831E+08
     -111.5469440360      114.2687256093     1  0.28987284E+08
     -111.5460996969      117.9732400182     1  0.28596991E+08
     -111.5451955383      115.5638597246     1  0.28467249E+08
     -111.5450893866      115.4874845548     1  0.26664337E+08
     -111.5436100577      118.2543033560     1  0.28649609E+08
     -111.5418489764      118.4274296340     2  0.26723747E+08
     -111.5408375282      121.3700613161     2  0.27484459E+08
     -111.5406231609      120.6517317781     2  0.26173938E+08
     -111.5391846532      118.2575587022     1  0.26456953E+08
     -111.5387077954      118.5221837039     1  0.26596874E+08
     -111.5373748243      118.3102908036     1  0.26487947E+08
     -111.5370140959      116.5504779281     1  0.28460555E+08
     -111.5367742166      113.1822718805     1  0.28544016E+08
     -111.5361024733      117.1963951562     1  0.28116879E+08
     -111.5320510494      115.9416729307     1  0.26737123E+08
     -111.5317231661      117.5630214111     1  0.27640183E+08
     -111.5290783372      118.5471471807     1  0.28459427E+08
     -111.5276799081      115.2561568199     1  0.28460147E+08
     -111.5257986534      118.6228553377     1  0.28499428E+08
     -111.5254240619      116.9802953482     1  0.27105407E+08
     -111.5251556676      117.4329386016     1  0.28786998E+08
     -111.5236896558      114.9620664609     1  0.28153674E+08
     -111.5217365840      116.2013248008     1  0.29004518E+08
     -111.5212046933      117.1923031498     1  0.26706195E+08
     -111.5210713047      114.8261954489     1  0.28497416E+08
     -111.5207685723      116.0687989827     1  0.28333382E+08
     -111.5204651797      115.3668212718     1  0.27429301E+08
     -111.5204612326      116.8755159060     1  0.28113496E+08
     -111.5202492258      117.1038881578     1  0.27508963E+08
     -111.5191561035      118.3293932525     1  0.30116119E+08
     -111.5191422129      116.6088033582     1  0.26248563E+08
     -111.5158917546      117.2719760608     4  0.28080548E+08
     -111.5115249847      113.6023044339     1  0.29354426E+08
     -111.5103210230      118.3829548428     1  0.26979115E+08
     -111.5101323638      116.7157945787     1  0.29235490E+08
     -111.5086125191      117.4139069715     1  0.27281615E+08
     -111.5085093850      119.6903287975     2  0.26503217E+08
     -111.5079479517      116.6608870455     1  0.27449991E+08
     -111.5074985488      118.4038271740     1  0.28084772E+08
     -111.5068812009      115.3856888920     1  0.27942079E+08
     -111.5064459020      116.9076455383     1  0.26399202E+08
     -111.5059054871      117.0271867679     1  0.27357734E+08
     -111.5056558281      119.1876223867     1  0.28386941E+08
     -111.5055479616      115.2885175985     1  0.26208023E+08
     -111.5053457945      115.6450141419     1  0.26674842E+08
     -111.5050289351      115.3358117644     1  0.28742424E+08
     -111.5044969551      118.5815768122     1  0.27630064E+08
     -111.5036636078      115.1331863530     1  0.27114239E+08
     -111.5032405795      116.8674561137     1  0.28565919E+08
     -111.5028958369      114.9123769542     1  0.28369373E+08
     -111.5028547936      118.3519620028     1  0.26853423E+08
     -111.5024405374      116.8710972410     1  0.28550941E+08
     -111.5020692295      116.0390051300     1  0.26771995E+08
     -111.5015121665      118.5597704261     1  0.27552230E+08
     -111.5012875410      114.8477875879     1  0.26673521E+08
     -111.5005696060      117.5224673617     1  0.27674827E+08
     -111.5004234467      116.6625851888     1  0.27948701E+08
     -111.4992565951      120.8809853013     1  0.27632063E+08
     -111.4989038267      114.3328267672     1  0.28441627E+08
     -111.4986900009      118.1657244464     1  0.27174529E+08
     -111.4986467962      118.1639300034     1  0.29474055E+08
     -111.4982103564      120.8284114827     1  0.27644524E+08
     -111.4969944395      118.2659535430     1  0.28338546E+08
     -111.4964391827      116.4050824726     1  0.26795641E+08
     -111.4960970149      116.9171061484     1  0.26246686E+08
     -111.4954335040      114.9134757649     1  0.29199616E+08
     -111.4946790573      116.2966857487     1  0.26741424E+08
     -111.4945741517      118.0968398902     1  0.30586703E+08
     -111.4938661708      120.2774093345     1  0.27257369E+08
     -111.4930521741      115.7577850798     1  0.28160171E+08
     -111.4923995873      116.1619915363     1  0.26957706E+08
     -111.4923774659      116.3562493903     1  0.28707989E+08
     -111.4922754514      113.3895225198     1  0.25961218E+08
     -111.4921666605      118.3315011862     1  0.28586369E+08
     -111.4920440501      112.0507020241     1  0.28878256E+08
     -111.4915085512      118.1612504781     1  0.27027336E+08
     -111.4909629619      120.9451983680     1  0.27691177E+08
     -111.4903895413      113.7578060985     1  0.28518892E+08
     -111.4887624378      116.3664177947     1  0.28361252E+08
     -111.4881970131      114.0246843572     1  0.29176881E+08
     -111.4880861479      116.2493324227     1  0.29413791E+08
     -111.4879633391      114.3100657164     1  0.26018737E+08
     -111.4877622608      114.0236015451     1  0.26954997E+08
     -111.4876482316      115.9235787592     1  0.28343512E+08
     -111.4875399904      115.9527088575     1  0.28243677E+08
     -111.4875333866      116.6171145340     1  0.29482805E+08
     -111.4875071071      116.7712442486     1  0.28124686E+08
     -111.4869364829      113.0048833545     1  0.26227571E+08
     -111.4860824515      116.4967859865     1  0.29326628E+08
     -111.4855783689      115.9318440061     1  0.27468608E+08
     -111.4849660116      115.3862696084     1  0.29760578E+08
     -111.4844945869      115.0488631297     1  0.29139322E+08
     -111.4844517977      118.7675403284     1  0.27064514E+08
     -111.4834763872      120.8125703920     1  0.27775958E+08
     -111.4833511080      118.6689382089     1  0.27955713E+08
     -111.4821017032      117.1650984330     1  0.27161750E+08
     -111.4818968897      119.8482197780     1  0.27826796E+08
     -111.4815384387      112.8850596054     1  0.26161326E+08
     -111.4813415631      119.4085637794     1  0.29979694E+08
     -111.4809516054      121.0186203357     2  0.31845166E+08
     -111.4808071389      115.6409977527     1  0.27007972E+08
     -111.4806446440      120.0151218052     1  0.27156017E+08
     -111.4799364446      118.9299571977     1  0.27703064E+08
     -111.4798989083      118.9466539768     1  0.28005829E+08
     -111.4795112869      111.2122898771     1  0.28955800E+08
     -111.4793384150      118.2259414279     1  0.28104800E+08
     -111.4792935969      114.5725915283     1  0.28758468E+08
     -111.4790100191      114.8029502143     1  0.27202543E+08
     -111.4786562642      115.6866986292     1  0.29281401E+08
     -111.4783233403      118.8857346230     2  0.26324039E+08
     -111.4782218171      118.4049844804     1  0.27245638E+08
     -111.4780675584      118.7677384041     2  0.26135369E+08
     -111.4772609168      117.5747067788     1  0.27733902E+08
     -111.4769043004      119.7936550371     1  0.27788195E+08
     -111.4768359736      120.8812242540     1  0.28400201E+08
     -111.4764139903      116.1452259291     1  0.27402809E+08
     -111.4753838616      120.4928396729     1  0.27612026E+08
     -111.4753574511      115.7930006403     1  0.26108957E+08
     -111.4752156702      116.3570692259     1  0.27079755E+08
     -111.4751174857      113.8119118829     1  0.27209423E+08
     -111.4746372807      115.3738779019     1  0.28268566E+08
     -111.4744551764      118.0599654768     1  0.30786352E+08
     -111.4738125460      116.3420290313     1  0.28272431E+08
     -111.4735827736      114.5482437181     1  0.29183557E+08
     -111.4734025886      113.9079002855     1  0.27458359E+08
     -111.4732395853      116.7100643699     1  0.30026823E+08
     -111.4726220271      113.5620177662     1  0.26824863E+08
     -111.4724793762      120.7606849429     1  0.25677716E+08
     -111.4722567991      115.4019646771     1  0.28884914E+08
     -111.4718335653      116.9749133952     1  0.26793070E+08
     -111.4717060364      114.1767205676     1  0.28559700E+08
     -111.4716430874      116.2229361852     1  0.27047647E+08
     -111.4712278197      113.6036303958     1  0.26032191E+08
     -111.4709348856      120.9736874386     1  0.27208616E+08
     -111.4704619894      111.3085187322     1  0.26292628E+08
     -111.4704017485      115.6606900394     1  0.28265131E+08
     -111.4696852643      116.0180947741     1  0.29928108E+08
     -111.4694522758      118.7864081094     1  0.27770784E+08
     -111.4692931694      115.6075497998     1  0.26333870E+08
     -111.4692138459      111.9957160675     1  0.29169023E+08
     -111.4690873751      116.3114990267     1  0.27041689E+08
     -111.4681631018      116.2621232941     1  0.28591536E+08
     -111.4680128659      115.5602051793     1  0.27977540E+08
     -111.4678044873      114.2917269025     1  0.28600840E+08
     -111.4673951763      119.8290210658     1  0.27057514E+08
     -111.4665735712      117.4813732006     1  0.30030195E+08
     -111.4659796003      113.7693475076     1  0.26373395E+08
     -111.4650142100      116.9152966615     1  0.27746358E+08
     -111.4649529475      114.7545848019     2  0.27088879E+08
     -111.4649470348      117.9747705867     1  0.27206874E+08
     -111.4648726188      115.8989222705     1  0.26662229E+08
     -111.4648563200      118.5184534504     1  0.27366904E+08
     -111.4646763692      115.2720513059     1  0.27573333E+08
     -111.4643183394      117.4868801809     1  0.32786653E+08
     -111.4639375196      118.8499253235     2  0.27281381E+08
     -111.4638352223      118.3189653192     1  0.27351009E+08
     -111.4633973869      116.4196599374     1  0.28598995E+08
     -111.4632564064      113.9376135321     1  0.26522268E+08
     -111.4631003851      115.1650944023     1  0.28666899E+08
     -111.4626566745      115.9368743559     1  0.27337750E+08
     -111.4623434424      115.1038435448     1  0.26282445E+08
     -111.4620577243      117.3377121653     1  0.30761675E+08
     -111.4620499772      114.9904750702     1  0.28467300E+08
     -111.4618923785      114.9607318655     1  0.27206173E+08
     -111.4615215877      115.7809396354     1  0.28156221E+08
     -111.4612035329      115.6199307907     1  0.27279195E+08
     -111.4604855984      114.6968996944     1  0.29657756E+08
     -111.4602305897      114.0063775754     1  0.28868284E+08
     -111.4597809810      114.2189791527     1  0.29246732E+08
     -111.4594214934      115.4864211091     1  0.29012639E+08
     -111.4591892749      119.8041179750     1  0.27193907E+08
     -111.4591230687      114.2865462870     1  0.28620900E+08
     -111.4587515579      116.5765863640     1  0.29293428E+08
     -111.4587146557      118.7882532444     2  0.27599890E+08
     -111.4582717610      118.2772398658     1  0.27091865E+08
     -111.4578714681      114.8469356924     1  0.26188832E+08
     -111.4568597866      120.6913271913     1  0.31526050E+08
     -111.4567881799      114.5687355960     1  0.28024983E+08
     -111.4565502419      115.1295554427     1  0.28768659E+08
     -111.4565472333      116.7223823577     1  0.26700656E+08
     -111.4560682542      115.2228827913     1  0.26673212E+08
     -111.4560504945      115.0902227086     1  0.27340357E+08
     -111.4557184135      116.7973825007     1  0.25897193E+08
     -111.4554766229      116.8269520294     1  0.28623079E+08
     -111.4550898898      114.6735275685     1  0.27091495E+08
     -111.4549984603      116.7255146792     1  0.30069707E+08
     -111.4543779884      116.0366818102     1  0.26893447E+08
     -111.4543629884      115.2364469817     1  0.29527949E+08
     -111.4541386507      116.0992908917     1  0.29143951E+08
     -111.4539507690      116.0265608700     1  0.29290630E+08
     -111.4538602586      118.1294099764     1  0.27456353E+08
     -111.4533862747      120.5713789023     1  0.25288921E+08
     -111.4532520285      116.5259593652     1  0.29043296E+08
     -111.4527861334      118.1890887867     1  0.27757832E+08
     -111.4527215185      115.5108514400     1  0.30600142E+08
     -111.4525133095      118.0638835386     1  0.29670349E+08
     -111.4524509899      115.0145360215     1  0.27406813E+08
     -111.4523721037      114.8227152701     1  0.27995017E+08
     -111.4523381401      115.6668068907     1  0.28503095E+08
     -111.4521016731      116.8555624457     1  0.28766968E+08
     -111.4519316978      118.1931608691     1  0.27242140E+08
     -111.4514007995      114.6235695680     1  0.26755359E+08
     -111.4512289616      112.0609673594     1  0.29441549E+08
     -111.4507833411      113.9781413570     1  0.27801261E+08
     -111.4507658856      118.4057817177     1  0.28298384E+08
     -111.4506130846      116.1713312352     1  0.26917835E+08
     -111.4502109091      113.5934527513     1  0.26787382E+08
     -111.4491344877      117.8632304359     1  0.28594169E+08
     -111.4488797091      120.8259691438     1  0.27037723E+08
     -111.4488745547      114.4875675115     1  0.27535171E+08
     -111.4487375765      113.2048173466     1  0.28329461E+08
     -111.4486936761      113.1039620418     1  0.27426285E+08
     -111.4485746996      119.5098900310     2  0.26673037E+08
     -111.4484578778      113.1194426393     1  0.28582231E+08
     -111.4475400631      112.9602897708     1  0.27080320E+08
     -111.4475328787      114.0381016491     1  0.26856267E+08
     -111.4474510390      114.5427434106     1  0.26772297E+08
     -111.4473676610      113.8174597360     1  0.26554095E+08
     -111.4469719793      115.0396735754     2  0.27772841E+08
     -111.4466727141      116.5752297453     1  0.27402712E+08
     -111.4464400811      115.7659846715     1  0.26822747E+08
     -111.4458400664      116.9207794947     1  0.26860465E+08
     -111.4455774150      113.7930933922     1  0.29601579E+08
     -111.4455118596      115.6464575095     1  0.26783476E+08
     -111.4454768595      115.1050135176     1  0.28468915E+08
     -111.4454145401      120.3043959737     2  0.26144041E+08
     -111.4451956111      119.6684877066     1  0.32459875E+08
     -111.4450783253      113.4829267723     1  0.27170071E+08
     -111.4448881737      112.5049954684     1  0.27270392E+08
     -111.4448166777      114.6376362538     1  0.26399626E+08
     -111.4447735062      114.0583925704     1  0.28476554E+08
     -111.4447163596      119.1938223996     1  0.26198396E+08
     -111.4428084982      118.5408099246     1  0.29618236E+08
     -111.4427902615      117.2774569308     1  0.28094881E+08
     -111.4423180553      113.6789523738     1  0.26371307E+08
     -111.4422813155      117.1264823455     1  0.29438824E+08
     -111.4422327182      115.8609439411     1  0.27462843E+08
     -111.4421512105      115.7653383621     1  0.26982769E+08
     -111.4418327621      117.3844542850     1  0.29020577E+08
     -111.4416742857      116.7212126109     1  0.27863805E+08
     -111.4415718905      115.2529398830     1  0.26898686E+08
     -111.4415470421      115.7872365167     1  0.26788655E+08
     -111.4411503221      118.0385499412     1  0.27420995E+08
     -111.4408409664      115.0690913458     1  0.27691906E+08
     -111.4406841287      115.7122129580     1  0.27635042E+08
     -111.4405599656      114.2723975819     1  0.28148244E+08
     -111.4403561474      115.1390755320     1  0.29045105E+08
     -111.4402257506      116.8054518031     1  0.27638976E+08
     -111.4401824077      114.9486627921     1  0.29008751E+08
     -111.4399433901      115.3178040107     1  0.30910384E+08
     -111.4392328536      115.6711119577     1  0.28182437E+08
     -111.4388101885      118.2650224196     1  0.29261958E+08
     -111.4386912722      118.3820950207     1  0.28552574E+08
     -111.4385811325      118.4716274696     1  0.27418970E+08
     -111.4385300501      115.7365531963     1  0.28946666E+08
     -111.4384645406      113.9566792274     1  0.27654319E+08
     -111.4384109481      114.7761747948     1  0.27918435E+08
     -111.4381413190      113.7966201764     1  0.28840888E+08
     -111.4380559940      117.3295695939     1  0.27598444E+08
     -111.4378769238      115.9095545259     1  0.26408443E+08
     -111.4378639876      112.5335965753     1  0.27808111E+08
     -111.4378570103      114.9924064269     1  0.26989114E+08
     -111.4374100203      113.0776668682     1  0.28172314E+08
     -111.4372103464      118.3312217998     1  0.27377774E+08
     -111.4371676925      114.2808593706     1  0.27678195E+08
     -111.4369578637      117.5324227208     1  0.27608913E+08
     -111.4364978087      118.0223753610     1  0.26980005E+08
     -111.4364742511      115.8867086879     1  0.26977689E+08
     -111.4359287205      120.8266283129     1  0.30277193E+08
     -111.4356799792      107.5860910806     1  0.25966502E+08
     -111.4356787051      114.9415625760     1  0.27658657E+08
     -111.4356464128      117.1878014567     1  0.29948472E+08
     -111.4354065350      119.0361353555     2  0.27759779E+08
     -111.4353874615      115.7402690811     1  0.28460776E+08
     -111.4351781718      118.0001392878     1  0.27109483E+08
     -111.4351268458      116.0591531807     1  0.28144706E+08
     -111.4350930740      118.0657858509     1  0.28530702E+08
     -111.4349606718      115.2129814099     1  0.28558759E+08
     -111.4347308482      113.1790519700     1  0.26667294E+08
     -111.4347080721      116.6710492536     1  0.27926692E+08
     -111.4346801029      116.7894174738     1  0.26992005E+08
     -111.4346066634      118.3755237616     1  0.30034536E+08
     -111.4338978538      120.4246658854     2  0.29532912E+08
     -111.4331926766      117.3634348593     1  0.29507154E+08
     -111.4331724401      112.7583722376     1  0.26992428E+08
     -111.4329763759      116.5241512733     1  0.27619751E+08
     -111.4323744386      115.3662185370     1  0.27725515E+08
     -111.4320539193      115.4584921936     1  0.26761413E+08
     -111.4318432080      117.9156479594     1  0.28305159E+08
     -111.4318339734      115.3029902758     1  0.26722250E+08
     -111.4317975795      119.4705849335     1  0.26780174E+08
     -111.4317695407      113.3671428183     1  0.26618957E+08
     -111.4317402184      118.4509341205     1  0.27379018E+08
     -111.4316417247      113.6838654481     1  0.28155343E+08
     -111.4312228952      120.3570047833     1  0.26803802E+08
     -111.4309852661      111.9954091283     1  0.29933238E+08
     -111.4309203361      120.6839181880     1  0.30327593E+08
     -111.4308978385      115.6678419761     1  0.29608661E+08
     -111.4308402896      115.9575968336     1  0.27654554E+08
     -111.4300935115      115.8126988619     1  0.27893552E+08
     -111.4297982381      117.7768160235     1  0.27896251E+08
     -111.4296513524      117.2676181917     1  0.30772629E+08
     -111.4296368708      112.9950494698     1  0.25714008E+08
     -111.4294161034      114.9337479975     1  0.28966967E+08
     -111.4290497991      112.3703433274     1  0.26164698E+08
     -111.4289241734      120.1682728745     1  0.32332855E+08
     -111.4287044428      114.5941630569     1  0.26956502E+08
     -111.4286877538      113.7841187654     1  0.26217764E+08
     -111.4286182858      119.4456361537     1  0.25663078E+08
     -111.4283280000      115.9316691055     1  0.31101162E+08
     -111.4281587763      120.6261524966     1  0.30661711E+08
     -111.4279881313      117.6174808379     1  0.27244775E+08
     -111.4279374607      115.2483910279     1  0.29313379E+08
     -111.4273604831      113.3831869825     1  0.28571537E+08
     -111.4272399560      112.9596478555     1  0.30409382E+08
     -111.4272121271      120.9450517274     1  0.27311245E+08
     -111.4266241854      115.5934910021     1  0.28638116E+08
     -111.4265340428      120.2470691209     1  0.26832285E+08
     -111.4260945344      115.3475969616     1  0.27476360E+08
     -111.4257165560      117.8583788144     1  0.29962769E+08
     -111.4254449540      116.5541521475     1  0.29223213E+08
     -111.4254427096      120.7927990869     1  0.27352372E+08
     -111.4253748273      113.2756164773     1  0.27548607E+08
     -111.4253022782      110.4767408116     1  0.26944422E+08
     -111.4252581981      115.9138702804     1  0.27822168E+08
     -111.4249188942      115.4751835489     1  0.29387607E+08
     -111.4237435550      115.1721665215     1  0.26886866E+08
     -111.4228508477      117.0968227285     1  0.29185847E+08
     -111.4224435324      114.3062669421     1  0.25787295E+08
     -111.4223156427      118.8952723789     1  0.26772447E+08
     -111.4223010743      118.0523137897     1  0.27487039E+08
     -111.4220879752      115.6640949394     1  0.26947170E+08
     -111.4219691928      118.5667615892     1  0.27154044E+08
     -111.4216852132      120.2132215723     1  0.29964717E+08
     -111.4215438736      115.1131513432     1  0.28948647E+08
     -111.4214169757      114.1997564636     1  0.26722387E+08
     -111.4211404698      111.6936415342     1  0.26014284E+08
     -111.4210962373      116.4042897324     1  0.27550238E+08
     -111.4208584033      113.4777997718     1  0.27537702E+08
     -111.4205643168      116.1832022005     1  0.28928270E+08
     -111.4203783586      114.8316776384     1  0.27627016E+08
     -111.4203760890      118.1046008357     1  0.28663571E+08
     -111.4201532357      114.9756393196     1  0.27877419E+08
     -111.4200542159      118.0009767028     1  0.28269292E+08
     -111.4199482995      116.5105968467     1  0.28812267E+08
     -111.4194402493      115.0497944874     1  0.27887161E+08
     -111.4191348128      113.0303876941     1  0.27300795E+08
     -111.4190628437      115.2813827251     1  0.30957799E+08
     -111.4187888881      117.1047910094     1  0.29386378E+08
     -111.4187580359      114.6232143552     1  0.27323268E+08
     -111.4186932245      115.0476438680     1  0.29049906E+08
     -111.4186551324      117.8538091013     1  0.27770636E+08
     -111.4185179156      120.9078552926     1  0.27399504E+08
     -111.4182659008      112.8381990562     1  0.28827338E+08
     -111.4180145654      115.1164276195     1  0.26246213E+08
     -111.4178674818      114.7011685915     1  0.28787349E+08
     -111.4177273154      117.8669234953     1  0.27141834E+08
     -111.4176310348      119.7935379573     1  0.31313388E+08
     -111.4175199082      120.7325875939     1  0.27437327E+08
     -111.4173719573      116.6103666511     1  0.27185103E+08
     -111.4173327555      118.3346149271     1  0.27098872E+08
     -111.4170961712      117.3922640605     1  0.27829863E+08
     -111.4161175275      120.3017111149     1  0.26932952E+08
     -111.4156393572      119.6665022296     1  0.31550383E+08
     -111.4155838260      114.8339463750     1  0.27097250E+08
     -111.4155068169      114.8091814270     1  0.27380468E+08
     -111.4153443597      115.6425186231     1  0.27648297E+08
     -111.4152511951      115.4836777067     1  0.28370076E+08
     -111.4152357787      116.7980667508     1  0.29721128E+08
     -111.4151938976      113.6740463017     1  0.28997519E+08
     -111.4146180933      117.2482621835     1  0.26126520E+08
     -111.4145726981      120.4814189482     1  0.26626912E+08
     -111.4143944511      113.8594736587     1  0.28193231E+08
     -111.4142411844      113.9706354370     1  0.28657162E+08
     -111.4141000364      115.3678296582     1  0.27333400E+08
     -111.4139026123      120.5764431382     1  0.30448543E+08
     -111.4137821742      113.8433273910     1  0.26426312E+08
     -111.4137590941      112.5497008778     1  0.27430843E+08
     -111.4137569638      113.9486720072     1  0.26863741E+08
     -111.4128983344      113.2224851211     1  0.29709041E+08
     -111.4128805391      115.8698788298     1  0.26829740E+08
     -111.4127179585      113.9090630017     2  0.26644524E+08
     -111.4125941282      114.0166679784     1  0.26149639E+08
     -111.4125356782      116.2275142153     1  0.30287367E+08
     -111.4123965208      114.0786651075     1  0.30328298E+08
     -111.4117475821      110.9747512590     1  0.27667552E+08
     -111.4117147523      117.1564342909     1  0.27077958E+08
     -111.4114740054      112.9241714886     1  0.28121573E+08
     -111.4114138466      111.1676419658     1  0.27845891E+08
     -111.4113469002      114.8926624280     1  0.28106836E+08
     -111.4111697276      117.8499869098     1  0.27847402E+08
     -111.4110547175      120.3472980977     1  0.26612178E+08
     -111.4107362482      114.6561072242     1  0.27683122E+08
     -111.4106633658      118.4143220271     1  0.30200080E+08
     -111.4105189275      120.4505085898     1  0.26626763E+08
     -111.4103859844      114.2261950952     1  0.27615999E+08
     -111.4103708403      114.3703192563     1  0.25500631E+08
     -111.4102989983      116.2207680917     1  0.30225727E+08
     -111.4100380267      117.5489311906     1  0.28475771E+08
     -111.4098982880      114.1862525936     1  0.26057006E+08
     -111.4096605417      115.4694658988     1  0.27861645E+08
     -111.4094253370      118.2572549800     1  0.27687547E+08
     -111.4091111572      120.1224275658     1  0.30491236E+08
     -111.4090424671      113.2724791158     1  0.26040118E+08
     -111.4089648790      113.1831768038     1  0.27367532E+08
     -111.4088748900      120.5917298114     1  0.30507009E+08
     -111.4087179035      115.1833895160     1  0.27810030E+08
     -111.4086064145      119.3628285574     1  0.26911732E+08
     -111.4084570841      115.7015917284     1  0.28582768E+08
     -111.4083725522      113.7095618531     1  0.26563598E+08
     -111.4083063893      117.5783161172     1  0.31007651E+08
     -111.4082533950      115.6180998511     1  0.27290772E+08
     -111.4078399671      114.2091560514     1  0.29219044E+08
     -111.4077271077      115.0002416016     1  0.29619959E+08
     -111.4076721055      110.3556060257     1  0.28612692E+08
     -111.4075840477      114.4927275337     1  0.28711500E+08
     -111.4075161986      108.8066806153     1  0.25621772E+08
     -111.4074063432      113.1644704221     1  0.27240010E+08
     -111.4071433373      119.6597443525     1  0.27300028E+08
     -111.4070908924      117.6800209810     1  0.27717608E+08
     -111.4066710672      116.3602437212     1  0.28523178E+08
     -111.4066433942      113.1363599237     1  0.28663855E+08
     -111.4061387837      116.8034510738     1  0.28105306E+08
     -111.4060752348      115.5767829142     1  0.25696556E+08
     -111.4060431552      114.9210553043     1  0.26544078E+08
     -111.4059968986      119.7824439424     1  0.26365304E+08
     -111.4058548951      113.4959922641     1  0.27659105E+08
     -111.4055956891      114.6507267548     1  0.26039071E+08
     -111.4052709964      117.9527657788     1  0.27547225E+08
     -111.4052006403      114.9208888115     1  0.30344545E+08
     -111.4051752234      118.0980704223     1  0.27469210E+08
     -111.4048827155      112.5143647238     1  0.26462233E+08
     -111.4048312672      113.8953468820     1  0.28519357E+08
     -111.4045475804      113.9557950151     1  0.26683085E+08
     -111.4045413933      115.4246502467     1  0.27394378E+08
     -111.4044807524      115.3916916526     1  0.28262610E+08
     -111.4044264718      111.9610848993     1  0.26336152E+08
     -111.4040312659      116.0265686327     1  0.28135983E+08
     -111.4039789636      115.5148422471     1  0.29397545E+08
     -111.4038879241      113.7119773262     1  0.26646301E+08
     -111.4038761289      120.5755591710     1  0.30204560E+08
     -111.4038116200      117.2502922327     1  0.30728296E+08
     -111.4037037601      113.2941881997     1  0.26591467E+08
     -111.4033994198      119.5809922354     1  0.26287056E+08
     -111.4033657478      116.8202994659     1  0.29248645E+08
     -111.4033176797      113.7396413014     1  0.26715592E+08
     -111.4032960011      115.4081269310     1  0.26729077E+08
     -111.4028907675      114.3503437321     1  0.26906148E+08
     -111.4027906070      118.3791925128     2  0.28211066E+08
     -111.4027251435      115.2622224335     1  0.28621995E+08
     -111.4026522115      118.5392292927     1  0.27744610E+08
     -111.4026208234      113.0657809925     1  0.29328185E+08
     -111.4026166219      116.1593577440     1  0.26931073E+08
     -111.4024728112      114.8158161544     1  0.25769727E+08
     -111.4023800966      113.1391680034     1  0.28651958E+08
     -111.4023453690      112.3224038157     1  0.28350230E+08
     -111.4022265181      115.2127744414     1  0.25476232E+08
     -111.4021201361      114.9033788433     1  0.27958059E+08
     -111.4020036182      116.4066957523     1  0.26989163E+08
     -111.4018902600      114.8225368172     1  0.26948921E+08
     -111.4016268239      113.7520509242     1  0.28063568E+08
     -111.4015042402      113.2317823157     1  0.26886120E+08
     -111.4013773306      116.1686517583     1  0.28248660E+08
     -111.4013125367      114.0991406538     1  0.26089890E+08
     -111.4011176603      119.4670211538     1  0.25912179E+08
     -111.4010650892      112.4308588927     1  0.28281943E+08
     -111.4009644021      113.1458026521     1  0.27294689E+08
     -111.4007143280      113.9583253302     1  0.29242317E+08
     -111.4006036551      114.0266639740     1  0.29495889E+08
     -111.4005062788      114.4680970545     1  0.28267827E+08
     -111.4003206308      117.9799635278     1  0.27835815E+08
     -111.4003162707      115.1333099742     1  0.27764790E+08
     -111.4001281569      117.9475053010     1  0.27576444E+08
     -111.4001063782      115.0487536598     1  0.27146660E+08
     -111.3997467710      112.3922443149     1  0.26944262E+08
     -111.3996821870      116.7829623960     1  0.30010095E+08
     -111.3995450047      114.9101876415     1  0.28538532E+08
     -111.3992324876      114.1406654414     1  0.26611885E+08
     -111.3983944909      118.4669769956     1  0.27636945E+08
     -111.3983289398      114.9516951766     1  0.26342289E+08
     -111.3981775367      116.2664574811     1  0.28804675E+08
     -111.3981107010      116.6499257644     1  0.28306588E+08
     -111.3980911699      115.0884075074     1  0.27952227E+08
     -111.3980519123      114.6579547024     1  0.27631223E+08
     -111.3979556733      114.9936443090     1  0.29757484E+08
     -111.3978617374      113.2911340319     1  0.29328986E+08
     -111.3976565405      116.8407223255     1  0.27194946E+08
     -111.3972476886      114.4772929336     1  0.28231043E+08
     -111.3970398230      114.2054643169     1  0.26961901E+08
     -111.3968678831      115.6980516354     1  0.27027304E+08
     -111.3968326833      113.5782479372     1  0.29375991E+08
     -111.3966301873      114.0271506081     1  0.28504658E+08
     -111.3964525741      114.4182949678     1  0.27714037E+08
     -111.3963971061      114.7926242783     1  0.30274171E+08
     -111.3963186045      116.1800220706     1  0.28997020E+08
     -111.3962114657      112.2680317906     1  0.30279653E+08
     -111.3954486003      116.2301004281     1  0.29200718E+08
     -111.3954440733      115.2530825080     1  0.27664191E+08
     -111.3953486927      115.7896491192     1  0.26844866E+08
     -111.3950432942      115.3049781737     1  0.28967151E+08
     -111.3949625183      120.3698167068     1  0.30032641E+08
     -111.3944315841      114.1043246136     1  0.27632095E+08
     -111.3943572267      112.3418669403     1  0.26680470E+08
     -111.3943173375      113.6603227248     1  0.27992628E+08
     -111.3941486569      112.1661343340     1  0.27601911E+08
     -111.3939426172      115.0181234966     1  0.28443832E+08
     -111.3938016347      115.4895451096     1  0.28919587E+08
     -111.3932362464      114.6442130181     1  0.28133610E+08
     -111.3932248236      120.1000818876     1  0.31084200E+08
     -111.3927486503      114.6555249744     1  0.27047786E+08
     -111.3925728134      115.7862419817     1  0.27457206E+08
     -111.3924460856      114.0354640108     1  0.28803016E+08
     -111.3923453357      114.7072853451     1  0.28196872E+08
     -111.3923330585      113.3701611200     1  0.28047903E+08
     -111.3921921601      115.7080238910     1  0.27631326E+08
     -111.3920944456      112.8748551647     1  0.26307386E+08
     -111.3920717773      114.7351235446     1  0.27746478E+08
     -111.3916596249      113.5778069030     1  0.28605813E+08
     -111.3916301855      116.3999796325     1  0.29222158E+08
     -111.3908832063      115.1872075327     1  0.27874659E+08
     -111.3906776481      114.8181160963     1  0.30181745E+08
     -111.3906716655      114.8505955348     1  0.29182225E+08
     -111.3903610101      112.5967967509     1  0.28873521E+08
     -111.3901484205      115.5655257624     1  0.27515025E+08
     -111.3901059557      114.3505843331     1  0.26544879E+08
     -111.3900912840      114.6318010402     1  0.29141386E+08
     -111.3900459907      113.9193737709     1  0.26957144E+08
     -111.3899933336      115.5400334344     1  0.28937184E+08
     -111.3898351964      114.5424376713     1  0.28712495E+08
     -111.3898071004      116.7515279963     1  0.28801784E+08
     -111.3896901382      115.0112161733     1  0.26714684E+08
     -111.3895948224      117.5731982787     1  0.29287632E+08
     -111.3895913480      116.0754393826     1  0.26941158E+08
     -111.3895721301      116.3556544804     1  0.28447820E+08
     -111.3895330269      120.7203372368     1  0.29613683E+08
     -111.3894354869      114.2821422208     1  0.27789999E+08
     -111.3890397617      119.7767544270     1  0.28487554E+08
     -111.3888718221      113.0814682358     1  0.27053867E+08
     -111.3884612256      118.1163467132     1  0.27502945E+08
     -111.3883448790      112.2073180634     1  0.26895295E+08
     -111.3879091558      112.8119102674     1  0.28568299E+08
     -111.3878285065      113.8301531694     1  0.29073202E+08
     -111.3873769511      112.9322099536     1  0.29093195E+08
     -111.3873229197      114.6368700794     1  0.27503407E+08
     -111.3872746045      115.2358388778     1  0.28785557E+08
     -111.3872564980      117.2076192607     1  0.28019634E+08
     -111.3871471095      112.3959070348     1  0.28851961E+08
     -111.3869921962      113.6929620525     1  0.25297986E+08
     -111.3867500512      117.3848859400     1  0.29240533E+08
     -111.3865509393      116.9143151207     1  0.29958927E+08
     -111.3864495753      114.1905613225     1  0.29422098E+08
     -111.3863751841      109.5311400261     1  0.26007501E+08
     -111.3860415340      117.1829932434     1  0.29543051E+08
     -111.3860404333      115.9477446587     1  0.27302376E+08
     -111.3859917519      115.2185349921     1  0.26268739E+08
     -111.3857220509      119.7647684329     2  0.27096681E+08
     -111.3850862323      120.0452736348     1  0.27214581E+08
     -111.3849799631      117.0457891621     1  0.29286525E+08
     -111.3847310059      115.0237092417     1  0.27433450E+08
     -111.3846742569      114.0709357061     1  0.26216210E+08
     -111.3846485550      112.9391489849     1  0.26027356E+08
     -111.3846389240      114.6221653896     1  0.28755844E+08
     -111.3844306010      117.7310856209     1  0.27413257E+08
     -111.3838007860      115.6371392629     1  0.27236396E+08
     -111.3834810963      117.1423386716     1  0.28526372E+08
     -111.3827437465      110.5598454684     1  0.26631986E+08
     -111.3826925663      116.0891398001     1  0.30723423E+08
     -111.3824440620      114.3324283162     1  0.27454215E+08
     -111.3821317184      115.4558956788     1  0.27747435E+08
     -111.3821200978      111.2406478138     1  0.26939081E+08
     -111.3818776893      117.4970531481     1  0.28419646E+08
     -111.3817558625      114.3802732372     1  0.28681261E+08
     -111.3816915954      112.7665232701     1  0.28356412E+08
     -111.3812692005      113.3888197830     1  0.27107303E+08
     -111.3812470527      114.1545793093     1  0.26467577E+08
     -111.3808953522      115.5477571706     1  0.29324599E+08
     -111.3808157660      114.9300740561     1  0.28316099E+08
     -111.3806788892      114.4626338524     1  0.27803030E+08
     -111.3799975634      120.0903257142     1  0.27686937E+08
     -111.3797567572      117.2792442270     1  0.28157544E+08
     -111.3794603131      115.8706364631     1  0.29207039E+08
     -111.3794091207      114.5665288245     1  0.27895117E+08
     -111.3786605869      115.7077399399     1  0.28476072E+08
     -111.3777933482      114.8744548310     1  0.27016512E+08
     -111.3775755511      113.5591032294     1  0.27246354E+08
     -111.3772600869      120.0553860492     1  0.28687535E+08
     -111.3770284092      119.2956809064     1  0.26748219E+08
     -111.3764604968      116.0151051621     1  0.26627157E+08
     -111.3764363756      116.2552627148     1  0.31284792E+08
     -111.3764309158      120.6058814039     1  0.29101889E+08
     -111.3763805457      115.3716038248     1  0.28556593E+08
     -111.3762953090      120.1367325267     1  0.30825571E+08
     -111.3755214211      112.8171946416     1  0.27394999E+08
     -111.3751512466      117.6539083761     1  0.30560031E+08
     -111.3750098667      114.8690374143     1  0.27060708E+08
     -111.3749861396      113.2971427670     1  0.29946794E+08
     -111.3748186477      113.7244664030     1  0.26697470E+08
     -111.3729147361      112.2089325298     1  0.28238434E+08
     -111.3728442337      115.2171002888     1  0.27363252E+08
     -111.3722836288      117.5374538083     1  0.30078667E+08
     -111.3719480165      116.4926221358     1  0.29677910E+08
     -111.3716064335      116.2099820287     1  0.31059572E+08
     -111.3715072650      112.9396097440     1  0.29215596E+08
     -111.3710605649      112.3918098929     1  0.27823295E+08
     -111.3710041097      120.3043775263     1  0.29114142E+08
     -111.3709208789      115.4178424108     1  0.28818185E+08
     -111.3708701693      115.7886483261     1  0.27718295E+08
     -111.3703380856      115.0001211917     1  0.29258483E+08
     -111.3703235832      113.5952870454     1  0.27835912E+08
     -111.3701842006      112.6110999684     1  0.27675207E+08
     -111.3696226160      114.1109075642     1  0.28206524E+08
     -111.3695577875      114.5530717086     1  0.28247788E+08
     -111.3692572413      114.3965196677     1  0.28445375E+08
     -111.3691571356      113.7918527779     1  0.27436582E+08
     -111.3679443284      112.7260005561     1  0.26688445E+08
     -111.3665588806      113.5047016133     1  0.27167336E+08
     -111.3663343123      113.3417123461     1  0.28824752E+08
     -111.3662998306      115.9717945270     1  0.28381262E+08
     -111.3658860010      114.2973601583     1  0.27983158E+08
     -111.3656125884      118.9335293340     1  0.27989294E+08
     -111.3654644770      119.9504385511     1  0.29937089E+08
     -111.3654169992      112.8551846708     1  0.25663757E+08
     -111.3651088171      117.6820482794     1  0.28722503E+08
     -111.3650597763      117.2440038056     1  0.29626758E+08
     -111.3648027082      118.2778383253     1  0.31066570E+08
     -111.3639654053      110.9590184418     1  0.27890960E+08
     -111.3638047081      113.1528735946     1  0.27832017E+08
     -111.3634654101      120.5374165768     1  0.29172264E+08
     -111.3634257071      120.0269986615     1  0.28891545E+08
     -111.3633588899      114.1803813490     1  0.28569798E+08
     -111.3633289921      117.0125879123     1  0.28628580E+08
     -111.3620038566      114.9931642099     1  0.28575476E+08
     -111.3615497582      116.6323470593     1  0.29973358E+08
     -111.3613664631      115.7972621221     1  0.27174136E+08
     -111.3613629825      111.5744974940     1  0.27811503E+08
     -111.3611343742      112.4509345455     1  0.26040669E+08
     -111.3609929018      115.7552344583     1  0.26999716E+08
     -111.3602740301      113.6944168370     1  0.27903733E+08
     -111.3578958385      119.8777028571     1  0.26763381E+08
     -111.3577415449      113.2885533558     1  0.26503704E+08
     -111.3572989889      112.1315707078     1  0.26145947E+08
     -111.3572102231      115.2855427513     1  0.27787048E+08
     -111.3571146034      113.7568291894     1  0.28506175E+08
     -111.3566712897      114.7639655994     1  0.27818580E+08
     -111.3561585059      113.6568869245     1  0.26756418E+08
     -111.3560389241      113.9633760140     1  0.27918453E+08
     -111.3558275934      116.3109630418     1  0.26871788E+08
     -111.3554187872      112.0036657696     1  0.28122433E+08
     -111.3549102969      112.6839308037     1  0.27941942E+08
     -111.3546210062      112.7141726445     1  0.29071861E+08
     -111.3544947279      115.2406772774     1  0.28609530E+08
     -111.3544386438      119.8657457887     1  0.26979438E+08
     -111.3536192342      119.3786309230     1  0.29739165E+08
     -111.3528419302      119.8234454094     1  0.26763023E+08
     -111.3527088117      114.7018005688     1  0.28274369E+08
     -111.3518475216      112.8082122722     1  0.28388057E+08
     -111.3507462064      117.5319760096     1  0.26799967E+08
     -111.3505116795      112.0653646749     1  0.27661171E+08
     -111.3502415653      115.9239152079     2  0.27698750E+08
     -111.3501084026      111.6036363230     1  0.26681164E+08
     -111.3486856691      114.4343769345     1  0.27870353E+08
     -111.3483862476      114.7655893449     1  0.27040391E+08
     -111.3478608460      116.0185222568     1  0.28604399E+08
     -111.3477923122      120.3913682522     1  0.28304896E+08
     -111.3468835884      111.6288432052     1  0.27512953E+08
     -111.3466267453      113.1377205111     1  0.27193883E+08
     -111.3461358827      113.6292649202     1  0.28026327E+08
     -111.3458189931      114.4258664918     1  0.28837966E+08
     -111.3446359737      114.8321293564     1  0.28291748E+08
     -111.3446195815      117.1506496698     1  0.29079224E+08
     -111.3437205719      117.4375562572     1  0.27089009E+08
     -111.3430076207      114.0370583236     1  0.29365513E+08
     -111.3427464122      115.2938364200     1  0.29079170E+08
     -111.3426417614      118.3731715247     1  0.27052444E+08
     -111.3420896984      118.8796320429     1  0.26627891E+08
     -111.3419098745      114.7660255089     1  0.27922106E+08
     -111.3418397370      114.2043943311     1  0.28524331E+08
     -111.3414204793      114.8131522214     1  0.27199990E+08
     -111.3410746028      112.9805210470     1  0.27160332E+08
     -111.3392434291      113.4710627923     1  0.27548638E+08
     -111.3365990550      119.0113221847     1  0.26595288E+08
     -111.3363923308      111.8122073073     1  0.29030465E+08
     -111.3353925519      112.2741294143     1  0.26662360E+08
     -111.3353299613      118.9977137477     1  0.26621924E+08
     -111.3346696951      118.5362823451     1  0.26643066E+08
     -111.3345722698      114.7096891567     1  0.30633443E+08
     -111.3341503005      119.0384304681     1  0.26617615E+08
     -111.3341127321      114.9139626910     1  0.29797799E+08
     -111.3331703420      111.3997281213     1  0.28183489E+08
     -111.3320236707      115.3754800635     1  0.28695709E+08
     -111.3320128708      113.5124420058     1  0.27700899E+08
     -111.3301158808      116.4266670892     1  0.28340544E+08
     -111.3298153733      115.0365030019     1  0.30362627E+08
     -111.3294630724      118.5859292945     1  0.27776414E+08
     -111.3286674164      111.9250480344     1  0.28090734E+08
     -111.3283759626      113.2791597376     1  0.25609615E+08
     -111.3279818103      114.9532976907     1  0.29082887E+08
     -111.3278903424      114.7746004343     1  0.28606808E+08
     -111.3278028478      119.2135334450     1  0.26660381E+08
     -111.3276773692      112.9846878874     1  0.27112578E+08
     -111.3275545340      119.7001787326     1  0.28655720E+08
     -111.3267704882      115.8057193437     1  0.27793774E+08
     -111.3259358991      114.7138834515     1  0.27868313E+08
     -111.3238194727      115.2289419674     1  0.28755241E+08
