# Supplementary material for: Structure, thermodynamics, and rearrangement mechanisms in gold clusters—insights from the energy landscapes framework
Source: Nanoscale. 2017 Dec 15;10(4):2004–16. doi: 10.1039/c7nr07123j (PMC5901115; doi:10.1039/c7nr07123j)
Supplement: Supplementary file 1 [file NR-010-C7NR07123J-s001.zip › minima/32_Au/min.data.fcc]

     -111.6628251540      122.6672335567     2  0.27810977E+08
     -111.5429732301      118.8944179651     1  0.27609347E+08
     -111.5382570610      119.0886149332     1  0.27737715E+08
     -111.5376370085      122.0998246511     2  0.29571972E+08
     -111.5329031604      119.2331302712     1  0.27848535E+08
     -111.5262888566      117.6588595223     1  0.28216671E+08
     -111.5113055074      122.0684159478     1  0.28875724E+08
     -111.5017521485      122.1320435500     1  0.28957960E+08
     -111.4851337770      121.9306195184     1  0.28677589E+08
     -111.4758792431      115.8054773316     2  0.25845029E+08
     -111.3853578956      118.1562849497     1  0.30236032E+08
     -111.3488158738      115.6453741745     1  0.25333514E+08
