# Supplementary material for: Structure, thermodynamics, and rearrangement mechanisms in gold clusters—insights from the energy landscapes framework
Source: Nanoscale. 2017 Dec 15;10(4):2004–16. doi: 10.1039/c7nr07123j (PMC5901115; doi:10.1039/c7nr07123j)
Supplement: Supplementary file 1 [file NR-010-C7NR07123J-s001.zip › minima/32_Au/min.data.hcp]

     -111.5561425586      122.3717352330     1  0.32219508E+08
     -111.5538068744      122.8027464322    12  0.30867641E+08
     -111.5470264474      119.6682744522     2  0.25860455E+08
     -111.5108838058      121.4854256007     4  0.33025738E+08
     -111.5104771149      121.8672336381     2  0.28600294E+08
     -111.5086219238      121.1461626995     2  0.27218800E+08
     -111.5056898326      121.5349082251     2  0.28254295E+08
     -111.4700246967      121.7698208739     2  0.30886992E+08
     -111.4639464678      121.7884797979     4  0.32004812E+08
     -111.4468539008      118.2905131394     1  0.28052897E+08
     -111.4347645262      116.0083802395     2  0.26322900E+08
     -111.4286357183      117.8836121017     1  0.26062273E+08
     -111.4285323291      120.0626875956     6  0.28475182E+08
     -111.4181960413      120.3628015663     2  0.29356135E+08
     -111.4155747517      117.7370116362     2  0.27202091E+08
     -111.4126521676      120.0483506184     2  0.27926340E+08
     -111.4053866483      120.8266701858     1  0.28585977E+08
     -111.4018065483      117.3009804561     1  0.25505445E+08
     -111.3997738787      120.0150315401     2  0.27892136E+08
     -111.3981810835      120.1227519492     1  0.27943758E+08
     -111.3977360723      117.8239016423     1  0.25603000E+08
     -111.3960556587      120.1055905929     2  0.27346182E+08
     -111.3871700821      119.5021701540     1  0.27234647E+08
     -111.3852484464      119.6059968085     1  0.28344083E+08
     -111.3741552181      119.0140927280     1  0.27453543E+08
     -111.3716879349      117.9615007462     1  0.28361491E+08
     -111.3675294099      119.8253014175     1  0.27116478E+08
     -111.3662460103      119.9679981375     1  0.27156572E+08
     -111.3625020643      121.0007140467     1  0.27630097E+08
     -111.3620091806      118.3878765977     1  0.28960894E+08
     -111.3561776272      119.3038850478     1  0.26901286E+08
     -111.3547913025      117.6858079094     1  0.27866030E+08
     -111.3537040382      119.5908164628     1  0.26458758E+08
     -111.3536585396      117.5143172015     1  0.27246326E+08
     -111.3272316429      117.5336088187     1  0.27455940E+08
     -111.3261914563      118.9816999695     1  0.26701826E+08
