# Supplementary material for: Structure, thermodynamics, and rearrangement mechanisms in gold clusters—insights from the energy landscapes framework
Source: Nanoscale. 2017 Dec 15;10(4):2004–16. doi: 10.1039/c7nr07123j (PMC5901115; doi:10.1039/c7nr07123j)
Supplement: Supplementary file 1 [file NR-010-C7NR07123J-s001.zip › minima/32_Au/min.data.twi]

     -111.6545422812      122.5974105395     2  0.27337905E+08
     -111.6405493845      122.5548974866     1  0.27618268E+08
     -111.5617727088      120.9494431923     1  0.26900641E+08
     -111.5511926811      122.2237229646     2  0.29949184E+08
     -111.5465340058      121.7456669203     1  0.26721781E+08
     -111.5329513847      120.9868745682     1  0.26273619E+08
     -111.5321984264      119.9857147005     2  0.26377226E+08
     -111.5267277025      121.6285990709     1  0.30788964E+08
     -111.5255638587      119.6417622363     1  0.27397015E+08
     -111.5235944253      119.8681934549     1  0.27516482E+08
     -111.5179625748      121.9352928231     1  0.29298203E+08
     -111.5119899219      120.8903904695     1  0.26126485E+08
     -111.5119489834      121.5086431992     1  0.30374860E+08
     -111.4933373124      122.1612658120     1  0.28986947E+08
     -111.4909132488      121.9187776406     1  0.28462272E+08
     -111.4849709178      121.9676065462     1  0.28520113E+08
     -111.4821471183      121.9670132708     1  0.28580685E+08
     -111.4803813866      121.8204803646     1  0.28706882E+08
     -111.4798477185      121.9615569367     1  0.28550880E+08
     -111.4772542573      121.5603116633     1  0.29722729E+08
     -111.4766455465      118.8810759079     1  0.30234442E+08
     -111.4681036381      121.0804712056     1  0.29877915E+08
     -111.4627186646      120.9161797603     1  0.29498965E+08
     -111.4621451007      117.3918868526     2  0.25153073E+08
     -111.4534335997      118.0935217392     1  0.26654632E+08
     -111.4521967607      121.4797762933     1  0.29440819E+08
     -111.4517587180      116.2925287193     1  0.29658438E+08
     -111.4502209021      121.4246885014     1  0.28622905E+08
     -111.4500813946      121.6564431515     1  0.28539357E+08
     -111.4499789942      121.3924873863     1  0.29584602E+08
     -111.4494398186      121.6373275596     1  0.28144480E+08
     -111.4469306221      118.4021565222     1  0.30018316E+08
     -111.4401253620      118.4529343111     1  0.30263178E+08
     -111.4377479865      121.0965181034     1  0.29143355E+08
     -111.4368056814      118.1347292495     1  0.26871735E+08
     -111.4368025029      117.2219642103     1  0.26628262E+08
     -111.4282403965      118.7328925939     1  0.30337917E+08
     -111.4264101638      121.1248835393     1  0.27686911E+08
     -111.4263254711      119.1367884804     1  0.26969540E+08
     -111.4231275253      121.2627110456     1  0.28128164E+08
     -111.4221537058      120.9764734592     1  0.29045127E+08
     -111.4195486392      120.7796403703     2  0.28775892E+08
     -111.4114997292      121.1318822200     1  0.28124034E+08
     -111.4113249779      120.0012099441     1  0.27184186E+08
     -111.4081939919      120.8454881758     1  0.28154814E+08
     -111.4077016591      121.1037118227     1  0.28151763E+08
     -111.4067771752      117.1443726223     1  0.29465894E+08
     -111.4048937957      120.7506126162     1  0.28170631E+08
     -111.4004691599      120.0871263105     1  0.27877790E+08
     -111.4000514231      117.2946874365     1  0.28756095E+08
     -111.3989370966      120.3136483249     1  0.27376353E+08
     -111.3985433746      117.4872782734     1  0.29496779E+08
     -111.3979319918      118.0416637350     1  0.29604372E+08
     -111.3959391463      119.5872250012     1  0.27001407E+08
     -111.3955850834      116.2047725882     1  0.29400934E+08
     -111.3952989540      120.7036939810     1  0.28238403E+08
     -111.3904330867      121.0099133763     1  0.27780177E+08
     -111.3897297078      117.5139765682     1  0.30272158E+08
     -111.3858848449      119.4689886505     1  0.28393528E+08
     -111.3856261335      120.0028932079     1  0.27086045E+08
     -111.3851478228      120.6153788128     1  0.27552202E+08
     -111.3812737245      121.0317120283     1  0.27350707E+08
     -111.3794220289      117.7459323949     1  0.29221564E+08
     -111.3772954353      119.7443313627     1  0.26926778E+08
     -111.3762603955      120.7681718228     1  0.27505483E+08
     -111.3736739451      120.5178014635     1  0.27664975E+08
     -111.3704598421      120.2687882333     1  0.27949854E+08
     -111.3543517405      119.4262877503     1  0.27561198E+08
     -111.3500812472      120.5622411649     1  0.27569645E+08
