# Supplementary material for: Structure, thermodynamics, and rearrangement mechanisms in gold clusters—insights from the energy landscapes framework
Source: Nanoscale. 2017 Dec 15;10(4):2004–16. doi: 10.1039/c7nr07123j (PMC5901115; doi:10.1039/c7nr07123j)
Supplement: Supplementary file 1 [file NR-010-C7NR07123J-s001.zip › minima/33_Au/gmin.xyz]

          33
     -115.4042509865      117.8916494900     1  0.31122310E+08
L1        -3.2310492913        -0.2258275096        -2.4656195636   -0.30161    0.14243   -3.42704
L1         0.8138458624         0.9862042238         4.5323193589    0.06028    0.41424   -3.38862
L1         0.6914020217        -4.1717468918         0.4380337002   -0.03810    0.18490   -3.40758
L1         0.3403446823         1.1519787244        -1.4211622882    0.43716    0.22342   -3.80503
L1         1.7407869344         3.5878294983        -1.1302022148   -0.07314    0.11318   -3.41105
L1        -0.7611945942         3.7710498974        -2.0132417947    0.10113    0.40585   -3.38548
L1         1.6222805019         2.6859224234         2.6305035020   -0.07861    0.17146   -3.40409
L1         0.1688888558         0.4376250355         1.7736991817    0.58272    0.23305   -3.79677
L1        -1.6323038789        -0.1454714730         3.6833117178   -0.46379    0.30906   -3.48343
L1        -4.4597820207         0.3892135579        -0.0953082964   -0.02277    0.19155   -3.39764
L1         2.4419053812         1.4838169884         0.3919196960    0.54353    0.31701   -3.55838
L1        -1.7287769579        -0.4402103673        -0.1802630539    1.56039    0.09647   -3.74182
L1         1.0971591795         2.8524731695        -3.6539472201    0.06314    0.18393   -3.39175
L1        -3.8883140228        -2.1234959390        -0.6354785363   -0.08887    0.26818   -3.32573
L1        -1.4266734974        -3.1376573666        -0.8257629549    0.03830    0.17610   -3.49373
L1        -3.3875046710        -1.1943718004         1.8670002779   -0.29231    0.02018   -3.42729
L1         2.6952724279         0.0422916557         2.7297550928   -0.44075    0.27594   -3.49928
L1         1.1488491789         0.2364146477        -4.0176591938    0.03192    0.25001   -3.40723
L1        -2.5316915425         2.0509177649        -1.0827110899    0.11547    0.37487   -3.54537
L1         3.0388350712        -3.3650601876        -0.5948593332    0.01314    0.05941   -3.39771
L1         3.6328462363        -0.8957213327         0.2109996149   -0.20346    0.55886   -3.43447
L1        -0.3413690939         2.9156377375         0.6239295991   -0.74345    0.50220   -3.62026
L1         2.6236417258        -1.2961557318        -2.3581159350   -0.24163    0.20061   -3.48057
L1         0.8972381311        -3.4250504671        -2.2034811369   -0.10529    0.09041   -3.41469
L1        -0.6663862619        -1.2163017102        -2.6809290365   -0.21593    0.29929   -3.59978
L1        -0.8497578648        -2.2785097744         1.7943244747   -0.47036    0.25178   -3.61254
L1        -0.9444419781         2.5709493604         3.3403201429    0.06147    0.33492   -3.39049
L1         0.9287839198        -1.4459360721        -0.2433686181    0.74035    0.27738   -3.79190
L1        -2.6384187666         1.4552422848         1.6378208348    0.08004    0.23457   -3.54996
L1        -1.3139494273         1.4404098207        -3.5223606124   -0.48950    0.38504   -3.49180
L1         0.7097514736        -1.5496562076         3.8560186442    0.13422    0.15515   -3.39807
L1         2.2589196586        -2.5384303736         1.9142990437   -0.04696    0.30815   -3.48215
L1         2.9508626270         1.3916264145        -2.2997840028   -0.24675    0.18314   -3.44254
